# Supplementary material for: Identification of new, well-populated amino-acid sidechain rotamers involving hydroxyl-hydrogen atoms and sulfhydryl-hydrogen atoms
Source: BMC Struct Biol. 2008 Oct 7;8:41. doi: 10.1186/1472-6807-8-41 (PMC2569941; doi:10.1186/1472-6807-8-41)
Supplement: Additional file 1 — Manually-fitted hydrogen atoms in high resolution structures. In these high-resolution X-ray structures, the hydroxyl hydrogen atoms were removed if there is no corresponding electron density but if there is sufficient electron density due to hydrogen-bonding, the hydrogen atom position were fitted manually. [file 1472-6807-8-41-S1.zip]

Archive with 37 entries (34 files):
- pdb/
- pdb/1aho.pdb
- __MACOSX/
- __MACOSX/pdb/
- __MACOSX/pdb/._1aho.pdb
- pdb/1bxo.pdb
- __MACOSX/pdb/._1bxo.pdb
- pdb/1c75.pdb
- pdb/1cex.pdb
- __MACOSX/pdb/._1cex.pdb
- pdb/1dy5.pdb
- __MACOSX/pdb/._1dy5.pdb
- pdb/1euw.pdb
- pdb/1f94.pdb
- __MACOSX/pdb/._1f94.pdb
- pdb/1gqv.pdb
- pdb/1jm1.pdb
- __MACOSX/pdb/._1jm1.pdb
- pdb/1kqp.pdb
- pdb/1l9l.pdb
- pdb/1ls1.pdb
- pdb/1m40.pdb
- pdb/1muw.pdb
- pdb/1o7j.pdb
- pdb/1rb9.pdb
- pdb/1rw1.pdb
- pdb/1tt8.pdb
- pdb/1ucs.pdb
- pdb/2awk.pdb
- pdb/2axw.pdb
- pdb/2bf9.pdb
- pdb/2cal.pdb
- pdb/2erl.pdb
- pdb/2fdn.pdb
- pdb/2ffy.pdb
- pdb/2h5c.pdb
- __MACOSX/pdb/._2h5c.pdb
