# Supplementary material for: Identification of new, well-populated amino-acid sidechain rotamers involving hydroxyl-hydrogen atoms and sulfhydryl-hydrogen atoms
Source: BMC Struct Biol. 2008 Oct 7;8:41. doi: 10.1186/1472-6807-8-41 (PMC2569941; doi:10.1186/1472-6807-8-41)
Supplement: Additional file 1 — Manually-fitted hydrogen atoms in high resolution structures. In these high-resolution X-ray structures, the hydroxyl hydrogen atoms were removed if there is no corresponding electron density but if there is sufficient electron density due to hydrogen-bonding, the hydrogen atom position were fitted manually. [file 1472-6807-8-41-S1.zip › pdb/1aho.pdb]

ATOM      1  N   VAL     1      -5.066   0.058  13.305  1.00 10.48           N
ATOM      2  CA  VAL     1      -4.754   0.599  11.939  1.00  9.55           C
ATOM      3  C   VAL     1      -3.621   1.579  12.121  1.00  8.44           C
ATOM      4  O   VAL     1      -3.354   2.058  13.220  1.00 10.62           O
ATOM      5  CB  VAL     1      -5.946   1.219  11.203  1.00 11.65           C
ATOM      6  CG1 VAL     1      -6.989   0.144  10.973  1.00 14.01           C
ATOM      7  CG2 VAL     1      -6.494   2.382  11.998  1.00 14.59           C
ATOM      8  HA  VAL     1      -4.445  -0.173  11.377  1.00  9.24           H
ATOM      9  HB  VAL     1      -5.635   1.553  10.313  1.00 12.82           H
ATOM     10 1HG1 VAL     1      -6.562  -0.683  10.608  1.00 12.60           H
ATOM     11 2HG1 VAL     1      -7.432  -0.078  11.843  1.00 13.43           H
ATOM     12 3HG1 VAL     1      -7.672   0.473  10.319  1.00 13.62           H
ATOM     13 1HG2 VAL     1      -5.771   3.050  12.171  1.00 12.34           H
ATOM     14 2HG2 VAL     1      -7.232   2.828  11.491  1.00 13.21           H
ATOM     15 3HG2 VAL     1      -6.850   2.060  12.878  1.00 12.98           H
ATOM     16  N   LYS     2      -2.935   1.920  11.013  1.00  6.92           N
ATOM     17  CA  LYS     2      -1.807   2.822  11.065  1.00  7.47           C
ATOM     18  C   LYS     2      -1.672   3.493   9.703  1.00  6.83           C
ATOM     19  O   LYS     2      -2.140   3.055   8.683  1.00  8.35           O
ATOM     20  CB  LYS     2      -0.538   2.074  11.385  1.00  9.16           C
ATOM     21  CG  LYS     2      -0.119   1.073  10.366  1.00 10.06           C
ATOM     22  CD  LYS     2       1.304   0.595  10.669  1.00 11.74           C
ATOM     23  CE  LYS     2       1.581  -0.556   9.740  1.00 10.06           C
ATOM     24  NZ  LYS     2       3.015  -0.908   9.879  1.00  8.92           N
ATOM     25  H   LYS     2      -3.165   1.526  10.232  1.00  5.81           H
ATOM     26  HA  LYS     2      -1.949   3.519  11.765  1.00  7.81           H
ATOM     27 1HB  LYS     2       0.091   2.867  11.370  1.00 10.15           H
ATOM     28 2HB  LYS     2      -0.758   1.733  12.111  1.00  9.50           H
ATOM     29 1HG  LYS     2      -0.891   0.464  10.320  1.00  9.57           H
ATOM     30 2HG  LYS     2      -0.300   1.665   9.384  1.00 10.98           H
ATOM     31 1HD  LYS     2       1.619   1.595  10.431  1.00 11.50           H
ATOM     32 2HD  LYS     2       1.034   0.564  11.537  1.00 10.74           H
ATOM     33  HE  LYS     2       0.649  -0.993  10.067  1.00 10.68           H
ATOM     34  HE2 LYS     2       1.009   0.046   8.852  1.00 11.74           H
ATOM     35  N   ASP     3      -0.952   4.628   9.700  1.00  7.14           N
ATOM     36  CA  ASP     3      -0.648   5.350   8.487  1.00  6.46           C
ATOM     37  C   ASP     3       0.840   5.242   8.160  1.00  6.67           C
ATOM     38  O   ASP     3       1.633   5.085   9.122  1.00 10.11           O
ATOM     39  CB  ASP     3      -0.937   6.855   8.655  1.00  7.90           C
ATOM     40  CG  ASP     3      -2.359   7.175   9.091  1.00  7.51           C
ATOM     41  OD1 ASP     3      -3.280   6.409   8.885  1.00  8.12           O
ATOM     42  OD2 ASP     3      -2.501   8.311   9.661  1.00 11.17           O
ATOM     43  H   ASP     3      -0.590   4.929  10.481  1.00  7.42           H
ATOM     44  HA  ASP     3      -1.175   5.018   7.714  1.00  6.30           H
ATOM     45 1HB  ASP     3      -0.481   7.354   9.398  1.00  6.94           H
ATOM     46 2HB  ASP     3      -0.995   7.225   7.841  1.00  6.91           H
ATOM     47  N   GLY     4       1.236   5.367   6.913  1.00  6.14           N
ATOM     48  CA  GLY     4       2.647   5.435   6.627  1.00  6.31           C
ATOM     49  C   GLY     4       2.997   5.084   5.190  1.00  4.99           C
ATOM     50  O   GLY     4       2.152   4.860   4.320  1.00  5.76           O
ATOM     51  H   GLY     4       0.609   5.547   6.283  1.00  6.31           H
ATOM     52 1HA  GLY     4       3.003   6.350   6.823  1.00  6.64           H
ATOM     53 2HA  GLY     4       2.991   4.779   7.245  1.00  6.51           H
ATOM     54  N   TYR     5       4.317   5.073   4.948  1.00  5.33           N
ATOM     55  CA  TYR     5       4.851   4.743   3.624  1.00  4.88           C
ATOM     56  C   TYR     5       4.902   3.253   3.458  1.00  5.26           C
ATOM     57  O   TYR     5       5.649   2.562   4.175  1.00  6.74           O
ATOM     58  CB  TYR     5       6.255   5.298   3.473  1.00  6.57           C
ATOM     59  CG  TYR     5       6.326   6.818   3.470  1.00  6.43           C
ATOM     60  CD1 TYR     5       6.072   7.532   2.327  1.00  6.86           C
ATOM     61  CD2 TYR     5       6.707   7.508   4.619  1.00  8.95           C
ATOM     62  CE1 TYR     5       6.177   8.928   2.319  1.00  7.54           C
ATOM     63  CE2 TYR     5       6.799   8.889   4.612  1.00  9.94           C
ATOM     64  CZ  TYR     5       6.552   9.573   3.449  1.00  8.27           C
ATOM     65  OH  TYR     5       6.666  10.964   3.420  1.00 11.48           O
ATOM     66  H   TYR     5       4.903   5.254   5.609  1.00  6.40           H
ATOM     67  HA  TYR     5       4.269   5.156   2.926  1.00  3.98           H
ATOM     68 1HB  TYR     5       6.829   5.157   4.338  1.00  7.29           H
ATOM     69 2HB  TYR     5       6.636   5.284   2.500  1.00  6.95           H
ATOM     70  HD1 TYR     5       5.810   7.066   1.498  1.00  7.38           H
ATOM     71  HD2 TYR     5       6.909   7.009   5.443  1.00  8.06           H
ATOM     72  HE1 TYR     5       5.982   9.411   1.478  1.00  7.72           H
ATOM     73  HE2 TYR     5       7.078   9.369   5.428  1.00  9.41           H
ATOM     74  N   ILE     6       4.167   2.716   2.493  1.00  5.46           N
ATOM     75  CA  ILE     6       4.155   1.272   2.239  1.00  5.71           C
ATOM     76  C   ILE     6       5.483   0.860   1.615  1.00  5.21           C
ATOM     77  O   ILE     6       6.110   1.571   0.867  1.00  6.17           O
ATOM     78  CB  ILE     6       2.955   0.878   1.372  1.00  5.71           C
ATOM     79  CG1 ILE     6       2.766   1.753   0.138  1.00  6.22           C
ATOM     80  CG2 ILE     6       1.728   0.823   2.290  1.00  7.79           C
ATOM     81  CD1 ILE     6       1.771   1.190  -0.861  1.00  7.79           C
ATOM     82  H   ILE     6       3.650   3.253   1.978  1.00  7.48           H
ATOM     83  HA  ILE     6       4.062   0.801   3.117  1.00  6.00           H
ATOM     84  HB  ILE     6       3.105  -0.064   1.049  1.00  5.59           H
ATOM     85 1HG1 ILE     6       2.455   2.656   0.426  1.00  7.75           H
ATOM     86 2HG1 ILE     6       3.646   1.847  -0.327  1.00  7.73           H
ATOM     87 1HG2 ILE     6       1.693   1.663   2.825  1.00  5.87           H
ATOM     88 2HG2 ILE     6       0.909   0.726   1.727  1.00  7.70           H
ATOM     89 3HG2 ILE     6       1.814   0.037   2.900  1.00  7.19           H
ATOM     90 1HD1 ILE     6       2.075   0.281  -1.143  1.00  6.41           H
ATOM     91 2HD1 ILE     6       0.885   1.098  -0.401  1.00  5.67           H
ATOM     92 3HD1 ILE     6       1.693   1.807  -1.637  1.00  5.94           H
ATOM     93  N   VAL     7       5.886  -0.382   1.947  1.00  6.14           N
ATOM     94  CA  VAL     7       7.128  -0.945   1.406  1.00  6.04           C
ATOM     95  C   VAL     7       6.943  -2.384   0.982  1.00  7.64           C
ATOM     96  O   VAL     7       5.968  -3.045   1.368  1.00 10.22           O
ATOM     97  CB  VAL     7       8.256  -0.913   2.455  1.00  6.28           C
ATOM     98  CG1 VAL     7       8.703   0.534   2.700  1.00  7.69           C
ATOM     99  CG2 VAL     7       7.893  -1.608   3.748  1.00  9.21           C
ATOM    100  H   VAL     7       5.394  -0.882   2.516  1.00  5.83           H
ATOM    101  HA  VAL     7       7.427  -0.395   0.629  1.00  6.14           H
ATOM    102  HB  VAL     7       9.045  -1.388   2.051  1.00  8.44           H
ATOM    103 1HG1 VAL     7       8.963   0.942   1.828  1.00  6.71           H
ATOM    104 2HG1 VAL     7       7.959   1.035   3.136  1.00  7.61           H
ATOM    105 3HG1 VAL     7       9.500   0.521   3.305  1.00  8.32           H
ATOM    106 1HG2 VAL     7       7.066  -1.188   4.132  1.00  8.98           H
ATOM    107 2HG2 VAL     7       7.707  -2.575   3.577  1.00  8.48           H
ATOM    108 3HG2 VAL     7       8.628  -1.512   4.417  1.00  8.03           H
ATOM    109  N   ASP     8       7.852  -2.885   0.152  1.00  7.09           N
ATOM    110  CA  ASP     8       7.938  -4.294  -0.248  1.00  8.72           C
ATOM    111  C   ASP     8       8.572  -5.038   0.949  1.00  9.52           C
ATOM    112  O   ASP     8       8.789  -4.536   2.050  1.00 11.28           O
ATOM    113  CB  ASP     8       8.682  -4.497  -1.547  1.00  9.20           C
ATOM    114  CG  ASP     8      10.134  -4.140  -1.565  1.00  8.76           C
ATOM    115  OD1 ASP     8      10.659  -3.821  -0.483  1.00  8.60           O
ATOM    116  OD2 ASP     8      10.724  -4.160  -2.677  1.00 11.48           O
ATOM    117  H   ASP     8       8.576  -2.374  -0.064  1.00  7.37           H
ATOM    118  HA  ASP     8       7.004  -4.640  -0.355  1.00  8.76           H
ATOM    119 1HB  ASP     8       8.783  -5.429  -1.932  1.00 11.02           H
ATOM    120 2HB  ASP     8       8.414  -3.878  -2.151  1.00  9.93           H
ATOM    121  N   ASP     9       8.899  -6.313   0.690  1.00 11.28           N
ATOM    122  CA  ASP     9       9.454  -7.193   1.726  1.00 12.55           C
ATOM    123  C   ASP     9      10.865  -6.855   2.068  1.00 11.43           C
ATOM    124  O   ASP     9      11.365  -7.556   2.999  1.00 13.87           O
ATOM    125  CB  ASP     9       9.308  -8.657   1.265  1.00 15.17           C
ATOM    126  CG AASP     9      10.198  -9.003   0.070  0.50 15.80           C
ATOM    127  CG BASP     9       7.851  -9.100   1.119  0.50 16.40           C
ATOM    128  OD1AASP     9      10.052  -8.373  -1.046  0.50 16.38           O
ATOM    129  OD1BASP     9       7.259  -9.001  -0.022  0.50 17.40           O
ATOM    130  H   ASP     9       8.726  -6.667  -0.124  1.00 10.19           H
ATOM    131  HA  ASP     9       8.871  -7.111   2.540  1.00 11.74           H
ATOM    132  N   VAL    10      11.539  -5.980   1.374  1.00  9.91           N
ATOM    133  CA  VAL    10      12.916  -5.644   1.707  1.00  9.59           C
ATOM    134  C   VAL    10      13.068  -4.144   2.043  1.00  8.31           C
ATOM    135  O   VAL    10      14.076  -3.570   1.917  1.00  9.49           O
ATOM    136  CB  VAL    10      13.932  -6.097   0.625  1.00 11.34           C
ATOM    137  CG1 VAL    10      13.984  -7.617   0.485  1.00 12.92           C
ATOM    138  CG2 VAL    10      13.668  -5.443  -0.718  1.00 11.98           C
ATOM    139  H   VAL    10      11.101  -5.542   0.712  1.00 11.86           H
ATOM    140  HA  VAL    10      13.166  -6.150   2.538  1.00 10.56           H
ATOM    141  HB  VAL    10      14.839  -5.794   0.932  1.00 12.16           H
ATOM    142 1HG1 VAL    10      13.471  -8.039   1.230  1.00 10.60           H
ATOM    143 2HG1 VAL    10      13.580  -7.880  -0.391  1.00 11.92           H
ATOM    144 3HG1 VAL    10      14.939  -7.914   0.517  1.00 12.18           H
ATOM    145 1HG2 VAL    10      12.726  -5.099  -0.747  1.00 12.95           H
ATOM    146 2HG2 VAL    10      14.307  -4.684  -0.851  1.00 12.37           H
ATOM    147 3HG2 VAL    10      13.794  -6.112  -1.453  1.00 12.48           H
ATOM    148  N   ASN    11      11.936  -3.517   2.483  1.00  6.94           N
ATOM    149  CA  ASN    11      11.940  -2.158   2.979  1.00  6.66           C
ATOM    150  C   ASN    11      12.096  -1.088   1.929  1.00  6.99           C
ATOM    151  O   ASN    11      12.527   0.005   2.272  1.00  7.58           O
ATOM    152  CB  ASN    11      12.986  -2.002   4.112  1.00  8.06           C
ATOM    153  CG  ASN    11      12.724  -0.798   5.024  1.00  7.55           C
ATOM    154  ND2 ASN    11      13.780  -0.071   5.346  1.00  8.58           N
ATOM    155  OD1 ASN    11      11.592  -0.560   5.466  1.00  7.69           O
ATOM    156  H   ASN    11      11.194  -4.035   2.608  1.00  6.56           H
ATOM    157  HA  ASN    11      11.064  -2.020   3.461  1.00  7.76           H
ATOM    158 1HB  ASN    11      12.917  -2.580   4.708  1.00  6.72           H
ATOM    159 2HB  ASN    11      13.819  -1.765   3.878  1.00  8.07           H
ATOM    160 1HD2 ASN    11      13.690   0.656   5.873  1.00  9.31           H
ATOM    161 2HD2 ASN    11      14.592  -0.272   4.998  1.00  9.08           H
ATOM    162  N  ACYS    12      11.777  -1.274   0.601  0.55  4.97           N
ATOM    163  N  BCYS    12      11.503  -1.503   0.812  0.45  6.18           N
ATOM    164  CA ACYS    12      11.811  -0.298  -0.455  0.55  4.86           C
ATOM    165  CA BCYS    12      11.623  -0.484  -0.262  0.45  5.73           C
ATOM    166  C  ACYS    12      10.387   0.251  -0.721  0.55  5.05           C
ATOM    167  C  BCYS    12      10.271   0.199  -0.506  0.45  5.40           C
ATOM    168  O  ACYS    12       9.398  -0.462  -0.917  0.55  4.07           O
ATOM    169  O  BCYS    12       9.280  -0.529  -0.459  0.45  4.20           O
ATOM    170  CB ACYS    12      12.294  -0.762  -1.828  0.55  4.66           C
ATOM    171  CB BCYS    12      12.078  -1.246  -1.516  0.45  6.36           C
ATOM    172  SG ACYS    12      13.992  -0.380  -2.264  0.55  5.98           S
ATOM    173  SG BCYS    12      13.700  -2.026  -1.379  0.45  8.67           S
ATOM    174  H  ACYS    12      11.436  -2.114   0.459  0.55  5.76           H
ATOM    175  HA ACYS    12      12.376   0.488  -0.196  0.55  3.86           H
ATOM    176 1HB ACYS    12      12.185  -1.761  -1.662  0.55  4.70           H
ATOM    177 2HB ACYS    12      11.747  -0.345  -2.289  0.55  5.77           H
ATOM    178  N   THR    13      10.311   1.539  -0.709  1.00  5.86           N
ATOM    179  CA  THR    13       9.068   2.293  -0.965  1.00  5.13           C
ATOM    180  C   THR    13       8.609   2.174  -2.402  1.00  5.25           C
ATOM    181  O   THR    13       9.341   1.771  -3.313  1.00  6.23           O
ATOM    182  CB  THR    13       9.250   3.761  -0.538  1.00  6.35           C
ATOM    183  CG2 THR    13       9.324   3.905   0.971  1.00  7.16           C
ATOM    184  OG1 THR    13      10.462   4.274  -1.095  1.00  7.34           O
ATOM    185  H   THR    13      11.045   2.076  -0.592  1.00  5.64           H
ATOM    186  HA  THR    13       8.366   1.913  -0.360  1.00  4.07           H
ATOM    187  HB  THR    13       8.473   4.289  -0.889  1.00  6.78           H
ATOM    188  HG1 THR    13      10.317   4.606  -1.858  1.00  2.00           H
ATOM    189 1HG2 THR    13       9.667   3.055   1.371  1.00  8.49           H
ATOM    190 2HG2 THR    13       9.932   4.658   1.213  1.00  9.25           H
ATOM    191 3HG2 THR    13       8.405   4.065   1.335  1.00  9.16           H
ATOM    192  N   TYR    14       7.335   2.541  -2.624  1.00  5.10           N
ATOM    193  CA  TYR    14       6.674   2.496  -3.919  1.00  5.49           C
ATOM    194  C   TYR    14       6.840   3.831  -4.650  1.00  5.79           C
ATOM    195  O   TYR    14       6.256   4.851  -4.232  1.00  6.57           O
ATOM    196  CB  TYR    14       5.179   2.245  -3.759  1.00  6.12           C
ATOM    197  CG  TYR    14       4.707   0.851  -3.440  1.00  6.53           C
ATOM    198  CD1 TYR    14       5.061   0.208  -2.279  1.00  6.97           C
ATOM    199  CD2 TYR    14       3.808   0.243  -4.300  1.00  8.46           C
ATOM    200  CE1 TYR    14       4.563  -1.057  -1.978  1.00  8.39           C
ATOM    201  CE2 TYR    14       3.274  -0.998  -3.988  1.00 10.40           C
ATOM    202  CZ  TYR    14       3.660  -1.621  -2.837  1.00  8.75           C
ATOM    203  OH  TYR    14       3.108  -2.870  -2.523  1.00 13.02           O
ATOM    204  H   TYR    14       6.834   2.811  -1.915  1.00  6.25           H
ATOM    205  HA  TYR    14       7.058   1.764  -4.476  1.00  6.41           H
ATOM    206 1HB  TYR    14       4.810   2.689  -2.878  1.00  5.53           H
ATOM    207 2HB  TYR    14       4.642   2.216  -4.656  1.00  7.27           H
ATOM    208  HD1 TYR    14       5.689   0.639  -1.651  1.00  8.06           H
ATOM    209  HD2 TYR    14       3.505   0.696  -5.124  1.00  7.44           H
ATOM    210  HE1 TYR    14       4.820  -1.503  -1.140  1.00  8.58           H
ATOM    211  HE2 TYR    14       2.636  -1.430  -4.607  1.00  9.70           H
ATOM    212  N   PHE    15       7.615   3.844  -5.714  1.00  6.18           N
ATOM    213  CA  PHE    15       7.753   5.017  -6.574  1.00  6.16           C
ATOM    214  C   PHE    15       6.395   5.378  -7.150  1.00  5.56           C
ATOM    215  O   PHE    15       5.604   4.519  -7.468  1.00  7.91           O
ATOM    216  CB  PHE    15       8.752   4.691  -7.717  1.00  8.04           C
ATOM    217  CG  PHE    15       8.811   5.858  -8.665  1.00  9.61           C
ATOM    218  CD1 PHE    15       9.547   6.984  -8.325  1.00 11.72           C
ATOM    219  CD2 PHE    15       8.072   5.871  -9.823  1.00 11.57           C
ATOM    220  CE1 PHE    15       9.531   8.120  -9.145  1.00 13.48           C
ATOM    221  CE2 PHE    15       8.038   7.002 -10.634  1.00 13.05           C
ATOM    222  CZ  PHE    15       8.770   8.118 -10.279  1.00 13.51           C
ATOM    223  H   PHE    15       7.977   3.062  -6.006  1.00  7.88           H
ATOM    224  HA  PHE    15       8.144   5.761  -6.051  1.00  5.06           H
ATOM    225 1HB  PHE    15       9.738   4.752  -7.378  1.00  8.83           H
ATOM    226 2HB  PHE    15       8.356   4.099  -8.473  1.00  8.18           H
ATOM    227  HD1 PHE    15      10.063   7.004  -7.486  1.00 11.05           H
ATOM    228  HD2 PHE    15       7.515   5.092 -10.059  1.00 11.21           H
ATOM    229  HE1 PHE    15      10.070   8.899  -8.886  1.00 11.96           H
ATOM    230  HE2 PHE    15       7.510   6.988 -11.466  1.00 13.03           H
ATOM    231  HZ  PHE    15       8.789   8.899 -10.885  1.00 13.63           H
ATOM    232  N   CYS    16       6.165   6.679  -7.332  1.00  6.10           N
ATOM    233  CA  CYS    16       4.916   7.132  -7.901  1.00  5.65           C
ATOM    234  C   CYS    16       5.095   8.504  -8.553  1.00  6.13           C
ATOM    235  O   CYS    16       6.005   9.231  -8.253  1.00  7.35           O
ATOM    236  CB  CYS    16       3.857   7.235  -6.794  1.00  6.05           C
ATOM    237  SG  CYS    16       4.339   8.344  -5.401  1.00  5.83           S
ATOM    238  H   CYS    16       6.796   7.284  -7.090  1.00  5.28           H
ATOM    239  HA  CYS    16       4.581   6.479  -8.572  1.00  5.68           H
ATOM    240 1HB  CYS    16       3.151   7.713  -7.341  1.00  7.72           H
ATOM    241 2HB  CYS    16       3.840   6.451  -6.561  1.00  7.60           H
ATOM    242  N   GLY    17       4.113   8.823  -9.417  1.00  7.53           N
ATOM    243  CA  GLY    17       3.942  10.152  -9.973  1.00  8.90           C
ATOM    244  C   GLY    17       2.535  10.693  -9.740  1.00  9.99           C
ATOM    245  O   GLY    17       2.387  11.926  -9.600  1.00 16.17           O
ATOM    246  H   GLY    17       3.420   8.244  -9.536  1.00  6.44           H
ATOM    247 1HA  GLY    17       4.604  10.777  -9.565  1.00  9.04           H
ATOM    248 2HA  GLY    17       4.107   9.982 -10.905  1.00  8.81           H
ATOM    249  N   ARG    18       1.558   9.847  -9.618  1.00  9.44           N
ATOM    250  CA  ARG    18       0.163  10.300  -9.501  1.00  9.26           C
ATOM    251  C   ARG    18      -0.498   9.862  -8.231  1.00  7.87           C
ATOM    252  O   ARG    18      -0.307   8.714  -7.772  1.00  8.29           O
ATOM    253  CB  ARG    18      -0.666   9.718 -10.643  1.00 12.70           C
ATOM    254  CG  ARG    18      -0.267  10.158 -12.033  1.00 15.30           C
ATOM    255  CD  ARG    18      -1.116   9.474 -13.101  0.50 17.35           C
ATOM    256  NE  ARG    18      -1.042   8.024 -13.088  0.50 20.10           N
ATOM    257  CZ  ARG    18       0.049   7.280 -13.213  0.50 21.11           C
ATOM    258  NH1 ARG    18       1.237   7.847 -13.407  0.50 22.58           N
ATOM    259  NH2 ARG    18      -0.022   5.960 -13.116  0.50 22.13           N
ATOM    260  H   ARG    18       1.711   8.961  -9.758  1.00 10.73           H
ATOM    261  HA  ARG    18       0.164  11.294  -9.595  1.00 10.02           H
ATOM    262 1HB  ARG    18      -0.768   8.627 -11.036  1.00 12.20           H
ATOM    263 2HB  ARG    18      -1.728  10.048 -11.045  1.00 12.57           H
ATOM    264 1HG  ARG    18      -0.628  11.026 -12.422  1.00 15.10           H
ATOM    265 2HG  ARG    18       0.533   9.983 -12.613  1.00 15.26           H
ATOM    266  N   ASN    19      -1.363  10.688  -7.674  1.00  7.55           N
ATOM    267  CA  ASN    19      -2.058  10.300  -6.461  1.00  7.40           C
ATOM    268  C   ASN    19      -2.966   9.127  -6.651  1.00  7.25           C
ATOM    269  O   ASN    19      -3.066   8.242  -5.771  1.00  8.19           O
ATOM    270  CB  ASN    19      -2.870  11.496  -5.945  1.00  8.53           C
ATOM    271  CG  ASN    19      -1.986  12.577  -5.392  1.00  8.01           C
ATOM    272  ND2 ASN    19      -2.493  13.807  -5.344  1.00  9.73           N
ATOM    273  OD1 ASN    19      -0.840  12.350  -4.997  1.00  8.77           O
ATOM    274  H   ASN    19      -1.496  11.508  -8.038  1.00  9.28           H
ATOM    275  HA  ASN    19      -1.383  10.107  -5.742  1.00  8.29           H
ATOM    276 1HB  ASN    19      -3.242  11.942  -6.549  1.00  9.64           H
ATOM    277 2HB  ASN    19      -3.410  11.378  -5.236  1.00  8.33           H
ATOM    278 1HD2 ASN    19      -2.015  14.497  -5.013  1.00  8.59           H
ATOM    279 2HD2 ASN    19      -3.342  13.946  -5.634  1.00  9.35           H
ATOM    280  N   ALA    20      -3.650   9.042  -7.798  1.00  7.56           N
ATOM    281  CA  ALA    20      -4.590   7.961  -8.024  1.00  8.42           C
ATOM    282  C   ALA    20      -3.934   6.593  -8.004  1.00  7.67           C
ATOM    283  O   ALA    20      -4.528   5.608  -7.577  1.00  9.18           O
ATOM    284  CB  ALA    20      -5.400   8.141  -9.310  1.00 10.15           C
ATOM    285  H   ALA    20      -3.557   9.712  -8.399  1.00  7.31           H
ATOM    286  HA  ALA    20      -5.275   7.990  -7.285  1.00  9.58           H
ATOM    287 1HB  ALA    20      -5.344   9.155  -9.351  1.00  9.26           H
ATOM    288 2HB  ALA    20      -4.724   7.766  -9.968  1.00  8.56           H
ATOM    289 3HB  ALA    20      -6.077   7.733  -9.078  1.00  8.85           H
ATOM    290  N   TYR    21      -2.707   6.534  -8.541  1.00  7.79           N
ATOM    291  CA  TYR    21      -1.943   5.282  -8.526  1.00  7.42           C
ATOM    292  C   TYR    21      -1.735   4.846  -7.100  1.00  6.57           C
ATOM    293  O   TYR    21      -1.952   3.665  -6.735  1.00  7.74           O
ATOM    294  CB  TYR    21      -0.619   5.486  -9.259  1.00  8.82           C
ATOM    295  CG  TYR    21       0.371   4.360  -9.016  1.00  7.96           C
ATOM    296  CD1 TYR    21       0.181   3.112  -9.608  1.00 10.66           C
ATOM    297  CD2 TYR    21       1.434   4.494  -8.115  1.00  8.00           C
ATOM    298  CE1 TYR    21       1.067   2.075  -9.388  1.00 11.07           C
ATOM    299  CE2 TYR    21       2.288   3.453  -7.861  1.00  9.35           C
ATOM    300  CZ  TYR    21       2.102   2.262  -8.505  1.00  9.92           C
ATOM    301  OH  TYR    21       2.947   1.179  -8.287  1.00 11.91           O
ATOM    302  H   TYR    21      -2.307   7.289  -8.829  1.00  8.70           H
ATOM    303  HA  TYR    21      -2.457   4.585  -9.027  1.00  6.38           H
ATOM    304 1HB  TYR    21      -0.715   5.329 -10.292  1.00  9.31           H
ATOM    305 2HB  TYR    21       0.048   6.152  -8.814  1.00  9.61           H
ATOM    306  HD1 TYR    21      -0.564   2.998 -10.246  1.00 10.42           H
ATOM    307  HD2 TYR    21       1.554   5.364  -7.665  1.00  9.19           H
ATOM    308  HE1 TYR    21       0.913   1.210  -9.838  1.00 11.01           H
ATOM    309  HE2 TYR    21       3.047   3.565  -7.243  1.00 10.13           H
ATOM    310  N   CYS    22      -1.300   5.749  -6.206  1.00  6.13           N
ATOM    311  CA  CYS    22      -1.096   5.365  -4.825  1.00  5.88           C
ATOM    312  C   CYS    22      -2.396   5.024  -4.126  1.00  5.09           C
ATOM    313  O   CYS    22      -2.425   4.122  -3.294  1.00  5.96           O
ATOM    314  CB  CYS    22      -0.390   6.501  -4.099  1.00  5.79           C
ATOM    315  SG  CYS    22       1.328   6.728  -4.582  1.00  5.43           S
ATOM    316  H   CYS    22      -1.149   6.589  -6.503  1.00  7.08           H
ATOM    317  HA  CYS    22      -0.484   4.571  -4.798  1.00  6.90           H
ATOM    318 1HB  CYS    22      -0.942   7.273  -4.475  1.00  5.61           H
ATOM    319 2HB  CYS    22      -0.491   6.247  -3.322  1.00  2.96           H
ATOM    320  N   ASN    23      -3.474   5.741  -4.437  1.00  5.53           N
ATOM    321  CA  ASN    23      -4.745   5.388  -3.810  1.00  6.14           C
ATOM    322  C   ASN    23      -5.070   3.928  -4.112  1.00  6.71           C
ATOM    323  O   ASN    23      -5.504   3.201  -3.219  1.00  7.98           O
ATOM    324  CB  ASN    23      -5.845   6.337  -4.252  1.00  7.05           C
ATOM    325  CG  ASN    23      -7.030   6.210  -3.324  1.00  7.03           C
ATOM    326  ND2 ASN    23      -8.149   5.680  -3.809  1.00 10.16           N
ATOM    327  OD1 ASN    23      -6.971   6.627  -2.180  1.00  9.27           O
ATOM    328  H   ASN    23      -3.407   6.389  -5.060  1.00  6.36           H
ATOM    329  HA  ASN    23      -4.657   5.490  -2.819  1.00  5.33           H
ATOM    330 1HB  ASN    23      -5.690   7.152  -4.132  1.00  7.10           H
ATOM    331 2HB  ASN    23      -6.271   6.199  -5.031  1.00  7.70           H
ATOM    332 1HD2 ASN    23      -8.881   5.593  -3.291  1.00  9.01           H
ATOM    333 2HD2 ASN    23      -8.155   5.390  -4.671  1.00  7.43           H
ATOM    334  N   GLU    24      -4.881   3.516  -5.341  1.00  7.08           N
ATOM    335  CA  GLU    24      -5.136   2.127  -5.742  1.00  7.97           C
ATOM    336  C   GLU    24      -4.210   1.172  -5.012  1.00  7.47           C
ATOM    337  O   GLU    24      -4.678   0.155  -4.494  1.00  8.46           O
ATOM    338  CB  GLU    24      -4.965   1.952  -7.249  1.00 11.82           C
ATOM    339  CG AGLU    24      -5.938   2.589  -8.197  0.50 14.37           C
ATOM    340  CG BGLU    24      -5.083   0.492  -7.667  0.50 15.77           C
ATOM    341  CD AGLU    24      -5.450   2.702  -9.627  0.50 17.13           C
ATOM    342  CD BGLU    24      -5.516   0.208  -9.078  0.50 17.79           C
ATOM    343  OE1AGLU    24      -4.535   1.980 -10.096  0.50 18.86           O
ATOM    344  OE2AGLU    24      -5.987   3.569 -10.363  0.50 19.96           O
ATOM    345  OE1BGLU    24      -5.560   1.170  -9.874  0.50 19.33           O
ATOM    346  OE2BGLU    24      -5.825  -0.966  -9.404  0.50 19.68           O
ATOM    347  H   GLU    24      -4.552   4.086  -5.967  1.00  6.89           H
ATOM    348  HA  GLU    24      -6.084   1.908  -5.518  1.00  8.29           H
ATOM    349  N   GLU    25      -2.903   1.441  -4.966  1.00  7.20           N
ATOM    350  CA  GLU    25      -1.986   0.539  -4.309  1.00  7.31           C
ATOM    351  C   GLU    25      -2.315   0.431  -2.831  1.00  7.50           C
ATOM    352  O   GLU    25      -2.198  -0.652  -2.205  1.00  9.34           O
ATOM    353  CB  GLU    25      -0.531   0.944  -4.553  1.00  9.29           C
ATOM    354  CG  GLU    25      -0.126   0.766  -6.017  1.00 10.46           C
ATOM    355  CD  GLU    25      -0.247  -0.643  -6.553  1.00 11.79           C
ATOM    356  OE1 GLU    25       0.121  -1.596  -5.871  1.00 11.46           O
ATOM    357  OE2 GLU    25      -0.773  -0.812  -7.683  1.00 15.50           O
ATOM    358  H   GLU    25      -2.620   2.193  -5.389  1.00  8.25           H
ATOM    359  HA  GLU    25      -2.085  -0.374  -4.724  1.00  7.91           H
ATOM    360 1HB  GLU    25      -0.206   2.030  -4.527  1.00 10.61           H
ATOM    361 2HB  GLU    25       0.329   0.311  -4.146  1.00  9.44           H
ATOM    362 1HG  GLU    25      -0.614   1.147  -6.616  1.00 10.67           H
ATOM    363 2HG  GLU    25       0.691   0.879  -6.197  1.00 10.93           H
ATOM    364  N   CYS    26      -2.686   1.527  -2.178  1.00  6.50           N
ATOM    365  CA  CYS    26      -3.033   1.523  -0.782  1.00  6.63           C
ATOM    366  C   CYS    26      -4.307   0.712  -0.501  1.00  7.61           C
ATOM    367  O   CYS    26      -4.387  -0.002   0.502  1.00  8.80           O
ATOM    368  CB  CYS    26      -3.250   2.950  -0.289  1.00  6.35           C
ATOM    369  SG  CYS    26      -1.746   3.969  -0.276  1.00  6.29           S
ATOM    370  H   CYS    26      -2.743   2.296  -2.667  1.00  8.34           H
ATOM    371  HA  CYS    26      -2.290   1.123  -0.242  1.00  6.81           H
ATOM    372 1HB  CYS    26      -3.840   3.258  -1.057  1.00  6.27           H
ATOM    373 2HB  CYS    26      -3.527   2.788   0.468  1.00  5.73           H
ATOM    374  N   THR    27      -5.286   0.822  -1.381  1.00  6.88           N
ATOM    375  CA  THR    27      -6.533   0.077  -1.198  1.00  8.71           C
ATOM    376  C   THR    27      -6.330  -1.426  -1.528  1.00  8.34           C
ATOM    377  O   THR    27      -7.026  -2.268  -0.904  1.00  9.71           O
ATOM    378  CB  THR    27      -7.730   0.691  -1.906  1.00 10.40           C
ATOM    379  CG2 THR    27      -8.019   2.132  -1.466  1.00 12.49           C
ATOM    380  OG1 THR    27      -7.464   0.694  -3.280  1.00 13.04           O
ATOM    381  H   THR    27      -5.181   1.347  -2.109  1.00  7.54           H
ATOM    382  HA  THR    27      -6.742   0.107  -0.212  1.00  7.91           H
ATOM    383  HB  THR    27      -8.554   0.148  -1.706  1.00 12.04           H
ATOM    384 1HG2 THR    27      -7.937   2.198  -0.474  1.00 10.72           H
ATOM    385 2HG2 THR    27      -7.372   2.742  -1.919  1.00 11.64           H
ATOM    386 3HG2 THR    27      -8.953   2.358  -1.745  1.00 12.02           H
ATOM    387  N   LYS    28      -5.405  -1.773  -2.375  1.00  8.49           N
ATOM    388  CA  LYS    28      -5.086  -3.185  -2.662  1.00  9.61           C
ATOM    389  C   LYS    28      -4.668  -3.833  -1.348  1.00  9.86           C
ATOM    390  O   LYS    28      -4.919  -5.054  -1.109  1.00 12.76           O
ATOM    391  CB  LYS    28      -3.977  -3.367  -3.676  1.00 11.94           C
ATOM    392  CG  LYS    28      -4.342  -3.101  -5.119  1.00 12.09           C
ATOM    393  CD  LYS    28      -3.168  -3.379  -6.034  1.00 14.96           C
ATOM    394  CE  LYS    28      -3.440  -3.020  -7.488  1.00 16.03           C
ATOM    395  NZ  LYS    28      -2.174  -3.122  -8.245  1.00 17.91           N
ATOM    396  H   LYS    28      -4.909  -1.122  -2.766  1.00  8.82           H
ATOM    397  HA  LYS    28      -5.915  -3.622  -3.006  1.00 10.21           H
ATOM    398 1HB  LYS    28      -3.374  -2.620  -3.359  1.00 12.08           H
ATOM    399 2HB  LYS    28      -3.786  -4.159  -3.530  1.00 12.18           H
ATOM    400 1HG  LYS    28      -5.232  -3.525  -5.165  1.00 12.32           H
ATOM    401 2HG  LYS    28      -4.728  -2.007  -5.012  1.00 13.68           H
ATOM    402 1HD  LYS    28      -2.597  -2.710  -5.415  1.00 15.32           H
ATOM    403 2HD  LYS    28      -3.153  -4.212  -5.673  1.00 15.27           H
ATOM    404  HE  LYS    28      -4.355  -3.587  -7.409  1.00 16.98           H
ATOM    405  HE2 LYS    28      -4.033  -2.034  -7.087  1.00 16.87           H
ATOM    406  N   LEU    29      -3.945  -3.106  -0.474  1.00  9.10           N
ATOM    407  CA  LEU    29      -3.451  -3.542   0.820  1.00  9.56           C
ATOM    408  C   LEU    29      -4.455  -3.350   1.939  1.00  9.64           C
ATOM    409  O   LEU    29      -4.122  -3.584   3.124  1.00 11.26           O
ATOM    410  CB  LEU    29      -2.116  -2.869   1.159  1.00 11.05           C
ATOM    411  CG  LEU    29      -0.996  -3.117   0.174  1.00 12.40           C
ATOM    412  CD1 LEU    29       0.196  -2.207   0.418  1.00 15.44           C
ATOM    413  CD2 LEU    29      -0.530  -4.569   0.233  1.00 15.24           C
ATOM    414  H   LEU    29      -3.795  -2.241  -0.723  1.00 10.61           H
ATOM    415  HA  LEU    29      -3.242  -4.527   0.751  1.00  9.11           H
ATOM    416 1HB  LEU    29      -2.221  -1.866   1.003  1.00 12.12           H
ATOM    417 2HB  LEU    29      -1.618  -3.148   2.014  1.00 11.59           H
ATOM    418  HG  LEU    29      -1.324  -2.944  -0.756  1.00 13.44           H
ATOM    419 1HD1 LEU    29      -0.091  -1.441   0.995  1.00 14.24           H
ATOM    420 2HD1 LEU    29       0.920  -2.715   0.884  1.00 14.05           H
ATOM    421 3HD1 LEU    29       0.543  -1.865  -0.455  1.00 13.63           H
ATOM    422 1HD2 LEU    29      -1.305  -5.163   0.435  1.00 13.26           H
ATOM    423 2HD2 LEU    29      -0.128  -4.819  -0.648  1.00 13.79           H
ATOM    424 3HD2 LEU    29       0.157  -4.659   0.954  1.00 13.00           H
ATOM    425  N   LYS    30      -5.687  -2.978   1.623  1.00  9.47           N
ATOM    426  CA  LYS    30      -6.779  -2.805   2.562  1.00 10.01           C
ATOM    427  C   LYS    30      -6.688  -1.536   3.408  1.00  9.44           C
ATOM    428  O   LYS    30      -7.351  -1.400   4.412  1.00 11.09           O
ATOM    429  CB  LYS    30      -7.080  -4.048   3.415  1.00 12.48           C
ATOM    430  CG  LYS    30      -7.393  -5.279   2.581  1.00 16.21           C
ATOM    431  H   LYS    30      -5.867  -2.851   0.736  1.00  9.76           H
ATOM    432  HA  LYS    30      -7.617  -2.698   1.997  1.00  9.83           H
ATOM    433 1HB  LYS    30      -6.157  -4.147   3.803  1.00 12.25           H
ATOM    434 2HB  LYS    30      -7.738  -3.758   3.816  1.00 11.81           H
ATOM    435  N   GLY    31      -5.875  -0.579   2.961  1.00  8.44           N
ATOM    436  CA  GLY    31      -5.900   0.734   3.588  1.00  8.30           C
ATOM    437  C   GLY    31      -7.122   1.504   3.077  1.00  6.92           C
ATOM    438  O   GLY    31      -7.834   1.093   2.161  1.00 10.06           O
ATOM    439  H   GLY    31      -5.457  -0.695   2.162  1.00  9.65           H
ATOM    440 1HA  GLY    31      -5.989   0.635   4.577  1.00  6.40           H
ATOM    441 2HA  GLY    31      -5.068   1.109   3.308  1.00  6.48           H
ATOM    442  N   GLU    32      -7.359   2.624   3.705  1.00  6.83           N
ATOM    443  CA  GLU    32      -8.473   3.500   3.374  1.00  7.04           C
ATOM    444  C   GLU    32      -8.274   4.240   2.069  1.00  6.22           C
ATOM    445  O   GLU    32      -9.139   4.301   1.198  1.00  7.62           O
ATOM    446  CB  GLU    32      -8.611   4.567   4.489  1.00  7.60           C
ATOM    447  CG  GLU    32      -9.704   5.600   4.243  1.00  9.51           C
ATOM    448  CD  GLU    32      -9.458   6.927   4.880  1.00 10.07           C
ATOM    449  OE1 GLU    32      -8.544   7.631   4.503  1.00 10.31           O
ATOM    450  OE2 GLU    32     -10.213   7.269   5.813  1.00 14.26           O
ATOM    451  H   GLU    32      -6.835   2.901   4.402  1.00  8.05           H
ATOM    452  HA  GLU    32      -9.321   2.978   3.358  1.00  7.67           H
ATOM    453 1HB  GLU    32      -8.996   4.291   5.518  1.00  6.99           H
ATOM    454 2HB  GLU    32      -7.784   5.344   4.627  1.00  8.18           H
ATOM    455 1HG  GLU    32      -9.822   5.873   3.434  1.00  8.19           H
ATOM    456 2HG  GLU    32     -10.456   5.422   4.594  1.00 10.53           H
ATOM    457  N   SER    33      -7.085   4.864   1.908  1.00  5.65           N
ATOM    458  CA  SER    33      -6.795   5.772   0.811  1.00  5.56           C
ATOM    459  C   SER    33      -5.318   6.092   0.860  1.00  5.39           C
ATOM    460  O   SER    33      -4.610   5.660   1.789  1.00  6.32           O
ATOM    461  CB  SER    33      -7.590   7.061   1.011  1.00  6.71           C
ATOM    462  OG  SER    33      -7.135   7.787   2.147  1.00  7.48           O
ATOM    463  H   SER    33      -6.505   4.846   2.611  1.00  6.24           H
ATOM    464  HA  SER    33      -7.054   5.376  -0.062  1.00  2.47           H
ATOM    465 1HB  SER    33      -7.437   7.418   0.287  1.00  6.38           H
ATOM    466 2HB  SER    33      -8.495   6.641   1.230  1.00  7.79           H
ATOM    467  N   GLY    34      -4.831   6.815  -0.123  1.00  4.98           N
ATOM    468  CA  GLY    34      -3.458   7.257  -0.074  1.00  5.60           C
ATOM    469  C   GLY    34      -3.156   8.206  -1.216  1.00  5.35           C
ATOM    470  O   GLY    34      -4.036   8.514  -2.049  1.00  6.98           O
ATOM    471  H   GLY    34      -5.385   7.130  -0.771  1.00  6.21           H
ATOM    472 1HA  GLY    34      -3.288   7.723   0.795  1.00  4.03           H
ATOM    473 2HA  GLY    34      -2.974   6.428  -0.145  1.00  5.74           H
ATOM    474  N   TYR    35      -1.902   8.672  -1.268  1.00  4.50           N
ATOM    475  CA  TYR    35      -1.517   9.652  -2.271  1.00  5.03           C
ATOM    476  C   TYR    35      -0.026   9.520  -2.521  1.00  4.57           C
ATOM    477  O   TYR    35       0.677   8.786  -1.814  1.00  4.98           O
ATOM    478  CB  TYR    35      -1.893  11.095  -1.817  1.00  5.97           C
ATOM    479  CG  TYR    35      -1.019  11.612  -0.699  1.00  6.02           C
ATOM    480  CD1 TYR    35      -1.219  11.242   0.632  1.00  7.22           C
ATOM    481  CD2 TYR    35       0.043  12.484  -0.944  1.00  7.07           C
ATOM    482  CE1 TYR    35      -0.388  11.662   1.636  1.00  7.84           C
ATOM    483  CE2 TYR    35       0.890  12.904   0.047  1.00  7.67           C
ATOM    484  CZ  TYR    35       0.679  12.485   1.343  1.00  7.72           C
ATOM    485  OH  TYR    35       1.521  12.888   2.359  1.00  9.92           O
ATOM    486  H   TYR    35      -1.325   8.444  -0.612  1.00  6.19           H
ATOM    487  HA  TYR    35      -2.019   9.476  -3.114  1.00  3.89           H
ATOM    488 1HB  TYR    35      -1.605  11.790  -2.540  1.00  7.20           H
ATOM    489 2HB  TYR    35      -2.714  11.125  -1.176  1.00  7.00           H
ATOM    490  HD1 TYR    35      -1.956  10.610   0.829  1.00  6.57           H
ATOM    491  HD2 TYR    35       0.218  12.752  -1.881  1.00  7.10           H
ATOM    492  HE1 TYR    35      -0.536  11.355   2.564  1.00  7.41           H
ATOM    493  HE2 TYR    35       1.648  13.499  -0.154  1.00  8.07           H
ATOM    494  N   CYS    36       0.459  10.184  -3.560  1.00  5.17           N
ATOM    495  CA  CYS    36       1.875  10.178  -3.920  1.00  5.06           C
ATOM    496  C   CYS    36       2.556  11.357  -3.256  1.00  4.94           C
ATOM    497  O   CYS    36       2.291  12.516  -3.602  1.00  6.31           O
ATOM    498  CB  CYS    36       2.038  10.268  -5.435  1.00  6.19           C
ATOM    499  SG  CYS    36       3.743  10.200  -5.981  1.00  6.26           S
ATOM    500  H   CYS    36      -0.094  10.707  -4.055  1.00  7.19           H
ATOM    501  HA  CYS    36       2.289   9.324  -3.607  1.00  5.92           H
ATOM    502 1HB  CYS    36       1.556   9.407  -5.674  1.00  6.63           H
ATOM    503 2HB  CYS    36       1.688  11.009  -5.543  1.00  7.33           H
ATOM    504  N   GLN    37       3.423  11.070  -2.271  1.00  5.53           N
ATOM    505  CA  GLN    37       4.190  12.119  -1.631  1.00  5.76           C
ATOM    506  C   GLN    37       5.411  12.400  -2.520  1.00  5.18           C
ATOM    507  O   GLN    37       6.363  11.613  -2.559  1.00  6.36           O
ATOM    508  CB  GLN    37       4.656  11.710  -0.231  1.00  6.75           C
ATOM    509  CG  GLN    37       5.540  12.730   0.464  1.00  7.89           C
ATOM    510  CD  GLN    37       4.801  13.995   0.780  1.00  8.46           C
ATOM    511  NE2 GLN    37       5.103  15.102   0.112  1.00 10.00           N
ATOM    512  OE1 GLN    37       3.848  13.963   1.587  1.00  9.97           O
ATOM    513  H   GLN    37       3.599  10.203  -2.089  1.00  6.09           H
ATOM    514  HA  GLN    37       3.651  12.950  -1.538  1.00  6.20           H
ATOM    515 1HB  GLN    37       3.922  11.652   0.633  1.00  8.00           H
ATOM    516 2HB  GLN    37       5.385  10.832  -0.106  1.00  8.22           H
ATOM    517 1HG  GLN    37       5.801  12.543   1.268  1.00  7.24           H
ATOM    518 2HG  GLN    37       6.173  13.054  -0.001  1.00  6.49           H
ATOM    519 1HE2 GLN    37       4.661  15.871   0.268  1.00 10.95           H
ATOM    520 2HE2 GLN    37       5.782  15.070  -0.489  1.00  9.69           H
ATOM    521  N   TRP    38       5.385  13.530  -3.229  1.00  6.86           N
ATOM    522  CA  TRP    38       6.538  13.919  -4.005  1.00  7.16           C
ATOM    523  C   TRP    38       7.588  14.407  -3.014  1.00  7.24           C
ATOM    524  O   TRP    38       7.344  15.048  -2.015  1.00  7.85           O
ATOM    525  CB  TRP    38       6.185  15.063  -4.980  1.00  9.33           C
ATOM    526  CG  TRP    38       5.545  14.544  -6.214  1.00  9.42           C
ATOM    527  CD1 TRP    38       4.339  13.901  -6.347  1.00 11.07           C
ATOM    528  CD2 TRP    38       6.094  14.551  -7.550  1.00  9.73           C
ATOM    529  CE2 TRP    38       5.200  13.901  -8.403  1.00 10.56           C
ATOM    530  CE3 TRP    38       7.300  15.031  -8.090  1.00 11.01           C
ATOM    531  NE1 TRP    38       4.122  13.540  -7.641  1.00 11.35           N
ATOM    532  CZ2 TRP    38       5.417  13.747  -9.776  1.00 12.08           C
ATOM    533  CZ3 TRP    38       7.513  14.866  -9.443  1.00 12.37           C
ATOM    534  CH2 TRP    38       6.583  14.237 -10.272  1.00 13.08           C
ATOM    535  H   TRP    38       4.684  14.094  -3.113  1.00  7.99           H
ATOM    536  HA  TRP    38       6.886  13.166  -4.551  1.00  6.92           H
ATOM    537 1HB  TRP    38       5.390  15.627  -4.631  1.00  9.60           H
ATOM    538 2HB  TRP    38       6.944  15.423  -5.523  1.00 10.22           H
ATOM    539  HD1 TRP    38       3.718  13.743  -5.588  1.00 10.79           H
ATOM    540  HE1 TRP    38       3.360  13.094  -7.956  1.00 11.34           H
ATOM    541  HE3 TRP    38       7.965  15.476  -7.517  1.00 11.25           H
ATOM    542  HZ2 TRP    38       4.748  13.304 -10.351  1.00 11.34           H
ATOM    543  HZ3 TRP    38       8.357  15.208  -9.834  1.00 12.19           H
ATOM    544  HH2 TRP    38       6.778  14.142 -11.235  1.00 12.11           H
ATOM    545  N   ALA    39       8.828  14.084  -3.349  1.00  7.48           N
ATOM    546  CA  ALA    39       9.943  14.601  -2.543  1.00  8.61           C
ATOM    547  C   ALA    39       9.917  14.271  -1.068  1.00  8.64           C
ATOM    548  O   ALA    39      10.256  15.026  -0.201  1.00  9.54           O
ATOM    549  CB  ALA    39      10.173  16.108  -2.729  1.00 10.35           C
ATOM    550  H   ALA    39       9.021  13.667  -4.130  1.00  5.09           H
ATOM    551  HA  ALA    39      10.773  14.179  -2.938  1.00  8.89           H
ATOM    552 1HB  ALA    39      10.081  16.125  -3.740  1.00  8.23           H
ATOM    553 2HB  ALA    39       9.288  16.421  -2.335  1.00  9.29           H
ATOM    554 3HB  ALA    39      10.886  16.168  -2.324  1.00  9.24           H
ATOM    555  N   SER    40       9.540  13.021  -0.752  1.00  7.76           N
ATOM    556  CA  SER    40       9.712  12.471   0.580  1.00  7.61           C
ATOM    557  C   SER    40      11.231  12.238   0.728  1.00  6.70           C
ATOM    558  O   SER    40      11.987  12.329  -0.230  1.00  7.19           O
ATOM    559  CB  SER    40       8.967  11.144   0.715  1.00  8.20           C
ATOM    560  OG  SER    40       9.760  10.023   0.326  1.00  6.56           O
ATOM    561  H   SER    40       9.369  12.430  -1.432  1.00  7.97           H
ATOM    562  HA  SER    40       9.401  13.092   1.286  1.00  8.04           H
ATOM    563 1HB  SER    40       8.821  11.164   1.525  1.00  6.81           H
ATOM    564 2HB  SER    40       8.257  11.317   0.005  1.00  7.20           H
ATOM    565  N   PRO    41      11.677  11.868   1.922  1.00  7.94           N
ATOM    566  CA  PRO    41      13.102  11.542   2.126  1.00  7.62           C
ATOM    567  C   PRO    41      13.555  10.358   1.282  1.00  6.57           C
ATOM    568  O   PRO    41      14.775  10.150   1.130  1.00  8.38           O
ATOM    569  CB  PRO    41      13.239  11.236   3.617  1.00 10.06           C
ATOM    570  CG  PRO    41      12.017  11.827   4.236  1.00 11.73           C
ATOM    571  CD  PRO    41      10.924  11.783   3.171  1.00  9.85           C
ATOM    572  HA  PRO    41      13.632  12.357   1.885  1.00  8.08           H
ATOM    573 1HB  PRO    41      13.159  10.326   3.633  1.00  9.40           H
ATOM    574 2HB  PRO    41      13.920  11.732   3.834  1.00 11.60           H
ATOM    575 1HG  PRO    41      11.684  11.265   4.780  1.00 11.21           H
ATOM    576 2HG  PRO    41      12.136  12.758   4.266  1.00 11.75           H
ATOM    577 1HD  PRO    41      10.482  10.942   3.133  1.00 10.60           H
ATOM    578 2HD  PRO    41      10.384  12.569   3.183  1.00  9.99           H
ATOM    579  N   TYR    42      12.633   9.621   0.696  1.00  6.94           N
ATOM    580  CA  TYR    42      12.893   8.438  -0.118  1.00  7.11           C
ATOM    581  C   TYR    42      12.605   8.705  -1.565  1.00  7.70           C
ATOM    582  O   TYR    42      12.523   7.775  -2.385  1.00  9.32           O
ATOM    583  CB  TYR    42      11.997   7.270   0.377  1.00  8.82           C
ATOM    584  CG  TYR    42      11.860   7.260   1.880  1.00 10.33           C
ATOM    585  CD1 TYR    42      12.968   7.048   2.672  1.00 12.00           C
ATOM    586  CD2 TYR    42      10.640   7.484   2.517  1.00 11.80           C
ATOM    587  CE1 TYR    42      12.885   7.095   4.050  1.00 13.07           C
ATOM    588  CE2 TYR    42      10.540   7.506   3.895  1.00 13.73           C
ATOM    589  CZ  TYR    42      11.665   7.302   4.649  1.00 14.19           C
ATOM    590  OH  TYR    42      11.571   7.341   6.031  1.00 18.37           O
ATOM    591  H   TYR    42      11.758   9.828   0.862  1.00  7.24           H
ATOM    592  HA  TYR    42      13.837   8.146   0.020  1.00  8.06           H
ATOM    593 1HB  TYR    42      10.991   7.450   0.160  1.00  9.50           H
ATOM    594 2HB  TYR    42      12.481   6.348   0.411  1.00  9.83           H
ATOM    595  HD1 TYR    42      13.855   6.906   2.256  1.00 11.87           H
ATOM    596  HD2 TYR    42       9.841   7.637   1.958  1.00 12.06           H
ATOM    597  HE1 TYR    42      13.688   6.941   4.604  1.00 13.70           H
ATOM    598  HE2 TYR    42       9.666   7.670   4.318  1.00 13.71           H
ATOM    599  N   GLY    43      12.464   9.970  -1.946  1.00  7.14           N
ATOM    600  CA  GLY    43      12.054  10.317  -3.316  1.00  7.60           C
ATOM    601  C   GLY    43      10.534  10.269  -3.361  1.00  6.54           C
ATOM    602  O   GLY    43       9.862  10.268  -2.301  1.00  9.00           O
ATOM    603  H   GLY    43      12.485  10.621  -1.317  1.00  7.11           H
ATOM    604 1HA  GLY    43      12.376  11.236  -3.518  1.00  7.53           H
ATOM    605 2HA  GLY    43      12.471   9.625  -3.825  1.00  6.93           H
ATOM    606  N   ASN    44       9.960  10.256  -4.520  1.00  6.08           N
ATOM    607  CA  ASN    44       8.498  10.152  -4.596  1.00  6.03           C
ATOM    608  C   ASN    44       8.089   8.784  -4.045  1.00  5.77           C
ATOM    609  O   ASN    44       8.648   7.755  -4.456  1.00  7.67           O
ATOM    610  CB  ASN    44       8.009  10.254  -6.018  1.00  7.76           C
ATOM    611  CG  ASN    44       8.239  11.591  -6.714  1.00  7.73           C
ATOM    612  ND2 ASN    44       7.855  11.621  -7.986  1.00 10.09           N
ATOM    613  OD1 ASN    44       8.731  12.521  -6.107  1.00  8.05           O
ATOM    614  H   ASN    44      10.443  10.229  -5.286  1.00  7.00           H
ATOM    615  HA  ASN    44       8.089  10.869  -4.042  1.00  6.32           H
ATOM    616 1HB  ASN    44       8.391   9.775  -6.592  1.00  6.54           H
ATOM    617 2HB  ASN    44       7.122  10.209  -6.195  1.00  8.79           H
ATOM    618 1HD2 ASN    44       7.978  12.393  -8.453  1.00  9.63           H
ATOM    619 2HD2 ASN    44       7.490  10.907  -8.390  1.00  7.87           H
ATOM    620  N   ALA    45       7.115   8.772  -3.145  1.00  4.90           N
ATOM    621  CA  ALA    45       6.707   7.508  -2.518  1.00  4.85           C
ATOM    622  C   ALA    45       5.257   7.558  -2.132  1.00  4.49           C
ATOM    623  O   ALA    45       4.751   8.605  -1.644  1.00  5.25           O
ATOM    624  CB  ALA    45       7.531   7.281  -1.258  1.00  6.44           C
ATOM    625  H   ALA    45       6.755   9.548  -2.862  1.00  5.65           H
ATOM    626  HA  ALA    45       6.899   6.766  -3.153  1.00  4.51           H
ATOM    627 1HB  ALA    45       8.455   7.443  -1.656  1.00  6.13           H
ATOM    628 2HB  ALA    45       7.268   8.119  -0.750  1.00  5.58           H
ATOM    629 3HB  ALA    45       7.283   6.522  -1.061  1.00  5.92           H
ATOM    630  N   CYS    46       4.548   6.440  -2.268  1.00  4.32           N
ATOM    631  CA  CYS    46       3.165   6.376  -1.845  1.00  4.26           C
ATOM    632  C   CYS    46       3.054   6.354  -0.285  1.00  4.30           C
ATOM    633  O   CYS    46       3.774   5.646   0.420  1.00  5.02           O
ATOM    634  CB  CYS    46       2.493   5.107  -2.312  1.00  4.72           C
ATOM    635  SG  CYS    46       2.250   4.981  -4.129  1.00  5.37           S
ATOM    636  H   CYS    46       4.954   5.705  -2.606  1.00  4.66           H
ATOM    637  HA  CYS    46       2.655   7.170  -2.165  1.00  5.39           H
ATOM    638 1HB  CYS    46       3.203   4.435  -2.040  1.00  5.03           H
ATOM    639 2HB  CYS    46       1.771   5.172  -1.919  1.00  5.54           H
ATOM    640  N   TYR    47       2.095   7.147   0.193  1.00  4.57           N
ATOM    641  CA  TYR    47       1.760   7.245   1.622  1.00  4.64           C
ATOM    642  C   TYR    47       0.295   6.824   1.750  1.00  4.27           C
ATOM    643  O   TYR    47      -0.550   7.304   0.984  1.00  5.82           O
ATOM    644  CB  TYR    47       1.940   8.676   2.105  1.00  5.84           C
ATOM    645  CG  TYR    47       1.811   8.865   3.600  1.00  6.15           C
ATOM    646  CD1 TYR    47       0.572   8.998   4.224  1.00  6.39           C
ATOM    647  CD2 TYR    47       2.925   8.833   4.415  1.00  7.45           C
ATOM    648  CE1 TYR    47       0.453   9.156   5.594  1.00  7.22           C
ATOM    649  CE2 TYR    47       2.825   8.984   5.793  1.00  8.29           C
ATOM    650  CZ  TYR    47       1.581   9.126   6.377  1.00  7.03           C
ATOM    651  OH  TYR    47       1.480   9.304   7.750  1.00 10.66           O
ATOM    652  H   TYR    47       1.579   7.616  -0.385  1.00  5.25           H
ATOM    653  HA  TYR    47       2.334   6.631   2.149  1.00  5.00           H
ATOM    654 1HB  TYR    47       2.922   9.021   2.015  1.00  6.01           H
ATOM    655 2HB  TYR    47       1.103   9.293   1.969  1.00  6.96           H
ATOM    656  HD1 TYR    47      -0.237   9.023   3.657  1.00  6.13           H
ATOM    657  HD2 TYR    47       3.821   8.715   4.017  1.00  8.35           H
ATOM    658  HE1 TYR    47      -0.434   9.278   6.000  1.00  8.02           H
ATOM    659  HE2 TYR    47       3.631   8.970   6.355  1.00  9.29           H
ATOM    660  N   CYS    48       0.002   5.937   2.694  1.00  4.33           N
ATOM    661  CA  CYS    48      -1.332   5.405   2.872  1.00  4.40           C
ATOM    662  C   CYS    48      -1.882   5.722   4.254  1.00  4.59           C
ATOM    663  O   CYS    48      -1.161   5.793   5.261  1.00  6.18           O
ATOM    664  CB  CYS    48      -1.353   3.883   2.735  1.00  5.67           C
ATOM    665  SG  CYS    48      -0.637   3.205   1.222  1.00  5.99           S
ATOM    666  H   CYS    48       0.680   5.612   3.205  1.00  6.35           H
ATOM    667  HA  CYS    48      -1.936   5.780   2.172  1.00  5.20           H
ATOM    668 1HB  CYS    48      -0.741   3.675   3.519  1.00  6.80           H
ATOM    669 2HB  CYS    48      -2.171   3.772   2.785  1.00  6.81           H
ATOM    670  N   TYR    49      -3.209   5.855   4.333  1.00  4.70           N
ATOM    671  CA  TYR    49      -3.936   6.044   5.581  1.00  4.92           C
ATOM    672  C   TYR    49      -4.690   4.763   5.967  1.00  4.83           C
ATOM    673  O   TYR    49      -5.290   4.128   5.107  1.00  6.21           O
ATOM    674  CB  TYR    49      -4.960   7.170   5.420  1.00  5.63           C
ATOM    675  CG  TYR    49      -4.315   8.511   5.198  1.00  5.32           C
ATOM    676  CD1 TYR    49      -3.783   9.215   6.256  1.00  7.21           C
ATOM    677  CD2 TYR    49      -4.292   9.095   3.939  1.00  6.50           C
ATOM    678  CE1 TYR    49      -3.217  10.479   6.069  1.00  7.81           C
ATOM    679  CE2 TYR    49      -3.719  10.353   3.740  1.00  7.15           C
ATOM    680  CZ  TYR    49      -3.195  11.023   4.822  1.00  6.43           C
ATOM    681  OH  TYR    49      -2.674  12.287   4.618  1.00  7.90           O
ATOM    682  H   TYR    49      -3.696   5.740   3.574  1.00  3.98           H
ATOM    683  HA  TYR    49      -3.320   6.302   6.317  1.00  2.33           H
ATOM    684 1HB  TYR    49      -5.474   7.108   4.514  1.00  5.40           H
ATOM    685 2HB  TYR    49      -5.371   7.518   6.315  1.00  6.07           H
ATOM    686  HD1 TYR    49      -3.795   8.836   7.169  1.00  6.54           H
ATOM    687  HD2 TYR    49      -4.680   8.619   3.170  1.00  6.85           H
ATOM    688  HE1 TYR    49      -2.832  10.960   6.839  1.00  7.48           H
ATOM    689  HE2 TYR    49      -3.721  10.747   2.840  1.00  6.42           H
ATOM    690  N   LYS    50      -4.674   4.486   7.239  1.00  5.91           N
ATOM    691  CA  LYS    50      -5.491   3.412   7.821  1.00  6.53           C
ATOM    692  C   LYS    50      -5.249   2.041   7.215  1.00  6.12           C
ATOM    693  O   LYS    50      -6.167   1.273   6.948  1.00  7.56           O
ATOM    694  CB  LYS    50      -6.983   3.783   7.840  1.00  8.38           C
ATOM    695  CG  LYS    50      -7.273   5.057   8.588  1.00 11.73           C
ATOM    696  CD  LYS    50      -8.772   5.315   8.711  1.00 13.72           C
ATOM    697  CE  LYS    50      -9.006   6.662   9.378  0.50 13.38           C
ATOM    698  H   LYS    50      -4.243   5.008   7.841  1.00  2.00           H
ATOM    699  HA  LYS    50      -5.223   3.365   8.792  1.00  6.96           H
ATOM    700 1HB  LYS    50      -7.068   3.952   6.849  1.00  9.58           H
ATOM    701 2HB  LYS    50      -7.272   3.100   8.200  1.00  9.49           H
ATOM    702 1HG  LYS    50      -6.664   4.966   9.360  1.00 11.89           H
ATOM    703 2HG  LYS    50      -6.633   5.802   7.967  1.00 12.14           H
ATOM    704 1HD  LYS    50      -8.815   5.214   7.643  1.00 13.29           H
ATOM    705 2HD  LYS    50      -8.821   4.498   9.101  1.00 12.47           H
ATOM    706  N   LEU    51      -3.969   1.695   7.094  1.00  5.96           N
ATOM    707  CA  LEU    51      -3.602   0.341   6.761  1.00  6.42           C
ATOM    708  C   LEU    51      -3.834  -0.589   7.938  1.00  6.70           C
ATOM    709  O   LEU    51      -3.719  -0.214   9.087  1.00  7.46           O
ATOM    710  CB  LEU    51      -2.083   0.293   6.501  1.00  6.17           C
ATOM    711  CG  LEU    51      -1.593   1.085   5.309  1.00  6.61           C
ATOM    712  CD1 LEU    51      -0.089   1.311   5.420  1.00  8.55           C
ATOM    713  CD2 LEU    51      -1.886   0.377   3.990  1.00  8.31           C
ATOM    714  H   LEU    51      -3.320   2.258   7.392  1.00  6.83           H
ATOM    715  HA  LEU    51      -4.060   0.007   5.946  1.00  5.05           H
ATOM    716 1HB  LEU    51      -1.611   0.796   7.239  1.00  6.03           H
ATOM    717 2HB  LEU    51      -1.689  -0.619   6.216  1.00  7.30           H
ATOM    718  HG  LEU    51      -2.046   1.975   5.295  1.00  8.10           H
ATOM    719 1HD1 LEU    51       0.156   1.477   6.372  1.00  7.67           H
ATOM    720 2HD1 LEU    51       0.384   0.493   5.091  1.00  7.74           H
ATOM    721 3HD1 LEU    51       0.174   2.092   4.857  1.00  8.01           H
ATOM    722 1HD2 LEU    51      -2.837   0.074   3.966  1.00  7.15           H
ATOM    723 2HD2 LEU    51      -1.718   1.015   3.237  1.00  8.47           H
ATOM    724 3HD2 LEU    51      -1.283  -0.413   3.893  1.00  7.94           H
ATOM    725  N   PRO    52      -4.104  -1.871   7.664  1.00  7.18           N
ATOM    726  CA  PRO    52      -4.128  -2.838   8.755  1.00  7.81           C
ATOM    727  C   PRO    52      -2.747  -2.876   9.447  1.00  6.59           C
ATOM    728  O   PRO    52      -1.684  -2.689   8.855  1.00  7.27           O
ATOM    729  CB  PRO    52      -4.342  -4.188   8.028  1.00 10.23           C
ATOM    730  CG  PRO    52      -4.901  -3.836   6.695  1.00 10.26           C
ATOM    731  CD  PRO    52      -4.348  -2.454   6.351  1.00  8.42           C
ATOM    732  HA  PRO    52      -4.901  -2.646   9.356  1.00  7.29           H
ATOM    733 1HB  PRO    52      -3.478  -4.460   7.920  1.00  7.88           H
ATOM    734 2HB  PRO    52      -4.981  -4.515   8.520  1.00  9.76           H
ATOM    735 1HG  PRO    52      -4.507  -4.278   6.089  1.00  8.92           H
ATOM    736 2HG  PRO    52      -5.797  -3.578   6.819  1.00  9.11           H
ATOM    737 1HD  PRO    52      -3.490  -2.495   5.944  1.00  7.37           H
ATOM    738 2HD  PRO    52      -5.012  -1.891   5.964  1.00  8.54           H
ATOM    739  N   ASP    53      -2.771  -3.262  10.729  1.00  6.97           N
ATOM    740  CA  ASP    53      -1.576  -3.311  11.539  1.00  7.36           C
ATOM    741  C   ASP    53      -0.564  -4.337  11.063  1.00  6.81           C
ATOM    742  O   ASP    53       0.605  -4.230  11.405  1.00  8.41           O
ATOM    743  CB  ASP    53      -1.962  -3.609  12.998  1.00  8.36           C
ATOM    744  CG  ASP    53      -2.720  -2.538  13.699  1.00  9.41           C
ATOM    745  OD1 ASP    53      -2.622  -1.348  13.352  1.00 11.12           O
ATOM    746  OD2 ASP    53      -3.392  -2.870  14.736  1.00 14.07           O
ATOM    747  H   ASP    53      -3.575  -3.377  11.139  1.00  6.53           H
ATOM    748  HA  ASP    53      -1.131  -2.412  11.544  1.00  7.60           H
ATOM    749 1HB  ASP    53      -2.620  -4.356  13.174  1.00  8.04           H
ATOM    750 2HB  ASP    53      -1.212  -3.586  13.493  1.00  7.81           H
ATOM    751  N   HIS    54      -1.002  -5.335  10.296  1.00  6.40           N
ATOM    752  CA  HIS    54      -0.071  -6.346   9.829  1.00  7.27           C
ATOM    753  C   HIS    54       0.751  -5.908   8.633  1.00  7.36           C
ATOM    754  O   HIS    54       1.771  -6.570   8.332  1.00  8.27           O
ATOM    755  CB  HIS    54      -0.816  -7.647   9.493  1.00  8.42           C
ATOM    756  CG  HIS    54      -1.841  -7.528   8.418  1.00  9.83           C
ATOM    757  CD2 HIS    54      -1.679  -7.407   7.089  1.00 11.58           C
ATOM    758  ND1 HIS    54      -3.192  -7.617   8.632  1.00 14.06           N
ATOM    759  CE1 HIS    54      -3.814  -7.506   7.472  1.00 12.58           C
ATOM    760  NE2 HIS    54      -2.933  -7.398   6.497  1.00 14.15           N
ATOM    761  H   HIS    54      -1.881  -5.371  10.087  1.00  5.06           H
ATOM    762  HA  HIS    54       0.556  -6.556  10.585  1.00  6.13           H
ATOM    763 1HB  HIS    54      -0.205  -8.324   8.985  1.00  8.64           H
ATOM    764 2HB  HIS    54      -1.534  -7.913  10.108  1.00  8.81           H
ATOM    765  HD1 HIS    54      -3.599  -7.711   9.463  1.00 11.35           H
ATOM    766  HD2 HIS    54      -0.823  -7.338   6.582  1.00 12.23           H
ATOM    767  HE1 HIS    54      -4.804  -7.521   7.353  1.00 13.10           H
ATOM    768  N   VAL    55       0.418  -4.800   7.958  1.00  6.33           N
ATOM    769  CA  VAL    55       1.158  -4.351   6.765  1.00  6.68           C
ATOM    770  C   VAL    55       2.456  -3.699   7.156  1.00  6.99           C
ATOM    771  O   VAL    55       2.463  -2.876   8.093  1.00  8.93           O
ATOM    772  CB  VAL    55       0.270  -3.375   5.947  1.00  7.38           C
ATOM    773  CG1 VAL    55       1.031  -2.691   4.820  1.00  8.76           C
ATOM    774  CG2 VAL    55      -0.955  -4.071   5.388  1.00  9.05           C
ATOM    775  H   VAL    55      -0.330  -4.374   8.229  1.00  6.79           H
ATOM    776  HA  VAL    55       1.311  -5.142   6.177  1.00  6.60           H
ATOM    777  HB  VAL    55      -0.038  -2.670   6.589  1.00  6.82           H
ATOM    778 1HG1 VAL    55       1.398  -3.394   4.208  1.00  7.94           H
ATOM    779 2HG1 VAL    55       0.398  -2.120   4.294  1.00  8.88           H
ATOM    780 3HG1 VAL    55       1.766  -2.135   5.197  1.00  7.63           H
ATOM    781 1HG2 VAL    55      -0.675  -4.857   4.840  1.00  6.83           H
ATOM    782 2HG2 VAL    55      -1.534  -4.378   6.143  1.00  9.16           H
ATOM    783 3HG2 VAL    55      -1.468  -3.432   4.812  1.00  9.10           H
ATOM    784  N   ARG    56       3.544  -4.001   6.481  1.00  6.94           N
ATOM    785  CA  ARG    56       4.815  -3.370   6.745  1.00  7.11           C
ATOM    786  C   ARG    56       4.863  -1.961   6.158  1.00  6.38           C
ATOM    787  O   ARG    56       4.546  -1.753   4.995  1.00  8.01           O
ATOM    788  CB  ARG    56       5.957  -4.194   6.135  1.00  8.26           C
ATOM    789  CG  ARG    56       7.336  -3.772   6.602  1.00  9.68           C
ATOM    790  CD  ARG    56       8.473  -4.482   5.849  1.00 11.45           C
ATOM    791  NE  ARG    56       8.738  -5.853   6.319  1.00 12.48           N
ATOM    792  CZ  ARG    56       9.493  -6.122   7.380  1.00 13.47           C
ATOM    793  NH1 ARG    56      10.049  -5.127   8.062  1.00 13.98           N
ATOM    794  NH2 ARG    56       9.711  -7.382   7.734  1.00 14.50           N
ATOM    795  H   ARG    56       3.472  -4.577   5.777  1.00  7.42           H
ATOM    796  HA  ARG    56       4.979  -3.326   7.728  1.00  4.64           H
ATOM    797 1HB  ARG    56       6.266  -5.307   6.269  1.00  9.76           H
ATOM    798 2HB  ARG    56       6.472  -4.078   5.082  1.00  9.84           H
ATOM    799 1HG  ARG    56       7.751  -2.920   6.227  1.00  8.46           H
ATOM    800 2HG  ARG    56       7.850  -3.910   7.448  1.00 10.61           H
ATOM    801 1HD  ARG    56       8.396  -4.698   4.821  1.00 10.18           H
ATOM    802 2HD  ARG    56       9.434  -4.256   6.013  1.00 11.34           H
ATOM    803  HE  ARG    56       8.198  -6.535   5.986  1.00 13.00           H
ATOM    804 1HH1 ARG    56       9.877  -4.246   7.814  1.00 13.34           H
ATOM    805 2HH1 ARG    56      10.574  -5.320   8.808  1.00 13.39           H
ATOM    806 1HH2 ARG    56       9.335  -8.076   7.240  1.00 13.84           H
ATOM    807 2HH2 ARG    56      10.248  -7.564   8.475  1.00 14.25           H
ATOM    808  N   THR    57       5.309  -1.020   6.984  1.00  5.64           N
ATOM    809  CA  THR    57       5.597   0.332   6.527  1.00  5.34           C
ATOM    810  C   THR    57       7.104   0.590   6.740  1.00  5.53           C
ATOM    811  O   THR    57       7.800  -0.159   7.424  1.00  6.04           O
ATOM    812  CB  THR    57       4.713   1.382   7.180  1.00  6.50           C
ATOM    813  CG2 THR    57       3.295   1.280   6.638  1.00  7.16           C
ATOM    814  OG1 THR    57       4.707   1.195   8.609  1.00  7.66           O
ATOM    815  H   THR    57       5.575  -1.245   7.821  1.00  6.69           H
ATOM    816  HA  THR    57       5.437   0.371   5.539  1.00  4.53           H
ATOM    817  HB  THR    57       5.070   2.299   6.990  1.00  7.29           H
ATOM    818 1HG2 THR    57       2.969   0.341   6.760  1.00  6.87           H
ATOM    819 2HG2 THR    57       2.706   1.913   7.140  1.00  8.19           H
ATOM    820 3HG2 THR    57       3.288   1.486   5.662  1.00  7.36           H
ATOM    821  N   LYS    58       7.579   1.686   6.159  1.00  5.75           N
ATOM    822  CA  LYS    58       9.001   1.950   6.152  1.00  5.52           C
ATOM    823  C   LYS    58       9.625   2.028   7.516  1.00  5.87           C
ATOM    824  O   LYS    58       9.147   2.691   8.443  1.00  7.81           O
ATOM    825  CB  LYS    58       9.209   3.274   5.382  1.00  7.12           C
ATOM    826  CG  LYS    58      10.673   3.678   5.203  1.00  7.51           C
ATOM    827  CD  LYS    58      11.424   2.783   4.234  1.00  7.05           C
ATOM    828  CE  LYS    58      12.841   3.267   4.022  1.00  8.37           C
ATOM    829  NZ  LYS    58      13.586   2.453   3.023  1.00  9.37           N
ATOM    830  H   LYS    58       7.042   2.173   5.610  1.00  6.89           H
ATOM    831  HA  LYS    58       9.452   1.242   5.605  1.00  5.35           H
ATOM    832 1HB  LYS    58       8.850   2.961   4.504  1.00  4.07           H
ATOM    833 2HB  LYS    58       8.845   3.767   5.935  1.00  4.69           H
ATOM    834 1HG  LYS    58      10.552   4.653   5.091  1.00  8.09           H
ATOM    835 2HG  LYS    58      10.976   3.703   6.323  1.00  7.72           H
ATOM    836 1HD  LYS    58      11.221   1.975   4.916  1.00  8.53           H
ATOM    837 2HD  LYS    58      10.718   2.893   3.673  1.00  9.65           H
ATOM    838  HE  LYS    58      12.463   4.278   4.035  1.00  8.81           H
ATOM    839  HE2 LYS    58      12.966   3.292   5.233  1.00  9.09           H
ATOM    840  N   GLY    59      10.758   1.347   7.663  1.00  5.43           N
ATOM    841  CA  GLY    59      11.598   1.397   8.862  1.00  6.11           C
ATOM    842  C   GLY    59      12.990   1.816   8.482  1.00  5.32           C
ATOM    843  O   GLY    59      13.277   2.118   7.314  1.00  6.52           O
ATOM    844  H   GLY    59      11.118   0.915   6.947  1.00  6.43           H
ATOM    845 1HA  GLY    59      11.197   2.050   9.504  1.00  5.93           H
ATOM    846 2HA  GLY    59      11.518   0.486   9.162  1.00  6.50           H
ATOM    847  N   PRO    60      13.895   1.827   9.451  1.00  5.00           N
ATOM    848  CA  PRO    60      15.259   2.242   9.192  1.00  6.28           C
ATOM    849  C   PRO    60      15.959   1.321   8.222  1.00  5.52           C
ATOM    850  O   PRO    60      15.702   0.132   8.143  1.00  6.66           O
ATOM    851  CB  PRO    60      15.927   2.223  10.577  1.00  7.03           C
ATOM    852  CG  PRO    60      15.069   1.310  11.409  1.00  6.81           C
ATOM    853  CD  PRO    60      13.672   1.471  10.862  1.00  6.37           C
ATOM    854  HA  PRO    60      15.270   3.160   8.805  1.00  5.02           H
ATOM    855 1HB  PRO    60      16.695   1.763  10.389  1.00  8.19           H
ATOM    856 2HB  PRO    60      15.782   3.034  10.843  1.00  5.05           H
ATOM    857 1HG  PRO    60      15.229   0.510  11.182  1.00  7.36           H
ATOM    858 2HG  PRO    60      14.957   1.715  12.247  1.00  7.64           H
ATOM    859 1HD  PRO    60      13.189   0.650  10.821  1.00  6.85           H
ATOM    860 2HD  PRO    60      13.219   2.235  11.206  1.00  5.14           H
ATOM    861  N   GLY    61      16.881   1.916   7.457  1.00  7.94           N
ATOM    862  CA  GLY    61      17.676   1.218   6.461  1.00  9.24           C
ATOM    863  C   GLY    61      17.305   1.787   5.111  1.00  9.58           C
ATOM    864  O   GLY    61      16.118   1.916   4.748  1.00 11.30           O
ATOM    865  H   GLY    61      17.047   2.805   7.568  1.00  6.57           H
ATOM    866 1HA  GLY    61      18.643   1.386   6.655  1.00  9.49           H
ATOM    867 2HA  GLY    61      17.412   0.308   6.597  1.00  9.58           H
ATOM    868  N   ARG    62      18.309   2.050   4.286  1.00  7.50           N
ATOM    869  CA  ARG    62      18.100   2.624   2.975  1.00  8.34           C
ATOM    870  C   ARG    62      17.834   1.542   1.936  1.00  8.43           C
ATOM    871  O   ARG    62      18.500   0.530   1.866  1.00 11.05           O
ATOM    872  CB  ARG    62      19.319   3.473   2.590  1.00  9.91           C
ATOM    873  CG  ARG    62      19.054   4.313   1.352  1.00 11.93           C
ATOM    874  CD  ARG    62      19.888   5.584   1.258  1.00 12.91           C
ATOM    875  NE  ARG    62      19.493   6.321   0.054  1.00 14.89           N
ATOM    876  CZ  ARG    62      20.081   6.002  -1.074  1.00 13.12           C
ATOM    877  NH1 ARG    62      21.049   5.118  -1.093  1.00 16.96           N
ATOM    878  NH2 ARG    62      19.688   6.575  -2.209  1.00 17.03           N
ATOM    879  H   ARG    62      19.163   1.934   4.579  1.00  8.85           H
ATOM    880  HA  ARG    62      17.319   3.247   2.993  1.00  7.68           H
ATOM    881 1HB  ARG    62      19.829   4.387   3.089  1.00 10.80           H
ATOM    882 2HB  ARG    62      20.255   3.164   1.940  1.00 11.08           H
ATOM    883 1HG  ARG    62      19.487   4.052   0.470  1.00 12.47           H
ATOM    884 2HG  ARG    62      18.268   4.861   1.055  1.00 12.03           H
ATOM    885 1HD  ARG    62      19.852   6.364   1.959  1.00 13.74           H
ATOM    886 2HD  ARG    62      20.835   5.579   0.929  1.00 14.01           H
ATOM    887  HE  ARG    62      18.732   6.850   0.050  1.00 14.53           H
ATOM    888 1HH1 ARG    62      21.327   4.686  -0.313  1.00 15.87           H
ATOM    889 2HH1 ARG    62      21.460   4.871  -1.897  1.00 16.62           H
ATOM    890 1HH2 ARG    62      19.005   7.210  -2.205  1.00 15.14           H
ATOM    891 2HH2 ARG    62      20.102   6.340  -3.015  1.00 15.61           H
ATOM    892  N  ACYS    63      16.871   1.817   1.057  0.55  7.70           N
ATOM    893  N  BCYS    63      16.797   1.803   1.157  0.45  8.41           N
ATOM    894  CA ACYS    63      16.527   0.904  -0.048  0.55  7.13           C
ATOM    895  CA BCYS    63      16.504   1.194  -0.118  0.45  8.11           C
ATOM    896  C  ACYS    63      16.031   1.870  -1.097  0.55  6.18           C
ATOM    897  C  BCYS    63      16.161   2.287  -1.131  0.45  7.71           C
ATOM    898  O  ACYS    63      15.103   2.665  -0.799  0.55  6.77           O
ATOM    899  O  BCYS    63      15.365   3.212  -0.939  0.45  9.47           O
ATOM    900  CB ACYS    63      15.514  -0.162   0.380  0.55  6.14           C
ATOM    901  CB BCYS    63      15.326   0.201  -0.097  0.45  8.06           C
ATOM    902  SG ACYS    63      15.153  -1.347  -0.932  0.55  6.67           S
ATOM    903  SG BCYS    63      15.029  -0.564  -1.707  0.45  9.98           S
ATOM    904  H  ACYS    63      16.415   2.600   1.112  0.55  7.34           H
ATOM    905  HA ACYS    63      17.354   0.441  -0.352  0.55  6.34           H
ATOM    906 1HB ACYS    63      16.093  -0.615   1.083  0.55  6.78           H
ATOM    907 2HB ACYS    63      14.887   0.342   0.554  0.55  6.85           H
ATOM    908  N   HIS    64      16.667   1.980  -2.306  1.00  8.43           N
ATOM    909  CA  HIS    64      16.335   2.912  -3.371  1.00  8.17           C
ATOM    910  C   HIS    64      16.238   2.182  -4.697  1.00  7.55           C
ATOM    911  O   HIS    64      15.051   1.876  -5.120  1.00 10.65           O
ATOM    912  CB  HIS    64      17.380   4.037  -3.368  1.00  9.77           C
ATOM    913  CG  HIS    64      17.149   5.121  -4.362  1.00 11.46           C
ATOM    914  CD2 HIS    64      17.886   5.559  -5.401  1.00 13.67           C
ATOM    915  ND1 HIS    64      15.991   5.895  -4.340  1.00 14.03           N
ATOM    916  CE1 HIS    64      16.060   6.755  -5.334  1.00 15.20           C
ATOM    917  NE2 HIS    64      17.182   6.596  -5.997  1.00 14.67           N
ATOM    918  OXT HIS    64      17.303   1.884  -5.289  1.00  7.95           O
ATOM    919  H   HIS    64      17.346   1.385  -2.405  1.00  8.68           H
ATOM    920  HA  HIS    64      15.449   3.338  -3.173  1.00  9.33           H
ATOM    921 1HB  HIS    64      17.301   4.641  -2.520  1.00 11.22           H
ATOM    922 2HB  HIS    64      18.238   3.850  -3.810  1.00 10.16           H
ATOM    923  HD1 HIS    64      15.301   5.816  -3.729  1.00 13.57           H
ATOM    924  HD2 HIS    64      18.769   5.215  -5.686  1.00 12.68           H
ATOM    925  HE1 HIS    64      15.365   7.438  -5.545  1.00 14.32           H
TER     926      HIS    64 
HETATM  927  O   HOH   101       5.857   3.956  -0.483  1.00  6.84           O
HETATM  928  O   HOH   102      13.581  -1.500   8.886  1.00  7.36           O
HETATM  929  O   HOH   103      12.702   3.158   0.230  1.00  8.49           O
HETATM  930  O   HOH   104      15.450   4.330   1.963  1.00 11.24           O
HETATM  931  O   HOH   105     -11.172   9.757   6.769  1.00 13.04           O
HETATM  932  O   HOH   106      -6.086  10.105  -2.977  1.00 12.64           O
HETATM  933  O   HOH   107       5.306   1.875  -7.248  1.00 12.53           O
HETATM  934  O   HOH   108      11.455   7.241  -4.979  1.00 13.42           O
HETATM  935  O   HOH   109     -10.085   5.158  -1.416  1.00 13.21           O
HETATM  936  O   HOH   110       5.985   5.173   7.366  1.00 13.57           O
HETATM  937  O   HOH   111       9.756   5.192  -3.535  1.00 14.37           O
HETATM  938  O   HOH   112      15.329   5.916  -0.289  1.00 14.26           O
HETATM  939  O   HOH   113      -4.019  11.294  -9.556  1.00 15.50           O
HETATM  940  O   HOH   114     -12.250   6.071   6.986  1.00 15.66           O
HETATM  941  O   HOH   115      -0.007  -2.502  -3.394  1.00 15.96           O
HETATM  942  O   HOH   116      13.585   5.201  -2.624  1.00 15.85           O
HETATM  943  O   HOH   117      12.399   2.776  -3.695  1.00 15.70           O
HETATM  944  O   HOH   118      -6.674  10.340   1.218  1.00 16.19           O
HETATM  945  O   HOH   119       2.264   7.058 -10.680  1.00 18.05           O
HETATM  946  O   HOH   120      -0.711  10.178   9.044  1.00 18.27           O
HETATM  947  O   HOH   121      -5.516  -3.539  11.883  1.00 19.14           O
HETATM  948  O   HOH   122      21.023   1.439   5.345  1.00 20.11           O
HETATM  949  O   HOH   123      16.858   7.651  -1.907  1.00 19.50           O
HETATM  950  O   HOH   124      13.287  -4.092  -3.879  1.00 19.87           O
HETATM  951  O   HOH   130      -4.395   5.197  11.259  1.00 21.06           O
HETATM  952  O   HOH   131       3.530  -2.582   2.509  1.00 20.31           O
HETATM  953  O   HOH   132       5.705  -5.730   2.649  1.00 20.99           O
HETATM  954  O   HOH   133      -1.338  13.416  -8.740  1.00 20.91           O
HETATM  955  O   HOH   134       3.346  -5.857   4.132  1.00 21.87           O
HETATM  956  O   HOH   135      -3.087  -6.246   3.513  1.00 22.14           O
HETATM  957  O   HOH   136      -0.221   5.730  12.384  1.00 23.00           O
HETATM  958  O   HOH   137      -6.495   9.737  -5.810  1.00 22.60           O
HETATM  959  O   HOH   138      -7.008  -2.036  13.714  1.00 23.45           O
HETATM  960  O   HOH   139      16.463  -1.282   4.278  1.00 23.42           O
HETATM  961  O   HOH   140      -5.708   7.923   9.296  1.00 23.03           O
HETATM  962  O   HOH   141      -2.273   0.495  -9.570  1.00 24.70           O
HETATM  963  O   HOH   142      -7.692  10.008   5.442  1.00 24.88           O
HETATM  964  O   HOH   143       3.487   9.360   9.390  1.00 25.51           O
HETATM  965  O   HOH   144       7.064  12.477   5.494  1.00 28.61           O
HETATM  966  O   HOH   145       0.734  -7.651   5.436  1.00 25.79           O
HETATM  967  O   HOH   147      10.353  17.192  -6.823  1.00 27.44           O
HETATM  968  O   HOH   148      -7.419   5.584  -7.425  1.00 27.39           O
HETATM  969  O   HOH   149      -5.850   1.829  15.388  1.00 26.29           O
HETATM  970  O   HOH   150      14.375  12.331   7.160  1.00 29.18           O
HETATM  971  O   HOH   151       6.711  17.738  -1.638  1.00 28.57           O
HETATM  972  O   HOH   152      -4.532  10.076   9.894  1.00 30.01           O
HETATM  973  O   HOH   153      -6.206  12.097  -7.576  1.00 29.52           O
HETATM  974  O   HOH   160       1.534  -3.518  -7.295  1.00 31.92           O
HETATM  975  O   HOH   161      17.825   7.557   2.441  1.00 31.70           O
HETATM  976  O   HOH   162      16.158   5.965  10.301  1.00 30.24           O
HETATM  977  O   HOH   163      -9.081   2.095  -5.244  1.00 31.72           O
HETATM  978  O   HOH   164       2.374  13.161 -12.571  1.00 34.08           O
HETATM  979  O   HOH   165      11.420  17.774   0.118  1.00 33.05           O
HETATM  980  O   HOH   166      -0.610  -7.173   2.804  1.00 34.40           O
HETATM  981  O   HOH   167      -4.411  -1.421  16.558  1.00 33.80           O
HETATM  982  O   HOH   168       3.540   3.568  10.085  1.00 36.14           O
HETATM  983  O   HOH   169     -10.762   1.952   5.470  1.00 32.00           O
HETATM  984  O   HOH   170       3.786  -4.313  -0.330  1.00 35.82           O
HETATM  985  O   HOH   171      -4.342  -7.335   1.073  1.00 36.38           O
HETATM  986  O   HOH   172      -3.762  -2.249 -10.538  1.00 37.71           O
HETATM  987  O   HOH   174      -4.380  -6.147  10.707  1.00 35.71           O
HETATM  988  O   HOH   175      -9.196  -3.687  -2.583  1.00 35.63           O
HETATM  989  O   HOH   176      -0.246  -5.749  -3.302  1.00 41.49           O
HETATM  990  O   HOH   177       4.956   3.977 -10.505  1.00 38.79           O
HETATM  991  O   HOH   178       4.172   6.512   9.615  1.00 37.58           O
HETATM  992  O   HOH   179     -10.210  -1.644  -6.176  1.00 38.77           O
HETATM  993  O   HOH   180      -8.003  -1.751  -4.800  1.00 38.85           O
HETATM  994  O   HOH   181       8.251  15.717   1.614  1.00 40.91           O
HETATM  995  O   HOH   182      -6.862   5.777  12.505  1.00 41.59           O
HETATM  996  O   HOH   183     -11.272   4.607  -3.633  1.00 42.07           O
HETATM  997  O   HOH   184       1.913  11.489 -14.698  1.00 46.22           O
HETATM  998  O   HOH   187     -10.158   1.967   9.818  1.00 57.76           O
HETATM  999  O   HOH   190      12.149 -10.071   2.395  1.00 38.63           O
HETATM 1000  O   HOH   191      11.099  11.413  -9.583  1.00 33.81           O
HETATM 1001  O   HOH   192      -2.932   3.951 -12.073  1.00 39.16           O
HETATM 1002  O   HOH   193       2.346  -5.486   1.993  1.00 35.80           O
HETATM 1003  O   HOH   195      -0.184   8.566  11.895  1.00 47.52           O
HETATM 1004  O   HOH   197      13.934   9.304   7.055  1.00 47.11           O
HETATM 1005  O   HOH   198      -7.251   1.482 -12.526  1.00 50.76           O
HETATM 1006  O   HOH   199      -7.764  -3.275   9.377  1.00 47.89           O
HETATM 1007  O   HOH   200      11.738  14.971   6.074  1.00 57.38           O
HETATM 1008  O   HOH   202      -1.127   3.402  14.542  1.00 47.74           O
HETATM 1009  O   HOH   203      -4.920   5.825 -12.112  1.00 45.66           O
HETATM 1010  O   HOH   204       6.842  10.673 -11.010  1.00 44.50           O
HETATM 1011  O   HOH   205       1.940   3.259 -13.139  1.00 42.11           O
HETATM 1012  O   HOH   206       8.906   6.355   7.428  1.00 31.04           O
HETATM 1013  O   HOH     1      18.211  -2.172  -2.443  0.30 17.72      DIS  O
HETATM 1014  O   HOH     2      18.413  -0.321  -2.910  0.50 14.33      DIS  O
HETATM 1015  O   HOH     3      19.184   0.597  -2.439  0.50 11.74      DIS  O
HETATM 1016  O   HOH     4      20.476   2.361  -2.599  0.50 12.72      DIS  O
HETATM 1017  O   HOH     5       2.334  -0.608  14.844  0.50 27.48      DIS  O
HETATM 1018  O   HOH     6       0.569  -1.058  14.111  0.50 27.48      DIS  O
HETATM 1019  O   HOH     7      -0.459  -0.056  14.527  0.50 18.01      DIS  O
HETATM 1020  O   HOH    11       6.562   3.125   9.158  0.60 10.86      DIS  O
HETATM 1021  O   HOH    12       6.827   1.942  10.104  0.40 14.51      DIS  O
HETATM 1022  O   HOH    15      16.785  -3.920   2.003  0.50 16.31      DIS  O
HETATM 1023  O   HOH    16      18.164  -2.057   0.700  0.50 21.07      DIS  O
HETATM 1024  O   HOH    17      16.489  -3.841   0.886  0.50 18.85      DIS  O
HETATM 1025  O   HOH    18      17.377  -4.392  -1.182  0.30 16.12      DIS  O
HETATM 1026  O   HOH    19      16.023  -4.100  -3.238  0.70 20.45      DIS  O
HETATM 1027  O   HOH    21       1.104  14.253  -8.682  0.30 20.89      DIS  O
HETATM 1028  O   HOH    22       1.017  14.024  -6.845  0.70 18.08      DIS  O
HETATM 1029  O   HOH    23       1.178  14.510  -5.280  0.30 14.75      DIS  O
HETATM 1030  O   HOH    24      -0.797  16.210  -5.093  0.50 15.21      DIS  O
HETATM 1031  O   HOH    25       0.900  15.002  -3.576  0.50 15.16      DIS  O
HETATM 1032  O   HOH    26       3.317  15.681  -2.773  0.50 16.73      DIS  O
HETATM 1033  O   HOH    27       2.147  15.650  -1.222  0.40 26.83      DIS  O
HETATM 1034  O   HOH    28      -0.002  16.297  -1.005  0.60 20.79      DIS  O
HETATM 1035  O   HOH    36      18.072   4.481   8.399  0.70 26.21      DIS  O
HETATM 1036  O   HOH    37      17.168   4.788   7.303  0.30 12.88      DIS  O
HETATM 1037  O   HOH    38      17.694   6.221   5.969  0.50 13.63      DIS  O
HETATM 1038  O   HOH    39      16.945   5.643   4.121  0.50 18.24      DIS  O
HETATM 1039  O   HOH    40      15.558   4.729   5.896  0.50 16.37      DIS  O
HETATM 1040  O   HOH    41      14.558   4.748   6.682  0.50 17.85      DIS  O
HETATM 1041  O   HOH    42      12.946   5.321   7.755  0.40 22.72      DIS  O
HETATM 1042  O   HOH    43       9.521  -5.160  -4.813  0.60 15.54      DIS  O
HETATM 1043  O   HOH    46       6.983  -7.442   4.545  0.80 18.09      DIS  O
HETATM 1044  O   HOH    47       7.708  -8.629   4.854  0.20 14.36      DIS  O
HETATM 1045  O   HOH    51      17.830   7.974  -8.616  0.50 18.45      DIS  O
HETATM 1046  O   HOH    52      19.410   7.591  -8.945  0.50 22.60      DIS  O
HETATM 1047  O   HOH    61      11.142  -2.998   8.525  0.20  8.45      DIS  O
HETATM 1048  O   HOH    62      10.696  -2.257   7.773  0.60 16.20      DIS  O
HETATM 1049  O   HOH    63       9.975  -2.071   7.087  0.20  7.42      DIS  O
HETATM 1050  O   HOH    66      -8.777   0.766   6.869  0.60 23.32      DIS  O
HETATM 1051  O   HOH    67      -7.560  -1.063   7.313  0.40 19.87      DIS  O
HETATM 1052  O   HOH    71     -10.439   0.757   1.305  0.50 23.40      DIS  O
HETATM 1053  O   HOH    72      -9.795  -0.914   0.834  0.50 27.96      DIS  O
HETATM 1054  O   HOH    76      23.032   1.189   3.627  0.50 34.18      DIS  O
HETATM 1055  O   HOH    77      21.133  -0.158   2.878  0.50 24.77      DIS  O
END
