# Supplementary material for: Identification of new, well-populated amino-acid sidechain rotamers involving hydroxyl-hydrogen atoms and sulfhydryl-hydrogen atoms
Source: BMC Struct Biol. 2008 Oct 7;8:41. doi: 10.1186/1472-6807-8-41 (PMC2569941; doi:10.1186/1472-6807-8-41)
Supplement: Additional file 1 — Manually-fitted hydrogen atoms in high resolution structures. In these high-resolution X-ray structures, the hydroxyl hydrogen atoms were removed if there is no corresponding electron density but if there is sufficient electron density due to hydrogen-bonding, the hydrogen atom position were fitted manually. [file 1472-6807-8-41-S1.zip › pdb/1bxo.pdb]

ATOM      1  N  AALA A   1      37.571  31.701   0.575  0.51 12.93           N
ATOM      2  N  BALA A   1      38.430  24.822   0.206  0.49 23.76           N
ATOM      3  CA AALA A   1      36.928  31.049   1.825  0.51 12.11           C
ATOM      4  CA BALA A   1      37.122  25.478   0.073  0.49 15.81           C
ATOM      5  C  AALA A   1      36.358  29.677   1.424  0.51 11.89           C
ATOM      6  C  BALA A   1      36.585  26.290   1.256  0.49 16.91           C
ATOM      7  O  AALA A   1      36.173  29.436   0.207  0.51 15.02           O
ATOM      8  O  BALA A   1      36.878  26.089   2.459  0.49 20.20           O
ATOM      9  CB AALA A   1      35.890  31.947   2.407  0.51 15.12           C
ATOM     10  CB BALA A   1      36.012  24.620  -0.267  0.49 26.70           C
ATOM     11 1H  AALA A   1      38.186  31.153   0.238  0.51 19.40           H
ATOM     12 2H  AALA A   1      36.943  31.854  -0.036  0.51 19.40           H
ATOM     13 3H  AALA A   1      37.955  32.470   0.806  0.51 19.40           H
ATOM     14 1H  BALA A   1      39.049  25.432   0.402  0.49 35.63           H
ATOM     15 2H  BALA A   1      38.393  24.217   0.857  0.49 35.63           H
ATOM     16 3H  BALA A   1      38.640  24.421  -0.560  0.49 35.63           H
ATOM     17  HA AALA A   1      37.629  30.910   2.496  0.51 14.53           H
ATOM     18 1HB AALA A   1      36.288  32.791   2.635  0.51 22.68           H
ATOM     19 2HB AALA A   1      35.191  32.087   1.764  0.51 22.68           H
ATOM     20 3HB AALA A   1      35.523  31.543   3.196  0.51 22.68           H
ATOM     21  HA BALA A   1      37.211  26.111  -0.670  0.49 18.98           H
ATOM     22 1HB BALA A   1      36.254  24.063  -1.011  0.49 40.05           H
ATOM     23 2HB BALA A   1      35.792  24.068   0.487  0.49 40.05           H
ATOM     24 3HB BALA A   1      35.252  25.157  -0.503  0.49 40.05           H
ATOM     25  N  AALA A   2      36.119  28.844   2.385  0.51 11.47           N
ATOM     26  N  BALA A   2      35.819  27.381   0.954  0.49 13.16           N
ATOM     27  CA AALA A   2      35.645  27.496   2.174  0.51 12.36           C
ATOM     28  CA BALA A   2      35.225  28.231   1.911  0.49 13.35           C
ATOM     29  C  AALA A   2      34.121  27.488   2.441  0.51 11.44           C
ATOM     30  C  BALA A   2      33.839  27.726   2.309  0.49 12.87           C
ATOM     31  O  AALA A   2      33.534  28.163   3.266  0.51 12.13           O
ATOM     32  O  BALA A   2      33.215  28.327   3.208  0.49 14.03           O
ATOM     33  CB AALA A   2      36.339  26.562   3.151  0.51 14.15           C
ATOM     34  CB BALA A   2      35.163  29.691   1.314  0.49 14.07           C
ATOM     35  H  AALA A   2      36.249  29.108   3.193  0.51 13.77           H
ATOM     36  H  BALA A   2      35.689  27.563   0.124  0.49 15.80           H
ATOM     37  HA AALA A   2      35.828  27.215   1.253  0.51 14.83           H
ATOM     38 1HB AALA A   2      36.156  26.845   4.050  0.51 21.23           H
ATOM     39 2HB AALA A   2      36.013  25.667   3.025  0.51 21.23           H
ATOM     40 3HB AALA A   2      37.286  26.582   2.996  0.51 21.23           H
ATOM     41  HA BALA A   2      35.793  28.245   2.710  0.49 16.03           H
ATOM     42 1HB BALA A   2      36.047  29.975   1.068  0.49 21.11           H
ATOM     43 2HB BALA A   2      34.599  29.695   0.537  0.49 21.11           H
ATOM     44 3HB BALA A   2      34.805  30.291   1.972  0.49 21.11           H
ATOM     45  N   SER A   3      33.400  26.636   1.690  1.00 11.95           N
ATOM     46  CA  SER A   3      32.040  26.144   1.992  1.00 10.82           C
ATOM     47  C   SER A   3      31.848  24.805   1.309  1.00 10.52           C
ATOM     48  O   SER A   3      32.655  24.430   0.438  1.00 11.84           O
ATOM     49  CB  SER A   3      30.968  27.122   1.511  1.00 11.35           C
ATOM     50  OG  SER A   3      30.901  26.986   0.106  1.00 12.31           O
ATOM     51  H   SER A   3      33.766  26.351   0.965  1.00 14.34           H
ATOM     52  HA  SER A   3      31.952  26.024   2.961  1.00 12.98           H
ATOM     53 1HB  SER A   3      30.112  26.909   1.913  1.00 13.62           H
ATOM     54 2HB  SER A   3      31.207  28.030   1.753  1.00 13.62           H
ATOM     55  N   GLY A   4      30.834  24.079   1.676  1.00 10.49           N
ATOM     56  CA  GLY A   4      30.512  22.834   0.974  1.00 10.89           C
ATOM     57  C   GLY A   4      29.176  22.263   1.396  1.00 10.26           C
ATOM     58  O   GLY A   4      28.605  22.690   2.405  1.00 11.44           O
ATOM     59  H   GLY A   4      30.347  24.333   2.338  1.00 12.59           H
ATOM     60 1HA  GLY A   4      30.498  23.002   0.019  1.00 13.07           H
ATOM     61 2HA  GLY A   4      31.206  22.181   1.151  1.00 13.07           H
ATOM     62  N   VAL A   5      28.710  21.319   0.615  1.00 11.16           N
ATOM     63  CA  VAL A   5      27.479  20.571   0.867  1.00 11.16           C
ATOM     64  C   VAL A   5      27.829  19.129   1.037  1.00 11.15           C
ATOM     65  O   VAL A   5      28.385  18.482   0.133  1.00 12.40           O
ATOM     66  CB  VAL A   5      26.417  20.774  -0.244  1.00 11.88           C
ATOM     67  CG1 VAL A   5      25.158  19.959   0.075  1.00 13.89           C
ATOM     68  CG2 VAL A   5      26.138  22.209  -0.484  1.00 13.40           C
ATOM     69  H   VAL A   5      29.159  21.127  -0.093  1.00 13.40           H
ATOM     70  HA  VAL A   5      27.099  20.891   1.711  1.00 13.39           H
ATOM     71  HB  VAL A   5      26.794  20.411  -1.073  1.00 14.25           H
ATOM     72 1HG1 VAL A   5      25.400  19.041   0.220  1.00 20.83           H
ATOM     73 2HG1 VAL A   5      24.742  20.309   0.866  1.00 20.83           H
ATOM     74 3HG1 VAL A   5      24.545  20.016  -0.662  1.00 20.83           H
ATOM     75 1HG2 VAL A   5      26.960  22.667  -0.679  1.00 20.10           H
ATOM     76 2HG2 VAL A   5      25.538  22.298  -1.228  1.00 20.10           H
ATOM     77 3HG2 VAL A   5      25.736  22.592   0.299  1.00 20.10           H
ATOM     78  N   ALA A   6      27.541  18.594   2.223  1.00 11.07           N
ATOM     79  CA  ALA A   6      27.673  17.139   2.521  1.00 11.88           C
ATOM     80  C   ALA A   6      26.268  16.510   2.447  1.00 11.65           C
ATOM     81  O   ALA A   6      25.348  16.992   3.080  1.00 15.46           O
ATOM     82  CB  ALA A   6      28.299  16.947   3.866  1.00 14.07           C
ATOM     83  H   ALA A   6      27.265  19.115   2.849  1.00 13.28           H
ATOM     84  HA  ALA A   6      28.244  16.725   1.841  1.00 14.25           H
ATOM     85 1HB  ALA A   6      29.169  17.353   3.875  1.00 21.10           H
ATOM     86 2HB  ALA A   6      27.748  17.356   4.537  1.00 21.10           H
ATOM     87 3HB  ALA A   6      28.382  16.008   4.048  1.00 21.10           H
ATOM     88  N   THR A   7      26.148  15.452   1.717  1.00 10.78           N
ATOM     89  CA  THR A   7      24.840  14.800   1.548  1.00 11.00           C
ATOM     90  C   THR A   7      24.630  13.731   2.590  1.00 11.62           C
ATOM     91  O   THR A   7      25.491  12.795   2.659  1.00 14.35           O
ATOM     92  CB  THR A   7      24.721  14.244   0.117  1.00 12.91           C
ATOM     93  CG2 THR A   7      23.417  13.512  -0.133  1.00 15.78           C
ATOM     94  OG1 THR A   7      24.876  15.377  -0.755  1.00 14.16           O
ATOM     95  H   THR A   7      26.840  15.125   1.325  1.00 12.93           H
ATOM     96  HA  THR A   7      24.145  15.480   1.668  1.00 13.20           H
ATOM     97  HB  THR A   7      25.463  13.623  -0.041  1.00 15.49           H
ATOM     98 1HG2 THR A   7      23.343  12.772   0.474  1.00 23.68           H
ATOM     99 2HG2 THR A   7      22.681  14.113   0.005  1.00 23.68           H
ATOM    100 3HG2 THR A   7      23.399  13.188  -1.036  1.00 23.68           H
ATOM    101  N   ASN A   8      23.502  13.773   3.284  1.00 11.01           N
ATOM    102  CA  ASN A   8      23.142  12.749   4.254  1.00 11.73           C
ATOM    103  C   ASN A   8      22.057  11.854   3.680  1.00 11.42           C
ATOM    104  O   ASN A   8      21.291  12.219   2.777  1.00 11.96           O
ATOM    105  CB  ASN A   8      22.768  13.372   5.597  1.00 12.16           C
ATOM    106  CG  ASN A   8      21.517  14.252   5.564  1.00 11.82           C
ATOM    107  ND2 ASN A   8      21.633  15.521   5.987  1.00 12.66           N
ATOM    108  OD1 ASN A   8      20.443  13.813   5.165  1.00 13.57           O
ATOM    109  H   ASN A   8      22.962  14.430   3.157  1.00 13.21           H
ATOM    110  HA  ASN A   8      23.935  12.192   4.399  1.00 14.08           H
ATOM    111 1HB  ASN A   8      22.629  12.659   6.241  1.00 14.59           H
ATOM    112 2HB  ASN A   8      23.515  13.907   5.909  1.00 14.59           H
ATOM    113 1HD2 ASN A   8      20.948  16.040   5.982  1.00 15.20           H
ATOM    114 2HD2 ASN A   8      22.393  15.814   6.264  1.00 15.20           H
ATOM    115  N   THR A   9      21.986  10.625   4.252  1.00 11.59           N
ATOM    116  CA  THR A   9      20.953   9.662   3.833  1.00 11.60           C
ATOM    117  C   THR A   9      20.431   8.962   5.091  1.00 10.49           C
ATOM    118  O   THR A   9      21.255   8.439   5.900  1.00 11.42           O
ATOM    119  CB ATHR A   9      21.719   8.701   2.942  0.56 15.10           C
ATOM    120  CB BTHR A   9      21.177   8.607   2.739  0.44 13.82           C
ATOM    121  CG2ATHR A   9      20.774   7.628   2.327  0.56 22.24           C
ATOM    122  OG1ATHR A   9      22.359   9.369   1.824  0.56 16.09           O
ATOM    123  CG2BTHR A   9      22.149   7.553   3.149  0.44 17.40           C
ATOM    124  OG1BTHR A   9      19.891   8.034   2.263  0.44 13.93           O
ATOM    125  H   THR A   9      22.550  10.407   4.864  1.00 13.91           H
ATOM    126  HA ATHR A   9      20.229  10.105   3.344  1.00 13.92           H
ATOM    127  HB ATHR A   9      22.405   8.250   3.477  0.56 18.12           H
ATOM    128  HB BTHR A   9      21.576   9.074   1.975  0.44 16.58           H
ATOM    129 1HG2ATHR A   9      20.357   7.127   3.032  0.56 33.36           H
ATOM    130 2HG2ATHR A   9      20.098   8.061   1.800  0.56 33.36           H
ATOM    131 3HG2ATHR A   9      21.283   7.035   1.770  0.56 33.36           H
ATOM    132 1HG2BTHR A   9      22.992   7.960   3.360  0.44 26.11           H
ATOM    133 2HG2BTHR A   9      21.814   7.091   3.921  0.44 26.11           H
ATOM    134 3HG2BTHR A   9      22.267   6.929   2.429  0.44 26.11           H
ATOM    135  N   PRO A  10      19.112   8.885   5.296  1.00 10.13           N
ATOM    136  CA  PRO A  10      18.569   8.131   6.435  1.00 10.16           C
ATOM    137  C   PRO A  10      18.742   6.644   6.214  1.00 10.55           C
ATOM    138  O   PRO A  10      18.567   6.159   5.086  1.00 11.96           O
ATOM    139  CB  PRO A  10      17.100   8.515   6.493  1.00 10.84           C
ATOM    140  CG  PRO A  10      16.777   8.959   5.031  1.00 11.52           C
ATOM    141  CD  PRO A  10      18.046   9.553   4.519  1.00 10.90           C
ATOM    142  HA  PRO A  10      19.019   8.402   7.262  1.00 12.19           H
ATOM    143 1HB  PRO A  10      16.553   7.758   6.756  1.00 13.01           H
ATOM    144 2HB  PRO A  10      16.955   9.242   7.118  1.00 13.01           H
ATOM    145 1HG  PRO A  10      16.512   8.198   4.491  1.00 13.82           H
ATOM    146 2HG  PRO A  10      16.062   9.615   5.021  1.00 13.82           H
ATOM    147 1HD  PRO A  10      18.150   9.379   3.570  1.00 13.09           H
ATOM    148 2HD  PRO A  10      18.061  10.512   4.665  1.00 13.09           H
ATOM    149  N   THR A  11      18.964   5.897   7.297  1.00 10.92           N
ATOM    150  CA  THR A  11      18.833   4.430   7.305  1.00 11.54           C
ATOM    151  C   THR A  11      17.390   4.035   7.360  1.00 11.69           C
ATOM    152  O   THR A  11      16.477   4.876   7.359  1.00 11.66           O
ATOM    153  CB  THR A  11      19.677   3.843   8.445  1.00 12.91           C
ATOM    154  CG2 THR A  11      21.150   4.259   8.339  1.00 15.67           C
ATOM    155  OG1 THR A  11      19.127   4.307   9.685  1.00 12.86           O
ATOM    156  H   THR A  11      19.194   6.291   8.025  1.00 13.11           H
ATOM    157  HA  THR A  11      19.200   4.094   6.460  1.00 13.85           H
ATOM    158  HB  THR A  11      19.619   2.865   8.415  1.00 15.49           H
ATOM    159 1HG2 THR A  11      21.512   3.948   7.506  1.00 23.51           H
ATOM    160 2HG2 THR A  11      21.215   5.216   8.379  1.00 23.51           H
ATOM    161 3HG2 THR A  11      21.644   3.874   9.067  1.00 23.51           H
ATOM    162  N   ALA A  12      17.074   2.708   7.469  1.00 13.33           N
ATOM    163  CA  ALA A  12      15.690   2.293   7.497  1.00 15.10           C
ATOM    164  C   ALA A  12      14.934   3.014   8.661  1.00 13.30           C
ATOM    165  O   ALA A  12      15.464   3.169   9.780  1.00 14.02           O
ATOM    166  CB  ALA A  12      15.583   0.742   7.796  1.00 17.98           C
ATOM    167  H   ALA A  12      17.699   2.120   7.521  1.00 15.99           H
ATOM    168  HA  ALA A  12      15.261   2.500   6.641  1.00 18.12           H
ATOM    169 1HB  ALA A  12      15.987   0.551   8.645  1.00 26.97           H
ATOM    170 2HB  ALA A  12      14.658   0.483   7.816  1.00 26.97           H
ATOM    171 3HB  ALA A  12      16.037   0.251   7.107  1.00 26.97           H
ATOM    172  N   ASN A  13      13.729   3.448   8.379  1.00 14.32           N
ATOM    173  CA  ASN A  13      12.870   4.167   9.258  1.00 15.07           C
ATOM    174  C   ASN A  13      13.448   5.486   9.730  1.00 13.15           C
ATOM    175  O   ASN A  13      12.899   6.135  10.659  1.00 15.70           O
ATOM    176  CB  ASN A  13      12.451   3.361  10.475  1.00 17.97           C
ATOM    177  CG  ASN A  13      11.689   2.130  10.074  1.00 27.03           C
ATOM    178  ND2 ASN A  13      10.687   2.253   9.349  1.00 26.80           N
ATOM    179  OD1 ASN A  13      12.260   0.979  10.303  1.00 40.94           O
ATOM    180  H   ASN A  13      13.430   3.285   7.589  1.00 17.18           H
ATOM    181  HA  ASN A  13      12.054   4.374   8.757  1.00 18.08           H
ATOM    182 1HB  ASN A  13      13.239   3.103  10.978  1.00 21.56           H
ATOM    183 2HB  ASN A  13      11.895   3.911  11.050  1.00 21.56           H
ATOM    184 1HD2 ASN A  13      10.340   1.561   8.974  1.00 32.16           H
ATOM    185 2HD2 ASN A  13      10.340   3.030   9.224  1.00 32.16           H
ATOM    186  N   ASP A  14      14.499   6.018   9.075  1.00 11.05           N
ATOM    187  CA  ASP A  14      15.165   7.233   9.514  1.00 10.63           C
ATOM    188  C   ASP A  14      15.690   7.089  10.967  1.00 10.11           C
ATOM    189  O   ASP A  14      15.720   8.034  11.752  1.00 10.65           O
ATOM    190  CB  ASP A  14      14.291   8.481   9.437  1.00 11.51           C
ATOM    191  CG  ASP A  14      13.473   8.698   8.166  1.00 10.66           C
ATOM    192  OD1 ASP A  14      13.863   8.269   7.058  1.00 11.64           O
ATOM    193  OD2 ASP A  14      12.433   9.406   8.337  1.00 11.70           O
ATOM    194  H   ASP A  14      14.786   5.623   8.367  1.00 13.26           H
ATOM    195  HA  ASP A  14      15.940   7.375   8.931  1.00 12.76           H
ATOM    196 1HB  ASP A  14      13.676   8.460  10.187  1.00 13.81           H
ATOM    197 2HB  ASP A  14      14.864   9.254   9.558  1.00 13.81           H
ATOM    198  N   GLU A  15      16.244   5.900  11.265  1.00 10.71           N
ATOM    199  CA  GLU A  15      16.810   5.683  12.610  1.00 10.44           C
ATOM    200  C   GLU A  15      18.029   6.564  12.880  1.00 10.21           C
ATOM    201  O   GLU A  15      18.234   7.084  13.987  1.00 10.54           O
ATOM    202  CB  GLU A  15      17.142   4.195  12.803  1.00 11.58           C
ATOM    203  CG  GLU A  15      17.565   3.875  14.203  1.00 13.84           C
ATOM    204  CD  GLU A  15      17.820   2.410  14.465  1.00 20.72           C
ATOM    205  OE1 GLU A  15      17.922   1.631  13.491  1.00 38.78           O
ATOM    206  OE2 GLU A  15      17.992   2.063  15.640  1.00 24.53           O
ATOM    207  H   GLU A  15      16.268   5.272  10.678  1.00 12.85           H
ATOM    208  HA  GLU A  15      16.120   5.921  13.265  1.00 12.53           H
ATOM    209 1HB  GLU A  15      16.361   3.665  12.578  1.00 13.90           H
ATOM    210 2HB  GLU A  15      17.854   3.948  12.192  1.00 13.90           H
ATOM    211 1HG  GLU A  15      18.374   4.371  14.403  1.00 16.61           H
ATOM    212 2HG  GLU A  15      16.875   4.183  14.812  1.00 16.61           H
ATOM    213  N   GLU A  16      18.870   6.684  11.849  1.00 10.24           N
ATOM    214  CA  GLU A  16      20.051   7.523  11.902  1.00 10.92           C
ATOM    215  C   GLU A  16      20.277   8.070  10.473  1.00 10.02           C
ATOM    216  O   GLU A  16      19.699   7.539   9.507  1.00 11.22           O
ATOM    217  CB AGLU A  16      21.373   6.662  12.118  0.42 14.12           C
ATOM    218  CB BGLU A  16      21.193   6.925  12.627  0.58 12.19           C
ATOM    219  CG AGLU A  16      21.520   5.735  13.206  0.42 16.14           C
ATOM    220  CG BGLU A  16      21.708   5.797  11.698  0.58 11.78           C
ATOM    221  CD AGLU A  16      22.286   4.559  13.103  0.42 23.98           C
ATOM    222  CD BGLU A  16      22.694   4.958  12.389  0.58 19.35           C
ATOM    223  OE1AGLU A  16      22.907   3.883  12.027  0.42 19.35           O
ATOM    224  OE2AGLU A  16      22.631   4.122  14.402  0.42 27.25           O
ATOM    225  OE1BGLU A  16      22.241   4.416  13.544  0.58 30.16           O
ATOM    226  OE2BGLU A  16      23.840   4.845  12.319  0.58 28.78           O
ATOM    227  H   GLU A  16      18.705   6.248  11.127  1.00 12.29           H
ATOM    228  HA AGLU A  16      19.965   8.241  12.563  1.00 13.11           H
ATOM    229 1HB AGLU A  16      21.515   6.159  11.301  0.42 16.95           H
ATOM    230 2HB AGLU A  16      22.108   7.292  12.188  0.42 16.95           H
ATOM    231 1HB BGLU A  16      21.886   7.586  12.783  0.58 14.62           H
ATOM    232 2HB BGLU A  16      20.908   6.564  13.481  0.58 14.62           H
ATOM    233 1HG AGLU A  16      21.881   6.237  13.953  0.42 19.37           H
ATOM    234 2HG AGLU A  16      20.625   5.462  13.462  0.42 19.37           H
ATOM    235 1HG BGLU A  16      20.962   5.248  11.411  0.58 14.14           H
ATOM    236 2HG BGLU A  16      22.114   6.188  10.908  0.58 14.14           H
ATOM    237  N   TYR A  17      21.134   9.051  10.374  1.00 10.34           N
ATOM    238  CA  TYR A  17      21.503   9.677   9.099  1.00 11.11           C
ATOM    239  C   TYR A  17      23.019   9.525   8.897  1.00 12.54           C
ATOM    240  O   TYR A  17      23.785   9.757   9.846  1.00 15.20           O
ATOM    241  CB  TYR A  17      21.070  11.143   9.057  1.00 11.82           C
ATOM    242  CG  TYR A  17      19.577  11.308   9.001  1.00 10.20           C
ATOM    243  CD1 TYR A  17      18.795  11.096  10.136  1.00 10.31           C
ATOM    244  CD2 TYR A  17      18.944  11.637   7.803  1.00 10.57           C
ATOM    245  CE1 TYR A  17      17.405  11.206  10.052  1.00 10.62           C
ATOM    246  CE2 TYR A  17      17.570  11.775   7.735  1.00  9.84           C
ATOM    247  CZ  TYR A  17      16.804  11.554   8.862  1.00 10.04           C
ATOM    248  OH  TYR A  17      15.433  11.662   8.844  1.00 11.72           O
ATOM    249  H   TYR A  17      21.501   9.344  11.094  1.00 12.41           H
ATOM    250  HA  TYR A  17      21.045   9.199   8.376  1.00 13.34           H
ATOM    251 1HB  TYR A  17      21.409  11.596   9.844  1.00 14.18           H
ATOM    252 2HB  TYR A  17      21.464  11.567   8.278  1.00 14.18           H
ATOM    253  HD1 TYR A  17      19.199  10.883  10.947  1.00 12.37           H
ATOM    254  HD2 TYR A  17      19.455  11.766   7.037  1.00 12.68           H
ATOM    255  HE1 TYR A  17      16.882  11.043  10.804  1.00 12.74           H
ATOM    256  HE2 TYR A  17      17.165  12.016   6.934  1.00 11.81           H
ATOM    257  N   ILE A  18      23.408   9.108   7.734  1.00 11.48           N
ATOM    258  CA  ILE A  18      24.809   8.787   7.408  1.00 11.68           C
ATOM    259  C   ILE A  18      25.327   9.712   6.302  1.00 10.33           C
ATOM    260  O   ILE A  18      24.600   9.988   5.321  1.00 11.37           O
ATOM    261  CB  ILE A  18      24.868   7.298   6.960  1.00 17.13           C
ATOM    262  CG1 ILE A  18      24.200   6.444   7.974  1.00 21.02           C
ATOM    263  CG2 ILE A  18      26.153   6.909   6.470  1.00 19.54           C
ATOM    264  CD1 ILE A  18      24.909   6.410   9.167  1.00 26.79           C
ATOM    265  H   ILE A  18      22.815   9.014   7.118  1.00 13.77           H
ATOM    266  HA  ILE A  18      25.361   8.903   8.209  1.00 14.01           H
ATOM    267  HB  ILE A  18      24.282   7.254   6.175  1.00 20.56           H
ATOM    268 1HG1 ILE A  18      23.308   6.786   8.141  1.00 25.22           H
ATOM    269 2HG1 ILE A  18      24.114   5.543   7.626  1.00 25.22           H
ATOM    270 1HG2 ILE A  18      26.454   7.548   5.820  1.00 29.31           H
ATOM    271 2HG2 ILE A  18      26.777   6.876   7.199  1.00 29.31           H
ATOM    272 3HG2 ILE A  18      26.091   6.042   6.062  1.00 29.31           H
ATOM    273 1HD1 ILE A  18      25.793   6.074   9.004  1.00 40.18           H
ATOM    274 2HD1 ILE A  18      24.965   7.296   9.532  1.00 40.18           H
ATOM    275 3HD1 ILE A  18      24.458   5.835   9.790  1.00 40.18           H
ATOM    276  N   THR A  19      26.570  10.142   6.452  1.00 10.14           N
ATOM    277  CA  THR A  19      27.218  11.090   5.551  1.00 10.09           C
ATOM    278  C   THR A  19      28.640  10.596   5.308  1.00  9.73           C
ATOM    279  O   THR A  19      29.349  10.274   6.274  1.00 10.28           O
ATOM    280  CB  THR A  19      27.246  12.492   6.160  1.00 11.36           C
ATOM    281  CG2 THR A  19      27.814  13.502   5.292  1.00 13.70           C
ATOM    282  OG1 THR A  19      25.841  12.886   6.499  1.00 12.95           O
ATOM    283  H   THR A  19      27.022   9.846   7.120  1.00 12.17           H
ATOM    284  HA  THR A  19      26.732  11.115   4.700  1.00 12.11           H
ATOM    285  HB  THR A  19      27.770  12.461   6.987  1.00 13.63           H
ATOM    286 1HG2 THR A  19      27.301  13.554   4.482  1.00 20.54           H
ATOM    287 2HG2 THR A  19      27.796  14.353   5.737  1.00 20.54           H
ATOM    288 3HG2 THR A  19      28.721  13.270   5.081  1.00 20.54           H
ATOM    289  N   PRO A  20      29.139  10.578   4.045  1.00  9.84           N
ATOM    290  CA  PRO A  20      30.517  10.101   3.802  1.00  9.89           C
ATOM    291  C   PRO A  20      31.541  11.154   4.204  1.00  9.81           C
ATOM    292  O   PRO A  20      31.348  12.377   4.007  1.00 11.12           O
ATOM    293  CB  PRO A  20      30.533   9.815   2.272  1.00 11.62           C
ATOM    294  CG  PRO A  20      29.474  10.740   1.745  1.00 11.41           C
ATOM    295  CD  PRO A  20      28.401  10.874   2.782  1.00 11.24           C
ATOM    296  HA  PRO A  20      30.677   9.272   4.299  1.00 11.87           H
ATOM    297 1HB  PRO A  20      31.400  10.018   1.886  1.00 13.95           H
ATOM    298 2HB  PRO A  20      30.313   8.889   2.086  1.00 13.95           H
ATOM    299 1HG  PRO A  20      29.860  11.610   1.553  1.00 13.69           H
ATOM    300 2HG  PRO A  20      29.100  10.384   0.925  1.00 13.69           H
ATOM    301 1HD  PRO A  20      28.031  11.771   2.792  1.00 13.49           H
ATOM    302 2HD  PRO A  20      27.686  10.235   2.633  1.00 13.49           H
ATOM    303  N   VAL A  21      32.686  10.683   4.713  1.00  9.20           N
ATOM    304  CA  VAL A  21      33.803  11.510   5.185  1.00  9.69           C
ATOM    305  C   VAL A  21      35.089  10.807   4.750  1.00  9.54           C
ATOM    306  O   VAL A  21      35.233   9.595   4.994  1.00 10.06           O
ATOM    307  CB  VAL A  21      33.772  11.600   6.729  1.00 10.16           C
ATOM    308  CG1 VAL A  21      34.941  12.414   7.252  1.00 11.38           C
ATOM    309  CG2 VAL A  21      32.437  12.187   7.206  1.00 11.03           C
ATOM    310  H   VAL A  21      32.773   9.829   4.768  1.00 11.04           H
ATOM    311  HA  VAL A  21      33.754  12.406   4.790  1.00 11.63           H
ATOM    312  HB  VAL A  21      33.850  10.691   7.088  1.00 12.19           H
ATOM    313 1HG1 VAL A  21      35.763  12.030   6.941  1.00 17.07           H
ATOM    314 2HG1 VAL A  21      34.869  13.317   6.935  1.00 17.07           H
ATOM    315 3HG1 VAL A  21      34.929  12.410   8.212  1.00 17.07           H
ATOM    316 1HG2 VAL A  21      31.713  11.657   6.863  1.00 16.54           H
ATOM    317 2HG2 VAL A  21      32.409  12.183   8.165  1.00 16.54           H
ATOM    318 3HG2 VAL A  21      32.352  13.089   6.888  1.00 16.54           H
ATOM    319  N   THR A  22      36.015  11.551   4.132  1.00  9.66           N
ATOM    320  CA  THR A  22      37.285  10.935   3.710  1.00  9.49           C
ATOM    321  C   THR A  22      38.367  11.267   4.697  1.00 10.11           C
ATOM    322  O   THR A  22      38.656  12.459   4.926  1.00 11.70           O
ATOM    323  CB  THR A  22      37.617  11.334   2.257  1.00 10.95           C
ATOM    324  CG2 THR A  22      38.923  10.709   1.780  1.00 13.13           C
ATOM    325  OG1 THR A  22      36.531  10.857   1.410  1.00 12.10           O
ATOM    326  H   THR A  22      35.869  12.385   3.983  1.00 11.59           H
ATOM    327  HA  THR A  22      37.160   9.963   3.727  1.00 11.39           H
ATOM    328  HB  THR A  22      37.679  12.310   2.191  1.00 13.14           H
ATOM    329 1HG2 THR A  22      39.643  11.000   2.344  1.00 19.69           H
ATOM    330 2HG2 THR A  22      38.853   9.752   1.818  1.00 19.69           H
ATOM    331 3HG2 THR A  22      39.096  10.981   0.875  1.00 19.69           H
ATOM    332  N   ILE A  23      38.989  10.233   5.265  1.00 10.55           N
ATOM    333  CA  ILE A  23      40.033  10.390   6.320  1.00 11.21           C
ATOM    334  C   ILE A  23      41.287   9.714   5.839  1.00 13.33           C
ATOM    335  O   ILE A  23      41.302   8.506   5.585  1.00 14.33           O
ATOM    336  CB  ILE A  23      39.569   9.778   7.617  1.00 13.38           C
ATOM    337  CG1AILE A  23      38.279  10.314   8.178  0.34 15.03           C
ATOM    338  CG1BILE A  23      38.232  10.358   8.004  0.67 12.39           C
ATOM    339  CG2 ILE A  23      40.638  10.002   8.658  1.00 15.93           C
ATOM    340  CD1AILE A  23      37.262   9.425   8.611  0.34 20.78           C
ATOM    341  CD1BILE A  23      37.713   9.972   9.361  0.67 17.84           C
ATOM    342  H   ILE A  23      38.779   9.438   5.012  1.00 12.65           H
ATOM    343  HB AILE A  23      39.468   8.812   7.483  1.00 16.05           H
ATOM    344  HA  ILE A  23      40.212  11.344   6.458  1.00 13.45           H
ATOM    345 1HG1AILE A  23      38.507  10.879   8.933  0.34 18.03           H
ATOM    346 2HG1AILE A  23      37.889  10.890   7.502  0.34 18.03           H
ATOM    347 1HG1BILE A  23      38.298  11.325   7.967  0.67 14.86           H
ATOM    348 2HG1BILE A  23      37.579  10.086   7.340  0.67 14.86           H
ATOM    349 1HG2 ILE A  23      40.358   9.618   9.492  1.00 23.90           H
ATOM    350 2HG2 ILE A  23      40.782  10.944   8.772  1.00 23.90           H
ATOM    351 3HG2 ILE A  23      41.455   9.586   8.372  1.00 23.90           H
ATOM    352 1HD1AILE A  23      36.995   8.863   7.879  0.34 31.16           H
ATOM    353 2HD1AILE A  23      37.596   8.880   9.327  0.34 31.16           H
ATOM    354 3HD1AILE A  23      36.506   9.930   8.919  0.34 31.16           H
ATOM    355 1HD1BILE A  23      37.617   9.018   9.407  0.67 26.77           H
ATOM    356 2HD1BILE A  23      38.330  10.265  10.035  0.67 26.77           H
ATOM    357 3HD1BILE A  23      36.859  10.387   9.506  0.67 26.77           H
ATOM    358  N   GLY A  24      42.342  10.504   5.645  1.00 16.18           N
ATOM    359  CA  GLY A  24      43.595   9.916   5.144  1.00 20.85           C
ATOM    360  C   GLY A  24      43.374   9.167   3.862  1.00 20.83           C
ATOM    361  O   GLY A  24      43.955   8.078   3.659  1.00 23.22           O
ATOM    362  H   GLY A  24      42.292  11.346   5.812  1.00 19.41           H
ATOM    363 1HA  GLY A  24      44.244  10.622   4.996  1.00 25.02           H
ATOM    364 2HA  GLY A  24      43.956   9.312   5.811  1.00 25.02           H
ATOM    365  N   GLY A  25      42.495   9.662   3.007  1.00 18.74           N
ATOM    366  CA  GLY A  25      42.224   8.933   1.780  1.00 20.27           C
ATOM    367  C   GLY A  25      41.207   7.824   1.759  1.00 15.24           C
ATOM    368  O   GLY A  25      40.839   7.382   0.658  1.00 17.24           O
ATOM    369  H   GLY A  25      42.091  10.403   3.174  1.00 22.48           H
ATOM    370 1HA  GLY A  25      41.953   9.583   1.114  1.00 24.32           H
ATOM    371 2HA  GLY A  25      43.065   8.556   1.479  1.00 24.32           H
ATOM    372  N   THR A  26      40.706   7.345   2.898  1.00 13.50           N
ATOM    373  CA  THR A  26      39.671   6.278   2.998  1.00 12.27           C
ATOM    374  C   THR A  26      38.334   6.903   3.302  1.00 10.53           C
ATOM    375  O   THR A  26      38.229   7.670   4.307  1.00 11.65           O
ATOM    376  CB  THR A  26      40.055   5.259   4.159  1.00 14.72           C
ATOM    377  CG2 THR A  26      39.051   4.105   4.208  1.00 16.56           C
ATOM    378  OG1 THR A  26      41.336   4.741   3.882  1.00 18.81           O
ATOM    379  H   THR A  26      41.004   7.678   3.633  1.00 16.20           H
ATOM    380  HA  THR A  26      39.618   5.796   2.146  1.00 14.72           H
ATOM    381  HB  THR A  26      40.065   5.726   5.020  1.00 17.66           H
ATOM    382  HG1 THR A  26      41.225   4.114   3.364  1.00 28.22           H
ATOM    383 1HG2 THR A  26      39.056   3.640   3.368  1.00 24.84           H
ATOM    384 2HG2 THR A  26      39.294   3.498   4.911  1.00 24.84           H
ATOM    385 3HG2 THR A  26      38.172   4.452   4.376  1.00 24.84           H
ATOM    386  N   THR A  27      37.278   6.575   2.560  1.00  9.68           N
ATOM    387  CA  THR A  27      35.967   7.138   2.833  1.00  9.20           C
ATOM    388  C   THR A  27      35.177   6.201   3.782  1.00  9.32           C
ATOM    389  O   THR A  27      35.009   4.998   3.518  1.00 10.50           O
ATOM    390  CB  THR A  27      35.178   7.367   1.526  1.00  9.81           C
ATOM    391  CG2 THR A  27      33.832   7.960   1.771  1.00 10.46           C
ATOM    392  OG1 THR A  27      35.990   8.203   0.671  1.00 10.48           O
ATOM    393  H   THR A  27      37.374   6.022   1.908  1.00 11.62           H
ATOM    394  HA  THR A  27      36.087   8.002   3.279  1.00 11.04           H
ATOM    395  HB  THR A  27      35.057   6.501   1.083  1.00 11.77           H
ATOM    396 1HG2 THR A  27      33.930   8.808   2.211  1.00 15.70           H
ATOM    397 2HG2 THR A  27      33.380   8.085   0.933  1.00 15.70           H
ATOM    398 3HG2 THR A  27      33.318   7.369   2.326  1.00 15.70           H
ATOM    399  N   LEU A  28      34.669   6.791   4.879  1.00  9.23           N
ATOM    400  CA  LEU A  28      33.849   6.137   5.895  1.00  9.44           C
ATOM    401  C   LEU A  28      32.472   6.790   5.898  1.00  9.44           C
ATOM    402  O   LEU A  28      32.351   7.986   5.653  1.00 10.84           O
ATOM    403  CB ALEU A  28      34.514   6.233   7.266  0.44 11.28           C
ATOM    404  CB BLEU A  28      34.486   6.257   7.308  0.56  9.73           C
ATOM    405  CG ALEU A  28      35.934   5.873   7.361  0.44 13.14           C
ATOM    406  CG BLEU A  28      35.475   5.076   7.718  0.56  9.88           C
ATOM    407  CD1ALEU A  28      36.502   6.218   8.731  0.44 22.83           C
ATOM    408  CD2ALEU A  28      36.189   4.503   7.008  0.44 22.20           C
ATOM    409  CD1BLEU A  28      36.670   4.998   6.761  0.56 10.76           C
ATOM    410  CD2BLEU A  28      35.920   5.218   9.155  0.56 10.19           C
ATOM    411  H   LEU A  28      34.842   7.626   4.991  1.00 11.07           H
ATOM    412  HA ALEU A  28      33.749   5.191   5.659  1.00 11.33           H
ATOM    413 1HB ALEU A  28      34.417   7.145   7.581  0.44 13.54           H
ATOM    414 2HB ALEU A  28      34.021   5.664   7.877  0.44 13.54           H
ATOM    415 1HB BLEU A  28      34.974   7.094   7.354  0.56 11.68           H
ATOM    416 2HB BLEU A  28      33.772   6.300   7.963  0.56 11.68           H
ATOM    417  HG ALEU A  28      36.411   6.427   6.708  0.44 15.77           H
ATOM    418  HG BLEU A  28      34.979   4.234   7.642  0.56 11.86           H
ATOM    419 1HD1ALEU A  28      36.331   7.142   8.924  0.44 34.24           H
ATOM    420 2HD1ALEU A  28      36.083   5.669   9.398  0.44 34.24           H
ATOM    421 3HD1ALEU A  28      37.448   6.060   8.734  0.44 34.24           H
ATOM    422 1HD2ALEU A  28      35.848   4.330   6.128  0.44 33.30           H
ATOM    423 2HD2ALEU A  28      37.135   4.339   7.022  0.44 33.30           H
ATOM    424 3HD2ALEU A  28      35.755   3.924   7.639  0.44 33.30           H
ATOM    425 1HD1BLEU A  28      36.353   4.913   5.859  0.56 16.14           H
ATOM    426 2HD1BLEU A  28      37.197   5.797   6.842  0.56 16.14           H
ATOM    427 3HD1BLEU A  28      37.210   4.236   6.984  0.56 16.14           H
ATOM    428 1HD2BLEU A  28      35.150   5.271   9.725  0.56 15.29           H
ATOM    429 2HD2BLEU A  28      36.450   4.456   9.402  0.56 15.29           H
ATOM    430 3HD2BLEU A  28      36.444   6.016   9.250  0.56 15.29           H
ATOM    431  N   ASN A  29      31.436   6.000   6.260  1.00  9.50           N
ATOM    432  CA  ASN A  29      30.097   6.523   6.387  1.00  9.57           C
ATOM    433  C   ASN A  29      29.826   6.855   7.865  1.00  9.11           C
ATOM    434  O   ASN A  29      29.663   5.913   8.673  1.00 10.86           O
ATOM    435  CB  ASN A  29      29.084   5.519   5.859  1.00 11.05           C
ATOM    436  CG  ASN A  29      29.067   5.482   4.311  1.00 11.08           C
ATOM    437  ND2 ASN A  29      28.675   4.346   3.797  1.00 12.72           N
ATOM    438  OD1 ASN A  29      29.355   6.478   3.654  1.00 14.57           O
ATOM    439  H   ASN A  29      31.578   5.167   6.419  1.00 11.40           H
ATOM    440  HA  ASN A  29      30.029   7.347   5.861  1.00 11.49           H
ATOM    441 1HB  ASN A  29      29.301   4.636   6.198  1.00 13.26           H
ATOM    442 2HB  ASN A  29      28.201   5.754   6.184  1.00 13.26           H
ATOM    443 1HD2 ASN A  29      28.605   4.260   2.944  1.00 15.26           H
ATOM    444 2HD2 ASN A  29      28.487   3.683   4.312  1.00 15.26           H
ATOM    445  N   LEU A  30      29.773   8.116   8.242  1.00  9.28           N
ATOM    446  CA  LEU A  30      29.693   8.526   9.651  1.00  8.98           C
ATOM    447  C   LEU A  30      28.319   9.122   9.964  1.00  9.11           C
ATOM    448  O   LEU A  30      27.628   9.728   9.139  1.00 10.03           O
ATOM    449  CB  LEU A  30      30.794   9.522  10.029  1.00  9.54           C
ATOM    450  CG  LEU A  30      32.223   9.045   9.770  1.00  9.48           C
ATOM    451  CD1 LEU A  30      33.227  10.023  10.342  1.00 11.02           C
ATOM    452  CD2 LEU A  30      32.519   7.663  10.360  1.00 10.19           C
ATOM    453  H   LEU A  30      29.786   8.726   7.637  1.00 11.14           H
ATOM    454  HA  LEU A  30      29.808   7.726  10.205  1.00 10.78           H
ATOM    455 1HB  LEU A  30      30.650  10.342   9.532  1.00 11.45           H
ATOM    456 2HB  LEU A  30      30.707   9.732  10.972  1.00 11.45           H
ATOM    457  HG  LEU A  30      32.359   8.999   8.800  1.00 11.38           H
ATOM    458 1HD1 LEU A  30      33.093  10.101  11.289  1.00 16.53           H
ATOM    459 2HD1 LEU A  30      34.116   9.706  10.169  1.00 16.53           H
ATOM    460 3HD1 LEU A  30      33.108  10.882   9.930  1.00 16.53           H
ATOM    461 1HD2 LEU A  30      31.893   7.025  10.011  1.00 15.29           H
ATOM    462 2HD2 LEU A  30      33.411   7.399  10.123  1.00 15.29           H
ATOM    463 3HD2 LEU A  30      32.440   7.700  11.316  1.00 15.29           H
ATOM    464  N   ASN A  31      27.940   9.022  11.257  1.00  9.16           N
ATOM    465  CA  ASN A  31      26.740   9.610  11.809  1.00  9.12           C
ATOM    466  C   ASN A  31      27.066  11.002  12.352  1.00  8.83           C
ATOM    467  O   ASN A  31      27.793  11.113  13.374  1.00  9.93           O
ATOM    468  CB  ASN A  31      26.170   8.683  12.897  1.00  9.50           C
ATOM    469  CG  ASN A  31      24.909   9.154  13.507  1.00  9.80           C
ATOM    470  ND2 ASN A  31      24.347   8.248  14.285  1.00 10.67           N
ATOM    471  OD1 ASN A  31      24.455  10.259  13.311  1.00 11.66           O
ATOM    472  H   ASN A  31      28.449   8.577  11.789  1.00 11.00           H
ATOM    473  HA  ASN A  31      26.076   9.699  11.094  1.00 10.95           H
ATOM    474 1HB  ASN A  31      26.018   7.807  12.509  1.00 11.40           H
ATOM    475 2HB  ASN A  31      26.834   8.582  13.597  1.00 11.40           H
ATOM    476 1HD2 ASN A  31      23.610   8.428  14.691  1.00 12.80           H
ATOM    477 2HD2 ASN A  31      24.717   7.479  14.386  1.00 12.80           H
ATOM    478  N   PHE A  32      26.633  12.081  11.686  1.00  9.24           N
ATOM    479  CA  PHE A  32      26.888  13.440  12.118  1.00  9.10           C
ATOM    480  C   PHE A  32      25.989  13.780  13.310  1.00  9.27           C
ATOM    481  O   PHE A  32      24.746  13.644  13.208  1.00 10.14           O
ATOM    482  CB  PHE A  32      26.666  14.463  10.978  1.00  9.25           C
ATOM    483  CG  PHE A  32      27.741  14.510   9.943  1.00  8.91           C
ATOM    484  CD1 PHE A  32      28.612  13.447   9.662  1.00  9.40           C
ATOM    485  CD2 PHE A  32      27.952  15.707   9.211  1.00 10.11           C
ATOM    486  CE1 PHE A  32      29.548  13.533   8.704  1.00  9.66           C
ATOM    487  CE2 PHE A  32      28.946  15.801   8.256  1.00 11.01           C
ATOM    488  CZ  PHE A  32      29.765  14.713   8.026  1.00 10.90           C
ATOM    489  H   PHE A  32      26.179  11.961  10.965  1.00 11.09           H
ATOM    490  HA  PHE A  32      27.822  13.501  12.409  1.00 10.91           H
ATOM    491 1HB  PHE A  32      25.827  14.256  10.539  1.00 11.10           H
ATOM    492 2HB  PHE A  32      26.580  15.346  11.370  1.00 11.10           H
ATOM    493  HD1 PHE A  32      28.539  12.660  10.154  1.00 11.28           H
ATOM    494  HD2 PHE A  32      27.410  16.444   9.377  1.00 12.13           H
ATOM    495  HE1 PHE A  32      30.058  12.784   8.494  1.00 11.60           H
ATOM    496  HE2 PHE A  32      29.062  16.588   7.774  1.00 13.21           H
ATOM    497  HZ  PHE A  32      30.463  14.777   7.414  1.00 13.08           H
ATOM    498  N   ASP A  33      26.605  14.208  14.416  1.00  8.86           N
ATOM    499  CA  ASP A  33      25.880  14.224  15.692  1.00  8.42           C
ATOM    500  C   ASP A  33      26.075  15.589  16.407  1.00  8.13           C
ATOM    501  O   ASP A  33      27.120  15.806  17.045  1.00  8.63           O
ATOM    502  CB  ASP A  33      26.412  13.112  16.585  1.00  8.96           C
ATOM    503  CG  ASP A  33      25.713  13.079  17.910  1.00  8.82           C
ATOM    504  OD1 ASP A  33      24.690  13.761  18.106  1.00  9.11           O
ATOM    505  OD2 ASP A  33      26.282  12.336  18.828  1.00  9.46           O
ATOM    506  H   ASP A  33      27.422  14.473  14.380  1.00 10.63           H
ATOM    507  HA  ASP A  33      24.925  14.078  15.526  1.00 10.11           H
ATOM    508 1HB  ASP A  33      26.292  12.259  16.139  1.00 10.75           H
ATOM    509 2HB  ASP A  33      27.362  13.243  16.728  1.00 10.75           H
ATOM    510  N   THR A  34      25.064  16.466  16.327  1.00  8.35           N
ATOM    511  CA  THR A  34      25.147  17.770  17.022  1.00  8.28           C
ATOM    512  C   THR A  34      25.011  17.663  18.546  1.00  8.59           C
ATOM    513  O   THR A  34      25.173  18.709  19.217  1.00  9.00           O
ATOM    514  CB  THR A  34      24.118  18.754  16.428  1.00  8.73           C
ATOM    515  CG2 THR A  34      24.295  18.971  14.949  1.00  9.11           C
ATOM    516  OG1 THR A  34      22.792  18.248  16.685  1.00  8.54           O
ATOM    517  H   THR A  34      24.362  16.270  15.870  1.00 10.02           H
ATOM    518  HA  THR A  34      26.037  18.138  16.837  1.00  9.94           H
ATOM    519  HB  THR A  34      24.215  19.617  16.882  1.00 10.47           H
ATOM    520 1HG2 THR A  34      25.171  19.327  14.781  1.00 13.66           H
ATOM    521 2HG2 THR A  34      24.196  18.134  14.489  1.00 13.66           H
ATOM    522 3HG2 THR A  34      23.633  19.590  14.635  1.00 13.66           H
ATOM    523  N   GLY A  35      24.771  16.459  19.087  1.00  8.44           N
ATOM    524  CA  GLY A  35      24.730  16.202  20.510  1.00  8.79           C
ATOM    525  C   GLY A  35      26.025  15.705  21.158  1.00  8.52           C
ATOM    526  O   GLY A  35      26.023  15.445  22.374  1.00  9.63           O
ATOM    527  H   GLY A  35      24.633  15.799  18.554  1.00 10.13           H
ATOM    528 1HA  GLY A  35      24.464  17.021  20.957  1.00 10.55           H
ATOM    529 2HA  GLY A  35      24.037  15.544  20.678  1.00 10.55           H
ATOM    530  N   SER A  36      27.123  15.554  20.389  1.00  8.50           N
ATOM    531  CA  SER A  36      28.384  15.164  20.992  1.00  8.51           C
ATOM    532  C   SER A  36      29.505  15.804  20.188  1.00  8.14           C
ATOM    533  O   SER A  36      29.301  16.388  19.114  1.00  8.62           O
ATOM    534  CB  SER A  36      28.554  13.645  21.050  1.00  9.68           C
ATOM    535  OG  SER A  36      28.731  13.102  19.745  1.00 10.73           O
ATOM    536  H   SER A  36      27.076  15.689  19.541  1.00 10.20           H
ATOM    537  HA  SER A  36      28.416  15.517  21.906  1.00 10.21           H
ATOM    538 1HB  SER A  36      29.324  13.426  21.598  1.00 11.62           H
ATOM    539 2HB  SER A  36      27.770  13.248  21.461  1.00 11.62           H
ATOM    540  N   ALA A  37      30.753  15.723  20.711  1.00  8.40           N
ATOM    541  CA  ALA A  37      31.879  16.489  20.170  1.00  8.52           C
ATOM    542  C   ALA A  37      33.094  15.626  19.828  1.00  8.27           C
ATOM    543  O   ALA A  37      34.208  16.166  19.731  1.00  9.27           O
ATOM    544  CB  ALA A  37      32.271  17.649  21.113  1.00  9.28           C
ATOM    545  H   ALA A  37      30.889  15.205  21.384  1.00 10.08           H
ATOM    546  HA  ALA A  37      31.572  16.894  19.332  1.00 10.23           H
ATOM    547 1HB  ALA A  37      31.493  18.174  21.315  1.00 13.92           H
ATOM    548 2HB  ALA A  37      32.635  17.291  21.926  1.00 13.92           H
ATOM    549 3HB  ALA A  37      32.928  18.202  20.685  1.00 13.92           H
ATOM    550  N   ASP A  38      32.894  14.342  19.583  1.00  8.87           N
ATOM    551  CA  ASP A  38      33.971  13.421  19.235  1.00  8.91           C
ATOM    552  C   ASP A  38      33.819  12.920  17.792  1.00  8.77           C
ATOM    553  O   ASP A  38      32.687  12.544  17.390  1.00  9.72           O
ATOM    554  CB  ASP A  38      34.054  12.218  20.196  1.00  9.30           C
ATOM    555  CG  ASP A  38      34.581  12.587  21.600  1.00  9.28           C
ATOM    556  OD1 ASP A  38      34.101  13.576  22.208  1.00 10.11           O
ATOM    557  OD2 ASP A  38      35.517  11.902  22.084  1.00 11.06           O
ATOM    558  H   ASP A  38      32.092  14.036  19.630  1.00 10.64           H
ATOM    559  HA  ASP A  38      34.817  13.912  19.295  1.00 10.69           H
ATOM    560 1HB  ASP A  38      33.172  11.825  20.285  1.00 11.16           H
ATOM    561 2HB  ASP A  38      34.638  11.547  19.809  1.00 11.16           H
ATOM    562  N   LEU A  39      34.897  12.899  17.049  1.00  9.04           N
ATOM    563  CA  LEU A  39      34.998  12.284  15.720  1.00  8.82           C
ATOM    564  C   LEU A  39      35.739  10.960  15.961  1.00  8.43           C
ATOM    565  O   LEU A  39      36.957  10.962  16.157  1.00  9.44           O
ATOM    566  CB  LEU A  39      35.753  13.185  14.752  1.00  9.34           C
ATOM    567  CG  LEU A  39      35.732  12.754  13.286  1.00 12.81           C
ATOM    568  CD1 LEU A  39      36.469  13.827  12.439  1.00 16.21           C
ATOM    569  CD2 LEU A  39      36.091  11.424  12.847  1.00 14.25           C
ATOM    570  H   LEU A  39      35.603  13.275  17.365  1.00 10.85           H
ATOM    571  HA  LEU A  39      34.100  12.101  15.371  1.00 10.58           H
ATOM    572 1HB  LEU A  39      35.380  14.078  14.812  1.00 11.21           H
ATOM    573 2HB  LEU A  39      36.678  13.237  15.041  1.00 11.21           H
ATOM    574  HG  LEU A  39      34.792  12.847  13.024  1.00 15.38           H
ATOM    575 1HD1 LEU A  39      36.201  14.702  12.728  1.00 24.32           H
ATOM    576 2HD1 LEU A  39      37.417  13.729  12.553  1.00 24.32           H
ATOM    577 3HD1 LEU A  39      36.244  13.713  11.513  1.00 24.32           H
ATOM    578 1HD2 LEU A  39      35.516  10.782  13.270  1.00 21.38           H
ATOM    579 2HD2 LEU A  39      35.991  11.364  11.894  1.00 21.38           H
ATOM    580 3HD2 LEU A  39      37.003  11.244  13.086  1.00 21.38           H
ATOM    581  N   TRP A  40      34.966   9.874  16.019  1.00  8.62           N
ATOM    582  CA  TRP A  40      35.556   8.560  16.276  1.00  8.77           C
ATOM    583  C   TRP A  40      35.165   7.610  15.159  1.00  8.58           C
ATOM    584  O   TRP A  40      34.074   7.721  14.554  1.00  9.21           O
ATOM    585  CB  TRP A  40      35.219   7.981  17.665  1.00  8.87           C
ATOM    586  CG  TRP A  40      33.840   7.462  17.889  1.00  8.91           C
ATOM    587  CD1 TRP A  40      32.817   8.086  18.515  1.00  9.37           C
ATOM    588  CD2 TRP A  40      33.342   6.150  17.536  1.00  9.04           C
ATOM    589  CE2 TRP A  40      32.014   6.063  17.999  1.00  9.59           C
ATOM    590  CE3 TRP A  40      33.895   5.012  16.949  1.00  9.57           C
ATOM    591  NE1 TRP A  40      31.688   7.285  18.572  1.00 10.03           N
ATOM    592  CZ2 TRP A  40      31.241   4.919  17.845  1.00 10.32           C
ATOM    593  CZ3 TRP A  40      33.143   3.868  16.786  1.00 10.45           C
ATOM    594  CH2 TRP A  40      31.813   3.820  17.227  1.00 10.75           C
ATOM    595  H   TRP A  40      34.116   9.947  15.905  1.00 10.35           H
ATOM    596  HA  TRP A  40      36.529   8.668  16.236  1.00 10.52           H
ATOM    597 1HB  TRP A  40      35.841   7.259  17.844  1.00 10.65           H
ATOM    598 2HB  TRP A  40      35.387   8.673  18.324  1.00 10.65           H
ATOM    599  HD1 TRP A  40      32.864   8.947  18.863  1.00 11.24           H
ATOM    600  HE1 TRP A  40      30.925   7.504  18.902  1.00 12.03           H
ATOM    601  HE3 TRP A  40      34.780   5.025  16.664  1.00 11.49           H
ATOM    602  HZ2 TRP A  40      30.363   4.892  18.150  1.00 12.38           H
ATOM    603  HZ3 TRP A  40      33.522   3.122  16.380  1.00 12.54           H
ATOM    604  HH2 TRP A  40      31.313   3.046  17.103  1.00 12.90           H
ATOM    605  N   VAL A  41      36.082   6.670  14.873  1.00  8.71           N
ATOM    606  CA  VAL A  41      35.962   5.779  13.725  1.00  8.99           C
ATOM    607  C   VAL A  41      36.301   4.349  14.090  1.00  8.81           C
ATOM    608  O   VAL A  41      37.209   4.048  14.878  1.00  9.34           O
ATOM    609  CB  VAL A  41      36.844   6.262  12.553  1.00  9.69           C
ATOM    610  CG1 VAL A  41      36.356   7.613  12.022  1.00 11.45           C
ATOM    611  CG2 VAL A  41      38.333   6.343  12.947  1.00 10.87           C
ATOM    612  H   VAL A  41      36.767   6.590  15.388  1.00 10.45           H
ATOM    613  HA  VAL A  41      35.029   5.799  13.426  1.00 10.79           H
ATOM    614  HB  VAL A  41      36.762   5.608  11.828  1.00 11.63           H
ATOM    615 1HG1 VAL A  41      35.430   7.546  11.781  1.00 17.18           H
ATOM    616 2HG1 VAL A  41      36.463   8.282  12.702  1.00 17.18           H
ATOM    617 3HG1 VAL A  41      36.871   7.857  11.249  1.00 17.18           H
ATOM    618 1HG2 VAL A  41      38.624   5.490  13.278  1.00 16.31           H
ATOM    619 2HG2 VAL A  41      38.856   6.583  12.178  1.00 16.31           H
ATOM    620 3HG2 VAL A  41      38.448   7.007  13.631  1.00 16.31           H
ATOM    621  N   PHE A  42      35.581   3.409  13.428  1.00  9.30           N
ATOM    622  CA  PHE A  42      36.051   2.027  13.400  1.00  9.45           C
ATOM    623  C   PHE A  42      37.464   2.019  12.831  1.00  9.62           C
ATOM    624  O   PHE A  42      37.767   2.787  11.880  1.00 10.41           O
ATOM    625  CB  PHE A  42      35.117   1.143  12.548  1.00 10.49           C
ATOM    626  CG  PHE A  42      33.840   0.715  13.240  1.00 10.46           C
ATOM    627  CD1 PHE A  42      32.891   1.623  13.713  1.00 10.59           C
ATOM    628  CD2 PHE A  42      33.557  -0.645  13.406  1.00 12.77           C
ATOM    629  CE1 PHE A  42      31.726   1.214  14.338  1.00 11.81           C
ATOM    630  CE2 PHE A  42      32.394  -1.069  14.044  1.00 14.18           C
ATOM    631  CZ  PHE A  42      31.482  -0.147  14.474  1.00 13.66           C
ATOM    632  H   PHE A  42      34.851   3.627  13.028  1.00 11.16           H
ATOM    633  HA  PHE A  42      36.074   1.678  14.316  1.00 11.34           H
ATOM    634 1HB  PHE A  42      34.884   1.629  11.742  1.00 12.58           H
ATOM    635 2HB  PHE A  42      35.605   0.348  12.280  1.00 12.58           H
ATOM    636  HD1 PHE A  42      33.047   2.534  13.604  1.00 12.70           H
ATOM    637  HD2 PHE A  42      34.157  -1.278  13.084  1.00 15.32           H
ATOM    638  HE1 PHE A  42      31.117   1.838  14.660  1.00 14.17           H
ATOM    639  HE2 PHE A  42      32.239  -1.977  14.176  1.00 17.01           H
ATOM    640  HZ  PHE A  42      30.688  -0.434  14.864  1.00 16.40           H
ATOM    641  N   SER A  43      38.342   1.166  13.382  1.00 10.05           N
ATOM    642  CA  SER A  43      39.770   1.198  12.999  1.00 10.36           C
ATOM    643  C   SER A  43      40.362  -0.196  12.971  1.00 10.25           C
ATOM    644  O   SER A  43      39.759  -1.168  13.481  1.00 10.87           O
ATOM    645  CB  SER A  43      40.590   2.078  13.962  1.00 10.04           C
ATOM    646  OG  SER A  43      41.000   1.411  15.139  1.00 10.47           O
ATOM    647  H   SER A  43      38.071   0.594  13.964  1.00 12.06           H
ATOM    648  HA  SER A  43      39.838   1.580  12.099  1.00 12.43           H
ATOM    649 1HB  SER A  43      41.377   2.401  13.497  1.00 12.04           H
ATOM    650 2HB  SER A  43      40.057   2.850  14.210  1.00 12.04           H
ATOM    651  N   THR A  44      41.569  -0.281  12.457  1.00 10.56           N
ATOM    652  CA  THR A  44      42.364  -1.512  12.454  1.00 11.75           C
ATOM    653  C   THR A  44      42.854  -1.926  13.845  1.00 11.27           C
ATOM    654  O   THR A  44      43.451  -3.031  13.969  1.00 12.55           O
ATOM    655  CB  THR A  44      43.558  -1.343  11.501  1.00 13.75           C
ATOM    656  CG2 THR A  44      43.133  -1.240  10.072  1.00 16.25           C
ATOM    657  OG1 THR A  44      44.331  -0.193  11.885  1.00 14.76           O
ATOM    658  H   THR A  44      41.911   0.425  12.103  1.00 12.67           H
ATOM    659  HA  THR A  44      41.801  -2.234  12.106  1.00 14.10           H
ATOM    660  HB  THR A  44      44.129  -2.134  11.590  1.00 16.51           H
ATOM    661  HG1 THR A  44      44.996  -0.303  12.352  1.00 22.14           H
ATOM    662 1HG2 THR A  44      42.660  -2.037   9.820  1.00 24.37           H
ATOM    663 2HG2 THR A  44      42.557  -0.480   9.963  1.00 24.37           H
ATOM    664 3HG2 THR A  44      43.907  -1.138   9.514  1.00 24.37           H
ATOM    665  N   GLU A  45      42.627  -1.189  14.868  1.00 10.50           N
ATOM    666  CA  GLU A  45      42.889  -1.520  16.263  1.00 10.57           C
ATOM    667  C   GLU A  45      41.766  -2.292  16.893  1.00 10.26           C
ATOM    668  O   GLU A  45      41.940  -2.812  18.022  1.00 12.28           O
ATOM    669  CB  GLU A  45      43.243  -0.277  17.088  1.00 10.41           C
ATOM    670  CG  GLU A  45      44.373   0.547  16.505  1.00 11.19           C
ATOM    671  CD  GLU A  45      44.700   1.753  17.264  1.00 11.14           C
ATOM    672  OE1 GLU A  45      43.689   2.438  17.691  1.00 12.64           O
ATOM    673  OE2 GLU A  45      45.828   2.191  17.386  1.00 15.46           O
ATOM    674  H   GLU A  45      42.282  -0.416  14.715  1.00 12.60           H
ATOM    675  HA  GLU A  45      43.677  -2.103  16.274  1.00 12.68           H
ATOM    676 1HB  GLU A  45      42.455   0.283  17.162  1.00 12.49           H
ATOM    677 2HB  GLU A  45      43.490  -0.556  17.983  1.00 12.49           H
ATOM    678 1HG  GLU A  45      45.166  -0.010  16.451  1.00 13.43           H
ATOM    679 2HG  GLU A  45      44.134   0.805  15.601  1.00 13.43           H
ATOM    680  N   LEU A  46      40.601  -2.422  16.238  1.00 10.29           N
ATOM    681  CA  LEU A  46      39.518  -3.301  16.696  1.00 10.53           C
ATOM    682  C   LEU A  46      39.908  -4.793  16.385  1.00 12.03           C
ATOM    683  O   LEU A  46      40.613  -5.029  15.364  1.00 12.29           O
ATOM    684  CB  LEU A  46      38.206  -2.997  15.990  1.00 10.56           C
ATOM    685  CG  LEU A  46      37.555  -1.657  16.372  1.00 11.03           C
ATOM    686  CD1 LEU A  46      36.400  -1.387  15.427  1.00 11.93           C
ATOM    687  CD2 LEU A  46      37.092  -1.704  17.839  1.00 12.39           C
ATOM    688  H   LEU A  46      40.484  -1.969  15.516  1.00 12.35           H
ATOM    689  HA  LEU A  46      39.399  -3.192  17.663  1.00 12.64           H
ATOM    690 1HB  LEU A  46      38.364  -3.001  15.033  1.00 12.68           H
ATOM    691 2HB  LEU A  46      37.579  -3.710  16.185  1.00 12.68           H
ATOM    692  HG  LEU A  46      38.219  -0.943  16.272  1.00 13.23           H
ATOM    693 1HD1 LEU A  46      36.724  -1.367  14.523  1.00 17.90           H
ATOM    694 2HD1 LEU A  46      35.745  -2.083  15.516  1.00 17.90           H
ATOM    695 3HD1 LEU A  46      36.001  -0.542  15.643  1.00 17.90           H
ATOM    696 1HD2 LEU A  46      37.846  -1.875  18.407  1.00 18.58           H
ATOM    697 2HD2 LEU A  46      36.697  -0.862  18.076  1.00 18.58           H
ATOM    698 3HD2 LEU A  46      36.443  -2.403  17.947  1.00 18.58           H
ATOM    699  N   PRO A  47      39.360  -5.723  17.102  1.00 12.98           N
ATOM    700  CA  PRO A  47      39.468  -7.134  16.649  1.00 14.83           C
ATOM    701  C   PRO A  47      38.933  -7.270  15.232  1.00 13.63           C
ATOM    702  O   PRO A  47      37.953  -6.604  14.829  1.00 12.81           O
ATOM    703  CB  PRO A  47      38.595  -7.906  17.627  1.00 17.07           C
ATOM    704  CG  PRO A  47      38.361  -7.021  18.769  1.00 18.72           C
ATOM    705  CD  PRO A  47      38.563  -5.606  18.294  1.00 14.29           C
ATOM    706  HA  PRO A  47      40.397  -7.442  16.698  1.00 17.79           H
ATOM    707 1HB  PRO A  47      37.754  -8.149  17.210  1.00 20.48           H
ATOM    708 2HB  PRO A  47      39.044  -8.717  17.914  1.00 20.48           H
ATOM    709 1HG  PRO A  47      37.458  -7.137  19.103  1.00 22.46           H
ATOM    710 2HG  PRO A  47      38.983  -7.227  19.485  1.00 22.46           H
ATOM    711 1HD  PRO A  47      37.711  -5.185  18.098  1.00 17.14           H
ATOM    712 2HD  PRO A  47      39.024  -5.081  18.967  1.00 17.14           H
ATOM    713  N   ALA A  48      39.561  -8.149  14.431  1.00 14.59           N
ATOM    714  CA  ALA A  48      39.187  -8.323  13.062  1.00 15.42           C
ATOM    715  C   ALA A  48      37.694  -8.642  12.868  1.00 13.56           C
ATOM    716  O   ALA A  48      37.032  -8.162  11.953  1.00 14.68           O
ATOM    717  CB  ALA A  48      39.994  -9.477  12.355  1.00 19.09           C
ATOM    718  H   ALA A  48      40.206  -8.619  14.751  1.00 17.51           H
ATOM    719  HA  ALA A  48      39.380  -7.487  12.589  1.00 18.50           H
ATOM    720 1HB  ALA A  48      40.935  -9.313  12.449  1.00 28.63           H
ATOM    721 2HB  ALA A  48      39.773 -10.318  12.762  1.00 28.63           H
ATOM    722 3HB  ALA A  48      39.765  -9.502  11.423  1.00 28.63           H
ATOM    723  N   SER A  49      37.130  -9.441  13.795  1.00 13.99           N
ATOM    724  CA  SER A  49      35.724  -9.812  13.636  1.00 14.75           C
ATOM    725  C   SER A  49      34.794  -8.604  13.725  1.00 14.78           C
ATOM    726  O   SER A  49      33.683  -8.619  13.180  1.00 16.73           O
ATOM    727  CB  SER A  49      35.359 -10.882  14.594  1.00 18.31           C
ATOM    728  OG  SER A  49      35.466 -10.389  15.942  1.00 20.83           O
ATOM    729  H   SER A  49      37.586  -9.726  14.465  1.00 16.79           H
ATOM    730  HA  SER A  49      35.625 -10.186  12.736  1.00 17.71           H
ATOM    731 1HB  SER A  49      34.451 -11.177  14.425  1.00 21.97           H
ATOM    732 2HB  SER A  49      35.951 -11.642  14.477  1.00 21.97           H
ATOM    733  N   GLN A  50      35.203  -7.564  14.478  1.00 12.90           N
ATOM    734  CA  GLN A  50      34.393  -6.343  14.645  1.00 13.10           C
ATOM    735  C   GLN A  50      34.581  -5.370  13.506  1.00 13.60           C
ATOM    736  O   GLN A  50      33.763  -4.469  13.343  1.00 15.35           O
ATOM    737  CB  GLN A  50      34.701  -5.689  15.973  1.00 14.79           C
ATOM    738  CG  GLN A  50      34.175  -6.587  17.150  1.00 17.24           C
ATOM    739  CD  GLN A  50      34.435  -6.113  18.488  1.00 18.12           C
ATOM    740  NE2 GLN A  50      34.600  -6.903  19.502  1.00 26.62           N
ATOM    741  OE1 GLN A  50      34.669  -4.937  18.674  1.00 21.46           O
ATOM    742  H   GLN A  50      35.965  -7.614  14.875  1.00 15.48           H
ATOM    743  HA  GLN A  50      33.450  -6.610  14.656  1.00 15.72           H
ATOM    744 1HB  GLN A  50      35.659  -5.565  16.061  1.00 17.75           H
ATOM    745 2HB  GLN A  50      34.278  -4.817  16.013  1.00 17.75           H
ATOM    746 1HG  GLN A  50      33.216  -6.688  17.047  1.00 20.68           H
ATOM    747 2HG  GLN A  50      34.570  -7.467  17.059  1.00 20.68           H
ATOM    748 1HE2 GLN A  50      34.862  -6.585  20.257  1.00 31.95           H
ATOM    749 2HE2 GLN A  50      34.447  -7.746  19.421  1.00 31.95           H
ATOM    750  N   GLN A  51      35.589  -5.505  12.679  1.00 13.63           N
ATOM    751  CA  GLN A  51      35.860  -4.717  11.489  1.00 13.93           C
ATOM    752  C   GLN A  51      34.908  -5.133  10.346  1.00 14.88           C
ATOM    753  O   GLN A  51      34.663  -4.368   9.426  1.00 15.36           O
ATOM    754  CB  GLN A  51      37.282  -4.783  11.065  1.00 14.02           C
ATOM    755  CG  GLN A  51      38.279  -4.243  12.072  1.00 14.11           C
ATOM    756  CD  GLN A  51      39.733  -4.410  11.594  1.00 14.68           C
ATOM    757  NE2 GLN A  51      40.590  -4.789  12.502  1.00 14.95           N
ATOM    758  OE1 GLN A  51      40.029  -4.184  10.393  1.00 18.18           O
ATOM    759  H   GLN A  51      36.153  -6.128  12.861  1.00 16.35           H
ATOM    760  HA  GLN A  51      35.663  -3.782  11.707  1.00 16.71           H
ATOM    761 1HB  GLN A  51      37.504  -5.708  10.876  1.00 16.82           H
ATOM    762 2HB  GLN A  51      37.379  -4.285  10.238  1.00 16.82           H
ATOM    763 1HG  GLN A  51      38.100  -3.303  12.225  1.00 16.93           H
ATOM    764 2HG  GLN A  51      38.165  -4.710  12.915  1.00 16.93           H
ATOM    765 1HE2 GLN A  51      41.417  -4.900  12.294  1.00 17.95           H
ATOM    766 2HE2 GLN A  51      40.328  -4.928  13.310  1.00 17.95           H
ATOM    767  N   SER A  52      34.489  -6.382  10.331  1.00 17.87           N
ATOM    768  CA  SER A  52      33.645  -6.913   9.211  1.00 20.14           C
ATOM    769  C   SER A  52      32.383  -6.106   9.049  1.00 19.96           C
ATOM    770  O   SER A  52      31.696  -5.693   9.995  1.00 19.92           O
ATOM    771  CB ASER A  52      33.671  -8.255   9.481  0.46 26.73           C
ATOM    772  CB BSER A  52      33.057  -8.506   9.636  0.54 23.76           C
ATOM    773  OG ASER A  52      32.906  -9.071   8.425  0.46 38.27           O
ATOM    774  OG BSER A  52      34.351  -9.116   9.705  0.54 29.06           O
ATOM    775  H   SER A  52      34.705  -6.905  10.979  1.00 21.44           H
ATOM    776  HA ASER A  52      34.164  -6.786   8.389  1.00 24.16           H
ATOM    777 1HB ASER A  52      34.593  -8.556   9.512  0.46 32.08           H
ATOM    778 2HB ASER A  52      33.277  -8.412  10.353  0.46 32.08           H
ATOM    779 1HB BSER A  52      32.593  -8.518  10.487  0.54 28.51           H
ATOM    780 2HB BSER A  52      32.498  -8.894   8.945  0.54 28.51           H
ATOM    781  N   GLY A  53      31.999  -5.821   7.813  1.00 20.15           N
ATOM    782  CA  GLY A  53      30.813  -5.020   7.454  1.00 21.37           C
ATOM    783  C   GLY A  53      31.040  -3.524   7.526  1.00 18.20           C
ATOM    784  O   GLY A  53      30.097  -2.774   7.291  1.00 21.29           O
ATOM    785  H   GLY A  53      32.480  -6.127   7.169  1.00 24.19           H
ATOM    786 1HA  GLY A  53      30.541  -5.251   6.552  1.00 25.65           H
ATOM    787 2HA  GLY A  53      30.085  -5.254   8.050  1.00 25.65           H
ATOM    788  N   HIS A  54      32.302  -3.096   7.806  1.00 14.51           N
ATOM    789  CA  HIS A  54      32.632  -1.671   7.922  1.00 12.48           C
ATOM    790  C   HIS A  54      33.741  -1.288   6.997  1.00 12.09           C
ATOM    791  O   HIS A  54      34.627  -2.103   6.654  1.00 14.53           O
ATOM    792  CB  HIS A  54      33.079  -1.380   9.372  1.00 11.81           C
ATOM    793  CG  HIS A  54      31.934  -1.523  10.343  1.00 11.59           C
ATOM    794  CD2 HIS A  54      31.501  -2.559  11.075  1.00 13.51           C
ATOM    795  ND1 HIS A  54      31.037  -0.498  10.545  1.00 12.13           N
ATOM    796  CE1 HIS A  54      30.122  -0.880  11.432  1.00 12.82           C
ATOM    797  NE2 HIS A  54      30.354  -2.127  11.770  1.00 14.01           N
ATOM    798  H   HIS A  54      32.924  -3.678   7.918  1.00 17.41           H
ATOM    799  HA  HIS A  54      31.838  -1.136   7.715  1.00 14.97           H
ATOM    800 1HB  HIS A  54      33.788  -1.995   9.619  1.00 14.17           H
ATOM    801 2HB  HIS A  54      33.433  -0.478   9.424  1.00 14.17           H
ATOM    802  HD1 HIS A  54      31.064   0.270  10.159  1.00 14.55           H
ATOM    803  HD2 HIS A  54      31.886  -3.405  11.116  1.00 16.22           H
ATOM    804  HE1 HIS A  54      29.431  -0.351  11.758  1.00 15.38           H
ATOM    805  N   SER A  55      33.800   0.012   6.677  1.00 11.67           N
ATOM    806  CA  SER A  55      35.032   0.644   6.245  1.00 11.23           C
ATOM    807  C   SER A  55      35.774   1.070   7.519  1.00 10.90           C
ATOM    808  O   SER A  55      35.137   1.545   8.475  1.00 12.32           O
ATOM    809  CB  SER A  55      34.740   1.828   5.327  1.00 12.40           C
ATOM    810  OG  SER A  55      34.041   1.400   4.186  1.00 13.52           O
ATOM    811  H   SER A  55      33.084   0.487   6.729  1.00 14.01           H
ATOM    812  HA  SER A  55      35.576  -0.011   5.760  1.00 13.48           H
ATOM    813 1HB  SER A  55      34.211   2.487   5.805  1.00 14.88           H
ATOM    814 2HB  SER A  55      35.573   2.247   5.061  1.00 14.88           H
ATOM    815  N   VAL A  56      37.088   0.902   7.520  1.00 11.63           N
ATOM    816  CA  VAL A  56      37.859   1.148   8.745  1.00 11.72           C
ATOM    817  C   VAL A  56      39.042   2.069   8.438  1.00 11.06           C
ATOM    818  O   VAL A  56      39.677   2.055   7.373  1.00 13.17           O
ATOM    819  CB  VAL A  56      38.342  -0.133   9.447  1.00 14.74           C
ATOM    820  CG1 VAL A  56      37.137  -1.037   9.795  1.00 15.58           C
ATOM    821  CG2 VAL A  56      39.357  -0.862   8.673  1.00 19.28           C
ATOM    822  H   VAL A  56      37.489   0.649   6.803  1.00 13.96           H
ATOM    823  HA  VAL A  56      37.273   1.623   9.371  1.00 14.07           H
ATOM    824  HB  VAL A  56      38.758   0.137  10.292  1.00 17.69           H
ATOM    825 1HG1 VAL A  56      36.498  -0.535  10.307  1.00 23.37           H
ATOM    826 2HG1 VAL A  56      36.725  -1.347   8.986  1.00 23.37           H
ATOM    827 3HG1 VAL A  56      37.439  -1.789  10.309  1.00 23.37           H
ATOM    828 1HG2 VAL A  56      40.092  -0.277   8.477  1.00 28.91           H
ATOM    829 2HG2 VAL A  56      39.672  -1.611   9.184  1.00 28.91           H
ATOM    830 3HG2 VAL A  56      38.970  -1.175   7.852  1.00 28.91           H
ATOM    831  N   TYR A  57      39.374   2.872   9.448  1.00 10.87           N
ATOM    832  CA  TYR A  57      40.538   3.739   9.433  1.00 10.50           C
ATOM    833  C   TYR A  57      41.787   2.942   9.804  1.00 10.53           C
ATOM    834  O   TYR A  57      41.805   2.231  10.813  1.00 11.49           O
ATOM    835  CB  TYR A  57      40.330   4.875  10.451  1.00 11.09           C
ATOM    836  CG  TYR A  57      41.473   5.841  10.576  1.00 10.88           C
ATOM    837  CD1 TYR A  57      42.006   6.488   9.484  1.00 12.22           C
ATOM    838  CD2 TYR A  57      41.981   6.142  11.841  1.00 11.98           C
ATOM    839  CE1 TYR A  57      43.079   7.404   9.678  1.00 12.10           C
ATOM    840  CE2 TYR A  57      43.034   7.053  11.993  1.00 12.14           C
ATOM    841  CZ  TYR A  57      43.574   7.688  10.892  1.00 11.27           C
ATOM    842  OH  TYR A  57      44.604   8.583  11.119  1.00 12.87           O
ATOM    843  H   TYR A  57      38.872   2.876  10.146  1.00 13.05           H
ATOM    844  HA  TYR A  57      40.648   4.121   8.537  1.00 12.60           H
ATOM    845 1HB  TYR A  57      39.535   5.371  10.200  1.00 13.30           H
ATOM    846 2HB  TYR A  57      40.164   4.481  11.322  1.00 13.30           H
ATOM    847  HD1 TYR A  57      41.670   6.329   8.632  1.00 14.67           H
ATOM    848  HD2 TYR A  57      41.617   5.732  12.592  1.00 14.38           H
ATOM    849  HE1 TYR A  57      43.451   7.821   8.934  1.00 14.52           H
ATOM    850  HE2 TYR A  57      43.371   7.232  12.841  1.00 14.56           H
ATOM    851  HH  TYR A  57      44.852   8.901  10.405  1.00 19.30           H
ATOM    852  N   ASN A  58      42.875   3.089   9.003  1.00 11.85           N
ATOM    853  CA  ASN A  58      44.184   2.509   9.266  1.00 13.49           C
ATOM    854  C   ASN A  58      45.121   3.634   9.618  1.00 13.02           C
ATOM    855  O   ASN A  58      45.718   4.270   8.769  1.00 15.27           O
ATOM    856  CB  ASN A  58      44.685   1.759   8.018  1.00 16.29           C
ATOM    857  CG  ASN A  58      46.035   1.058   8.294  1.00 23.33           C
ATOM    858  ND2 ASN A  58      46.655   1.192   9.375  1.00 23.15           N
ATOM    859  OD1 ASN A  58      46.600   0.430   7.422  1.00 40.82           O
ATOM    860  H   ASN A  58      42.783   3.559   8.288  1.00 14.22           H
ATOM    861  HA  ASN A  58      44.121   1.886  10.019  1.00 16.19           H
ATOM    862 1HB  ASN A  58      44.027   1.098   7.753  1.00 19.55           H
ATOM    863 2HB  ASN A  58      44.791   2.387   7.286  1.00 19.55           H
ATOM    864 1HD2 ASN A  58      47.437   0.846   9.468  1.00 27.78           H
ATOM    865 2HD2 ASN A  58      46.298   1.629  10.024  1.00 27.78           H
ATOM    866  N   PRO A  59      45.326   3.868  10.921  1.00 13.56           N
ATOM    867  CA  PRO A  59      46.143   5.008  11.328  1.00 14.39           C
ATOM    868  C   PRO A  59      47.574   4.880  10.900  1.00 15.62           C
ATOM    869  O   PRO A  59      48.291   5.922  10.755  1.00 17.53           O
ATOM    870  CB  PRO A  59      46.077   5.003  12.835  1.00 17.34           C
ATOM    871  CG  PRO A  59      45.218   3.873  13.260  1.00 18.56           C
ATOM    872  CD  PRO A  59      44.705   3.204  12.076  1.00 17.17           C
ATOM    873  HA  PRO A  59      45.759   5.839  10.976  1.00 17.26           H
ATOM    874 1HB  PRO A  59      46.967   4.901  13.206  1.00 20.81           H
ATOM    875 2HB  PRO A  59      45.706   5.840  13.154  1.00 20.81           H
ATOM    876 1HG  PRO A  59      45.733   3.250  13.795  1.00 22.27           H
ATOM    877 2HG  PRO A  59      44.482   4.203  13.799  1.00 22.27           H
ATOM    878 1HD  PRO A  59      44.937   2.262  12.091  1.00 20.60           H
ATOM    879 2HD  PRO A  59      43.739   3.284  12.033  1.00 20.60           H
ATOM    880  N   SER A  60      48.127   3.670  10.764  1.00 17.51           N
ATOM    881  CA  SER A  60      49.508   3.432  10.464  1.00 20.79           C
ATOM    882  C   SER A  60      49.844   4.071   9.106  1.00 19.34           C
ATOM    883  O   SER A  60      50.998   4.487   8.860  1.00 28.18           O
ATOM    884  CB ASER A  60      49.945   1.842  10.710  0.53 24.57           C
ATOM    885  CB BSER A  60      49.833   2.175  10.239  0.47 24.49           C
ATOM    886  OG ASER A  60      49.833   1.642  11.836  0.53 34.38           O
ATOM    887  OG BSER A  60      49.743   1.825   9.262  0.47 37.63           O
ATOM    888  H   SER A  60      47.617   2.984  10.864  1.00 21.01           H
ATOM    889  HA ASER A  60      50.013   3.947  11.128  1.00 24.95           H
ATOM    890 1HB ASER A  60      49.368   1.251  10.202  0.53 29.48           H
ATOM    891 2HB ASER A  60      50.862   1.696  10.430  0.53 29.48           H
ATOM    892 1HB BSER A  60      50.753   2.048  10.520  0.47 29.38           H
ATOM    893 2HB BSER A  60      49.280   1.617  10.808  0.47 29.38           H
ATOM    894  N   ALA A  61      48.858   4.083   8.177  1.00 19.66           N
ATOM    895  CA  ALA A  61      49.131   4.553   6.865  1.00 22.22           C
ATOM    896  C   ALA A  61      49.341   6.015   6.746  1.00 22.19           C
ATOM    897  O   ALA A  61      50.238   6.466   6.002  1.00 25.27           O
ATOM    898  CB  ALA A  61      48.123   4.043   5.884  1.00 34.32           C
ATOM    899  H   ALA A  61      48.069   3.807   8.380  1.00 23.60           H
ATOM    900  HA  ALA A  61      49.983   4.142   6.608  1.00 26.66           H
ATOM    901 1HB  ALA A  61      48.028   3.093   5.988  1.00 51.48           H
ATOM    902 2HB  ALA A  61      47.278   4.469   6.043  1.00 51.48           H
ATOM    903 3HB  ALA A  61      48.418   4.239   4.992  1.00 51.48           H
ATOM    904  N   THR A  62      48.517   6.833   7.442  1.00 18.20           N
ATOM    905  CA  THR A  62      48.550   8.284   7.261  1.00 16.83           C
ATOM    906  C   THR A  62      48.425   9.135   8.555  1.00 14.90           C
ATOM    907  O   THR A  62      48.580  10.338   8.442  1.00 16.72           O
ATOM    908  CB  THR A  62      47.239   8.642   6.360  1.00 16.55           C
ATOM    909  CG2 THR A  62      47.316   8.012   4.967  1.00 21.95           C
ATOM    910  OG1 THR A  62      46.095   8.097   7.037  1.00 17.05           O
ATOM    911  H   THR A  62      47.963   6.492   8.004  1.00 21.84           H
ATOM    912  HA  THR A  62      49.363   8.538   6.776  1.00 20.20           H
ATOM    913  HB  THR A  62      47.146   9.614   6.280  1.00 19.87           H
ATOM    914 1HG2 THR A  62      48.098   8.334   4.512  1.00 32.93           H
ATOM    915 2HG2 THR A  62      47.365   7.057   5.050  1.00 32.93           H
ATOM    916 3HG2 THR A  62      46.533   8.250   4.465  1.00 32.93           H
ATOM    917  N   GLY A  63      48.149   8.592   9.650  1.00 14.26           N
ATOM    918  CA  GLY A  63      47.885   9.332  10.851  1.00 14.49           C
ATOM    919  C   GLY A  63      49.138   9.621  11.627  1.00 12.94           C
ATOM    920  O   GLY A  63      50.156   8.907  11.561  1.00 16.42           O
ATOM    921  H   GLY A  63      48.117   7.733   9.684  1.00 17.11           H
ATOM    922 1HA  GLY A  63      47.453  10.169  10.620  1.00 17.39           H
ATOM    923 2HA  GLY A  63      47.274   8.825  11.409  1.00 17.39           H
ATOM    924  N   LYS A  64      49.096  10.653  12.462  1.00 12.09           N
ATOM    925  CA  LYS A  64      50.190  11.023  13.406  1.00 12.98           C
ATOM    926  C   LYS A  64      49.641  10.899  14.827  1.00 12.77           C
ATOM    927  O   LYS A  64      48.746  11.606  15.250  1.00 13.04           O
ATOM    928  CB  LYS A  64      50.689  12.477  13.028  1.00 16.29           C
ATOM    929  CG  LYS A  64      51.184  12.632  11.649  1.00 25.75           C
ATOM    930  CD  LYS A  64      52.465  11.748  11.308  1.00 41.53           C
ATOM    931  CE  LYS A  64      52.961  12.176  10.041  1.00 49.98           C
ATOM    932  NZ  LYS A  64      54.519  11.577  10.357  1.00 65.41           N
ATOM    933  H   LYS A  64      48.389  11.142  12.459  1.00 14.51           H
ATOM    934  HA  LYS A  64      50.932  10.392  13.295  1.00 15.58           H
ATOM    935 1HB  LYS A  64      49.957  13.098  13.163  1.00 19.55           H
ATOM    936 2HB  LYS A  64      51.400  12.726  13.639  1.00 19.55           H
ATOM    937 1HG  LYS A  64      50.472  12.397  11.034  1.00 30.90           H
ATOM    938 2HG  LYS A  64      51.403  13.566  11.500  1.00 30.90           H
ATOM    939 1HD  LYS A  64      53.145  11.866  11.990  1.00 49.84           H
ATOM    940 2HD  LYS A  64      52.224  10.809  11.273  1.00 49.84           H
ATOM    941 1HE  LYS A  64      52.528  11.736   9.293  1.00 59.98           H
ATOM    942 2HE  LYS A  64      52.939  13.139   9.928  1.00 59.98           H
ATOM    943 1HZ  LYS A  64      54.833  11.946  11.104  1.00 98.11           H
ATOM    944 2HZ  LYS A  64      54.483  10.693  10.456  1.00 98.11           H
ATOM    945 3HZ  LYS A  64      55.058  11.778   9.678  1.00 98.11           H
ATOM    946  N   GLU A  65      50.239   9.976  15.610  1.00 14.10           N
ATOM    947  CA  GLU A  65      49.774   9.762  16.935  1.00 15.85           C
ATOM    948  C   GLU A  65      49.895  10.954  17.793  1.00 18.03           C
ATOM    949  O   GLU A  65      50.870  11.783  17.691  1.00 24.00           O
ATOM    950  CB  GLU A  65      50.611   8.611  17.590  1.00 18.76           C
ATOM    951  CG AGLU A  65      52.021   9.121  18.016  0.55 25.15           C
ATOM    952  CG BGLU A  65      52.093   9.242  17.686  0.45 14.00           C
ATOM    953  CD AGLU A  65      52.983   7.961  18.191  0.55 23.56           C
ATOM    954  CD BGLU A  65      52.926   8.356  18.700  0.45 13.54           C
ATOM    955  OE1AGLU A  65      52.325   6.858  18.303  0.55 43.51           O
ATOM    956  OE2AGLU A  65      54.143   8.144  18.139  0.55 22.90           O
ATOM    957  OE1BGLU A  65      52.895   7.086  18.499  0.45 11.86           O
ATOM    958  OE2BGLU A  65      53.565   8.829  19.585  0.45 12.61           O
ATOM    959  H   GLU A  65      50.901   9.518  15.307  1.00 16.92           H
ATOM    960  HA  GLU A  65      48.833   9.490  16.900  1.00 19.02           H
ATOM    961 1HB  GLU A  65      50.142   8.272  18.369  1.00 22.51           H
ATOM    962 2HB  GLU A  65      50.709   7.881  16.958  1.00 22.51           H
ATOM    963 1HG AGLU A  65      52.363   9.726  17.339  0.55 30.17           H
ATOM    964 2HG AGLU A  65      51.950   9.611  18.849  0.55 30.17           H
ATOM    965 1HG BGLU A  65      52.516   9.239  16.813  0.45 16.80           H
ATOM    966 2HG BGLU A  65      52.047  10.159  18.001  0.45 16.80           H
ATOM    967  N   LEU A  66      48.929  11.084  18.737  1.00 18.43           N
ATOM    968  CA  LEU A  66      49.161  11.940  19.958  1.00 20.86           C
ATOM    969  C   LEU A  66      49.583  11.082  21.085  1.00 22.42           C
ATOM    970  O   LEU A  66      48.745  10.445  21.654  1.00 18.59           O
ATOM    971  CB  LEU A  66      47.923  12.640  20.334  1.00 20.37           C
ATOM    972  CG  LEU A  66      47.375  13.616  19.293  1.00 25.26           C
ATOM    973  CD1 LEU A  66      46.164  14.446  19.915  1.00 25.40           C
ATOM    974  CD2 LEU A  66      48.386  14.685  18.846  1.00 42.74           C
ATOM    975  H   LEU A  66      48.179  10.674  18.639  1.00 22.12           H
ATOM    976  HA  LEU A  66      49.862  12.598  19.768  1.00 25.03           H
ATOM    977 1HB  LEU A  66      47.241  11.976  20.520  1.00 24.45           H
ATOM    978 2HB  LEU A  66      48.085  13.128  21.156  1.00 24.45           H
ATOM    979  HG  LEU A  66      47.060  13.116  18.510  1.00 30.32           H
ATOM    980 1HD1 LEU A  66      45.482  13.841  20.216  1.00 38.10           H
ATOM    981 2HD1 LEU A  66      46.481  14.966  20.657  1.00 38.10           H
ATOM    982 3HD1 LEU A  66      45.800  15.031  19.247  1.00 38.10           H
ATOM    983 1HD2 LEU A  66      48.676  15.190  19.609  1.00 64.11           H
ATOM    984 2HD2 LEU A  66      49.144  14.259  18.438  1.00 64.11           H
ATOM    985 3HD2 LEU A  66      47.970  15.273  18.211  1.00 64.11           H
ATOM    986  N   SER A  67      50.936  10.872  21.404  1.00 26.19           N
ATOM    987  CA  SER A  67      51.370   9.981  22.322  1.00 30.05           C
ATOM    988  C   SER A  67      50.825  10.386  23.664  1.00 21.49           C
ATOM    989  O   SER A  67      50.815  11.528  24.178  1.00 18.61           O
ATOM    990  CB ASER A  67      53.030   9.562  22.598  0.46 21.11           C
ATOM    991  CB BSER A  67      52.762   9.402  22.827  0.54 25.75           C
ATOM    992  OG ASER A  67      53.455  10.832  22.746  0.46 33.23           O
ATOM    993  OG BSER A  67      53.221   8.204  23.856  0.54 19.18           O
ATOM    994  H   SER A  67      51.525  11.341  20.988  1.00 31.43           H
ATOM    995  HA ASER A  67      50.921   9.139  22.102  1.00 36.06           H
ATOM    996 1HB ASER A  67      53.153   9.030  23.400  0.46 25.33           H
ATOM    997 2HB ASER A  67      53.435   9.118  21.836  0.46 25.33           H
ATOM    998 1HB BSER A  67      53.226   9.182  22.004  0.54 30.90           H
ATOM    999 2HB BSER A  67      53.219  10.184  23.175  0.54 30.90           H
ATOM   1000  HG ASER A  67      53.282  11.259  22.067  0.46 49.85           H
ATOM   1001  HG BSER A  67      53.058   8.212  24.660  0.54 28.77           H
ATOM   1002  N   GLY A  68      50.317   9.376  24.354  1.00 22.61           N
ATOM   1003  CA  GLY A  68      49.789   9.486  25.632  1.00 18.98           C
ATOM   1004  C   GLY A  68      48.321   9.851  25.708  1.00 16.44           C
ATOM   1005  O   GLY A  68      47.765   9.999  26.783  1.00 17.25           O
ATOM   1006  H   GLY A  68      50.315   8.600  23.985  1.00 27.13           H
ATOM   1007 1HA  GLY A  68      49.917   8.640  26.088  1.00 22.78           H
ATOM   1008 2HA  GLY A  68      50.296  10.157  26.115  1.00 22.78           H
ATOM   1009  N   TYR A  69      47.682  10.115  24.526  1.00 14.55           N
ATOM   1010  CA  TYR A  69      46.307  10.611  24.501  1.00 12.11           C
ATOM   1011  C   TYR A  69      45.332   9.433  24.265  1.00 12.67           C
ATOM   1012  O   TYR A  69      45.619   8.469  23.529  1.00 15.98           O
ATOM   1013  CB  TYR A  69      46.107  11.703  23.434  1.00 12.45           C
ATOM   1014  CG  TYR A  69      46.645  13.046  23.846  1.00 11.06           C
ATOM   1015  CD1 TYR A  69      48.013  13.253  24.076  1.00 12.48           C
ATOM   1016  CD2 TYR A  69      45.782  14.110  24.028  1.00 12.98           C
ATOM   1017  CE1 TYR A  69      48.455  14.517  24.514  1.00 14.89           C
ATOM   1018  CE2 TYR A  69      46.275  15.356  24.453  1.00 16.30           C
ATOM   1019  CZ  TYR A  69      47.625  15.568  24.706  1.00 16.83           C
ATOM   1020  OH  TYR A  69      48.063  16.752  25.162  1.00 26.27           O
ATOM   1021  H   TYR A  69      48.098   9.986  23.785  1.00 17.46           H
ATOM   1022  HA  TYR A  69      46.108  11.001  25.378  1.00 14.53           H
ATOM   1023 1HB  TYR A  69      46.547  11.426  22.615  1.00 14.94           H
ATOM   1024 2HB  TYR A  69      45.159  11.788  23.246  1.00 14.94           H
ATOM   1025  HD1 TYR A  69      48.622  12.563  23.941  1.00 14.97           H
ATOM   1026  HD2 TYR A  69      44.872  14.002  23.868  1.00 15.57           H
ATOM   1027  HE1 TYR A  69      49.363  14.635  24.678  1.00 17.87           H
ATOM   1028  HE2 TYR A  69      45.679  16.060  24.569  1.00 19.56           H
ATOM   1029  N   THR A  70      44.184   9.530  24.865  1.00 10.81           N
ATOM   1030  CA  THR A  70      43.130   8.524  24.761  1.00 10.76           C
ATOM   1031  C   THR A  70      41.783   9.202  24.670  1.00  9.69           C
ATOM   1032  O   THR A  70      41.650  10.434  24.865  1.00 11.39           O
ATOM   1033  CB  THR A  70      43.170   7.563  25.974  1.00 12.08           C
ATOM   1034  CG2 THR A  70      44.391   6.685  26.025  1.00 14.88           C
ATOM   1035  OG1 THR A  70      42.995   8.327  27.176  1.00 13.51           O
ATOM   1036  H   THR A  70      44.036  10.225  25.350  1.00 12.97           H
ATOM   1037  HA  THR A  70      43.274   8.003  23.943  1.00 12.92           H
ATOM   1038  HB  THR A  70      42.394   6.970  25.895  1.00 14.49           H
ATOM   1039 1HG2 THR A  70      44.432   6.147  25.231  1.00 22.33           H
ATOM   1040 2HG2 THR A  70      45.178   7.233  26.080  1.00 22.33           H
ATOM   1041 3HG2 THR A  70      44.343   6.115  26.796  1.00 22.33           H
ATOM   1042  N   TRP A  71      40.712   8.427  24.426  1.00  9.64           N
ATOM   1043  CA  TRP A  71      39.361   8.951  24.465  1.00  9.62           C
ATOM   1044  C   TRP A  71      38.439   7.812  24.943  1.00  9.61           C
ATOM   1045  O   TRP A  71      38.717   6.618  24.785  1.00 10.05           O
ATOM   1046  CB  TRP A  71      38.891   9.468  23.078  1.00  9.59           C
ATOM   1047  CG  TRP A  71      38.863   8.405  22.021  1.00  9.36           C
ATOM   1048  CD1 TRP A  71      39.967   7.945  21.322  1.00  9.10           C
ATOM   1049  CD2 TRP A  71      37.726   7.639  21.560  1.00  8.91           C
ATOM   1050  CE2 TRP A  71      38.199   6.741  20.571  1.00  9.19           C
ATOM   1051  CE3 TRP A  71      36.350   7.665  21.865  1.00  9.46           C
ATOM   1052  NE1 TRP A  71      39.562   6.936  20.449  1.00  9.32           N
ATOM   1053  CZ2 TRP A  71      37.334   5.897  19.874  1.00  9.25           C
ATOM   1054  CZ3 TRP A  71      35.492   6.804  21.168  1.00  9.75           C
ATOM   1055  CH2 TRP A  71      36.007   5.932  20.193  1.00  9.71           C
ATOM   1056  H   TRP A  71      40.833   7.595  24.242  1.00 11.56           H
ATOM   1057  HA  TRP A  71      39.322   9.687  25.111  1.00 11.54           H
ATOM   1058 1HB  TRP A  71      38.001   9.844  23.168  1.00 11.50           H
ATOM   1059 2HB  TRP A  71      39.484  10.180  22.791  1.00 11.50           H
ATOM   1060  HD1 TRP A  71      40.838   8.259  21.420  1.00 10.92           H
ATOM   1061  HE1 TRP A  71      40.080   6.503  19.917  1.00 11.18           H
ATOM   1062  HE3 TRP A  71      36.019   8.242  22.515  1.00 11.35           H
ATOM   1063  HZ2 TRP A  71      37.652   5.327  19.212  1.00 11.10           H
ATOM   1064  HZ3 TRP A  71      34.580   6.810  21.350  1.00 11.70           H
ATOM   1065  HH2 TRP A  71      35.423   5.359  19.750  1.00 11.65           H
ATOM   1066  N   SER A  72      37.297   8.228  25.503  1.00 10.25           N
ATOM   1067  CA  SER A  72      36.281   7.292  25.997  1.00 10.45           C
ATOM   1068  C   SER A  72      34.956   8.053  26.121  1.00 10.48           C
ATOM   1069  O   SER A  72      34.927   9.068  26.866  1.00 12.40           O
ATOM   1070  CB  SER A  72      36.720   6.712  27.360  1.00 11.59           C
ATOM   1071  OG  SER A  72      35.699   5.851  27.839  1.00 14.21           O
ATOM   1072  H   SER A  72      37.153   9.073  25.577  1.00 12.30           H
ATOM   1073  HA  SER A  72      36.175   6.561  25.353  1.00 12.54           H
ATOM   1074 1HB  SER A  72      37.548   6.217  27.258  1.00 13.90           H
ATOM   1075 2HB  SER A  72      36.870   7.431  27.993  1.00 13.90           H
ATOM   1076  HG  SER A  72      35.067   5.511  27.444  1.00 21.32           H
ATOM   1077  N   ILE A  73      33.940   7.612  25.452  1.00  9.91           N
ATOM   1078  CA  ILE A  73      32.658   8.317  25.398  1.00 10.12           C
ATOM   1079  C   ILE A  73      31.538   7.389  25.735  1.00  9.89           C
ATOM   1080  O   ILE A  73      31.559   6.174  25.425  1.00 11.63           O
ATOM   1081  CB  ILE A  73      32.473   8.982  24.007  1.00 10.79           C
ATOM   1082  CG1 ILE A  73      31.298   9.985  23.997  1.00 11.49           C
ATOM   1083  CG2 ILE A  73      32.327   7.963  22.908  1.00 12.88           C
ATOM   1084  CD1 ILE A  73      31.374  10.988  22.847  1.00 13.07           C
ATOM   1085  H   ILE A  73      34.022   6.873  25.020  1.00 11.90           H
ATOM   1086  HA  ILE A  73      32.676   9.028  26.072  1.00 12.15           H
ATOM   1087  HB  ILE A  73      33.289   9.492  23.820  1.00 12.95           H
ATOM   1088 1HG1 ILE A  73      30.464   9.493  23.931  1.00 13.79           H
ATOM   1089 2HG1 ILE A  73      31.289  10.469  24.837  1.00 13.79           H
ATOM   1090 1HG2 ILE A  73      33.067   7.352  22.938  1.00 19.32           H
ATOM   1091 2HG2 ILE A  73      31.507   7.479  23.028  1.00 19.32           H
ATOM   1092 3HG2 ILE A  73      32.314   8.409  22.058  1.00 19.32           H
ATOM   1093 1HD1 ILE A  73      31.363  10.517  22.011  1.00 19.61           H
ATOM   1094 2HD1 ILE A  73      30.621  11.582  22.890  1.00 19.61           H
ATOM   1095 3HD1 ILE A  73      32.186  11.495  22.918  1.00 19.61           H
ATOM   1096  N   SER A  74      30.486   7.917  26.356  1.00 10.68           N
ATOM   1097  CA  SER A  74      29.265   7.242  26.716  1.00 11.07           C
ATOM   1098  C   SER A  74      28.078   8.081  26.292  1.00 10.61           C
ATOM   1099  O   SER A  74      28.112   9.319  26.411  1.00 14.29           O
ATOM   1100  CB ASER A  74      29.093   7.194  28.308  0.49 17.63           C
ATOM   1101  CB BSER A  74      29.343   6.955  28.281  0.51 15.93           C
ATOM   1102  OG ASER A  74      28.050   6.538  28.684  0.49 32.94           O
ATOM   1103  OG BSER A  74      30.353   6.275  28.704  0.51 18.23           O
ATOM   1104  H   SER A  74      30.541   8.749  26.565  1.00 12.81           H
ATOM   1105  HA ASER A  74      29.225   6.345  26.326  1.00 13.28           H
ATOM   1106 1HB ASER A  74      29.881   6.784  28.698  0.49 21.16           H
ATOM   1107 2HB ASER A  74      29.033   8.101  28.647  0.49 21.16           H
ATOM   1108 1HB BSER A  74      29.341   7.807  28.744  0.51 19.11           H
ATOM   1109 2HB BSER A  74      28.535   6.485  28.541  0.51 19.11           H
ATOM   1110  HG ASER A  74      27.713   5.837  28.424  0.49 49.41           H
ATOM   1111  N   TYR A  75      27.046   7.442  25.794  1.00  9.90           N
ATOM   1112  CA  TYR A  75      25.855   8.117  25.235  1.00  9.72           C
ATOM   1113  C   TYR A  75      24.616   7.804  26.018  1.00  9.68           C
ATOM   1114  O   TYR A  75      24.529   6.876  26.838  1.00 11.37           O
ATOM   1115  CB  TYR A  75      25.691   7.692  23.741  1.00  9.87           C
ATOM   1116  CG  TYR A  75      26.856   8.065  22.858  1.00  9.58           C
ATOM   1117  CD1 TYR A  75      27.051   9.342  22.387  1.00  9.46           C
ATOM   1118  CD2 TYR A  75      27.783   7.066  22.453  1.00 10.19           C
ATOM   1119  CE1 TYR A  75      28.115   9.673  21.520  1.00  9.83           C
ATOM   1120  CE2 TYR A  75      28.835   7.388  21.631  1.00 10.16           C
ATOM   1121  CZ  TYR A  75      29.010   8.689  21.152  1.00  9.85           C
ATOM   1122  OH  TYR A  75      30.076   8.914  20.304  1.00 10.54           O
ATOM   1123  H   TYR A  75      27.063   6.583  25.792  1.00 11.88           H
ATOM   1124  HA  TYR A  75      26.005   9.085  25.267  1.00 11.66           H
ATOM   1125 1HB  TYR A  75      25.568   6.730  23.704  1.00 11.84           H
ATOM   1126 2HB  TYR A  75      24.888   8.104  23.387  1.00 11.84           H
ATOM   1127  HD1 TYR A  75      26.462  10.012  22.650  1.00 11.35           H
ATOM   1128  HD2 TYR A  75      27.676   6.190  22.746  1.00 12.22           H
ATOM   1129  HE1 TYR A  75      28.211  10.541  21.201  1.00 11.79           H
ATOM   1130  HE2 TYR A  75      29.442   6.727  21.388  1.00 12.19           H
ATOM   1131  N   GLY A  76      23.536   8.570  25.737  1.00 10.29           N
ATOM   1132  CA  GLY A  76      22.305   8.467  26.491  1.00 11.28           C
ATOM   1133  C   GLY A  76      21.618   7.120  26.468  1.00 10.69           C
ATOM   1134  O   GLY A  76      21.012   6.726  27.451  1.00 13.19           O
ATOM   1135  H   GLY A  76      23.582   9.135  25.091  1.00 12.34           H
ATOM   1136 1HA  GLY A  76      22.495   8.694  27.414  1.00 13.54           H
ATOM   1137 2HA  GLY A  76      21.685   9.130  26.151  1.00 13.54           H
ATOM   1138  N   ASP A  77      21.748   6.375  25.335  1.00 10.89           N
ATOM   1139  CA  ASP A  77      21.209   5.002  25.238  1.00 11.86           C
ATOM   1140  C   ASP A  77      22.104   3.945  25.868  1.00 11.85           C
ATOM   1141  O   ASP A  77      21.801   2.749  25.742  1.00 14.25           O
ATOM   1142  CB  ASP A  77      20.837   4.633  23.793  1.00 12.71           C
ATOM   1143  CG  ASP A  77      22.003   4.754  22.854  1.00 12.27           C
ATOM   1144  OD1 ASP A  77      23.202   4.690  23.321  1.00 12.02           O
ATOM   1145  OD2 ASP A  77      21.716   4.877  21.608  1.00 15.16           O
ATOM   1146  H   ASP A  77      22.156   6.713  24.657  1.00 13.07           H
ATOM   1147  HA  ASP A  77      20.373   4.997  25.749  1.00 14.23           H
ATOM   1148 1HB  ASP A  77      20.506   3.721  23.773  1.00 15.25           H
ATOM   1149 2HB  ASP A  77      20.123   5.215  23.490  1.00 15.25           H
ATOM   1150  N   GLY A  78      23.152   4.354  26.566  1.00 11.26           N
ATOM   1151  CA  GLY A  78      24.062   3.404  27.225  1.00 12.31           C
ATOM   1152  C   GLY A  78      25.147   2.863  26.352  1.00 11.49           C
ATOM   1153  O   GLY A  78      25.974   2.064  26.857  1.00 14.44           O
ATOM   1154  H   GLY A  78      23.306   5.198  26.636  1.00 13.52           H
ATOM   1155 1HA  GLY A  78      24.469   3.844  27.987  1.00 14.77           H
ATOM   1156 2HA  GLY A  78      23.538   2.660  27.563  1.00 14.77           H
ATOM   1157  N   SER A  79      25.204   3.225  25.084  1.00 10.60           N
ATOM   1158  CA  SER A  79      26.289   2.797  24.226  1.00 10.53           C
ATOM   1159  C   SER A  79      27.571   3.535  24.564  1.00  9.87           C
ATOM   1160  O   SER A  79      27.563   4.605  25.250  1.00 10.63           O
ATOM   1161  CB  SER A  79      25.869   2.989  22.762  1.00 11.20           C
ATOM   1162  OG  SER A  79      25.719   4.324  22.415  1.00 11.65           O
ATOM   1163  H   SER A  79      24.584   3.726  24.761  1.00 12.72           H
ATOM   1164  HA  SER A  79      26.439   1.840  24.377  1.00 12.63           H
ATOM   1165 1HB  SER A  79      26.537   2.586  22.186  1.00 13.44           H
ATOM   1166 2HB  SER A  79      25.029   2.527  22.611  1.00 13.44           H
ATOM   1167  N   SER A  80      28.706   3.006  24.115  1.00 10.22           N
ATOM   1168  CA  SER A  80      30.014   3.574  24.474  1.00 10.19           C
ATOM   1169  C   SER A  80      31.053   3.099  23.464  1.00 10.25           C
ATOM   1170  O   SER A  80      30.886   2.097  22.760  1.00 10.99           O
ATOM   1171  CB  SER A  80      30.414   3.189  25.882  1.00 11.97           C
ATOM   1172  OG  SER A  80      30.599   1.787  26.058  1.00 13.14           O
ATOM   1173  H   SER A  80      28.674   2.315  23.603  1.00 12.26           H
ATOM   1174  HA  SER A  80      29.954   4.551  24.423  1.00 12.23           H
ATOM   1175 1HB  SER A  80      31.239   3.645  26.110  1.00 14.37           H
ATOM   1176 2HB  SER A  80      29.729   3.494  26.497  1.00 14.37           H
ATOM   1177  N   ALA A  81      32.205   3.818  23.468  1.00  9.72           N
ATOM   1178  CA  ALA A  81      33.364   3.445  22.662  1.00  9.63           C
ATOM   1179  C   ALA A  81      34.604   4.120  23.250  1.00  9.41           C
ATOM   1180  O   ALA A  81      34.465   5.120  23.984  1.00 10.10           O
ATOM   1181  CB  ALA A  81      33.155   3.825  21.172  1.00 10.65           C
ATOM   1182  H   ALA A  81      32.254   4.519  23.964  1.00 11.67           H
ATOM   1183  HA  ALA A  81      33.482   2.474  22.721  1.00 11.55           H
ATOM   1184 1HB  ALA A  81      32.371   3.385  20.836  1.00 15.97           H
ATOM   1185 2HB  ALA A  81      33.046   4.776  21.096  1.00 15.97           H
ATOM   1186 3HB  ALA A  81      33.920   3.550  20.661  1.00 15.97           H
ATOM   1187  N   SER A  82      35.786   3.593  22.950  1.00  9.40           N
ATOM   1188  CA  SER A  82      37.034   4.177  23.443  1.00  9.54           C
ATOM   1189  C   SER A  82      38.189   3.776  22.576  1.00  9.05           C
ATOM   1190  O   SER A  82      38.136   2.816  21.783  1.00  9.74           O
ATOM   1191  CB  SER A  82      37.273   3.778  24.922  1.00 10.27           C
ATOM   1192  OG  SER A  82      37.415   2.338  25.024  1.00 11.27           O
ATOM   1193  H   SER A  82      35.819   2.891  22.454  1.00 11.28           H
ATOM   1194  HA  SER A  82      36.949   5.153  23.403  1.00 11.45           H
ATOM   1195 1HB  SER A  82      38.076   4.210  25.251  1.00 12.32           H
ATOM   1196 2HB  SER A  82      36.526   4.072  25.465  1.00 12.32           H
ATOM   1197  N   GLY A  83      39.322   4.490  22.736  1.00  9.26           N
ATOM   1198  CA  GLY A  83      40.529   4.171  21.985  1.00  9.22           C
ATOM   1199  C   GLY A  83      41.610   5.229  22.144  1.00  9.15           C
ATOM   1200  O   GLY A  83      41.768   5.847  23.231  1.00  9.42           O
ATOM   1201  H   GLY A  83      39.332   5.146  23.291  1.00 11.11           H
ATOM   1202 1HA  GLY A  83      40.874   3.317  22.288  1.00 11.06           H
ATOM   1203 2HA  GLY A  83      40.305   4.085  21.045  1.00 11.06           H
ATOM   1204  N   ASN A  84      42.387   5.413  21.100  1.00  9.30           N
ATOM   1205  CA  ASN A  84      43.523   6.329  21.072  1.00  9.33           C
ATOM   1206  C   ASN A  84      43.351   7.353  19.910  1.00  9.10           C
ATOM   1207  O   ASN A  84      42.288   7.376  19.262  1.00  9.20           O
ATOM   1208  CB  ASN A  84      44.882   5.604  21.089  1.00 10.29           C
ATOM   1209  CG  ASN A  84      45.053   4.669  19.916  1.00 10.10           C
ATOM   1210  ND2 ASN A  84      44.167   4.585  19.036  1.00  9.52           N
ATOM   1211  OD1 ASN A  84      46.150   3.967  19.843  1.00 15.44           O
ATOM   1212  H   ASN A  84      42.215   4.964  20.387  1.00 11.16           H
ATOM   1213  HA  ASN A  84      43.479   6.847  21.902  1.00 11.19           H
ATOM   1214 1HB  ASN A  84      45.594   6.263  21.076  1.00 12.34           H
ATOM   1215 2HB  ASN A  84      44.961   5.097  21.913  1.00 12.34           H
ATOM   1216 1HD2 ASN A  84      44.275   4.057  18.366  1.00 11.43           H
ATOM   1217 2HD2 ASN A  84      43.450   5.056  19.101  1.00 11.43           H
ATOM   1218  N   VAL A  85      44.326   8.242  19.732  1.00  9.30           N
ATOM   1219  CA  VAL A  85      44.103   9.476  18.948  1.00  9.44           C
ATOM   1220  C   VAL A  85      45.233   9.699  17.965  1.00  9.40           C
ATOM   1221  O   VAL A  85      46.425   9.673  18.351  1.00 10.20           O
ATOM   1222  CB  VAL A  85      43.928  10.710  19.872  1.00 10.00           C
ATOM   1223  CG1 VAL A  85      43.444  11.901  19.054  1.00 12.43           C
ATOM   1224  CG2 VAL A  85      42.906  10.432  20.995  1.00 10.63           C
ATOM   1225  H   VAL A  85      45.099   8.095  20.079  1.00 11.16           H
ATOM   1226  HA  VAL A  85      43.275   9.362  18.436  1.00 11.32           H
ATOM   1227  HB  VAL A  85      44.793  10.931  20.275  1.00 12.00           H
ATOM   1228 1HG1 VAL A  85      44.071  12.082  18.350  1.00 18.64           H
ATOM   1229 2HG1 VAL A  85      42.586  11.700  18.673  1.00 18.64           H
ATOM   1230 3HG1 VAL A  85      43.370  12.671  19.623  1.00 18.64           H
ATOM   1231 1HG2 VAL A  85      43.199   9.681  21.517  1.00 15.95           H
ATOM   1232 2HG2 VAL A  85      42.833  11.205  21.560  1.00 15.95           H
ATOM   1233 3HG2 VAL A  85      42.049  10.237  20.608  1.00 15.95           H
ATOM   1234  N   PHE A  86      44.872  10.048  16.724  1.00  9.90           N
ATOM   1235  CA  PHE A  86      45.782  10.398  15.663  1.00 10.05           C
ATOM   1236  C   PHE A  86      45.321  11.682  14.989  1.00 10.66           C
ATOM   1237  O   PHE A  86      44.123  11.886  14.879  1.00 17.37           O
ATOM   1238  CB  PHE A  86      45.850   9.284  14.584  1.00 11.20           C
ATOM   1239  CG  PHE A  86      46.370   7.962  15.130  1.00 11.51           C
ATOM   1240  CD1 PHE A  86      45.470   7.109  15.787  1.00 12.28           C
ATOM   1241  CD2 PHE A  86      47.697   7.599  15.018  1.00 12.38           C
ATOM   1242  CE1 PHE A  86      45.923   5.932  16.353  1.00 13.57           C
ATOM   1243  CE2 PHE A  86      48.148   6.400  15.552  1.00 14.99           C
ATOM   1244  CZ  PHE A  86      47.273   5.594  16.230  1.00 15.00           C
ATOM   1245  H   PHE A  86      44.031  10.065  16.546  1.00 11.88           H
ATOM   1246  HA  PHE A  86      46.676  10.536  16.039  1.00 12.06           H
ATOM   1247 1HB  PHE A  86      44.964   9.147  14.214  1.00 13.44           H
ATOM   1248 2HB  PHE A  86      46.429   9.578  13.863  1.00 13.44           H
ATOM   1249  HD1 PHE A  86      44.569   7.335  15.841  1.00 14.74           H
ATOM   1250  HD2 PHE A  86      48.294   8.162  14.581  1.00 14.86           H
ATOM   1251  HE1 PHE A  86      45.337   5.373  16.810  1.00 16.28           H
ATOM   1252  HE2 PHE A  86      49.037   6.146  15.450  1.00 17.98           H
ATOM   1253  HZ  PHE A  86      47.583   4.806  16.616  1.00 18.00           H
ATOM   1254  N   THR A  87      46.201  12.516  14.490  1.00 10.02           N
ATOM   1255  CA  THR A  87      45.744  13.590  13.604  1.00 10.15           C
ATOM   1256  C   THR A  87      45.909  13.173  12.130  1.00 10.12           C
ATOM   1257  O   THR A  87      46.809  12.402  11.770  1.00 11.33           O
ATOM   1258  CB  THR A  87      46.518  14.884  13.904  1.00 12.51           C
ATOM   1259  CG2 THR A  87      46.182  15.378  15.362  1.00 14.91           C
ATOM   1260  OG1 THR A  87      47.878  14.696  13.730  1.00 15.21           O
ATOM   1261  H   THR A  87      47.036  12.433  14.679  1.00 12.03           H
ATOM   1262  HA  THR A  87      44.793  13.750  13.776  1.00 12.18           H
ATOM   1263  HB  THR A  87      46.221  15.572  13.272  1.00 15.01           H
ATOM   1264 1HG2 THR A  87      45.238  15.539  15.436  1.00 22.36           H
ATOM   1265 2HG2 THR A  87      46.441  14.705  15.996  1.00 22.36           H
ATOM   1266 3HG2 THR A  87      46.660  16.190  15.544  1.00 22.36           H
ATOM   1267  N   ASP A  88      45.001  13.671  11.298  1.00  9.77           N
ATOM   1268  CA  ASP A  88      44.976  13.293   9.884  1.00 10.26           C
ATOM   1269  C   ASP A  88      44.152  14.343   9.122  1.00  9.94           C
ATOM   1270  O   ASP A  88      43.550  15.257   9.684  1.00 11.13           O
ATOM   1271  CB  ASP A  88      44.407  11.853   9.732  1.00 10.75           C
ATOM   1272  CG  ASP A  88      44.997  11.062   8.580  1.00 11.59           C
ATOM   1273  OD1 ASP A  88      45.348  11.641   7.528  1.00 12.79           O
ATOM   1274  OD2 ASP A  88      45.145   9.806   8.752  1.00 12.99           O
ATOM   1275  H   ASP A  88      44.417  14.227  11.595  1.00 11.73           H
ATOM   1276  HA  ASP A  88      45.894  13.305   9.540  1.00 12.31           H
ATOM   1277 1HB  ASP A  88      44.567  11.367  10.556  1.00 12.90           H
ATOM   1278 2HB  ASP A  88      43.446  11.911   9.608  1.00 12.90           H
ATOM   1279  N   SER A  89      44.125  14.180   7.777  1.00 10.35           N
ATOM   1280  CA  SER A  89      43.277  14.987   6.918  1.00 10.60           C
ATOM   1281  C   SER A  89      41.881  14.408   6.881  1.00 10.55           C
ATOM   1282  O   SER A  89      41.690  13.212   6.683  1.00 13.85           O
ATOM   1283  CB ASER A  89      43.795  15.258   5.481  0.33 14.54           C
ATOM   1284  CB BSER A  89      43.877  14.827   5.413  0.33 13.01           C
ATOM   1285  CB CSER A  89      43.884  14.929   5.560  0.34 12.78           C
ATOM   1286  OG ASER A  89      45.069  15.868   5.521  0.33 17.23           O
ATOM   1287  OG BSER A  89      43.774  13.617   4.919  0.33 15.05           O
ATOM   1288  OG CSER A  89      43.224  15.705   4.601  0.34 14.64           O
ATOM   1289  H   SER A  89      44.627  13.579   7.420  1.00 12.42           H
ATOM   1290  HA ASER A  89      43.200  15.862   7.352  1.00 12.72           H
ATOM   1291 1HB ASER A  89      43.851  14.422   4.993  0.33 17.44           H
ATOM   1292 2HB ASER A  89      43.173  15.838   5.015  0.33 17.44           H
ATOM   1293 1HB BSER A  89      43.412  15.444   4.826  0.33 15.62           H
ATOM   1294 2HB BSER A  89      44.813  15.081   5.423  0.33 15.62           H
ATOM   1295 1HB CSER A  89      44.806  15.226   5.619  0.34 15.33           H
ATOM   1296 2HB CSER A  89      43.891  14.007   5.262  0.34 15.33           H
ATOM   1297  N   VAL A  90      40.877  15.276   7.092  1.00 10.11           N
ATOM   1298  CA  VAL A  90      39.461  14.870   7.145  1.00  9.76           C
ATOM   1299  C   VAL A  90      38.693  15.796   6.214  1.00  9.90           C
ATOM   1300  O   VAL A  90      38.702  17.032   6.396  1.00 11.05           O
ATOM   1301  CB  VAL A  90      38.924  14.993   8.563  1.00 10.10           C
ATOM   1302  CG1 VAL A  90      37.398  14.732   8.613  1.00 10.94           C
ATOM   1303  CG2 VAL A  90      39.649  13.999   9.505  1.00 10.88           C
ATOM   1304  H   VAL A  90      41.069  16.108   7.201  1.00 12.14           H
ATOM   1305  HA  VAL A  90      39.372  13.943   6.837  1.00 11.71           H
ATOM   1306  HB  VAL A  90      39.094  15.904   8.882  1.00 12.12           H
ATOM   1307 1HG1 VAL A  90      37.215  13.847   8.291  1.00 16.41           H
ATOM   1308 2HG1 VAL A  90      37.089  14.814   9.518  1.00 16.41           H
ATOM   1309 3HG1 VAL A  90      36.946  15.374   8.061  1.00 16.41           H
ATOM   1310 1HG2 VAL A  90      39.511  13.102   9.191  1.00 16.32           H
ATOM   1311 2HG2 VAL A  90      40.589  14.194   9.513  1.00 16.32           H
ATOM   1312 3HG2 VAL A  90      39.296  14.085  10.393  1.00 16.32           H
ATOM   1313  N   THR A  91      37.991  15.212   5.201  1.00  9.70           N
ATOM   1314  CA  THR A  91      37.269  16.015   4.192  1.00  9.96           C
ATOM   1315  C   THR A  91      35.767  15.649   4.254  1.00  9.68           C
ATOM   1316  O   THR A  91      35.377  14.479   4.187  1.00 10.16           O
ATOM   1317  CB  THR A  91      37.835  15.758   2.775  1.00 11.31           C
ATOM   1318  CG2 THR A  91      37.108  16.618   1.771  1.00 13.34           C
ATOM   1319  OG1 THR A  91      39.255  16.124   2.805  1.00 13.33           O
ATOM   1320  H   THR A  91      37.966  14.354   5.149  1.00 11.64           H
ATOM   1321  HA  THR A  91      37.374  16.965   4.408  1.00 11.95           H
ATOM   1322  HB  THR A  91      37.737  14.811   2.541  1.00 13.57           H
ATOM   1323 1HG2 THR A  91      37.223  17.543   1.999  1.00 20.01           H
ATOM   1324 2HG2 THR A  91      37.465  16.458   0.895  1.00 20.01           H
ATOM   1325 3HG2 THR A  91      36.173  16.400   1.781  1.00 20.01           H
ATOM   1326  N   VAL A  92      34.952  16.700   4.350  1.00  9.74           N
ATOM   1327  CA  VAL A  92      33.494  16.638   4.459  1.00 10.02           C
ATOM   1328  C   VAL A  92      32.933  17.614   3.421  1.00 10.35           C
ATOM   1329  O   VAL A  92      33.268  18.832   3.493  1.00 10.68           O
ATOM   1330  CB  VAL A  92      33.030  17.088   5.854  1.00 10.58           C
ATOM   1331  CG1 VAL A  92      31.510  17.190   5.927  1.00 12.00           C
ATOM   1332  CG2 VAL A  92      33.566  16.117   6.936  1.00 10.90           C
ATOM   1333  H   VAL A  92      35.314  17.480   4.348  1.00 11.69           H
ATOM   1334  HA  VAL A  92      33.179  15.728   4.274  1.00 12.03           H
ATOM   1335  HB  VAL A  92      33.405  17.976   6.029  1.00 12.69           H
ATOM   1336 1HG1 VAL A  92      31.122  16.333   5.734  1.00 18.00           H
ATOM   1337 2HG1 VAL A  92      31.250  17.468   6.809  1.00 18.00           H
ATOM   1338 3HG1 VAL A  92      31.201  17.833   5.285  1.00 18.00           H
ATOM   1339 1HG2 VAL A  92      34.523  16.065   6.874  1.00 16.36           H
ATOM   1340 2HG2 VAL A  92      33.319  16.439   7.806  1.00 16.36           H
ATOM   1341 3HG2 VAL A  92      33.189  15.245   6.799  1.00 16.36           H
ATOM   1342  N   GLY A  93      32.097  17.143   2.474  1.00 11.12           N
ATOM   1343  CA  GLY A  93      31.526  18.095   1.502  1.00 12.48           C
ATOM   1344  C   GLY A  93      32.530  18.907   0.753  1.00 11.58           C
ATOM   1345  O   GLY A  93      32.262  20.068   0.399  1.00 12.99           O
ATOM   1346  H   GLY A  93      31.902  16.306   2.437  1.00 13.34           H
ATOM   1347 1HA  GLY A  93      30.992  17.599   0.862  1.00 14.97           H
ATOM   1348 2HA  GLY A  93      30.931  18.698   1.974  1.00 14.97           H
ATOM   1349  N   GLY A  94      33.725  18.358   0.515  1.00 11.61           N
ATOM   1350  CA  GLY A  94      34.797  19.076  -0.174  1.00 12.22           C
ATOM   1351  C   GLY A  94      35.623  20.009   0.688  1.00 12.38           C
ATOM   1352  O   GLY A  94      36.559  20.670   0.151  1.00 14.88           O
ATOM   1353  H   GLY A  94      33.870  17.552   0.778  1.00 13.94           H
ATOM   1354 1HA  GLY A  94      35.392  18.424  -0.576  1.00 14.67           H
ATOM   1355 2HA  GLY A  94      34.403  19.594  -0.894  1.00 14.67           H
ATOM   1356  N   VAL A  95      35.288  20.157   1.952  1.00 11.38           N
ATOM   1357  CA  VAL A  95      36.005  21.043   2.898  1.00 11.30           C
ATOM   1358  C   VAL A  95      36.985  20.154   3.691  1.00 10.86           C
ATOM   1359  O   VAL A  95      36.548  19.189   4.350  1.00 11.01           O
ATOM   1360  CB  VAL A  95      35.032  21.765   3.861  1.00 11.96           C
ATOM   1361  CG1 VAL A  95      35.794  22.607   4.856  1.00 14.06           C
ATOM   1362  CG2 VAL A  95      34.022  22.606   3.068  1.00 13.49           C
ATOM   1363  H   VAL A  95      34.613  19.713   2.246  1.00 13.66           H
ATOM   1364  HA  VAL A  95      36.512  21.712   2.392  1.00 13.56           H
ATOM   1365  HB  VAL A  95      34.534  21.082   4.358  1.00 14.35           H
ATOM   1366 1HG1 VAL A  95      36.418  22.053   5.331  1.00 21.09           H
ATOM   1367 2HG1 VAL A  95      36.270  23.300   4.392  1.00 21.09           H
ATOM   1368 3HG1 VAL A  95      35.179  23.002   5.478  1.00 21.09           H
ATOM   1369 1HG2 VAL A  95      33.558  22.044   2.443  1.00 20.24           H
ATOM   1370 2HG2 VAL A  95      33.390  23.002   3.673  1.00 20.24           H
ATOM   1371 3HG2 VAL A  95      34.486  23.299   2.592  1.00 20.24           H
ATOM   1372  N   THR A  96      38.275  20.468   3.657  1.00 12.23           N
ATOM   1373  CA  THR A  96      39.312  19.695   4.358  1.00 12.64           C
ATOM   1374  C   THR A  96      39.792  20.375   5.624  1.00 12.91           C
ATOM   1375  O   THR A  96      40.209  21.551   5.660  1.00 14.83           O
ATOM   1376  CB  THR A  96      40.483  19.372   3.431  1.00 14.20           C
ATOM   1377  CG2 THR A  96      41.574  18.580   4.085  1.00 15.58           C
ATOM   1378  OG1 THR A  96      40.017  18.640   2.258  1.00 15.40           O
ATOM   1379  H   THR A  96      38.516  21.158   3.203  1.00 14.68           H
ATOM   1380  HA  THR A  96      38.909  18.842   4.622  1.00 15.17           H
ATOM   1381  HB  THR A  96      40.868  20.219   3.125  1.00 17.04           H
ATOM   1382 1HG2 THR A  96      41.925  19.074   4.830  1.00 23.37           H
ATOM   1383 2HG2 THR A  96      41.220  17.743   4.394  1.00 23.37           H
ATOM   1384 3HG2 THR A  96      42.275  18.416   3.450  1.00 23.37           H
ATOM   1385  N   ALA A  97      39.775  19.593   6.703  1.00 12.88           N
ATOM   1386  CA  ALA A  97      40.424  19.913   7.969  1.00 13.54           C
ATOM   1387  C   ALA A  97      41.759  19.209   7.983  1.00 12.73           C
ATOM   1388  O   ALA A  97      41.847  17.945   7.998  1.00 14.48           O
ATOM   1389  CB  ALA A  97      39.614  19.427   9.141  1.00 14.63           C
ATOM   1390  H   ALA A  97      39.352  18.846   6.649  1.00 15.46           H
ATOM   1391  HA  ALA A  97      40.558  20.882   8.037  1.00 16.25           H
ATOM   1392 1HB  ALA A  97      39.486  18.478   9.070  1.00 21.94           H
ATOM   1393 2HB  ALA A  97      40.080  19.626   9.957  1.00 21.94           H
ATOM   1394 3HB  ALA A  97      38.760  19.865   9.145  1.00 21.94           H
ATOM   1395  N   HIS A  98      42.835  19.966   8.042  1.00 14.15           N
ATOM   1396  CA  HIS A  98      44.156  19.411   8.155  1.00 13.65           C
ATOM   1397  C   HIS A  98      44.533  19.282   9.646  1.00 12.48           C
ATOM   1398  O   HIS A  98      44.161  20.176  10.444  1.00 14.26           O
ATOM   1399  CB AHIS A  98      45.218  20.190   7.315  0.50 17.94           C
ATOM   1400  CB BHIS A  98      45.260  20.463   7.551  0.50 19.94           C
ATOM   1401  CG AHIS A  98      45.376  19.990   6.066  0.50 21.01           C
ATOM   1402  CG BHIS A  98      44.619  20.814   6.111  0.50 20.69           C
ATOM   1403  CD2AHIS A  98      44.747  20.789   5.042  0.50 24.18           C
ATOM   1404  ND1AHIS A  98      45.861  18.635   5.276  0.50 28.00           N
ATOM   1405  CD2BHIS A  98      43.769  21.856   5.616  0.50 24.67           C
ATOM   1406  ND1BHIS A  98      45.107  19.985   5.086  0.50 25.27           N
ATOM   1407  CE1AHIS A  98      45.621  19.303   3.859  0.50 31.57           C
ATOM   1408  NE2AHIS A  98      44.981  20.319   3.743  0.50 26.64           N
ATOM   1409  CE1BHIS A  98      44.353  20.554   3.946  0.50 24.44           C
ATOM   1410  NE2BHIS A  98      43.601  21.782   4.289  0.50 27.18           N
ATOM   1411  H   HIS A  98      42.744  20.820   8.011  1.00 16.98           H
ATOM   1412  HA AHIS A  98      44.115  18.502   7.791  1.00 16.38           H
ATOM   1413 1HB AHIS A  98      45.025  21.134   7.426  0.50 21.53           H
ATOM   1414 2HB AHIS A  98      46.078  20.031   7.735  0.50 21.53           H
ATOM   1415 1HB BHIS A  98      45.339  21.253   8.107  0.50 23.93           H
ATOM   1416 2HB BHIS A  98      46.132  20.047   7.460  0.50 23.93           H
ATOM   1417  HD1AHIS A  98      46.137  17.862   5.533  0.50 33.59           H
ATOM   1418  HD2AHIS A  98      44.235  21.543   5.227  0.50 29.01           H
ATOM   1419  HD1BHIS A  98      45.675  19.339   5.113  0.50 30.33           H
ATOM   1420  HD2BHIS A  98      43.380  22.508   6.153  0.50 29.60           H
ATOM   1421  HE1AHIS A  98      45.981  18.903   3.100  0.50 37.88           H
ATOM   1422  HE1BHIS A  98      44.352  20.177   3.096  0.50 29.33           H
ATOM   1423  N   GLY A  99      45.149  18.221  10.011  1.00 14.37           N
ATOM   1424  CA  GLY A  99      45.550  18.029  11.403  1.00 16.27           C
ATOM   1425  C   GLY A  99      44.356  17.797  12.341  1.00 13.26           C
ATOM   1426  O   GLY A  99      44.462  18.070  13.542  1.00 16.57           O
ATOM   1427  H   GLY A  99      45.329  17.614   9.429  1.00 17.24           H
ATOM   1428 1HA  GLY A  99      46.147  17.266  11.457  1.00 19.52           H
ATOM   1429 2HA  GLY A  99      46.040  18.811  11.702  1.00 19.52           H
ATOM   1430  N   GLN A 100      43.252  17.318  11.814  1.00 11.13           N
ATOM   1431  CA  GLN A 100      42.058  17.027  12.641  1.00 10.18           C
ATOM   1432  C   GLN A 100      42.327  15.808  13.538  1.00  9.38           C
ATOM   1433  O   GLN A 100      42.822  14.779  13.057  1.00  9.75           O
ATOM   1434  CB  GLN A 100      40.876  16.739  11.711  1.00 10.38           C
ATOM   1435  CG  GLN A 100      39.602  16.268  12.411  1.00 10.29           C
ATOM   1436  CD  GLN A 100      39.038  17.273  13.418  1.00 10.51           C
ATOM   1437  NE2 GLN A 100      38.580  16.767  14.565  1.00 10.74           N
ATOM   1438  OE1 GLN A 100      39.017  18.483  13.128  1.00 11.66           O
ATOM   1439  H   GLN A 100      43.222  17.170  10.968  1.00 13.35           H
ATOM   1440  HA  GLN A 100      41.851  17.804  13.200  1.00 12.22           H
ATOM   1441 1HB  GLN A 100      40.672  17.546  11.213  1.00 12.45           H
ATOM   1442 2HB  GLN A 100      41.144  16.061  11.071  1.00 12.45           H
ATOM   1443 1HG  GLN A 100      38.926  16.085  11.740  1.00 12.34           H
ATOM   1444 2HG  GLN A 100      39.789  15.436  12.873  1.00 12.34           H
ATOM   1445 1HE2 GLN A 100      38.243  17.288  15.161  1.00 12.89           H
ATOM   1446 2HE2 GLN A 100      38.621  15.921  14.708  1.00 12.89           H
ATOM   1447  N   ALA A 101      41.899  15.903  14.796  1.00  9.69           N
ATOM   1448  CA  ALA A 101      41.974  14.724  15.698  1.00  9.74           C
ATOM   1449  C   ALA A 101      40.933  13.683  15.287  1.00  9.19           C
ATOM   1450  O   ALA A 101      39.712  13.970  15.237  1.00 10.17           O
ATOM   1451  CB  ALA A 101      41.743  15.160  17.133  1.00 11.07           C
ATOM   1452  H   ALA A 101      41.578  16.646  15.086  1.00 11.62           H
ATOM   1453  HA  ALA A 101      42.867  14.326  15.627  1.00 11.69           H
ATOM   1454 1HB  ALA A 101      42.401  15.815  17.378  1.00 16.60           H
ATOM   1455 2HB  ALA A 101      40.866  15.541  17.215  1.00 16.60           H
ATOM   1456 3HB  ALA A 101      41.818  14.400  17.715  1.00 16.60           H
ATOM   1457  N   VAL A 102      41.450  12.475  15.009  1.00  9.02           N
ATOM   1458  CA  VAL A 102      40.653  11.316  14.630  1.00  9.05           C
ATOM   1459  C   VAL A 102      40.820  10.282  15.790  1.00  9.03           C
ATOM   1460  O   VAL A 102      41.939   9.858  16.109  1.00  9.68           O
ATOM   1461  CB  VAL A 102      41.109  10.723  13.288  1.00  9.69           C
ATOM   1462  CG1 VAL A 102      40.291   9.437  12.963  1.00 10.21           C
ATOM   1463  CG2 VAL A 102      40.995  11.771  12.165  1.00 11.14           C
ATOM   1464  H   VAL A 102      42.304  12.380  15.057  1.00 10.82           H
ATOM   1465  HA  VAL A 102      39.711  11.579  14.564  1.00 10.86           H
ATOM   1466  HB  VAL A 102      42.052  10.469  13.373  1.00 11.63           H
ATOM   1467 1HG1 VAL A 102      39.358   9.657  12.911  1.00 15.32           H
ATOM   1468 2HG1 VAL A 102      40.582   9.077  12.122  1.00 15.32           H
ATOM   1469 3HG1 VAL A 102      40.428   8.787  13.655  1.00 15.32           H
ATOM   1470 1HG2 VAL A 102      40.082  12.058  12.087  1.00 16.72           H
ATOM   1471 2HG2 VAL A 102      41.551  12.526  12.374  1.00 16.72           H
ATOM   1472 3HG2 VAL A 102      41.281  11.383  11.335  1.00 16.72           H
ATOM   1473  N   GLN A 103      39.693   9.916  16.374  1.00  8.55           N
ATOM   1474  CA  GLN A 103      39.667   9.040  17.571  1.00  8.57           C
ATOM   1475  C   GLN A 103      39.464   7.609  17.084  1.00  8.65           C
ATOM   1476  O   GLN A 103      38.352   7.220  16.672  1.00  9.12           O
ATOM   1477  CB  GLN A 103      38.587   9.541  18.518  1.00  8.93           C
ATOM   1478  CG  GLN A 103      38.877  10.985  18.972  1.00  9.42           C
ATOM   1479  CD  GLN A 103      37.769  11.626  19.724  1.00  9.62           C
ATOM   1480  NE2 GLN A 103      37.190  10.814  20.574  1.00  8.82           N
ATOM   1481  OE1 GLN A 103      37.403  12.794  19.569  1.00 10.33           O
ATOM   1482  H   GLN A 103      38.947  10.195  16.049  1.00 10.26           H
ATOM   1483  HA  GLN A 103      40.534   9.098  18.024  1.00 10.28           H
ATOM   1484 1HB  GLN A 103      37.726   9.510  18.071  1.00 10.71           H
ATOM   1485 2HB  GLN A 103      38.543   8.961  19.294  1.00 10.71           H
ATOM   1486 1HG  GLN A 103      39.670  10.981  19.531  1.00 11.30           H
ATOM   1487 2HG  GLN A 103      39.073  11.523  18.189  1.00 11.30           H
ATOM   1488 1HE2 GLN A 103      36.529  11.090  21.050  1.00 10.58           H
ATOM   1489 2HE2 GLN A 103      37.471  10.006  20.656  1.00 10.58           H
ATOM   1490  N   ALA A 104      40.553   6.843  17.018  1.00  8.87           N
ATOM   1491  CA  ALA A 104      40.529   5.477  16.487  1.00  8.87           C
ATOM   1492  C   ALA A 104      39.983   4.524  17.570  1.00  9.17           C
ATOM   1493  O   ALA A 104      40.523   4.466  18.690  1.00  9.67           O
ATOM   1494  CB  ALA A 104      41.932   5.076  16.088  1.00  9.99           C
ATOM   1495  H   ALA A 104      41.300   7.164  17.298  1.00 10.65           H
ATOM   1496  HA  ALA A 104      39.946   5.444  15.701  1.00 10.64           H
ATOM   1497 1HB  ALA A 104      42.258   5.678  15.415  1.00 14.98           H
ATOM   1498 2HB  ALA A 104      42.506   5.112  16.856  1.00 14.98           H
ATOM   1499 3HB  ALA A 104      41.921   4.181  15.738  1.00 14.98           H
ATOM   1500  N   ALA A 105      38.941   3.754  17.224  1.00  8.91           N
ATOM   1501  CA  ALA A 105      38.356   2.847  18.198  1.00  9.55           C
ATOM   1502  C   ALA A 105      39.226   1.611  18.433  1.00  9.15           C
ATOM   1503  O   ALA A 105      39.682   0.939  17.492  1.00  9.76           O
ATOM   1504  CB  ALA A 105      36.967   2.388  17.763  1.00 10.07           C
ATOM   1505  H   ALA A 105      38.620   3.797  16.428  1.00 10.69           H
ATOM   1506  HA  ALA A 105      38.269   3.326  19.049  1.00 11.46           H
ATOM   1507 1HB  ALA A 105      36.409   3.154  17.613  1.00 15.10           H
ATOM   1508 2HB  ALA A 105      37.038   1.879  16.952  1.00 15.10           H
ATOM   1509 3HB  ALA A 105      36.581   1.841  18.451  1.00 15.10           H
ATOM   1510  N   GLN A 106      39.367   1.287  19.702  1.00  9.66           N
ATOM   1511  CA  GLN A 106      39.898   0.021  20.237  1.00  9.84           C
ATOM   1512  C   GLN A 106      38.809  -0.850  20.884  1.00 10.11           C
ATOM   1513  O   GLN A 106      38.973  -2.083  20.888  1.00 11.14           O
ATOM   1514  CB  GLN A 106      41.004   0.290  21.273  1.00 10.05           C
ATOM   1515  CG  GLN A 106      42.296   0.806  20.634  1.00 11.16           C
ATOM   1516  CD  GLN A 106      43.321   1.203  21.642  1.00 11.60           C
ATOM   1517  NE2 GLN A 106      44.419   0.412  21.732  1.00 13.17           N
ATOM   1518  OE1 GLN A 106      43.131   2.152  22.353  1.00 14.31           O
ATOM   1519  H   GLN A 106      39.124   1.876  20.279  1.00 11.59           H
ATOM   1520  HA  GLN A 106      40.292  -0.483  19.494  1.00 11.80           H
ATOM   1521 1HB  GLN A 106      40.686   0.943  21.915  1.00 12.06           H
ATOM   1522 2HB  GLN A 106      41.194  -0.531  21.754  1.00 12.06           H
ATOM   1523 1HG  GLN A 106      42.665   0.113  20.064  1.00 13.40           H
ATOM   1524 2HG  GLN A 106      42.089   1.571  20.075  1.00 13.40           H
ATOM   1525 1HE2 GLN A 106      45.022   0.580  22.321  1.00 15.80           H
ATOM   1526 2HE2 GLN A 106      44.511  -0.258  21.201  1.00 15.80           H
ATOM   1527  N   GLN A 107      37.783  -0.238  21.426  1.00 10.21           N
ATOM   1528  CA  GLN A 107      36.672  -0.935  22.093  1.00 10.70           C
ATOM   1529  C   GLN A 107      35.374  -0.272  21.661  1.00 10.88           C
ATOM   1530  O   GLN A 107      35.286   0.993  21.643  1.00 11.78           O
ATOM   1531  CB  GLN A 107      36.784  -0.846  23.643  1.00 12.74           C
ATOM   1532  CG  GLN A 107      38.101  -1.376  24.209  1.00 16.93           C
ATOM   1533  CD  GLN A 107      38.161  -2.766  24.317  1.00 24.97           C
ATOM   1534  NE2 GLN A 107      39.336  -3.381  24.250  1.00 24.60           N
ATOM   1535  OE1 GLN A 107      37.101  -3.471  24.497  1.00 30.51           O
ATOM   1536  H   GLN A 107      37.759   0.621  21.390  1.00 12.25           H
ATOM   1537  HA  GLN A 107      36.665  -1.876  21.820  1.00 12.84           H
ATOM   1538 1HB  GLN A 107      36.682   0.081  23.909  1.00 15.28           H
ATOM   1539 2HB  GLN A 107      36.053  -1.347  24.036  1.00 15.28           H
ATOM   1540 1HG  GLN A 107      38.827  -1.077  23.639  1.00 20.31           H
ATOM   1541 2HG  GLN A 107      38.239  -0.990  25.088  1.00 20.31           H
ATOM   1542 1HE2 GLN A 107      39.379  -4.237  24.327  1.00 29.52           H
ATOM   1543 2HE2 GLN A 107      40.054  -2.924  24.130  1.00 29.52           H
ATOM   1544  N   ILE A 108      34.337  -1.060  21.363  1.00 11.20           N
ATOM   1545  CA  ILE A 108      33.014  -0.564  21.038  1.00 11.14           C
ATOM   1546  C   ILE A 108      31.983  -1.415  21.770  1.00 11.52           C
ATOM   1547  O   ILE A 108      32.151  -2.643  21.906  1.00 13.46           O
ATOM   1548  CB  ILE A 108      32.740  -0.568  19.505  1.00 11.88           C
ATOM   1549  CG1 ILE A 108      33.095  -1.935  18.885  1.00 13.03           C
ATOM   1550  CG2 ILE A 108      33.455   0.573  18.823  1.00 13.00           C
ATOM   1551  CD1 ILE A 108      32.629  -2.063  17.433  1.00 14.80           C
ATOM   1552  H   ILE A 108      34.461  -1.911  21.364  1.00 13.44           H
ATOM   1553  HA  ILE A 108      32.941   0.358  21.363  1.00 13.37           H
ATOM   1554  HB  ILE A 108      31.778  -0.430  19.379  1.00 14.26           H
ATOM   1555 1HG1 ILE A 108      34.056  -2.059  18.921  1.00 15.63           H
ATOM   1556 2HG1 ILE A 108      32.685  -2.639  19.412  1.00 15.63           H
ATOM   1557 1HG2 ILE A 108      33.211   1.401  19.243  1.00 19.50           H
ATOM   1558 2HG2 ILE A 108      34.404   0.446  18.896  1.00 19.50           H
ATOM   1559 3HG2 ILE A 108      33.206   0.599  17.896  1.00 19.50           H
ATOM   1560 1HD1 ILE A 108      31.675  -1.959  17.393  1.00 22.19           H
ATOM   1561 2HD1 ILE A 108      33.048  -1.383  16.901  1.00 22.19           H
ATOM   1562 3HD1 ILE A 108      32.870  -2.929  17.095  1.00 22.19           H
ATOM   1563  N   SER A 109      30.897  -0.797  22.237  1.00 11.49           N
ATOM   1564  CA  SER A 109      29.867  -1.520  22.949  1.00 12.75           C
ATOM   1565  C   SER A 109      28.972  -2.293  22.021  1.00 13.66           C
ATOM   1566  O   SER A 109      29.027  -2.181  20.784  1.00 13.85           O
ATOM   1567  CB  SER A 109      29.050  -0.575  23.814  1.00 12.47           C
ATOM   1568  OG  SER A 109      28.192   0.263  23.042  1.00 12.31           O
ATOM   1569  H   SER A 109      30.807   0.049  22.111  1.00 13.78           H
ATOM   1570  HA  SER A 109      30.309  -2.163  23.543  1.00 15.31           H
ATOM   1571 1HB  SER A 109      28.514  -1.094  24.434  1.00 14.96           H
ATOM   1572 2HB  SER A 109      29.652  -0.020  24.334  1.00 14.96           H
ATOM   1573  N   ALA A 110      28.079  -3.136  22.585  1.00 15.28           N
ATOM   1574  CA  ALA A 110      27.208  -4.005  21.800  1.00 17.09           C
ATOM   1575  C   ALA A 110      26.408  -3.264  20.774  1.00 16.55           C
ATOM   1576  O   ALA A 110      26.262  -3.786  19.614  1.00 16.98           O
ATOM   1577  CB  ALA A 110      26.268  -4.784  22.841  1.00 20.87           C
ATOM   1578  H   ALA A 110      28.021  -3.162  23.443  1.00 18.34           H
ATOM   1579  HA  ALA A 110      27.767  -4.663  21.337  1.00 20.51           H
ATOM   1580 1HB  ALA A 110      26.814  -5.236  23.489  1.00 31.30           H
ATOM   1581 2HB  ALA A 110      25.696  -4.156  23.288  1.00 31.30           H
ATOM   1582 3HB  ALA A 110      25.733  -5.427  22.370  1.00 31.30           H
ATOM   1583  N   GLN A 111      25.855  -2.101  21.073  1.00 15.30           N
ATOM   1584  CA  GLN A 111      25.021  -1.407  20.108  1.00 15.61           C
ATOM   1585  C   GLN A 111      25.831  -1.116  18.828  1.00 14.71           C
ATOM   1586  O   GLN A 111      25.317  -1.293  17.706  1.00 16.75           O
ATOM   1587  CB  GLN A 111      24.440  -0.155  20.676  1.00 15.84           C
ATOM   1588  CG  GLN A 111      23.613   0.696  19.675  1.00 20.50           C
ATOM   1589  CD  GLN A 111      22.968   1.871  20.434  1.00 17.68           C
ATOM   1590  NE2 GLN A 111      22.271   1.621  21.492  1.00 20.47           N
ATOM   1591  OE1 GLN A 111      23.190   3.086  20.024  1.00 20.35           O
ATOM   1592  H   GLN A 111      25.990  -1.752  21.847  1.00 18.36           H
ATOM   1593  HA  GLN A 111      24.280  -2.001  19.867  1.00 18.73           H
ATOM   1594 1HB  GLN A 111      23.870  -0.391  21.424  1.00 19.01           H
ATOM   1595 2HB  GLN A 111      25.163   0.392  21.021  1.00 19.01           H
ATOM   1596 1HG  GLN A 111      24.190   1.034  18.972  1.00 24.60           H
ATOM   1597 2HG  GLN A 111      22.924   0.149  19.266  1.00 24.60           H
ATOM   1598 1HE2 GLN A 111      21.937   2.268  21.949  1.00 24.56           H
ATOM   1599 2HE2 GLN A 111      22.141   0.808  21.739  1.00 24.56           H
ATOM   1600  N   PHE A 112      27.065  -0.616  18.982  1.00 13.74           N
ATOM   1601  CA  PHE A 112      27.903  -0.343  17.819  1.00 13.69           C
ATOM   1602  C   PHE A 112      28.364  -1.626  17.103  1.00 15.76           C
ATOM   1603  O   PHE A 112      28.448  -1.616  15.848  1.00 16.90           O
ATOM   1604  CB  PHE A 112      29.090   0.559  18.214  1.00 13.48           C
ATOM   1605  CG  PHE A 112      28.656   1.945  18.652  1.00 11.73           C
ATOM   1606  CD1 PHE A 112      27.988   2.809  17.789  1.00 12.57           C
ATOM   1607  CD2 PHE A 112      28.911   2.373  19.933  1.00 12.15           C
ATOM   1608  CE1 PHE A 112      27.553   4.036  18.244  1.00 13.51           C
ATOM   1609  CE2 PHE A 112      28.470   3.630  20.391  1.00 12.93           C
ATOM   1610  CZ  PHE A 112      27.785   4.441  19.525  1.00 12.24           C
ATOM   1611  H   PHE A 112      27.364  -0.455  19.772  1.00 16.49           H
ATOM   1612  HA  PHE A 112      27.357   0.162  17.182  1.00 16.42           H
ATOM   1613 1HB  PHE A 112      29.580   0.138  18.938  1.00 16.18           H
ATOM   1614 2HB  PHE A 112      29.691   0.640  17.458  1.00 16.18           H
ATOM   1615  HD1 PHE A 112      27.835   2.559  16.907  1.00 15.08           H
ATOM   1616  HD2 PHE A 112      29.386   1.820  20.510  1.00 14.58           H
ATOM   1617  HE1 PHE A 112      27.092   4.598  17.664  1.00 16.21           H
ATOM   1618  HE2 PHE A 112      28.641   3.904  21.264  1.00 15.51           H
ATOM   1619  HZ  PHE A 112      27.477   5.271  19.811  1.00 14.69           H
ATOM   1620  N   GLN A 113      28.612  -2.708  17.873  1.00 16.12           N
ATOM   1621  CA  GLN A 113      28.958  -4.047  17.312  1.00 17.53           C
ATOM   1622  C   GLN A 113      27.773  -4.577  16.511  1.00 18.01           C
ATOM   1623  O   GLN A 113      28.029  -5.516  15.704  1.00 22.18           O
ATOM   1624  CB  GLN A 113      29.277  -5.065  18.447  1.00 18.85           C
ATOM   1625  CG  GLN A 113      30.577  -4.761  19.162  1.00 18.77           C
ATOM   1626  CD  GLN A 113      30.878  -5.775  20.233  1.00 24.16           C
ATOM   1627  NE2 GLN A 113      31.291  -5.349  21.360  1.00 23.08           N
ATOM   1628  OE1 GLN A 113      30.744  -6.960  19.919  1.00 36.56           O
ATOM   1629  H   GLN A 113      28.568  -2.621  18.727  1.00 19.34           H
ATOM   1630  HA  GLN A 113      29.737  -3.961  16.723  1.00 21.03           H
ATOM   1631 1HB  GLN A 113      28.552  -5.057  19.092  1.00 22.62           H
ATOM   1632 2HB  GLN A 113      29.326  -5.956  18.067  1.00 22.62           H
ATOM   1633 1HG  GLN A 113      31.302  -4.751  18.518  1.00 22.52           H
ATOM   1634 2HG  GLN A 113      30.523  -3.879  19.564  1.00 22.52           H
ATOM   1635 1HE2 GLN A 113      31.504  -5.907  21.979  1.00 27.70           H
ATOM   1636 2HE2 GLN A 113      31.357  -4.504  21.503  1.00 27.70           H
ATOM   1637  N   GLN A 114      26.571  -4.114  16.640  1.00 15.75           N
ATOM   1638  CA  GLN A 114      25.371  -4.592  15.919  1.00 15.96           C
ATOM   1639  C   GLN A 114      24.966  -3.647  14.795  1.00 18.40           C
ATOM   1640  O   GLN A 114      24.025  -3.980  14.030  1.00 26.00           O
ATOM   1641  CB  GLN A 114      24.260  -4.886  16.930  1.00 19.96           C
ATOM   1642  CG  GLN A 114      24.544  -6.013  17.890  1.00 22.42           C
ATOM   1643  CD  GLN A 114      23.855  -6.080  19.102  1.00 34.68           C
ATOM   1644  NE2 GLN A 114      22.689  -5.391  19.272  1.00 54.96           N
ATOM   1645  OE1 GLN A 114      24.285  -6.702  20.182  1.00 51.34           O
ATOM   1646  H   GLN A 114      26.459  -3.469  17.197  1.00 18.90           H
ATOM   1647  HA  GLN A 114      25.610  -5.446  15.502  1.00 19.15           H
ATOM   1648 1HB  GLN A 114      24.092  -4.080  17.444  1.00 23.96           H
ATOM   1649 2HB  GLN A 114      23.448  -5.095  16.442  1.00 23.96           H
ATOM   1650 1HG  GLN A 114      24.380  -6.844  17.417  1.00 26.91           H
ATOM   1651 2HG  GLN A 114      25.491  -5.987  18.095  1.00 26.91           H
ATOM   1652 1HE2 GLN A 114      22.299  -5.389  20.038  1.00 65.95           H
ATOM   1653 2HE2 GLN A 114      22.346  -4.959  18.613  1.00 65.95           H
ATOM   1654  N   ASP A 115      25.569  -2.465  14.631  1.00 17.64           N
ATOM   1655  CA  ASP A 115      25.109  -1.483  13.646  1.00 19.23           C
ATOM   1656  C   ASP A 115      26.179  -1.404  12.600  1.00 17.76           C
ATOM   1657  O   ASP A 115      27.202  -0.748  12.712  1.00 20.37           O
ATOM   1658  CB  ASP A 115      24.942  -0.089  14.352  1.00 23.32           C
ATOM   1659  CG  ASP A 115      24.318   0.957  13.262  1.00 25.66           C
ATOM   1660  OD1 ASP A 115      24.147   0.665  12.115  1.00 29.50           O
ATOM   1661  OD2 ASP A 115      23.989   2.055  13.874  1.00 30.60           O
ATOM   1662  H   ASP A 115      26.250  -2.275  15.121  1.00 21.17           H
ATOM   1663  HA  ASP A 115      24.260  -1.769  13.248  1.00 23.08           H
ATOM   1664 1HB  ASP A 115      24.348  -0.171  15.114  1.00 27.98           H
ATOM   1665 2HB  ASP A 115      25.802   0.230  14.666  1.00 27.98           H
ATOM   1666  N   THR A 116      25.813  -1.982  11.465  1.00 18.35           N
ATOM   1667  CA  THR A 116      26.753  -1.883  10.351  1.00 18.40           C
ATOM   1668  C   THR A 116      26.402  -0.723   9.390  1.00 18.96           C
ATOM   1669  O   THR A 116      27.115  -0.609   8.368  1.00 21.63           O
ATOM   1670  CB  THR A 116      26.729  -3.116   9.613  1.00 21.94           C
ATOM   1671  CG2 THR A 116      27.312  -4.393  10.332  1.00 33.21           C
ATOM   1672  OG1 THR A 116      25.458  -3.485   9.004  1.00 25.48           O
ATOM   1673  H   THR A 116      25.063  -2.395  11.389  1.00 22.02           H
ATOM   1674  HA  THR A 116      27.655  -1.741  10.706  1.00 22.08           H
ATOM   1675  HB  THR A 116      27.331  -2.963   8.855  1.00 26.33           H
ATOM   1676 1HG2 THR A 116      28.220  -4.224  10.597  1.00 49.81           H
ATOM   1677 2HG2 THR A 116      26.784  -4.592  11.109  1.00 49.81           H
ATOM   1678 3HG2 THR A 116      27.289  -5.139   9.729  1.00 49.81           H
ATOM   1679  N   ASN A 117      25.450   0.103   9.774  1.00 20.06           N
ATOM   1680  CA  ASN A 117      25.148   1.218   8.887  1.00 21.60           C
ATOM   1681  C   ASN A 117      26.114   2.365   8.976  1.00 19.19           C
ATOM   1682  O   ASN A 117      26.158   3.205   8.039  1.00 22.74           O
ATOM   1683  CB  ASN A 117      23.761   1.724   9.020  1.00 28.89           C
ATOM   1684  CG  ASN A 117      22.569   0.762   8.874  1.00 28.99           C
ATOM   1685  ND2 ASN A 117      21.778   0.836  10.081  1.00 31.65           N
ATOM   1686  OD1 ASN A 117      22.523   0.120   7.810  1.00 37.29           O
ATOM   1687  H   ASN A 117      25.026  -0.010  10.514  1.00 24.08           H
ATOM   1688  HA  ASN A 117      25.224   0.869   7.974  1.00 25.92           H
ATOM   1689 1HB  ASN A 117      23.690   2.141   9.893  1.00 34.67           H
ATOM   1690 2HB  ASN A 117      23.646   2.427   8.362  1.00 34.67           H
ATOM   1691 1HD2 ASN A 117      21.078   0.344  10.168  1.00 37.98           H
ATOM   1692 2HD2 ASN A 117      22.007   1.374  10.712  1.00 37.98           H
ATOM   1693  N   ASN A 118      26.880   2.465  10.051  1.00 14.32           N
ATOM   1694  CA  ASN A 118      27.829   3.573  10.207  1.00 12.79           C
ATOM   1695  C   ASN A 118      29.165   2.944  10.577  1.00 11.22           C
ATOM   1696  O   ASN A 118      29.286   1.807  11.008  1.00 13.16           O
ATOM   1697  CB  ASN A 118      27.473   4.705  11.239  1.00 14.84           C
ATOM   1698  CG  ASN A 118      27.580   4.309  12.614  1.00 14.53           C
ATOM   1699  ND2 ASN A 118      26.467   4.319  13.377  1.00 38.07           N
ATOM   1700  OD1 ASN A 118      28.625   3.879  13.164  1.00 15.44           O
ATOM   1701  H   ASN A 118      26.820   1.870  10.669  1.00 17.18           H
ATOM   1702  HA  ASN A 118      27.935   3.996   9.330  1.00 15.35           H
ATOM   1703 1HB  ASN A 118      28.063   5.460  11.087  1.00 17.81           H
ATOM   1704 2HB  ASN A 118      26.566   5.003  11.072  1.00 17.81           H
ATOM   1705 1HD2 ASN A 118      26.501   4.042  14.190  1.00 45.68           H
ATOM   1706 2HD2 ASN A 118      25.724   4.604  13.050  1.00 45.68           H
ATOM   1707  N   ASP A 119      30.192   3.755  10.357  1.00  9.85           N
ATOM   1708  CA  ASP A 119      31.583   3.458  10.656  1.00  9.70           C
ATOM   1709  C   ASP A 119      32.154   4.378  11.745  1.00  9.10           C
ATOM   1710  O   ASP A 119      33.376   4.535  11.875  1.00  9.79           O
ATOM   1711  CB  ASP A 119      32.434   3.546   9.399  1.00 10.50           C
ATOM   1712  CG  ASP A 119      31.902   2.682   8.251  1.00 10.28           C
ATOM   1713  OD1 ASP A 119      31.550   1.490   8.508  1.00 11.15           O
ATOM   1714  OD2 ASP A 119      31.844   3.207   7.082  1.00 10.87           O
ATOM   1715  H   ASP A 119      30.020   4.522  10.008  1.00 11.82           H
ATOM   1716  HA  ASP A 119      31.630   2.536  10.987  1.00 11.64           H
ATOM   1717 1HB  ASP A 119      32.471   4.470   9.108  1.00 12.60           H
ATOM   1718 2HB  ASP A 119      33.339   3.266   9.611  1.00 12.60           H
ATOM   1719  N   GLY A 120      31.252   4.991  12.555  1.00  9.33           N
ATOM   1720  CA  GLY A 120      31.611   5.899  13.612  1.00  9.15           C
ATOM   1721  C   GLY A 120      30.751   7.169  13.547  1.00  8.55           C
ATOM   1722  O   GLY A 120      29.707   7.226  12.853  1.00  9.15           O
ATOM   1723  H   GLY A 120      30.417   4.826  12.430  1.00 11.19           H
ATOM   1724 1HA  GLY A 120      31.484   5.465  14.470  1.00 10.98           H
ATOM   1725 2HA  GLY A 120      32.548   6.137  13.530  1.00 10.98           H
ATOM   1726  N   LEU A 121      31.174   8.165  14.336  1.00  8.80           N
ATOM   1727  CA  LEU A 121      30.419   9.405  14.558  1.00  8.74           C
ATOM   1728  C   LEU A 121      31.306  10.608  14.249  1.00  8.68           C
ATOM   1729  O   LEU A 121      32.533  10.573  14.476  1.00  9.58           O
ATOM   1730  CB  LEU A 121      29.912   9.544  16.050  1.00 10.85           C
ATOM   1731  CG  LEU A 121      28.462   9.023  16.266  1.00 12.27           C
ATOM   1732  CD1 LEU A 121      28.411   7.525  16.092  1.00 12.76           C
ATOM   1733  CD2 LEU A 121      27.927   9.478  17.623  1.00 13.32           C
ATOM   1734  H   LEU A 121      31.930   8.074  14.736  1.00 10.55           H
ATOM   1735  HA  LEU A 121      29.645   9.418  13.956  1.00 10.48           H
ATOM   1736 1HB  LEU A 121      30.511   9.051  16.632  1.00 13.02           H
ATOM   1737 2HB  LEU A 121      29.951  10.478  16.308  1.00 13.02           H
ATOM   1738  HG  LEU A 121      27.896   9.423  15.573  1.00 14.72           H
ATOM   1739 1HD1 LEU A 121      28.756   7.291  15.227  1.00 19.15           H
ATOM   1740 2HD1 LEU A 121      28.943   7.106  16.773  1.00 19.15           H
ATOM   1741 3HD1 LEU A 121      27.502   7.225  16.166  1.00 19.15           H
ATOM   1742 1HD2 LEU A 121      27.980  10.434  17.683  1.00 19.98           H
ATOM   1743 2HD2 LEU A 121      27.013   9.201  17.715  1.00 19.98           H
ATOM   1744 3HD2 LEU A 121      28.453   9.083  18.322  1.00 19.98           H
ATOM   1745  N   LEU A 122      30.661  11.683  13.768  1.00  8.76           N
ATOM   1746  CA  LEU A 122      31.344  12.983  13.609  1.00  8.30           C
ATOM   1747  C   LEU A 122      30.563  13.990  14.472  1.00  8.23           C
ATOM   1748  O   LEU A 122      29.450  14.410  14.123  1.00  9.00           O
ATOM   1749  CB  LEU A 122      31.481  13.386  12.143  1.00  8.98           C
ATOM   1750  CG  LEU A 122      32.312  14.658  11.878  1.00  9.42           C
ATOM   1751  CD1 LEU A 122      33.040  14.572  10.530  1.00 10.52           C
ATOM   1752  CD2 LEU A 122      31.466  15.938  11.958  1.00 10.59           C
ATOM   1753  H   LEU A 122      29.833  11.612  13.548  1.00 10.52           H
ATOM   1754  HA  LEU A 122      32.245  12.899  13.984  1.00  9.96           H
ATOM   1755 1HB  LEU A 122      31.886  12.649  11.660  1.00 10.77           H
ATOM   1756 2HB  LEU A 122      30.592  13.519  11.778  1.00 10.77           H
ATOM   1757  HG  LEU A 122      32.996  14.713  12.577  1.00 11.31           H
ATOM   1758 1HD1 LEU A 122      33.562  13.767  10.499  1.00 15.78           H
ATOM   1759 2HD1 LEU A 122      32.395  14.563   9.818  1.00 15.78           H
ATOM   1760 3HD1 LEU A 122      33.617  15.332  10.428  1.00 15.78           H
ATOM   1761 1HD2 LEU A 122      31.019  15.974  12.808  1.00 15.89           H
ATOM   1762 2HD2 LEU A 122      32.035  16.705  11.864  1.00 15.89           H
ATOM   1763 3HD2 LEU A 122      30.813  15.936  11.254  1.00 15.89           H
ATOM   1764  N   GLY A 123      31.148  14.374  15.592  1.00  8.77           N
ATOM   1765  CA  GLY A 123      30.499  15.261  16.539  1.00  8.70           C
ATOM   1766  C   GLY A 123      30.524  16.727  16.075  1.00  8.44           C
ATOM   1767  O   GLY A 123      31.514  17.211  15.566  1.00  9.51           O
ATOM   1768  H   GLY A 123      31.941  14.089  15.766  1.00 10.52           H
ATOM   1769 1HA  GLY A 123      29.578  14.981  16.658  1.00 10.44           H
ATOM   1770 2HA  GLY A 123      30.944  15.192  17.398  1.00 10.44           H
ATOM   1771  N   LEU A 124      29.387  17.412  16.326  1.00  8.33           N
ATOM   1772  CA  LEU A 124      29.182  18.806  15.949  1.00  8.42           C
ATOM   1773  C   LEU A 124      28.662  19.662  17.125  1.00  8.81           C
ATOM   1774  O   LEU A 124      28.258  20.821  16.912  1.00  9.51           O
ATOM   1775  CB  LEU A 124      28.221  18.899  14.728  1.00  9.06           C
ATOM   1776  CG  LEU A 124      28.794  18.347  13.429  1.00  9.03           C
ATOM   1777  CD1 LEU A 124      27.645  18.220  12.404  1.00 10.88           C
ATOM   1778  CD2 LEU A 124      29.928  19.218  12.895  1.00 11.12           C
ATOM   1779  H   LEU A 124      28.748  17.003  16.730  1.00 10.00           H
ATOM   1780  HA  LEU A 124      30.049  19.171  15.675  1.00 10.11           H
ATOM   1781 1HB  LEU A 124      27.407  18.416  14.938  1.00 10.87           H
ATOM   1782 2HB  LEU A 124      27.984  19.830  14.591  1.00 10.87           H
ATOM   1783  HG  LEU A 124      29.151  17.451  13.605  1.00 10.83           H
ATOM   1784 1HD1 LEU A 124      26.950  17.667  12.769  1.00 16.32           H
ATOM   1785 2HD1 LEU A 124      27.292  19.091  12.209  1.00 16.32           H
ATOM   1786 3HD1 LEU A 124      27.978  17.822  11.596  1.00 16.32           H
ATOM   1787 1HD2 LEU A 124      29.599  20.105  12.729  1.00 16.68           H
ATOM   1788 2HD2 LEU A 124      30.635  19.256  13.543  1.00 16.68           H
ATOM   1789 3HD2 LEU A 124      30.263  18.842  12.078  1.00 16.68           H
ATOM   1790  N   ALA A 125      28.667  19.111  18.349  1.00  8.51           N
ATOM   1791  CA  ALA A 125      28.459  19.909  19.579  1.00  8.47           C
ATOM   1792  C   ALA A 125      29.679  20.771  19.818  1.00  8.89           C
ATOM   1793  O   ALA A 125      30.680  20.734  19.065  1.00 10.06           O
ATOM   1794  CB  ALA A 125      28.164  19.022  20.757  1.00  9.11           C
ATOM   1795  H   ALA A 125      28.795  18.264  18.421  1.00 10.22           H
ATOM   1796  HA  ALA A 125      27.689  20.498  19.437  1.00 10.16           H
ATOM   1797 1HB  ALA A 125      27.386  18.491  20.570  1.00 13.66           H
ATOM   1798 2HB  ALA A 125      28.914  18.445  20.920  1.00 13.66           H
ATOM   1799 3HB  ALA A 125      28.002  19.564  21.533  1.00 13.66           H
ATOM   1800  N   PHE A 126      29.639  21.611  20.872  1.00  9.12           N
ATOM   1801  CA  PHE A 126      30.798  22.482  21.158  1.00  9.28           C
ATOM   1802  C   PHE A 126      31.977  21.642  21.619  1.00  9.06           C
ATOM   1803  O   PHE A 126      31.856  20.638  22.349  1.00 10.08           O
ATOM   1804  CB  PHE A 126      30.381  23.535  22.226  1.00  9.74           C
ATOM   1805  CG  PHE A 126      29.384  24.526  21.693  1.00  9.76           C
ATOM   1806  CD1 PHE A 126      28.032  24.277  21.661  1.00 10.39           C
ATOM   1807  CD2 PHE A 126      29.817  25.741  21.139  1.00 11.89           C
ATOM   1808  CE1 PHE A 126      27.119  25.175  21.087  1.00 11.14           C
ATOM   1809  CE2 PHE A 126      28.880  26.645  20.562  1.00 13.50           C
ATOM   1810  CZ  PHE A 126      27.559  26.308  20.531  1.00 11.58           C
ATOM   1811  H   PHE A 126      28.943  21.640  21.376  1.00 10.95           H
ATOM   1812  HA  PHE A 126      31.049  22.952  20.335  1.00 11.14           H
ATOM   1813 1HB  PHE A 126      29.996  23.077  22.990  1.00 11.69           H
ATOM   1814 2HB  PHE A 126      31.170  24.009  22.530  1.00 11.69           H
ATOM   1815  HD1 PHE A 126      27.712  23.487  22.032  1.00 12.47           H
ATOM   1816  HD2 PHE A 126      30.722  25.957  21.148  1.00 14.26           H
ATOM   1817  HE1 PHE A 126      26.210  24.981  21.094  1.00 13.37           H
ATOM   1818  HE2 PHE A 126      29.166  27.456  20.210  1.00 16.20           H
ATOM   1819  HZ  PHE A 126      26.953  26.878  20.116  1.00 13.89           H
ATOM   1820  N   SER A 127      33.192  22.093  21.230  1.00  9.55           N
ATOM   1821  CA  SER A 127      34.416  21.319  21.507  1.00  9.89           C
ATOM   1822  C   SER A 127      34.722  21.190  22.986  1.00 10.07           C
ATOM   1823  O   SER A 127      35.481  20.276  23.386  1.00 10.45           O
ATOM   1824  CB  SER A 127      35.591  21.906  20.783  1.00 10.87           C
ATOM   1825  OG  SER A 127      35.467  21.773  19.352  1.00 11.90           O
ATOM   1826  H   SER A 127      33.252  22.844  20.815  1.00 11.46           H
ATOM   1827  HA  SER A 127      34.277  20.414  21.156  1.00 11.87           H
ATOM   1828 1HB  SER A 127      35.670  22.845  21.011  1.00 13.04           H
ATOM   1829 2HB  SER A 127      36.401  21.459  21.076  1.00 13.04           H
ATOM   1830  N   SER A 128      34.133  22.032  23.856  1.00 10.16           N
ATOM   1831  CA  SER A 128      34.337  21.935  25.289  1.00 10.98           C
ATOM   1832  C   SER A 128      33.965  20.569  25.866  1.00 11.02           C
ATOM   1833  O   SER A 128      34.559  20.220  26.923  1.00 14.00           O
ATOM   1834  CB  SER A 128      33.537  23.033  26.014  1.00 12.06           C
ATOM   1835  OG  SER A 128      32.163  22.821  25.806  1.00 13.78           O
ATOM   1836  H   SER A 128      33.617  22.649  23.551  1.00 12.20           H
ATOM   1837  HA  SER A 128      35.288  22.088  25.468  1.00 13.17           H
ATOM   1838 1HB  SER A 128      33.733  23.010  26.963  1.00 14.47           H
ATOM   1839 2HB  SER A 128      33.790  23.904  25.672  1.00 14.47           H
ATOM   1840  N   ILE A 129      33.095  19.806  25.204  1.00  9.40           N
ATOM   1841  CA  ILE A 129      32.664  18.489  25.722  1.00  9.69           C
ATOM   1842  C   ILE A 129      33.314  17.335  24.926  1.00  9.51           C
ATOM   1843  O   ILE A 129      32.909  16.157  25.094  1.00 10.00           O
ATOM   1844  CB  ILE A 129      31.168  18.357  25.866  1.00 10.10           C
ATOM   1845  CG1 ILE A 129      30.382  18.494  24.544  1.00  9.81           C
ATOM   1846  CG2 ILE A 129      30.661  19.334  26.946  1.00 11.47           C
ATOM   1847  CD1 ILE A 129      28.955  18.065  24.587  1.00 10.65           C
ATOM   1848  H   ILE A 129      32.775  20.087  24.457  1.00 11.28           H
ATOM   1849  HA  ILE A 129      33.027  18.426  26.630  1.00 11.62           H
ATOM   1850  HB  ILE A 129      30.997  17.453  26.202  1.00 12.12           H
ATOM   1851 1HG1 ILE A 129      30.413  19.423  24.266  1.00 11.77           H
ATOM   1852 2HG1 ILE A 129      30.836  17.973  23.864  1.00 11.77           H
ATOM   1853 1HG2 ILE A 129      30.879  20.234  26.692  1.00 17.21           H
ATOM   1854 2HG2 ILE A 129      29.709  19.248  27.034  1.00 17.21           H
ATOM   1855 3HG2 ILE A 129      31.079  19.128  27.786  1.00 17.21           H
ATOM   1856 1HD1 ILE A 129      28.482  18.593  25.235  1.00 15.97           H
ATOM   1857 2HD1 ILE A 129      28.558  18.189  23.722  1.00 15.97           H
ATOM   1858 3HD1 ILE A 129      28.907  17.138  24.831  1.00 15.97           H
ATOM   1859  N   ASN A 130      34.320  17.615  24.120  1.00  9.33           N
ATOM   1860  CA  ASN A 130      35.119  16.539  23.505  1.00  8.95           C
ATOM   1861  C   ASN A 130      35.795  15.728  24.643  1.00  9.11           C
ATOM   1862  O   ASN A 130      36.288  16.333  25.620  1.00 10.12           O
ATOM   1863  CB  ASN A 130      36.144  17.169  22.548  1.00  9.21           C
ATOM   1864  CG  ASN A 130      37.121  16.124  22.035  1.00  8.97           C
ATOM   1865  ND2 ASN A 130      36.736  15.426  20.965  1.00  9.62           N
ATOM   1866  OD1 ASN A 130      38.198  15.901  22.636  1.00  9.56           O
ATOM   1867  H   ASN A 130      34.513  18.436  23.950  1.00 11.20           H
ATOM   1868  HA  ASN A 130      34.526  15.947  22.997  1.00 10.74           H
ATOM   1869 1HB  ASN A 130      35.680  17.573  21.798  1.00 11.05           H
ATOM   1870 2HB  ASN A 130      36.632  17.868  23.011  1.00 11.05           H
ATOM   1871 1HD2 ASN A 130      37.235  14.795  20.660  1.00 11.55           H
ATOM   1872 2HD2 ASN A 130      35.989  15.608  20.579  1.00 11.55           H
ATOM   1873  N   THR A 131      35.842  14.397  24.499  1.00  9.07           N
ATOM   1874  CA  THR A 131      36.316  13.531  25.601  1.00  9.40           C
ATOM   1875  C   THR A 131      37.787  13.195  25.578  1.00  9.73           C
ATOM   1876  O   THR A 131      38.258  12.428  26.474  1.00 11.27           O
ATOM   1877  CB  THR A 131      35.521  12.168  25.669  1.00  9.66           C
ATOM   1878  CG2 THR A 131      34.011  12.359  25.603  1.00 10.52           C
ATOM   1879  OG1 THR A 131      35.989  11.253  24.682  1.00 10.51           O
ATOM   1880  H   THR A 131      35.592  14.041  23.757  1.00 10.88           H
ATOM   1881  HA  THR A 131      36.143  14.009  26.439  1.00 11.28           H
ATOM   1882  HB  THR A 131      35.718  11.768  26.542  1.00 11.59           H
ATOM   1883 1HG2 THR A 131      33.724  12.903  26.340  1.00 15.78           H
ATOM   1884 2HG2 THR A 131      33.778  12.790  24.777  1.00 15.78           H
ATOM   1885 3HG2 THR A 131      33.578  11.503  25.650  1.00 15.78           H
ATOM   1886  N   VAL A 132      38.557  13.666  24.620  1.00  9.44           N
ATOM   1887  CA  VAL A 132      39.993  13.282  24.546  1.00  9.20           C
ATOM   1888  C   VAL A 132      40.735  13.736  25.807  1.00  9.40           C
ATOM   1889  O   VAL A 132      40.530  14.882  26.297  1.00  9.91           O
ATOM   1890  CB  VAL A 132      40.651  13.850  23.239  1.00  9.43           C
ATOM   1891  CG1 VAL A 132      42.153  13.623  23.258  1.00  9.86           C
ATOM   1892  CG2 VAL A 132      40.009  13.193  22.031  1.00  9.56           C
ATOM   1893  H   VAL A 132      38.228  14.201  24.032  1.00 11.33           H
ATOM   1894  HA  VAL A 132      40.040  12.304  24.506  1.00 11.04           H
ATOM   1895  HB  VAL A 132      40.481  14.814  23.197  1.00 11.31           H
ATOM   1896 1HG1 VAL A 132      42.531  14.046  24.032  1.00 14.78           H
ATOM   1897 2HG1 VAL A 132      42.334  12.680  23.288  1.00 14.78           H
ATOM   1898 3HG1 VAL A 132      42.543  13.998  22.465  1.00 14.78           H
ATOM   1899 1HG2 VAL A 132      39.062  13.351  22.046  1.00 14.35           H
ATOM   1900 2HG2 VAL A 132      40.383  13.564  21.229  1.00 14.35           H
ATOM   1901 3HG2 VAL A 132      40.176  12.248  22.055  1.00 14.35           H
ATOM   1902  N   GLN A 133      41.575  12.855  26.292  1.00  9.61           N
ATOM   1903  CA  GLN A 133      42.419  13.080  27.491  1.00 10.12           C
ATOM   1904  C   GLN A 133      43.861  12.903  27.130  1.00  9.34           C
ATOM   1905  O   GLN A 133      44.217  12.054  26.317  1.00 10.33           O
ATOM   1906  CB  GLN A 133      42.072  11.996  28.559  1.00 13.09           C
ATOM   1907  CG  GLN A 133      40.661  11.871  28.977  1.00 13.12           C
ATOM   1908  CD  GLN A 133      40.255  13.085  29.614  1.00 13.60           C
ATOM   1909  NE2 GLN A 133      39.032  13.558  29.297  1.00 18.93           N
ATOM   1910  OE1 GLN A 133      40.915  13.720  30.436  1.00 16.89           O
ATOM   1911  H   GLN A 133      41.642  12.098  25.890  1.00 11.53           H
ATOM   1912  HA  GLN A 133      42.265  13.978  27.853  1.00 12.14           H
ATOM   1913 1HB  GLN A 133      42.357  11.136  28.214  1.00 15.71           H
ATOM   1914 2HB  GLN A 133      42.602  12.177  29.351  1.00 15.71           H
ATOM   1915 1HG  GLN A 133      40.102  11.701  28.203  1.00 15.74           H
ATOM   1916 2HG  GLN A 133      40.564  11.127  29.592  1.00 15.74           H
ATOM   1917 1HE2 GLN A 133      38.741  14.279  29.665  1.00 22.72           H
ATOM   1918 2HE2 GLN A 133      38.544  13.139  28.726  1.00 22.72           H
ATOM   1919  N   PRO A 134      44.769  13.686  27.761  1.00  9.59           N
ATOM   1920  CA  PRO A 134      44.468  14.603  28.893  1.00  9.97           C
ATOM   1921  C   PRO A 134      43.953  15.975  28.490  1.00 10.49           C
ATOM   1922  O   PRO A 134      43.531  16.709  29.388  1.00 12.09           O
ATOM   1923  CB  PRO A 134      45.811  14.662  29.653  1.00 11.33           C
ATOM   1924  CG  PRO A 134      46.847  14.508  28.541  1.00 11.36           C
ATOM   1925  CD  PRO A 134      46.230  13.447  27.615  1.00 10.81           C
ATOM   1926  HA  PRO A 134      43.802  14.177  29.471  1.00 11.96           H
ATOM   1927 1HB  PRO A 134      45.916  15.510  30.113  1.00 13.59           H
ATOM   1928 2HB  PRO A 134      45.880  13.941  30.297  1.00 13.59           H
ATOM   1929 1HG  PRO A 134      46.980  15.346  28.071  1.00 13.63           H
ATOM   1930 2HG  PRO A 134      47.697  14.207  28.897  1.00 13.63           H
ATOM   1931 1HD  PRO A 134      46.516  13.576  26.696  1.00 12.97           H
ATOM   1932 2HD  PRO A 134      46.470  12.552  27.899  1.00 12.97           H
ATOM   1933  N   GLN A 135      44.053  16.346  27.200  1.00 10.55           N
ATOM   1934  CA  GLN A 135      43.530  17.630  26.737  1.00 10.92           C
ATOM   1935  C   GLN A 135      42.530  17.395  25.625  1.00 11.09           C
ATOM   1936  O   GLN A 135      42.813  16.643  24.649  1.00 11.55           O
ATOM   1937  CB  GLN A 135      44.653  18.576  26.261  1.00 11.57           C
ATOM   1938  CG  GLN A 135      45.696  18.829  27.352  1.00 12.50           C
ATOM   1939  CD  GLN A 135      46.689  19.900  26.907  1.00 13.76           C
ATOM   1940  NE2 GLN A 135      47.613  19.494  26.036  1.00 18.28           N
ATOM   1941  OE1 GLN A 135      46.569  21.099  27.232  1.00 19.45           O
ATOM   1942  H   GLN A 135      44.431  15.817  26.637  1.00 12.65           H
ATOM   1943  HA  GLN A 135      43.064  18.059  27.484  1.00 13.10           H
ATOM   1944 1HB  GLN A 135      45.090  18.187  25.487  1.00 13.89           H
ATOM   1945 2HB  GLN A 135      44.263  19.422  25.990  1.00 13.89           H
ATOM   1946 1HG  GLN A 135      45.252  19.117  28.165  1.00 15.00           H
ATOM   1947 2HG  GLN A 135      46.171  18.006  27.544  1.00 15.00           H
ATOM   1948 1HE2 GLN A 135      48.148  20.065  25.680  1.00 21.94           H
ATOM   1949 2HE2 GLN A 135      47.674  18.661  25.831  1.00 21.94           H
ATOM   1950  N   SER A 136      41.411  18.064  25.692  1.00 11.13           N
ATOM   1951  CA  SER A 136      40.358  17.966  24.690  1.00 11.08           C
ATOM   1952  C   SER A 136      40.850  18.529  23.329  1.00 10.30           C
ATOM   1953  O   SER A 136      41.736  19.389  23.255  1.00 12.18           O
ATOM   1954  CB  SER A 136      39.077  18.642  25.148  1.00 12.63           C
ATOM   1955  OG  SER A 136      39.258  19.983  25.322  1.00 15.26           O
ATOM   1956  H   SER A 136      41.290  18.590  26.362  1.00 13.35           H
ATOM   1957  HA  SER A 136      40.160  17.015  24.562  1.00 13.30           H
ATOM   1958 1HB  SER A 136      38.382  18.495  24.488  1.00 15.15           H
ATOM   1959 2HB  SER A 136      38.785  18.246  25.984  1.00 15.15           H
ATOM   1960  HG  SER A 136      39.671  20.447  24.753  1.00 22.89           H
ATOM   1961  N   GLN A 137      40.214  18.017  22.264  1.00  9.91           N
ATOM   1962  CA  GLN A 137      40.483  18.380  20.892  1.00 10.40           C
ATOM   1963  C   GLN A 137      39.268  19.095  20.264  1.00 10.46           C
ATOM   1964  O   GLN A 137      38.175  19.021  20.775  1.00 12.67           O
ATOM   1965  CB  GLN A 137      40.848  17.102  20.075  1.00 10.95           C
ATOM   1966  CG  GLN A 137      42.027  16.333  20.695  1.00 11.29           C
ATOM   1967  CD  GLN A 137      43.285  17.060  20.731  1.00 12.69           C
ATOM   1968  NE2 GLN A 137      43.911  17.171  21.924  1.00 13.77           N
ATOM   1969  OE1 GLN A 137      43.736  17.567  19.688  1.00 15.16           O
ATOM   1970  H   GLN A 137      39.602  17.430  22.409  1.00 11.89           H
ATOM   1971  HA  GLN A 137      41.249  18.992  20.875  1.00 12.48           H
ATOM   1972 1HB  GLN A 137      40.074  16.518  20.035  1.00 13.14           H
ATOM   1973 2HB  GLN A 137      41.076  17.357  19.168  1.00 13.14           H
ATOM   1974 1HG  GLN A 137      41.790  16.084  21.601  1.00 13.55           H
ATOM   1975 2HG  GLN A 137      42.159  15.515  20.192  1.00 13.55           H
ATOM   1976 1HE2 GLN A 137      44.651  17.606  21.983  1.00 16.52           H
ATOM   1977 2HE2 GLN A 137      43.570  16.807  22.624  1.00 16.52           H
ATOM   1978  N   THR A 138      39.486  19.755  19.113  1.00 11.27           N
ATOM   1979  CA  THR A 138      38.398  20.432  18.398  1.00 11.74           C
ATOM   1980  C   THR A 138      37.640  19.540  17.447  1.00 10.94           C
ATOM   1981  O   THR A 138      38.272  18.691  16.754  1.00 11.40           O
ATOM   1982  CB  THR A 138      38.796  21.698  17.653  1.00 12.45           C
ATOM   1983  CG2 THR A 138      39.188  22.801  18.604  1.00 16.39           C
ATOM   1984  OG1 THR A 138      39.902  21.390  16.816  1.00 13.56           O
ATOM   1985  H   THR A 138      40.282  19.781  18.788  1.00 13.53           H
ATOM   1986  HA  THR A 138      37.754  20.710  19.082  1.00 14.09           H
ATOM   1987  HB  THR A 138      38.045  21.999  17.100  1.00 14.94           H
ATOM   1988 1HG2 THR A 138      39.933  22.514  19.137  1.00 24.59           H
ATOM   1989 2HG2 THR A 138      39.434  23.582  18.104  1.00 24.59           H
ATOM   1990 3HG2 THR A 138      38.446  23.008  19.177  1.00 24.59           H
ATOM   1991  N   THR A 139      36.343  19.766  17.333  1.00 11.01           N
ATOM   1992  CA  THR A 139      35.515  19.116  16.331  1.00 10.66           C
ATOM   1993  C   THR A 139      35.960  19.503  14.939  1.00 10.22           C
ATOM   1994  O   THR A 139      36.640  20.557  14.738  1.00 10.41           O
ATOM   1995  CB  THR A 139      34.025  19.469  16.521  1.00 11.08           C
ATOM   1996  CG2 THR A 139      33.475  19.171  17.876  1.00 11.64           C
ATOM   1997  OG1 THR A 139      33.844  20.851  16.164  1.00 11.53           O
ATOM   1998  H   THR A 139      35.973  20.323  17.874  1.00 13.21           H
ATOM   1999  HA  THR A 139      35.617  18.146  16.429  1.00 12.79           H
ATOM   2000  HB  THR A 139      33.515  18.934  15.877  1.00 13.29           H
ATOM   2001 1HG2 THR A 139      33.565  18.233  18.058  1.00 17.47           H
ATOM   2002 2HG2 THR A 139      33.960  19.673  18.535  1.00 17.47           H
ATOM   2003 3HG2 THR A 139      32.547  19.416  17.906  1.00 17.47           H
ATOM   2004  N   PHE A 140      35.533  18.737  13.950  1.00 10.13           N
ATOM   2005  CA  PHE A 140      35.741  19.095  12.549  1.00  9.86           C
ATOM   2006  C   PHE A 140      35.306  20.566  12.315  1.00  9.54           C
ATOM   2007  O   PHE A 140      35.990  21.340  11.648  1.00  9.83           O
ATOM   2008  CB  PHE A 140      34.979  18.132  11.654  1.00 10.38           C
ATOM   2009  CG  PHE A 140      34.954  18.559  10.181  1.00 10.54           C
ATOM   2010  CD1 PHE A 140      36.051  18.286   9.343  1.00 11.22           C
ATOM   2011  CD2 PHE A 140      33.876  19.261   9.674  1.00 10.71           C
ATOM   2012  CE1 PHE A 140      36.062  18.749   8.035  1.00 12.26           C
ATOM   2013  CE2 PHE A 140      33.925  19.758   8.366  1.00 11.82           C
ATOM   2014  CZ  PHE A 140      34.990  19.499   7.551  1.00 12.31           C
ATOM   2015  H   PHE A 140      35.121  18.006  14.137  1.00 12.16           H
ATOM   2016  HA  PHE A 140      36.696  19.017  12.347  1.00 11.83           H
ATOM   2017 1HB  PHE A 140      35.386  17.254  11.719  1.00 12.46           H
ATOM   2018 2HB  PHE A 140      34.067  18.059  11.975  1.00 12.46           H
ATOM   2019  HD1 PHE A 140      36.770  17.794   9.667  1.00 13.47           H
ATOM   2020  HD2 PHE A 140      33.122  19.402  10.199  1.00 12.86           H
ATOM   2021  HE1 PHE A 140      36.784  18.558   7.480  1.00 14.72           H
ATOM   2022  HE2 PHE A 140      33.220  20.274   8.046  1.00 14.18           H
ATOM   2023  HZ  PHE A 140      35.001  19.822   6.679  1.00 14.77           H
ATOM   2024  N   PHE A 141      34.102  20.900  12.802  1.00  9.56           N
ATOM   2025  CA  PHE A 141      33.572  22.228  12.557  1.00  9.55           C
ATOM   2026  C   PHE A 141      34.470  23.308  13.191  1.00  9.51           C
ATOM   2027  O   PHE A 141      34.781  24.315  12.554  1.00 10.17           O
ATOM   2028  CB  PHE A 141      32.130  22.328  13.078  1.00 10.04           C
ATOM   2029  CG  PHE A 141      31.536  23.722  12.969  1.00 10.32           C
ATOM   2030  CD1 PHE A 141      31.352  24.376  11.800  1.00 11.18           C
ATOM   2031  CD2 PHE A 141      31.131  24.381  14.148  1.00 12.34           C
ATOM   2032  CE1 PHE A 141      30.815  25.733  11.757  1.00 11.81           C
ATOM   2033  CE2 PHE A 141      30.589  25.620  14.170  1.00 13.61           C
ATOM   2034  CZ  PHE A 141      30.469  26.289  12.977  1.00 13.56           C
ATOM   2035  H   PHE A 141      33.647  20.330  13.258  1.00 11.47           H
ATOM   2036  HA  PHE A 141      33.556  22.376  11.588  1.00 11.46           H
ATOM   2037 1HB  PHE A 141      31.573  21.710  12.578  1.00 12.05           H
ATOM   2038 2HB  PHE A 141      32.113  22.052  14.008  1.00 12.05           H
ATOM   2039  HD1 PHE A 141      31.574  23.950  11.003  1.00 13.42           H
ATOM   2040  HD2 PHE A 141      31.243  23.938  14.958  1.00 14.81           H
ATOM   2041  HE1 PHE A 141      30.711  26.197  10.958  1.00 14.17           H
ATOM   2042  HE2 PHE A 141      30.306  26.006  14.967  1.00 16.33           H
ATOM   2043  HZ  PHE A 141      30.140  27.158  12.989  1.00 16.28           H
ATOM   2044  N   ASP A 142      34.878  23.171  14.455  1.00  9.99           N
ATOM   2045  CA  ASP A 142      35.710  24.127  15.088  1.00 10.35           C
ATOM   2046  C   ASP A 142      37.067  24.211  14.435  1.00 10.68           C
ATOM   2047  O   ASP A 142      37.663  25.310  14.371  1.00 12.30           O
ATOM   2048  CB  ASP A 142      35.793  23.919  16.633  1.00 12.08           C
ATOM   2049  CG  ASP A 142      34.623  24.497  17.344  1.00 14.09           C
ATOM   2050  OD1 ASP A 142      34.088  25.497  16.931  1.00 16.15           O
ATOM   2051  OD2 ASP A 142      34.258  23.905  18.419  1.00 19.37           O
ATOM   2052  H   ASP A 142      34.627  22.480  14.900  1.00 11.99           H
ATOM   2053  HA  ASP A 142      35.283  24.998  14.950  1.00 12.41           H
ATOM   2054 1HB  ASP A 142      35.844  22.969  16.824  1.00 14.49           H
ATOM   2055 2HB  ASP A 142      36.605  24.333  16.966  1.00 14.49           H
ATOM   2056  N   THR A 143      37.601  23.099  13.920  1.00 10.43           N
ATOM   2057  CA  THR A 143      38.891  23.145  13.195  1.00 11.00           C
ATOM   2058  C   THR A 143      38.796  24.013  11.970  1.00 11.14           C
ATOM   2059  O   THR A 143      39.722  24.797  11.687  1.00 13.03           O
ATOM   2060  CB  THR A 143      39.364  21.712  12.827  1.00 11.20           C
ATOM   2061  CG2 THR A 143      40.626  21.718  12.022  1.00 12.41           C
ATOM   2062  OG1 THR A 143      39.537  20.987  14.059  1.00 11.87           O
ATOM   2063  H   THR A 143      37.191  22.349  14.012  1.00 12.51           H
ATOM   2064  HA  THR A 143      39.559  23.539  13.793  1.00 13.20           H
ATOM   2065  HB  THR A 143      38.661  21.275  12.303  1.00 13.44           H
ATOM   2066 1HG2 THR A 143      40.483  22.202  11.205  1.00 18.61           H
ATOM   2067 2HG2 THR A 143      41.325  22.140  12.526  1.00 18.61           H
ATOM   2068 3HG2 THR A 143      40.879  20.814  11.817  1.00 18.61           H
ATOM   2069  N   VAL A 144      37.699  23.908  11.169  1.00 10.65           N
ATOM   2070  CA  VAL A 144      37.561  24.600   9.902  1.00 10.69           C
ATOM   2071  C   VAL A 144      36.838  25.947   9.995  1.00 10.35           C
ATOM   2072  O   VAL A 144      36.840  26.681   8.982  1.00 11.03           O
ATOM   2073  CB  VAL A 144      36.893  23.723   8.789  1.00 10.96           C
ATOM   2074  CG1 VAL A 144      37.675  22.414   8.642  1.00 13.34           C
ATOM   2075  CG2 VAL A 144      35.425  23.510   9.051  1.00 10.66           C
ATOM   2076  H   VAL A 144      37.052  23.404  11.430  1.00 12.78           H
ATOM   2077  HA  VAL A 144      38.470  24.794   9.593  1.00 12.83           H
ATOM   2078  HB  VAL A 144      36.973  24.211   7.943  1.00 13.16           H
ATOM   2079 1HG1 VAL A 144      38.600  22.611   8.477  1.00 20.02           H
ATOM   2080 2HG1 VAL A 144      37.596  21.901   9.450  1.00 20.02           H
ATOM   2081 3HG1 VAL A 144      37.319  21.910   7.907  1.00 20.02           H
ATOM   2082 1HG2 VAL A 144      34.988  24.360   9.135  1.00 15.99           H
ATOM   2083 2HG2 VAL A 144      35.037  23.021   8.321  1.00 15.99           H
ATOM   2084 3HG2 VAL A 144      35.314  23.011   9.864  1.00 15.99           H
ATOM   2085  N   LYS A 145      36.207  26.285  11.103  1.00 11.14           N
ATOM   2086  CA  LYS A 145      35.198  27.366  11.071  1.00 12.71           C
ATOM   2087  C   LYS A 145      35.807  28.707  10.641  1.00 12.79           C
ATOM   2088  O   LYS A 145      35.089  29.462   9.930  1.00 13.51           O
ATOM   2089  CB  LYS A 145      34.280  27.485  12.243  1.00 14.23           C
ATOM   2090  CG  LYS A 145      34.920  27.927  13.485  1.00 14.62           C
ATOM   2091  CD  LYS A 145      33.927  28.139  14.711  1.00 17.03           C
ATOM   2092  CE  LYS A 145      34.582  28.615  15.911  1.00 23.64           C
ATOM   2093  NZ  LYS A 145      35.327  27.984  16.661  1.00 38.56           N
ATOM   2094  H   LYS A 145      36.382  25.878  11.841  1.00 13.37           H
ATOM   2095  HA  LYS A 145      34.608  27.121  10.327  1.00 15.26           H
ATOM   2096 1HB  LYS A 145      33.574  28.111  12.019  1.00 17.07           H
ATOM   2097 2HB  LYS A 145      33.866  26.622  12.399  1.00 17.07           H
ATOM   2098 1HG  LYS A 145      35.588  27.271  13.738  1.00 17.55           H
ATOM   2099 2HG  LYS A 145      35.381  28.763  13.313  1.00 17.55           H
ATOM   2100 1HD  LYS A 145      33.242  28.776  14.454  1.00 20.44           H
ATOM   2101 2HD  LYS A 145      33.487  27.297  14.907  1.00 20.44           H
ATOM   2102 1HE  LYS A 145      35.093  29.392  15.634  1.00 28.36           H
ATOM   2103 2HE  LYS A 145      33.870  28.951  16.478  1.00 28.36           H
ATOM   2104 1HZ  LYS A 145      34.897  27.271  16.975  1.00 57.84           H
ATOM   2105 2HZ  LYS A 145      36.048  27.721  16.211  1.00 57.84           H
ATOM   2106 3HZ  LYS A 145      35.574  28.504  17.340  1.00 57.84           H
ATOM   2107  N   SER A 146      37.015  29.050  11.069  1.00 13.11           N
ATOM   2108  CA  SER A 146      37.550  30.386  10.667  1.00 13.99           C
ATOM   2109  C   SER A 146      37.963  30.433   9.187  1.00 13.75           C
ATOM   2110  O   SER A 146      38.182  31.506   8.667  1.00 16.35           O
ATOM   2111  CB  SER A 146      38.675  30.753  11.548  1.00 18.21           C
ATOM   2112  OG  SER A 146      39.826  29.936  11.298  1.00 19.31           O
ATOM   2113  H   SER A 146      37.476  28.519  11.563  1.00 15.74           H
ATOM   2114  HA  SER A 146      36.838  31.046  10.800  1.00 16.79           H
ATOM   2115 1HB  SER A 146      38.905  31.685  11.404  1.00 21.85           H
ATOM   2116 2HB  SER A 146      38.404  30.652  12.474  1.00 21.85           H
ATOM   2117  N   SER A 147      38.040  29.283   8.505  1.00 11.93           N
ATOM   2118  CA  SER A 147      38.316  29.194   7.072  1.00 13.01           C
ATOM   2119  C   SER A 147      37.055  29.279   6.264  1.00 12.33           C
ATOM   2120  O   SER A 147      37.115  29.467   5.021  1.00 15.23           O
ATOM   2121  CB ASER A 147      39.019  27.921   6.638  0.51 15.37           C
ATOM   2122  CB BSER A 147      39.128  27.887   6.875  0.49 15.36           C
ATOM   2123  OG ASER A 147      38.192  26.800   6.604  0.51 18.15           O
ATOM   2124  OG BSER A 147      40.364  27.843   7.544  0.49 15.34           O
ATOM   2125  H   SER A 147      37.921  28.549   8.939  1.00 14.31           H
ATOM   2126  HA ASER A 147      38.885  29.953   6.826  1.00 15.62           H
ATOM   2127 1HB ASER A 147      39.396  28.058   5.755  0.51 18.45           H
ATOM   2128 2HB ASER A 147      39.754  27.748   7.247  0.51 18.45           H
ATOM   2129 1HB BSER A 147      38.588  27.140   7.178  0.49 18.43           H
ATOM   2130 2HB BSER A 147      39.289  27.764   5.926  0.49 18.43           H
ATOM   2131  HG ASER A 147      38.124  26.573   5.913  0.51 27.23           H
ATOM   2132  HG BSER A 147      40.983  28.191   7.135  0.49 23.01           H
ATOM   2133  N   LEU A 148      35.905  29.021   6.863  1.00 12.26           N
ATOM   2134  CA  LEU A 148      34.627  29.049   6.167  1.00 11.80           C
ATOM   2135  C   LEU A 148      34.220  30.508   5.862  1.00 12.04           C
ATOM   2136  O   LEU A 148      34.592  31.440   6.551  1.00 13.38           O
ATOM   2137  CB  LEU A 148      33.522  28.411   7.027  1.00 12.30           C
ATOM   2138  CG  LEU A 148      33.684  26.903   7.357  1.00 12.38           C
ATOM   2139  CD1 LEU A 148      32.567  26.478   8.343  1.00 13.57           C
ATOM   2140  CD2 LEU A 148      33.670  26.035   6.093  1.00 14.88           C
ATOM   2141  H   LEU A 148      35.912  28.828   7.702  1.00 14.71           H
ATOM   2142  HA  LEU A 148      34.707  28.553   5.325  1.00 14.16           H
ATOM   2143 1HB  LEU A 148      33.471  28.899   7.863  1.00 14.76           H
ATOM   2144 2HB  LEU A 148      32.675  28.531   6.570  1.00 14.76           H
ATOM   2145  HG  LEU A 148      34.548  26.779   7.802  1.00 14.85           H
ATOM   2146 1HD1 LEU A 148      32.599  27.037   9.123  1.00 20.35           H
ATOM   2147 2HD1 LEU A 148      31.712  26.571   7.917  1.00 20.35           H
ATOM   2148 3HD1 LEU A 148      32.698  25.563   8.600  1.00 20.35           H
ATOM   2149 1HD2 LEU A 148      34.369  26.322   5.501  1.00 22.33           H
ATOM   2150 2HD2 LEU A 148      33.811  25.117   6.335  1.00 22.33           H
ATOM   2151 3HD2 LEU A 148      32.822  26.124   5.653  1.00 22.33           H
ATOM   2152  N   ALA A 149      33.367  30.685   4.849  1.00 12.08           N
ATOM   2153  CA  ALA A 149      32.843  31.979   4.519  1.00 13.56           C
ATOM   2154  C   ALA A 149      32.111  32.580   5.712  1.00 13.26           C
ATOM   2155  O   ALA A 149      32.248  33.796   6.015  1.00 15.09           O
ATOM   2156  CB  ALA A 149      31.965  31.910   3.282  1.00 16.18           C
ATOM   2157  H   ALA A 149      33.125  30.005   4.382  1.00 14.49           H
ATOM   2158  HA  ALA A 149      33.602  32.562   4.311  1.00 16.27           H
ATOM   2159 1HB  ALA A 149      32.465  31.530   2.556  1.00 24.27           H
ATOM   2160 2HB  ALA A 149      31.198  31.362   3.464  1.00 24.27           H
ATOM   2161 3HB  ALA A 149      31.678  32.795   3.044  1.00 24.27           H
ATOM   2162  N   GLN A 150      31.228  31.792   6.372  1.00 12.07           N
ATOM   2163  CA  GLN A 150      30.587  32.171   7.625  1.00 11.60           C
ATOM   2164  C   GLN A 150      30.764  30.998   8.600  1.00 10.81           C
ATOM   2165  O   GLN A 150      30.691  29.840   8.175  1.00 10.80           O
ATOM   2166  CB AGLN A 150      29.095  32.398   7.498  0.52 13.26           C
ATOM   2167  CB BGLN A 150      29.143  32.455   7.333  0.48 14.08           C
ATOM   2168  CG AGLN A 150      28.865  33.540   6.369  0.52 19.35           C
ATOM   2169  CG BGLN A 150      28.809  33.668   6.554  0.48 14.91           C
ATOM   2170  CD AGLN A 150      27.283  33.639   6.294  0.52 21.22           C
ATOM   2171  CD BGLN A 150      27.480  34.119   6.250  0.48 19.12           C
ATOM   2172  NE2AGLN A 150      26.756  34.622   7.119  0.52 28.79           N
ATOM   2173  OE1AGLN A 150      26.772  33.011   5.346  0.52 32.92           O
ATOM   2174  NE2BGLN A 150      26.531  33.130   6.341  0.48 17.16           N
ATOM   2175  OE1BGLN A 150      27.213  35.292   5.926  0.48 22.08           O
ATOM   2176  H   GLN A 150      31.035  31.025   6.032  1.00 14.49           H
ATOM   2177  HA AGLN A 150      31.017  32.974   7.989  1.00 13.92           H
ATOM   2178 1HB AGLN A 150      28.653  31.576   7.237  0.52 15.92           H
ATOM   2179 2HB AGLN A 150      28.728  32.689   8.348  0.52 15.92           H
ATOM   2180 1HB BGLN A 150      28.782  31.690   6.859  0.48 16.89           H
ATOM   2181 2HB BGLN A 150      28.676  32.511   8.181  0.48 16.89           H
ATOM   2182 1HG AGLN A 150      29.257  34.385   6.639  0.52 23.22           H
ATOM   2183 2HG AGLN A 150      29.241  33.272   5.517  0.52 23.22           H
ATOM   2184 1HG BGLN A 150      29.245  34.406   7.008  0.48 17.89           H
ATOM   2185 2HG BGLN A 150      29.259  33.569   5.700  0.48 17.89           H
ATOM   2186 1HE2AGLN A 150      25.946  34.887   7.009  0.52 34.55           H
ATOM   2187 2HE2AGLN A 150      27.241  34.967   7.741  0.52 34.55           H
ATOM   2188 1HE2BGLN A 150      25.707  33.308   6.171  0.48 20.59           H
ATOM   2189 2HE2BGLN A 150      26.761  32.333   6.569  0.48 20.59           H
ATOM   2190  N   PRO A 151      30.959  31.278   9.879  1.00 10.97           N
ATOM   2191  CA  PRO A 151      31.279  30.213  10.881  1.00 10.29           C
ATOM   2192  C   PRO A 151      29.994  29.564  11.386  1.00  9.66           C
ATOM   2193  O   PRO A 151      29.578  29.707  12.566  1.00 10.22           O
ATOM   2194  CB  PRO A 151      32.083  30.977  11.937  1.00 11.72           C
ATOM   2195  CG  PRO A 151      31.403  32.328  11.956  1.00 12.44           C
ATOM   2196  CD  PRO A 151      31.162  32.639  10.489  1.00 11.95           C
ATOM   2197  HA  PRO A 151      31.848  29.532  10.465  1.00 12.35           H
ATOM   2198 1HB  PRO A 151      32.027  30.543  12.803  1.00 14.06           H
ATOM   2199 2HB  PRO A 151      33.015  31.056  11.680  1.00 14.06           H
ATOM   2200 1HG  PRO A 151      30.565  32.288  12.444  1.00 14.93           H
ATOM   2201 2HG  PRO A 151      31.973  32.998  12.363  1.00 14.93           H
ATOM   2202 1HD  PRO A 151      30.375  33.195  10.373  1.00 14.34           H
ATOM   2203 2HD  PRO A 151      31.927  33.087  10.096  1.00 14.34           H
ATOM   2204  N   LEU A 152      29.354  28.803  10.490  1.00  9.85           N
ATOM   2205  CA  LEU A 152      28.068  28.175  10.750  1.00  9.24           C
ATOM   2206  C   LEU A 152      27.971  26.896   9.912  1.00  9.14           C
ATOM   2207  O   LEU A 152      28.697  26.722   8.910  1.00  9.49           O
ATOM   2208  CB  LEU A 152      26.885  29.145  10.498  1.00  9.92           C
ATOM   2209  CG  LEU A 152      26.708  29.654   9.030  1.00 11.35           C
ATOM   2210  CD1 LEU A 152      26.007  28.669   8.104  1.00 12.48           C
ATOM   2211  CD2 LEU A 152      25.927  30.989   9.064  1.00 12.89           C
ATOM   2212  H   LEU A 152      29.722  28.680   9.722  1.00 11.82           H
ATOM   2213  HA  LEU A 152      28.048  27.917  11.695  1.00 11.09           H
ATOM   2214 1HB  LEU A 152      26.065  28.700  10.766  1.00 11.91           H
ATOM   2215 2HB  LEU A 152      26.996  29.917  11.075  1.00 11.91           H
ATOM   2216  HG  LEU A 152      27.599  29.833   8.663  1.00 13.62           H
ATOM   2217 1HD1 LEU A 152      26.495  27.842   8.088  1.00 18.72           H
ATOM   2218 2HD1 LEU A 152      25.116  28.509   8.424  1.00 18.72           H
ATOM   2219 3HD1 LEU A 152      25.968  29.035   7.218  1.00 18.72           H
ATOM   2220 1HD2 LEU A 152      26.372  31.605   9.650  1.00 19.33           H
ATOM   2221 2HD2 LEU A 152      25.889  31.360   8.179  1.00 19.33           H
ATOM   2222 3HD2 LEU A 152      25.036  30.831   9.383  1.00 19.33           H
ATOM   2223  N   PHE A 153      27.032  26.047  10.312  1.00  8.87           N
ATOM   2224  CA  PHE A 153      26.561  24.954   9.459  1.00  8.81           C
ATOM   2225  C   PHE A 153      25.050  24.885   9.571  1.00  8.83           C
ATOM   2226  O   PHE A 153      24.469  25.453  10.493  1.00 10.18           O
ATOM   2227  CB  PHE A 153      27.269  23.599   9.770  1.00  9.25           C
ATOM   2228  CG  PHE A 153      26.963  23.049  11.171  1.00  8.99           C
ATOM   2229  CD1 PHE A 153      27.769  23.397  12.263  1.00  9.69           C
ATOM   2230  CD2 PHE A 153      25.881  22.180  11.386  1.00  9.27           C
ATOM   2231  CE1 PHE A 153      27.486  22.887  13.546  1.00  9.78           C
ATOM   2232  CE2 PHE A 153      25.592  21.697  12.642  1.00  9.58           C
ATOM   2233  CZ  PHE A 153      26.416  22.057  13.727  1.00  9.50           C
ATOM   2234  H   PHE A 153      26.690  26.141  11.096  1.00 10.65           H
ATOM   2235  HA  PHE A 153      26.776  25.191   8.533  1.00 10.57           H
ATOM   2236 1HB  PHE A 153      26.994  22.944   9.110  1.00 11.09           H
ATOM   2237 2HB  PHE A 153      28.227  23.720   9.683  1.00 11.09           H
ATOM   2238  HD1 PHE A 153      28.493  23.967  12.141  1.00 11.62           H
ATOM   2239  HD2 PHE A 153      25.349  21.926  10.666  1.00 11.12           H
ATOM   2240  HE1 PHE A 153      28.026  23.115  14.267  1.00 11.74           H
ATOM   2241  HE2 PHE A 153      24.860  21.139  12.774  1.00 11.50           H
ATOM   2242  HZ  PHE A 153      26.229  21.726  14.576  1.00 11.40           H
ATOM   2243  N   ALA A 154      24.404  24.188   8.644  1.00  9.39           N
ATOM   2244  CA  ALA A 154      22.950  24.137   8.646  1.00  9.58           C
ATOM   2245  C   ALA A 154      22.515  22.741   8.178  1.00  9.96           C
ATOM   2246  O   ALA A 154      23.253  22.062   7.419  1.00 11.63           O
ATOM   2247  CB  ALA A 154      22.348  25.214   7.767  1.00 10.93           C
ATOM   2248  H   ALA A 154      24.847  23.765   8.040  1.00 11.27           H
ATOM   2249  HA  ALA A 154      22.635  24.271   9.564  1.00 11.49           H
ATOM   2250 1HB  ALA A 154      22.631  26.077   8.078  1.00 16.40           H
ATOM   2251 2HB  ALA A 154      22.640  25.088   6.861  1.00 16.40           H
ATOM   2252 3HB  ALA A 154      21.390  25.159   7.804  1.00 16.40           H
ATOM   2253  N   VAL A 155      21.344  22.305   8.612  1.00  9.49           N
ATOM   2254  CA  VAL A 155      20.906  20.933   8.411  1.00  9.70           C
ATOM   2255  C   VAL A 155      19.491  20.854   7.885  1.00  9.02           C
ATOM   2256  O   VAL A 155      18.558  21.450   8.432  1.00  8.99           O
ATOM   2257  CB AVAL A 155      20.961  20.338   9.851  0.52  9.47           C
ATOM   2258  CB BVAL A 155      21.159  19.853   9.487  0.48  9.69           C
ATOM   2259  CG1AVAL A 155      20.565  18.834   9.796  0.52 12.53           C
ATOM   2260  CG2AVAL A 155      22.294  20.501  10.551  0.52 10.57           C
ATOM   2261  CG1BVAL A 155      20.235  20.167  10.646  0.48 10.88           C
ATOM   2262  CG2BVAL A 155      20.943  18.384   9.070  0.48 10.10           C
ATOM   2263  H   VAL A 155      20.824  22.851   9.026  1.00 11.38           H
ATOM   2264  HA AVAL A 155      21.522  20.457   7.817  1.00 11.64           H
ATOM   2265  HB AVAL A 155      20.286  20.802  10.389  0.52 11.37           H
ATOM   2266  HB BVAL A 155      22.082  19.947   9.801  0.48 11.63           H
ATOM   2267 1HG1AVAL A 155      19.721  18.741   9.350  0.52 18.79           H
ATOM   2268 2HG1AVAL A 155      21.237  18.343   9.316  0.52 18.79           H
ATOM   2269 3HG1AVAL A 155      20.495  18.489  10.689  0.52 18.79           H
ATOM   2270 1HG2AVAL A 155      22.530  21.431  10.577  0.52 15.86           H
ATOM   2271 2HG2AVAL A 155      22.229  20.162  11.446  0.52 15.86           H
ATOM   2272 3HG2AVAL A 155      22.969  20.014  10.072  0.52 15.86           H
ATOM   2273 1HG1BVAL A 155      20.361  21.079  10.918  0.48 16.32           H
ATOM   2274 2HG1BVAL A 155      19.324  20.037  10.373  0.48 16.32           H
ATOM   2275 3HG1BVAL A 155      20.435  19.583  11.382  0.48 16.32           H
ATOM   2276 1HG2BVAL A 155      21.522  18.172   8.335  0.48 15.14           H
ATOM   2277 2HG2BVAL A 155      21.144  17.808   9.812  0.48 15.14           H
ATOM   2278 3HG2BVAL A 155      20.029  18.258   8.805  0.48 15.14           H
ATOM   2279  N   ALA A 156      19.321  20.007   6.824  1.00  9.28           N
ATOM   2280  CA  ALA A 156      18.028  19.519   6.351  1.00  9.51           C
ATOM   2281  C   ALA A 156      18.052  17.994   6.440  1.00  9.51           C
ATOM   2282  O   ALA A 156      18.722  17.326   5.609  1.00 10.83           O
ATOM   2283  CB  ALA A 156      17.666  19.948   4.935  1.00 11.67           C
ATOM   2284  H   ALA A 156      20.025  19.744   6.406  1.00 11.13           H
ATOM   2285  HA  ALA A 156      17.334  19.850   6.959  1.00 11.41           H
ATOM   2286 1HB  ALA A 156      17.655  20.906   4.884  1.00 17.50           H
ATOM   2287 2HB  ALA A 156      18.317  19.602   4.320  1.00 17.50           H
ATOM   2288 3HB  ALA A 156      16.798  19.605   4.709  1.00 17.50           H
ATOM   2289  N   LEU A 157      17.362  17.422   7.417  1.00  9.41           N
ATOM   2290  CA  LEU A 157      17.082  15.983   7.516  1.00  9.30           C
ATOM   2291  C   LEU A 157      15.698  15.741   6.913  1.00  9.54           C
ATOM   2292  O   LEU A 157      14.761  16.498   7.220  1.00 10.35           O
ATOM   2293  CB  LEU A 157      17.107  15.486   8.966  1.00  9.83           C
ATOM   2294  CG  LEU A 157      18.387  15.740   9.772  1.00  9.67           C
ATOM   2295  CD1 LEU A 157      18.292  15.013  11.109  1.00 10.87           C
ATOM   2296  CD2 LEU A 157      19.628  15.288   9.019  1.00 10.71           C
ATOM   2297  H   LEU A 157      17.055  17.931   8.039  1.00 11.29           H
ATOM   2298  HA  LEU A 157      17.750  15.490   6.996  1.00 11.16           H
ATOM   2299 1HB  LEU A 157      16.368  15.900   9.438  1.00 11.80           H
ATOM   2300 2HB  LEU A 157      16.942  14.530   8.957  1.00 11.80           H
ATOM   2301  HG  LEU A 157      18.461  16.702   9.945  1.00 11.60           H
ATOM   2302 1HD1 LEU A 157      17.506  15.304  11.576  1.00 16.30           H
ATOM   2303 2HD1 LEU A 157      18.241  14.067  10.955  1.00 16.30           H
ATOM   2304 3HD1 LEU A 157      19.070  15.210  11.637  1.00 16.30           H
ATOM   2305 1HD2 LEU A 157      19.679  15.749   8.179  1.00 16.07           H
ATOM   2306 2HD2 LEU A 157      20.409  15.486   9.541  1.00 16.07           H
ATOM   2307 3HD2 LEU A 157      19.580  14.342   8.862  1.00 16.07           H
ATOM   2308  N   LYS A 158      15.531  14.662   6.151  1.00  9.74           N
ATOM   2309  CA  LYS A 158      14.256  14.375   5.492  1.00 10.05           C
ATOM   2310  C   LYS A 158      13.776  12.967   5.822  1.00 10.07           C
ATOM   2311  O   LYS A 158      14.535  12.083   6.257  1.00 10.71           O
ATOM   2312  CB  LYS A 158      14.413  14.552   3.963  1.00 11.07           C
ATOM   2313  CG  LYS A 158      14.928  15.916   3.563  1.00 12.99           C
ATOM   2314  CD  LYS A 158      14.824  16.225   2.121  1.00 15.67           C
ATOM   2315  CE  LYS A 158      15.162  17.660   1.811  1.00 33.65           C
ATOM   2316  NZ  LYS A 158      14.396  17.872   0.534  1.00 64.96           N
ATOM   2317  H   LYS A 158      16.190  14.120   6.043  1.00 11.69           H
ATOM   2318  HA  LYS A 158      13.587  15.016   5.813  1.00 12.06           H
ATOM   2319 1HB  LYS A 158      15.024  13.876   3.631  1.00 13.29           H
ATOM   2320 2HB  LYS A 158      13.552  14.405   3.541  1.00 13.29           H
ATOM   2321 1HG  LYS A 158      14.436  16.589   4.058  1.00 15.58           H
ATOM   2322 2HG  LYS A 158      15.859  15.984   3.826  1.00 15.58           H
ATOM   2323 1HD  LYS A 158      15.426  15.644   1.628  1.00 18.80           H
ATOM   2324 2HD  LYS A 158      13.921  16.039   1.821  1.00 18.80           H
ATOM   2325 1HE  LYS A 158      14.856  18.256   2.512  1.00 40.38           H
ATOM   2326 2HE  LYS A 158      16.115  17.781   1.678  1.00 40.38           H
ATOM   2327 1HZ  LYS A 158      13.529  17.731   0.681  1.00 97.44           H
ATOM   2328 2HZ  LYS A 158      14.516  18.707   0.251  1.00 97.44           H
ATOM   2329 3HZ  LYS A 158      14.688  17.304  -0.085  1.00 97.44           H
ATOM   2330  N   HIS A 159      12.485  12.722   5.570  1.00 10.70           N
ATOM   2331  CA  HIS A 159      11.886  11.421   5.735  1.00 10.81           C
ATOM   2332  C   HIS A 159      12.102  10.595   4.411  1.00 11.25           C
ATOM   2333  O   HIS A 159      11.563  10.954   3.357  1.00 11.95           O
ATOM   2334  CB  HIS A 159      10.394  11.530   6.016  1.00 12.62           C
ATOM   2335  CG  HIS A 159       9.688  10.189   6.125  1.00 14.21           C
ATOM   2336  CD2 HIS A 159       8.632   9.648   5.488  1.00 17.77           C
ATOM   2337  ND1 HIS A 159      10.154   9.194   6.972  1.00 14.56           N
ATOM   2338  CE1 HIS A 159       9.353   8.103   6.877  1.00 16.58           C
ATOM   2339  NE2 HIS A 159       8.405   8.377   5.981  1.00 18.64           N
ATOM   2340  H   HIS A 159      11.991  13.370   5.298  1.00 12.84           H
ATOM   2341  HA  HIS A 159      12.322  10.957   6.480  1.00 12.97           H
ATOM   2342 1HB  HIS A 159      10.267  12.018   6.845  1.00 15.15           H
ATOM   2343 2HB  HIS A 159       9.979  12.045   5.306  1.00 15.15           H
ATOM   2344  HD1 HIS A 159      10.845   9.259   7.480  1.00 17.47           H
ATOM   2345  HD2 HIS A 159       8.135  10.064   4.821  1.00 21.32           H
ATOM   2346  HE1 HIS A 159       9.447   7.308   7.350  1.00 19.90           H
ATOM   2347  N   GLN A 160      12.908   9.545   4.507  1.00 11.06           N
ATOM   2348  CA  GLN A 160      13.101   8.652   3.368  1.00 11.62           C
ATOM   2349  C   GLN A 160      13.520   9.389   2.111  1.00 11.30           C
ATOM   2350  O   GLN A 160      13.117   9.011   0.979  1.00 13.01           O
ATOM   2351  CB  GLN A 160      11.860   7.778   3.111  1.00 12.96           C
ATOM   2352  CG  GLN A 160      11.623   6.820   4.309  1.00 16.01           C
ATOM   2353  CD  GLN A 160      10.263   5.987   4.141  1.00 21.36           C
ATOM   2354  NE2 GLN A 160       9.387   6.349   3.271  1.00 30.39           N
ATOM   2355  OE1 GLN A 160      10.179   4.925   4.855  1.00 30.27           O
ATOM   2356  H   GLN A 160      13.319   9.389   5.246  1.00 13.27           H
ATOM   2357  HA  GLN A 160      13.834   8.045   3.601  1.00 13.95           H
ATOM   2358 1HB  GLN A 160      11.082   8.345   2.989  1.00 15.55           H
ATOM   2359 2HB  GLN A 160      11.987   7.261   2.301  1.00 15.55           H
ATOM   2360 1HG  GLN A 160      12.369   6.204   4.379  1.00 19.21           H
ATOM   2361 2HG  GLN A 160      11.584   7.336   5.129  1.00 19.21           H
ATOM   2362 1HE2 GLN A 160       8.689   5.865   3.137  1.00 36.47           H
ATOM   2363 2HE2 GLN A 160       9.500   7.074   2.822  1.00 36.47           H
ATOM   2364  N   GLN A 161      14.407  10.371   2.249  1.00 11.39           N
ATOM   2365  CA  GLN A 161      14.986  11.077   1.139  1.00 11.36           C
ATOM   2366  C   GLN A 161      16.353  11.592   1.565  1.00 10.35           C
ATOM   2367  O   GLN A 161      16.552  11.901   2.737  1.00 10.78           O
ATOM   2368  CB  GLN A 161      14.126  12.305   0.731  1.00 13.76           C
ATOM   2369  CG  GLN A 161      12.738  12.060   0.284  1.00 17.74           C
ATOM   2370  CD  GLN A 161      12.052  13.516   0.119  1.00 30.12           C
ATOM   2371  NE2 GLN A 161      11.233  13.851   1.310  1.00 49.40           N
ATOM   2372  OE1 GLN A 161      12.609  14.377  -0.569  1.00 35.23           O
ATOM   2373  H   GLN A 161      14.645  10.595   3.044  1.00 13.66           H
ATOM   2374  HA  GLN A 161      15.083  10.471   0.375  1.00 13.63           H
ATOM   2375 1HB  GLN A 161      14.091  12.909   1.489  1.00 16.51           H
ATOM   2376 2HB  GLN A 161      14.590  12.769   0.016  1.00 16.51           H
ATOM   2377 1HG  GLN A 161      12.732  11.585  -0.562  1.00 21.28           H
ATOM   2378 2HG  GLN A 161      12.258  11.531   0.940  1.00 21.28           H
ATOM   2379 1HE2 GLN A 161      11.132  14.673   1.545  1.00 59.28           H
ATOM   2380 2HE2 GLN A 161      10.859  13.225   1.766  1.00 59.28           H
ATOM   2381  N   PRO A 162      17.287  11.791   0.642  1.00 10.82           N
ATOM   2382  CA  PRO A 162      18.591  12.387   1.006  1.00 11.12           C
ATOM   2383  C   PRO A 162      18.380  13.866   1.406  1.00 10.30           C
ATOM   2384  O   PRO A 162      17.517  14.531   0.882  1.00 12.93           O
ATOM   2385  CB  PRO A 162      19.438  12.238  -0.265  1.00 13.89           C
ATOM   2386  CG  PRO A 162      18.537  11.806  -1.302  1.00 18.45           C
ATOM   2387  CD  PRO A 162      17.261  11.382  -0.777  1.00 12.55           C
ATOM   2388  HA  PRO A 162      18.997  11.889   1.745  1.00 13.35           H
ATOM   2389 1HB  PRO A 162      19.846  13.085  -0.501  1.00 16.67           H
ATOM   2390 2HB  PRO A 162      20.139  11.582  -0.130  1.00 16.67           H
ATOM   2391 1HG  PRO A 162      18.397  12.536  -1.926  1.00 22.15           H
ATOM   2392 2HG  PRO A 162      18.941  11.071  -1.789  1.00 22.15           H
ATOM   2393 1HD  PRO A 162      16.532  11.817  -1.248  1.00 15.06           H
ATOM   2394 2HD  PRO A 162      17.157  10.421  -0.857  1.00 15.06           H
ATOM   2395  N   GLY A 163      19.242  14.313   2.317  1.00  9.86           N
ATOM   2396  CA  GLY A 163      19.257  15.676   2.809  1.00  9.87           C
ATOM   2397  C   GLY A 163      20.644  16.254   2.759  1.00  9.46           C
ATOM   2398  O   GLY A 163      21.527  15.743   2.074  1.00 10.51           O
ATOM   2399  H   GLY A 163      19.823  13.762   2.630  1.00 11.83           H
ATOM   2400 1HA  GLY A 163      18.661  16.220   2.270  1.00 11.85           H
ATOM   2401 2HA  GLY A 163      18.933  15.692   3.723  1.00 11.85           H
ATOM   2402  N   VAL A 164      20.846  17.402   3.459  1.00  9.79           N
ATOM   2403  CA  VAL A 164      22.126  18.080   3.431  1.00 10.08           C
ATOM   2404  C   VAL A 164      22.590  18.532   4.800  1.00  9.72           C
ATOM   2405  O   VAL A 164      21.789  18.876   5.688  1.00 10.31           O
ATOM   2406  CB  VAL A 164      22.132  19.331   2.465  1.00 11.33           C
ATOM   2407  CG1 VAL A 164      21.830  18.924   1.023  1.00 12.91           C
ATOM   2408  CG2 VAL A 164      21.143  20.420   2.966  1.00 13.07           C
ATOM   2409  H   VAL A 164      20.204  17.731   3.926  1.00 11.75           H
ATOM   2410  HA  VAL A 164      22.789  17.443   3.091  1.00 12.09           H
ATOM   2411  HB  VAL A 164      23.033  19.717   2.483  1.00 13.59           H
ATOM   2412 1HG1 VAL A 164      22.455  18.251   0.743  1.00 19.37           H
ATOM   2413 2HG1 VAL A 164      20.938  18.574   0.969  1.00 19.37           H
ATOM   2414 3HG1 VAL A 164      21.907  19.691   0.451  1.00 19.37           H
ATOM   2415 1HG2 VAL A 164      21.355  20.652   3.873  1.00 19.61           H
ATOM   2416 2HG2 VAL A 164      21.216  21.199   2.410  1.00 19.61           H
ATOM   2417 3HG2 VAL A 164      20.245  20.080   2.924  1.00 19.61           H
ATOM   2418  N   TYR A 165      23.914  18.630   4.913  1.00 10.01           N
ATOM   2419  CA  TYR A 165      24.617  19.476   5.869  1.00 10.25           C
ATOM   2420  C   TYR A 165      25.354  20.555   5.009  1.00 10.29           C
ATOM   2421  O   TYR A 165      26.245  20.208   4.222  1.00 12.42           O
ATOM   2422  CB  TYR A 165      25.666  18.744   6.712  1.00 11.96           C
ATOM   2423  CG  TYR A 165      25.067  17.853   7.791  1.00 11.55           C
ATOM   2424  CD1 TYR A 165      24.696  16.561   7.614  1.00 12.09           C
ATOM   2425  CD2 TYR A 165      24.874  18.429   9.087  1.00 13.32           C
ATOM   2426  CE1 TYR A 165      24.088  15.745   8.662  1.00 11.86           C
ATOM   2427  CE2 TYR A 165      24.290  17.684  10.112  1.00 13.60           C
ATOM   2428  CZ  TYR A 165      23.879  16.398   9.897  1.00 12.29           C
ATOM   2429  OH  TYR A 165      23.257  15.731  10.950  1.00 14.45           O
ATOM   2430  H   TYR A 165      24.393  18.155   4.379  1.00 12.02           H
ATOM   2431  HA  TYR A 165      23.969  19.914   6.460  1.00 12.30           H
ATOM   2432 1HB  TYR A 165      26.215  18.200   6.125  1.00 14.35           H
ATOM   2433 2HB  TYR A 165      26.244  19.400   7.132  1.00 14.35           H
ATOM   2434  HD1 TYR A 165      24.837  16.173   6.780  1.00 14.50           H
ATOM   2435  HD2 TYR A 165      25.141  19.305   9.248  1.00 15.98           H
ATOM   2436  HE1 TYR A 165      23.854  14.855   8.526  1.00 14.23           H
ATOM   2437  HE2 TYR A 165      24.178  18.068  10.952  1.00 16.32           H
ATOM   2438  HH  TYR A 165      23.069  14.967  10.716  1.00 21.67           H
ATOM   2439  N   ASP A 166      24.938  21.801   5.154  1.00  9.95           N
ATOM   2440  CA  ASP A 166      25.580  22.947   4.503  1.00  9.63           C
ATOM   2441  C   ASP A 166      26.661  23.498   5.435  1.00 10.42           C
ATOM   2442  O   ASP A 166      26.311  23.866   6.583  1.00 13.22           O
ATOM   2443  CB  ASP A 166      24.535  24.058   4.180  1.00 10.76           C
ATOM   2444  CG  ASP A 166      23.482  23.613   3.182  1.00 10.69           C
ATOM   2445  OD1 ASP A 166      23.942  22.927   2.173  1.00 11.50           O
ATOM   2446  OD2 ASP A 166      22.309  23.982   3.275  1.00 10.89           O
ATOM   2447  H   ASP A 166      24.256  21.948   5.657  1.00 11.94           H
ATOM   2448  HA  ASP A 166      25.999  22.648   3.669  1.00 11.56           H
ATOM   2449 1HB  ASP A 166      24.096  24.327   5.003  1.00 12.91           H
ATOM   2450 2HB  ASP A 166      24.998  24.833   3.825  1.00 12.91           H
ATOM   2451  N   PHE A 167      27.896  23.531   5.030  1.00  9.38           N
ATOM   2452  CA  PHE A 167      28.969  24.093   5.824  1.00  9.46           C
ATOM   2453  C   PHE A 167      29.391  25.442   5.277  1.00  9.25           C
ATOM   2454  O   PHE A 167      29.783  25.547   4.091  1.00 10.09           O
ATOM   2455  CB  PHE A 167      30.209  23.163   5.880  1.00 10.17           C
ATOM   2456  CG  PHE A 167      29.985  21.973   6.808  1.00 10.08           C
ATOM   2457  CD1 PHE A 167      29.416  20.775   6.341  1.00 11.16           C
ATOM   2458  CD2 PHE A 167      30.304  22.078   8.151  1.00 10.87           C
ATOM   2459  CE1 PHE A 167      29.161  19.729   7.192  1.00 12.13           C
ATOM   2460  CE2 PHE A 167      30.026  21.011   9.046  1.00 12.44           C
ATOM   2461  CZ  PHE A 167      29.476  19.846   8.551  1.00 12.27           C
ATOM   2462  H   PHE A 167      28.085  23.205   4.256  1.00 11.26           H
ATOM   2463  HA  PHE A 167      28.639  24.222   6.738  1.00 11.35           H
ATOM   2464 1HB  PHE A 167      30.407  22.839   4.987  1.00 12.20           H
ATOM   2465 2HB  PHE A 167      30.975  23.670   6.190  1.00 12.20           H
ATOM   2466  HD1 PHE A 167      29.208  20.690   5.438  1.00 13.39           H
ATOM   2467  HD2 PHE A 167      30.705  22.854   8.470  1.00 13.04           H
ATOM   2468  HE1 PHE A 167      28.781  18.945   6.868  1.00 14.55           H
ATOM   2469  HE2 PHE A 167      30.211  21.096   9.953  1.00 14.93           H
ATOM   2470  HZ  PHE A 167      29.314  19.132   9.124  1.00 14.72           H
ATOM   2471  N   GLY A 168      29.343  26.487   6.129  1.00  9.86           N
ATOM   2472  CA  GLY A 168      29.892  27.791   5.767  1.00 10.46           C
ATOM   2473  C   GLY A 168      28.922  28.698   5.031  1.00 10.33           C
ATOM   2474  O   GLY A 168      29.350  29.840   4.696  1.00 12.19           O
ATOM   2475  H   GLY A 168      28.981  26.383   6.902  1.00 11.83           H
ATOM   2476 1HA  GLY A 168      30.183  28.241   6.576  1.00 12.55           H
ATOM   2477 2HA  GLY A 168      30.674  27.655   5.210  1.00 12.55           H
ATOM   2478  N   PHE A 169      27.691  28.295   4.759  1.00 10.61           N
ATOM   2479  CA  PHE A 169      26.729  29.116   4.047  1.00 11.05           C
ATOM   2480  C   PHE A 169      25.323  28.590   4.361  1.00 10.12           C
ATOM   2481  O   PHE A 169      25.150  27.452   4.794  1.00 11.27           O
ATOM   2482  CB  PHE A 169      26.969  29.136   2.530  1.00 11.58           C
ATOM   2483  CG  PHE A 169      26.449  27.933   1.786  1.00 11.58           C
ATOM   2484  CD1 PHE A 169      27.019  26.668   1.931  1.00 11.62           C
ATOM   2485  CD2 PHE A 169      25.376  28.049   0.923  1.00 13.14           C
ATOM   2486  CE1 PHE A 169      26.488  25.543   1.290  1.00 12.71           C
ATOM   2487  CE2 PHE A 169      24.842  26.953   0.275  1.00 14.10           C
ATOM   2488  CZ  PHE A 169      25.409  25.707   0.456  1.00 13.24           C
ATOM   2489  H   PHE A 169      27.450  27.511   5.017  1.00 12.73           H
ATOM   2490  HA  PHE A 169      26.797  30.034   4.383  1.00 13.26           H
ATOM   2491 1HB  PHE A 169      26.551  29.930   2.162  1.00 13.90           H
ATOM   2492 2HB  PHE A 169      27.923  29.207   2.370  1.00 13.90           H
ATOM   2493  HD1 PHE A 169      27.771  26.569   2.468  1.00 13.94           H
ATOM   2494  HD2 PHE A 169      25.003  28.888   0.775  1.00 15.76           H
ATOM   2495  HE1 PHE A 169      26.859  24.701   1.426  1.00 15.26           H
ATOM   2496  HE2 PHE A 169      24.104  27.054  -0.282  1.00 16.92           H
ATOM   2497  HZ  PHE A 169      25.056  24.971   0.009  1.00 15.89           H
ATOM   2498  N   ILE A 170      24.341  29.455   4.110  1.00 10.54           N
ATOM   2499  CA  ILE A 170      22.925  29.151   4.246  1.00 10.16           C
ATOM   2500  C   ILE A 170      22.303  29.008   2.864  1.00 10.74           C
ATOM   2501  O   ILE A 170      22.465  29.901   1.997  1.00 11.94           O
ATOM   2502  CB  ILE A 170      22.226  30.291   5.044  1.00 10.56           C
ATOM   2503  CG1 ILE A 170      22.734  30.398   6.461  1.00 11.95           C
ATOM   2504  CG2 ILE A 170      20.690  30.161   4.987  1.00 12.19           C
ATOM   2505  CD1 ILE A 170      22.297  31.598   7.243  1.00 12.99           C
ATOM   2506  H   ILE A 170      24.559  30.246   3.850  1.00 12.65           H
ATOM   2507  HA  ILE A 170      22.822  28.307   4.734  1.00 12.19           H
ATOM   2508  HB  ILE A 170      22.457  31.132   4.597  1.00 12.68           H
ATOM   2509 1HG1 ILE A 170      22.451  29.605   6.943  1.00 14.34           H
ATOM   2510 2HG1 ILE A 170      23.703  30.390   6.435  1.00 14.34           H
ATOM   2511 1HG2 ILE A 170      20.408  30.097   4.071  1.00 18.29           H
ATOM   2512 2HG2 ILE A 170      20.417  29.372   5.461  1.00 18.29           H
ATOM   2513 3HG2 ILE A 170      20.287  30.933   5.391  1.00 18.29           H
ATOM   2514 1HD1 ILE A 170      22.594  32.395   6.798  1.00 19.49           H
ATOM   2515 2HD1 ILE A 170      21.339  31.607   7.308  1.00 19.49           H
ATOM   2516 3HD1 ILE A 170      22.678  31.562   8.123  1.00 19.49           H
ATOM   2517  N   ASP A 171      21.580  27.902   2.642  1.00 10.36           N
ATOM   2518  CA  ASP A 171      20.829  27.668   1.386  1.00 10.43           C
ATOM   2519  C   ASP A 171      19.382  28.050   1.586  1.00 10.10           C
ATOM   2520  O   ASP A 171      18.604  27.312   2.205  1.00 10.76           O
ATOM   2521  CB  ASP A 171      20.995  26.224   0.959  1.00 11.16           C
ATOM   2522  CG  ASP A 171      20.297  25.883  -0.376  1.00 11.07           C
ATOM   2523  OD1 ASP A 171      19.530  26.742  -0.888  1.00 10.81           O
ATOM   2524  OD2 ASP A 171      20.547  24.774  -0.858  1.00 12.95           O
ATOM   2525  H   ASP A 171      21.550  27.300   3.256  1.00 12.43           H
ATOM   2526  HA  ASP A 171      21.207  28.243   0.688  1.00 12.52           H
ATOM   2527 1HB  ASP A 171      21.942  26.030   0.875  1.00 13.39           H
ATOM   2528 2HB  ASP A 171      20.637  25.650   1.654  1.00 13.39           H
ATOM   2529  N   SER A 172      18.993  29.264   1.148  1.00 10.39           N
ATOM   2530  CA  SER A 172      17.673  29.797   1.402  1.00 10.52           C
ATOM   2531  C   SER A 172      16.577  29.061   0.653  1.00 10.15           C
ATOM   2532  O   SER A 172      15.392  29.200   0.966  1.00 11.37           O
ATOM   2533  CB ASER A 172      17.617  31.358   0.870  0.41 14.59           C
ATOM   2534  CB BSER A 172      17.591  31.252   1.222  0.59 11.02           C
ATOM   2535  OG ASER A 172      16.391  31.940   1.312  0.41 15.30           O
ATOM   2536  OG BSER A 172      18.384  31.954   2.175  0.59 11.84           O
ATOM   2537  H   SER A 172      19.552  29.739   0.700  1.00 12.47           H
ATOM   2538  HA ASER A 172      17.488  29.772   2.364  1.00 12.63           H
ATOM   2539 1HB ASER A 172      18.369  31.857   1.225  0.41 17.51           H
ATOM   2540 2HB ASER A 172      17.665  31.380  -0.099  0.41 17.51           H
ATOM   2541 1HB BSER A 172      17.889  31.480   0.328  0.59 13.22           H
ATOM   2542 2HB BSER A 172      16.666  31.532   1.309  0.59 13.22           H
ATOM   2543  N   SER A 173      16.946  28.227  -0.343  1.00 10.09           N
ATOM   2544  CA  SER A 173      15.960  27.388  -1.044  1.00 10.12           C
ATOM   2545  C   SER A 173      15.532  26.195  -0.184  1.00 10.10           C
ATOM   2546  O   SER A 173      14.594  25.478  -0.585  1.00 11.27           O
ATOM   2547  CB  SER A 173      16.453  26.905  -2.387  1.00 11.11           C
ATOM   2548  OG  SER A 173      17.409  25.862  -2.306  1.00 11.55           O
ATOM   2549  H   SER A 173      17.774  28.185  -0.572  1.00 12.10           H
ATOM   2550  HA  SER A 173      15.165  27.938  -1.202  1.00 12.14           H
ATOM   2551 1HB  SER A 173      15.694  26.594  -2.905  1.00 13.33           H
ATOM   2552 2HB  SER A 173      16.847  27.653  -2.863  1.00 13.33           H
ATOM   2553  HG  SER A 173      18.064  26.124  -1.888  1.00 17.33           H
ATOM   2554  N   LYS A 174      16.162  25.940   0.958  1.00 10.09           N
ATOM   2555  CA  LYS A 174      15.825  24.782   1.803  1.00 10.44           C
ATOM   2556  C   LYS A 174      14.708  25.063   2.778  1.00 10.78           C
ATOM   2557  O   LYS A 174      14.361  24.191   3.591  1.00 12.97           O
ATOM   2558  CB  LYS A 174      17.126  24.274   2.522  1.00 11.22           C
ATOM   2559  CG  LYS A 174      18.164  23.693   1.659  1.00 12.40           C
ATOM   2560  CD  LYS A 174      17.810  22.304   1.104  1.00 15.42           C
ATOM   2561  CE ALYS A 174      18.807  22.021   0.007  0.52 15.67           C
ATOM   2562  CE BLYS A 174      18.822  21.552   0.290  0.48 18.07           C
ATOM   2563  NZ ALYS A 174      18.377  20.915  -0.822  0.52 16.17           N
ATOM   2564  NZ BLYS A 174      18.853  22.198  -0.993  0.48 16.35           N
ATOM   2565  H   LYS A 174      16.789  26.470   1.213  1.00 12.11           H
ATOM   2566  HA  LYS A 174      15.520  24.064   1.209  1.00 12.53           H
ATOM   2567 1HB  LYS A 174      17.515  25.020   3.005  1.00 13.47           H
ATOM   2568 2HB  LYS A 174      16.869  23.607   3.178  1.00 13.47           H
ATOM   2569 1HG  LYS A 174      18.324  24.295   0.915  1.00 14.88           H
ATOM   2570 2HG  LYS A 174      18.988  23.626   2.165  1.00 14.88           H
ATOM   2571 1HD ALYS A 174      17.873  21.633   1.801  1.00 18.50           H
ATOM   2572 2HD ALYS A 174      16.906  22.300   0.750  1.00 18.50           H
ATOM   2573 1HE ALYS A 174      18.914  22.813  -0.543  0.52 18.80           H
ATOM   2574 2HE ALYS A 174      19.668  21.812   0.402  0.52 18.80           H
ATOM   2575 1HE BLYS A 174      19.695  21.591   0.712  0.48 21.69           H
ATOM   2576 2HE BLYS A 174      18.562  20.622   0.197  0.48 21.69           H
ATOM   2577 1HZ ALYS A 174      17.590  21.108  -1.189  0.52 24.25           H
ATOM   2578 2HZ ALYS A 174      18.978  20.774  -1.464  0.52 24.25           H
ATOM   2579 3HZ ALYS A 174      18.300  20.182  -0.323  0.52 24.25           H
ATOM   2580 1HZ BLYS A 174      19.080  23.052  -0.890  0.48 24.52           H
ATOM   2581 2HZ BLYS A 174      19.449  21.793  -1.515  0.48 24.52           H
ATOM   2582 3HZ BLYS A 174      18.048  22.148  -1.370  0.48 24.52           H
ATOM   2583  N   TYR A 175      14.125  26.282   2.788  1.00 10.22           N
ATOM   2584  CA  TYR A 175      13.078  26.600   3.734  1.00 10.32           C
ATOM   2585  C   TYR A 175      12.112  27.631   3.118  1.00 10.14           C
ATOM   2586  O   TYR A 175      12.454  28.321   2.112  1.00 10.91           O
ATOM   2587  CB  TYR A 175      13.631  27.111   5.076  1.00 10.83           C
ATOM   2588  CG  TYR A 175      14.573  28.283   4.993  1.00 10.62           C
ATOM   2589  CD1 TYR A 175      15.943  28.069   4.811  1.00 11.06           C
ATOM   2590  CD2 TYR A 175      14.104  29.609   5.079  1.00 10.79           C
ATOM   2591  CE1 TYR A 175      16.843  29.148   4.752  1.00 11.14           C
ATOM   2592  CE2 TYR A 175      14.976  30.689   4.986  1.00 11.57           C
ATOM   2593  CZ  TYR A 175      16.347  30.443   4.827  1.00 11.63           C
ATOM   2594  OH  TYR A 175      17.242  31.487   4.734  1.00 12.76           O
ATOM   2595  H   TYR A 175      14.380  26.878   2.223  1.00 12.26           H
ATOM   2596  HA  TYR A 175      12.571  25.780   3.910  1.00 12.38           H
ATOM   2597 1HB  TYR A 175      12.881  27.361   5.639  1.00 12.99           H
ATOM   2598 2HB  TYR A 175      14.092  26.379   5.514  1.00 12.99           H
ATOM   2599  HD1 TYR A 175      16.264  27.201   4.726  1.00 13.28           H
ATOM   2600  HD2 TYR A 175      13.195  29.765   5.200  1.00 12.94           H
ATOM   2601  HE1 TYR A 175      17.757  28.997   4.665  1.00 13.36           H
ATOM   2602  HE2 TYR A 175      14.654  31.560   5.028  1.00 13.88           H
ATOM   2603  HH  TYR A 175      16.838  32.198   4.791  1.00 19.14           H
ATOM   2604  N   THR A 176      10.926  27.719   3.701  1.00 10.44           N
ATOM   2605  CA  THR A 176       9.897  28.674   3.349  1.00 10.68           C
ATOM   2606  C   THR A 176      10.017  29.912   4.250  1.00 10.75           C
ATOM   2607  O   THR A 176      10.213  29.803   5.452  1.00 12.46           O
ATOM   2608  CB ATHR A 176       8.473  28.082   3.400  0.41 13.08           C
ATOM   2609  CB BTHR A 176       8.566  28.054   3.600  0.59 12.29           C
ATOM   2610  CG2ATHR A 176       8.478  26.551   2.831  0.41 26.56           C
ATOM   2611  OG1ATHR A 176       8.039  27.653   4.514  0.41 17.93           O
ATOM   2612  CG2BTHR A 176       7.418  28.994   3.158  0.59 12.26           C
ATOM   2613  OG1BTHR A 176       8.514  26.850   2.876  0.59 12.66           O
ATOM   2614  H   THR A 176      10.754  27.165   4.336  1.00 12.53           H
ATOM   2615  HA ATHR A 176      10.064  28.963   2.428  1.00 12.82           H
ATOM   2616  HB ATHR A 176       7.818  28.648   2.940  0.41 15.70           H
ATOM   2617  HB BTHR A 176       8.475  27.860   4.556  0.59 14.75           H
ATOM   2618 1HG2ATHR A 176       8.804  26.546   1.928  0.41 39.84           H
ATOM   2619 2HG2ATHR A 176       9.049  26.007   3.379  0.41 39.84           H
ATOM   2620 3HG2ATHR A 176       7.585  26.199   2.850  0.41 39.84           H
ATOM   2621  HG1BTHR A 176       8.468  26.961   2.022  0.59 18.99           H
ATOM   2622 1HG2BTHR A 176       7.477  29.821   3.643  0.59 18.40           H
ATOM   2623 2HG2BTHR A 176       7.492  29.170   2.217  0.59 18.40           H
ATOM   2624 3HG2BTHR A 176       6.574  28.576   3.340  0.59 18.40           H
ATOM   2625  N   GLY A 177       9.888  31.088   3.640  1.00 12.95           N
ATOM   2626  CA  GLY A 177       9.925  32.347   4.420  1.00 13.30           C
ATOM   2627  C   GLY A 177      11.306  32.683   4.935  1.00 12.01           C
ATOM   2628  O   GLY A 177      12.332  32.266   4.349  1.00 13.99           O
ATOM   2629  H   GLY A 177       9.783  31.117   2.787  1.00 15.54           H
ATOM   2630 1HA  GLY A 177       9.611  33.074   3.861  1.00 15.96           H
ATOM   2631 2HA  GLY A 177       9.318  32.269   5.173  1.00 15.96           H
ATOM   2632  N   SER A 178      11.369  33.464   6.005  1.00 12.40           N
ATOM   2633  CA  SER A 178      12.631  33.895   6.596  1.00 12.25           C
ATOM   2634  C   SER A 178      12.980  33.135   7.878  1.00 11.26           C
ATOM   2635  O   SER A 178      12.055  32.664   8.593  1.00 12.84           O
ATOM   2636  CB  SER A 178      12.566  35.389   6.947  1.00 14.56           C
ATOM   2637  OG  SER A 178      12.282  36.180   5.798  1.00 26.00           O
ATOM   2638  H   SER A 178      10.634  33.727   6.366  1.00 14.88           H
ATOM   2639  HA  SER A 178      13.348  33.756   5.943  1.00 14.70           H
ATOM   2640 1HB  SER A 178      11.876  35.532   7.614  1.00 17.47           H
ATOM   2641 2HB  SER A 178      13.413  35.667   7.327  1.00 17.47           H
ATOM   2642  N   LEU A 179      14.250  32.999   8.186  1.00 11.13           N
ATOM   2643  CA  LEU A 179      14.692  32.363   9.424  1.00 10.60           C
ATOM   2644  C   LEU A 179      14.342  33.227  10.640  1.00 11.00           C
ATOM   2645  O   LEU A 179      14.384  34.455  10.585  1.00 12.65           O
ATOM   2646  CB  LEU A 179      16.204  32.153   9.384  1.00 10.98           C
ATOM   2647  CG  LEU A 179      16.684  31.075   8.383  1.00 11.64           C
ATOM   2648  CD1 LEU A 179      18.170  31.253   8.054  1.00 12.82           C
ATOM   2649  CD2 LEU A 179      16.444  29.685   8.910  1.00 12.37           C
ATOM   2650  H   LEU A 179      14.843  33.296   7.638  1.00 13.36           H
ATOM   2651  HA  LEU A 179      14.251  31.492   9.512  1.00 12.72           H
ATOM   2652 1HB  LEU A 179      16.626  32.996   9.157  1.00 13.18           H
ATOM   2653 2HB  LEU A 179      16.504  31.905  10.273  1.00 13.18           H
ATOM   2654  HG  LEU A 179      16.173  31.179   7.553  1.00 13.97           H
ATOM   2655 1HD1 LEU A 179      18.319  32.140   7.720  1.00 19.23           H
ATOM   2656 2HD1 LEU A 179      18.691  31.118   8.849  1.00 19.23           H
ATOM   2657 3HD1 LEU A 179      18.429  30.612   7.389  1.00 19.23           H
ATOM   2658 1HD2 LEU A 179      15.513  29.577   9.116  1.00 18.55           H
ATOM   2659 2HD2 LEU A 179      16.702  29.041   8.246  1.00 18.55           H
ATOM   2660 3HD2 LEU A 179      16.965  29.550   9.705  1.00 18.55           H
ATOM   2661  N   THR A 180      14.062  32.526  11.755  1.00 10.24           N
ATOM   2662  CA  THR A 180      13.931  33.174  13.075  1.00 10.50           C
ATOM   2663  C   THR A 180      15.013  32.615  13.959  1.00 10.11           C
ATOM   2664  O   THR A 180      15.163  31.379  14.070  1.00 10.63           O
ATOM   2665  CB  THR A 180      12.551  32.910  13.701  1.00 11.18           C
ATOM   2666  CG2 THR A 180      12.409  33.661  15.050  1.00 12.74           C
ATOM   2667  OG1 THR A 180      11.516  33.386  12.842  1.00 12.81           O
ATOM   2668  H   THR A 180      13.956  31.675  11.696  1.00 12.29           H
ATOM   2669  HA  THR A 180      14.061  34.141  12.975  1.00 12.60           H
ATOM   2670  HB  THR A 180      12.437  31.947  13.848  1.00 13.42           H
ATOM   2671 1HG2 THR A 180      13.088  33.359  15.657  1.00 19.11           H
ATOM   2672 2HG2 THR A 180      12.507  34.604  14.903  1.00 19.11           H
ATOM   2673 3HG2 THR A 180      11.543  33.484  15.425  1.00 19.11           H
ATOM   2674  N   TYR A 181      15.805  33.504  14.567  1.00 10.21           N
ATOM   2675  CA  TYR A 181      16.918  33.112  15.441  1.00 10.24           C
ATOM   2676  C   TYR A 181      16.537  33.200  16.928  1.00 10.33           C
ATOM   2677  O   TYR A 181      15.737  34.015  17.354  1.00 12.09           O
ATOM   2678  CB  TYR A 181      18.142  33.957  15.131  1.00 10.97           C
ATOM   2679  CG  TYR A 181      18.807  33.628  13.821  1.00 11.06           C
ATOM   2680  CD1 TYR A 181      18.378  34.238  12.604  1.00 12.77           C
ATOM   2681  CD2 TYR A 181      19.808  32.663  13.723  1.00 11.12           C
ATOM   2682  CE1 TYR A 181      19.014  33.918  11.376  1.00 13.08           C
ATOM   2683  CE2 TYR A 181      20.395  32.353  12.538  1.00 11.58           C
ATOM   2684  CZ  TYR A 181      20.017  32.990  11.365  1.00 12.20           C
ATOM   2685  OH  TYR A 181      20.699  32.657  10.196  1.00 14.49           O
ATOM   2686  H   TYR A 181      15.656  34.341  14.441  1.00 12.25           H
ATOM   2687  HA  TYR A 181      17.140  32.178  15.243  1.00 12.29           H
ATOM   2688 1HB  TYR A 181      17.881  34.891  15.121  1.00 13.16           H
ATOM   2689 2HB  TYR A 181      18.789  33.840  15.845  1.00 13.16           H
ATOM   2690  HD1 TYR A 181      17.678  34.850  12.616  1.00 15.33           H
ATOM   2691  HD2 TYR A 181      20.082  32.218  14.492  1.00 13.34           H
ATOM   2692  HE1 TYR A 181      18.751  34.336  10.588  1.00 15.69           H
ATOM   2693  HE2 TYR A 181      21.061  31.705  12.512  1.00 13.90           H
ATOM   2694  N   THR A 182      17.244  32.358  17.709  1.00 10.00           N
ATOM   2695  CA  THR A 182      17.096  32.306  19.155  1.00 10.37           C
ATOM   2696  C   THR A 182      18.501  32.087  19.760  1.00  9.96           C
ATOM   2697  O   THR A 182      19.371  31.427  19.153  1.00 10.29           O
ATOM   2698  CB  THR A 182      16.099  31.230  19.563  1.00 10.95           C
ATOM   2699  CG2 THR A 182      16.646  29.815  19.429  1.00 10.99           C
ATOM   2700  OG1 THR A 182      15.632  31.445  20.900  1.00 12.31           O
ATOM   2701  H   THR A 182      17.809  31.828  17.336  1.00 12.00           H
ATOM   2702  HA  THR A 182      16.758  33.173  19.463  1.00 12.44           H
ATOM   2703  HB  THR A 182      15.326  31.304  18.966  1.00 13.14           H
ATOM   2704 1HG2 THR A 182      16.892  29.652  18.516  1.00 16.48           H
ATOM   2705 2HG2 THR A 182      17.417  29.715  19.992  1.00 16.48           H
ATOM   2706 3HG2 THR A 182      15.972  29.185  19.696  1.00 16.48           H
ATOM   2707  N   GLY A 183      18.692  32.575  20.978  1.00 10.53           N
ATOM   2708  CA  GLY A 183      19.991  32.440  21.635  1.00 10.41           C
ATOM   2709  C   GLY A 183      20.266  31.016  22.106  1.00 10.17           C
ATOM   2710  O   GLY A 183      19.393  30.310  22.581  1.00 11.96           O
ATOM   2711  H   GLY A 183      18.047  32.973  21.385  1.00 12.63           H
ATOM   2712 1HA  GLY A 183      20.688  32.710  21.017  1.00 12.49           H
ATOM   2713 2HA  GLY A 183      20.024  33.038  22.398  1.00 12.49           H
ATOM   2714  N   VAL A 184      21.559  30.631  22.017  1.00  9.83           N
ATOM   2715  CA  VAL A 184      22.029  29.317  22.455  1.00  9.33           C
ATOM   2716  C   VAL A 184      22.801  29.465  23.786  1.00  9.57           C
ATOM   2717  O   VAL A 184      23.659  30.368  23.934  1.00 10.61           O
ATOM   2718  CB  VAL A 184      22.920  28.681  21.363  1.00  9.71           C
ATOM   2719  CG1 VAL A 184      23.745  27.502  21.888  1.00 10.21           C
ATOM   2720  CG2 VAL A 184      22.040  28.232  20.192  1.00 11.08           C
ATOM   2721  H   VAL A 184      22.131  31.183  21.688  1.00 11.79           H
ATOM   2722  HA  VAL A 184      21.253  28.739  22.604  1.00 11.19           H
ATOM   2723  HB  VAL A 184      23.539  29.366  21.036  1.00 11.65           H
ATOM   2724 1HG1 VAL A 184      24.290  27.795  22.622  1.00 15.31           H
ATOM   2725 2HG1 VAL A 184      23.156  26.805  22.185  1.00 15.31           H
ATOM   2726 3HG1 VAL A 184      24.308  27.168  21.186  1.00 15.31           H
ATOM   2727 1HG2 VAL A 184      21.527  28.979  19.873  1.00 16.61           H
ATOM   2728 2HG2 VAL A 184      22.596  27.900  19.483  1.00 16.61           H
ATOM   2729 3HG2 VAL A 184      21.446  27.538  20.485  1.00 16.61           H
ATOM   2730  N   ASP A 185      22.549  28.528  24.683  1.00  9.86           N
ATOM   2731  CA  ASP A 185      23.298  28.356  25.930  1.00  9.95           C
ATOM   2732  C   ASP A 185      24.269  27.167  25.713  1.00  9.67           C
ATOM   2733  O   ASP A 185      23.834  26.025  25.609  1.00 10.83           O
ATOM   2734  CB  ASP A 185      22.336  28.070  27.074  1.00 10.95           C
ATOM   2735  CG  ASP A 185      23.055  27.847  28.420  1.00 12.70           C
ATOM   2736  OD1 ASP A 185      24.269  27.878  28.493  1.00 13.07           O
ATOM   2737  OD2 ASP A 185      22.269  27.749  29.434  1.00 20.31           O
ATOM   2738  H   ASP A 185      21.904  27.983  24.524  1.00 11.83           H
ATOM   2739  HA  ASP A 185      23.809  29.169  26.124  1.00 11.94           H
ATOM   2740 1HB  ASP A 185      21.721  28.815  27.163  1.00 13.14           H
ATOM   2741 2HB  ASP A 185      21.816  27.280  26.859  1.00 13.14           H
ATOM   2742  N   ASN A 186      25.543  27.464  25.597  1.00 10.01           N
ATOM   2743  CA  ASN A 186      26.570  26.461  25.343  1.00 10.47           C
ATOM   2744  C   ASN A 186      27.258  26.011  26.649  1.00 10.02           C
ATOM   2745  O   ASN A 186      28.302  25.317  26.594  1.00 11.11           O
ATOM   2746  CB  ASN A 186      27.577  26.858  24.297  1.00 12.70           C
ATOM   2747  CG  ASN A 186      28.482  27.971  24.718  1.00 14.92           C
ATOM   2748  ND2 ASN A 186      29.293  28.458  23.834  1.00 21.13           N
ATOM   2749  OD1 ASN A 186      28.414  28.424  25.885  1.00 15.97           O
ATOM   2750  H   ASN A 186      25.782  28.286  25.676  1.00 12.01           H
ATOM   2751  HA  ASN A 186      26.105  25.674  24.991  1.00 12.56           H
ATOM   2752 1HB  ASN A 186      28.117  26.084  24.075  1.00 15.24           H
ATOM   2753 2HB  ASN A 186      27.103  27.127  23.495  1.00 15.24           H
ATOM   2754 1HD2 ASN A 186      29.809  29.114  24.040  1.00 25.36           H
ATOM   2755 2HD2 ASN A 186      29.316  28.125  23.042  1.00 25.36           H
ATOM   2756  N   SER A 187      26.705  26.300  27.827  1.00 10.39           N
ATOM   2757  CA  SER A 187      27.400  26.029  29.092  1.00 11.41           C
ATOM   2758  C   SER A 187      27.541  24.558  29.419  1.00 10.95           C
ATOM   2759  O   SER A 187      28.399  24.216  30.266  1.00 14.28           O
ATOM   2760  CB  SER A 187      26.734  26.760  30.225  1.00 14.24           C
ATOM   2761  OG  SER A 187      25.460  26.346  30.497  1.00 16.14           O
ATOM   2762  H   SER A 187      25.921  26.655  27.847  1.00 12.46           H
ATOM   2763  HA  SER A 187      28.306  26.393  29.007  1.00 13.70           H
ATOM   2764 1HB  SER A 187      27.273  26.649  31.024  1.00 17.09           H
ATOM   2765 2HB  SER A 187      26.714  27.706  30.014  1.00 17.09           H
ATOM   2766  N   GLN A 188      26.785  23.673  28.795  1.00  9.63           N
ATOM   2767  CA  GLN A 188      26.932  22.227  28.922  1.00  9.56           C
ATOM   2768  C   GLN A 188      27.413  21.587  27.593  1.00  9.22           C
ATOM   2769  O   GLN A 188      27.357  20.371  27.404  1.00 10.16           O
ATOM   2770  CB  GLN A 188      25.652  21.569  29.461  1.00  9.98           C
ATOM   2771  CG  GLN A 188      25.502  21.831  30.957  1.00 10.85           C
ATOM   2772  CD  GLN A 188      26.508  21.059  31.773  1.00 10.38           C
ATOM   2773  NE2 GLN A 188      26.838  21.611  32.949  1.00 14.24           N
ATOM   2774  OE1 GLN A 188      26.968  19.960  31.388  1.00 10.86           O
ATOM   2775  H   GLN A 188      26.164  23.970  28.280  1.00 11.56           H
ATOM   2776  HA  GLN A 188      27.635  22.068  29.586  1.00 11.47           H
ATOM   2777 1HB  GLN A 188      24.882  21.926  28.990  1.00 11.98           H
ATOM   2778 2HB  GLN A 188      25.687  20.613  29.301  1.00 11.98           H
ATOM   2779 1HG  GLN A 188      25.614  22.780  31.128  1.00 13.02           H
ATOM   2780 2HG  GLN A 188      24.607  21.582  31.236  1.00 13.02           H
ATOM   2781 1HE2 GLN A 188      27.386  21.208  33.475  1.00 17.09           H
ATOM   2782 2HE2 GLN A 188      26.500  22.368  33.178  1.00 17.09           H
ATOM   2783  N   GLY A 189      27.910  22.425  26.682  1.00  9.13           N
ATOM   2784  CA  GLY A 189      28.460  21.961  25.420  1.00  8.99           C
ATOM   2785  C   GLY A 189      27.445  21.653  24.321  1.00  8.52           C
ATOM   2786  O   GLY A 189      27.872  21.245  23.230  1.00  9.45           O
ATOM   2787  H   GLY A 189      27.905  23.269  26.848  1.00 10.96           H
ATOM   2788 1HA  GLY A 189      29.073  22.636  25.088  1.00 10.79           H
ATOM   2789 2HA  GLY A 189      28.977  21.158  25.590  1.00 10.79           H
ATOM   2790  N   PHE A 190      26.160  21.827  24.606  1.00  8.76           N
ATOM   2791  CA  PHE A 190      25.108  21.499  23.652  1.00  8.52           C
ATOM   2792  C   PHE A 190      24.593  22.771  22.953  1.00  8.56           C
ATOM   2793  O   PHE A 190      24.744  23.887  23.418  1.00  9.43           O
ATOM   2794  CB  PHE A 190      23.913  20.842  24.349  1.00  9.37           C
ATOM   2795  CG  PHE A 190      24.248  19.565  25.116  1.00  9.07           C
ATOM   2796  CD1 PHE A 190      24.816  18.455  24.473  1.00  9.84           C
ATOM   2797  CD2 PHE A 190      23.926  19.464  26.480  1.00  9.96           C
ATOM   2798  CE1 PHE A 190      25.086  17.289  25.187  1.00 10.54           C
ATOM   2799  CE2 PHE A 190      24.175  18.282  27.179  1.00 11.33           C
ATOM   2800  CZ  PHE A 190      24.745  17.216  26.546  1.00 11.27           C
ATOM   2801  H   PHE A 190      25.941  22.141  25.376  1.00 10.52           H
ATOM   2802  HA  PHE A 190      25.466  20.883  22.978  1.00 10.22           H
ATOM   2803 1HB  PHE A 190      23.526  21.482  24.967  1.00 11.24           H
ATOM   2804 2HB  PHE A 190      23.241  20.636  23.682  1.00 11.24           H
ATOM   2805  HD1 PHE A 190      25.014  18.498  23.565  1.00 11.81           H
ATOM   2806  HD2 PHE A 190      23.546  20.190  26.920  1.00 11.96           H
ATOM   2807  HE1 PHE A 190      25.490  16.565  24.765  1.00 12.65           H
ATOM   2808  HE2 PHE A 190      23.952  18.220  28.080  1.00 13.60           H
ATOM   2809  HZ  PHE A 190      24.908  16.433  27.020  1.00 13.52           H
ATOM   2810  N   TRP A 191      23.912  22.511  21.812  1.00  8.59           N
ATOM   2811  CA  TRP A 191      23.124  23.559  21.138  1.00  8.41           C
ATOM   2812  C   TRP A 191      21.750  23.634  21.841  1.00  8.51           C
ATOM   2813  O   TRP A 191      20.711  23.167  21.364  1.00  9.08           O
ATOM   2814  CB  TRP A 191      22.998  23.232  19.639  1.00  8.80           C
ATOM   2815  CG  TRP A 191      24.301  23.315  18.903  1.00  8.71           C
ATOM   2816  CD1 TRP A 191      25.199  22.321  18.649  1.00  8.77           C
ATOM   2817  CD2 TRP A 191      24.881  24.513  18.317  1.00  9.15           C
ATOM   2818  CE2 TRP A 191      26.109  24.138  17.729  1.00  9.46           C
ATOM   2819  CE3 TRP A 191      24.421  25.861  18.199  1.00  9.84           C
ATOM   2820  NE1 TRP A 191      26.281  22.802  17.938  1.00  9.36           N
ATOM   2821  CZ2 TRP A 191      26.893  25.068  17.025  1.00 10.10           C
ATOM   2822  CZ3 TRP A 191      25.226  26.752  17.526  1.00 10.71           C
ATOM   2823  CH2 TRP A 191      26.433  26.377  16.943  1.00 10.75           C
ATOM   2824  H   TRP A 191      23.940  21.721  21.474  1.00 10.31           H
ATOM   2825  HA  TRP A 191      23.583  24.419  21.240  1.00 10.09           H
ATOM   2826 1HB  TRP A 191      22.638  22.337  19.542  1.00 10.56           H
ATOM   2827 2HB  TRP A 191      22.368  23.849  19.235  1.00 10.56           H
ATOM   2828  HD1 TRP A 191      25.096  21.437  18.918  1.00 10.53           H
ATOM   2829  HE1 TRP A 191      26.953  22.335  17.671  1.00 11.24           H
ATOM   2830  HE3 TRP A 191      23.607  26.127  18.564  1.00 11.81           H
ATOM   2831  HZ2 TRP A 191      27.694  24.815  16.626  1.00 12.12           H
ATOM   2832  HZ3 TRP A 191      24.953  27.639  17.458  1.00 12.85           H
ATOM   2833  HH2 TRP A 191      26.940  27.012  16.491  1.00 12.90           H
ATOM   2834  N   SER A 192      21.793  24.221  23.079  1.00  9.07           N
ATOM   2835  CA  SER A 192      20.593  24.342  23.930  1.00  8.78           C
ATOM   2836  C   SER A 192      19.882  25.659  23.670  1.00  8.89           C
ATOM   2837  O   SER A 192      20.526  26.736  23.562  1.00 10.00           O
ATOM   2838  CB  SER A 192      21.003  24.261  25.414  1.00  9.84           C
ATOM   2839  OG  SER A 192      19.872  24.402  26.257  1.00 11.50           O
ATOM   2840  H   SER A 192      22.542  24.528  23.369  1.00 10.88           H
ATOM   2841  HA  SER A 192      19.982  23.604  23.727  1.00 10.54           H
ATOM   2842 1HB  SER A 192      21.429  23.406  25.585  1.00 11.81           H
ATOM   2843 2HB  SER A 192      21.644  24.962  25.612  1.00 11.81           H
ATOM   2844  N   PHE A 193      18.556  25.602  23.591  1.00  9.38           N
ATOM   2845  CA  PHE A 193      17.711  26.770  23.381  1.00  9.32           C
ATOM   2846  C   PHE A 193      16.473  26.674  24.232  1.00  9.30           C
ATOM   2847  O   PHE A 193      16.109  25.590  24.788  1.00 10.23           O
ATOM   2848  CB  PHE A 193      17.378  26.951  21.881  1.00  9.96           C
ATOM   2849  CG  PHE A 193      16.515  25.847  21.278  1.00  9.66           C
ATOM   2850  CD1 PHE A 193      17.129  24.607  20.889  1.00 10.07           C
ATOM   2851  CD2 PHE A 193      15.155  25.988  21.093  1.00 10.51           C
ATOM   2852  CE1 PHE A 193      16.337  23.624  20.337  1.00 10.40           C
ATOM   2853  CE2 PHE A 193      14.393  24.997  20.545  1.00 11.55           C
ATOM   2854  CZ  PHE A 193      14.978  23.793  20.161  1.00 11.20           C
ATOM   2855  H   PHE A 193      18.177  24.834  23.668  1.00 11.26           H
ATOM   2856  HA  PHE A 193      18.214  27.558  23.673  1.00 11.19           H
ATOM   2857 1HB  PHE A 193      16.919  27.798  21.766  1.00 11.95           H
ATOM   2858 2HB  PHE A 193      18.209  27.000  21.383  1.00 11.95           H
ATOM   2859  HD1 PHE A 193      18.041  24.471  21.008  1.00 12.08           H
ATOM   2860  HD2 PHE A 193      14.745  26.782  21.350  1.00 12.61           H
ATOM   2861  HE1 PHE A 193      16.730  22.822  20.075  1.00 12.48           H
ATOM   2862  HE2 PHE A 193      13.480  25.127  20.427  1.00 13.86           H
ATOM   2863  HZ  PHE A 193      14.461  23.114  19.792  1.00 13.44           H
ATOM   2864  N   ASN A 194      15.748  27.809  24.345  1.00  9.51           N
ATOM   2865  CA  ASN A 194      14.517  27.883  25.134  1.00 10.24           C
ATOM   2866  C   ASN A 194      13.320  27.956  24.241  1.00  9.99           C
ATOM   2867  O   ASN A 194      13.317  28.620  23.197  1.00 11.54           O
ATOM   2868  CB  ASN A 194      14.587  29.064  26.060  1.00 13.84           C
ATOM   2869  CG  ASN A 194      15.684  28.941  27.114  1.00 15.77           C
ATOM   2870  ND2 ASN A 194      16.073  27.792  27.534  1.00 15.32           N
ATOM   2871  OD1 ASN A 194      16.184  30.044  27.534  1.00 25.74           O
ATOM   2872  H   ASN A 194      16.020  28.516  23.937  1.00 11.41           H
ATOM   2873  HA  ASN A 194      14.449  27.069  25.676  1.00 12.29           H
ATOM   2874 1HB  ASN A 194      14.743  29.865  25.536  1.00 16.61           H
ATOM   2875 2HB  ASN A 194      13.732  29.164  26.507  1.00 16.61           H
ATOM   2876 1HD2 ASN A 194      16.697  27.738  28.124  1.00 18.38           H
ATOM   2877 2HD2 ASN A 194      15.711  27.076  27.225  1.00 18.38           H
ATOM   2878  N   VAL A 195      12.227  27.301  24.702  1.00 10.75           N
ATOM   2879  CA  VAL A 195      10.921  27.440  24.076  1.00 12.51           C
ATOM   2880  C   VAL A 195       9.998  28.105  25.162  1.00 10.79           C
ATOM   2881  O   VAL A 195      10.063  27.816  26.356  1.00 11.95           O
ATOM   2882  CB  VAL A 195      10.289  26.255  23.376  1.00 13.22           C
ATOM   2883  CG1 VAL A 195      11.312  25.495  22.538  1.00 15.33           C
ATOM   2884  CG2 VAL A 195       9.827  25.339  24.369  1.00 17.25           C
ATOM   2885  H   VAL A 195      12.309  26.787  25.386  1.00 12.90           H
ATOM   2886  HA  VAL A 195      11.037  28.122  23.381  1.00 15.02           H
ATOM   2887  HB  VAL A 195       9.543  26.551  22.814  1.00 15.86           H
ATOM   2888 1HG1 VAL A 195      12.027  25.191  23.103  1.00 23.00           H
ATOM   2889 2HG1 VAL A 195      10.889  24.739  22.124  1.00 23.00           H
ATOM   2890 3HG1 VAL A 195      11.665  26.075  21.859  1.00 23.00           H
ATOM   2891 1HG2 VAL A 195      10.567  25.051  24.908  1.00 25.87           H
ATOM   2892 2HG2 VAL A 195       9.175  25.773  24.926  1.00 25.87           H
ATOM   2893 3HG2 VAL A 195       9.427  24.578  23.942  1.00 25.87           H
ATOM   2894  N   ASP A 196       9.124  28.981  24.653  1.00 10.73           N
ATOM   2895  CA  ASP A 196       8.235  29.756  25.523  1.00 10.64           C
ATOM   2896  C   ASP A 196       6.904  29.072  25.832  1.00 11.00           C
ATOM   2897  O   ASP A 196       6.269  29.432  26.820  1.00 13.40           O
ATOM   2898  CB  ASP A 196       7.960  31.142  24.897  1.00 11.35           C
ATOM   2899  CG  ASP A 196       9.124  32.068  25.045  1.00 12.73           C
ATOM   2900  OD1 ASP A 196       9.704  32.118  26.203  1.00 15.43           O
ATOM   2901  OD2 ASP A 196       9.409  32.859  24.142  1.00 18.63           O
ATOM   2902  H   ASP A 196       9.083  29.091  23.801  1.00 12.88           H
ATOM   2903  HA  ASP A 196       8.701  29.900  26.373  1.00 12.77           H
ATOM   2904 1HB  ASP A 196       7.758  31.032  23.955  1.00 13.62           H
ATOM   2905 2HB  ASP A 196       7.183  31.536  25.325  1.00 13.62           H
ATOM   2906  N   SER A 197       6.522  28.092  25.022  1.00 10.92           N
ATOM   2907  CA  SER A 197       5.290  27.377  25.180  1.00 11.98           C
ATOM   2908  C   SER A 197       5.295  26.195  24.188  1.00 10.95           C
ATOM   2909  O   SER A 197       6.106  26.162  23.257  1.00 11.31           O
ATOM   2910  CB  SER A 197       4.091  28.196  25.092  1.00 15.98           C
ATOM   2911  OG  SER A 197       3.914  28.594  23.822  1.00 19.27           O
ATOM   2912  H   SER A 197       7.039  27.876  24.370  1.00 13.10           H
ATOM   2913  HA  SER A 197       5.302  26.990  26.080  1.00 14.37           H
ATOM   2914 1HB  SER A 197       3.321  27.685  25.386  1.00 19.18           H
ATOM   2915 2HB  SER A 197       4.179  28.971  25.669  1.00 19.18           H
ATOM   2916  N   TYR A 198       4.374  25.229  24.378  1.00 11.06           N
ATOM   2917  CA  TYR A 198       4.177  24.154  23.434  1.00 10.98           C
ATOM   2918  C   TYR A 198       2.676  23.956  23.217  1.00 10.34           C
ATOM   2919  O   TYR A 198       1.843  24.275  24.065  1.00 10.93           O
ATOM   2920  CB  TYR A 198       4.846  22.861  23.863  1.00 11.48           C
ATOM   2921  CG  TYR A 198       4.139  22.191  25.031  1.00 11.14           C
ATOM   2922  CD1 TYR A 198       4.495  22.525  26.370  1.00 11.83           C
ATOM   2923  CD2 TYR A 198       3.077  21.249  24.875  1.00 11.37           C
ATOM   2924  CE1 TYR A 198       3.811  21.969  27.431  1.00 13.10           C
ATOM   2925  CE2 TYR A 198       2.417  20.747  25.921  1.00 12.52           C
ATOM   2926  CZ  TYR A 198       2.813  21.094  27.231  1.00 13.18           C
ATOM   2927  OH  TYR A 198       2.133  20.576  28.329  1.00 16.50           O
ATOM   2928  H   TYR A 198       3.887  25.253  25.087  1.00 13.27           H
ATOM   2929  HA  TYR A 198       4.571  24.427  22.579  1.00 13.17           H
ATOM   2930 1HB  TYR A 198       4.863  22.249  23.110  1.00 13.78           H
ATOM   2931 2HB  TYR A 198       5.764  23.048  24.113  1.00 13.78           H
ATOM   2932  HD1 TYR A 198       5.191  23.121  26.529  1.00 14.19           H
ATOM   2933  HD2 TYR A 198       2.838  20.977  24.019  1.00 13.65           H
ATOM   2934  HE1 TYR A 198       4.045  22.205  28.300  1.00 15.72           H
ATOM   2935  HE2 TYR A 198       1.699  20.172  25.787  1.00 15.03           H
ATOM   2936  HH  TYR A 198       1.551  20.059  28.072  1.00 24.75           H
ATOM   2937  N   THR A 199       2.359  23.326  22.072  1.00 10.58           N
ATOM   2938  CA  THR A 199       1.044  22.871  21.749  1.00 10.75           C
ATOM   2939  C   THR A 199       1.102  21.411  21.343  1.00 11.21           C
ATOM   2940  O   THR A 199       1.720  21.084  20.314  1.00 12.92           O
ATOM   2941  CB  THR A 199       0.400  23.731  20.611  1.00 12.03           C
ATOM   2942  CG2 THR A 199      -0.997  23.193  20.253  1.00 14.67           C
ATOM   2943  OG1 THR A 199       0.238  25.034  21.144  1.00 15.37           O
ATOM   2944  H   THR A 199       2.986  23.188  21.499  1.00 12.70           H
ATOM   2945  HA  THR A 199       0.485  22.949  22.550  1.00 12.90           H
ATOM   2946  HB  THR A 199       0.978  23.749  19.820  1.00 14.43           H
ATOM   2947  HG1 THR A 199       0.611  25.492  20.576  1.00 23.06           H
ATOM   2948 1HG2 THR A 199      -0.923  22.283  19.955  1.00 22.00           H
ATOM   2949 2HG2 THR A 199      -1.563  23.231  21.028  1.00 22.00           H
ATOM   2950 3HG2 THR A 199      -1.377  23.729  19.553  1.00 22.00           H
ATOM   2951  N   ALA A 200       0.499  20.521  22.114  1.00 11.21           N
ATOM   2952  CA  ALA A 200       0.434  19.080  21.813  1.00 11.06           C
ATOM   2953  C   ALA A 200      -1.034  18.813  21.389  1.00 11.05           C
ATOM   2954  O   ALA A 200      -1.899  18.633  22.259  1.00 11.08           O
ATOM   2955  CB  ALA A 200       0.790  18.289  23.070  1.00 12.56           C
ATOM   2956  H   ALA A 200       0.122  20.800  22.835  1.00 13.46           H
ATOM   2957  HA  ALA A 200       1.048  18.855  21.082  1.00 13.28           H
ATOM   2958 1HB  ALA A 200       0.208  18.550  23.787  1.00 18.84           H
ATOM   2959 2HB  ALA A 200       0.685  17.350  22.898  1.00 18.84           H
ATOM   2960 3HB  ALA A 200       1.701  18.469  23.314  1.00 18.84           H
ATOM   2961  N   GLY A 201      -1.300  18.870  20.113  1.00 11.66           N
ATOM   2962  CA  GLY A 201      -2.657  18.693  19.649  1.00 11.31           C
ATOM   2963  C   GLY A 201      -3.604  19.751  20.164  1.00 10.74           C
ATOM   2964  O   GLY A 201      -3.447  20.980  19.902  1.00 11.73           O
ATOM   2965  H   GLY A 201      -0.668  19.013  19.548  1.00 13.99           H
ATOM   2966 1HA  GLY A 201      -2.663  18.711  18.679  1.00 13.57           H
ATOM   2967 2HA  GLY A 201      -2.975  17.821  19.930  1.00 13.57           H
ATOM   2968  N   SER A 202      -4.605  19.309  20.885  1.00 10.64           N
ATOM   2969  CA  SER A 202      -5.640  20.160  21.480  1.00 11.59           C
ATOM   2970  C   SER A 202      -5.312  20.735  22.836  1.00 11.55           C
ATOM   2971  O   SER A 202      -6.220  21.332  23.437  1.00 13.98           O
ATOM   2972  CB ASER A 202      -6.894  19.363  21.615  0.56 12.70           C
ATOM   2973  CB BSER A 202      -7.044  19.338  21.460  0.44 13.41           C
ATOM   2974  OG ASER A 202      -6.750  18.242  22.535  0.56 14.05           O
ATOM   2975  OG BSER A 202      -7.304  18.864  20.186  0.44 13.31           O
ATOM   2976  H   SER A 202      -4.659  18.461  21.018  1.00 12.77           H
ATOM   2977  HA ASER A 202      -5.814  20.904  20.866  1.00 13.91           H
ATOM   2978 1HB ASER A 202      -7.605  19.943  21.931  0.56 15.25           H
ATOM   2979 2HB ASER A 202      -7.151  19.027  20.743  0.56 15.25           H
ATOM   2980 1HB BSER A 202      -6.994  18.593  22.080  0.44 16.10           H
ATOM   2981 2HB BSER A 202      -7.766  19.920  21.745  0.44 16.10           H
ATOM   2982  N   GLN A 203      -4.093  20.504  23.351  1.00 11.57           N
ATOM   2983  CA  GLN A 203      -3.637  20.954  24.686  1.00 13.03           C
ATOM   2984  C   GLN A 203      -2.374  21.744  24.537  1.00 12.93           C
ATOM   2985  O   GLN A 203      -1.502  21.422  23.749  1.00 20.70           O
ATOM   2986  CB  GLN A 203      -3.386  19.692  25.566  1.00 14.76           C
ATOM   2987  CG AGLN A 203      -4.664  18.840  25.831  0.51 17.68           C
ATOM   2988  CG BGLN A 203      -4.664  19.019  25.735  0.49 19.51           C
ATOM   2989  CD AGLN A 203      -5.678  19.449  26.495  0.51 19.72           C
ATOM   2990  CD BGLN A 203      -4.834  17.822  26.779  0.49 30.50           C
ATOM   2991  NE2AGLN A 203      -5.401  20.245  27.606  0.51 22.86           N
ATOM   2992  OE1AGLN A 203      -6.859  19.074  26.185  0.51 33.04           O
ATOM   2993  NE2BGLN A 203      -4.366  18.387  28.031  0.49 37.62           N
ATOM   2994  OE1BGLN A 203      -4.876  16.733  26.559  0.49 39.40           O
ATOM   2995  H   GLN A 203      -3.535  20.062  22.868  1.00 13.89           H
ATOM   2996  HA  GLN A 203      -4.328  21.513  25.100  1.00 15.63           H
ATOM   2997 1HB  GLN A 203      -2.724  19.134  25.130  1.00 17.71           H
ATOM   2998 2HB  GLN A 203      -3.018  19.974  26.418  1.00 17.71           H
ATOM   2999 1HG AGLN A 203      -5.005  18.534  24.976  0.51 21.22           H
ATOM   3000 2HG AGLN A 203      -4.403  18.053  26.335  0.51 21.22           H
ATOM   3001 1HG BGLN A 203      -5.314  19.698  25.973  0.49 23.41           H
ATOM   3002 2HG BGLN A 203      -4.922  18.676  24.865  0.49 23.41           H
ATOM   3003 1HE2AGLN A 203      -6.041  20.506  28.118  0.51 27.43           H
ATOM   3004 2HE2AGLN A 203      -4.591  20.475  27.779  0.51 27.43           H
ATOM   3005 1HE2BGLN A 203      -4.097  17.869  28.663  0.49 45.14           H
ATOM   3006 2HE2BGLN A 203      -4.357  19.240  28.141  0.49 45.14           H
ATOM   3007  N   SER A 204      -2.179  22.766  25.351  1.00 13.82           N
ATOM   3008  CA  SER A 204      -0.975  23.558  25.373  1.00 13.08           C
ATOM   3009  C   SER A 204      -0.394  23.662  26.771  1.00 13.75           C
ATOM   3010  O   SER A 204      -1.099  23.440  27.738  1.00 18.92           O
ATOM   3011  CB  SER A 204      -1.217  24.959  24.779  1.00 14.24           C
ATOM   3012  OG  SER A 204      -1.688  24.921  23.415  1.00 15.84           O
ATOM   3013  H   SER A 204      -2.808  22.971  25.901  1.00 16.58           H
ATOM   3014  HA  SER A 204      -0.313  23.107  24.809  1.00 15.70           H
ATOM   3015 1HB  SER A 204      -1.869  25.425  25.325  1.00 17.09           H
ATOM   3016 2HB  SER A 204      -0.389  25.464  24.812  1.00 17.09           H
ATOM   3017  HG  SER A 204      -1.497  25.670  23.139  1.00 23.76           H
ATOM   3018  N   GLY A 205       0.858  24.083  26.876  1.00 12.42           N
ATOM   3019  CA  GLY A 205       1.473  24.266  28.201  1.00 12.68           C
ATOM   3020  C   GLY A 205       2.712  25.104  28.167  1.00 12.68           C
ATOM   3021  O   GLY A 205       3.076  25.664  27.145  1.00 12.97           O
ATOM   3022  H   GLY A 205       1.314  24.251  26.167  1.00 14.90           H
ATOM   3023 1HA  GLY A 205       0.828  24.682  28.793  1.00 15.22           H
ATOM   3024 2HA  GLY A 205       1.692  23.395  28.569  1.00 15.22           H
ATOM   3025  N   ASP A 206       3.341  25.205  29.325  1.00 14.37           N
ATOM   3026  CA  ASP A 206       4.446  26.100  29.571  1.00 15.11           C
ATOM   3027  C   ASP A 206       5.725  25.610  28.887  1.00 12.69           C
ATOM   3028  O   ASP A 206       5.922  24.417  28.569  1.00 13.62           O
ATOM   3029  CB  ASP A 206       4.685  26.238  31.085  1.00 23.16           C
ATOM   3030  CG  ASP A 206       3.490  26.655  31.957  1.00 31.52           C
ATOM   3031  OD1 ASP A 206       2.810  27.672  31.145  1.00 49.20           O
ATOM   3032  OD2 ASP A 206       3.502  26.298  33.197  1.00 49.82           O
ATOM   3033  H   ASP A 206       3.075  24.706  29.973  1.00 17.25           H
ATOM   3034  HA  ASP A 206       4.218  26.983  29.210  1.00 18.13           H
ATOM   3035 1HB  ASP A 206       5.012  25.386  31.415  1.00 27.80           H
ATOM   3036 2HB  ASP A 206       5.393  26.888  31.218  1.00 27.80           H
ATOM   3037  N   GLY A 207       6.628  26.543  28.698  1.00 12.87           N
ATOM   3038  CA  GLY A 207       7.907  26.336  28.036  1.00 13.70           C
ATOM   3039  C   GLY A 207       8.918  25.568  28.946  1.00 11.81           C
ATOM   3040  O   GLY A 207       8.659  25.146  30.062  1.00 12.15           O
ATOM   3041  H   GLY A 207       6.452  27.333  28.987  1.00 15.45           H
ATOM   3042 1HA  GLY A 207       7.766  25.831  27.219  1.00 16.44           H
ATOM   3043 2HA  GLY A 207       8.284  27.196  27.794  1.00 16.44           H
ATOM   3044  N   PHE A 208      10.096  25.408  28.314  1.00 11.30           N
ATOM   3045  CA  PHE A 208      11.144  24.520  28.804  1.00 10.48           C
ATOM   3046  C   PHE A 208      12.379  24.760  27.914  1.00 10.35           C
ATOM   3047  O   PHE A 208      12.340  25.525  26.969  1.00 12.54           O
ATOM   3048  CB  PHE A 208      10.686  23.054  28.805  1.00 10.81           C
ATOM   3049  CG  PHE A 208      10.127  22.535  27.453  1.00 10.31           C
ATOM   3050  CD1 PHE A 208      10.952  21.978  26.481  1.00 10.57           C
ATOM   3051  CD2 PHE A 208       8.782  22.567  27.183  1.00 11.73           C
ATOM   3052  CE1 PHE A 208      10.446  21.502  25.295  1.00 11.02           C
ATOM   3053  CE2 PHE A 208       8.253  22.089  26.014  1.00 12.58           C
ATOM   3054  CZ  PHE A 208       9.103  21.551  25.042  1.00 11.31           C
ATOM   3055  H   PHE A 208      10.237  25.848  27.589  1.00 13.56           H
ATOM   3056  HA  PHE A 208      11.367  24.777  29.723  1.00 12.58           H
ATOM   3057 1HB  PHE A 208      11.437  22.497  29.060  1.00 12.97           H
ATOM   3058 2HB  PHE A 208      10.000  22.947  29.482  1.00 12.97           H
ATOM   3059  HD1 PHE A 208      11.867  21.926  26.637  1.00 12.69           H
ATOM   3060  HD2 PHE A 208       8.207  22.928  27.819  1.00 14.08           H
ATOM   3061  HE1 PHE A 208      11.021  21.142  24.659  1.00 13.22           H
ATOM   3062  HE2 PHE A 208       7.335  22.121  25.867  1.00 15.10           H
ATOM   3063  HZ  PHE A 208       8.761  21.233  24.238  1.00 13.57           H
ATOM   3064  N   SER A 209      13.475  24.080  28.197  1.00  9.96           N
ATOM   3065  CA  SER A 209      14.682  24.128  27.342  1.00 10.00           C
ATOM   3066  C   SER A 209      14.881  22.770  26.668  1.00  8.94           C
ATOM   3067  O   SER A 209      14.392  21.724  27.123  1.00  9.07           O
ATOM   3068  CB  SER A 209      15.894  24.448  28.160  1.00 11.12           C
ATOM   3069  OG  SER A 209      16.315  23.427  29.017  1.00 13.24           O
ATOM   3070  H   SER A 209      13.488  23.591  28.904  1.00 11.95           H
ATOM   3071  HA  SER A 209      14.565  24.816  26.654  1.00 12.00           H
ATOM   3072 1HB  SER A 209      16.624  24.666  27.559  1.00 13.35           H
ATOM   3073 2HB  SER A 209      15.708  25.239  28.691  1.00 13.35           H
ATOM   3074  N   GLY A 210      15.668  22.791  25.588  1.00  9.35           N
ATOM   3075  CA  GLY A 210      16.080  21.506  25.013  1.00  9.71           C
ATOM   3076  C   GLY A 210      17.236  21.741  24.061  1.00  8.64           C
ATOM   3077  O   GLY A 210      17.728  22.849  23.861  1.00  9.91           O
ATOM   3078  H   GLY A 210      15.925  23.535  25.241  1.00 11.22           H
ATOM   3079 1HA  GLY A 210      16.353  20.900  25.719  1.00 11.65           H
ATOM   3080 2HA  GLY A 210      15.337  21.104  24.536  1.00 11.65           H
ATOM   3081  N   ILE A 211      17.727  20.604  23.507  1.00  8.52           N
ATOM   3082  CA  ILE A 211      18.931  20.626  22.680  1.00  8.63           C
ATOM   3083  C   ILE A 211      18.605  20.141  21.276  1.00  8.40           C
ATOM   3084  O   ILE A 211      17.832  19.191  21.045  1.00  9.27           O
ATOM   3085  CB  ILE A 211      20.094  19.784  23.311  1.00  8.96           C
ATOM   3086  CG1 ILE A 211      19.810  18.299  23.397  1.00  9.29           C
ATOM   3087  CG2 ILE A 211      20.439  20.376  24.698  1.00  9.59           C
ATOM   3088  CD1 ILE A 211      21.030  17.453  23.698  1.00 10.32           C
ATOM   3089  H   ILE A 211      17.323  19.858  23.645  1.00 10.22           H
ATOM   3090  HA  ILE A 211      19.234  21.556  22.614  1.00 10.35           H
ATOM   3091  HB  ILE A 211      20.881  19.898  22.740  1.00 10.75           H
ATOM   3092 1HG1 ILE A 211      19.148  18.148  24.090  1.00 11.15           H
ATOM   3093 2HG1 ILE A 211      19.426  18.006  22.556  1.00 11.15           H
ATOM   3094 1HG2 ILE A 211      20.611  21.316  24.611  1.00 14.38           H
ATOM   3095 2HG2 ILE A 211      19.701  20.240  25.297  1.00 14.38           H
ATOM   3096 3HG2 ILE A 211      21.219  19.939  25.047  1.00 14.38           H
ATOM   3097 1HD1 ILE A 211      21.684  17.577  23.006  1.00 15.48           H
ATOM   3098 2HD1 ILE A 211      21.403  17.718  24.542  1.00 15.48           H
ATOM   3099 3HD1 ILE A 211      20.776  16.528  23.736  1.00 15.48           H
ATOM   3100  N   ALA A 212      19.224  20.810  20.271  1.00  8.43           N
ATOM   3101  CA  ALA A 212      19.089  20.377  18.871  1.00  8.61           C
ATOM   3102  C   ALA A 212      20.120  19.253  18.634  1.00  8.65           C
ATOM   3103  O   ALA A 212      21.336  19.499  18.710  1.00  9.42           O
ATOM   3104  CB  ALA A 212      19.346  21.567  17.952  1.00  9.68           C
ATOM   3105  H   ALA A 212      19.704  21.500  20.456  1.00 10.11           H
ATOM   3106  HA  ALA A 212      18.184  20.033  18.718  1.00 10.33           H
ATOM   3107 1HB  ALA A 212      20.225  21.917  18.119  1.00 14.52           H
ATOM   3108 2HB  ALA A 212      19.283  21.285  17.037  1.00 14.52           H
ATOM   3109 3HB  ALA A 212      18.693  22.250  18.121  1.00 14.52           H
ATOM   3110  N   ASP A 213      19.619  18.021  18.422  1.00  8.74           N
ATOM   3111  CA  ASP A 213      20.466  16.792  18.545  1.00  8.29           C
ATOM   3112  C   ASP A 213      20.188  15.835  17.380  1.00  8.37           C
ATOM   3113  O   ASP A 213      19.305  14.966  17.443  1.00  8.84           O
ATOM   3114  CB  ASP A 213      20.152  16.144  19.881  1.00  9.22           C
ATOM   3115  CG  ASP A 213      20.866  14.862  20.186  1.00  9.26           C
ATOM   3116  OD1 ASP A 213      21.879  14.573  19.439  1.00  9.56           O
ATOM   3117  OD2 ASP A 213      20.440  14.137  21.110  1.00 10.48           O
ATOM   3118  H   ASP A 213      18.790  17.938  18.211  1.00 10.49           H
ATOM   3119  HA  ASP A 213      21.411  17.051  18.528  1.00  9.95           H
ATOM   3120 1HB  ASP A 213      20.362  16.781  20.583  1.00 11.06           H
ATOM   3121 2HB  ASP A 213      19.198  15.975  19.920  1.00 11.06           H
ATOM   3122  N   THR A 214      21.001  15.964  16.308  1.00  8.39           N
ATOM   3123  CA  THR A 214      20.830  15.109  15.125  1.00  8.46           C
ATOM   3124  C   THR A 214      21.096  13.634  15.445  1.00  8.37           C
ATOM   3125  O   THR A 214      20.651  12.771  14.656  1.00  9.19           O
ATOM   3126  CB  THR A 214      21.736  15.567  13.967  1.00  8.83           C
ATOM   3127  CG2 THR A 214      21.395  16.961  13.477  1.00  9.44           C
ATOM   3128  OG1 THR A 214      23.094  15.538  14.433  1.00  8.80           O
ATOM   3129  H   THR A 214      21.627  16.554  16.319  1.00 10.07           H
ATOM   3130  HA  THR A 214      19.900  15.189  14.828  1.00 10.15           H
ATOM   3131  HB  THR A 214      21.642  14.937  13.223  1.00 10.60           H
ATOM   3132 1HG2 THR A 214      20.487  16.977  13.166  1.00 14.16           H
ATOM   3133 2HG2 THR A 214      21.499  17.587  14.196  1.00 14.16           H
ATOM   3134 3HG2 THR A 214      21.984  17.199  12.757  1.00 14.16           H
ATOM   3135  N   GLY A 215      21.825  13.315  16.516  1.00  8.51           N
ATOM   3136  CA  GLY A 215      22.152  11.958  16.884  1.00  8.77           C
ATOM   3137  C   GLY A 215      21.127  11.200  17.681  1.00  8.30           C
ATOM   3138  O   GLY A 215      21.386  10.039  18.061  1.00  9.03           O
ATOM   3139  H   GLY A 215      22.115  13.953  17.015  1.00 10.21           H
ATOM   3140 1HA  GLY A 215      22.328  11.461  16.070  1.00 10.53           H
ATOM   3141 2HA  GLY A 215      22.976  11.976  17.395  1.00 10.53           H
ATOM   3142  N   THR A 216      19.954  11.819  17.970  1.00  8.30           N
ATOM   3143  CA  THR A 216      18.845  11.123  18.617  1.00  8.25           C
ATOM   3144  C   THR A 216      17.709  10.976  17.597  1.00  8.14           C
ATOM   3145  O   THR A 216      17.314  11.940  16.942  1.00  8.46           O
ATOM   3146  CB  THR A 216      18.393  11.839  19.917  1.00  8.55           C
ATOM   3147  CG2 THR A 216      17.084  11.336  20.459  1.00  9.69           C
ATOM   3148  OG1 THR A 216      19.450  11.653  20.885  1.00  9.41           O
ATOM   3149  H   THR A 216      19.860  12.649  17.765  1.00  9.96           H
ATOM   3150  HA  THR A 216      19.152  10.225  18.859  1.00  9.90           H
ATOM   3151  HB  THR A 216      18.306  12.798  19.731  1.00 10.26           H
ATOM   3152 1HG2 THR A 216      16.394  11.469  19.805  1.00 14.53           H
ATOM   3153 2HG2 THR A 216      17.159  10.400  20.660  1.00 14.53           H
ATOM   3154 3HG2 THR A 216      16.863  11.818  21.260  1.00 14.53           H
ATOM   3155  N   THR A 217      17.163   9.754  17.499  1.00  8.07           N
ATOM   3156  CA  THR A 217      16.143   9.438  16.484  1.00  8.28           C
ATOM   3157  C   THR A 217      14.837  10.226  16.732  1.00  8.30           C
ATOM   3158  O   THR A 217      14.212  10.713  15.761  1.00  8.64           O
ATOM   3159  CB  THR A 217      15.859   7.924  16.536  1.00  8.80           C
ATOM   3160  CG2 THR A 217      14.852   7.521  15.472  1.00 10.04           C
ATOM   3161  OG1 THR A 217      17.071   7.202  16.399  1.00  9.06           O
ATOM   3162  H   THR A 217      17.416   9.139  18.045  1.00  9.69           H
ATOM   3163  HA  THR A 217      16.492   9.668  15.597  1.00  9.93           H
ATOM   3164  HB  THR A 217      15.477   7.715  17.414  1.00 10.56           H
ATOM   3165 1HG2 THR A 217      14.029   7.994  15.614  1.00 15.06           H
ATOM   3166 2HG2 THR A 217      15.199   7.737  14.604  1.00 15.06           H
ATOM   3167 3HG2 THR A 217      14.691   6.576  15.525  1.00 15.06           H
ATOM   3168  N   LEU A 218      14.403  10.254  17.984  1.00  8.33           N
ATOM   3169  CA  LEU A 218      13.052  10.688  18.351  1.00  8.49           C
ATOM   3170  C   LEU A 218      13.064  12.099  18.979  1.00  8.59           C
ATOM   3171  O   LEU A 218      14.092  12.703  19.239  1.00  9.50           O
ATOM   3172  CB  LEU A 218      12.420   9.635  19.292  1.00  9.77           C
ATOM   3173  CG  LEU A 218      12.349   8.200  18.737  1.00 10.14           C
ATOM   3174  CD1 LEU A 218      11.716   7.283  19.787  1.00 13.69           C
ATOM   3175  CD2 LEU A 218      11.586   8.124  17.388  1.00 11.75           C
ATOM   3176  H   LEU A 218      14.938  10.007  18.610  1.00  9.99           H
ATOM   3177  HA  LEU A 218      12.513  10.726  17.533  1.00 10.19           H
ATOM   3178 1HB  LEU A 218      12.929   9.619  20.118  1.00 11.72           H
ATOM   3179 2HB  LEU A 218      11.519   9.922  19.512  1.00 11.72           H
ATOM   3180  HG  LEU A 218      13.266   7.891  18.582  1.00 12.16           H
ATOM   3181 1HD1 LEU A 218      10.831   7.594  19.992  1.00 20.53           H
ATOM   3182 2HD1 LEU A 218      11.669   6.388  19.444  1.00 20.53           H
ATOM   3183 3HD1 LEU A 218      12.250   7.293  20.584  1.00 20.53           H
ATOM   3184 1HD2 LEU A 218      12.004   8.708  16.751  1.00 17.63           H
ATOM   3185 2HD2 LEU A 218      11.608   7.222  17.058  1.00 17.63           H
ATOM   3186 3HD2 LEU A 218      10.674   8.394  17.520  1.00 17.63           H
ATOM   3187  N   LEU A 219      11.833  12.611  19.195  1.00  8.40           N
ATOM   3188  CA  LEU A 219      11.564  13.850  19.912  1.00  8.48           C
ATOM   3189  C   LEU A 219      11.248  13.464  21.391  1.00  8.59           C
ATOM   3190  O   LEU A 219      10.191  12.839  21.619  1.00  9.16           O
ATOM   3191  CB  LEU A 219      10.433  14.609  19.244  1.00  8.68           C
ATOM   3192  CG  LEU A 219       9.926  15.869  19.970  1.00  9.07           C
ATOM   3193  CD1 LEU A 219      11.052  16.874  20.244  1.00  9.43           C
ATOM   3194  CD2 LEU A 219       8.818  16.525  19.109  1.00 10.03           C
ATOM   3195  H   LEU A 219      11.160  12.174  18.886  1.00 10.08           H
ATOM   3196  HA  LEU A 219      12.371  14.406  19.896  1.00 10.17           H
ATOM   3197 1HB  LEU A 219      10.726  14.868  18.356  1.00 10.42           H
ATOM   3198 2HB  LEU A 219       9.685  14.001  19.134  1.00 10.42           H
ATOM   3199  HG  LEU A 219       9.535  15.599  20.827  1.00 10.88           H
ATOM   3200 1HD1 LEU A 219      11.448  17.145  19.413  1.00 14.15           H
ATOM   3201 2HD1 LEU A 219      10.692  17.643  20.692  1.00 14.15           H
ATOM   3202 3HD1 LEU A 219      11.719  16.463  20.798  1.00 14.15           H
ATOM   3203 1HD2 LEU A 219       8.121  15.886  18.943  1.00 15.04           H
ATOM   3204 2HD2 LEU A 219       8.454  17.280  19.577  1.00 15.04           H
ATOM   3205 3HD2 LEU A 219       9.191  16.816  18.274  1.00 15.04           H
ATOM   3206  N   LEU A 220      12.177  13.760  22.302  1.00  8.34           N
ATOM   3207  CA  LEU A 220      12.037  13.277  23.684  1.00  8.64           C
ATOM   3208  C   LEU A 220      11.646  14.437  24.602  1.00  8.98           C
ATOM   3209  O   LEU A 220      12.367  15.464  24.674  1.00  9.66           O
ATOM   3210  CB  LEU A 220      13.331  12.615  24.173  1.00  9.03           C
ATOM   3211  CG  LEU A 220      13.840  11.446  23.321  1.00  9.37           C
ATOM   3212  CD1 LEU A 220      15.077  10.830  23.933  1.00 10.62           C
ATOM   3213  CD2 LEU A 220      12.750  10.371  23.096  1.00  9.49           C
ATOM   3214  H   LEU A 220      12.859  14.235  22.081  1.00 10.01           H
ATOM   3215  HA  LEU A 220      11.320  12.610  23.707  1.00 10.37           H
ATOM   3216 1HB  LEU A 220      14.025  13.291  24.211  1.00 10.84           H
ATOM   3217 2HB  LEU A 220      13.187  12.294  25.077  1.00 10.84           H
ATOM   3218  HG  LEU A 220      14.090  11.805  22.443  1.00 11.25           H
ATOM   3219 1HD1 LEU A 220      15.769  11.493  23.993  1.00 15.93           H
ATOM   3220 2HD1 LEU A 220      14.870  10.503  24.812  1.00 15.93           H
ATOM   3221 3HD1 LEU A 220      15.377  10.102  23.384  1.00 15.93           H
ATOM   3222 1HD2 LEU A 220      11.973  10.779  22.707  1.00 14.23           H
ATOM   3223 2HD2 LEU A 220      13.085   9.693  22.505  1.00 14.23           H
ATOM   3224 3HD2 LEU A 220      12.514   9.973  23.938  1.00 14.23           H
ATOM   3225  N   LEU A 221      10.518  14.285  25.271  1.00  9.38           N
ATOM   3226  CA  LEU A 221       9.857  15.343  26.041  1.00  9.68           C
ATOM   3227  C   LEU A 221       9.618  14.866  27.451  1.00  9.99           C
ATOM   3228  O   LEU A 221       9.705  13.675  27.793  1.00 10.54           O
ATOM   3229  CB  LEU A 221       8.527  15.718  25.368  1.00 10.04           C
ATOM   3230  CG  LEU A 221       8.666  16.217  23.883  1.00 10.41           C
ATOM   3231  CD1 LEU A 221       7.287  16.364  23.229  1.00 11.66           C
ATOM   3232  CD2 LEU A 221       9.420  17.498  23.796  1.00 13.97           C
ATOM   3233  H   LEU A 221      10.145  13.510  25.254  1.00 11.25           H
ATOM   3234  HA  LEU A 221      10.437  16.132  26.065  1.00 11.61           H
ATOM   3235 1HB  LEU A 221       7.943  14.943  25.382  1.00 12.05           H
ATOM   3236 2HB  LEU A 221       8.101  16.415  25.891  1.00 12.05           H
ATOM   3237  HG  LEU A 221       9.166  15.539  23.383  1.00 12.50           H
ATOM   3238 1HD1 LEU A 221       6.812  15.532  23.292  1.00 17.50           H
ATOM   3239 2HD1 LEU A 221       6.791  17.051  23.680  1.00 17.50           H
ATOM   3240 3HD1 LEU A 221       7.395  16.601  22.305  1.00 17.50           H
ATOM   3241 1HD2 LEU A 221      10.280  17.392  24.210  1.00 20.96           H
ATOM   3242 2HD2 LEU A 221       9.537  17.739  22.875  1.00 20.96           H
ATOM   3243 3HD2 LEU A 221       8.931  18.189  24.248  1.00 20.96           H
ATOM   3244  N   ASP A 222       9.202  15.815  28.344  1.00 10.31           N
ATOM   3245  CA  ASP A 222       8.832  15.393  29.725  1.00 10.75           C
ATOM   3246  C   ASP A 222       7.665  14.417  29.671  1.00 10.76           C
ATOM   3247  O   ASP A 222       6.752  14.523  28.832  1.00 10.64           O
ATOM   3248  CB  ASP A 222       8.415  16.634  30.549  1.00 11.39           C
ATOM   3249  CG  ASP A 222       9.549  17.408  31.086  1.00 13.23           C
ATOM   3250  OD1 ASP A 222      10.720  16.992  31.068  1.00 14.49           O
ATOM   3251  OD2 ASP A 222       9.243  18.495  31.716  1.00 14.66           O
ATOM   3252  H   ASP A 222       9.153  16.642  28.113  1.00 12.37           H
ATOM   3253  HA  ASP A 222       9.601  14.960  30.152  1.00 12.90           H
ATOM   3254 1HB  ASP A 222       7.880  17.216  29.987  1.00 13.67           H
ATOM   3255 2HB  ASP A 222       7.857  16.345  31.288  1.00 13.67           H
ATOM   3256  N   ASP A 223       7.624  13.513  30.661  1.00 11.40           N
ATOM   3257  CA  ASP A 223       6.560  12.533  30.758  1.00 11.87           C
ATOM   3258  C   ASP A 223       5.175  13.223  30.804  1.00 11.90           C
ATOM   3259  O   ASP A 223       4.238  12.644  30.220  1.00 12.48           O
ATOM   3260  CB  ASP A 223       6.761  11.678  32.011  1.00 13.15           C
ATOM   3261  CG  ASP A 223       7.941  10.791  31.985  1.00 14.46           C
ATOM   3262  OD1 ASP A 223       8.470  10.507  30.872  1.00 22.60           O
ATOM   3263  OD2 ASP A 223       8.404  10.347  33.033  1.00 18.62           O
ATOM   3264  H   ASP A 223       8.246  13.515  31.255  1.00 13.68           H
ATOM   3265  HA  ASP A 223       6.595  11.951  29.970  1.00 14.25           H
ATOM   3266 1HB  ASP A 223       6.838  12.268  32.777  1.00 15.78           H
ATOM   3267 2HB  ASP A 223       5.970  11.132  32.141  1.00 15.78           H
ATOM   3268  N   SER A 224       5.034  14.367  31.437  1.00 12.14           N
ATOM   3269  CA  SER A 224       3.731  15.025  31.492  1.00 13.16           C
ATOM   3270  C   SER A 224       3.248  15.404  30.084  1.00 11.93           C
ATOM   3271  O   SER A 224       2.036  15.305  29.766  1.00 13.16           O
ATOM   3272  CB  SER A 224       3.809  16.277  32.363  1.00 15.61           C
ATOM   3273  OG  SER A 224       4.723  17.264  31.881  1.00 18.12           O
ATOM   3274  H   SER A 224       5.712  14.729  31.821  1.00 14.57           H
ATOM   3275  HA  SER A 224       3.084  14.406  31.890  1.00 15.79           H
ATOM   3276 1HB  SER A 224       2.925  16.672  32.421  1.00 18.73           H
ATOM   3277 2HB  SER A 224       4.074  16.017  33.260  1.00 18.73           H
ATOM   3278  N   VAL A 225       4.151  15.865  29.222  1.00 11.15           N
ATOM   3279  CA  VAL A 225       3.832  16.241  27.848  1.00 11.00           C
ATOM   3280  C   VAL A 225       3.521  15.014  26.979  1.00 10.32           C
ATOM   3281  O   VAL A 225       2.567  15.009  26.204  1.00 11.09           O
ATOM   3282  CB  VAL A 225       4.983  17.132  27.248  1.00 11.50           C
ATOM   3283  CG1 VAL A 225       4.616  17.527  25.811  1.00 12.44           C
ATOM   3284  CG2 VAL A 225       5.270  18.349  28.097  1.00 13.22           C
ATOM   3285  H   VAL A 225       4.965  15.945  29.488  1.00 13.38           H
ATOM   3286  HA  VAL A 225       3.022  16.792  27.877  1.00 13.20           H
ATOM   3287  HB  VAL A 225       5.798  16.589  27.213  1.00 13.80           H
ATOM   3288 1HG1 VAL A 225       4.439  16.735  25.297  1.00 18.67           H
ATOM   3289 2HG1 VAL A 225       3.833  18.082  25.822  1.00 18.67           H
ATOM   3290 3HG1 VAL A 225       5.345  18.009  25.416  1.00 18.67           H
ATOM   3291 1HG2 VAL A 225       5.493  18.072  28.988  1.00 19.83           H
ATOM   3292 2HG2 VAL A 225       6.005  18.836  27.719  1.00 19.83           H
ATOM   3293 3HG2 VAL A 225       4.492  18.912  28.122  1.00 19.83           H
ATOM   3294  N   VAL A 226       4.351  13.965  27.143  1.00 10.38           N
ATOM   3295  CA  VAL A 226       4.124  12.715  26.433  1.00 10.77           C
ATOM   3296  C   VAL A 226       2.714  12.181  26.767  1.00 10.79           C
ATOM   3297  O   VAL A 226       1.955  11.774  25.868  1.00 11.02           O
ATOM   3298  CB  VAL A 226       5.225  11.713  26.808  1.00 10.82           C
ATOM   3299  CG1 VAL A 226       4.927  10.327  26.202  1.00 12.14           C
ATOM   3300  CG2 VAL A 226       6.600  12.196  26.394  1.00 11.32           C
ATOM   3301  H   VAL A 226       5.023  14.035  27.675  1.00 12.45           H
ATOM   3302  HA  VAL A 226       4.174  12.888  25.470  1.00 12.93           H
ATOM   3303  HB  VAL A 226       5.223  11.619  27.783  1.00 12.99           H
ATOM   3304 1HG1 VAL A 226       4.054  10.038  26.476  1.00 18.22           H
ATOM   3305 2HG1 VAL A 226       4.959  10.383  25.244  1.00 18.22           H
ATOM   3306 3HG1 VAL A 226       5.584   9.697  26.507  1.00 18.22           H
ATOM   3307 1HG2 VAL A 226       6.622  12.324  25.443  1.00 16.98           H
ATOM   3308 2HG2 VAL A 226       6.792  13.028  26.833  1.00 16.98           H
ATOM   3309 3HG2 VAL A 226       7.258  11.543  26.645  1.00 16.98           H
ATOM   3310  N   SER A 227       2.346  12.186  28.063  1.00 12.24           N
ATOM   3311  CA  SER A 227       1.043  11.715  28.458  1.00 13.38           C
ATOM   3312  C   SER A 227      -0.077  12.549  27.873  1.00 12.52           C
ATOM   3313  O   SER A 227      -1.108  12.032  27.401  1.00 13.56           O
ATOM   3314  CB ASER A 227       0.951  11.812  30.004  0.44 15.71           C
ATOM   3315  CB BSER A 227       0.951  11.666  30.068  0.56 16.84           C
ATOM   3316  OG ASER A 227      -0.365  11.506  30.481  0.44 19.86           O
ATOM   3317  OG BSER A 227       1.803  10.632  30.531  0.56 17.31           O
ATOM   3318  H   SER A 227       2.894  12.473  28.660  1.00 14.68           H
ATOM   3319  HA ASER A 227       0.935  10.781  28.181  1.00 16.05           H
ATOM   3320 1HB ASER A 227       1.587  11.197  30.402  0.44 18.85           H
ATOM   3321 2HB ASER A 227       1.191  12.710  30.283  0.44 18.85           H
ATOM   3322 1HB BSER A 227       1.228  12.517  30.443  0.56 20.20           H
ATOM   3323 2HB BSER A 227       0.037  11.493  30.344  0.56 20.20           H
ATOM   3324  N   GLN A 228       0.096  13.870  27.878  1.00 12.85           N
ATOM   3325  CA  GLN A 228      -0.907  14.753  27.282  1.00 12.83           C
ATOM   3326  C   GLN A 228      -1.105  14.462  25.814  1.00 11.31           C
ATOM   3327  O   GLN A 228      -2.231  14.405  25.301  1.00 12.44           O
ATOM   3328  CB AGLN A 228      -0.365  16.150  27.599  0.51 15.50           C
ATOM   3329  CB BGLN A 228      -0.645  16.261  27.386  0.49 13.08           C
ATOM   3330  CG AGLN A 228      -1.474  17.084  27.287  0.51 17.02           C
ATOM   3331  CG BGLN A 228      -0.736  16.923  28.721  0.49 12.25           C
ATOM   3332  CD AGLN A 228      -0.872  18.416  27.660  0.51 16.10           C
ATOM   3333  CD BGLN A 228      -0.257  18.333  28.778  0.49 13.36           C
ATOM   3334  NE2AGLN A 228      -1.588  19.178  28.469  0.51 20.79           N
ATOM   3335  OE1AGLN A 228       0.132  18.863  27.157  0.51 19.16           O
ATOM   3336  NE2BGLN A 228      -0.750  19.085  29.731  0.49 23.22           N
ATOM   3337  OE1BGLN A 228       0.564  18.756  27.948  0.49 17.14           O
ATOM   3338  H   GLN A 228       0.802  14.207  28.235  1.00 15.42           H
ATOM   3339  HA AGLN A 228      -1.759  14.628  27.749  1.00 15.39           H
ATOM   3340 1HB AGLN A 228      -0.116  16.216  28.534  0.51 18.60           H
ATOM   3341 2HB AGLN A 228       0.413  16.347  27.054  0.51 18.60           H
ATOM   3342 1HB BGLN A 228       0.245  16.428  27.037  0.49 15.69           H
ATOM   3343 2HB BGLN A 228      -1.270  16.708  26.795  0.49 15.69           H
ATOM   3344 1HG AGLN A 228      -1.708  17.053  26.346  0.51 20.42           H
ATOM   3345 2HG AGLN A 228      -2.261  16.890  27.819  0.51 20.42           H
ATOM   3346 1HG BGLN A 228      -1.662  16.902  29.009  0.49 14.70           H
ATOM   3347 2HG BGLN A 228      -0.222  16.400  29.356  0.49 14.70           H
ATOM   3348 1HE2AGLN A 228      -1.337  19.984  28.634  0.51 24.95           H
ATOM   3349 2HE2AGLN A 228      -2.303  18.867  28.831  0.51 24.95           H
ATOM   3350 1HE2BGLN A 228      -0.505  19.907  29.800  0.49 27.87           H
ATOM   3351 2HE2BGLN A 228      -1.317  18.757  30.288  0.49 27.87           H
ATOM   3352  N   TYR A 229      -0.015  14.249  25.067  1.00 10.89           N
ATOM   3353  CA  TYR A 229      -0.082  13.977  23.647  1.00 10.44           C
ATOM   3354  C   TYR A 229      -0.846  12.660  23.370  1.00  9.97           C
ATOM   3355  O   TYR A 229      -1.812  12.611  22.619  1.00 11.16           O
ATOM   3356  CB  TYR A 229       1.370  13.940  23.029  1.00 10.10           C
ATOM   3357  CG  TYR A 229       1.340  13.756  21.529  1.00  9.96           C
ATOM   3358  CD1 TYR A 229       1.106  14.831  20.673  1.00 10.15           C
ATOM   3359  CD2 TYR A 229       1.496  12.492  20.952  1.00 10.36           C
ATOM   3360  CE1 TYR A 229       1.054  14.668  19.306  1.00 10.65           C
ATOM   3361  CE2 TYR A 229       1.401  12.326  19.579  1.00 10.62           C
ATOM   3362  CZ  TYR A 229       1.194  13.402  18.739  1.00 10.43           C
ATOM   3363  OH  TYR A 229       1.080  13.145  17.391  1.00 11.19           O
ATOM   3364  H   TYR A 229       0.757  14.275  25.447  1.00 13.06           H
ATOM   3365  HA  TYR A 229      -0.575  14.709  23.221  1.00 12.52           H
ATOM   3366 1HB  TYR A 229       1.828  14.769  23.240  1.00 12.12           H
ATOM   3367 2HB  TYR A 229       1.870  13.212  23.431  1.00 12.12           H
ATOM   3368  HD1 TYR A 229       0.983  15.679  21.033  1.00 12.18           H
ATOM   3369  HD2 TYR A 229       1.664  11.755  21.494  1.00 12.43           H
ATOM   3370  HE1 TYR A 229       0.924  15.407  18.758  1.00 12.78           H
ATOM   3371  HE2 TYR A 229       1.479  11.473  19.216  1.00 12.74           H
ATOM   3372  N   TYR A 230      -0.385  11.557  24.022  1.00 10.49           N
ATOM   3373  CA  TYR A 230      -0.995  10.246  23.717  1.00 11.09           C
ATOM   3374  C   TYR A 230      -2.376  10.092  24.313  1.00 11.28           C
ATOM   3375  O   TYR A 230      -3.147   9.227  23.830  1.00 12.07           O
ATOM   3376  CB  TYR A 230      -0.053   9.075  24.070  1.00 11.22           C
ATOM   3377  CG  TYR A 230       1.138   9.057  23.128  1.00 10.61           C
ATOM   3378  CD1 TYR A 230       1.009   8.734  21.788  1.00 10.90           C
ATOM   3379  CD2 TYR A 230       2.416   9.408  23.595  1.00 10.50           C
ATOM   3380  CE1 TYR A 230       2.068   8.765  20.901  1.00 10.53           C
ATOM   3381  CE2 TYR A 230       3.502   9.429  22.711  1.00 10.10           C
ATOM   3382  CZ  TYR A 230       3.329   9.115  21.380  1.00 10.01           C
ATOM   3383  OH  TYR A 230       4.384   9.146  20.451  1.00 10.46           O
ATOM   3384  H   TYR A 230       0.249  11.622  24.599  1.00 12.58           H
ATOM   3385  HA  TYR A 230      -1.112  10.219  22.744  1.00 13.31           H
ATOM   3386 1HB  TYR A 230       0.256   9.170  24.984  1.00 13.46           H
ATOM   3387 2HB  TYR A 230      -0.536   8.236  24.000  1.00 13.46           H
ATOM   3388  HD1 TYR A 230       0.171   8.484  21.471  1.00 13.08           H
ATOM   3389  HD2 TYR A 230       2.540   9.625  24.490  1.00 12.60           H
ATOM   3390  HE1 TYR A 230       1.941   8.558  20.003  1.00 12.64           H
ATOM   3391  HE2 TYR A 230       4.347   9.656  23.025  1.00 12.12           H
ATOM   3392  N   SER A 231      -2.801  10.912  25.279  1.00 12.07           N
ATOM   3393  CA  SER A 231      -4.199  10.903  25.719  1.00 13.06           C
ATOM   3394  C   SER A 231      -5.150  11.221  24.585  1.00 13.10           C
ATOM   3395  O   SER A 231      -6.343  10.904  24.682  1.00 15.60           O
ATOM   3396  CB  SER A 231      -4.393  11.875  26.877  1.00 14.98           C
ATOM   3397  OG  SER A 231      -4.457  13.273  26.447  1.00 16.14           O
ATOM   3398  H   SER A 231      -2.244  11.454  25.649  1.00 14.49           H
ATOM   3399  HA  SER A 231      -4.407  10.002  26.043  1.00 15.67           H
ATOM   3400 1HB  SER A 231      -5.214  11.651  27.344  1.00 17.98           H
ATOM   3401 2HB  SER A 231      -3.659  11.771  27.503  1.00 17.98           H
ATOM   3402  N   GLN A 232      -4.673  11.850  23.528  1.00 12.09           N
ATOM   3403  CA  GLN A 232      -5.468  12.242  22.353  1.00 12.89           C
ATOM   3404  C   GLN A 232      -5.396  11.237  21.235  1.00 14.59           C
ATOM   3405  O   GLN A 232      -5.985  11.484  20.139  1.00 21.94           O
ATOM   3406  CB  GLN A 232      -4.959  13.609  21.879  1.00 12.11           C
ATOM   3407  CG  GLN A 232      -5.090  14.671  22.913  1.00 13.08           C
ATOM   3408  CD  GLN A 232      -4.346  15.908  22.476  1.00 12.58           C
ATOM   3409  NE2 GLN A 232      -3.359  16.352  23.209  1.00 12.22           N
ATOM   3410  OE1 GLN A 232      -4.605  16.459  21.368  1.00 16.08           O
ATOM   3411  H   GLN A 232      -3.835  12.046  23.525  1.00 14.50           H
ATOM   3412  HA  GLN A 232      -6.404  12.336  22.628  1.00 15.47           H
ATOM   3413 1HB  GLN A 232      -4.026  13.528  21.626  1.00 14.53           H
ATOM   3414 2HB  GLN A 232      -5.457  13.874  21.090  1.00 14.53           H
ATOM   3415 1HG  GLN A 232      -6.027  14.883  23.047  1.00 15.70           H
ATOM   3416 2HG  GLN A 232      -4.729  14.353  23.756  1.00 15.70           H
ATOM   3417 1HE2 GLN A 232      -2.887  17.017  22.938  1.00 14.67           H
ATOM   3418 2HE2 GLN A 232      -3.181  15.978  23.963  1.00 14.67           H
ATOM   3419  N   VAL A 233      -4.668  10.167  21.412  1.00 13.41           N
ATOM   3420  CA  VAL A 233      -4.417   9.191  20.366  1.00 13.67           C
ATOM   3421  C   VAL A 233      -5.168   7.868  20.749  1.00 14.93           C
ATOM   3422  O   VAL A 233      -4.820   7.203  21.686  1.00 15.26           O
ATOM   3423  CB  VAL A 233      -2.923   8.914  20.181  1.00 13.31           C
ATOM   3424  CG1 VAL A 233      -2.628   7.817  19.136  1.00 15.02           C
ATOM   3425  CG2 VAL A 233      -2.160  10.199  19.780  1.00 13.59           C
ATOM   3426  H   VAL A 233      -4.319  10.033  22.187  1.00 16.10           H
ATOM   3427  HA  VAL A 233      -4.783   9.530  19.523  1.00 16.41           H
ATOM   3428  HB  VAL A 233      -2.566   8.610  21.042  1.00 15.97           H
ATOM   3429 1HG1 VAL A 233      -2.985   8.081  18.285  1.00 22.53           H
ATOM   3430 2HG1 VAL A 233      -1.679   7.694  19.061  1.00 22.53           H
ATOM   3431 3HG1 VAL A 233      -3.037   6.993  19.413  1.00 22.53           H
ATOM   3432 1HG2 VAL A 233      -2.514  10.537  18.954  1.00 20.38           H
ATOM   3433 2HG2 VAL A 233      -2.264  10.861  20.467  1.00 20.38           H
ATOM   3434 3HG2 VAL A 233      -1.228   9.997  19.669  1.00 20.38           H
ATOM   3435  N   SER A 234      -6.269   7.592  20.041  1.00 17.37           N
ATOM   3436  CA  SER A 234      -7.119   6.462  20.483  1.00 19.33           C
ATOM   3437  C   SER A 234      -6.349   5.145  20.467  1.00 15.72           C
ATOM   3438  O   SER A 234      -5.646   4.895  19.504  1.00 16.75           O
ATOM   3439  CB ASER A 234      -8.294   6.360  19.331  0.63 25.32           C
ATOM   3440  CB BSER A 234      -8.410   6.202  19.704  0.37 18.65           C
ATOM   3441  OG ASER A 234      -8.155   7.055  18.300  0.63 46.52           O
ATOM   3442  OG BSER A 234      -9.190   5.311  20.028  0.37 21.03           O
ATOM   3443  H   SER A 234      -6.478   8.058  19.348  1.00 20.84           H
ATOM   3444  HA ASER A 234      -7.505   6.635  21.367  1.00 23.19           H
ATOM   3445 1HB ASER A 234      -8.365   5.432  19.059  0.63 30.38           H
ATOM   3446 2HB ASER A 234      -9.137   6.604  19.744  0.63 30.38           H
ATOM   3447 1HB BSER A 234      -8.913   7.031  19.707  0.37 22.38           H
ATOM   3448 2HB BSER A 234      -8.155   6.033  18.784  0.37 22.38           H
ATOM   3449  N   GLY A 235      -6.445   4.414  21.561  1.00 17.05           N
ATOM   3450  CA  GLY A 235      -5.796   3.080  21.614  1.00 18.49           C
ATOM   3451  C   GLY A 235      -4.334   3.131  21.890  1.00 16.08           C
ATOM   3452  O   GLY A 235      -3.685   2.037  21.982  1.00 17.51           O
ATOM   3453  H   GLY A 235      -6.882   4.710  22.241  1.00 20.47           H
ATOM   3454 1HA  GLY A 235      -6.225   2.550  22.304  1.00 22.19           H
ATOM   3455 2HA  GLY A 235      -5.938   2.629  20.767  1.00 22.19           H
ATOM   3456  N   ALA A 236      -3.696   4.277  22.080  1.00 14.24           N
ATOM   3457  CA  ALA A 236      -2.252   4.290  22.361  1.00 13.08           C
ATOM   3458  C   ALA A 236      -1.949   3.557  23.649  1.00 13.18           C
ATOM   3459  O   ALA A 236      -2.653   3.714  24.646  1.00 15.35           O
ATOM   3460  CB  ALA A 236      -1.724   5.703  22.378  1.00 14.76           C
ATOM   3461  H   ALA A 236      -4.129   5.019  22.039  1.00 17.09           H
ATOM   3462  HA  ALA A 236      -1.803   3.812  21.633  1.00 15.70           H
ATOM   3463 1HB  ALA A 236      -1.934   6.133  21.547  1.00 22.14           H
ATOM   3464 2HB  ALA A 236      -2.129   6.187  23.101  1.00 22.14           H
ATOM   3465 3HB  ALA A 236      -0.771   5.686  22.498  1.00 22.14           H
ATOM   3466  N   GLN A 237      -0.827   2.800  23.627  1.00 13.50           N
ATOM   3467  CA  GLN A 237      -0.383   2.027  24.795  1.00 15.12           C
ATOM   3468  C   GLN A 237       1.131   1.934  24.738  1.00 12.61           C
ATOM   3469  O   GLN A 237       1.709   1.926  23.630  1.00 12.62           O
ATOM   3470  CB AGLN A 237      -0.933   0.700  25.160  0.54 12.79           C
ATOM   3471  CB BGLN A 237      -1.093   0.516  24.230  0.46 21.01           C
ATOM   3472  CG AGLN A 237      -2.480   0.643  25.342  0.54 13.46           C
ATOM   3473  CG BGLN A 237      -2.555   0.195  24.150  0.46 20.08           C
ATOM   3474  CD AGLN A 237      -3.082   1.331  26.543  0.54 12.46           C
ATOM   3475  CD BGLN A 237      -3.049  -1.297  23.863  0.46 23.91           C
ATOM   3476  NE2AGLN A 237      -2.307   1.675  27.503  0.54 13.28           N
ATOM   3477  OE1AGLN A 237      -4.306   1.632  26.566  0.54 14.44           O
ATOM   3478  NE2BGLN A 237      -2.284  -2.142  23.377  0.46 21.13           N
ATOM   3479  OE1BGLN A 237      -4.370  -1.756  23.698  0.46 32.21           O
ATOM   3480  H   GLN A 237      -0.358   2.772  22.906  1.00 16.21           H
ATOM   3481  HA AGLN A 237      -0.574   2.600  25.566  1.00 18.14           H
ATOM   3482 1HB AGLN A 237      -0.682   0.064  24.471  0.54 15.34           H
ATOM   3483 2HB AGLN A 237      -0.516   0.412  25.987  0.54 15.34           H
ATOM   3484 1HB BGLN A 237      -0.744   0.380  23.335  0.46 25.21           H
ATOM   3485 2HB BGLN A 237      -0.701  -0.180  24.781  0.46 25.21           H
ATOM   3486 1HG AGLN A 237      -2.886   1.025  24.548  0.54 16.15           H
ATOM   3487 2HG AGLN A 237      -2.740  -0.290  25.375  0.54 16.15           H
ATOM   3488 1HG BGLN A 237      -2.955   0.473  24.989  0.46 24.10           H
ATOM   3489 2HG BGLN A 237      -2.934   0.760  23.458  0.46 24.10           H
ATOM   3490 1HE2AGLN A 237      -2.619   2.116  28.172  0.54 15.94           H
ATOM   3491 2HE2AGLN A 237      -1.473   1.465  27.479  0.54 15.94           H
ATOM   3492 1HE2BGLN A 237      -2.604  -2.857  23.022  0.46 25.35           H
ATOM   3493 2HE2BGLN A 237      -1.434  -2.014  23.396  0.46 25.35           H
ATOM   3494  N   GLN A 238       1.804   1.834  25.891  1.00 14.21           N
ATOM   3495  CA  GLN A 238       3.201   1.542  25.891  1.00 13.14           C
ATOM   3496  C   GLN A 238       3.509   0.065  25.463  1.00 11.88           C
ATOM   3497  O   GLN A 238       2.818  -0.843  25.915  1.00 13.33           O
ATOM   3498  CB  GLN A 238       3.766   1.857  27.271  1.00 17.28           C
ATOM   3499  CG AGLN A 238       3.904   3.237  27.919  0.54 16.89           C
ATOM   3500  CG BGLN A 238       3.523   3.407  27.224  0.46 18.00           C
ATOM   3501  CD AGLN A 238       5.402   3.602  28.152  0.54 15.74           C
ATOM   3502  CD BGLN A 238       4.099   3.927  28.495  0.46 17.05           C
ATOM   3503  NE2AGLN A 238       6.293   3.317  27.225  0.54 22.12           N
ATOM   3504  OE1AGLN A 238       5.422   4.299  29.172  0.54 23.90           O
ATOM   3505  NE2BGLN A 238       5.371   3.863  28.476  0.46 21.23           N
ATOM   3506  OE1BGLN A 238       3.298   4.299  29.358  0.46 19.53           O
ATOM   3507  H   GLN A 238       1.392   1.946  26.637  1.00 17.05           H
ATOM   3508  HA  GLN A 238       3.634   2.140  25.245  1.00 15.77           H
ATOM   3509 1HB  GLN A 238       3.241   1.329  27.893  1.00 20.73           H
ATOM   3510 2HB  GLN A 238       4.657   1.475  27.280  1.00 20.73           H
ATOM   3511 1HG AGLN A 238       3.495   3.905  27.346  0.54 20.26           H
ATOM   3512 2HG AGLN A 238       3.435   3.243  28.768  0.54 20.26           H
ATOM   3513 1HG BGLN A 238       3.969   3.802  26.459  0.46 21.60           H
ATOM   3514 2HG BGLN A 238       2.575   3.605  27.171  0.46 21.60           H
ATOM   3515 1HE2AGLN A 238       7.084   3.651  27.273  0.54 26.55           H
ATOM   3516 2HE2AGLN A 238       6.085   2.797  26.573  0.54 26.55           H
ATOM   3517 1HE2BGLN A 238       5.825   4.110  29.164  0.46 25.47           H
ATOM   3518 2HE2BGLN A 238       5.776   3.572  27.776  0.46 25.47           H
ATOM   3519  N   ASP A 239       4.541  -0.122  24.679  1.00 11.77           N
ATOM   3520  CA  ASP A 239       5.060  -1.420  24.277  1.00 11.31           C
ATOM   3521  C   ASP A 239       6.584  -1.365  24.388  1.00 11.43           C
ATOM   3522  O   ASP A 239       7.250  -0.740  23.541  1.00 11.92           O
ATOM   3523  CB  ASP A 239       4.574  -1.743  22.861  1.00 13.89           C
ATOM   3524  CG  ASP A 239       5.067  -3.031  22.333  1.00 16.75           C
ATOM   3525  OD1 ASP A 239       5.961  -3.691  22.939  1.00 18.61           O
ATOM   3526  OD2 ASP A 239       4.537  -3.513  21.259  1.00 27.44           O
ATOM   3527  H   ASP A 239       4.943   0.576  24.378  1.00 14.12           H
ATOM   3528  HA  ASP A 239       4.720  -2.103  24.892  1.00 13.57           H
ATOM   3529 1HB  ASP A 239       3.604  -1.757  22.860  1.00 16.66           H
ATOM   3530 2HB  ASP A 239       4.859  -1.032  22.265  1.00 16.66           H
ATOM   3531  N   SER A 240       7.106  -2.020  25.410  1.00 12.14           N
ATOM   3532  CA  SER A 240       8.494  -2.003  25.648  1.00 14.10           C
ATOM   3533  C   SER A 240       9.362  -2.840  24.597  1.00 14.95           C
ATOM   3534  O   SER A 240      10.530  -2.659  24.547  1.00 21.27           O
ATOM   3535  CB  SER A 240       8.816  -2.499  27.116  1.00 15.07           C
ATOM   3536  OG  SER A 240       8.360  -3.809  27.309  1.00 16.96           O
ATOM   3537  H   SER A 240       6.591  -2.463  25.937  1.00 14.57           H
ATOM   3538  HA  SER A 240       8.787  -1.070  25.587  1.00 16.92           H
ATOM   3539 1HB  SER A 240       9.774  -2.465  27.267  1.00 18.08           H
ATOM   3540 2HB  SER A 240       8.389  -1.910  27.758  1.00 18.08           H
ATOM   3541  N   ASN A 241       8.642  -3.731  23.828  1.00 15.53           N
ATOM   3542  CA  ASN A 241       9.363  -4.386  22.754  1.00 18.22           C
ATOM   3543  C   ASN A 241       9.695  -3.355  21.651  1.00 16.87           C
ATOM   3544  O   ASN A 241      10.627  -3.531  20.917  1.00 23.88           O
ATOM   3545  CB  ASN A 241       8.428  -5.517  22.087  1.00 20.55           C
ATOM   3546  CG  ASN A 241       7.918  -6.612  23.004  1.00 20.41           C
ATOM   3547  ND2 ASN A 241       6.680  -7.047  23.076  1.00 23.42           N
ATOM   3548  OD1 ASN A 241       8.789  -7.012  23.844  1.00 24.85           O
ATOM   3549  H   ASN A 241       7.811  -3.889  23.978  1.00 18.64           H
ATOM   3550  HA  ASN A 241      10.188  -4.789  23.097  1.00 21.87           H
ATOM   3551 1HB  ASN A 241       7.661  -5.076  21.689  1.00 24.66           H
ATOM   3552 2HB  ASN A 241       8.926  -5.934  21.368  1.00 24.66           H
ATOM   3553 1HD2 ASN A 241       6.455  -7.604  23.692  1.00 28.10           H
ATOM   3554 2HD2 ASN A 241       6.095  -6.776  22.508  1.00 28.10           H
ATOM   3555  N   ALA A 242       8.843  -2.332  21.498  1.00 15.31           N
ATOM   3556  CA  ALA A 242       8.986  -1.347  20.445  1.00 14.76           C
ATOM   3557  C   ALA A 242       9.788  -0.102  20.882  1.00 15.23           C
ATOM   3558  O   ALA A 242      10.362   0.589  20.022  1.00 19.24           O
ATOM   3559  CB  ALA A 242       7.626  -0.861  20.027  1.00 16.00           C
ATOM   3560  H   ALA A 242       8.185  -2.257  22.047  1.00 18.37           H
ATOM   3561  HA  ALA A 242       9.430  -1.762  19.675  1.00 17.71           H
ATOM   3562 1HB  ALA A 242       7.090  -1.608  19.751  1.00 23.99           H
ATOM   3563 2HB  ALA A 242       7.203  -0.420  20.768  1.00 23.99           H
ATOM   3564 3HB  ALA A 242       7.716  -0.245  19.297  1.00 23.99           H
ATOM   3565  N   GLY A 243       9.747   0.262  22.126  1.00 17.13           N
ATOM   3566  CA  GLY A 243      10.438   1.378  22.656  1.00 23.47           C
ATOM   3567  C   GLY A 243       9.535   2.564  23.173  1.00 16.67           C
ATOM   3568  O   GLY A 243      10.081   3.682  23.424  1.00 20.09           O
ATOM   3569  H   GLY A 243       9.269  -0.206  22.666  1.00 20.56           H
ATOM   3570 1HA  GLY A 243      10.992   1.073  23.391  1.00 28.17           H
ATOM   3571 2HA  GLY A 243      11.031   1.723  21.970  1.00 28.17           H
ATOM   3572  N   GLY A 244       8.285   2.306  23.452  1.00 11.76           N
ATOM   3573  CA  GLY A 244       7.450   3.327  24.038  1.00 11.04           C
ATOM   3574  C   GLY A 244       6.016   3.244  23.529  1.00 10.50           C
ATOM   3575  O   GLY A 244       5.520   2.143  23.219  1.00 10.84           O
ATOM   3576  H   GLY A 244       7.959   1.527  23.286  1.00 14.11           H
ATOM   3577 1HA  GLY A 244       7.454   3.229  25.003  1.00 13.25           H
ATOM   3578 2HA  GLY A 244       7.816   4.200  23.824  1.00 13.25           H
ATOM   3579  N   TYR A 245       5.332   4.391  23.493  1.00 10.41           N
ATOM   3580  CA  TYR A 245       3.937   4.429  23.037  1.00 10.64           C
ATOM   3581  C   TYR A 245       3.851   4.035  21.582  1.00 10.62           C
ATOM   3582  O   TYR A 245       4.596   4.585  20.710  1.00 11.29           O
ATOM   3583  CB  TYR A 245       3.314   5.816  23.264  1.00 11.66           C
ATOM   3584  CG  TYR A 245       2.957   6.121  24.739  1.00 12.59           C
ATOM   3585  CD1 TYR A 245       1.701   5.702  25.274  1.00 14.25           C
ATOM   3586  CD2 TYR A 245       3.849   6.710  25.625  1.00 14.69           C
ATOM   3587  CE1 TYR A 245       1.379   5.951  26.606  1.00 17.63           C
ATOM   3588  CE2 TYR A 245       3.517   6.916  27.012  1.00 15.70           C
ATOM   3589  CZ  TYR A 245       2.289   6.463  27.445  1.00 19.41           C
ATOM   3590  OH  TYR A 245       1.997   6.651  28.831  1.00 27.63           O
ATOM   3591  H   TYR A 245       5.716   5.120  23.740  1.00 12.49           H
ATOM   3592  HA  TYR A 245       3.427   3.776  23.560  1.00 12.77           H
ATOM   3593 1HB  TYR A 245       3.936   6.491  22.949  1.00 13.99           H
ATOM   3594 2HB  TYR A 245       2.509   5.886  22.728  1.00 13.99           H
ATOM   3595  HD1 TYR A 245       1.092   5.259  24.729  1.00 17.10           H
ATOM   3596  HD2 TYR A 245       4.683   6.979  25.314  1.00 17.63           H
ATOM   3597  HE1 TYR A 245       0.524   5.760  26.916  1.00 21.16           H
ATOM   3598  HE2 TYR A 245       4.108   7.339  27.592  1.00 18.84           H
ATOM   3599  N   VAL A 246       2.906   3.140  21.287  1.00 10.65           N
ATOM   3600  CA  VAL A 246       2.568   2.651  19.965  1.00 11.30           C
ATOM   3601  C   VAL A 246       1.053   2.831  19.760  1.00 11.73           C
ATOM   3602  O   VAL A 246       0.267   2.989  20.700  1.00 13.56           O
ATOM   3603  CB  VAL A 246       2.966   1.169  19.737  1.00 11.41           C
ATOM   3604  CG1 VAL A 246       4.466   0.965  19.937  1.00 11.61           C
ATOM   3605  CG2 VAL A 246       2.154   0.208  20.622  1.00 12.76           C
ATOM   3606  H   VAL A 246       2.453   2.822  21.946  1.00 12.78           H
ATOM   3607  HA  VAL A 246       3.036   3.202  19.303  1.00 13.56           H
ATOM   3608  HB  VAL A 246       2.762   0.951  18.803  1.00 13.69           H
ATOM   3609 1HG1 VAL A 246       4.950   1.575  19.375  1.00 17.42           H
ATOM   3610 2HG1 VAL A 246       4.692   1.128  20.855  1.00 17.42           H
ATOM   3611 3HG1 VAL A 246       4.700   0.063  19.705  1.00 17.42           H
ATOM   3612 1HG2 VAL A 246       1.216   0.356  20.479  1.00 19.14           H
ATOM   3613 2HG2 VAL A 246       2.373  -0.699  20.395  1.00 19.14           H
ATOM   3614 3HG2 VAL A 246       2.366   0.366  21.545  1.00 19.14           H
ATOM   3615  N   PHE A 247       0.664   2.735  18.464  1.00 11.94           N
ATOM   3616  CA  PHE A 247      -0.726   2.914  18.079  1.00 12.78           C
ATOM   3617  C   PHE A 247      -0.978   2.310  16.732  1.00 12.63           C
ATOM   3618  O   PHE A 247      -0.043   1.954  15.989  1.00 13.08           O
ATOM   3619  CB  PHE A 247      -1.130   4.459  18.060  1.00 12.94           C
ATOM   3620  CG  PHE A 247      -0.071   5.279  17.428  1.00 12.56           C
ATOM   3621  CD1 PHE A 247       0.115   5.334  16.084  1.00 12.88           C
ATOM   3622  CD2 PHE A 247       0.885   5.941  18.253  1.00 12.40           C
ATOM   3623  CE1 PHE A 247       1.197   5.999  15.494  1.00 12.20           C
ATOM   3624  CE2 PHE A 247       1.975   6.599  17.676  1.00 12.19           C
ATOM   3625  CZ  PHE A 247       2.131   6.604  16.302  1.00 11.98           C
ATOM   3626  H   PHE A 247       1.251   2.565  17.859  1.00 14.33           H
ATOM   3627  HA  PHE A 247      -1.290   2.454  18.735  1.00 15.34           H
ATOM   3628 1HB  PHE A 247      -1.960   4.569  17.569  1.00 15.53           H
ATOM   3629 2HB  PHE A 247      -1.276   4.765  18.969  1.00 15.53           H
ATOM   3630  HD1 PHE A 247      -0.503   4.912  15.532  1.00 15.46           H
ATOM   3631  HD2 PHE A 247       0.784   5.934  19.178  1.00 14.89           H
ATOM   3632  HE1 PHE A 247       1.283   6.030  14.569  1.00 14.64           H
ATOM   3633  HE2 PHE A 247       2.596   7.033  18.216  1.00 14.63           H
ATOM   3634  HZ  PHE A 247       2.872   7.019  15.921  1.00 14.37           H
ATOM   3635  N   ASP A 248      -2.226   2.196  16.317  1.00 14.28           N
ATOM   3636  CA  ASP A 248      -2.516   1.606  15.026  1.00 15.38           C
ATOM   3637  C   ASP A 248      -1.934   2.512  13.948  1.00 14.11           C
ATOM   3638  O   ASP A 248      -1.956   3.736  13.959  1.00 14.74           O
ATOM   3639  CB AASP A 248      -3.954   1.464  14.678  0.34 20.81           C
ATOM   3640  CB BASP A 248      -4.030   1.611  14.813  0.66 23.02           C
ATOM   3641  CG AASP A 248      -4.552   0.202  15.435  0.34 21.49           C
ATOM   3642  CG BASP A 248      -4.478   1.045  13.459  0.66 28.14           C
ATOM   3643  OD1AASP A 248      -3.808  -0.531  16.086  0.34 16.88           O
ATOM   3644  OD2AASP A 248      -5.809   0.217  15.406  0.34 22.57           O
ATOM   3645  OD1BASP A 248      -4.255   1.427  12.436  0.66 46.33           O
ATOM   3646  OD2BASP A 248      -5.381   0.210  13.698  0.66 46.93           O
ATOM   3647  H   ASP A 248      -2.870   2.474  16.814  1.00 17.13           H
ATOM   3648  HA AASP A 248      -2.085   0.727  14.973  1.00 18.45           H
ATOM   3649 1HB AASP A 248      -4.436   2.264  14.940  0.34 24.97           H
ATOM   3650 2HB AASP A 248      -4.051   1.350  13.720  0.34 24.97           H
ATOM   3651 1HB BASP A 248      -4.445   1.092  15.519  0.66 27.62           H
ATOM   3652 2HB BASP A 248      -4.352   2.523  14.891  0.66 27.62           H
ATOM   3653  N   CYS A 249      -1.374   1.858  12.930  1.00 14.80           N
ATOM   3654  CA  CYS A 249      -0.654   2.613  11.887  1.00 15.62           C
ATOM   3655  C   CYS A 249      -1.542   3.593  11.085  1.00 15.64           C
ATOM   3656  O   CYS A 249      -0.938   4.554  10.520  1.00 17.22           O
ATOM   3657  CB ACYS A 249      -0.051   1.581  10.900  0.46 22.11           C
ATOM   3658  CB BCYS A 249       0.216   1.726  10.933  0.54 14.87           C
ATOM   3659  SG ACYS A 249       0.750   0.033  11.342  0.46 45.19           S
ATOM   3660  SG BCYS A 249       1.526   0.863  11.798  0.54 14.23           S
ATOM   3661  H   CYS A 249      -1.433   1.001  12.882  1.00 17.76           H
ATOM   3662  HA ACYS A 249       0.076   3.115  12.305  1.00 18.74           H
ATOM   3663 1HB ACYS A 249      -0.771   1.342  10.295  0.46 26.54           H
ATOM   3664 2HB ACYS A 249       0.597   2.070  10.369  0.46 26.54           H
ATOM   3665 1HB BCYS A 249      -0.356   1.076  10.496  0.54 17.84           H
ATOM   3666 2HB BCYS A 249       0.606   2.288  10.246  0.54 17.84           H
ATOM   3667  N   SER A 250      -2.824   3.381  11.033  1.00 14.77           N
ATOM   3668  CA  SER A 250      -3.724   4.246  10.316  1.00 15.89           C
ATOM   3669  C   SER A 250      -4.157   5.479  11.142  1.00 15.25           C
ATOM   3670  O   SER A 250      -4.973   6.287  10.655  1.00 19.33           O
ATOM   3671  CB  SER A 250      -4.969   3.506   9.894  1.00 18.38           C
ATOM   3672  OG  SER A 250      -5.688   2.914  10.990  1.00 23.20           O
ATOM   3673  H   SER A 250      -3.147   2.697  11.443  1.00 17.73           H
ATOM   3674  HA  SER A 250      -3.267   4.563   9.509  1.00 19.07           H
ATOM   3675 1HB  SER A 250      -5.557   4.122   9.430  1.00 22.05           H
ATOM   3676 2HB  SER A 250      -4.721   2.807   9.269  1.00 22.05           H
ATOM   3677  N   THR A 251      -3.719   5.610  12.366  1.00 14.35           N
ATOM   3678  CA  THR A 251      -4.157   6.702  13.269  1.00 15.04           C
ATOM   3679  C   THR A 251      -3.867   8.049  12.675  1.00 15.29           C
ATOM   3680  O   THR A 251      -2.739   8.316  12.185  1.00 16.53           O
ATOM   3681  CB  THR A 251      -3.444   6.641  14.606  1.00 16.95           C
ATOM   3682  CG2 THR A 251      -3.948   7.650  15.509  1.00 27.93           C
ATOM   3683  OG1 THR A 251      -3.741   5.406  15.244  1.00 19.49           O
ATOM   3684  H   THR A 251      -3.151   5.037  12.662  1.00 17.22           H
ATOM   3685  HA  THR A 251      -5.122   6.622  13.419  1.00 18.05           H
ATOM   3686  HB  THR A 251      -2.477   6.741  14.484  1.00 20.34           H
ATOM   3687 1HG2 THR A 251      -4.888   7.512  15.650  1.00 41.89           H
ATOM   3688 2HG2 THR A 251      -3.486   7.587  16.348  1.00 41.89           H
ATOM   3689 3HG2 THR A 251      -3.806   8.520  15.129  1.00 41.89           H
ATOM   3690  N   ASN A 252      -4.849   8.949  12.801  1.00 16.56           N
ATOM   3691  CA  ASN A 252      -4.601  10.354  12.470  1.00 18.89           C
ATOM   3692  C   ASN A 252      -3.986  11.119  13.604  1.00 18.61           C
ATOM   3693  O   ASN A 252      -4.805  11.539  14.450  1.00 20.36           O
ATOM   3694  CB  ASN A 252      -5.918  10.982  12.104  1.00 26.53           C
ATOM   3695  CG  ASN A 252      -6.409  10.581  10.807  1.00 31.79           C
ATOM   3696  ND2 ASN A 252      -5.559  10.667   9.702  1.00 44.72           N
ATOM   3697  OD1 ASN A 252      -7.690  10.363  10.609  1.00 48.90           O
ATOM   3698  H   ASN A 252      -5.625   8.703  13.077  1.00 19.87           H
ATOM   3699  HA  ASN A 252      -4.002  10.398  11.695  1.00 22.67           H
ATOM   3700 1HB  ASN A 252      -6.576  10.743  12.775  1.00 31.84           H
ATOM   3701 2HB  ASN A 252      -5.820  11.947  12.117  1.00 31.84           H
ATOM   3702 1HD2 ASN A 252      -5.876  10.577   8.908  1.00 53.66           H
ATOM   3703 2HD2 ASN A 252      -4.719  10.809   9.816  1.00 53.66           H
ATOM   3704  N   LEU A 253      -2.720  11.356  13.667  1.00 13.33           N
ATOM   3705  CA  LEU A 253      -1.974  11.884  14.826  1.00 11.99           C
ATOM   3706  C   LEU A 253      -2.078  13.410  14.886  1.00 11.66           C
ATOM   3707  O   LEU A 253      -1.996  14.106  13.852  1.00 12.66           O
ATOM   3708  CB  LEU A 253      -0.512  11.526  14.723  1.00 11.70           C
ATOM   3709  CG  LEU A 253      -0.202  10.013  14.844  1.00 12.96           C
ATOM   3710  CD1 LEU A 253       1.261   9.784  14.531  1.00 14.44           C
ATOM   3711  CD2 LEU A 253      -0.567   9.503  16.218  1.00 14.53           C
ATOM   3712  H   LEU A 253      -2.261  11.189  12.959  1.00 15.99           H
ATOM   3713  HA  LEU A 253      -2.343  11.503  15.650  1.00 14.38           H
ATOM   3714 1HB  LEU A 253      -0.176  11.842  13.870  1.00 14.04           H
ATOM   3715 2HB  LEU A 253      -0.029  11.997  15.420  1.00 14.04           H
ATOM   3716  HG  LEU A 253      -0.740   9.532  14.182  1.00 15.55           H
ATOM   3717 1HD1 LEU A 253       1.457  10.121  13.654  1.00 21.66           H
ATOM   3718 2HD1 LEU A 253       1.803  10.241  15.178  1.00 21.66           H
ATOM   3719 3HD1 LEU A 253       1.452   8.843  14.562  1.00 21.66           H
ATOM   3720 1HD2 LEU A 253      -1.498   9.668  16.384  1.00 21.79           H
ATOM   3721 2HD2 LEU A 253      -0.396   8.559  16.265  1.00 21.79           H
ATOM   3722 3HD2 LEU A 253      -0.040   9.957  16.879  1.00 21.79           H
ATOM   3723  N   PRO A 254      -2.221  13.961  16.073  1.00 11.56           N
ATOM   3724  CA  PRO A 254      -2.191  15.419  16.216  1.00 10.99           C
ATOM   3725  C   PRO A 254      -0.827  16.016  15.909  1.00 10.05           C
ATOM   3726  O   PRO A 254       0.218  15.338  16.008  1.00 10.54           O
ATOM   3727  CB  PRO A 254      -2.545  15.656  17.735  1.00 13.32           C
ATOM   3728  CG  PRO A 254      -2.973  14.366  18.247  1.00 17.36           C
ATOM   3729  CD  PRO A 254      -2.488  13.281  17.346  1.00 13.15           C
ATOM   3730  HA  PRO A 254      -2.874  15.827  15.643  1.00 13.19           H
ATOM   3731 1HB  PRO A 254      -1.767  15.975  18.220  1.00 15.99           H
ATOM   3732 2HB  PRO A 254      -3.256  16.311  17.822  1.00 15.99           H
ATOM   3733 1HG  PRO A 254      -2.618  14.234  19.140  1.00 20.83           H
ATOM   3734 2HG  PRO A 254      -3.942  14.340  18.299  1.00 20.83           H
ATOM   3735 1HD  PRO A 254      -1.680  12.874  17.697  1.00 15.78           H
ATOM   3736 2HD  PRO A 254      -3.164  12.594  17.236  1.00 15.78           H
ATOM   3737  N   ASP A 255      -0.801  17.302  15.557  1.00 10.54           N
ATOM   3738  CA  ASP A 255       0.456  18.012  15.389  1.00  9.99           C
ATOM   3739  C   ASP A 255       1.077  18.321  16.783  1.00  9.91           C
ATOM   3740  O   ASP A 255       0.379  18.312  17.811  1.00 11.02           O
ATOM   3741  CB  ASP A 255       0.210  19.351  14.635  1.00 11.09           C
ATOM   3742  CG  ASP A 255      -0.460  19.150  13.279  1.00 12.86           C
ATOM   3743  OD1 ASP A 255      -0.244  18.121  12.580  1.00 12.62           O
ATOM   3744  OD2 ASP A 255      -1.241  20.060  12.877  1.00 20.36           O
ATOM   3745  H   ASP A 255      -1.542  17.719  15.428  1.00 12.65           H
ATOM   3746  HA  ASP A 255       1.076  17.457  14.872  1.00 11.98           H
ATOM   3747 1HB  ASP A 255      -0.349  19.924  15.182  1.00 13.31           H
ATOM   3748 2HB  ASP A 255       1.059  19.801  14.504  1.00 13.31           H
ATOM   3749  N   PHE A 256       2.374  18.651  16.774  1.00  9.81           N
ATOM   3750  CA  PHE A 256       3.084  19.142  17.958  1.00  9.72           C
ATOM   3751  C   PHE A 256       3.878  20.367  17.570  1.00  9.83           C
ATOM   3752  O   PHE A 256       4.638  20.287  16.596  1.00 11.68           O
ATOM   3753  CB  PHE A 256       4.008  18.038  18.522  1.00 10.36           C
ATOM   3754  CG  PHE A 256       4.772  18.517  19.736  1.00 10.50           C
ATOM   3755  CD1 PHE A 256       4.194  18.459  20.996  1.00 11.89           C
ATOM   3756  CD2 PHE A 256       6.035  19.054  19.651  1.00 11.91           C
ATOM   3757  CE1 PHE A 256       4.872  18.996  22.134  1.00 13.99           C
ATOM   3758  CE2 PHE A 256       6.735  19.549  20.732  1.00 13.86           C
ATOM   3759  CZ  PHE A 256       6.095  19.540  21.967  1.00 14.58           C
ATOM   3760  H   PHE A 256       2.812  18.571  16.038  1.00 11.77           H
ATOM   3761  HA  PHE A 256       2.429  19.390  18.644  1.00 11.66           H
ATOM   3762 1HB  PHE A 256       3.475  17.265  18.763  1.00 12.44           H
ATOM   3763 2HB  PHE A 256       4.637  17.765  17.835  1.00 12.44           H
ATOM   3764  HD1 PHE A 256       3.358  18.066  21.102  1.00 14.27           H
ATOM   3765  HD2 PHE A 256       6.442  19.084  18.815  1.00 14.29           H
ATOM   3766  HE1 PHE A 256       4.477  18.971  22.975  1.00 16.78           H
ATOM   3767  HE2 PHE A 256       7.600  19.876  20.638  1.00 16.63           H
ATOM   3768  HZ  PHE A 256       6.523  19.921  22.700  1.00 17.50           H
ATOM   3769  N   SER A 257       3.776  21.437  18.353  1.00  9.58           N
ATOM   3770  CA  SER A 257       4.535  22.666  18.018  1.00 10.12           C
ATOM   3771  C   SER A 257       5.148  23.277  19.286  1.00  9.73           C
ATOM   3772  O   SER A 257       4.658  23.072  20.410  1.00 10.39           O
ATOM   3773  CB ASER A 257       3.496  23.693  17.496  0.49 10.79           C
ATOM   3774  CB BSER A 257       3.718  23.715  17.209  0.51 11.80           C
ATOM   3775  OG ASER A 257       2.766  23.206  16.375  0.49 11.59           O
ATOM   3776  OG BSER A 257       2.752  24.193  18.002  0.51 12.05           O
ATOM   3777  H   SER A 257       3.273  21.416  19.051  1.00 11.49           H
ATOM   3778  HA ASER A 257       5.223  22.485  17.344  1.00 12.14           H
ATOM   3779 1HB ASER A 257       2.876  23.908  18.210  0.49 12.95           H
ATOM   3780 2HB ASER A 257       3.955  24.510  17.245  0.49 12.95           H
ATOM   3781 1HB BSER A 257       4.298  24.437  16.919  0.51 14.16           H
ATOM   3782 2HB BSER A 257       3.329  23.300  16.424  0.51 14.16           H
ATOM   3783  N   VAL A 258       6.190  24.075  19.055  1.00 10.02           N
ATOM   3784  CA  VAL A 258       6.831  24.892  20.104  1.00  9.54           C
ATOM   3785  C   VAL A 258       6.970  26.314  19.623  1.00  9.90           C
ATOM   3786  O   VAL A 258       7.173  26.568  18.433  1.00 11.26           O
ATOM   3787  CB  VAL A 258       8.167  24.324  20.582  1.00  9.74           C
ATOM   3788  CG1 VAL A 258       7.978  23.002  21.363  1.00 10.90           C
ATOM   3789  CG2 VAL A 258       9.148  24.125  19.441  1.00 10.80           C
ATOM   3790  H   VAL A 258       6.505  24.115  18.255  1.00 12.03           H
ATOM   3791  HA  VAL A 258       6.226  24.903  20.874  1.00 11.45           H
ATOM   3792  HB  VAL A 258       8.560  24.976  21.199  1.00 11.69           H
ATOM   3793 1HG1 VAL A 258       7.355  23.141  22.081  1.00 16.36           H
ATOM   3794 2HG1 VAL A 258       7.638  22.327  20.771  1.00 16.36           H
ATOM   3795 3HG1 VAL A 258       8.822  22.719  21.722  1.00 16.36           H
ATOM   3796 1HG2 VAL A 258       9.318  24.968  19.015  1.00 16.19           H
ATOM   3797 2HG2 VAL A 258       9.970  23.768  19.784  1.00 16.19           H
ATOM   3798 3HG2 VAL A 258       8.776  23.512  18.802  1.00 16.19           H
ATOM   3799  N   SER A 259       6.935  27.266  20.586  1.00 10.17           N
ATOM   3800  CA  SER A 259       7.166  28.679  20.336  1.00 11.12           C
ATOM   3801  C   SER A 259       8.623  29.068  20.664  1.00 10.44           C
ATOM   3802  O   SER A 259       9.048  28.940  21.815  1.00 11.78           O
ATOM   3803  CB  SER A 259       6.237  29.488  21.230  1.00 14.34           C
ATOM   3804  OG  SER A 259       6.392  30.890  21.042  1.00 19.30           O
ATOM   3805  H   SER A 259       6.766  27.021  21.393  1.00 12.20           H
ATOM   3806  HA  SER A 259       6.976  28.881  19.396  1.00 13.35           H
ATOM   3807 1HB  SER A 259       5.319  29.241  21.041  1.00 17.21           H
ATOM   3808 2HB  SER A 259       6.419  29.269  22.157  1.00 17.21           H
ATOM   3809  N   ILE A 260       9.367  29.463  19.608  1.00 10.89           N
ATOM   3810  CA  ILE A 260      10.805  29.747  19.691  1.00 11.35           C
ATOM   3811  C   ILE A 260      11.015  31.216  19.330  1.00 11.30           C
ATOM   3812  O   ILE A 260      10.908  31.530  18.115  1.00 11.80           O
ATOM   3813  CB  ILE A 260      11.626  28.838  18.796  1.00 12.08           C
ATOM   3814  CG1 ILE A 260      11.314  27.351  18.991  1.00 13.88           C
ATOM   3815  CG2 ILE A 260      13.120  29.112  19.064  1.00 14.23           C
ATOM   3816  CD1 ILE A 260      11.981  26.439  17.968  1.00 12.89           C
ATOM   3817  H   ILE A 260       8.978  29.554  18.847  1.00 13.06           H
ATOM   3818  HA  ILE A 260      11.094  29.612  20.617  1.00 13.62           H
ATOM   3819  HB  ILE A 260      11.434  29.072  17.864  1.00 14.50           H
ATOM   3820 1HG1 ILE A 260      11.600  27.085  19.879  1.00 16.65           H
ATOM   3821 2HG1 ILE A 260      10.353  27.224  18.943  1.00 16.65           H
ATOM   3822 1HG2 ILE A 260      13.318  28.933  19.986  1.00 21.35           H
ATOM   3823 2HG2 ILE A 260      13.654  28.544  18.505  1.00 21.35           H
ATOM   3824 3HG2 ILE A 260      13.317  30.031  18.867  1.00 21.35           H
ATOM   3825 1HD1 ILE A 260      11.688  26.680  17.086  1.00 19.34           H
ATOM   3826 2HD1 ILE A 260      12.934  26.535  18.026  1.00 19.34           H
ATOM   3827 3HD1 ILE A 260      11.740  25.527  18.147  1.00 19.34           H
ATOM   3828  N   SER A 261      11.230  32.106  20.282  1.00 11.90           N
ATOM   3829  CA  SER A 261      11.461  33.512  19.980  1.00 12.40           C
ATOM   3830  C   SER A 261      10.439  34.076  19.000  1.00 12.11           C
ATOM   3831  O   SER A 261      10.771  34.793  18.023  1.00 13.53           O
ATOM   3832  CB  SER A 261      12.897  33.765  19.499  1.00 14.19           C
ATOM   3833  OG  SER A 261      13.829  33.442  20.564  1.00 15.60           O
ATOM   3834  H   SER A 261      11.234  31.848  21.102  1.00 14.28           H
ATOM   3835  HA  SER A 261      11.351  34.005  20.820  1.00 14.88           H
ATOM   3836 1HB  SER A 261      13.084  33.217  18.721  1.00 17.03           H
ATOM   3837 2HB  SER A 261      12.999  34.696  19.245  1.00 17.03           H
ATOM   3838  N   GLY A 262       9.147  33.755  19.242  1.00 12.02           N
ATOM   3839  CA  GLY A 262       8.051  34.291  18.439  1.00 13.34           C
ATOM   3840  C   GLY A 262       7.688  33.466  17.173  1.00 13.27           C
ATOM   3841  O   GLY A 262       6.664  33.785  16.506  1.00 16.87           O
ATOM   3842  H   GLY A 262       8.965  33.219  19.890  1.00 14.43           H
ATOM   3843 1HA  GLY A 262       7.262  34.355  18.999  1.00 16.01           H
ATOM   3844 2HA  GLY A 262       8.285  35.191  18.162  1.00 16.01           H
ATOM   3845  N   TYR A 263       8.459  32.440  16.821  1.00 12.19           N
ATOM   3846  CA  TYR A 263       8.235  31.550  15.699  1.00 12.40           C
ATOM   3847  C   TYR A 263       7.614  30.261  16.150  1.00 11.74           C
ATOM   3848  O   TYR A 263       8.061  29.634  17.122  1.00 13.82           O
ATOM   3849  CB  TYR A 263       9.580  31.271  14.988  1.00 12.98           C
ATOM   3850  CG  TYR A 263       9.573  30.083  13.997  1.00 12.15           C
ATOM   3851  CD1 TYR A 263       8.868  30.156  12.804  1.00 12.94           C
ATOM   3852  CD2 TYR A 263      10.247  28.924  14.325  1.00 12.05           C
ATOM   3853  CE1 TYR A 263       8.824  29.084  11.947  1.00 12.88           C
ATOM   3854  CE2 TYR A 263      10.255  27.842  13.414  1.00 11.15           C
ATOM   3855  CZ  TYR A 263       9.544  27.916  12.254  1.00 11.23           C
ATOM   3856  OH  TYR A 263       9.482  26.860  11.358  1.00 11.91           O
ATOM   3857  H   TYR A 263       9.154  32.291  17.304  1.00 14.62           H
ATOM   3858  HA  TYR A 263       7.629  31.987  15.065  1.00 14.88           H
ATOM   3859 1HB  TYR A 263       9.843  32.071  14.506  1.00 15.57           H
ATOM   3860 2HB  TYR A 263      10.255  31.103  15.664  1.00 15.57           H
ATOM   3861  HD1 TYR A 263       8.420  30.941  12.582  1.00 15.53           H
ATOM   3862  HD2 TYR A 263      10.693  28.856  15.138  1.00 14.47           H
ATOM   3863  HE1 TYR A 263       8.320  29.130  11.167  1.00 15.46           H
ATOM   3864  HE2 TYR A 263      10.747  27.077  13.608  1.00 13.38           H
ATOM   3865  N   THR A 264       6.579  29.775  15.423  1.00 11.95           N
ATOM   3866  CA  THR A 264       5.937  28.476  15.757  1.00 11.94           C
ATOM   3867  C   THR A 264       6.620  27.375  14.897  1.00 11.79           C
ATOM   3868  O   THR A 264       6.471  27.363  13.661  1.00 12.38           O
ATOM   3869  CB  THR A 264       4.441  28.473  15.487  1.00 12.90           C
ATOM   3870  CG2 THR A 264       3.851  27.144  15.941  1.00 15.03           C
ATOM   3871  OG1 THR A 264       3.811  29.559  16.106  1.00 14.19           O
ATOM   3872  H   THR A 264       6.287  30.229  14.753  1.00 14.34           H
ATOM   3873  HA  THR A 264       6.090  28.280  16.705  1.00 14.33           H
ATOM   3874  HB  THR A 264       4.306  28.552  14.520  1.00 15.48           H
ATOM   3875 1HG2 THR A 264       4.268  26.427  15.458  1.00 22.54           H
ATOM   3876 2HG2 THR A 264       4.006  27.030  16.882  1.00 22.54           H
ATOM   3877 3HG2 THR A 264       2.906  27.138  15.770  1.00 22.54           H
ATOM   3878  N   ALA A 265       7.378  26.500  15.533  1.00 10.58           N
ATOM   3879  CA  ALA A 265       7.959  25.341  14.876  1.00 10.35           C
ATOM   3880  C   ALA A 265       6.996  24.187  15.016  1.00 10.26           C
ATOM   3881  O   ALA A 265       6.782  23.672  16.131  1.00 11.47           O
ATOM   3882  CB  ALA A 265       9.309  24.982  15.525  1.00 11.14           C
ATOM   3883  H   ALA A 265       7.534  26.620  16.370  1.00 12.69           H
ATOM   3884  HA  ALA A 265       8.096  25.539  13.926  1.00 12.42           H
ATOM   3885 1HB  ALA A 265       9.176  24.792  16.456  1.00 16.71           H
ATOM   3886 2HB  ALA A 265       9.678  24.209  15.090  1.00 16.71           H
ATOM   3887 3HB  ALA A 265       9.915  25.720  15.432  1.00 16.71           H
ATOM   3888  N   THR A 266       6.346  23.778  13.911  1.00  9.83           N
ATOM   3889  CA  THR A 266       5.334  22.754  13.908  1.00  9.96           C
ATOM   3890  C   THR A 266       5.877  21.453  13.277  1.00  9.88           C
ATOM   3891  O   THR A 266       6.356  21.438  12.154  1.00 10.85           O
ATOM   3892  CB  THR A 266       4.064  23.191  13.165  1.00 11.27           C
ATOM   3893  CG2 THR A 266       3.031  22.073  13.074  1.00 13.49           C
ATOM   3894  OG1 THR A 266       3.505  24.317  13.843  1.00 13.30           O
ATOM   3895  H   THR A 266       6.547  24.150  13.163  1.00 11.79           H
ATOM   3896  HA  THR A 266       5.092  22.563  14.838  1.00 11.95           H
ATOM   3897  HB  THR A 266       4.311  23.463  12.256  1.00 13.52           H
ATOM   3898 1HG2 THR A 266       3.409  21.326  12.604  1.00 20.23           H
ATOM   3899 2HG2 THR A 266       2.778  21.800  13.959  1.00 20.23           H
ATOM   3900 3HG2 THR A 266       2.257  22.390  12.603  1.00 20.23           H
ATOM   3901  N   VAL A 267       5.685  20.347  14.049  1.00  9.79           N
ATOM   3902  CA  VAL A 267       5.903  18.997  13.559  1.00 10.06           C
ATOM   3903  C   VAL A 267       4.549  18.454  13.151  1.00 10.03           C
ATOM   3904  O   VAL A 267       3.674  18.221  14.015  1.00 10.66           O
ATOM   3905  CB  VAL A 267       6.535  18.093  14.637  1.00 10.11           C
ATOM   3906  CG1 VAL A 267       6.889  16.746  14.013  1.00 11.50           C
ATOM   3907  CG2 VAL A 267       7.757  18.733  15.252  1.00 10.76           C
ATOM   3908  H   VAL A 267       5.424  20.452  14.861  1.00 11.75           H
ATOM   3909  HA  VAL A 267       6.490  19.027  12.775  1.00 12.07           H
ATOM   3910  HB  VAL A 267       5.873  17.943  15.344  1.00 12.14           H
ATOM   3911 1HG1 VAL A 267       6.102  16.356  13.626  1.00 17.25           H
ATOM   3912 2HG1 VAL A 267       7.551  16.874  13.329  1.00 17.25           H
ATOM   3913 3HG1 VAL A 267       7.237  16.161  14.690  1.00 17.25           H
ATOM   3914 1HG2 VAL A 267       7.515  19.578  15.638  1.00 16.15           H
ATOM   3915 2HG2 VAL A 267       8.110  18.159  15.935  1.00 16.15           H
ATOM   3916 3HG2 VAL A 267       8.422  18.869  14.574  1.00 16.15           H
ATOM   3917  N   PRO A 268       4.270  18.245  11.839  1.00 10.75           N
ATOM   3918  CA  PRO A 268       2.988  17.674  11.438  1.00 11.50           C
ATOM   3919  C   PRO A 268       2.833  16.256  12.000  1.00 10.62           C
ATOM   3920  O   PRO A 268       3.807  15.501  12.096  1.00 11.09           O
ATOM   3921  CB  PRO A 268       3.038  17.665   9.929  1.00 12.88           C
ATOM   3922  CG  PRO A 268       4.351  18.082   9.567  1.00 26.07           C
ATOM   3923  CD  PRO A 268       5.135  18.498  10.681  1.00 12.05           C
ATOM   3924  HA  PRO A 268       2.253  18.243  11.748  1.00 13.80           H
ATOM   3925 1HB  PRO A 268       2.860  16.774   9.589  1.00 15.46           H
ATOM   3926 2HB  PRO A 268       2.376  18.274   9.564  1.00 15.46           H
ATOM   3927 1HG  PRO A 268       4.802  17.348   9.121  1.00 31.29           H
ATOM   3928 2HG  PRO A 268       4.286  18.816   8.937  1.00 31.29           H
ATOM   3929 1HD  PRO A 268       5.954  17.981  10.741  1.00 14.46           H
ATOM   3930 2HD  PRO A 268       5.360  19.439  10.615  1.00 14.46           H
ATOM   3931  N   GLY A 269       1.592  15.882  12.283  1.00 11.28           N
ATOM   3932  CA  GLY A 269       1.303  14.547  12.819  1.00 11.41           C
ATOM   3933  C   GLY A 269       1.858  13.458  11.935  1.00 11.08           C
ATOM   3934  O   GLY A 269       2.274  12.390  12.433  1.00 11.63           O
ATOM   3935  H   GLY A 269       0.944  16.433  12.150  1.00 13.53           H
ATOM   3936 1HA  GLY A 269       1.688  14.467  13.706  1.00 13.69           H
ATOM   3937 2HA  GLY A 269       0.343  14.435  12.900  1.00 13.69           H
ATOM   3938  N   SER A 270       1.887  13.650  10.586  1.00 11.14           N
ATOM   3939  CA  SER A 270       2.453  12.622   9.696  1.00 12.73           C
ATOM   3940  C   SER A 270       3.875  12.227  10.079  1.00 11.96           C
ATOM   3941  O   SER A 270       4.260  11.030   9.972  1.00 14.73           O
ATOM   3942  CB  SER A 270       2.391  13.116   8.237  1.00 15.51           C
ATOM   3943  OG  SER A 270       3.066  14.361   8.061  1.00 19.46           O
ATOM   3944  H   SER A 270       1.573  14.378  10.252  1.00 13.36           H
ATOM   3945  HA  SER A 270       1.890  11.822   9.765  1.00 15.28           H
ATOM   3946 1HB  SER A 270       2.795  12.450   7.658  1.00 18.61           H
ATOM   3947 2HB  SER A 270       1.463  13.216   7.973  1.00 18.61           H
ATOM   3948  N   LEU A 271       4.703  13.193  10.535  1.00 11.20           N
ATOM   3949  CA  LEU A 271       6.068  12.920  10.920  1.00 11.06           C
ATOM   3950  C   LEU A 271       6.187  12.230  12.285  1.00 10.91           C
ATOM   3951  O   LEU A 271       7.244  11.725  12.652  1.00 13.12           O
ATOM   3952  CB  LEU A 271       6.933  14.174  10.911  1.00 13.00           C
ATOM   3953  CG  LEU A 271       7.281  14.749   9.523  1.00 14.59           C
ATOM   3954  CD1 LEU A 271       8.086  16.051   9.671  1.00 17.77           C
ATOM   3955  CD2 LEU A 271       8.029  13.737   8.639  1.00 16.61           C
ATOM   3956  H   LEU A 271       4.406  13.998  10.598  1.00 13.44           H
ATOM   3957  HA  LEU A 271       6.440  12.307  10.252  1.00 13.27           H
ATOM   3958 1HB  LEU A 271       6.475  14.863  11.419  1.00 15.60           H
ATOM   3959 2HB  LEU A 271       7.761  13.975  11.374  1.00 15.60           H
ATOM   3960  HG  LEU A 271       6.439  14.971   9.074  1.00 17.51           H
ATOM   3961 1HD1 LEU A 271       7.601  16.666  10.225  1.00 26.66           H
ATOM   3962 2HD1 LEU A 271       8.936  15.857  10.075  1.00 26.66           H
ATOM   3963 3HD1 LEU A 271       8.225  16.441   8.805  1.00 26.66           H
ATOM   3964 1HD2 LEU A 271       7.509  12.934   8.563  1.00 24.92           H
ATOM   3965 2HD2 LEU A 271       8.166  14.115   7.767  1.00 24.92           H
ATOM   3966 3HD2 LEU A 271       8.878  13.532   9.037  1.00 24.92           H
ATOM   3967  N   ILE A 272       5.110  12.229  13.075  1.00 11.01           N
ATOM   3968  CA  ILE A 272       5.092  11.599  14.418  1.00 10.75           C
ATOM   3969  C   ILE A 272       4.768  10.133  14.336  1.00 10.78           C
ATOM   3970  O   ILE A 272       4.883   9.388  15.328  1.00 12.12           O
ATOM   3971  CB  ILE A 272       4.228  12.457  15.375  1.00 10.58           C
ATOM   3972  CG1 ILE A 272       4.726  13.927  15.381  1.00 11.92           C
ATOM   3973  CG2 ILE A 272       4.222  11.875  16.809  1.00 12.60           C
ATOM   3974  CD1 ILE A 272       3.863  14.919  16.137  1.00 12.21           C
ATOM   3975  H   ILE A 272       4.393  12.611  12.792  1.00 13.21           H
ATOM   3976  HA  ILE A 272       6.010  11.656  14.757  1.00 12.90           H
ATOM   3977  HB  ILE A 272       3.307  12.449  15.040  1.00 12.69           H
ATOM   3978 1HG1 ILE A 272       5.617  13.946  15.764  1.00 14.30           H
ATOM   3979 2HG1 ILE A 272       4.799  14.227  14.461  1.00 14.30           H
ATOM   3980 1HG2 ILE A 272       3.914  10.966  16.785  1.00 18.90           H
ATOM   3981 2HG2 ILE A 272       5.111  11.902  17.169  1.00 18.90           H
ATOM   3982 3HG2 ILE A 272       3.636  12.397  17.363  1.00 18.90           H
ATOM   3983 1HD1 ILE A 272       2.983  14.936  15.753  1.00 18.32           H
ATOM   3984 2HD1 ILE A 272       3.805  14.655  17.058  1.00 18.32           H
ATOM   3985 3HD1 ILE A 272       4.254  15.794  16.078  1.00 18.32           H
ATOM   3986  N   ASN A 273       4.423   9.603  13.140  1.00 11.46           N
ATOM   3987  CA  ASN A 273       4.398   8.160  12.933  1.00 11.39           C
ATOM   3988  C   ASN A 273       5.779   7.732  12.518  1.00 11.12           C
ATOM   3989  O   ASN A 273       6.193   7.924  11.355  1.00 12.69           O
ATOM   3990  CB  ASN A 273       3.344   7.791  11.901  1.00 12.82           C
ATOM   3991  CG  ASN A 273       3.209   6.262  11.750  1.00 14.59           C
ATOM   3992  ND2 ASN A 273       2.015   5.816  11.348  1.00 20.43           N
ATOM   3993  OD1 ASN A 273       4.170   5.542  12.049  1.00 15.00           O
ATOM   3994  H   ASN A 273       4.214  10.126  12.490  1.00 13.75           H
ATOM   3995  HA  ASN A 273       4.175   7.724  13.782  1.00 13.67           H
ATOM   3996 1HB  ASN A 273       2.489   8.164  12.168  1.00 15.38           H
ATOM   3997 2HB  ASN A 273       3.584   8.178  11.045  1.00 15.38           H
ATOM   3998 1HD2 ASN A 273       1.872   4.971  11.282  1.00 24.52           H
ATOM   3999 2HD2 ASN A 273       1.389   6.374  11.156  1.00 24.52           H
ATOM   4000  N   TYR A 274       6.624   7.246  13.457  1.00 11.36           N
ATOM   4001  CA  TYR A 274       8.009   6.881  13.166  1.00 11.55           C
ATOM   4002  C   TYR A 274       8.106   5.755  12.172  1.00 13.08           C
ATOM   4003  O   TYR A 274       8.930   5.764  11.255  1.00 14.08           O
ATOM   4004  CB  TYR A 274       8.762   6.566  14.446  1.00 11.71           C
ATOM   4005  CG  TYR A 274      10.124   5.927  14.245  1.00 11.94           C
ATOM   4006  CD1 TYR A 274      11.212   6.710  13.811  1.00 11.50           C
ATOM   4007  CD2 TYR A 274      10.365   4.586  14.453  1.00 13.74           C
ATOM   4008  CE1 TYR A 274      12.443   6.161  13.635  1.00 11.57           C
ATOM   4009  CE2 TYR A 274      11.615   4.015  14.304  1.00 14.02           C
ATOM   4010  CZ  TYR A 274      12.691   4.853  13.909  1.00 12.20           C
ATOM   4011  OH  TYR A 274      13.945   4.331  13.768  1.00 14.43           O
ATOM   4012  H   TYR A 274       6.333   7.148  14.260  1.00 13.63           H
ATOM   4013  HA  TYR A 274       8.437   7.664  12.761  1.00 13.86           H
ATOM   4014 1HB  TYR A 274       8.879   7.389  14.946  1.00 14.05           H
ATOM   4015 2HB  TYR A 274       8.219   5.971  14.986  1.00 14.05           H
ATOM   4016  HD1 TYR A 274      11.085   7.615  13.641  1.00 13.80           H
ATOM   4017  HD2 TYR A 274       9.655   4.041  14.705  1.00 16.49           H
ATOM   4018  HE1 TYR A 274      13.135   6.696  13.319  1.00 13.88           H
ATOM   4019  HE2 TYR A 274      11.748   3.108  14.458  1.00 16.83           H
ATOM   4020  N   GLY A 275       7.315   4.736  12.345  1.00 16.65           N
ATOM   4021  CA  GLY A 275       7.353   3.600  11.454  1.00 20.17           C
ATOM   4022  C   GLY A 275       6.827   2.350  12.168  1.00 16.25           C
ATOM   4023  O   GLY A 275       6.459   2.397  13.327  1.00 15.55           O
ATOM   4024  H   GLY A 275       6.759   4.740  13.002  1.00 19.99           H
ATOM   4025 1HA  GLY A 275       6.809   3.781  10.672  1.00 24.20           H
ATOM   4026 2HA  GLY A 275       8.264   3.447  11.160  1.00 24.20           H
ATOM   4027  N   PRO A 276       6.855   1.261  11.466  1.00 19.17           N
ATOM   4028  CA  PRO A 276       6.373  -0.039  12.059  1.00 18.47           C
ATOM   4029  C   PRO A 276       7.090  -0.317  13.298  1.00 20.70           C
ATOM   4030  O   PRO A 276       8.317  -0.192  13.331  1.00 26.68           O
ATOM   4031  CB  PRO A 276       6.681  -1.003  10.898  1.00 28.34           C
ATOM   4032  CG  PRO A 276       6.597  -0.237   9.651  1.00 29.48           C
ATOM   4033  CD  PRO A 276       7.355   1.079  10.046  1.00 25.40           C
ATOM   4034  HA  PRO A 276       5.407  -0.001  12.224  1.00 22.17           H
ATOM   4035 1HB  PRO A 276       7.570  -1.378  11.001  1.00 34.00           H
ATOM   4036 2HB  PRO A 276       6.040  -1.731  10.888  1.00 34.00           H
ATOM   4037 1HG  PRO A 276       7.040  -0.697   8.920  1.00 35.37           H
ATOM   4038 2HG  PRO A 276       5.676  -0.057   9.405  1.00 35.37           H
ATOM   4039 1HD  PRO A 276       8.318   0.962  10.017  1.00 30.48           H
ATOM   4040 2HD  PRO A 276       7.103   1.824   9.478  1.00 30.48           H
ATOM   4041  N   SER A 277       6.446  -0.744  14.298  1.00 19.63           N
ATOM   4042  CA  SER A 277       7.104  -0.900  15.638  1.00 26.74           C
ATOM   4043  C   SER A 277       7.920  -2.091  15.831  1.00 35.36           C
ATOM   4044  O   SER A 277       8.740  -2.250  16.747  1.00 34.06           O
ATOM   4045  CB  SER A 277       5.883  -0.711  16.742  1.00 27.67           C
ATOM   4046  OG  SER A 277       5.533  -2.154  16.594  1.00 31.07           O
ATOM   4047  H   SER A 277       5.615  -0.948  14.210  1.00 23.55           H
ATOM   4048  HA  SER A 277       7.702  -0.131  15.747  1.00 32.09           H
ATOM   4049 1HB  SER A 277       6.194  -0.474  17.629  1.00 33.20           H
ATOM   4050 2HB  SER A 277       5.183  -0.108  16.448  1.00 33.20           H
ATOM   4051  N   GLY A 278       7.876  -2.983  14.848  1.00 36.59           N
ATOM   4052  CA  GLY A 278       8.833  -4.166  15.226  1.00 47.17           C
ATOM   4053  C   GLY A 278       8.212  -5.263  15.722  1.00 63.95           C
ATOM   4054  O   GLY A 278       8.812  -6.762  14.472  1.00 82.39           O
ATOM   4055  H   GLY A 278       7.406  -2.922  14.131  1.00 43.91           H
ATOM   4056 1HA  GLY A 278       9.331  -4.425  14.434  1.00 56.60           H
ATOM   4057 2HA  GLY A 278       9.472  -3.850  15.883  1.00 56.60           H
ATOM   4058  N   ASP A 279       7.875  -6.026  16.485  1.00 73.95           N
ATOM   4059  CA  ASP A 279       6.817  -7.812  16.201  1.00 72.36           C
ATOM   4060  C   ASP A 279       5.626  -6.873  14.843  1.00 69.89           C
ATOM   4061  O   ASP A 279       6.353  -9.486  15.325  1.00 84.99           O
ATOM   4062  CB  ASP A 279       7.110  -7.390  17.913  1.00 83.96           C
ATOM   4063  CG  ASP A 279       8.116  -8.400  18.203  1.00 87.71           C
ATOM   4064  OD1 ASP A 279       8.646  -9.948  17.983  1.00102.04           O
ATOM   4065  OD2 ASP A 279       8.068  -8.415  20.031  1.00 92.40           O
ATOM   4066  H   ASP A 279       8.082  -5.847  17.300  1.00 88.74           H
ATOM   4067  HA  ASP A 279       7.342  -8.563  15.854  1.00 86.84           H
ATOM   4068 1HB  ASP A 279       7.457  -6.490  18.014  1.00100.75           H
ATOM   4069 2HB  ASP A 279       6.315  -7.499  18.458  1.00100.75           H
ATOM   4070  N   GLY A 280       4.606  -6.478  15.861  1.00 68.12           N
ATOM   4071  CA  GLY A 280       3.677  -6.822  15.073  1.00 56.38           C
ATOM   4072  C   GLY A 280       2.782  -6.064  14.213  1.00 54.23           C
ATOM   4073  O   GLY A 280       3.239  -6.132  12.784  1.00 69.30           O
ATOM   4074  H   GLY A 280       4.637  -6.152  16.656  1.00 81.75           H
ATOM   4075 1HA  GLY A 280       4.100  -7.455  14.472  1.00 67.66           H
ATOM   4076 2HA  GLY A 280       3.081  -7.349  15.627  1.00 67.66           H
ATOM   4077  N   SER A 281       1.761  -5.426  14.516  1.00 47.30           N
ATOM   4078  CA  SER A 281       1.117  -4.615  13.572  1.00 40.93           C
ATOM   4079  C   SER A 281       0.706  -3.352  14.368  1.00 31.47           C
ATOM   4080  O   SER A 281      -0.498  -3.020  14.167  1.00 44.59           O
ATOM   4081  CB  SER A 281       0.314  -5.345  12.784  1.00 47.00           C
ATOM   4082  OG  SER A 281       1.023  -6.250  12.015  1.00 58.68           O
ATOM   4083  H   SER A 281       1.446  -5.482  15.314  1.00 56.76           H
ATOM   4084  HA  SER A 281       1.834  -4.310  12.978  1.00 49.11           H
ATOM   4085 1HB  SER A 281      -0.323  -5.826  13.336  1.00 56.39           H
ATOM   4086 2HB  SER A 281      -0.185  -4.752  12.201  1.00 56.39           H
ATOM   4087  N   THR A 282       1.583  -2.621  14.947  1.00 25.37           N
ATOM   4088  CA  THR A 282       1.456  -1.205  15.409  1.00 18.24           C
ATOM   4089  C   THR A 282       2.610  -0.381  14.797  1.00 15.17           C
ATOM   4090  O   THR A 282       3.541  -0.936  14.225  1.00 17.00           O
ATOM   4091  CB  THR A 282       1.357  -1.072  16.957  1.00 18.92           C
ATOM   4092  CG2 THR A 282       0.104  -1.691  17.559  1.00 26.60           C
ATOM   4093  OG1 THR A 282       2.533  -1.594  17.463  1.00 21.77           O
ATOM   4094  H   THR A 282       2.345  -2.993  15.088  1.00 30.45           H
ATOM   4095  HA  THR A 282       0.621  -0.854  15.036  1.00 21.89           H
ATOM   4096  HB  THR A 282       1.344  -0.115  17.169  1.00 22.70           H
ATOM   4097  HG1 THR A 282       3.249  -1.603  17.063  1.00 32.65           H
ATOM   4098 1HG2 THR A 282      -0.673  -1.275  17.178  1.00 39.90           H
ATOM   4099 2HG2 THR A 282       0.089  -2.632  17.370  1.00 39.90           H
ATOM   4100 3HG2 THR A 282       0.106  -1.556  18.510  1.00 39.90           H
ATOM   4101  N   CYS A 283       2.506   0.908  15.047  1.00 14.10           N
ATOM   4102  CA  CYS A 283       3.556   1.904  14.696  1.00 12.35           C
ATOM   4103  C   CYS A 283       4.036   2.587  16.002  1.00 11.54           C
ATOM   4104  O   CYS A 283       3.230   2.872  16.901  1.00 12.76           O
ATOM   4105  CB  CYS A 283       3.025   2.910  13.674  1.00 12.85           C
ATOM   4106  SG  CYS A 283       2.976   2.326  11.981  1.00 15.88           S
ATOM   4107  H   CYS A 283       1.791   1.191  15.434  1.00 16.92           H
ATOM   4108  HA  CYS A 283       4.315   1.428  14.298  1.00 14.82           H
ATOM   4109 1HB  CYS A 283       2.128   3.169  13.936  1.00 15.42           H
ATOM   4110 2HB  CYS A 283       3.580   3.705  13.709  1.00 15.42           H
ATOM   4111  N   LEU A 284       5.342   2.881  16.050  1.00 12.10           N
ATOM   4112  CA  LEU A 284       5.962   3.574  17.158  1.00 10.95           C
ATOM   4113  C   LEU A 284       5.765   5.096  16.988  1.00 10.26           C
ATOM   4114  O   LEU A 284       5.986   5.661  15.918  1.00 10.69           O
ATOM   4115  CB  LEU A 284       7.438   3.244  17.215  1.00 11.69           C
ATOM   4116  CG  LEU A 284       8.237   3.880  18.386  1.00 11.65           C
ATOM   4117  CD1 LEU A 284       7.809   3.309  19.756  1.00 12.69           C
ATOM   4118  CD2 LEU A 284       9.734   3.682  18.190  1.00 13.28           C
ATOM   4119  H   LEU A 284       5.838   2.646  15.387  1.00 14.53           H
ATOM   4120  HA  LEU A 284       5.537   3.287  17.993  1.00 13.14           H
ATOM   4121 1HB  LEU A 284       7.532   2.280  17.271  1.00 14.03           H
ATOM   4122 2HB  LEU A 284       7.845   3.527  16.381  1.00 14.03           H
ATOM   4123  HG  LEU A 284       8.056   4.843  18.389  1.00 13.98           H
ATOM   4124 1HD1 LEU A 284       6.865   3.435  19.874  1.00 19.04           H
ATOM   4125 2HD1 LEU A 284       8.014   2.372  19.791  1.00 19.04           H
ATOM   4126 3HD1 LEU A 284       8.283   3.766  20.455  1.00 19.04           H
ATOM   4127 1HD2 LEU A 284       9.995   4.039  17.338  1.00 19.92           H
ATOM   4128 2HD2 LEU A 284      10.211   4.138  18.887  1.00 19.92           H
ATOM   4129 3HD2 LEU A 284       9.940   2.745  18.221  1.00 19.92           H
ATOM   4130  N   GLY A 285       5.428   5.765  18.094  1.00  9.96           N
ATOM   4131  CA  GLY A 285       5.332   7.206  18.086  1.00  9.65           C
ATOM   4132  C   GLY A 285       6.663   7.895  18.070  1.00  9.11           C
ATOM   4133  O   GLY A 285       7.648   7.495  18.696  1.00  9.76           O
ATOM   4134  H   GLY A 285       5.266   5.332  18.819  1.00 11.95           H
ATOM   4135 1HA  GLY A 285       4.826   7.482  17.305  1.00 11.58           H
ATOM   4136 2HA  GLY A 285       4.840   7.492  18.872  1.00 11.58           H
ATOM   4137  N   GLY A 286       6.692   9.063  17.365  1.00  9.35           N
ATOM   4138  CA  GLY A 286       7.911   9.839  17.294  1.00  9.27           C
ATOM   4139  C   GLY A 286       8.211  10.696  18.525  1.00  8.96           C
ATOM   4140  O   GLY A 286       9.328  11.198  18.646  1.00  9.95           O
ATOM   4141  H   GLY A 286       5.984   9.338  16.961  1.00 11.22           H
ATOM   4142 1HA  GLY A 286       8.655   9.232  17.154  1.00 11.12           H
ATOM   4143 2HA  GLY A 286       7.861  10.421  16.519  1.00 11.12           H
ATOM   4144  N   ILE A 287       7.208  10.883  19.393  1.00  9.17           N
ATOM   4145  CA  ILE A 287       7.357  11.542  20.698  1.00  9.08           C
ATOM   4146  C   ILE A 287       7.480  10.454  21.776  1.00  9.27           C
ATOM   4147  O   ILE A 287       6.609   9.541  21.839  1.00  9.84           O
ATOM   4148  CB  ILE A 287       6.138  12.465  20.980  1.00  9.74           C
ATOM   4149  CG1 ILE A 287       6.246  13.715  20.080  1.00 10.35           C
ATOM   4150  CG2 ILE A 287       6.065  12.816  22.484  1.00 11.15           C
ATOM   4151  CD1 ILE A 287       5.010  14.600  20.097  1.00 11.52           C
ATOM   4152  H   ILE A 287       6.427  10.599  19.173  1.00 11.00           H
ATOM   4153  HA  ILE A 287       8.174  12.082  20.692  1.00 10.90           H
ATOM   4154  HB  ILE A 287       5.321  11.980  20.737  1.00 11.69           H
ATOM   4155 1HG1 ILE A 287       7.009  14.241  20.367  1.00 12.42           H
ATOM   4156 2HG1 ILE A 287       6.412  13.429  19.168  1.00 12.42           H
ATOM   4157 1HG2 ILE A 287       6.006  12.007  22.999  1.00 16.73           H
ATOM   4158 2HG2 ILE A 287       6.855  13.299  22.738  1.00 16.73           H
ATOM   4159 3HG2 ILE A 287       5.291  13.358  22.650  1.00 16.73           H
ATOM   4160 1HD1 ILE A 287       4.251  14.095  19.796  1.00 17.28           H
ATOM   4161 2HD1 ILE A 287       4.852  14.912  20.991  1.00 17.28           H
ATOM   4162 3HD1 ILE A 287       5.146  15.351  19.515  1.00 17.28           H
ATOM   4163  N   GLN A 288       8.510  10.520  22.601  1.00  9.43           N
ATOM   4164  CA  GLN A 288       8.671   9.560  23.718  1.00  9.61           C
ATOM   4165  C   GLN A 288       9.309  10.297  24.919  1.00  9.81           C
ATOM   4166  O   GLN A 288       9.707  11.465  24.818  1.00 10.16           O
ATOM   4167  CB  GLN A 288       9.471   8.338  23.316  1.00  9.40           C
ATOM   4168  CG  GLN A 288       8.924   7.527  22.169  1.00  9.82           C
ATOM   4169  CD  GLN A 288       7.597   6.839  22.415  1.00 10.20           C
ATOM   4170  NE2 GLN A 288       6.961   6.378  21.326  1.00 10.45           N
ATOM   4171  OE1 GLN A 288       7.144   6.624  23.559  1.00 11.19           O
ATOM   4172  H   GLN A 288       9.101  11.135  22.487  1.00 11.32           H
ATOM   4173  HA  GLN A 288       7.778   9.259  23.989  1.00 11.53           H
ATOM   4174 1HB  GLN A 288      10.367   8.626  23.083  1.00 11.28           H
ATOM   4175 2HB  GLN A 288       9.546   7.757  24.089  1.00 11.28           H
ATOM   4176 1HG  GLN A 288       8.825   8.113  21.402  1.00 11.79           H
ATOM   4177 2HG  GLN A 288       9.579   6.851  21.935  1.00 11.79           H
ATOM   4178 1HE2 GLN A 288       6.232   5.928  21.411  1.00 12.54           H
ATOM   4179 2HE2 GLN A 288       7.282   6.531  20.543  1.00 12.54           H
ATOM   4180  N   SER A 289       9.380   9.598  26.064  1.00 10.54           N
ATOM   4181  CA  SER A 289       9.924  10.174  27.312  1.00 10.94           C
ATOM   4182  C   SER A 289      11.396  10.485  27.192  1.00 10.30           C
ATOM   4183  O   SER A 289      12.207   9.749  26.635  1.00 10.51           O
ATOM   4184  CB  SER A 289       9.802   9.024  28.402  1.00 12.20           C
ATOM   4185  OG  SER A 289      10.365   9.333  29.588  1.00 13.64           O
ATOM   4186  H   SER A 289       9.098   8.786  26.071  1.00 12.65           H
ATOM   4187  HA  SER A 289       9.419  10.969  27.582  1.00 13.13           H
ATOM   4188 1HB  SER A 289       8.863   8.827  28.544  1.00 14.64           H
ATOM   4189 2HB  SER A 289      10.223   8.221  28.057  1.00 14.64           H
ATOM   4190  N   ASN A 290      11.789  11.575  27.901  1.00 10.43           N
ATOM   4191  CA  ASN A 290      13.140  11.981  28.150  1.00  9.88           C
ATOM   4192  C   ASN A 290      13.777  11.366  29.448  1.00 10.11           C
ATOM   4193  O   ASN A 290      14.853  11.793  29.844  1.00 10.56           O
ATOM   4194  CB  ASN A 290      13.310  13.498  28.181  1.00 10.36           C
ATOM   4195  CG  ASN A 290      12.565  14.099  29.359  1.00 10.83           C
ATOM   4196  ND2 ASN A 290      12.555  15.444  29.372  1.00 13.14           N
ATOM   4197  OD1 ASN A 290      12.011  13.418  30.223  1.00 11.80           O
ATOM   4198  H   ASN A 290      11.168  12.069  28.232  1.00 12.52           H
ATOM   4199  HA  ASN A 290      13.674  11.655  27.395  1.00 11.86           H
ATOM   4200 1HB  ASN A 290      14.253  13.717  28.249  1.00 12.43           H
ATOM   4201 2HB  ASN A 290      12.972  13.879  27.355  1.00 12.43           H
ATOM   4202 1HD2 ASN A 290      12.150  15.865  30.003  1.00 15.77           H
ATOM   4203 2HD2 ASN A 290      12.955  15.883  28.750  1.00 15.77           H
ATOM   4204  N   SER A 291      13.210  10.371  30.037  1.00 11.53           N
ATOM   4205  CA  SER A 291      13.692   9.618  31.188  1.00 11.69           C
ATOM   4206  C   SER A 291      13.839  10.503  32.437  1.00 11.60           C
ATOM   4207  O   SER A 291      14.557  10.132  33.376  1.00 12.59           O
ATOM   4208  CB  SER A 291      14.969   8.896  30.872  1.00 13.11           C
ATOM   4209  OG  SER A 291      14.871   7.966  29.795  1.00 15.75           O
ATOM   4210  H   SER A 291      12.455  10.120  29.711  1.00 13.83           H
ATOM   4211  HA  SER A 291      13.017   8.937  31.393  1.00 14.02           H
ATOM   4212 1HB  SER A 291      15.650   9.551  30.654  1.00 15.73           H
ATOM   4213 2HB  SER A 291      15.262   8.421  31.665  1.00 15.73           H
ATOM   4214  N   GLY A 292      13.169  11.640  32.466  1.00 12.30           N
ATOM   4215  CA  GLY A 292      13.132  12.506  33.673  1.00 13.14           C
ATOM   4216  C   GLY A 292      14.330  13.406  33.814  1.00 12.13           C
ATOM   4217  O   GLY A 292      14.557  13.960  34.908  1.00 14.32           O
ATOM   4218  H   GLY A 292      12.740  11.888  31.763  1.00 14.76           H
ATOM   4219 1HA  GLY A 292      12.332  13.053  33.640  1.00 15.77           H
ATOM   4220 2HA  GLY A 292      13.071  11.942  34.460  1.00 15.77           H
ATOM   4221  N   ILE A 293      15.100  13.660  32.742  1.00 11.46           N
ATOM   4222  CA  ILE A 293      16.351  14.454  32.827  1.00 12.54           C
ATOM   4223  C   ILE A 293      16.163  15.948  32.961  1.00 13.28           C
ATOM   4224  O   ILE A 293      17.106  16.689  33.250  1.00 16.40           O
ATOM   4225  CB  ILE A 293      17.307  14.165  31.649  1.00 12.22           C
ATOM   4226  CG1 ILE A 293      16.680  14.613  30.310  1.00 11.50           C
ATOM   4227  CG2 ILE A 293      17.794  12.724  31.643  1.00 13.42           C
ATOM   4228  CD1 ILE A 293      17.582  14.391  29.096  1.00 13.26           C
ATOM   4229  H   ILE A 293      14.858  13.350  31.977  1.00 13.75           H
ATOM   4230  HA  ILE A 293      16.813  14.158  33.639  1.00 15.05           H
ATOM   4231  HB  ILE A 293      18.098  14.726  31.788  1.00 14.67           H
ATOM   4232 1HG1 ILE A 293      15.852  14.127  30.175  1.00 13.80           H
ATOM   4233 2HG1 ILE A 293      16.462  15.556  30.368  1.00 13.80           H
ATOM   4234 1HG2 ILE A 293      18.167  12.509  32.501  1.00 20.13           H
ATOM   4235 2HG2 ILE A 293      17.056  12.138  31.459  1.00 20.13           H
ATOM   4236 3HG2 ILE A 293      18.465  12.616  30.966  1.00 20.13           H
ATOM   4237 1HD1 ILE A 293      17.786  13.457  29.016  1.00 19.89           H
ATOM   4238 2HD1 ILE A 293      17.132  14.690  28.303  1.00 19.89           H
ATOM   4239 3HD1 ILE A 293      18.396  14.888  29.208  1.00 19.89           H
ATOM   4240  N   GLY A 294      14.945  16.454  32.783  1.00 13.78           N
ATOM   4241  CA  GLY A 294      14.703  17.888  33.051  1.00 15.28           C
ATOM   4242  C   GLY A 294      14.932  18.850  31.884  1.00 11.96           C
ATOM   4243  O   GLY A 294      14.856  20.071  32.087  1.00 11.88           O
ATOM   4244  H   GLY A 294      14.303  15.950  32.514  1.00 16.54           H
ATOM   4245 1HA  GLY A 294      13.786  17.989  33.351  1.00 18.33           H
ATOM   4246 2HA  GLY A 294      15.278  18.159  33.784  1.00 18.33           H
ATOM   4247  N   PHE A 295      15.125  18.340  30.666  1.00 10.66           N
ATOM   4248  CA  PHE A 295      15.199  19.140  29.452  1.00  9.80           C
ATOM   4249  C   PHE A 295      14.827  18.194  28.294  1.00  9.47           C
ATOM   4250  O   PHE A 295      14.839  16.946  28.465  1.00  9.92           O
ATOM   4251  CB  PHE A 295      16.551  19.817  29.253  1.00 10.20           C
ATOM   4252  CG  PHE A 295      17.728  18.912  29.079  1.00 10.07           C
ATOM   4253  CD1 PHE A 295      18.420  18.400  30.221  1.00 11.27           C
ATOM   4254  CD2 PHE A 295      18.198  18.546  27.837  1.00 10.83           C
ATOM   4255  CE1 PHE A 295      19.497  17.590  30.070  1.00 12.17           C
ATOM   4256  CE2 PHE A 295      19.336  17.741  27.689  1.00 11.55           C
ATOM   4257  CZ  PHE A 295      19.992  17.289  28.831  1.00 12.17           C
ATOM   4258  H   PHE A 295      15.210  17.487  30.593  1.00 12.79           H
ATOM   4259  HA  PHE A 295      14.514  19.838  29.506  1.00 11.76           H
ATOM   4260 1HB  PHE A 295      16.491  20.389  28.472  1.00 12.24           H
ATOM   4261 2HB  PHE A 295      16.719  20.389  30.018  1.00 12.24           H
ATOM   4262  HD1 PHE A 295      18.128  18.624  31.075  1.00 13.52           H
ATOM   4263  HD2 PHE A 295      17.750  18.840  27.078  1.00 13.00           H
ATOM   4264  HE1 PHE A 295      19.908  17.233  30.824  1.00 14.60           H
ATOM   4265  HE2 PHE A 295      19.647  17.513  26.842  1.00 13.86           H
ATOM   4266  HZ  PHE A 295      20.768  16.782  28.752  1.00 14.60           H
ATOM   4267  N   SER A 296      14.488  18.781  27.157  1.00  9.03           N
ATOM   4268  CA  SER A 296      13.989  17.997  26.011  1.00  8.90           C
ATOM   4269  C   SER A 296      15.049  17.831  24.942  1.00  8.39           C
ATOM   4270  O   SER A 296      16.044  18.567  24.853  1.00  9.32           O
ATOM   4271  CB  SER A 296      12.705  18.683  25.504  1.00  9.27           C
ATOM   4272  OG  SER A 296      11.651  18.545  26.451  1.00 10.37           O
ATOM   4273  H   SER A 296      14.560  19.635  27.085  1.00 10.84           H
ATOM   4274  HA  SER A 296      13.746  17.106  26.338  1.00 10.67           H
ATOM   4275 1HB  SER A 296      12.880  19.624  25.349  1.00 11.13           H
ATOM   4276 2HB  SER A 296      12.436  18.285  24.661  1.00 11.13           H
ATOM   4277  N   ILE A 297      14.822  16.777  24.115  1.00  8.15           N
ATOM   4278  CA  ILE A 297      15.785  16.414  23.076  1.00  8.20           C
ATOM   4279  C   ILE A 297      15.097  16.539  21.726  1.00  8.07           C
ATOM   4280  O   ILE A 297      14.202  15.743  21.368  1.00  8.51           O
ATOM   4281  CB  ILE A 297      16.363  14.982  23.271  1.00  8.96           C
ATOM   4282  CG1 ILE A 297      16.822  14.738  24.738  1.00 10.29           C
ATOM   4283  CG2 ILE A 297      17.464  14.748  22.244  1.00  9.84           C
ATOM   4284  CD1 ILE A 297      17.909  15.568  25.221  1.00 11.44           C
ATOM   4285  H   ILE A 297      14.101  16.317  24.204  1.00  9.78           H
ATOM   4286  HA  ILE A 297      16.527  17.054  23.105  1.00  9.83           H
ATOM   4287  HB  ILE A 297      15.643  14.346  23.079  1.00 10.75           H
ATOM   4288 1HG1 ILE A 297      16.058  14.870  25.320  1.00 12.35           H
ATOM   4289 2HG1 ILE A 297      17.091  13.809  24.821  1.00 12.35           H
ATOM   4290 1HG2 ILE A 297      17.122  14.918  21.363  1.00 14.75           H
ATOM   4291 2HG2 ILE A 297      18.199  15.340  22.422  1.00 14.75           H
ATOM   4292 3HG2 ILE A 297      17.766  13.838  22.300  1.00 14.75           H
ATOM   4293 1HD1 ILE A 297      18.686  15.427  24.675  1.00 17.15           H
ATOM   4294 2HD1 ILE A 297      17.650  16.491  25.177  1.00 17.15           H
ATOM   4295 3HD1 ILE A 297      18.111  15.334  26.130  1.00 17.15           H
ATOM   4296  N   PHE A 298      15.479  17.591  20.984  1.00  8.34           N
ATOM   4297  CA  PHE A 298      14.915  17.891  19.662  1.00  8.44           C
ATOM   4298  C   PHE A 298      15.718  17.074  18.639  1.00  8.14           C
ATOM   4299  O   PHE A 298      16.665  17.560  17.996  1.00  8.82           O
ATOM   4300  CB  PHE A 298      14.901  19.387  19.385  1.00  8.73           C
ATOM   4301  CG  PHE A 298      13.920  20.140  20.278  1.00  9.14           C
ATOM   4302  CD1 PHE A 298      14.237  20.625  21.509  1.00 11.11           C
ATOM   4303  CD2 PHE A 298      12.616  20.353  19.812  1.00  9.79           C
ATOM   4304  CE1 PHE A 298      13.318  21.327  22.274  1.00 12.61           C
ATOM   4305  CE2 PHE A 298      11.695  21.038  20.579  1.00 11.20           C
ATOM   4306  CZ  PHE A 298      12.039  21.510  21.796  1.00 11.66           C
ATOM   4307  H   PHE A 298      16.084  18.115  21.299  1.00 10.01           H
ATOM   4308  HA  PHE A 298      13.989  17.571  19.647  1.00 10.13           H
ATOM   4309 1HB  PHE A 298      15.793  19.743  19.523  1.00 10.48           H
ATOM   4310 2HB  PHE A 298      14.663  19.535  18.456  1.00 10.48           H
ATOM   4311  HD1 PHE A 298      15.092  20.481  21.847  1.00 13.33           H
ATOM   4312  HD2 PHE A 298      12.368  20.029  18.976  1.00 11.75           H
ATOM   4313  HE1 PHE A 298      13.563  21.671  23.103  1.00 15.13           H
ATOM   4314  HE2 PHE A 298      10.834  21.175  20.256  1.00 13.44           H
ATOM   4315  HZ  PHE A 298      11.411  21.960  22.313  1.00 13.99           H
ATOM   4316  N   GLY A 299      15.336  15.788  18.546  1.00  8.31           N
ATOM   4317  CA  GLY A 299      15.980  14.826  17.662  1.00  8.16           C
ATOM   4318  C   GLY A 299      15.329  14.817  16.279  1.00  8.29           C
ATOM   4319  O   GLY A 299      14.644  15.760  15.839  1.00  8.43           O
ATOM   4320  H   GLY A 299      14.679  15.521  19.032  1.00  9.97           H
ATOM   4321 1HA  GLY A 299      16.920  15.049  17.573  1.00  9.80           H
ATOM   4322 2HA  GLY A 299      15.918  13.940  18.052  1.00  9.80           H
ATOM   4323  N   ASP A 300      15.612  13.711  15.531  1.00  8.08           N
ATOM   4324  CA  ASP A 300      15.369  13.732  14.091  1.00  8.35           C
ATOM   4325  C   ASP A 300      13.898  13.911  13.744  1.00  8.27           C
ATOM   4326  O   ASP A 300      13.574  14.560  12.711  1.00  8.92           O
ATOM   4327  CB  ASP A 300      15.924  12.463  13.436  1.00  8.71           C
ATOM   4328  CG  ASP A 300      17.390  12.187  13.657  1.00  8.66           C
ATOM   4329  OD1 ASP A 300      18.124  13.274  13.906  1.00  9.13           O
ATOM   4330  OD2 ASP A 300      17.869  11.071  13.568  1.00  9.81           O
ATOM   4331  H   ASP A 300      15.932  13.006  15.905  1.00  9.70           H
ATOM   4332  HA  ASP A 300      15.857  14.495  13.719  1.00 10.02           H
ATOM   4333 1HB  ASP A 300      15.419  11.704  13.767  1.00 10.46           H
ATOM   4334 2HB  ASP A 300      15.767  12.521  12.480  1.00 10.46           H
ATOM   4335  N   ILE A 301      12.965  13.360  14.537  1.00  8.28           N
ATOM   4336  CA  ILE A 301      11.533  13.567  14.275  1.00  9.02           C
ATOM   4337  C   ILE A 301      11.188  15.038  14.131  1.00  8.62           C
ATOM   4338  O   ILE A 301      10.437  15.451  13.248  1.00  9.48           O
ATOM   4339  CB  ILE A 301      10.709  12.898  15.411  1.00  8.82           C
ATOM   4340  CG1 ILE A 301      10.804  11.368  15.354  1.00  9.43           C
ATOM   4341  CG2 ILE A 301       9.245  13.380  15.437  1.00  9.76           C
ATOM   4342  CD1 ILE A 301      10.039  10.723  14.206  1.00 10.07           C
ATOM   4343  H   ILE A 301      13.209  12.879  15.208  1.00  9.94           H
ATOM   4344  HA  ILE A 301      11.310  13.119  13.432  1.00 10.83           H
ATOM   4345  HB  ILE A 301      11.114  13.177  16.259  1.00 10.58           H
ATOM   4346 1HG1 ILE A 301      11.739  11.119  15.281  1.00 11.31           H
ATOM   4347 2HG1 ILE A 301      10.470  11.006  16.190  1.00 11.31           H
ATOM   4348 1HG2 ILE A 301       9.224  14.339  15.473  1.00 14.63           H
ATOM   4349 2HG2 ILE A 301       8.795  13.079  14.644  1.00 14.63           H
ATOM   4350 3HG2 ILE A 301       8.803  13.021  16.211  1.00 14.63           H
ATOM   4351 1HD1 ILE A 301      10.377  11.054  13.370  1.00 15.10           H
ATOM   4352 2HD1 ILE A 301      10.150   9.770  14.242  1.00 15.10           H
ATOM   4353 3HD1 ILE A 301       9.106  10.939  14.281  1.00 15.10           H
ATOM   4354  N   PHE A 302      11.717  15.870  15.091  1.00  8.57           N
ATOM   4355  CA  PHE A 302      11.512  17.311  15.017  1.00  8.52           C
ATOM   4356  C   PHE A 302      12.280  17.949  13.830  1.00  8.35           C
ATOM   4357  O   PHE A 302      11.748  18.800  13.090  1.00  8.97           O
ATOM   4358  CB  PHE A 302      11.957  17.960  16.351  1.00  9.30           C
ATOM   4359  CG  PHE A 302      11.965  19.482  16.303  1.00  9.15           C
ATOM   4360  CD1 PHE A 302      10.829  20.223  16.555  1.00  9.80           C
ATOM   4361  CD2 PHE A 302      13.179  20.166  16.039  1.00  9.88           C
ATOM   4362  CE1 PHE A 302      10.882  21.619  16.546  1.00 10.95           C
ATOM   4363  CE2 PHE A 302      13.234  21.547  16.009  1.00 11.11           C
ATOM   4364  CZ  PHE A 302      12.085  22.273  16.269  1.00 11.59           C
ATOM   4365  H   PHE A 302      12.172  15.536  15.739  1.00 10.29           H
ATOM   4366  HA  PHE A 302      10.555  17.481  14.894  1.00 10.22           H
ATOM   4367 1HB  PHE A 302      11.359  17.670  17.057  1.00 11.16           H
ATOM   4368 2HB  PHE A 302      12.849  17.648  16.571  1.00 11.16           H
ATOM   4369  HD1 PHE A 302      10.024  19.791  16.731  1.00 11.76           H
ATOM   4370  HD2 PHE A 302      13.954  19.675  15.883  1.00 11.86           H
ATOM   4371  HE1 PHE A 302      10.115  22.114  16.725  1.00 13.14           H
ATOM   4372  HE2 PHE A 302      14.033  21.983  15.816  1.00 13.33           H
ATOM   4373  HZ  PHE A 302      12.113  23.202  16.259  1.00 13.91           H
ATOM   4374  N   LEU A 303      13.545  17.560  13.700  1.00  8.59           N
ATOM   4375  CA  LEU A 303      14.418  18.219  12.708  1.00  9.26           C
ATOM   4376  C   LEU A 303      13.906  17.986  11.271  1.00  8.91           C
ATOM   4377  O   LEU A 303      14.125  18.858  10.413  1.00 10.06           O
ATOM   4378  CB  LEU A 303      15.843  17.708  12.888  1.00  9.55           C
ATOM   4379  CG  LEU A 303      16.477  18.113  14.252  1.00  9.73           C
ATOM   4380  CD1 LEU A 303      17.743  17.308  14.501  1.00 11.19           C
ATOM   4381  CD2 LEU A 303      16.763  19.613  14.332  1.00 12.05           C
ATOM   4382  H   LEU A 303      13.854  16.927  14.193  1.00 10.31           H
ATOM   4383  HA  LEU A 303      14.412  19.183  12.885  1.00 11.12           H
ATOM   4384 1HB  LEU A 303      15.842  16.740  12.817  1.00 11.46           H
ATOM   4385 2HB  LEU A 303      16.395  18.055  12.169  1.00 11.46           H
ATOM   4386  HG  LEU A 303      15.836  17.891  14.959  1.00 11.68           H
ATOM   4387 1HD1 LEU A 303      17.543  16.370  14.445  1.00 16.78           H
ATOM   4388 2HD1 LEU A 303      18.401  17.534  13.839  1.00 16.78           H
ATOM   4389 3HD1 LEU A 303      18.085  17.511  15.374  1.00 16.78           H
ATOM   4390 1HD2 LEU A 303      15.952  20.102  14.170  1.00 18.07           H
ATOM   4391 2HD2 LEU A 303      17.098  19.829  15.205  1.00 18.07           H
ATOM   4392 3HD2 LEU A 303      17.417  19.850  13.670  1.00 18.07           H
ATOM   4393  N   LYS A 304      13.210  16.885  11.003  1.00  9.23           N
ATOM   4394  CA  LYS A 304      12.635  16.646   9.668  1.00  9.87           C
ATOM   4395  C   LYS A 304      11.607  17.700   9.255  1.00  9.76           C
ATOM   4396  O   LYS A 304      11.264  17.779   8.059  1.00 11.64           O
ATOM   4397  CB  LYS A 304      11.971  15.206   9.607  1.00  9.92           C
ATOM   4398  CG  LYS A 304      12.982  14.118   9.339  1.00 10.61           C
ATOM   4399  CD  LYS A 304      12.392  12.725   9.326  1.00 10.50           C
ATOM   4400  CE  LYS A 304      12.617  12.024  10.663  1.00 10.87           C
ATOM   4401  NZ  LYS A 304      11.935  10.718  10.762  1.00 10.84           N
ATOM   4402  H   LYS A 304      13.092  16.299  11.622  1.00 11.08           H
ATOM   4403  HA  LYS A 304      13.367  16.668   9.017  1.00 11.84           H
ATOM   4404 1HB  LYS A 304      11.525  15.026  10.449  1.00 11.91           H
ATOM   4405 2HB  LYS A 304      11.300  15.196   8.906  1.00 11.91           H
ATOM   4406 1HG  LYS A 304      13.403  14.287   8.482  1.00 12.73           H
ATOM   4407 2HG  LYS A 304      13.672  14.159  10.019  1.00 12.73           H
ATOM   4408 1HD  LYS A 304      11.441  12.779   9.146  1.00 12.60           H
ATOM   4409 2HD  LYS A 304      12.803  12.207   8.617  1.00 12.60           H
ATOM   4410 1HE  LYS A 304      13.569  11.891  10.792  1.00 13.04           H
ATOM   4411 2HE  LYS A 304      12.299  12.599  11.377  1.00 13.04           H
ATOM   4412 1HZ  LYS A 304      11.058  10.833  10.663  1.00 16.27           H
ATOM   4413 2HZ  LYS A 304      12.237  10.177  10.123  1.00 16.27           H
ATOM   4414 3HZ  LYS A 304      12.098  10.358  11.559  1.00 16.27           H
ATOM   4415  N   SER A 305      11.090  18.493  10.189  1.00  8.90           N
ATOM   4416  CA  SER A 305      10.139  19.542   9.850  1.00  9.07           C
ATOM   4417  C   SER A 305      10.797  20.906   9.569  1.00  9.12           C
ATOM   4418  O   SER A 305      10.092  21.818   9.059  1.00  9.75           O
ATOM   4419  CB  SER A 305       9.082  19.693  10.970  1.00  9.48           C
ATOM   4420  OG  SER A 305       9.594  20.271  12.166  1.00  9.71           O
ATOM   4421  H   SER A 305      11.322  18.384  11.010  1.00 10.68           H
ATOM   4422  HA  SER A 305       9.670  19.265   9.035  1.00 10.89           H
ATOM   4423 1HB  SER A 305       8.355  20.245  10.642  1.00 11.37           H
ATOM   4424 2HB  SER A 305       8.718  18.818  11.177  1.00 11.37           H
ATOM   4425  N   GLN A 306      12.080  21.081   9.885  1.00  8.84           N
ATOM   4426  CA  GLN A 306      12.746  22.387   9.872  1.00  8.92           C
ATOM   4427  C   GLN A 306      13.996  22.376   9.048  1.00  8.72           C
ATOM   4428  O   GLN A 306      14.675  21.344   8.905  1.00 10.34           O
ATOM   4429  CB  GLN A 306      13.159  22.796  11.337  1.00  9.47           C
ATOM   4430  CG  GLN A 306      12.048  22.710  12.373  1.00  9.81           C
ATOM   4431  CD  GLN A 306      10.918  23.695  12.124  1.00 10.21           C
ATOM   4432  NE2 GLN A 306       9.681  23.208  12.078  1.00 10.80           N
ATOM   4433  OE1 GLN A 306      11.199  24.904  11.948  1.00 11.27           O
ATOM   4434  H   GLN A 306      12.542  20.391  10.108  1.00 10.60           H
ATOM   4435  HA  GLN A 306      12.130  23.059   9.512  1.00 10.70           H
ATOM   4436 1HB  GLN A 306      13.889  22.224  11.621  1.00 11.37           H
ATOM   4437 2HB  GLN A 306      13.492  23.706  11.319  1.00 11.37           H
ATOM   4438 1HG  GLN A 306      11.687  21.810  12.372  1.00 11.78           H
ATOM   4439 2HG  GLN A 306      12.424  22.877  13.251  1.00 11.78           H
ATOM   4440 1HE2 GLN A 306       9.018  23.733  11.919  1.00 12.96           H
ATOM   4441 2HE2 GLN A 306       9.544  22.369  12.206  1.00 12.96           H
ATOM   4442  N   TYR A 307      14.433  23.560   8.575  1.00  8.82           N
ATOM   4443  CA  TYR A 307      15.819  23.831   8.246  1.00  8.44           C
ATOM   4444  C   TYR A 307      16.408  24.536   9.495  1.00  8.74           C
ATOM   4445  O   TYR A 307      15.787  25.485   9.984  1.00  9.51           O
ATOM   4446  CB  TYR A 307      15.970  24.723   7.018  1.00  9.32           C
ATOM   4447  CG  TYR A 307      17.359  24.941   6.529  1.00  9.41           C
ATOM   4448  CD1 TYR A 307      18.100  23.948   5.883  1.00  9.92           C
ATOM   4449  CD2 TYR A 307      18.016  26.172   6.646  1.00 10.20           C
ATOM   4450  CE1 TYR A 307      19.350  24.204   5.292  1.00 10.33           C
ATOM   4451  CE2 TYR A 307      19.241  26.461   6.108  1.00 10.36           C
ATOM   4452  CZ  TYR A 307      19.893  25.484   5.382  1.00  9.70           C
ATOM   4453  OH  TYR A 307      21.092  25.830   4.775  1.00 10.92           O
ATOM   4454  H   TYR A 307      13.858  24.190   8.463  1.00 10.59           H
ATOM   4455  HA  TYR A 307      16.291  22.985   8.096  1.00 10.12           H
ATOM   4456 1HB  TYR A 307      15.452  24.335   6.296  1.00 11.18           H
ATOM   4457 2HB  TYR A 307      15.581  25.587   7.222  1.00 11.18           H
ATOM   4458  HD1 TYR A 307      17.754  23.086   5.842  1.00 11.90           H
ATOM   4459  HD2 TYR A 307      17.587  26.845   7.124  1.00 12.24           H
ATOM   4460  HE1 TYR A 307      19.808  23.528   4.846  1.00 12.40           H
ATOM   4461  HE2 TYR A 307      19.627  27.298   6.229  1.00 12.43           H
ATOM   4462  HH  TYR A 307      21.395  25.181   4.376  1.00 16.39           H
ATOM   4463  N   VAL A 308      17.541  24.060   9.972  1.00  8.48           N
ATOM   4464  CA  VAL A 308      18.148  24.583  11.227  1.00  8.60           C
ATOM   4465  C   VAL A 308      19.560  25.041  10.969  1.00  8.52           C
ATOM   4466  O   VAL A 308      20.407  24.271  10.498  1.00  9.17           O
ATOM   4467  CB  VAL A 308      18.101  23.524  12.376  1.00  9.14           C
ATOM   4468  CG1 VAL A 308      18.614  24.196  13.672  1.00 10.19           C
ATOM   4469  CG2 VAL A 308      16.694  22.984  12.534  1.00 10.23           C
ATOM   4470  H   VAL A 308      17.941  23.429   9.545  1.00 10.18           H
ATOM   4471  HA  VAL A 308      17.626  25.361  11.513  1.00 10.32           H
ATOM   4472  HB  VAL A 308      18.699  22.783  12.147  1.00 10.96           H
ATOM   4473 1HG1 VAL A 308      19.504  24.526  13.530  1.00 15.28           H
ATOM   4474 2HG1 VAL A 308      18.035  24.926  13.904  1.00 15.28           H
ATOM   4475 3HG1 VAL A 308      18.620  23.553  14.385  1.00 15.28           H
ATOM   4476 1HG2 VAL A 308      16.412  22.580  11.711  1.00 15.35           H
ATOM   4477 2HG2 VAL A 308      16.680  22.328  13.235  1.00 15.35           H
ATOM   4478 3HG2 VAL A 308      16.098  23.704  12.758  1.00 15.35           H
ATOM   4479  N   VAL A 309      19.809  26.323  11.293  1.00  8.77           N
ATOM   4480  CA  VAL A 309      21.139  26.958  11.197  1.00  8.85           C
ATOM   4481  C   VAL A 309      21.805  26.970  12.556  1.00  8.79           C
ATOM   4482  O   VAL A 309      21.239  27.518  13.529  1.00  9.61           O
ATOM   4483  CB  VAL A 309      21.017  28.380  10.613  1.00  9.34           C
ATOM   4484  CG1 VAL A 309      22.376  29.044  10.592  1.00 10.10           C
ATOM   4485  CG2 VAL A 309      20.361  28.369   9.245  1.00 10.61           C
ATOM   4486  H   VAL A 309      19.153  26.802  11.574  1.00 10.52           H
ATOM   4487  HA  VAL A 309      21.692  26.423  10.589  1.00 10.62           H
ATOM   4488  HB  VAL A 309      20.442  28.899  11.214  1.00 11.21           H
ATOM   4489 1HG1 VAL A 309      22.753  29.030  11.474  1.00 15.16           H
ATOM   4490 2HG1 VAL A 309      22.954  28.570   9.989  1.00 15.16           H
ATOM   4491 3HG1 VAL A 309      22.283  29.953  10.298  1.00 15.16           H
ATOM   4492 1HG2 VAL A 309      19.504  27.941   9.304  1.00 15.91           H
ATOM   4493 2HG2 VAL A 309      20.248  29.272   8.938  1.00 15.91           H
ATOM   4494 3HG2 VAL A 309      20.918  27.889   8.628  1.00 15.91           H
ATOM   4495  N   PHE A 310      22.993  26.371  12.642  1.00  8.64           N
ATOM   4496  CA  PHE A 310      23.820  26.285  13.874  1.00  8.63           C
ATOM   4497  C   PHE A 310      24.957  27.316  13.678  1.00  8.86           C
ATOM   4498  O   PHE A 310      25.934  27.089  12.960  1.00  9.54           O
ATOM   4499  CB  PHE A 310      24.402  24.855  13.997  1.00  8.80           C
ATOM   4500  CG  PHE A 310      23.396  23.772  14.207  1.00  8.88           C
ATOM   4501  CD1 PHE A 310      22.524  23.318  13.229  1.00  9.34           C
ATOM   4502  CD2 PHE A 310      23.306  23.151  15.479  1.00  8.94           C
ATOM   4503  CE1 PHE A 310      21.612  22.301  13.476  1.00 10.34           C
ATOM   4504  CE2 PHE A 310      22.406  22.116  15.698  1.00  9.44           C
ATOM   4505  CZ  PHE A 310      21.545  21.694  14.707  1.00  9.77           C
ATOM   4506  H   PHE A 310      23.306  26.007  11.928  1.00 10.37           H
ATOM   4507  HA  PHE A 310      23.285  26.508  14.664  1.00 10.35           H
ATOM   4508 1HB  PHE A 310      24.902  24.657  13.189  1.00 10.56           H
ATOM   4509 2HB  PHE A 310      25.028  24.841  14.738  1.00 10.56           H
ATOM   4510  HD1 PHE A 310      22.552  23.705  12.384  1.00 11.21           H
ATOM   4511  HD2 PHE A 310      23.854  23.439  16.172  1.00 10.73           H
ATOM   4512  HE1 PHE A 310      21.038  22.026  12.797  1.00 12.41           H
ATOM   4513  HE2 PHE A 310      22.384  21.700  16.529  1.00 11.33           H
ATOM   4514  HZ  PHE A 310      20.931  21.013  14.868  1.00 11.73           H
ATOM   4515  N   ASP A 311      24.759  28.492  14.297  1.00  9.63           N
ATOM   4516  CA  ASP A 311      25.642  29.645  14.074  1.00  9.81           C
ATOM   4517  C   ASP A 311      26.524  29.864  15.312  1.00 10.05           C
ATOM   4518  O   ASP A 311      26.052  30.145  16.423  1.00 10.47           O
ATOM   4519  CB  ASP A 311      24.783  30.893  13.754  1.00 10.99           C
ATOM   4520  CG  ASP A 311      25.569  32.089  13.278  1.00 12.11           C
ATOM   4521  OD1 ASP A 311      26.820  32.077  13.266  1.00 12.21           O
ATOM   4522  OD2 ASP A 311      24.849  33.114  12.916  1.00 13.54           O
ATOM   4523  H   ASP A 311      24.097  28.572  14.839  1.00 11.56           H
ATOM   4524  HA  ASP A 311      26.219  29.456  13.305  1.00 11.77           H
ATOM   4525 1HB  ASP A 311      24.135  30.656  13.073  1.00 13.19           H
ATOM   4526 2HB  ASP A 311      24.291  31.143  14.552  1.00 13.19           H
ATOM   4527  N   SER A 312      27.850  29.776  15.096  1.00 10.17           N
ATOM   4528  CA  SER A 312      28.784  30.012  16.194  1.00 11.33           C
ATOM   4529  C   SER A 312      28.799  31.504  16.648  1.00 11.37           C
ATOM   4530  O   SER A 312      29.265  31.767  17.753  1.00 13.25           O
ATOM   4531  CB  SER A 312      30.167  29.541  15.859  1.00 12.36           C
ATOM   4532  OG  SER A 312      30.791  30.331  14.900  1.00 14.78           O
ATOM   4533  H   SER A 312      28.147  29.582  14.312  1.00 12.20           H
ATOM   4534  HA  SER A 312      28.474  29.480  16.957  1.00 13.60           H
ATOM   4535 1HB  SER A 312      30.705  29.541  16.666  1.00 14.84           H
ATOM   4536 2HB  SER A 312      30.120  28.628  15.535  1.00 14.84           H
ATOM   4537  N   ASP A 313      28.380  32.412  15.788  1.00 11.98           N
ATOM   4538  CA  ASP A 313      28.281  33.830  16.178  1.00 13.63           C
ATOM   4539  C   ASP A 313      27.028  34.009  17.050  1.00 13.66           C
ATOM   4540  O   ASP A 313      25.888  33.845  16.583  1.00 16.57           O
ATOM   4541  CB AASP A 313      28.520  34.744  14.966  0.43 16.70           C
ATOM   4542  CB BASP A 313      28.000  34.640  14.839  0.57 15.86           C
ATOM   4543  CG AASP A 313      29.996  34.921  14.500  0.43 16.02           C
ATOM   4544  CG BASP A 313      27.850  36.132  15.044  0.57 21.77           C
ATOM   4545  OD1AASP A 313      31.168  34.803  15.192  0.43 18.17           O
ATOM   4546  OD2AASP A 313      30.162  35.159  13.220  0.43 18.42           O
ATOM   4547  OD1BASP A 313      28.461  36.631  16.062  0.57 30.68           O
ATOM   4548  OD2BASP A 313      27.186  36.865  14.279  0.57 31.02           O
ATOM   4549  H   ASP A 313      28.163  32.174  14.991  1.00 14.38           H
ATOM   4550  HA AASP A 313      29.040  33.990  16.778  1.00 16.36           H
ATOM   4551 1HB AASP A 313      28.008  34.394  14.220  0.43 20.04           H
ATOM   4552 2HB AASP A 313      28.162  35.621  15.174  0.43 20.04           H
ATOM   4553 1HB BASP A 313      28.729  34.482  14.220  0.57 19.03           H
ATOM   4554 2HB BASP A 313      27.189  34.298  14.432  0.57 19.03           H
ATOM   4555  N   GLY A 314      27.236  34.284  18.357  1.00 13.62           N
ATOM   4556  CA  GLY A 314      26.183  34.381  19.311  1.00 13.99           C
ATOM   4557  C   GLY A 314      26.571  33.640  20.547  1.00 14.02           C
ATOM   4558  O   GLY A 314      27.000  34.269  21.556  1.00 18.33           O
ATOM   4559  H   GLY A 314      28.043  34.407  18.626  1.00 16.34           H
ATOM   4560 1HA  GLY A 314      26.016  35.313  19.524  1.00 16.79           H
ATOM   4561 2HA  GLY A 314      25.369  34.003  18.942  1.00 16.79           H
ATOM   4562  N   PRO A 315      26.495  32.305  20.562  1.00 12.11           N
ATOM   4563  CA  PRO A 315      25.963  31.459  19.457  1.00 10.98           C
ATOM   4564  C   PRO A 315      24.431  31.557  19.383  1.00 10.25           C
ATOM   4565  O   PRO A 315      23.760  32.025  20.330  1.00 10.58           O
ATOM   4566  CB  PRO A 315      26.439  30.057  19.827  1.00 11.83           C
ATOM   4567  CG  PRO A 315      26.507  30.091  21.377  1.00 13.17           C
ATOM   4568  CD  PRO A 315      26.928  31.496  21.734  1.00 14.02           C
ATOM   4569  HA  PRO A 315      26.359  31.734  18.604  1.00 13.18           H
ATOM   4570 1HB  PRO A 315      25.810  29.384  19.521  1.00 14.20           H
ATOM   4571 2HB  PRO A 315      27.310  29.873  19.444  1.00 14.20           H
ATOM   4572 1HG  PRO A 315      25.641  29.885  21.761  1.00 15.81           H
ATOM   4573 2HG  PRO A 315      27.154  29.446  21.704  1.00 15.81           H
ATOM   4574 1HD  PRO A 315      26.487  31.795  22.545  1.00 16.82           H
ATOM   4575 2HD  PRO A 315      27.888  31.550  21.859  1.00 16.82           H
ATOM   4576  N   GLN A 316      23.889  31.049  18.279  1.00 10.20           N
ATOM   4577  CA  GLN A 316      22.450  31.133  18.031  1.00 10.13           C
ATOM   4578  C   GLN A 316      22.028  30.006  17.075  1.00  9.48           C
ATOM   4579  O   GLN A 316      22.842  29.452  16.355  1.00 10.28           O
ATOM   4580  CB  GLN A 316      22.000  32.504  17.464  1.00 11.04           C
ATOM   4581  CG  GLN A 316      22.674  32.876  16.173  1.00 11.74           C
ATOM   4582  CD  GLN A 316      22.239  34.214  15.613  1.00 13.74           C
ATOM   4583  NE2 GLN A 316      22.837  34.575  14.469  1.00 15.30           N
ATOM   4584  OE1 GLN A 316      21.328  34.893  16.122  1.00 14.19           O
ATOM   4585  H   GLN A 316      24.395  30.663  17.700  1.00 12.24           H
ATOM   4586  HA  GLN A 316      21.988  30.993  18.884  1.00 12.16           H
ATOM   4587 1HB  GLN A 316      21.041  32.484  17.322  1.00 13.25           H
ATOM   4588 2HB  GLN A 316      22.186  33.191  18.124  1.00 13.25           H
ATOM   4589 1HG  GLN A 316      23.633  32.895  16.316  1.00 14.09           H
ATOM   4590 2HG  GLN A 316      22.489  32.188  15.515  1.00 14.09           H
ATOM   4591 1HE2 GLN A 316      22.595  35.294  14.065  1.00 18.37           H
ATOM   4592 2HE2 GLN A 316      23.464  34.086  14.140  1.00 18.37           H
ATOM   4593  N   LEU A 317      20.726  29.701  17.124  1.00  9.39           N
ATOM   4594  CA  LEU A 317      20.080  28.738  16.202  1.00  9.12           C
ATOM   4595  C   LEU A 317      19.005  29.487  15.414  1.00  9.23           C
ATOM   4596  O   LEU A 317      18.234  30.282  15.969  1.00 10.44           O
ATOM   4597  CB  LEU A 317      19.359  27.611  16.972  1.00  9.44           C
ATOM   4598  CG  LEU A 317      20.296  26.533  17.553  1.00  9.36           C
ATOM   4599  CD1 LEU A 317      19.595  25.765  18.683  1.00 10.75           C
ATOM   4600  CD2 LEU A 317      20.783  25.585  16.462  1.00 10.57           C
ATOM   4601  H   LEU A 317      20.239  30.083  17.721  1.00 11.26           H
ATOM   4602  HA  LEU A 317      20.745  28.358  15.591  1.00 10.94           H
ATOM   4603 1HB  LEU A 317      18.853  28.006  17.699  1.00 11.33           H
ATOM   4604 2HB  LEU A 317      18.727  27.182  16.374  1.00 11.33           H
ATOM   4605  HG  LEU A 317      21.078  26.985  17.934  1.00 11.24           H
ATOM   4606 1HD1 LEU A 317      19.298  26.384  19.355  1.00 16.12           H
ATOM   4607 2HD1 LEU A 317      18.839  25.292  18.328  1.00 16.12           H
ATOM   4608 3HD1 LEU A 317      20.209  25.139  19.074  1.00 16.12           H
ATOM   4609 1HD2 LEU A 317      21.216  26.089  15.770  1.00 15.86           H
ATOM   4610 2HD2 LEU A 317      21.406  24.957  16.838  1.00 15.86           H
ATOM   4611 3HD2 LEU A 317      20.035  25.110  16.093  1.00 15.86           H
ATOM   4612  N   GLY A 318      18.976  29.218  14.100  1.00  9.39           N
ATOM   4613  CA  GLY A 318      17.916  29.750  13.211  1.00  9.54           C
ATOM   4614  C   GLY A 318      17.003  28.624  12.737  1.00  9.51           C
ATOM   4615  O   GLY A 318      17.507  27.525  12.391  1.00 10.18           O
ATOM   4616  H   GLY A 318      19.591  28.721  13.763  1.00 11.27           H
ATOM   4617 1HA  GLY A 318      17.393  30.412  13.690  1.00 11.44           H
ATOM   4618 2HA  GLY A 318      18.322  30.183  12.445  1.00 11.44           H
ATOM   4619  N   PHE A 319      15.717  28.915  12.650  1.00  9.34           N
ATOM   4620  CA  PHE A 319      14.702  27.937  12.257  1.00  9.26           C
ATOM   4621  C   PHE A 319      13.769  28.487  11.208  1.00  9.23           C
ATOM   4622  O   PHE A 319      13.346  29.675  11.282  1.00  9.89           O
ATOM   4623  CB  PHE A 319      13.823  27.500  13.435  1.00 10.18           C
ATOM   4624  CG  PHE A 319      14.546  26.881  14.617  1.00  9.65           C
ATOM   4625  CD1 PHE A 319      15.131  27.713  15.617  1.00 10.34           C
ATOM   4626  CD2 PHE A 319      14.639  25.503  14.740  1.00 10.94           C
ATOM   4627  CE1 PHE A 319      15.757  27.116  16.710  1.00 10.67           C
ATOM   4628  CE2 PHE A 319      15.279  24.958  15.865  1.00 12.25           C
ATOM   4629  CZ  PHE A 319      15.802  25.747  16.815  1.00 11.97           C
ATOM   4630  H   PHE A 319      15.464  29.717  12.833  1.00 11.21           H
ATOM   4631  HA  PHE A 319      15.153  27.146  11.893  1.00 11.11           H
ATOM   4632 1HB  PHE A 319      13.333  28.275  13.752  1.00 12.21           H
ATOM   4633 2HB  PHE A 319      13.172  26.860  13.108  1.00 12.21           H
ATOM   4634  HD1 PHE A 319      15.096  28.639  15.541  1.00 12.41           H
ATOM   4635  HD2 PHE A 319      14.281  24.947  14.086  1.00 13.13           H
ATOM   4636  HE1 PHE A 319      16.145  27.645  17.369  1.00 12.81           H
ATOM   4637  HE2 PHE A 319      15.343  24.034  15.952  1.00 14.70           H
ATOM   4638  HZ  PHE A 319      16.202  25.360  17.560  1.00 14.37           H
ATOM   4639  N   ALA A 320      13.322  27.629  10.276  1.00  9.41           N
ATOM   4640  CA  ALA A 320      12.211  27.926   9.366  1.00  9.47           C
ATOM   4641  C   ALA A 320      11.657  26.601   8.845  1.00  9.23           C
ATOM   4642  O   ALA A 320      12.360  25.574   8.870  1.00  9.63           O
ATOM   4643  CB  ALA A 320      12.666  28.832   8.202  1.00 10.18           C
ATOM   4644  H   ALA A 320      13.709  26.863  10.210  1.00 11.29           H
ATOM   4645  HA  ALA A 320      11.507  28.386   9.869  1.00 11.36           H
ATOM   4646 1HB  ALA A 320      13.010  29.656   8.554  1.00 15.27           H
ATOM   4647 2HB  ALA A 320      13.351  28.387   7.699  1.00 15.27           H
ATOM   4648 3HB  ALA A 320      11.917  29.016   7.629  1.00 15.27           H
ATOM   4649  N   PRO A 321      10.418  26.591   8.332  1.00  9.49           N
ATOM   4650  CA  PRO A 321       9.833  25.326   7.854  1.00  9.88           C
ATOM   4651  C   PRO A 321      10.611  24.790   6.646  1.00  9.24           C
ATOM   4652  O   PRO A 321      10.916  25.549   5.724  1.00 10.21           O
ATOM   4653  CB  PRO A 321       8.397  25.718   7.481  1.00 11.04           C
ATOM   4654  CG  PRO A 321       8.118  27.011   8.213  1.00 11.19           C
ATOM   4655  CD  PRO A 321       9.453  27.702   8.226  1.00 10.30           C
ATOM   4656  HA  PRO A 321       9.827  24.662   8.575  1.00 11.86           H
ATOM   4657 1HB  PRO A 321       8.317  25.845   6.523  1.00 13.25           H
ATOM   4658 2HB  PRO A 321       7.773  25.029   7.758  1.00 13.25           H
ATOM   4659 1HG  PRO A 321       7.455  27.542   7.743  1.00 13.43           H
ATOM   4660 2HG  PRO A 321       7.805  26.841   9.115  1.00 13.43           H
ATOM   4661 1HD  PRO A 321       9.591  28.207   7.409  1.00 12.36           H
ATOM   4662 2HD  PRO A 321       9.527  28.301   8.985  1.00 12.36           H
ATOM   4663  N   GLN A 322      10.882  23.493   6.621  1.00  9.86           N
ATOM   4664  CA  GLN A 322      11.680  22.933   5.549  1.00 10.96           C
ATOM   4665  C   GLN A 322      10.938  22.970   4.217  1.00 12.12           C
ATOM   4666  O   GLN A 322       9.728  22.718   4.167  1.00 13.39           O
ATOM   4667  CB  GLN A 322      12.148  21.508   5.907  1.00 12.81           C
ATOM   4668  CG  GLN A 322      13.537  21.180   5.455  1.00 14.28           C
ATOM   4669  CD  GLN A 322      13.830  19.726   5.669  1.00 13.62           C
ATOM   4670  NE2 GLN A 322      14.273  19.295   6.846  1.00 12.06           N
ATOM   4671  OE1 GLN A 322      13.673  18.968   4.719  1.00 16.16           O
ATOM   4672  H   GLN A 322      10.584  22.982   7.245  1.00 11.84           H
ATOM   4673  HA  GLN A 322      12.481  23.490   5.456  1.00 13.15           H
ATOM   4674 1HB  GLN A 322      12.102  21.399   6.870  1.00 15.37           H
ATOM   4675 2HB  GLN A 322      11.534  20.871   5.511  1.00 15.37           H
ATOM   4676 1HG  GLN A 322      13.631  21.395   4.514  1.00 17.13           H
ATOM   4677 2HG  GLN A 322      14.175  21.716   5.951  1.00 17.13           H
ATOM   4678 1HE2 GLN A 322      14.460  18.463   6.956  1.00 14.47           H
ATOM   4679 2HE2 GLN A 322      14.374  19.849   7.496  1.00 14.47           H
ATOM   4680  N  AALA A 323      11.739  23.170   3.166  0.64 12.49           N
ATOM   4681  N  BALA A 323      11.490  23.352   3.116  0.36 14.69           N
ATOM   4682  CA AALA A 323      11.311  23.167   1.750  0.64 14.84           C
ATOM   4683  CA BALA A 323      10.743  23.481   1.839  0.36 13.68           C
ATOM   4684  C  AALA A 323      12.345  22.525   0.847  0.64 16.83           C
ATOM   4685  C  BALA A 323      10.621  22.134   1.252  0.36 19.07           C
ATOM   4686  O  AALA A 323      13.525  22.084   1.293  0.64 18.82           O
ATOM   4687  O  BALA A 323      11.330  21.193   1.478  0.36 32.79           O
ATOM   4688  CB AALA A 323      11.092  24.603   1.300  0.64 14.04           C
ATOM   4689  CB BALA A 323      11.546  24.304   0.802  0.36 15.71           C
ATOM   4690  OXTAALA A 323      12.073  22.501  -0.378  0.64 25.09           O
ATOM   4691  OXTBALA A 323       9.525  21.981   0.601  0.36 35.46           O
ATOM   4692  H  AALA A 323      12.572  23.313   3.326  0.64 14.99           H
ATOM   4693  H  BALA A 323      12.329  23.540   3.122  0.36 17.62           H
ATOM   4694  HA AALA A 323      10.467  22.675   1.672  0.64 17.81           H
ATOM   4695 1HB AALA A 323      10.433  25.018   1.862  0.64 21.06           H
ATOM   4696 2HB AALA A 323      11.918  25.088   1.363  0.64 21.06           H
ATOM   4697 3HB AALA A 323      10.785  24.610   0.390  0.64 21.06           H
ATOM   4698  HA BALA A 323       9.860  23.878   1.990  0.36 16.42           H
ATOM   4699 1HB BALA A 323      12.386  23.872   0.632  0.36 23.57           H
ATOM   4700 2HB BALA A 323      11.046  24.365  -0.015  0.36 23.57           H
ATOM   4701 3HB BALA A 323      11.704  25.186   1.147  0.36 23.57           H
TER    4702      ALA A 323 
HETATM 4703  CAL PP7   324      23.553   9.847  20.935  1.00  8.80           C
HETATM 4704  CB  PP7   324      18.664  11.477  24.442  1.00  9.76           C
HETATM 4705  CBL PP7   324      24.234   9.323  19.655  1.00  9.16           C
HETATM 4706  CG  PP7   324      19.782  12.332  24.983  1.00  9.54           C
HETATM 4707  CGL PP7   324      23.971   7.860  19.291  1.00 10.05           C
HETATM 4708  CD1 PP7   324      19.738  12.758  26.326  1.00 11.79           C
HETATM 4709  CD2 PP7   324      20.807  12.768  24.178  1.00  9.39           C
HETATM 4710  CE1 PP7   324      20.688  13.668  26.773  1.00 13.24           C
HETATM 4711  CE2 PP7   324      21.817  13.632  24.615  1.00  9.86           C
HETATM 4712  CZ  PP7   324      21.720  14.088  25.948  1.00 11.49           C
HETATM 4713  CL1 PP7   324      24.599   7.488  17.969  1.00 12.56           C
HETATM 4714  CL2 PP7   324      24.428   6.913  20.416  1.00 12.37           C
HETATM 4715  NL  PP7   324      22.139   9.488  20.972  1.00  9.06           N
HETATM 4716  P   PP7   324      23.722  11.649  21.101  1.00  9.20           P
HETATM 4717  C1  PP7   324      20.115   8.328  21.685  1.00  8.96           C
HETATM 4718  N1  PP7   324      20.109   7.141  20.805  1.00  9.32           N
HETATM 4719  O1  PP7   324      22.180   8.360  22.942  1.00 10.05           O
HETATM 4720  C2  PP7   324      19.371   8.026  22.974  1.00  9.59           C
HETATM 4721  N2  PP7   324      19.077  10.360  23.581  1.00  9.87           N
HETATM 4722  O2  PP7   324      19.064   8.836  25.200  1.00 11.49           O
HETATM 4723  C3  PP7   324      21.555   8.734  21.925  1.00  8.70           C
HETATM 4724  O3  PP7   324      22.754  12.289  20.134  1.00 10.49           O
HETATM 4725  C4  PP7   324      19.190   9.129  23.984  1.00  9.49           C
HETATM 4726  O4  PP7   324      25.171  12.047  20.965  1.00  9.56           O
HETATM 4727  C5  PP7   324      23.966  12.973  23.404  1.00  9.77           C
HETATM 4728  O5  PP7   324      23.354  11.926  22.622  1.00 11.50           O
HETATM 4729  C6  PP7   324      22.907  14.068  23.713  1.00 10.15           C
HETATM 4730  C7  PP7   324      25.513  12.998  26.779  1.00 15.53           C
HETATM 4731  CR  PP7   324      19.197   6.964  19.849  1.00  9.25           C
HETATM 4732  CT  PP7   324      24.524  12.380  24.690  1.00 10.53           C
HETATM 4733  CV1 PP7   324      16.092   4.057  17.730  1.00 12.51           C
HETATM 4734  CV2 PP7   324      14.841   3.890  18.546  1.00 15.78           C
HETATM 4735  CV3 PP7   324      14.689   4.922  19.553  1.00 19.17           C
HETATM 4736  CV4 PP7   324      13.618   3.775  17.578  1.00 20.68           C
HETATM 4737  CV5 PP7   324      17.328   4.224  18.580  1.00 11.71           C
HETATM 4738  CV6 PP7   324      19.306   5.599  19.125  1.00  9.99           C
HETATM 4739  CV7 PP7   324      20.523   5.492  18.214  1.00 10.48           C
HETATM 4740  CV8 PP7   324      20.678   4.116  17.637  1.00 12.23           C
HETATM 4741  CV9 PP7   324      20.527   6.581  17.157  0.87 10.10           C
HETATM 4742  NV2 PP7   324      18.051   5.317  18.432  1.00  9.89           N
HETATM 4743  OT1 PP7   324      24.976  13.328  25.465  1.00 11.88           O
HETATM 4744  OT2 PP7   324      24.527  11.217  24.955  1.00 14.08           O
HETATM 4745  OV1 PP7   324      17.706   3.288  19.350  1.00 15.67           O
HETATM 4746  OV2 PP7   324      18.367   7.817  19.517  1.00  9.45           O
HETATM 4747  HAL PP7   324      23.993   9.429  21.704  1.00 10.56           H
HETATM 4748 2HBL PP7   324      23.946   9.876  18.911  1.00 10.99           H
HETATM 4749  HGL PP7   324      23.002   7.753  19.194  1.00 12.06           H
HETATM 4750  HD1 PP7   324      19.085  12.434  26.903  1.00 14.15           H
HETATM 4751  HD2 PP7   324      20.831  12.473  23.296  1.00 11.27           H
HETATM 4752  HE1 PP7   324      20.630  14.001  27.639  1.00 15.89           H
HETATM 4753  HZ  PP7   324      22.358  14.678  26.278  1.00 13.79           H
HETATM 4754  HL  PP7   324      21.640   9.779  20.336  1.00 10.87           H
HETATM 4755 2HL1 PP7   324      24.414   6.566  17.775  1.00 18.84           H
HETATM 4756 2HL2 PP7   324      24.017   7.176  21.242  1.00 18.56           H
HETATM 4757 1HC2 PP7   324      18.490   7.700  22.735  1.00 11.51           H
HETATM 4758 2HC2 PP7   324      19.834   7.297  23.416  1.00 11.51           H
HETATM 4759  HC5 PP7   324      24.699  13.371  22.890  1.00 11.73           H
HETATM 4760 1HC6 PP7   324      23.356  14.829  24.115  1.00 12.18           H
HETATM 4761 2HC6 PP7   324      22.517  14.367  22.877  1.00 12.18           H
HETATM 4762 1HCB PP7   324      18.165  11.116  25.192  1.00 11.71           H
HETATM 4763 2HCB PP7   324      18.061  12.045  23.938  1.00 11.71           H
HETATM 4764 2HV1 PP7   324      15.994   4.835  17.158  1.00 15.01           H
HETATM 4765  HV2 PP7   324      17.760   5.912  17.883  1.00 11.87           H
HETATM 4766 1HV3 PP7   324      13.880   4.770  20.046  1.00 28.76           H
HETATM 4767 2HV4 PP7   324      13.777   3.073  16.942  1.00 31.03           H
HETATM 4768  HV6 PP7   324      19.409   4.915  19.819  1.00 11.98           H
HETATM 4769 3HV8 PP7   324      20.670   3.469  18.347  1.00 18.34           H
HETATM 4770 3HV9 PP7   324      20.429   7.438  17.580  0.87 15.16           H
HETATM 4771  H1  PP7   324      20.716   6.542  20.913  1.00 11.19           H
HETATM 4772  H2  PP7   324      19.256  10.531  22.758  1.00 11.84           H
HETATM 4773  H1A PP7   324      19.657   9.061  21.224  1.00 10.75           H
HETATM 4774  H7A PP7   324      25.802  13.801  27.218  1.00 23.30           H
HETATM 4775  H7B PP7   324      26.258  12.401  26.680  1.00 23.30           H
HETATM 4776  H7C PP7   324      24.831  12.574  27.306  1.00 23.30           H
HETATM 4777  C1  GOL   325      15.252  35.226  -0.694  1.00 19.98           C
HETATM 4778  O1  GOL   325      15.982  34.386   0.226  1.00 20.81           O
HETATM 4779  C2  GOL   325      15.111  36.618  -0.068  1.00 19.00           C
HETATM 4780  O2  GOL   325      16.413  37.133   0.168  1.00 27.46           O
HETATM 4781  C3  GOL   325      14.324  37.511  -0.925  1.00 19.56           C
HETATM 4782  O3  GOL   325      14.259  38.834  -0.256  1.00 16.68           O
HETATM 4783  C1  GOL   326      29.490   2.376  31.160  1.00 45.46           C
HETATM 4784  O1  GOL   326      28.524   1.609  30.767  1.00 58.53           O
HETATM 4785  C2  GOL   326      30.249   2.850  29.893  1.00 41.38           C
HETATM 4786  O2  GOL   326      29.526   4.021  29.804  1.00 32.75           O
HETATM 4787  C3  GOL   326      31.780   2.780  29.785  1.00 36.37           C
HETATM 4788  O3  GOL   326      32.215   4.129  29.472  1.00 24.09           O
HETATM 4789  O1  SO4   327      17.741  34.891   4.826  1.00 46.45           O
HETATM 4790  O2  SO4   327      16.787  35.826   6.733  1.00 59.07           O
HETATM 4791  O3  SO4   327      15.440  35.551   4.401  1.00 52.82           O
HETATM 4792  O4  SO4   327      16.141  33.720   5.930  1.00 22.75           O
HETATM 4793  S   SO4   327      16.485  34.924   5.575  1.00 28.87           S
HETATM 4794  C1  MAN   328      29.997  27.879  -0.523  1.00 13.16           C
HETATM 4795  C2  MAN   328      29.974  27.479  -1.947  1.00 14.40           C
HETATM 4796  O2  MAN   328      28.959  28.212  -2.645  1.00 18.97           O
HETATM 4797  C3  MAN   328      31.375  27.687  -2.625  1.00 13.37           C
HETATM 4798  O3  MAN   328      31.354  27.400  -4.018  1.00 15.22           O
HETATM 4799  C4  MAN   328      31.844  29.133  -2.409  1.00 12.74           C
HETATM 4800  O4  MAN   328      33.182  29.324  -2.843  1.00 13.96           O
HETATM 4801  C5  MAN   328      31.770  29.486  -0.961  1.00 12.86           C
HETATM 4802  O5  MAN   328      30.452  29.249  -0.380  1.00 13.99           O
HETATM 4803  C6  MAN   328      32.054  30.937  -0.605  1.00 15.31           C
HETATM 4804  O6  MAN   328      31.286  31.918  -1.291  1.00 16.85           O
HETATM 4805  HO2 MAN   328      28.953  27.988  -3.434  1.00 28.46           H
HETATM 4806  HO3 MAN   328      31.100  26.629  -4.134  1.00 22.83           H
HETATM 4807  HO4 MAN   328      33.241  29.132  -3.638  1.00 20.94           H
HETATM 4808  HO6 MAN   328      31.511  32.666  -1.040  1.00 25.28           H
HETATM 4809  H1  MAN   328      29.103  27.780  -0.133  1.00 15.79           H
HETATM 4810  H2  MAN   328      29.750  26.526  -1.994  1.00 17.28           H
HETATM 4811  H3  MAN   328      32.019  27.086  -2.195  1.00 16.04           H
HETATM 4812  H4  MAN   328      31.258  29.735  -2.913  1.00 15.29           H
HETATM 4813  H5  MAN   328      32.416  28.926  -0.482  1.00 15.43           H
HETATM 4814 1H6  MAN   328      31.907  31.049   0.347  1.00 18.37           H
HETATM 4815 2H6  MAN   328      32.992  31.113  -0.776  1.00 18.37           H
HETATM 4816  C1  MAN   329      25.668  15.262  -1.908  1.00 18.36           C
HETATM 4817  C2  MAN   329      26.282  16.448  -2.402  1.00 24.60           C
HETATM 4818  O2  MAN   329      27.106  16.012  -3.530  1.00 43.33           O
HETATM 4819  C3  MAN   329      25.073  17.404  -2.820  1.00 23.44           C
HETATM 4820  O3  MAN   329      25.699  18.613  -3.300  1.00 35.30           O
HETATM 4821  C4  MAN   329      24.248  16.764  -3.858  1.00 25.32           C
HETATM 4822  O4  MAN   329      23.203  17.462  -4.252  1.00 28.72           O
HETATM 4823  C5  MAN   329      23.890  15.393  -3.334  1.00 25.01           C
HETATM 4824  O5  MAN   329      25.055  14.572  -2.936  1.00 25.30           O
HETATM 4825  C6  MAN   329      23.483  14.607  -4.679  1.00 26.16           C
HETATM 4826  O6  MAN   329      23.344  13.192  -4.336  1.00 35.50           O
HETATM 4827  HO2 MAN   329      27.038  15.200  -3.620  1.00 65.00           H
HETATM 4828  HO3 MAN   329      26.144  18.948  -2.697  1.00 52.96           H
HETATM 4829  HO4 MAN   329      22.796  17.043  -4.828  1.00 43.08           H
HETATM 4830  HO6 MAN   329      23.132  12.768  -5.006  1.00 53.24           H
HETATM 4831  H1  MAN   329      26.417  14.690  -1.638  1.00 22.03           H
HETATM 4832  H2  MAN   329      26.834  16.869  -1.710  1.00 29.51           H
HETATM 4833  H3  MAN   329      24.521  17.605  -2.035  1.00 28.12           H
HETATM 4834  H4  MAN   329      24.821  16.634  -4.642  1.00 30.38           H
HETATM 4835  H5  MAN   329      23.177  15.408  -2.661  1.00 30.01           H
HETATM 4836 1H6  MAN   329      22.646  14.951  -5.028  1.00 31.39           H
HETATM 4837 2H6  MAN   329      24.169  14.722  -5.355  1.00 31.39           H
HETATM 4838  O   HOH   501      13.636   9.733  12.879  1.00 10.49           O
HETATM 4839  O   HOH   502      34.091  16.351  14.841  1.00 10.21           O
HETATM 4840  O   HOH   503      16.766  19.330   9.588  1.00  9.55           O
HETATM 4841  O   HOH   504      17.710  13.318   4.896  1.00  9.88           O
HETATM 4842  O   HOH   505      35.656  15.961  17.221  1.00 10.54           O
HETATM 4843  O   HOH   506      23.254  19.795  20.908  1.00  9.46           O
HETATM 4844  O   HOH   507      14.249  22.507  30.704  1.00 12.00           O
HETATM 4845  O   HOH   508      16.715  30.340  23.179  1.00 11.13           O
HETATM 4846  O   HOH   509      30.825  11.421  19.334  1.00 10.74           O
HETATM 4847  O   HOH   510      31.639  14.551  23.152  1.00 11.34           O
HETATM 4848  O   HOH   511      19.647   9.398  14.988  1.00 11.49           O
HETATM 4849  O   HOH   512      41.056  18.392  16.036  1.00 13.70           O
HETATM 4850  O   HOH   513       7.333  24.948  11.366  1.00 12.18           O
HETATM 4851  O   HOH   514      24.726  23.555  26.692  1.00 10.14           O
HETATM 4852  O   HOH   515      36.090   2.966   2.005  1.00 11.59           O
HETATM 4853  O   HOH   516      40.115   1.879  24.723  1.00 15.66           O
HETATM 4854  O   HOH   517      22.297  22.798   0.130  1.00 12.89           O
HETATM 4855  O   HOH   518      45.333  -4.305  15.810  1.00 12.95           O
HETATM 4856  O   HOH   519      31.405   1.562   4.964  1.00 13.35           O
HETATM 4857  O   HOH   520      21.834  10.872  12.656  1.00 12.78           O
HETATM 4858  O   HOH   521      11.117  31.480  10.802  1.00 12.73           O
HETATM 4859  O   HOH   522      11.764  19.468  29.066  1.00 15.70           O
HETATM 4860  O   HOH   523      13.469  31.135   2.030  1.00 14.39           O
HETATM 4861  O   HOH   524      -2.085  21.148  17.391  1.00 12.29           O
HETATM 4862  O   HOH   525      41.438   4.243  25.519  1.00 12.78           O
HETATM 4863  O   HOH   526      33.809  29.322  -5.580  1.00 13.49           O
HETATM 4864  O   HOH   527      46.913   8.255  21.183  1.00 16.02           O
HETATM 4865  O   HOH   528       7.920   7.141  26.168  1.00 16.97           O
HETATM 4866  O   HOH   529      38.645  27.647  13.074  1.00 14.77           O
HETATM 4867  O   HOH   530      38.313  15.948  27.475  1.00 14.53           O
HETATM 4868  O   HOH   531      11.057  28.006  -0.363  1.00 11.84           O
HETATM 4869  O   HOH   532      22.215   8.969  15.516  1.00 11.93           O
HETATM 4870  O   HOH   533      27.431  17.945  28.854  1.00 15.94           O
HETATM 4871  O   HOH   534      20.298  30.369  -1.198  1.00 15.53           O
HETATM 4872  O   HOH   535      25.046  11.979   9.181  1.00 14.27           O
HETATM 4873  O   HOH   536       8.908  18.560  27.444  1.00 13.55           O
HETATM 4874  O   HOH   537      23.380  33.102  10.491  1.00 20.52           O
HETATM 4875  O   HOH   538      28.667  14.519   0.599  1.00 15.45           O
HETATM 4876  O   HOH   539      37.945  14.470  17.424  1.00 13.27           O
HETATM 4877  O   HOH   540       9.962  30.991   0.722  1.00 14.09           O
HETATM 4878  O   HOH   541      25.703  -0.733  23.715  1.00 15.99           O
HETATM 4879  O   HOH   542      18.749  27.020  26.782  1.00 13.77           O
HETATM 4880  O   HOH   543      31.335  -4.793  14.797  1.00 18.49           O
HETATM 4881  O   HOH   544      30.811  14.573   2.411  1.00 14.97           O
HETATM 4882  O   HOH   545       6.887  15.169  33.571  1.00 16.16           O
HETATM 4883  O   HOH   546       9.187  11.016  10.732  1.00 16.59           O
HETATM 4884  O   HOH   547      34.283  31.999   9.295  1.00 15.82           O
HETATM 4885  O   HOH   548      -8.527   3.845  10.036  1.00 21.14           O
HETATM 4886  O   HOH   549       7.934  -7.834  26.439  1.00 19.15           O
HETATM 4887  O   HOH   550      14.847   8.984  27.227  1.00 14.59           O
HETATM 4888  O   HOH   551       0.093  15.547   9.210  1.00 21.19           O
HETATM 4889  O   HOH   552       8.030  32.949  21.747  1.00 16.03           O
HETATM 4890  O   HOH   553      20.128  34.463   8.179  1.00 19.54           O
HETATM 4891  O   HOH   554      -7.001  22.972  25.461  1.00 15.58           O
HETATM 4892  O   HOH   555      15.395  36.360  14.095  1.00 19.01           O
HETATM 4893  O   HOH   556      37.772  -4.503  21.484  1.00 18.29           O
HETATM 4894  O   HOH   557      42.357  19.519  18.218  1.00 16.30           O
HETATM 4895  O   HOH   558      28.166   1.436  14.602  1.00 15.20           O
HETATM 4896  O   HOH   559      10.609   7.873  10.509  1.00 18.39           O
HETATM 4897  O   HOH   560      38.202  -0.300   5.052  1.00 17.48           O
HETATM 4898  O   HOH   561      10.821  14.782   4.398  1.00 19.04           O
HETATM 4899  O   HOH   562      30.063  30.102  19.721  1.00 23.47           O
HETATM 4900  O   HOH   563      27.783   2.214   5.546  1.00 18.65           O
HETATM 4901  O   HOH   564      35.093  -3.981  21.271  1.00 16.12           O
HETATM 4902  O   HOH   565       7.415   0.981  27.042  1.00 18.04           O
HETATM 4903  O   HOH   566      11.750  17.090   5.485  1.00 15.61           O
HETATM 4904  O   HOH   567      23.182  13.024  11.097  1.00 13.69           O
HETATM 4905  O   HOH   568      16.559  11.105  27.615  1.00 17.27           O
HETATM 4906  O   HOH   569       8.451  27.122   0.115  1.00 18.52           O
HETATM 4907  O   HOH   570      33.770  24.904  22.977  1.00 15.66           O
HETATM 4908  O   HOH   571      45.089  11.037  30.201  1.00 19.43           O
HETATM 4909  O   HOH   572      -6.388  16.091  19.309  1.00 23.21           O
HETATM 4910  O   HOH   573      29.340   0.549   7.153  1.00 18.55           O
HETATM 4911  O   HOH   574      23.258   0.652  24.029  1.00 20.69           O
HETATM 4912  O   HOH   575       7.524  21.778   8.089  1.00 17.48           O
HETATM 4913  O   HOH   576      19.833   8.831  -3.221  1.00 22.12           O
HETATM 4914  O   HOH   577      31.721  22.134  17.009  1.00 18.51           O
HETATM 4915  O   HOH   578      11.998  31.125  22.939  1.00 16.45           O
HETATM 4916  O   HOH   579      43.678  -5.092  12.151  1.00 22.78           O
HETATM 4917  O  AHOH   580       8.892  33.960   7.584  0.57 17.46           O
HETATM 4918  O  BHOH   580       8.220  34.522   6.939  0.43 25.50           O
HETATM 4919  O   HOH   581      30.948  10.522  27.725  1.00 22.02           O
HETATM 4920  O   HOH   582       5.462  22.479   9.787  1.00 18.50           O
HETATM 4921  O   HOH   583      26.057  30.371  25.302  1.00 17.67           O
HETATM 4922  O   HOH   584      33.222  25.221  20.353  1.00 20.36           O
HETATM 4923  O   HOH   585      32.646  32.327  15.458  1.00 22.43           O
HETATM 4924  O   HOH   586       8.457  20.261  29.682  1.00 17.94           O
HETATM 4925  O   HOH   587      32.930   0.505  24.758  1.00 19.68           O
HETATM 4926  O   HOH   588      -4.630  23.898  26.611  1.00 20.60           O
HETATM 4927  O   HOH   589      45.480   9.223  28.112  1.00 17.25           O
HETATM 4928  O   HOH   590      42.604   4.557   6.492  1.00 21.40           O
HETATM 4929  O   HOH   591       5.684  31.513  13.106  1.00 17.75           O
HETATM 4930  O   HOH   592      34.835  32.019  13.657  1.00 20.77           O
HETATM 4931  O   HOH   593       0.449   4.307  29.921  1.00 19.46           O
HETATM 4932  O   HOH   594      16.979  34.389  22.419  1.00 24.00           O
HETATM 4933  O   HOH   595      -4.151   2.710  18.358  1.00 20.98           O
HETATM 4934  O   HOH   596      29.072  -3.401  13.821  1.00 18.42           O
HETATM 4935  O   HOH   597      25.597   6.612  29.507  1.00 22.43           O
HETATM 4936  O   HOH   598      38.798 -11.123  15.574  1.00 20.75           O
HETATM 4937  O   HOH   599      10.457  35.469  24.014  1.00 25.03           O
HETATM 4938  O   HOH   600      32.689 -10.994  11.899  1.00 24.68           O
HETATM 4939  O   HOH   601      35.231  27.803  -1.779  1.00 22.46           O
HETATM 4940  O   HOH   602      27.875  14.541  24.531  1.00 18.32           O
HETATM 4941  O   HOH   603      28.153  11.759  24.936  1.00 20.66           O
HETATM 4942  O   HOH   604      10.126   0.966  26.859  1.00 24.01           O
HETATM 4943  O   HOH   605      31.198  14.885  27.125  1.00 19.82           O
HETATM 4944  O   HOH   606      28.335   0.698  26.971  1.00 17.46           O
HETATM 4945  O   HOH   607      25.714   9.496  28.475  1.00 23.39           O
HETATM 4946  O   HOH   608      33.481  22.160  -0.984  1.00 21.27           O
HETATM 4947  O   HOH   609      22.375   6.874  29.941  1.00 21.98           O
HETATM 4948  O   HOH   610       0.594  21.778  17.358  1.00 18.50           O
HETATM 4949  O   HOH   611       2.151  23.597  31.466  1.00 22.34           O
HETATM 4950  O   HOH   612      31.797  -0.209   2.177  1.00 19.24           O
HETATM 4951  O   HOH   613      -5.144   7.324  24.548  1.00 23.76           O
HETATM 4952  O   HOH   614      20.495  23.745  -3.381  1.00 22.38           O
HETATM 4953  O   HOH   615       6.829  22.240  30.501  1.00 29.84           O
HETATM 4954  O   HOH   616      48.461  15.157  11.035  1.00 26.31           O
HETATM 4955  O   HOH   617      41.025  31.576  13.762  1.00 25.13           O
HETATM 4956  O   HOH   618      30.101  20.912  -1.877  1.00 25.54           O
HETATM 4957  O   HOH   619      40.966   0.519   5.575  1.00 23.55           O
HETATM 4958  O   HOH   620       9.301   4.696   8.647  1.00 26.28           O
HETATM 4959  O   HOH   621      15.937  15.054  -1.253  1.00 24.26           O
HETATM 4960  O   HOH   622      18.812   9.588  27.977  1.00 19.75           O
HETATM 4961  O   HOH   623      33.541   4.508  27.016  1.00 17.74           O
HETATM 4962  O   HOH   624      -6.042  -2.651  14.813  1.00 19.44           O
HETATM 4963  O  AHOH   625      -3.882  26.840  24.119  0.63 24.35           O
HETATM 4964  O  BHOH   625      -4.532  26.575  26.238  0.37 15.73           O
HETATM 4965  O  AHOH   626      40.863  14.062   3.716  0.54 14.23           O
HETATM 4966  O  BHOH   626      41.425  12.506   3.709  0.46 17.13           O
HETATM 4967  O   HOH   627       7.388  22.883   5.516  1.00 21.87           O
HETATM 4968  O   HOH   628       0.255   1.850  28.360  1.00 21.51           O
HETATM 4969  O   HOH   629      -5.951  -0.527   8.408  1.00 31.16           O
HETATM 4970  O   HOH   630      19.340  29.460  25.439  1.00 16.69           O
HETATM 4971  O   HOH   631      -1.195  11.308  11.113  1.00 33.04           O
HETATM 4972  O   HOH   632      20.637  15.864  -0.750  1.00 20.62           O
HETATM 4973  O   HOH   633      14.848  33.546   2.468  1.00 24.24           O
HETATM 4974  O   HOH   634       0.066  14.937  31.692  1.00 26.60           O
HETATM 4975  O   HOH   635      38.573  21.166  22.896  1.00 26.76           O
HETATM 4976  O   HOH   636      19.450   2.441  21.314  1.00 24.06           O
HETATM 4977  O   HOH   637      14.329   1.713  14.200  1.00 27.38           O
HETATM 4978  O   HOH   638      46.348  -0.916  13.685  1.00 21.23           O
HETATM 4979  O   HOH   639       5.182  25.246   9.774  1.00 21.37           O
HETATM 4980  O   HOH   640      22.517  28.347  32.000  1.00 34.88           O
HETATM 4981  O   HOH   641       9.684  31.100   7.921  1.00 25.31           O
HETATM 4982  O   HOH   642       8.005   9.014   9.546  1.00 25.50           O
HETATM 4983  O   HOH   643      38.695  18.135  28.985  1.00 19.77           O
HETATM 4984  O   HOH   644      28.279  15.737  27.275  1.00 18.81           O
HETATM 4985  O   HOH   645      34.784 -12.921  11.411  1.00 18.81           O
HETATM 4986  O   HOH   646      40.470   5.667  27.707  1.00 18.35           O
HETATM 4987  O   HOH   647      43.218  -5.320  17.888  1.00 22.22           O
HETATM 4988  O   HOH   648      37.755   0.890   2.589  1.00 18.45           O
HETATM 4989  O   HOH   649      38.945 -13.069  13.676  1.00 22.72           O
HETATM 4990  O  AHOH   650      23.026  24.364  28.767  0.48 15.00           O
HETATM 4991  O  BHOH   650      22.495  22.763  28.112  0.52 15.03           O
HETATM 4992  O   HOH   651      20.642  10.989  29.503  1.00 22.94           O
HETATM 4993  O   HOH   652      37.359 -12.111  11.643  1.00 23.94           O
HETATM 4994  O   HOH   653      44.239  21.502  12.838  1.00 20.27           O
HETATM 4995  O   HOH   654      21.021  32.284   1.894  1.00 24.66           O
HETATM 4996  O   HOH   655      40.167   8.380  27.775  1.00 14.94           O
HETATM 4997  O   HOH   656      37.892  10.112  27.950  1.00 20.22           O
HETATM 4998  O   HOH   657      46.924  22.293  12.891  1.00 22.57           O
HETATM 4999  O   HOH   658      22.701  21.617  -2.312  1.00 26.01           O
HETATM 5000  O   HOH   659      40.191   1.386   1.274  1.00 24.30           O
HETATM 5001  O   HOH   660      32.445  26.794  24.392  1.00 23.17           O
HETATM 5002  O   HOH   661      24.666  20.832  -3.759  1.00 25.41           O
HETATM 5003  O  AHOH   662      26.977   4.608  28.129  0.50 16.43           O
HETATM 5004  O   HOH   663      37.093  31.831  15.034  1.00 24.72           O
HETATM 5005  O   HOH   664      17.918  34.683   1.769  1.00 26.36           O
HETATM 5006  O   HOH   665      40.752  30.460  16.041  1.00 25.02           O
HETATM 5007  O   HOH   666      11.174  28.588  31.473  1.00 38.98           O
HETATM 5008  O   HOH   667      25.289  32.197   3.717  1.00 22.51           O
HETATM 5009  O   HOH   668      52.770   3.169  12.297  1.00 26.30           O
HETATM 5010  O   HOH   669       0.269   0.101  30.468  1.00 31.02           O
HETATM 5011  O   HOH   670      10.320  -9.744  26.667  1.00 28.02           O
HETATM 5012  O  AHOH   671      51.023   3.526  21.735  0.65 21.86           O
HETATM 5013  O  BHOH   671      52.288   3.016  19.426  0.34 14.29           O
HETATM 5014  O   HOH   672      30.852  25.184  25.634  1.00 24.06           O
HETATM 5015  O   HOH   673      38.120  29.307  15.405  1.00 26.77           O
HETATM 5016  O   HOH   674      34.941   1.646  26.090  1.00 28.52           O
HETATM 5017  O   HOH   675      46.360  18.581  22.545  1.00 30.80           O
HETATM 5018  O   HOH   676       1.627  -1.078  31.833  1.00 19.95           O
HETATM 5019  O   HOH   677      48.744  13.125   9.196  1.00 26.58           O
HETATM 5020  O   HOH   678      16.185  36.236   9.375  1.00 26.17           O
HETATM 5021  O   HOH   679      -0.707  -2.372  30.619  1.00 23.70           O
HETATM 5022  O   HOH   680      27.953  12.361  -1.008  1.00 31.55           O
HETATM 5023  O   HOH   681      29.827  34.977  19.403  1.00 31.43           O
HETATM 5024  O   HOH   682      13.434  32.985  24.251  1.00 25.63           O
HETATM 5025  O   HOH   683       9.788  36.116  15.859  1.00 31.05           O
HETATM 5026  O   HOH   684      46.712  16.601   7.690  1.00 30.46           O
HETATM 5027  O   HOH   685      -6.921   9.140  17.586  1.00 31.42           O
HETATM 5028  O   HOH   686      51.638  13.688  22.932  1.00 32.88           O
HETATM 5029  O   HOH   687      36.468  -4.375   6.936  1.00 27.38           O
HETATM 5030  O  AHOH   688       6.308   8.453  28.997  0.48 20.70           O
HETATM 5031  O  BHOH   688       4.253   9.584  29.854  0.52 23.56           O
HETATM 5032  O   HOH   689      29.022  31.566   0.642  1.00 24.30           O
HETATM 5033  O   HOH   690      39.084  22.866   2.204  1.00 28.01           O
HETATM 5034  O   HOH   691      -0.244   7.472  11.565  1.00 32.43           O
HETATM 5035  O   HOH   692      -6.069   5.142  16.761  1.00 28.94           O
HETATM 5036  O   HOH   693       4.672  25.938   7.121  1.00 32.94           O
HETATM 5037  O   HOH   694      39.206  19.993   0.164  1.00 30.52           O
HETATM 5038  O   HOH   695      18.701  22.189  30.845  1.00 29.51           O
HETATM 5039  O   HOH   696      13.497  35.673  22.732  1.00 36.51           O
HETATM 5040  O   HOH   697       0.627  26.550  18.892  1.00 25.62           O
HETATM 5041  O   HOH   698      19.674  35.044  18.611  1.00 27.40           O
HETATM 5042  O   HOH   699      45.004   5.815   6.314  1.00 29.10           O
HETATM 5043  O   HOH   700      35.660   7.056  30.532  1.00 27.76           O
HETATM 5044  O   HOH   701      41.486  27.731  13.052  1.00 28.53           O
HETATM 5045  O   HOH   702      15.954  32.365  24.930  1.00 27.61           O
HETATM 5046  O   HOH   703      42.389  -9.128  15.143  1.00 41.25           O
HETATM 5047  O   HOH   704      24.923  10.251   2.398  1.00 27.79           O
HETATM 5048  O   HOH   705      12.873   3.525   5.678  1.00 27.47           O
HETATM 5049  O   HOH   706       3.113  19.474  30.805  1.00 29.39           O
HETATM 5050  O   HOH   707      30.299  -1.030   4.748  1.00 29.18           O
HETATM 5051  O   HOH   708      20.127  37.176  15.134  1.00 28.56           O
HETATM 5052  O   HOH   709      -6.961  13.555  18.547  1.00 35.42           O
HETATM 5053  O   HOH   710      -8.496   4.989  23.447  1.00 38.27           O
HETATM 5054  O   HOH   711      19.149   0.815   6.773  1.00 34.05           O
HETATM 5055  O  AHOH   712       6.792  29.131  29.897  0.58 26.00           O
HETATM 5056  O  BHOH   712       9.032  29.816  28.999  0.42 23.21           O
HETATM 5057  O   HOH   713      16.913   0.711  19.125  1.00 37.56           O
HETATM 5058  O   HOH   714      12.546   4.323  22.458  1.00 31.54           O
HETATM 5059  O   HOH   715      -5.419  10.779  17.078  1.00 33.67           O
HETATM 5060  O   HOH   716       6.932  18.470  33.299  1.00 35.09           O
HETATM 5061  O   HOH   717      24.548  34.337   8.236  1.00 27.11           O
HETATM 5062  O   HOH   718       5.180  36.127  16.816  1.00 41.84           O
HETATM 5063  O   HOH   719      26.115  24.056  34.297  1.00 30.89           O
[truncated: 28,042 more chars]
