# Supplementary material for: Identification of new, well-populated amino-acid sidechain rotamers involving hydroxyl-hydrogen atoms and sulfhydryl-hydrogen atoms
Source: BMC Struct Biol. 2008 Oct 7;8:41. doi: 10.1186/1472-6807-8-41 (PMC2569941; doi:10.1186/1472-6807-8-41)
Supplement: Additional file 1 — Manually-fitted hydrogen atoms in high resolution structures. In these high-resolution X-ray structures, the hydroxyl hydrogen atoms were removed if there is no corresponding electron density but if there is sufficient electron density due to hydrogen-bonding, the hydrogen atom position were fitted manually. [file 1472-6807-8-41-S1.zip › pdb/1c75.pdb]

ATOM      1  N   VAL A  22      -2.350  27.272  16.777  1.00 22.81           N
ATOM      2  CA  VAL A  22      -1.585  26.293  15.969  1.00 17.48           C
ATOM      3  C   VAL A  22      -0.272  26.143  16.690  1.00 14.68           C
ATOM      4  O   VAL A  22       0.415  27.127  17.077  1.00 19.58           O
ATOM      5  CB  VAL A  22      -1.344  26.724  14.525  1.00 16.41           C
ATOM      6  CG1 VAL A  22      -0.362  25.854  13.811  1.00 16.93           C
ATOM      7  CG2 VAL A  22      -2.630  26.813  13.723  1.00 25.79           C
ATOM      8  HA  VAL A  22      -2.056  25.433  15.974  1.00 20.97           H
ATOM      9  HB  VAL A  22      -0.961  27.625  14.555  1.00 19.70           H
ATOM     10 1HG1 VAL A  22       0.449  25.801  14.322  1.00 25.39           H
ATOM     11 2HG1 VAL A  22      -0.731  24.974  13.706  1.00 25.39           H
ATOM     12 3HG1 VAL A  22      -0.173  26.227  12.947  1.00 25.39           H
ATOM     13 1HG2 VAL A  22      -3.218  27.453  14.131  1.00 38.69           H
ATOM     14 2HG2 VAL A  22      -2.429  27.088  12.826  1.00 38.69           H
ATOM     15 3HG2 VAL A  22      -3.057  25.953  13.706  1.00 38.69           H
ATOM     16  N   ASP A  23       0.174  24.867  16.792  1.00 13.56           N
ATOM     17  CA  ASP A  23       1.469  24.633  17.328  1.00 12.36           C
ATOM     18  C   ASP A  23       2.574  24.646  16.214  1.00 13.24           C
ATOM     19  O   ASP A  23       2.838  23.615  15.643  1.00 15.20           O
ATOM     20  CB  ASP A  23       1.488  23.277  18.014  1.00 14.49           C
ATOM     21  CG  ASP A  23       2.722  22.876  18.729  1.00 14.16           C
ATOM     22  OD1 ASP A  23       3.757  23.600  18.595  1.00 17.09           O
ATOM     23  OD2 ASP A  23       2.715  21.832  19.435  1.00 15.83           O
ATOM     24  N   ALA A  24       3.126  25.811  15.862  1.00 12.21           N
ATOM     25  CA  ALA A  24       3.980  25.942  14.681  1.00 11.64           C
ATOM     26  C   ALA A  24       5.202  25.062  14.726  1.00 11.96           C
ATOM     27  O   ALA A  24       5.522  24.433  13.689  1.00 11.39           O
ATOM     28  CB  ALA A  24       4.416  27.378  14.443  1.00 12.93           C
ATOM     29  H   ALA A  24       2.974  26.506  16.345  1.00 14.65           H
ATOM     30  HA  ALA A  24       3.449  25.665  13.905  1.00 13.96           H
ATOM     31 1HB  ALA A  24       3.643  27.948  14.423  1.00 19.39           H
ATOM     32 2HB  ALA A  24       5.001  27.657  15.151  1.00 19.39           H
ATOM     33 3HB  ALA A  24       4.879  27.437  13.604  1.00 19.39           H
ATOM     34  N  AGLU A  25       5.763  24.850  15.907  0.63  9.42           N
ATOM     35  N  BGLU A  25       6.059  25.190  15.780  0.37 12.20           N
ATOM     36  CA AGLU A  25       6.953  24.003  15.918  0.63  8.41           C
ATOM     37  CA BGLU A  25       7.392  24.607  15.974  0.37 12.16           C
ATOM     38  C  AGLU A  25       6.618  22.546  15.644  0.63  8.01           C
ATOM     39  C  BGLU A  25       7.229  23.097  15.718  0.37 11.11           C
ATOM     40  O  AGLU A  25       7.402  21.858  14.962  0.63  7.95           O
ATOM     41  O  BGLU A  25       8.095  22.494  15.091  0.37 10.48           O
ATOM     42  CB AGLU A  25       7.657  24.162  17.259  0.63  8.84           C
ATOM     43  CB BGLU A  25       8.099  24.806  17.325  0.37 12.81           C
ATOM     44  CG AGLU A  25       8.928  23.320  17.292  0.63 11.58           C
ATOM     45  CG BGLU A  25       9.479  24.163  17.436  0.37 15.73           C
ATOM     46  CD AGLU A  25       9.800  23.761  18.450  0.63 17.93           C
ATOM     47  CD BGLU A  25      10.114  24.144  18.814  0.37 19.90           C
ATOM     48  OE1AGLU A  25       9.369  24.360  19.452  0.63 17.04           O
ATOM     49  OE2AGLU A  25      11.018  23.501  18.350  0.63 30.54           O
ATOM     50  OE1BGLU A  25       9.615  24.689  19.816  0.37 20.29           O
ATOM     51  OE2BGLU A  25      11.203  23.535  18.954  0.37 24.18           O
ATOM     52  H  AGLU A  25       5.443  25.192  16.629  0.63 11.30           H
ATOM     53  H  BGLU A  25       5.777  25.685  16.424  0.37 14.65           H
ATOM     54  HA AGLU A  25       7.559  24.316  15.214  0.63 10.09           H
ATOM     55 1HB AGLU A  25       7.882  25.095  17.401  0.63 10.61           H
ATOM     56 2HB AGLU A  25       7.064  23.882  17.974  0.63 10.61           H
ATOM     57  HA BGLU A  25       7.979  24.966  15.276  0.37 14.60           H
ATOM     58 1HB BGLU A  25       8.190  25.758  17.488  0.37 15.37           H
ATOM     59 2HB BGLU A  25       7.534  24.443  18.025  0.37 15.37           H
ATOM     60 1HG AGLU A  25       8.698  22.383  17.393  0.63 13.90           H
ATOM     61 2HG AGLU A  25       9.413  23.425  16.458  0.63 13.90           H
ATOM     62 1HG BGLU A  25       9.411  23.248  17.122  0.37 18.87           H
ATOM     63 2HG BGLU A  25      10.079  24.631  16.834  0.37 18.87           H
ATOM     64  N  AALA A  26       5.466  22.092  16.147  0.71  8.46           N
ATOM     65  N  BALA A  26       6.081  22.619  16.229  0.29 10.89           N
ATOM     66  CA AALA A  26       5.080  20.705  15.885  0.71  8.99           C
ATOM     67  CA BALA A  26       5.642  21.243  15.980  0.29 11.57           C
ATOM     68  C  AALA A  26       4.756  20.482  14.401  0.71  8.92           C
ATOM     69  C  BALA A  26       5.082  20.939  14.589  0.29 11.04           C
ATOM     70  O  AALA A  26       5.085  19.444  13.829  0.71  8.75           O
ATOM     71  O  BALA A  26       5.595  19.913  14.095  0.29  9.41           O
ATOM     72  CB AALA A  26       3.950  20.255  16.776  0.71  9.79           C
ATOM     73  CB BALA A  26       4.681  20.813  17.085  0.29 13.76           C
ATOM     74  N   VAL A  27       4.172  21.528  13.818  1.00 10.50           N
ATOM     75  CA  VAL A  27       3.887  21.409  12.431  1.00  9.80           C
ATOM     76  C   VAL A  27       5.187  21.306  11.619  1.00  9.21           C
ATOM     77  O   VAL A  27       5.313  20.512  10.704  1.00  9.32           O
ATOM     78  CB  VAL A  27       3.010  22.589  11.904  1.00 11.03           C
ATOM     79  CG1 VAL A  27       2.852  22.503  10.413  1.00 11.31           C
ATOM     80  CG2 VAL A  27       1.675  22.594  12.684  1.00 14.91           C
ATOM     81  HA  VAL A  27       3.384  20.579  12.299  1.00 11.76           H
ATOM     82  HB  VAL A  27       3.479  23.425  12.107  1.00 13.24           H
ATOM     83 1HG1 VAL A  27       3.718  22.505   9.999  1.00 16.97           H
ATOM     84 2HG1 VAL A  27       2.390  21.693  10.187  1.00 16.97           H
ATOM     85 3HG1 VAL A  27       2.347  23.258  10.101  1.00 16.97           H
ATOM     86 1HG2 VAL A  27       1.854  22.666  13.625  1.00 22.37           H
ATOM     87 2HG2 VAL A  27       1.142  23.341  12.402  1.00 22.37           H
ATOM     88 3HG2 VAL A  27       1.199  21.778  12.511  1.00 22.37           H
ATOM     89  N   VAL A  28       6.173  22.151  11.952  1.00  8.61           N
ATOM     90  CA  VAL A  28       7.468  22.143  11.244  1.00  8.20           C
ATOM     91  C   VAL A  28       8.151  20.785  11.447  1.00  8.68           C
ATOM     92  O   VAL A  28       8.712  20.220  10.498  1.00  7.92           O
ATOM     93  CB  VAL A  28       8.340  23.311  11.717  1.00  9.39           C
ATOM     94  CG1 VAL A  28       9.806  23.177  11.247  1.00 11.25           C
ATOM     95  CG2 VAL A  28       7.750  24.634  11.222  1.00 10.20           C
ATOM     96  H   VAL A  28       6.048  22.711  12.593  1.00 10.33           H
ATOM     97  HA  VAL A  28       7.295  22.259  10.286  1.00  9.84           H
ATOM     98  HB  VAL A  28       8.333  23.320  12.697  1.00 11.27           H
ATOM     99 1HG1 VAL A  28      10.182  22.366  11.596  1.00 16.88           H
ATOM    100 2HG1 VAL A  28       9.834  23.156  10.288  1.00 16.88           H
ATOM    101 3HG1 VAL A  28      10.314  23.928  11.565  1.00 16.88           H
ATOM    102 1HG2 VAL A  28       6.859  24.736  11.565  1.00 15.30           H
ATOM    103 2HG2 VAL A  28       8.296  25.362  11.529  1.00 15.30           H
ATOM    104 3HG2 VAL A  28       7.726  24.635  10.262  1.00 15.30           H
ATOM    105  N   GLN A  29       8.164  20.232  12.652  1.00  9.13           N
ATOM    106  CA  GLN A  29       8.744  18.905  12.867  1.00  9.02           C
ATOM    107  C   GLN A  29       8.005  17.799  12.130  1.00  9.11           C
ATOM    108  O   GLN A  29       8.649  16.869  11.717  1.00 11.45           O
ATOM    109  CB  GLN A  29       8.745  18.595  14.373  1.00  9.84           C
ATOM    110  CG  GLN A  29       9.785  19.419  15.107  1.00  9.79           C
ATOM    111  CD  GLN A  29      11.191  19.092  14.684  1.00  9.30           C
ATOM    112  NE2 GLN A  29      12.007  20.122  14.446  1.00 10.14           N
ATOM    113  OE1 GLN A  29      11.584  17.922  14.593  1.00 10.05           O
ATOM    114  H   GLN A  29       7.826  20.659  13.318  1.00 10.95           H
ATOM    115  HA  GLN A  29       9.673  18.919  12.554  1.00 10.82           H
ATOM    116 1HB  GLN A  29       7.868  18.785  14.741  1.00 11.80           H
ATOM    117 2HB  GLN A  29       8.929  17.653  14.507  1.00 11.80           H
ATOM    118 1HG  GLN A  29       9.616  20.360  14.943  1.00 11.75           H
ATOM    119 2HG  GLN A  29       9.697  19.264  16.060  1.00 11.75           H
ATOM    120 1HE2 GLN A  29      12.826  19.980  14.223  1.00 12.17           H
ATOM    121 2HE2 GLN A  29      11.715  20.928  14.515  1.00 12.17           H
ATOM    122  N   GLN A  30       6.697  17.908  11.939  1.00  9.07           N
ATOM    123  CA  GLN A  30       5.942  16.899  11.209  1.00 10.40           C
ATOM    124  C   GLN A  30       6.225  17.019   9.737  1.00  9.75           C
ATOM    125  O   GLN A  30       6.305  16.000   9.049  1.00 13.57           O
ATOM    126  CB  GLN A  30       4.436  17.041  11.409  1.00 11.12           C
ATOM    127  CG  GLN A  30       3.889  16.636  12.706  1.00 14.29           C
ATOM    128  CD  GLN A  30       2.384  16.455  12.775  1.00 19.91           C
ATOM    129  NE2 GLN A  30       1.872  16.423  13.985  1.00 19.76           N
ATOM    130  OE1 GLN A  30       1.757  16.255  11.746  1.00 30.10           O
ATOM    131  H   GLN A  30       6.283  18.593  12.256  1.00 10.88           H
ATOM    132  HA  GLN A  30       6.221  16.011  11.514  1.00 12.48           H
ATOM    133 1HB  GLN A  30       4.201  17.970  11.262  1.00 13.34           H
ATOM    134 2HB  GLN A  30       3.992  16.520  10.722  1.00 13.34           H
ATOM    135 1HG  GLN A  30       4.307  15.799  12.963  1.00 17.15           H
ATOM    136 2HG  GLN A  30       4.144  17.301  13.364  1.00 17.15           H
ATOM    137 1HE2 GLN A  30       1.037  16.251  14.095  1.00 23.71           H
ATOM    138 2HE2 GLN A  30       2.373  16.574  14.668  1.00 23.71           H
ATOM    139  N   LYS A  31       6.293  18.292   9.227  1.00  9.23           N
ATOM    140  CA  LYS A  31       6.095  18.477   7.806  1.00  9.39           C
ATOM    141  C   LYS A  31       7.309  19.011   7.040  1.00  8.72           C
ATOM    142  O   LYS A  31       7.298  18.998   5.810  1.00 10.64           O
ATOM    143  CB  LYS A  31       4.915  19.453   7.546  1.00  9.87           C
ATOM    144  CG  LYS A  31       3.620  18.901   8.043  1.00 13.47           C
ATOM    145  CD ALYS A  31       2.465  19.738   7.413  0.55 15.53           C
ATOM    146  CD BLYS A  31       2.340  19.745   8.016  0.45 15.79           C
ATOM    147  CE ALYS A  31       1.083  19.108   7.618  0.55 19.18           C
ATOM    148  CE BLYS A  31       1.289  19.010   8.859  0.45 16.59           C
ATOM    149  NZ ALYS A  31       0.046  20.000   7.048  0.55 27.32           N
ATOM    150  NZ BLYS A  31      -0.088  19.307   8.388  0.45 15.09           N
ATOM    151  H   LYS A  31       6.449  18.964   9.740  1.00 11.07           H
ATOM    152  HA  LYS A  31       5.856  17.608   7.421  1.00 11.27           H
ATOM    153 1HB  LYS A  31       5.095  20.297   7.989  1.00 11.84           H
ATOM    154 2HB  LYS A  31       4.845  19.624   6.594  1.00 11.84           H
ATOM    155 2HG  LYS A  31       3.583  18.958   9.011  1.00 16.16           H
ATOM    156  N   CYS A  32       8.330  19.533   7.740  1.00  8.11           N
ATOM    157  CA  CYS A  32       9.380  20.266   7.041  1.00  7.21           C
ATOM    158  C   CYS A  32      10.745  19.653   7.170  1.00  6.92           C
ATOM    159  O   CYS A  32      11.638  19.943   6.351  1.00  7.24           O
ATOM    160  CB  CYS A  32       9.459  21.738   7.520  1.00  7.73           C
ATOM    161  SG  CYS A  32       7.855  22.574   7.658  1.00  8.45           S
ATOM    162  H   CYS A  32       8.364  19.436   8.594  1.00  9.73           H
ATOM    163  HA  CYS A  32       9.150  20.277   6.088  1.00  8.65           H
ATOM    164 1HB  CYS A  32       9.894  21.758   8.386  1.00  9.27           H
ATOM    165 2HB  CYS A  32      10.015  22.236   6.901  1.00  9.27           H
ATOM    166  N   ILE A  33      10.990  18.844   8.200  1.00  7.27           N
ATOM    167  CA  ILE A  33      12.329  18.378   8.522  1.00  7.04           C
ATOM    168  C   ILE A  33      12.814  17.282   7.592  1.00  7.21           C
ATOM    169  O   ILE A  33      14.037  17.081   7.503  1.00  7.61           O
ATOM    170  CB  ILE A  33      12.458  17.909   9.975  1.00  7.79           C
ATOM    171  CG1 ILE A  33      11.643  16.669  10.273  1.00  9.19           C
ATOM    172  CG2 ILE A  33      12.181  19.094  10.922  1.00  8.61           C
ATOM    173  CD1 ILE A  33      11.982  16.029  11.643  1.00 11.02           C
ATOM    174  H   ILE A  33      10.333  18.587   8.692  1.00  8.72           H
ATOM    175  HA  ILE A  33      12.934  19.141   8.410  1.00  8.44           H
ATOM    176  HB  ILE A  33      13.398  17.663  10.105  1.00  9.35           H
ATOM    177 1HG1 ILE A  33      10.701  16.901  10.259  1.00 11.03           H
ATOM    178 2HG1 ILE A  33      11.797  16.015   9.574  1.00 11.03           H
ATOM    179 1HG2 ILE A  33      12.808  19.799  10.746  1.00 12.91           H
ATOM    180 2HG2 ILE A  33      11.288  19.417  10.777  1.00 12.91           H
ATOM    181 3HG2 ILE A  33      12.272  18.805  11.833  1.00 12.91           H
ATOM    182 1HD1 ILE A  33      12.909  15.782  11.660  1.00 16.53           H
ATOM    183 2HD1 ILE A  33      11.805  16.661  12.344  1.00 16.53           H
ATOM    184 3HD1 ILE A  33      11.440  15.247  11.773  1.00 16.53           H
ATOM    185  N   SER A  34      11.930  16.587   6.882  1.00  8.02           N
ATOM    186  CA  SER A  34      12.381  15.549   5.995  1.00  8.77           C
ATOM    187  C   SER A  34      13.314  16.108   4.928  1.00  8.44           C
ATOM    188  O   SER A  34      14.197  15.426   4.496  1.00 15.94           O
ATOM    189  CB  SER A  34      11.209  14.848   5.305  1.00 11.14           C
ATOM    190  OG  SER A  34      10.437  15.829   4.595  1.00 13.11           O
ATOM    191  H   SER A  34      11.090  16.759   6.953  1.00  9.62           H
ATOM    192  HA  SER A  34      12.874  14.885   6.521  1.00 10.52           H
ATOM    193 1HB  SER A  34      11.541  14.178   4.688  1.00 13.37           H
ATOM    194 2HB  SER A  34      10.653  14.406   5.966  1.00 13.37           H
ATOM    195  N   CYS A  35      13.102  17.343   4.525  1.00  7.01           N
ATOM    196  CA  CYS A  35      13.966  18.031   3.563  1.00  7.00           C
ATOM    197  C   CYS A  35      14.915  19.022   4.226  1.00  6.11           C
ATOM    198  O   CYS A  35      16.052  19.198   3.772  1.00  6.97           O
ATOM    199  CB  CYS A  35      13.159  18.737   2.478  1.00  7.10           C
ATOM    200  SG  CYS A  35      12.120  17.510   1.624  1.00  8.16           S
ATOM    201  H   CYS A  35      12.424  17.766   4.841  1.00  8.42           H
ATOM    202  HA  CYS A  35      14.515  17.349   3.123  1.00  8.40           H
ATOM    203 1HB  CYS A  35      12.601  19.424   2.875  1.00  8.52           H
ATOM    204 2HB  CYS A  35      13.759  19.161   1.844  1.00  8.52           H
ATOM    205  N   HIS A  36      14.478  19.723   5.273  1.00  5.92           N
ATOM    206  CA  HIS A  36      15.245  20.824   5.836  1.00  5.60           C
ATOM    207  C   HIS A  36      16.072  20.473   7.077  1.00  5.80           C
ATOM    208  O   HIS A  36      16.800  21.337   7.547  1.00  6.55           O
ATOM    209  CB  HIS A  36      14.330  22.021   6.122  1.00  5.68           C
ATOM    210  CG  HIS A  36      13.799  22.662   4.866  1.00  5.58           C
ATOM    211  CD2 HIS A  36      12.558  22.732   4.329  1.00  5.43           C
ATOM    212  ND1 HIS A  36      14.606  23.313   4.000  1.00  5.95           N
ATOM    213  CE1 HIS A  36      13.866  23.798   2.987  1.00  5.46           C
ATOM    214  NE2 HIS A  36      12.611  23.461   3.171  1.00  5.24           N
ATOM    215  H   HIS A  36      13.721  19.518   5.626  1.00  7.10           H
ATOM    216  HA  HIS A  36      15.878  21.110   5.145  1.00  6.72           H
ATOM    217 1HB  HIS A  36      13.584  21.725   6.667  1.00  6.81           H
ATOM    218 2HB  HIS A  36      14.825  22.682   6.630  1.00  6.81           H
ATOM    219  HD1 HIS A  36      15.457  23.402   4.083  1.00  7.14           H
ATOM    220  HD2 HIS A  36      11.792  22.347   4.689  1.00  6.51           H
ATOM    221  HE1 HIS A  36      14.191  24.293   2.270  1.00  6.55           H
ATOM    222  N   GLY A  37      15.980  19.215   7.527  1.00  6.24           N
ATOM    223  CA  GLY A  37      16.789  18.770   8.667  1.00  6.95           C
ATOM    224  C   GLY A  37      16.062  18.967   9.965  1.00  6.29           C
ATOM    225  O   GLY A  37      15.292  19.883  10.146  1.00  6.95           O
ATOM    226  H   GLY A  37      15.443  18.663   7.145  1.00  7.49           H
ATOM    227 1HA  GLY A  37      17.006  17.831   8.560  1.00  8.35           H
ATOM    228 2HA  GLY A  37      17.620  19.270   8.685  1.00  8.35           H
ATOM    229  N   GLY A  38      16.395  18.091  10.939  1.00  7.36           N
ATOM    230  CA  GLY A  38      15.666  18.114  12.208  1.00  7.70           C
ATOM    231  C   GLY A  38      15.803  19.370  12.985  1.00  7.98           C
ATOM    232  O   GLY A  38      14.887  19.768  13.736  1.00 10.22           O
ATOM    233  H   GLY A  38      17.029  17.524  10.814  1.00  8.83           H
ATOM    234 1HA  GLY A  38      14.725  17.965  12.025  1.00  9.24           H
ATOM    235 2HA  GLY A  38      15.977  17.376  12.755  1.00  9.24           H
ATOM    236  N   ASP A  39      16.948  20.042  12.891  1.00  7.41           N
ATOM    237  CA  ASP A  39      17.220  21.291  13.507  1.00  8.24           C
ATOM    238  C   ASP A  39      17.149  22.468  12.516  1.00  7.46           C
ATOM    239  O   ASP A  39      17.572  23.555  12.808  1.00  8.72           O
ATOM    240  CB  ASP A  39      18.595  21.299  14.202  1.00  9.62           C
ATOM    241  CG  ASP A  39      19.774  21.173  13.266  1.00  9.33           C
ATOM    242  OD1 ASP A  39      19.532  20.982  12.054  1.00  8.76           O
ATOM    243  OD2 ASP A  39      20.913  21.308  13.774  1.00 12.92           O
ATOM    244  H   ASP A  39      17.574  19.690  12.418  1.00  8.89           H
ATOM    245  HA  ASP A  39      16.538  21.440  14.195  1.00  9.88           H
ATOM    246 1HB  ASP A  39      18.684  22.125  14.703  1.00 11.55           H
ATOM    247 2HB  ASP A  39      18.624  20.567  14.837  1.00 11.55           H
ATOM    248  N   LEU A  40      16.609  22.197  11.328  1.00  6.96           N
ATOM    249  CA  LEU A  40      16.346  23.213  10.307  1.00  6.98           C
ATOM    250  C   LEU A  40      17.618  23.760   9.664  1.00  6.85           C
ATOM    251  O   LEU A  40      17.534  24.705   8.882  1.00  7.32           O
ATOM    252  CB  LEU A  40      15.447  24.352  10.795  1.00  8.36           C
ATOM    253  CG  LEU A  40      14.068  23.901  11.320  1.00 11.70           C
ATOM    254  CD1 LEU A  40      13.290  25.161  11.720  1.00 13.78           C
ATOM    255  CD2 LEU A  40      13.368  22.961  10.364  1.00 17.02           C
ATOM    256  H   LEU A  40      16.402  21.381  11.152  1.00  8.36           H
ATOM    257  HA  LEU A  40      15.851  22.760   9.593  1.00  8.38           H
ATOM    258 1HB  LEU A  40      15.908  24.829  11.504  1.00 10.04           H
ATOM    259 2HB  LEU A  40      15.312  24.975  10.064  1.00 10.04           H
ATOM    260  HG  LEU A  40      14.231  23.397  12.144  1.00 14.04           H
ATOM    261 1HD1 LEU A  40      13.818  25.684  12.327  1.00 20.67           H
ATOM    262 2HD1 LEU A  40      13.096  25.680  10.935  1.00 20.67           H
ATOM    263 3HD1 LEU A  40      12.468  24.907  12.146  1.00 20.67           H
ATOM    264 1HD2 LEU A  40      13.927  22.199  10.198  1.00 25.53           H
ATOM    265 2HD2 LEU A  40      12.538  22.672  10.750  1.00 25.53           H
ATOM    266 3HD2 LEU A  40      13.195  23.417   9.537  1.00 25.53           H
ATOM    267  N   THR A  41      18.778  23.137   9.901  1.00  6.45           N
ATOM    268  CA  THR A  41      20.020  23.636   9.330  1.00  7.03           C
ATOM    269  C   THR A  41      20.342  23.078   7.952  1.00  7.12           C
ATOM    270  O   THR A  41      21.458  23.330   7.459  1.00  9.34           O
ATOM    271  CB  THR A  41      21.220  23.432  10.285  1.00  8.35           C
ATOM    272  CG2 THR A  41      20.989  24.110  11.602  1.00  9.96           C
ATOM    273  OG1 THR A  41      21.434  22.013  10.448  1.00  8.95           O
ATOM    274  H   THR A  41      18.790  22.434  10.396  1.00  7.75           H
ATOM    275  HA  THR A  41      19.910  24.604   9.222  1.00  8.44           H
ATOM    276  HB  THR A  41      22.018  23.822   9.870  1.00 10.03           H
ATOM    277 1HG2 THR A  41      20.197  23.754  12.011  1.00 14.94           H
ATOM    278 2HG2 THR A  41      21.742  23.958  12.178  1.00 14.94           H
ATOM    279 3HG2 THR A  41      20.880  25.054  11.462  1.00 14.94           H
ATOM    280  N   GLY A  42      19.416  22.371   7.353  1.00  6.95           N
ATOM    281  CA  GLY A  42      19.525  21.852   6.010  1.00  7.78           C
ATOM    282  C   GLY A  42      19.781  20.364   5.996  1.00  8.57           C
ATOM    283  O   GLY A  42      20.335  19.782   6.945  1.00 11.79           O
ATOM    284  H   GLY A  42      18.694  22.204   7.790  1.00  8.34           H
ATOM    285 1HA  GLY A  42      18.704  22.039   5.529  1.00  9.34           H
ATOM    286 2HA  GLY A  42      20.249  22.305   5.551  1.00  9.34           H
ATOM    287  N   ALA A  43      19.265  19.719   4.973  1.00  8.57           N
ATOM    288  CA  ALA A  43      19.481  18.270   4.780  1.00  8.43           C
ATOM    289  C   ALA A  43      19.531  18.103   3.266  1.00  8.93           C
ATOM    290  O   ALA A  43      20.450  18.644   2.632  1.00 10.65           O
ATOM    291  CB  ALA A  43      18.488  17.435   5.518  1.00 10.22           C
ATOM    292  H   ALA A  43      18.789  20.152   4.402  1.00 10.29           H
ATOM    293  HA  ALA A  43      20.369  18.053   5.132  1.00 10.12           H
ATOM    294 1HB  ALA A  43      18.533  17.638   6.455  1.00 15.33           H
ATOM    295 2HB  ALA A  43      17.605  17.625   5.192  1.00 15.33           H
ATOM    296 3HB  ALA A  43      18.687  16.506   5.381  1.00 15.33           H
ATOM    297  N   SER A  44      18.571  17.455   2.641  1.00  8.99           N
ATOM    298  CA  SER A  44      18.547  17.438   1.174  1.00  9.88           C
ATOM    299  C   SER A  44      18.330  18.824   0.637  1.00  8.32           C
ATOM    300  O   SER A  44      18.774  19.138  -0.472  1.00 10.29           O
ATOM    301  CB  SER A  44      17.429  16.485   0.672  1.00 11.33           C
ATOM    302  OG  SER A  44      16.193  16.794   1.186  1.00 12.29           O
ATOM    303  H   SER A  44      17.962  17.044   3.089  1.00 10.78           H
ATOM    304  HA  SER A  44      19.411  17.107   0.850  1.00 11.86           H
ATOM    305 1HB  SER A  44      17.388  16.528  -0.296  1.00 13.60           H
ATOM    306 2HB  SER A  44      17.655  15.574   0.919  1.00 13.60           H
ATOM    307  N   ALA A  45      17.555  19.664   1.324  1.00  7.58           N
ATOM    308  CA  ALA A  45      17.224  21.010   0.962  1.00  7.01           C
ATOM    309  C   ALA A  45      17.984  22.013   1.867  1.00  6.81           C
ATOM    310  O   ALA A  45      18.541  21.651   2.912  1.00  7.27           O
ATOM    311  CB  ALA A  45      15.719  21.239   1.052  1.00  6.87           C
ATOM    312  H   ALA A  45      17.220  19.368   2.059  1.00  9.10           H
ATOM    313  HA  ALA A  45      17.503  21.157   0.034  1.00  8.41           H
ATOM    314 1HB  ALA A  45      15.265  20.609   0.488  1.00 10.31           H
ATOM    315 2HB  ALA A  45      15.431  21.121   1.961  1.00 10.31           H
ATOM    316 3HB  ALA A  45      15.514  22.132   0.765  1.00 10.31           H
ATOM    317  N   PRO A  46      17.977  23.299   1.502  1.00  6.81           N
ATOM    318  CA  PRO A  46      18.752  24.307   2.245  1.00  7.23           C
ATOM    319  C   PRO A  46      18.271  24.543   3.667  1.00  6.96           C
ATOM    320  O   PRO A  46      17.149  24.237   4.072  1.00  7.45           O
ATOM    321  CB  PRO A  46      18.617  25.540   1.374  1.00  8.15           C
ATOM    322  CG  PRO A  46      18.388  25.032  -0.005  1.00  8.88           C
ATOM    323  CD  PRO A  46      17.461  23.869   0.236  1.00  7.75           C
ATOM    324  HA  PRO A  46      19.693  24.034   2.268  1.00  8.68           H
ATOM    325 1HB  PRO A  46      17.869  26.084   1.666  1.00  9.78           H
ATOM    326 2HB  PRO A  46      19.426  26.074   1.411  1.00  9.78           H
ATOM    327 1HG  PRO A  46      17.970  25.705  -0.565  1.00 10.66           H
ATOM    328 2HG  PRO A  46      19.217  24.743  -0.418  1.00 10.66           H
ATOM    329 1HD  PRO A  46      16.543  24.165   0.333  1.00  9.30           H
ATOM    330 2HD  PRO A  46      17.513  23.223  -0.486  1.00  9.30           H
ATOM    331  N   ALA A  47      19.125  25.186   4.470  1.00  7.29           N
ATOM    332  CA  ALA A  47      18.703  25.583   5.815  1.00  6.80           C
ATOM    333  C   ALA A  47      17.551  26.592   5.778  1.00  6.71           C
ATOM    334  O   ALA A  47      17.464  27.427   4.889  1.00  7.63           O
ATOM    335  CB  ALA A  47      19.874  26.257   6.509  1.00  8.61           C
ATOM    336  H   ALA A  47      19.921  25.366   4.197  1.00  8.74           H
ATOM    337  HA  ALA A  47      18.431  24.790   6.323  1.00  8.16           H
ATOM    338 1HB  ALA A  47      20.616  25.648   6.548  1.00 12.92           H
ATOM    339 2HB  ALA A  47      20.130  27.041   6.017  1.00 12.92           H
ATOM    340 3HB  ALA A  47      19.618  26.507   7.399  1.00 12.92           H
ATOM    341  N   ILE A  48      16.674  26.476   6.796  1.00  6.45           N
ATOM    342  CA  ILE A  48      15.628  27.446   7.063  1.00  6.86           C
ATOM    343  C   ILE A  48      15.638  27.963   8.476  1.00  7.38           C
ATOM    344  O   ILE A  48      14.732  28.695   8.887  1.00  8.09           O
ATOM    345  CB  ILE A  48      14.215  26.906   6.705  1.00  6.74           C
ATOM    346  CG1 ILE A  48      13.790  25.727   7.561  1.00  7.27           C
ATOM    347  CG2 ILE A  48      14.162  26.592   5.206  1.00  7.74           C
ATOM    348  CD1 ILE A  48      12.340  25.325   7.387  1.00  8.57           C
ATOM    349  H   ILE A  48      16.738  25.792   7.313  1.00  7.74           H
ATOM    350  HA  ILE A  48      15.796  28.214   6.478  1.00  8.24           H
ATOM    351  HB  ILE A  48      13.577  27.631   6.872  1.00  8.09           H
ATOM    352 1HG1 ILE A  48      14.352  24.967   7.345  1.00  8.72           H
ATOM    353 2HG1 ILE A  48      13.941  25.949   8.493  1.00  8.72           H
ATOM    354 1HG2 ILE A  48      14.442  27.363   4.708  1.00 11.61           H
ATOM    355 2HG2 ILE A  48      14.748  25.856   5.013  1.00 11.61           H
ATOM    356 3HG2 ILE A  48      13.264  26.359   4.959  1.00 11.61           H
ATOM    357 1HD1 ILE A  48      11.773  26.067   7.610  1.00 12.86           H
ATOM    358 2HD1 ILE A  48      12.187  25.068   6.475  1.00 12.86           H
ATOM    359 3HD1 ILE A  48      12.141  24.585   7.966  1.00 12.86           H
ATOM    360  N   ASP A  49      16.682  27.613   9.263  1.00  7.58           N
ATOM    361  CA  ASP A  49      16.706  27.988  10.669  1.00  8.84           C
ATOM    362  C   ASP A  49      16.806  29.472  10.916  1.00  8.70           C
ATOM    363  O   ASP A  49      16.543  29.909  12.038  1.00 10.17           O
ATOM    364  CB  ASP A  49      17.827  27.283  11.420  1.00  9.81           C
ATOM    365  CG  ASP A  49      19.202  27.579  10.934  1.00 10.66           C
ATOM    366  OD1 ASP A  49      19.431  27.534   9.732  1.00 13.14           O
ATOM    367  OD2 ASP A  49      20.122  27.837  11.765  1.00 16.22           O
ATOM    368  H   ASP A  49      17.336  27.166   8.929  1.00  9.10           H
ATOM    369  HA  ASP A  49      15.861  27.687  11.062  1.00 10.60           H
ATOM    370 1HB  ASP A  49      17.772  27.530  12.356  1.00 11.77           H
ATOM    371 2HB  ASP A  49      17.680  26.325  11.362  1.00 11.77           H
ATOM    372  N   LYS A  50      17.222  30.242   9.942  1.00  8.01           N
ATOM    373  CA  LYS A  50      17.341  31.703  10.016  1.00  8.81           C
ATOM    374  C   LYS A  50      16.527  32.325   8.902  1.00  7.85           C
ATOM    375  O   LYS A  50      16.876  33.383   8.408  1.00  8.49           O
ATOM    376  CB  LYS A  50      18.801  32.158   9.954  1.00 11.84           C
ATOM    377  CG  LYS A  50      19.631  31.555  11.067  1.00 15.50           C
ATOM    378  CD  LYS A  50      20.257  32.628  11.944  0.00 15.26           C
ATOM    379  CE  LYS A  50      21.610  32.186  12.476  0.00 15.67           C
ATOM    380  NZ  LYS A  50      22.606  32.010  11.383  0.00 15.81           N
ATOM    381  H   LYS A  50      17.442  29.862   9.203  1.00  9.62           H
ATOM    382  HA  LYS A  50      16.965  31.998  10.871  1.00 10.57           H
ATOM    383 1HB  LYS A  50      19.179  31.901   9.098  1.00 14.20           H
ATOM    384 2HB  LYS A  50      18.836  33.125  10.017  1.00 14.20           H
ATOM    385 1HG  LYS A  50      19.069  30.983  11.612  0.00 18.60           H
ATOM    386 2HG  LYS A  50      20.332  31.007  10.682  0.00 18.60           H
ATOM    387 1HD  LYS A  50      20.364  33.443  11.428  0.00 18.31           H
ATOM    388 2HD  LYS A  50      19.665  32.821  12.688  0.00 18.31           H
ATOM    389 1HE  LYS A  50      21.938  32.849  13.104  0.00 18.80           H
ATOM    390 2HE  LYS A  50      21.507  31.348  12.953  0.00 18.80           H
ATOM    391 1HZ  LYS A  50      22.286  31.441  10.779  0.00 23.71           H
ATOM    392 2HZ  LYS A  50      22.764  32.796  10.997  0.00 23.71           H
ATOM    393 3HZ  LYS A  50      23.364  31.688  11.721  0.00 23.71           H
ATOM    394  N   ALA A  51      15.457  31.671   8.458  1.00  8.17           N
ATOM    395  CA  ALA A  51      14.760  32.155   7.273  1.00  8.14           C
ATOM    396  C   ALA A  51      14.262  33.578   7.396  1.00  7.08           C
ATOM    397  O   ALA A  51      14.192  34.303   6.389  1.00  7.34           O
ATOM    398  CB  ALA A  51      13.615  31.228   6.923  1.00 11.57           C
ATOM    399  H   ALA A  51      15.179  30.967   8.867  1.00  9.81           H
ATOM    400  HA  ALA A  51      15.396  32.130   6.528  1.00  9.77           H
ATOM    401 1HB  ALA A  51      13.942  30.328   6.851  1.00 17.35           H
ATOM    402 2HB  ALA A  51      12.946  31.272   7.610  1.00 17.35           H
ATOM    403 3HB  ALA A  51      13.230  31.497   6.085  1.00 17.35           H
ATOM    404  N   GLY A  52      13.880  34.010   8.594  1.00  7.12           N
ATOM    405  CA  GLY A  52      13.403  35.345   8.784  1.00  7.77           C
ATOM    406  C   GLY A  52      14.463  36.426   8.544  1.00  7.55           C
ATOM    407  O   GLY A  52      14.075  37.588   8.379  1.00  9.61           O
ATOM    408  H   GLY A  52      13.920  33.477   9.268  1.00  8.54           H
ATOM    409 1HA  GLY A  52      12.659  35.499   8.180  1.00  9.33           H
ATOM    410 2HA  GLY A  52      13.069  35.431   9.690  1.00  9.33           H
ATOM    411  N   ALA A  53      15.725  36.061   8.537  1.00  7.70           N
ATOM    412  CA  ALA A  53      16.767  37.026   8.178  1.00  8.24           C
ATOM    413  C   ALA A  53      16.799  37.308   6.690  1.00  7.54           C
ATOM    414  O   ALA A  53      17.351  38.303   6.279  1.00 10.54           O
ATOM    415  CB  ALA A  53      18.107  36.524   8.655  1.00 10.25           C
ATOM    416  H   ALA A  53      15.940  35.254   8.742  1.00  9.24           H
ATOM    417  HA  ALA A  53      16.575  37.867   8.643  1.00  9.88           H
ATOM    418 1HB  ALA A  53      18.070  36.363   9.601  1.00 15.38           H
ATOM    419 2HB  ALA A  53      18.323  35.708   8.199  1.00 15.38           H
ATOM    420 3HB  ALA A  53      18.780  37.183   8.469  1.00 15.38           H
ATOM    421  N   ASN A  54      16.252  36.380   5.889  1.00  7.66           N
ATOM    422  CA  ASN A  54      16.361  36.440   4.434  1.00  8.68           C
ATOM    423  C   ASN A  54      15.039  36.679   3.721  1.00  8.54           C
ATOM    424  O   ASN A  54      15.043  37.106   2.564  1.00 10.71           O
ATOM    425  CB  ASN A  54      17.012  35.148   3.943  1.00 10.12           C
ATOM    426  CG  ASN A  54      18.335  34.844   4.674  1.00  9.80           C
ATOM    427  ND2 ASN A  54      18.477  33.648   5.252  1.00 11.30           N
ATOM    428  OD1 ASN A  54      19.178  35.731   4.696  1.00 11.15           O
ATOM    429  H   ASN A  54      15.822  35.726   6.245  1.00  9.20           H
ATOM    430  HA  ASN A  54      16.961  37.182   4.209  1.00 10.42           H
ATOM    431 1HB  ASN A  54      16.397  34.410   4.079  1.00 12.15           H
ATOM    432 2HB  ASN A  54      17.184  35.220   2.991  1.00 12.15           H
ATOM    433 1HD2 ASN A  54      19.200  33.459   5.676  1.00 13.56           H
ATOM    434 2HD2 ASN A  54      17.845  33.067   5.199  1.00 13.56           H
ATOM    435  N   TYR A  55      13.921  36.405   4.401  1.00  7.80           N
ATOM    436  CA  TYR A  55      12.587  36.465   3.820  1.00  8.20           C
ATOM    437  C   TYR A  55      11.645  37.167   4.780  1.00  8.97           C
ATOM    438  O   TYR A  55      11.758  37.007   5.991  1.00 10.38           O
ATOM    439  CB  TYR A  55      12.032  35.010   3.593  1.00  8.29           C
ATOM    440  CG  TYR A  55      12.854  34.248   2.600  1.00  7.26           C
ATOM    441  CD1 TYR A  55      13.955  33.506   2.996  1.00  7.48           C
ATOM    442  CD2 TYR A  55      12.578  34.265   1.220  1.00  8.11           C
ATOM    443  CE1 TYR A  55      14.735  32.801   2.134  1.00  7.55           C
ATOM    444  CE2 TYR A  55      13.358  33.571   0.336  1.00  8.18           C
ATOM    445  CZ  TYR A  55      14.448  32.855   0.779  1.00  7.71           C
ATOM    446  OH  TYR A  55      15.303  32.178  -0.098  1.00  9.19           O
ATOM    447  H   TYR A  55      13.993  36.180   5.228  1.00  9.35           H
ATOM    448  HA  TYR A  55      12.615  36.949   2.967  1.00  9.84           H
ATOM    449 1HB  TYR A  55      12.029  34.534   4.438  1.00  9.95           H
ATOM    450 2HB  TYR A  55      11.116  35.063   3.277  1.00  9.95           H
ATOM    451  HD1 TYR A  55      14.171  33.489   3.901  1.00  8.98           H
ATOM    452  HD2 TYR A  55      11.854  34.755   0.904  1.00  9.73           H
ATOM    453  HE1 TYR A  55      15.447  32.291   2.447  1.00  9.06           H
ATOM    454  HE2 TYR A  55      13.151  33.584  -0.571  1.00  9.82           H
ATOM    455  HH  TYR A  55      15.081  31.914  -0.754  1.00 13.78           H
ATOM    456  N   SER A  56      10.678  37.887   4.216  1.00  9.16           N
ATOM    457  CA  SER A  56       9.561  38.400   5.008  1.00  9.84           C
ATOM    458  C   SER A  56       8.576  37.269   5.336  1.00  8.80           C
ATOM    459  O   SER A  56       8.545  36.218   4.694  1.00  8.82           O
ATOM    460  CB  SER A  56       8.791  39.517   4.270  1.00 10.91           C
ATOM    461  OG  SER A  56       8.123  38.883   3.187  1.00 11.07           O
ATOM    462  H   SER A  56      10.711  38.052   3.373  1.00 10.99           H
ATOM    463  HA  SER A  56       9.912  38.764   5.848  1.00 11.81           H
ATOM    464 1HB  SER A  56       8.152  39.939   4.865  1.00 13.09           H
ATOM    465 2HB  SER A  56       9.405  40.193   3.943  1.00 13.09           H
ATOM    466  HG  SER A  56       7.708  39.444   2.755  1.00 16.61           H
ATOM    467  N   GLU A  57       7.692  37.555   6.322  1.00  9.74           N
ATOM    468  CA  GLU A  57       6.644  36.606   6.649  1.00  8.94           C
ATOM    469  C   GLU A  57       5.797  36.282   5.419  1.00  7.96           C
ATOM    470  O   GLU A  57       5.463  35.111   5.179  1.00  8.24           O
ATOM    471  CB  GLU A  57       5.800  37.203   7.776  1.00  9.87           C
ATOM    472  CG  GLU A  57       4.692  36.267   8.204  1.00 10.98           C
ATOM    473  CD  GLU A  57       3.873  36.775   9.385  1.00 13.27           C
ATOM    474  OE1 GLU A  57       4.334  37.698  10.041  1.00 25.03           O
ATOM    475  OE2 GLU A  57       2.747  36.280   9.634  1.00 18.04           O
ATOM    476  H   GLU A  57       7.752  38.297   6.752  1.00 11.68           H
ATOM    477  HA  GLU A  57       7.059  35.779   6.971  1.00 10.73           H
ATOM    478 1HB  GLU A  57       6.371  37.392   8.538  1.00 11.85           H
ATOM    479 2HB  GLU A  57       5.413  38.041   7.477  1.00 11.85           H
ATOM    480 1HG  GLU A  57       4.097  36.123   7.452  1.00 13.18           H
ATOM    481 2HG  GLU A  57       5.081  35.410   8.440  1.00 13.18           H
ATOM    482  N   GLU A  58       5.437  37.304   4.611  1.00  8.68           N
ATOM    483  CA  GLU A  58       4.632  37.023   3.426  1.00  8.13           C
ATOM    484  C   GLU A  58       5.380  36.169   2.418  1.00  7.79           C
ATOM    485  O   GLU A  58       4.797  35.282   1.781  1.00  8.00           O
ATOM    486  CB  GLU A  58       4.156  38.347   2.811  1.00  9.42           C
ATOM    487  CG  GLU A  58       3.450  38.156   1.479  1.00 10.25           C
ATOM    488  CD  GLU A  58       2.173  37.367   1.574  1.00 10.90           C
ATOM    489  OE1 GLU A  58       1.617  37.102   2.659  1.00 13.05           O
ATOM    490  OE2 GLU A  58       1.701  36.968   0.454  1.00 14.28           O
ATOM    491  H   GLU A  58       5.679  38.109   4.793  1.00 10.42           H
ATOM    492  HA  GLU A  58       3.840  36.524   3.713  1.00  9.75           H
ATOM    493 1HB  GLU A  58       3.551  38.783   3.431  1.00 11.31           H
ATOM    494 2HB  GLU A  58       4.921  38.930   2.684  1.00 11.31           H
ATOM    495 1HG  GLU A  58       3.251  39.028   1.104  1.00 12.30           H
ATOM    496 2HG  GLU A  58       4.053  37.703   0.869  1.00 12.30           H
ATOM    497  HE2 GLU A  58       2.189  37.221  -0.154  1.00 21.42           H
ATOM    498  N   GLU A  59       6.678  36.431   2.210  1.00  7.96           N
ATOM    499  CA  GLU A  59       7.446  35.596   1.296  1.00  7.80           C
ATOM    500  C   GLU A  59       7.470  34.148   1.772  1.00  7.12           C
ATOM    501  O   GLU A  59       7.349  33.211   0.960  1.00  7.29           O
ATOM    502  CB  GLU A  59       8.887  36.086   1.188  1.00  8.55           C
ATOM    503  CG  GLU A  59       9.042  37.364   0.343  1.00 11.62           C
ATOM    504  CD  GLU A  59      10.546  37.717   0.331  1.00 12.74           C
ATOM    505  OE1 GLU A  59      11.030  38.138   1.375  1.00 12.46           O
ATOM    506  OE2 GLU A  59      11.277  37.371  -0.662  1.00 18.00           O
ATOM    507  H   GLU A  59       7.056  37.089   2.615  1.00  9.56           H
ATOM    508  HA  GLU A  59       7.032  35.631   0.409  1.00  9.36           H
ATOM    509 1HB  GLU A  59       9.228  36.256   2.080  1.00 10.26           H
ATOM    510 2HB  GLU A  59       9.428  35.383   0.795  1.00 10.26           H
ATOM    511 1HG  GLU A  59       8.725  37.211  -0.560  1.00 13.95           H
ATOM    512 2HG  GLU A  59       8.529  38.089   0.733  1.00 13.95           H
ATOM    513  N   ILE A  60       7.627  33.917   3.082  1.00  7.00           N
ATOM    514  CA  ILE A  60       7.640  32.578   3.627  1.00  6.81           C
ATOM    515  C   ILE A  60       6.272  31.922   3.426  1.00  6.53           C
ATOM    516  O   ILE A  60       6.201  30.743   3.055  1.00  7.07           O
ATOM    517  CB  ILE A  60       8.075  32.582   5.119  1.00  6.62           C
ATOM    518  CG1 ILE A  60       9.527  33.074   5.233  1.00  7.22           C
ATOM    519  CG2 ILE A  60       7.889  31.212   5.700  1.00  7.68           C
ATOM    520  CD1 ILE A  60       9.918  33.459   6.653  1.00  9.02           C
ATOM    521  H   ILE A  60       7.723  34.585   3.615  1.00  8.41           H
ATOM    522  HA  ILE A  60       8.300  32.057   3.124  1.00  8.18           H
ATOM    523  HB  ILE A  60       7.498  33.205   5.608  1.00  7.94           H
ATOM    524 1HG1 ILE A  60      10.122  32.376   4.920  1.00  8.66           H
ATOM    525 2HG1 ILE A  60       9.644  33.844   4.654  1.00  8.66           H
ATOM    526 1HG2 ILE A  60       6.972  30.944   5.602  1.00 11.52           H
ATOM    527 2HG2 ILE A  60       8.455  30.589   5.240  1.00 11.52           H
ATOM    528 3HG2 ILE A  60       8.119  31.225   6.632  1.00 11.52           H
ATOM    529 1HD1 ILE A  60       9.345  34.164   6.963  1.00 13.53           H
ATOM    530 2HD1 ILE A  60       9.825  32.695   7.228  1.00 13.53           H
ATOM    531 3HD1 ILE A  60      10.829  33.759   6.664  1.00 13.53           H
ATOM    532  N   LEU A  61       5.203  32.665   3.685  1.00  6.76           N
ATOM    533  CA  LEU A  61       3.880  32.109   3.468  1.00  6.78           C
ATOM    534  C   LEU A  61       3.712  31.675   2.027  1.00  6.58           C
ATOM    535  O   LEU A  61       3.174  30.588   1.741  1.00  6.60           O
ATOM    536  CB  LEU A  61       2.781  33.106   3.861  1.00  7.21           C
ATOM    537  CG  LEU A  61       1.362  32.627   3.654  1.00  7.60           C
ATOM    538  CD1 LEU A  61       1.049  31.433   4.511  1.00  8.13           C
ATOM    539  CD2 LEU A  61       0.418  33.768   3.952  1.00 10.04           C
ATOM    540  H   LEU A  61       5.294  33.469   3.978  1.00  8.12           H
ATOM    541  HA  LEU A  61       3.788  31.316   4.037  1.00  8.13           H
ATOM    542 1HB  LEU A  61       2.893  33.332   4.798  1.00  8.65           H
ATOM    543 2HB  LEU A  61       2.907  33.919   3.348  1.00  8.65           H
ATOM    544  HG  LEU A  61       1.254  32.372   2.714  1.00  9.12           H
ATOM    545 1HD1 LEU A  61       1.667  30.725   4.313  1.00 12.19           H
ATOM    546 2HD1 LEU A  61       1.126  31.675   5.437  1.00 12.19           H
ATOM    547 3HD1 LEU A  61       0.154  31.136   4.332  1.00 12.19           H
ATOM    548 1HD2 LEU A  61       0.643  34.522   3.401  1.00 15.07           H
ATOM    549 2HD2 LEU A  61      -0.484  33.495   3.768  1.00 15.07           H
ATOM    550 3HD2 LEU A  61       0.495  34.014   4.877  1.00 15.07           H
ATOM    551  N   ASP A  62       4.118  32.527   1.070  1.00  6.39           N
ATOM    552  CA  ASP A  62       3.963  32.173  -0.314  1.00  6.86           C
ATOM    553  C   ASP A  62       4.721  30.898  -0.657  1.00  6.25           C
ATOM    554  O   ASP A  62       4.222  30.028  -1.397  1.00  7.31           O
ATOM    555  CB  ASP A  62       4.445  33.382  -1.163  1.00  8.51           C
ATOM    556  CG  ASP A  62       4.002  33.260  -2.640  1.00  9.81           C
ATOM    557  OD1AASP A  62       2.958  32.881  -3.027  0.69  8.69           O
ATOM    558  OD2AASP A  62       4.914  33.704  -3.413  0.69 27.96           O
ATOM    559  OD1BASP A  62       4.511  32.301  -3.298  0.31 12.35           O
ATOM    560  OD2BASP A  62       3.163  34.019  -3.159  0.31 12.10           O
ATOM    561  H   ASP A  62       4.470  33.282   1.285  1.00  7.67           H
ATOM    562  HA  ASP A  62       3.010  32.026  -0.493  1.00  8.23           H
ATOM    563 1HB  ASP A  62       4.084  34.200  -0.788  1.00 10.21           H
ATOM    564 2HB  ASP A  62       5.412  33.435  -1.123  1.00 10.21           H
ATOM    565  N   ILE A  63       5.950  30.749  -0.137  1.00  5.96           N
ATOM    566  CA  ILE A  63       6.730  29.544  -0.339  1.00  5.93           C
ATOM    567  C   ILE A  63       6.029  28.301   0.215  1.00  6.27           C
ATOM    568  O   ILE A  63       5.991  27.263  -0.427  1.00  6.68           O
ATOM    569  CB  ILE A  63       8.140  29.703   0.266  1.00  6.56           C
ATOM    570  CG1 ILE A  63       8.970  30.731  -0.537  1.00  7.60           C
ATOM    571  CG2 ILE A  63       8.850  28.368   0.373  1.00  7.76           C
ATOM    572  CD1 ILE A  63      10.162  31.269   0.190  1.00  9.65           C
ATOM    573  H   ILE A  63       6.285  31.388   0.330  1.00  7.15           H
ATOM    574  HA  ILE A  63       6.835  29.418  -1.306  1.00  7.11           H
ATOM    575  HB  ILE A  63       8.033  30.055   1.174  1.00  7.88           H
ATOM    576 1HG1 ILE A  63       9.270  30.313  -1.359  1.00  9.12           H
ATOM    577 2HG1 ILE A  63       8.394  31.473  -0.779  1.00  9.12           H
ATOM    578 1HG2 ILE A  63       8.305  27.756   0.874  1.00 11.65           H
ATOM    579 2HG2 ILE A  63       9.003  28.015  -0.506  1.00 11.65           H
ATOM    580 3HG2 ILE A  63       9.691  28.488   0.821  1.00 11.65           H
ATOM    581 1HD1 ILE A  63       9.876  31.707   0.995  1.00 14.48           H
ATOM    582 2HD1 ILE A  63      10.754  30.547   0.413  1.00 14.48           H
ATOM    583 3HD1 ILE A  63      10.622  31.899  -0.370  1.00 14.48           H
ATOM    584  N   ILE A  64       5.492  28.413   1.421  1.00  6.43           N
ATOM    585  CA  ILE A  64       4.810  27.267   2.019  1.00  7.28           C
ATOM    586  C   ILE A  64       3.600  26.878   1.217  1.00  7.84           C
ATOM    587  O   ILE A  64       3.328  25.715   0.929  1.00  9.23           O
ATOM    588  CB  ILE A  64       4.451  27.571   3.493  1.00  8.53           C
ATOM    589  CG1 ILE A  64       5.697  27.748   4.345  1.00  8.50           C
ATOM    590  CG2 ILE A  64       3.558  26.465   4.069  1.00 10.45           C
ATOM    591  CD1 ILE A  64       5.441  28.340   5.714  1.00 10.49           C
ATOM    592  H   ILE A  64       5.545  29.157   1.850  1.00  7.72           H
ATOM    593  HA  ILE A  64       5.432  26.509   2.011  1.00  8.74           H
ATOM    594  HB  ILE A  64       3.946  28.411   3.515  1.00 10.23           H
ATOM    595 1HG1 ILE A  64       6.123  26.884   4.455  1.00 10.20           H
ATOM    596 2HG1 ILE A  64       6.319  28.323   3.871  1.00 10.20           H
ATOM    597 1HG2 ILE A  64       2.776  26.366   3.522  1.00 15.67           H
ATOM    598 2HG2 ILE A  64       4.045  25.637   4.085  1.00 15.67           H
ATOM    599 3HG2 ILE A  64       3.296  26.698   4.963  1.00 15.67           H
ATOM    600 1HD1 ILE A  64       5.042  29.208   5.619  1.00 15.74           H
ATOM    601 2HD1 ILE A  64       4.846  27.767   6.204  1.00 15.74           H
ATOM    602 3HD1 ILE A  64       6.271  28.419   6.189  1.00 15.74           H
ATOM    603  N   LEU A  65       2.787  27.882   0.841  1.00  6.98           N
ATOM    604  CA  LEU A  65       1.527  27.556   0.142  1.00  7.65           C
ATOM    605  C   LEU A  65       1.822  27.013  -1.247  1.00  7.33           C
ATOM    606  O   LEU A  65       1.154  26.080  -1.704  1.00  9.01           O
ATOM    607  CB  LEU A  65       0.618  28.745   0.055  1.00  7.64           C
ATOM    608  CG  LEU A  65       0.129  29.317   1.395  1.00  6.75           C
ATOM    609  CD1 LEU A  65      -0.612  30.611   1.124  1.00 14.94           C
ATOM    610  CD2 LEU A  65      -0.693  28.311   2.150  1.00 11.11           C
ATOM    611  H   LEU A  65       2.997  28.699   1.004  1.00  8.37           H
ATOM    612  HA  LEU A  65       1.067  26.857   0.653  1.00  9.18           H
ATOM    613 1HB  LEU A  65       1.083  29.448  -0.425  1.00  9.16           H
ATOM    614 2HB  LEU A  65      -0.158  28.498  -0.472  1.00  9.16           H
ATOM    615  HG  LEU A  65       0.918  29.530   1.937  1.00  8.10           H
ATOM    616 1HD1 LEU A  65      -0.034  31.220   0.660  1.00 22.42           H
ATOM    617 2HD1 LEU A  65      -1.386  30.430   0.585  1.00 22.42           H
ATOM    618 3HD1 LEU A  65      -0.888  31.002   1.957  1.00 22.42           H
ATOM    619 1HD2 LEU A  65      -1.393  28.069   1.657  1.00 16.66           H
ATOM    620 2HD2 LEU A  65      -0.195  27.595   2.330  1.00 16.66           H
ATOM    621 3HD2 LEU A  65      -0.978  28.672   2.912  1.00 16.66           H
ATOM    622  N   ASN A  66       2.741  27.636  -1.947  1.00  7.53           N
ATOM    623  CA  ASN A  66       2.895  27.464  -3.387  1.00  7.77           C
ATOM    624  C   ASN A  66       4.167  26.785  -3.847  1.00  6.94           C
ATOM    625  O   ASN A  66       4.255  26.437  -5.005  1.00  7.99           O
ATOM    626  CB  ASN A  66       2.833  28.838  -4.058  1.00  7.79           C
ATOM    627  CG  ASN A  66       1.479  29.470  -3.921  1.00  9.98           C
ATOM    628  ND2 ASN A  66       1.380  30.686  -3.627  1.00  8.38           N
ATOM    629  OD1 ASN A  66       0.516  28.713  -4.047  1.00 13.58           O
ATOM    630  H   ASN A  66       3.277  28.170  -1.538  1.00  9.03           H
ATOM    631  HA  ASN A  66       2.136  26.935  -3.711  1.00  9.33           H
ATOM    632 1HB  ASN A  66       3.499  29.419  -3.657  1.00  9.35           H
ATOM    633 2HB  ASN A  66       3.048  28.744  -4.999  1.00  9.35           H
ATOM    634 1HD2 ASN A  66       0.542  31.065  -3.492  1.00 10.05           H
ATOM    635 2HD2 ASN A  66       2.145  31.209  -3.546  1.00 10.05           H
ATOM    636  N   GLY A  67       5.113  26.579  -2.941  1.00  7.34           N
ATOM    637  CA  GLY A  67       6.411  26.054  -3.335  1.00  7.36           C
ATOM    638  C   GLY A  67       7.230  27.161  -3.996  1.00  7.16           C
ATOM    639  O   GLY A  67       6.811  28.295  -4.151  1.00  9.53           O
ATOM    640  H   GLY A  67       4.958  26.758  -2.114  1.00  8.81           H
ATOM    641 1HA  GLY A  67       6.881  25.720  -2.554  1.00  8.83           H
ATOM    642 2HA  GLY A  67       6.293  25.318  -3.955  1.00  8.83           H
ATOM    643  N   GLN A  68       8.451  26.749  -4.353  1.00  7.22           N
ATOM    644  CA  GLN A  68       9.413  27.698  -4.953  1.00  8.45           C
ATOM    645  C   GLN A  68      10.563  26.876  -5.405  1.00  8.44           C
ATOM    646  O   GLN A  68      11.138  26.099  -4.651  1.00  8.39           O
ATOM    647  CB  GLN A  68       9.904  28.766  -3.960  1.00 12.03           C
ATOM    648  CG  GLN A  68      10.818  29.857  -4.595  1.00 20.42           C
ATOM    649  CD  GLN A  68      10.789  31.147  -3.799  1.00 14.09           C
ATOM    650  NE2 GLN A  68       9.658  31.930  -3.792  1.00 23.81           N
ATOM    651  OE1 GLN A  68      11.679  31.619  -3.147  1.00 19.63           O
ATOM    652  H   GLN A  68       8.678  25.929  -4.232  1.00  8.67           H
ATOM    653  HA  GLN A  68       9.000  28.137  -5.727  1.00 10.14           H
ATOM    654 1HB  GLN A  68       9.132  29.199  -3.562  1.00 14.43           H
ATOM    655 2HB  GLN A  68      10.393  28.326  -3.247  1.00 14.43           H
ATOM    656 1HG  GLN A  68      11.729  29.527  -4.635  1.00 24.50           H
ATOM    657 2HG  GLN A  68      10.524  30.034  -5.502  1.00 24.50           H
ATOM    658 1HE2 GLN A  68       9.648  32.668  -3.350  1.00 28.57           H
ATOM    659 2HE2 GLN A  68       8.960  31.682  -4.229  1.00 28.57           H
ATOM    660  N   GLY A  69      10.953  27.006  -6.681  1.00 10.12           N
ATOM    661  CA  GLY A  69      12.089  26.252  -7.218  1.00 10.43           C
ATOM    662  C   GLY A  69      11.841  24.764  -6.977  1.00  8.67           C
ATOM    663  O   GLY A  69      10.791  24.205  -7.326  1.00 10.41           O
ATOM    664  H   GLY A  69      10.526  27.545  -7.198  1.00 12.15           H
ATOM    665 1HA  GLY A  69      12.181  26.423  -8.168  1.00 12.52           H
ATOM    666 2HA  GLY A  69      12.907  26.528  -6.776  1.00 12.52           H
ATOM    667  N   GLY A  70      12.752  24.037  -6.346  1.00  9.22           N
ATOM    668  CA  GLY A  70      12.672  22.681  -6.045  1.00  8.24           C
ATOM    669  C   GLY A  70      11.684  22.296  -4.951  1.00  7.49           C
ATOM    670  O   GLY A  70      11.461  21.109  -4.762  1.00  7.92           O
ATOM    671  H   GLY A  70      13.467  24.445  -6.098  1.00 11.06           H
ATOM    672 1HA  GLY A  70      12.431  22.203  -6.854  1.00  9.89           H
ATOM    673 2HA  GLY A  70      13.554  22.376  -5.779  1.00  9.89           H
ATOM    674  N   MET A  71      11.143  23.227  -4.211  1.00  7.04           N
ATOM    675  CA  MET A  71      10.167  22.901  -3.132  1.00  6.24           C
ATOM    676  C   MET A  71       8.770  22.794  -3.705  1.00  6.32           C
ATOM    677  O   MET A  71       8.301  23.750  -4.341  1.00  6.76           O
ATOM    678  CB  MET A  71      10.185  23.957  -2.066  1.00  5.62           C
ATOM    679  CG  MET A  71       9.307  23.606  -0.895  1.00  5.57           C
ATOM    680  SD  MET A  71       9.505  24.779   0.466  1.00  5.13           S
ATOM    681  CE  MET A  71       7.878  24.650   1.219  1.00  6.14           C
ATOM    682  H   MET A  71      11.356  24.048  -4.349  1.00  8.45           H
ATOM    683  HA  MET A  71      10.412  22.041  -2.731  1.00  7.49           H
ATOM    684 1HB  MET A  71      11.096  24.079  -1.755  1.00  6.74           H
ATOM    685 2HB  MET A  71       9.886  24.798  -2.447  1.00  6.74           H
ATOM    686 1HG  MET A  71       8.379  23.601  -1.180  1.00  6.69           H
ATOM    687 2HG  MET A  71       9.528  22.714  -0.584  1.00  6.69           H
ATOM    688 1HE  MET A  71       7.726  23.744   1.499  1.00  9.20           H
ATOM    689 2HE  MET A  71       7.831  25.232   1.980  1.00  9.20           H
ATOM    690 3HE  MET A  71       7.209  24.903   0.580  1.00  9.20           H
ATOM    691  N   PRO A  72       8.027  21.736  -3.424  1.00  7.14           N
ATOM    692  CA  PRO A  72       6.612  21.658  -3.871  1.00  7.99           C
ATOM    693  C   PRO A  72       5.733  22.585  -3.071  1.00  7.47           C
ATOM    694  O   PRO A  72       6.055  22.942  -1.939  1.00  7.42           O
ATOM    695  CB APRO A  72       6.217  20.203  -3.602  0.49 10.10           C
ATOM    696  CB BPRO A  72       6.268  20.187  -3.576  0.51 10.87           C
ATOM    697  CG APRO A  72       7.079  19.832  -2.455  0.49  8.77           C
ATOM    698  CG BPRO A  72       7.516  19.425  -3.269  0.51 10.36           C
ATOM    699  CD APRO A  72       8.405  20.555  -2.592  0.49  8.21           C
ATOM    700  CD BPRO A  72       8.487  20.478  -2.748  0.51  7.97           C
ATOM    701  HA APRO A  72       6.544  21.861  -4.827  1.00  9.59           H
ATOM    702  N   GLY A  73       4.587  22.898  -3.673  1.00  9.20           N
ATOM    703  CA  GLY A  73       3.517  23.582  -2.962  1.00  9.82           C
ATOM    704  C   GLY A  73       2.601  22.647  -2.183  1.00  9.32           C
ATOM    705  O   GLY A  73       2.702  21.421  -2.341  1.00 10.68           O
ATOM    706  H   GLY A  73       4.476  22.692  -4.501  1.00 11.04           H
ATOM    707 1HA  GLY A  73       3.909  24.221  -2.346  1.00 11.78           H
ATOM    708 2HA  GLY A  73       2.984  24.080  -3.602  1.00 11.78           H
ATOM    709  N   GLY A  74       1.770  23.233  -1.375  1.00 10.36           N
ATOM    710  CA  GLY A  74       0.696  22.480  -0.742  1.00 12.03           C
ATOM    711  C   GLY A  74       1.029  21.764   0.542  1.00 11.49           C
ATOM    712  O   GLY A  74       0.168  21.006   1.067  1.00 14.15           O
ATOM    713  H   GLY A  74       1.855  24.073  -1.212  1.00 12.44           H
ATOM    714 1HA  GLY A  74      -0.036  23.092  -0.565  1.00 14.43           H
ATOM    715 2HA  GLY A  74       0.374  21.823  -1.379  1.00 14.43           H
ATOM    716  N   ILE A  75       2.277  21.842   1.038  1.00  9.77           N
ATOM    717  CA  ILE A  75       2.631  21.044   2.185  1.00 10.58           C
ATOM    718  C   ILE A  75       1.918  21.491   3.440  1.00 11.48           C
ATOM    719  O   ILE A  75       1.529  20.617   4.291  1.00 13.39           O
ATOM    720  CB  ILE A  75       4.166  21.053   2.402  1.00 11.00           C
ATOM    721  CG1 ILE A  75       4.839  20.336   1.230  1.00 11.91           C
ATOM    722  CG2 ILE A  75       4.552  20.417   3.712  1.00 13.70           C
ATOM    723  CD1 ILE A  75       6.339  20.573   1.089  1.00 16.45           C
ATOM    724  H   ILE A  75       2.857  22.363   0.674  1.00 11.72           H
ATOM    725  HA  ILE A  75       2.360  20.120   2.001  1.00 12.70           H
ATOM    726  HB  ILE A  75       4.471  21.984   2.410  1.00 13.20           H
ATOM    727 1HG1 ILE A  75       4.687  19.382   1.326  1.00 14.29           H
ATOM    728 2HG1 ILE A  75       4.405  20.618   0.409  1.00 14.29           H
ATOM    729 1HG2 ILE A  75       4.242  19.508   3.731  1.00 20.55           H
ATOM    730 2HG2 ILE A  75       5.507  20.431   3.805  1.00 20.55           H
ATOM    731 3HG2 ILE A  75       4.153  20.906   4.435  1.00 20.55           H
ATOM    732 1HD1 ILE A  75       6.504  21.511   0.966  1.00 24.67           H
ATOM    733 2HD1 ILE A  75       6.787  20.271   1.882  1.00 24.67           H
ATOM    734 3HD1 ILE A  75       6.670  20.088   0.330  1.00 24.67           H
ATOM    735  N   ALA A  76       1.645  22.781   3.592  1.00 11.40           N
ATOM    736  CA  ALA A  76       0.758  23.286   4.640  1.00 10.86           C
ATOM    737  C   ALA A  76      -0.136  24.356   4.048  1.00  9.58           C
ATOM    738  O   ALA A  76       0.178  24.914   2.983  1.00 10.88           O
ATOM    739  CB  ALA A  76       1.532  23.792   5.846  1.00 11.86           C
ATOM    740  H   ALA A  76       2.006  23.345   3.051  1.00 13.68           H
ATOM    741  HA  ALA A  76       0.188  22.545   4.936  1.00 13.03           H
ATOM    742 1HB  ALA A  76       2.088  23.088   6.188  1.00 17.79           H
ATOM    743 2HB  ALA A  76       2.081  24.535   5.585  1.00 17.79           H
ATOM    744 3HB  ALA A  76       0.916  24.073   6.527  1.00 17.79           H
ATOM    745  N   LYS A  77      -1.240  24.602   4.712  1.00  9.15           N
ATOM    746  CA  LYS A  77      -2.308  25.479   4.219  1.00  9.10           C
ATOM    747  C   LYS A  77      -2.873  26.340   5.311  1.00  8.96           C
ATOM    748  O   LYS A  77      -2.759  25.999   6.507  1.00  9.79           O
ATOM    749  CB  LYS A  77      -3.430  24.632   3.577  1.00  9.81           C
ATOM    750  CG  LYS A  77      -2.979  23.834   2.373  1.00 10.09           C
ATOM    751  CD  LYS A  77      -4.057  22.890   1.841  1.00 10.76           C
ATOM    752  CE  LYS A  77      -3.642  22.395   0.473  1.00 12.79           C
ATOM    753  NZ  LYS A  77      -4.642  21.383  -0.006  1.00 15.26           N
ATOM    754  H   LYS A  77      -1.344  24.228   5.480  1.00 10.98           H
ATOM    755  HA  LYS A  77      -1.931  26.065   3.529  1.00 10.91           H
ATOM    756 1HB  LYS A  77      -3.780  24.021   4.244  1.00 11.77           H
ATOM    757 2HB  LYS A  77      -4.152  25.221   3.309  1.00 11.77           H
ATOM    758 1HG  LYS A  77      -2.721  24.448   1.667  1.00 12.11           H
ATOM    759 2HG  LYS A  77      -2.196  23.315   2.614  1.00 12.11           H
ATOM    760 1HD  LYS A  77      -4.165  22.139   2.445  1.00 12.91           H
ATOM    761 2HD  LYS A  77      -4.904  23.357   1.780  1.00 12.91           H
ATOM    762 1HE  LYS A  77      -3.602  23.138  -0.148  1.00 15.34           H
ATOM    763 2HE  LYS A  77      -2.762  21.990   0.522  1.00 15.34           H
ATOM    764 1HZ  LYS A  77      -5.446  21.761  -0.054  1.00 22.88           H
ATOM    765 2HZ  LYS A  77      -4.404  21.090  -0.812  1.00 22.88           H
ATOM    766 3HZ  LYS A  77      -4.668  20.699   0.562  1.00 22.88           H
ATOM    767  N   GLY A  78      -3.521  27.417   4.946  1.00  9.52           N
ATOM    768  CA  GLY A  78      -4.387  28.195   5.801  1.00 11.89           C
ATOM    769  C   GLY A  78      -3.707  28.613   7.104  1.00 11.47           C
ATOM    770  O   GLY A  78      -2.569  29.077   7.117  1.00 10.06           O
ATOM    771  H   GLY A  78      -3.423  27.682   4.134  1.00 11.42           H
ATOM    772 1HA  GLY A  78      -4.672  28.990   5.323  1.00 14.27           H
ATOM    773 2HA  GLY A  78      -5.178  27.674   6.009  1.00 14.27           H
ATOM    774  N   ALA A  79      -4.475  28.486   8.186  1.00 16.38           N
ATOM    775  CA  ALA A  79      -3.963  29.009   9.475  1.00 16.01           C
ATOM    776  C   ALA A  79      -2.690  28.308   9.900  1.00 13.74           C
ATOM    777  O   ALA A  79      -1.827  28.890  10.539  1.00 12.01           O
ATOM    778  CB  ALA A  79      -5.072  28.837  10.513  1.00 25.98           C
ATOM    779  H   ALA A  79      -5.247  28.110   8.138  1.00 19.65           H
ATOM    780  HA  ALA A  79      -3.775  29.965   9.373  1.00 19.21           H
ATOM    781 1HB  ALA A  79      -5.865  29.286  10.211  1.00 38.97           H
ATOM    782 2HB  ALA A  79      -5.258  27.903  10.631  1.00 38.97           H
ATOM    783 3HB  ALA A  79      -4.789  29.216  11.349  1.00 38.97           H
ATOM    784  N   GLU A  80      -2.533  27.036   9.573  1.00 13.28           N
ATOM    785  CA  GLU A  80      -1.275  26.309   9.872  1.00 13.27           C
ATOM    786  C   GLU A  80      -0.102  26.905   9.136  1.00 10.46           C
ATOM    787  O   GLU A  80       0.946  27.188   9.730  1.00 10.11           O
ATOM    788  CB  GLU A  80      -1.449  24.843   9.554  1.00 16.76           C
ATOM    789  CG AGLU A  80      -1.637  23.731  10.519  0.54 17.94           C
ATOM    790  CG BGLU A  80      -0.279  24.028  10.018  0.46 18.17           C
ATOM    791  CD AGLU A  80      -1.503  22.277  10.204  0.54 20.51           C
ATOM    792  CD BGLU A  80      -0.653  22.570   9.786  0.46 19.75           C
ATOM    793  OE1AGLU A  80      -1.021  21.856   9.124  0.54 22.70           O
ATOM    794  OE2AGLU A  80      -1.865  21.368  11.024  0.54 23.86           O
ATOM    795  OE1BGLU A  80      -1.280  22.026  10.717  0.46 26.06           O
ATOM    796  OE2BGLU A  80      -0.372  22.062   8.674  0.46 20.46           O
ATOM    797  H   GLU A  80      -3.175  26.621   9.178  1.00 15.94           H
ATOM    798  HA  GLU A  80      -1.101  26.391  10.833  1.00 15.93           H
ATOM    799 1HG AGLU A  80      -1.021  23.904  11.248  0.54 21.53           H
ATOM    800 2HG AGLU A  80      -2.529  23.843  10.885  0.54 21.53           H
ATOM    801 1HG BGLU A  80       0.516  24.259   9.513  0.46 21.81           H
ATOM    802 2HG BGLU A  80      -0.107  24.188  10.959  0.46 21.81           H
ATOM    803  N   ALA A  81      -0.258  27.102   7.837  1.00  8.25           N
ATOM    804  CA  ALA A  81       0.765  27.760   7.061  1.00  7.60           C
ATOM    805  C   ALA A  81       1.099  29.152   7.591  1.00  7.27           C
ATOM    806  O   ALA A  81       2.275  29.516   7.676  1.00  7.00           O
ATOM    807  CB  ALA A  81       0.384  27.823   5.606  1.00  8.38           C
ATOM    808  H   ALA A  81      -0.978  26.834   7.451  1.00  9.90           H
ATOM    809  HA  ALA A  81       1.578  27.217   7.128  1.00  9.12           H
ATOM    810 1HB  ALA A  81       0.176  26.940   5.291  1.00 12.57           H
ATOM    811 2HB  ALA A  81      -0.383  28.390   5.500  1.00 12.57           H
ATOM    812 3HB  ALA A  81       1.118  28.178   5.099  1.00 12.57           H
ATOM    813  N   GLU A  82       0.090  29.942   7.956  1.00  7.72           N
ATOM    814  CA  GLU A  82       0.323  31.316   8.450  1.00  8.02           C
ATOM    815  C   GLU A  82       1.063  31.276   9.778  1.00  7.58           C
ATOM    816  O   GLU A  82       1.923  32.127  10.015  1.00  8.83           O
ATOM    817  CB  GLU A  82      -0.997  32.047   8.558  1.00  8.88           C
ATOM    818  CG  GLU A  82      -1.554  32.385   7.177  1.00  9.06           C
ATOM    819  CD  GLU A  82      -2.904  33.028   7.175  1.00  8.57           C
ATOM    820  OE1 GLU A  82      -3.508  33.216   8.257  1.00 13.18           O
ATOM    821  OE2 GLU A  82      -3.277  33.285   5.987  1.00 11.62           O
ATOM    822  H   GLU A  82      -0.716  29.646   7.903  1.00  9.26           H
ATOM    823  HA  GLU A  82       0.883  31.787   7.798  1.00  9.62           H
ATOM    824 1HB  GLU A  82      -1.634  31.493   9.036  1.00 10.65           H
ATOM    825 2HB  GLU A  82      -0.872  32.865   9.064  1.00 10.65           H
ATOM    826 1HG  GLU A  82      -0.930  32.978   6.730  1.00 10.88           H
ATOM    827 2HG  GLU A  82      -1.603  31.567   6.657  1.00 10.88           H
ATOM    828  HE2 GLU A  82      -3.300  32.590   5.550  1.00 17.43           H
ATOM    829  N   ALA A  83       0.716  30.329  10.650  1.00  8.20           N
ATOM    830  CA  ALA A  83       1.399  30.228  11.944  1.00  8.34           C
ATOM    831  C   ALA A  83       2.858  29.819  11.726  1.00  7.55           C
ATOM    832  O   ALA A  83       3.736  30.365  12.404  1.00  8.02           O
ATOM    833  CB  ALA A  83       0.660  29.215  12.776  1.00 10.06           C
ATOM    834  H   ALA A  83       0.090  29.774  10.452  1.00  9.84           H
ATOM    835  HA  ALA A  83       1.371  31.099  12.394  1.00 10.01           H
ATOM    836 1HB  ALA A  83      -0.249  29.501  12.896  1.00 15.09           H
ATOM    837 2HB  ALA A  83       0.671  28.365  12.329  1.00 15.09           H
ATOM    838 3HB  ALA A  83       1.085  29.132  13.632  1.00 15.09           H
ATOM    839  N   VAL A  84       3.127  28.919  10.828  1.00  7.26           N
ATOM    840  CA  VAL A  84       4.512  28.535  10.521  1.00  6.86           C
ATOM    841  C   VAL A  84       5.269  29.707   9.927  1.00  6.57           C
ATOM    842  O   VAL A  84       6.416  29.951  10.306  1.00  7.35           O
ATOM    843  CB  VAL A  84       4.559  27.262   9.628  1.00  7.08           C
ATOM    844  CG1 VAL A  84       5.983  27.013   9.137  1.00  7.55           C
ATOM    845  CG2 VAL A  84       4.024  26.079  10.374  1.00  8.46           C
ATOM    846  H   VAL A  84       2.482  28.541  10.403  1.00  8.72           H
ATOM    847  HA  VAL A  84       4.946  28.310  11.371  1.00  8.24           H
ATOM    848  HB  VAL A  84       3.988  27.415   8.846  1.00  8.50           H
ATOM    849 1HG1 VAL A  84       6.302  27.789   8.671  1.00 11.32           H
ATOM    850 2HG1 VAL A  84       6.554  26.834   9.888  1.00 11.32           H
ATOM    851 3HG1 VAL A  84       5.990  26.258   8.544  1.00 11.32           H
ATOM    852 1HG2 VAL A  84       3.133  26.269  10.678  1.00 12.68           H
ATOM    853 2HG2 VAL A  84       4.008  25.315   9.793  1.00 12.68           H
ATOM    854 3HG2 VAL A  84       4.588  25.896  11.129  1.00 12.68           H
ATOM    855  N   ALA A  85       4.639  30.455   9.008  1.00  6.60           N
ATOM    856  CA  ALA A  85       5.316  31.598   8.421  1.00  6.66           C
ATOM    857  C   ALA A  85       5.669  32.641   9.474  1.00  7.01           C
ATOM    858  O   ALA A  85       6.773  33.201   9.467  1.00  8.17           O
ATOM    859  CB  ALA A  85       4.451  32.218   7.324  1.00  7.54           C
ATOM    860  H   ALA A  85       3.837  30.258   8.768  1.00  7.91           H
ATOM    861  HA  ALA A  85       6.149  31.283   8.012  1.00  7.99           H
ATOM    862 1HB  ALA A  85       4.238  31.550   6.669  1.00 11.31           H
ATOM    863 2HB  ALA A  85       3.641  32.559   7.710  1.00 11.31           H
ATOM    864 3HB  ALA A  85       4.932  32.935   6.905  1.00 11.31           H
ATOM    865  N   ALA A  86       4.743  32.908  10.382  1.00  7.73           N
ATOM    866  CA  ALA A  86       5.006  33.894  11.448  1.00  8.69           C
ATOM    867  C   ALA A  86       6.152  33.440  12.362  1.00  8.34           C
ATOM    868  O   ALA A  86       6.969  34.239  12.777  1.00  9.98           O
ATOM    869  CB  ALA A  86       3.742  34.127  12.247  1.00 10.49           C
ATOM    870  H   ALA A  86       3.984  32.505  10.350  1.00  9.27           H
ATOM    871  HA  ALA A  86       5.265  34.741  11.027  1.00 10.42           H
ATOM    872 1HB  ALA A  86       3.039  34.411  11.658  1.00 15.73           H
ATOM    873 2HB  ALA A  86       3.484  33.311  12.682  1.00 15.73           H
ATOM    874 3HB  ALA A  86       3.900  34.805  12.907  1.00 15.73           H
ATOM    875  N   TRP A  87       6.158  32.128  12.671  1.00  8.23           N
ATOM    876  CA  TRP A  87       7.216  31.574  13.567  1.00  8.40           C
ATOM    877  C   TRP A  87       8.553  31.649  12.911  1.00  8.09           C
ATOM    878  O   TRP A  87       9.519  32.075  13.514  1.00 10.34           O
ATOM    879  CB  TRP A  87       6.791  30.154  13.885  1.00  8.69           C
ATOM    880  CG  TRP A  87       7.664  29.393  14.838  1.00 10.04           C
ATOM    881  CD1 TRP A  87       7.682  29.526  16.190  1.00 15.36           C
ATOM    882  CD2 TRP A  87       8.618  28.381  14.536  1.00 11.19           C
ATOM    883  CE2 TRP A  87       9.187  27.937  15.737  1.00 12.55           C
ATOM    884  CE3 TRP A  87       9.056  27.798  13.359  1.00 13.12           C
ATOM    885  NE1 TRP A  87       8.586  28.667  16.721  1.00 15.96           N
ATOM    886  CZ2 TRP A  87      10.156  26.947  15.808  1.00 17.43           C
ATOM    887  CZ3 TRP A  87      10.006  26.830  13.435  1.00 19.88           C
ATOM    888  CH2 TRP A  87      10.560  26.405  14.640  1.00 19.98           C
ATOM    889  H   TRP A  87       5.551  31.609  12.352  1.00  9.88           H
ATOM    890  HA  TRP A  87       7.237  32.095  14.397  1.00 10.08           H
ATOM    891 1HB  TRP A  87       5.894  30.182  14.253  1.00 10.43           H
ATOM    892 2HB  TRP A  87       6.747  29.658  13.053  1.00 10.43           H
ATOM    893  HD1 TRP A  87       7.154  30.116  16.677  1.00 18.43           H
ATOM    894  HE1 TRP A  87       8.758  28.592  17.561  1.00 19.15           H
ATOM    895  HE3 TRP A  87       8.710  28.063  12.537  1.00 15.74           H
ATOM    896  HZ2 TRP A  87      10.511  26.670  16.622  1.00 20.92           H
ATOM    897  HZ3 TRP A  87      10.300  26.433  12.647  1.00 23.86           H
ATOM    898  HH2 TRP A  87      11.212  25.743  14.640  1.00 23.98           H
ATOM    899  N   LEU A  88       8.636  31.257  11.639  1.00  7.11           N
ATOM    900  CA  LEU A  88       9.899  31.302  10.918  1.00  7.46           C
ATOM    901  C   LEU A  88      10.399  32.710  10.652  1.00  7.27           C
ATOM    902  O   LEU A  88      11.574  32.992  10.640  1.00  8.32           O
ATOM    903  CB ALEU A  88       9.852  30.557   9.574  0.58  7.21           C
ATOM    904  CB BLEU A  88       9.702  30.490   9.619  0.42  7.95           C
ATOM    905  CG ALEU A  88       9.813  29.047   9.670  0.58  8.31           C
ATOM    906  CG BLEU A  88      10.971  29.982   8.986  0.42  9.81           C
ATOM    907  CD1ALEU A  88       9.578  28.514   8.249  0.58  9.18           C
ATOM    908  CD2ALEU A  88      11.120  28.495  10.234  0.58 10.62           C
ATOM    909  CD1BLEU A  88      11.829  29.107   9.891  0.42 11.31           C
ATOM    910  CD2BLEU A  88      10.661  29.159   7.714  0.42 10.24           C
ATOM    911  H   LEU A  88       7.931  30.972  11.238  1.00  8.53           H
ATOM    912  HA ALEU A  88      10.570  30.856  11.476  1.00  8.95           H
ATOM    913  N   ALA A  89       9.448  33.644  10.446  1.00  7.26           N
ATOM    914  CA  ALA A  89       9.823  35.006  10.157  1.00  8.36           C
ATOM    915  C   ALA A  89      10.569  35.660  11.304  1.00  8.71           C
ATOM    916  O   ALA A  89      11.291  36.634  11.089  1.00 10.65           O
ATOM    917  CB  ALA A  89       8.615  35.845   9.806  1.00  9.81           C
ATOM    918  H   ALA A  89       8.617  33.427  10.487  1.00  8.71           H
ATOM    919  HA  ALA A  89      10.418  34.995   9.379  1.00 10.03           H
ATOM    920 1HB  ALA A  89       8.146  35.441   9.072  1.00 14.71           H
ATOM    921 2HB  ALA A  89       8.031  35.901  10.566  1.00 14.71           H
ATOM    922 3HB  ALA A  89       8.900  36.727   9.556  1.00 14.71           H
ATOM    923  N   GLU A  90      10.385  35.153  12.529  1.00  9.28           N
ATOM    924  CA  GLU A  90      11.110  35.657  13.715  1.00 10.77           C
ATOM    925  C   GLU A  90      12.441  34.995  13.949  1.00 10.22           C
ATOM    926  O   GLU A  90      13.124  35.416  14.881  1.00 13.31           O
ATOM    927  CB  GLU A  90      10.166  35.515  14.902  1.00 18.38           C
ATOM    928  CG  GLU A  90       9.010  36.470  14.570  1.00 25.02           C
ATOM    929  CD  GLU A  90       9.498  37.888  14.354  0.00 24.23           C
ATOM    930  OE1 GLU A  90      10.522  38.265  14.961  0.00 23.86           O
ATOM    931  OE2 GLU A  90       8.859  38.627  13.576  0.00 25.81           O
ATOM    932  H   GLU A  90       9.824  34.510  12.631  1.00 11.13           H
ATOM    933  HA  GLU A  90      11.275  36.613  13.578  1.00 12.93           H
ATOM    934 1HB  GLU A  90       9.849  34.602  14.987  1.00 22.06           H
ATOM    935 2HB  GLU A  90      10.604  35.775  15.728  1.00 22.06           H
ATOM    936 1HG  GLU A  90       8.559  36.161  13.768  0.00 30.02           H
ATOM    937 2HG  GLU A  90       8.367  36.460  15.296  0.00 30.02           H
ATOM    938  N   LYS A  91      12.807  34.039  13.160  1.00  8.33           N
ATOM    939  CA  LYS A  91      14.095  33.322  13.309  1.00  8.40           C
ATOM    940  C   LYS A  91      15.135  33.944  12.421  1.00  8.43           C
ATOM    941  O   LYS A  91      15.016  33.861  11.206  1.00  8.76           O
ATOM    942  CB  LYS A  91      13.886  31.875  12.990  1.00 10.03           C
ATOM    943  CG  LYS A  91      12.976  31.165  13.983  1.00 15.54           C
ATOM    944  CD  LYS A  91      12.898  29.671  13.784  1.00 24.22           C
ATOM    945  CE  LYS A  91      14.228  28.991  14.059  0.00 22.06           C
ATOM    946  NZ  LYS A  91      14.517  28.969  15.523  0.00 21.68           N
ATOM    947  H   LYS A  91      12.280  33.809  12.520  1.00 10.00           H
ATOM    948  HA  LYS A  91      14.391  33.399  14.240  1.00 10.08           H
ATOM    949 1HB  LYS A  91      13.502  31.801  12.102  1.00 12.04           H
ATOM    950 2HB  LYS A  91      14.747  31.428  12.978  1.00 12.04           H
ATOM    951 1HG  LYS A  91      13.295  31.343  14.882  1.00 18.65           H
ATOM    952 2HG  LYS A  91      12.083  31.536  13.909  1.00 18.65           H
ATOM    953 1HD  LYS A  91      12.223  29.304  14.378  1.00 29.07           H
ATOM    954 2HD  LYS A  91      12.626  29.484  12.872  1.00 29.07           H
ATOM    955 1HE  LYS A  91      14.204  28.082  13.720  0.00 26.48           H
ATOM    956 2HE  LYS A  91      14.936  29.466  13.596  0.00 26.48           H
ATOM    957 1HZ  LYS A  91      13.758  28.853  15.973  1.00 32.52           H
ATOM    958 2HZ  LYS A  91      15.075  28.299  15.705  1.00 32.52           H
ATOM    959 3HZ  LYS A  91      14.890  29.740  15.763  1.00 32.52           H
ATOM    960  N   LYS A  92      16.154  34.548  13.021  1.00 10.01           N
ATOM    961  CA  LYS A  92      17.149  35.305  12.317  1.00  9.44           C
ATOM    962  C   LYS A  92      18.576  34.977  12.779  1.00 10.32           C
ATOM    963  O   LYS A  92      19.503  35.467  12.112  1.00 10.11           O
ATOM    964  CB  LYS A  92      16.925  36.815  12.507  1.00 10.77           C
ATOM    965  CG  LYS A  92      15.501  37.158  12.037  1.00 12.08           C
ATOM    966  CD  LYS A  92      15.154  38.584  12.143  1.00 13.60           C
ATOM    967  CE  LYS A  92      13.726  38.901  11.766  1.00 17.85           C
ATOM    968  NZ  LYS A  92      13.387  40.336  12.054  1.00 22.04           N
ATOM    969  OXT LYS A  92      18.711  34.237  13.771  1.00 16.77           O
ATOM    970  H   LYS A  92      16.221  34.482  13.876  1.00 12.01           H
ATOM    971  HA  LYS A  92      17.077  35.099  11.361  1.00 11.32           H
ATOM    972 1HB  LYS A  92      17.032  37.051  13.442  1.00 12.92           H
ATOM    973 2HB  LYS A  92      17.575  37.315  11.989  1.00 12.92           H
ATOM    974 1HG  LYS A  92      15.405  36.883  11.112  1.00 14.50           H
ATOM    975 2HG  LYS A  92      14.868  36.644  12.563  1.00 14.50           H
ATOM    976 1HD  LYS A  92      15.308  38.874  13.056  1.00 16.32           H
ATOM    977 2HD  LYS A  92      15.748  39.092  11.570  1.00 16.32           H
ATOM    978 1HE  LYS A  92      13.596  38.724  10.822  1.00 21.42           H
ATOM    979 2HE  LYS A  92      13.126  38.324  12.264  1.00 21.42           H
ATOM    980 1HZ  LYS A  92      13.559  40.515  12.909  1.00 33.06           H
ATOM    981 2HZ  LYS A  92      13.878  40.866  11.535  1.00 33.06           H
ATOM    982 3HZ  LYS A  92      12.524  40.476  11.889  1.00 33.06           H
TER     983      LYS A  92 
HETATM  984  CAA HEM A  93      13.219  29.185   1.129  1.00  6.29           C
HETATM  985  CAB HEM A  93       7.364  22.794   5.922  1.00  7.71           C
HETATM  986  CAC HEM A  93      11.219  18.578   0.474  1.00  8.10           C
HETATM  987  CAD HEM A  93      14.809  25.221  -2.071  1.00  7.44           C
HETATM  988  CBA HEM A  93      14.759  29.023   1.193  1.00  6.78           C
HETATM  989  CBB HEM A  93       5.937  23.397   5.937  1.00  8.66           C
HETATM  990  CBC HEM A  93      10.056  17.739  -0.135  1.00  9.34           C
HETATM  991  CBD HEM A  93      13.960  26.122  -3.063  1.00  7.73           C
HETATM  992  CGA HEM A  93      15.299  28.908   2.489  1.00  7.31           C
HETATM  993  CGD HEM A  93      14.517  27.402  -3.223  1.00  8.61           C
HETATM  994  CHA HEM A  93      13.080  26.199   0.234  1.00  5.85           C
HETATM  995  CHB HEM A  93      10.285  26.450   4.144  1.00  5.57           C
HETATM  996  CHC HEM A  93       9.038  21.828   3.528  1.00  6.55           C
HETATM  997  CHD HEM A  93      12.199  21.455  -0.043  1.00  6.44           C
HETATM  998  CMA HEM A  93      11.456  29.284   3.835  1.00  7.38           C
HETATM  999  CMB HEM A  93       8.382  25.850   6.444  1.00  7.31           C
HETATM 1000  CMC HEM A  93       9.046  18.849   2.831  1.00  9.20           C
HETATM 1001  CMD HEM A  93      14.186  21.964  -2.273  1.00  7.74           C
HETATM 1002  C1A HEM A  93      12.406  26.699   1.345  1.00  5.65           C
HETATM 1003  C1B HEM A  93       9.685  25.205   4.291  1.00  5.51           C
HETATM 1004  C1C HEM A  93       9.779  21.330   2.504  1.00  6.46           C
HETATM 1005  C1D HEM A  93      12.729  22.720  -0.275  1.00  6.02           C
HETATM 1006  O1A HEM A  93      16.211  28.005   2.635  1.00  8.80           O
HETATM 1007  O1D HEM A  93      15.147  27.684  -4.290  1.00 11.45           O
HETATM 1008  C2A HEM A  93      12.449  28.063   1.797  1.00  5.75           C
HETATM 1009  C2B HEM A  93       8.749  24.893   5.346  1.00  6.21           C
HETATM 1010  C2C HEM A  93       9.819  19.936   2.130  1.00  7.41           C
HETATM 1011  C2D HEM A  93      13.683  23.005  -1.331  1.00  6.50           C
HETATM 1012  O2A HEM A  93      14.902  29.575   3.464  1.00  7.78           O
HETATM 1013  O2D HEM A  93      14.468  28.250  -2.292  1.00  9.57           O
HETATM 1014  C3A HEM A  93      11.708  28.122   2.933  1.00  5.61           C
HETATM 1015  C3B HEM A  93       8.340  23.617   5.135  1.00  6.61           C
HETATM 1016  C3C HEM A  93      10.695  19.850   1.125  1.00  6.91           C
HETATM 1017  C3D HEM A  93      13.940  24.327  -1.237  1.00  6.26           C
HETATM 1018  C4A HEM A  93      11.159  26.792   3.132  1.00  5.24           C
HETATM 1019  C4B HEM A  93       9.085  23.133   3.989  1.00  5.83           C
HETATM 1020  C4C HEM A  93      11.232  21.157   0.897  1.00  6.43           C
HETATM 1021  C4D HEM A  93      13.103  24.858  -0.158  1.00  5.75           C
HETATM 1022  N A HEM A  93      11.604  25.933   2.157  1.00  5.07           N
HETATM 1023  N B HEM A  93       9.913  24.117   3.481  1.00  5.06           N
HETATM 1024  N C HEM A  93      10.676  22.083   1.735  1.00  5.63           N
HETATM 1025  N D HEM A  93      12.383  23.864   0.416  1.00  5.23           N
HETATM 1026 FE   HEM A  93      11.140  24.004   1.938  1.00  5.09          FE
HETATM 1027 1HAA HEM A  93      12.977  30.024   1.551  1.00  7.55           H
HETATM 1028 2HAA HEM A  93      12.950  29.236   0.199  1.00  7.55           H
HETATM 1029  HAB HEM A  93       7.313  21.907   5.508  1.00  9.25           H
HETATM 1030  HAC HEM A  93      11.828  18.832  -0.251  1.00  9.72           H
HETATM 1031 1HAD HEM A  93      15.427  24.677  -2.583  1.00  8.93           H
HETATM 1032 2HAD HEM A  93      15.330  25.794  -1.487  1.00  8.93           H
HETATM 1033 1HBA HEM A  93      15.006  28.234   0.686  1.00  8.14           H
HETATM 1034 2HBA HEM A  93      15.166  29.789   0.757  1.00  8.14           H
HETATM 1035 1HBB HEM A  93       5.948  24.232   6.412  1.00 12.99           H
HETATM 1036 2HBB HEM A  93       5.337  22.789   6.374  1.00 12.99           H
HETATM 1037 3HBB HEM A  93       5.643  23.546   5.036  1.00 12.99           H
HETATM 1038 1HBC HEM A  93       9.402  17.559   0.544  1.00 14.01           H
HETATM 1039 2HBC HEM A  93      10.403  16.911  -0.474  1.00 14.01           H
HETATM 1040 3HBC HEM A  93       9.647  18.232  -0.850  1.00 14.01           H
HETATM 1041 1HBD HEM A  93      13.910  25.685  -3.927  1.00  9.27           H
HETATM 1042 2HBD HEM A  93      13.056  26.208  -2.721  1.00  9.27           H
HETATM 1043  HHA HEM A  93      13.552  26.806  -0.290  1.00  7.01           H
HETATM 1044  HHB HEM A  93      10.082  27.101   4.775  1.00  6.69           H
HETATM 1045  HHC HEM A  93       8.451  21.245   3.953  1.00  7.85           H
HETATM 1046  HHD HEM A  93      12.520  20.754  -0.563  1.00  7.73           H
HETATM 1047 1HMA HEM A  93      11.988  30.031   3.551  1.00 11.07           H
HETATM 1048 2HMA HEM A  93      11.692  29.047   4.735  1.00 11.07           H
HETATM 1049 3HMA HEM A  93      10.526  29.521   3.800  1.00 11.07           H
HETATM 1050 1HMB HEM A  93       7.753  25.431   7.036  1.00 10.97           H
HETATM 1051 2HMB HEM A  93       7.987  26.638   6.064  1.00 10.97           H
HETATM 1052 3HMB HEM A  93       9.171  26.092   6.934  1.00 10.97           H
HETATM 1053 1HMC HEM A  93       8.160  18.799   2.464  1.00 13.80           H
HETATM 1054 2HMC HEM A  93       8.993  19.046   3.768  1.00 13.80           H
HETATM 1055 3HMC HEM A  93       9.491  18.008   2.706  1.00 13.80           H
HETATM 1056 1HMD HEM A  93      14.727  22.379  -2.949  1.00 11.62           H
HETATM 1057 2HMD HEM A  93      13.442  21.520  -2.687  1.00 11.62           H
HETATM 1058 3HMD HEM A  93      14.712  21.323  -1.791  1.00 11.62           H
HETATM 1059  H1A HEM A  93      16.531  28.058   3.389  1.00 13.20           H
HETATM 1060  O   HOH    94      14.238  30.978  -2.297  1.00  9.24           O
HETATM 1061  O   HOH    95       4.584  23.441   0.378  1.00  9.69           O
HETATM 1062  O   HOH    96      -1.140  36.859   3.017  1.00 11.52           O
HETATM 1063  O   HOH    97      16.700  31.154   4.911  1.00 11.44           O
HETATM 1064  O   HOH    98       2.264  26.460  -6.856  1.00 12.97           O
HETATM 1065  O   HOH    99      18.012  29.782   7.293  1.00 12.20           O
HETATM 1066  O   HOH   100      -2.495  35.918   5.323  1.00 13.42           O
HETATM 1067  O  AHOH   101      10.666  15.339  14.900  0.57  8.14           O
HETATM 1068  O   HOH   102       5.819  22.655  20.043  1.00 15.54           O
HETATM 1069  O   HOH   103      17.566  33.827   0.053  1.00 14.38           O
HETATM 1070  O   HOH   104       9.120  16.215   7.752  1.00 15.32           O
HETATM 1071  O   HOH   105       8.295  34.089  -1.644  1.00 15.09           O
HETATM 1072  O   HOH   106       3.801  21.143  21.419  1.00 15.94           O
HETATM 1073  O   HOH   107       1.155  19.883  19.232  1.00 16.28           O
HETATM 1074  O   HOH   108       5.504  40.142   5.468  1.00 15.96           O
HETATM 1075  O   HOH   109       3.149  31.233  14.975  1.00 18.23           O
HETATM 1076  O   HOH   110      -1.895  22.595   6.653  1.00 15.85           O
HETATM 1077  O   HOH   111      23.526  20.897  12.891  1.00 18.63           O
HETATM 1078  O   HOH   112      14.045  16.806  15.219  1.00 20.14           O
HETATM 1079  O   HOH   113      -2.428  31.043  12.175  1.00 21.55           O
HETATM 1080  O   HOH   114      16.784  15.248   3.769  1.00 18.27           O
HETATM 1081  O   HOH   115      20.804  29.742   7.524  1.00 22.29           O
HETATM 1082  O   HOH   116       6.151  17.031   4.182  1.00 18.90           O
HETATM 1083  O   HOH   117       6.001  26.009  -7.108  1.00 22.39           O
HETATM 1084  O   HOH   118      10.660  22.681  14.348  1.00 22.11           O
HETATM 1085  O   HOH   119      11.258  38.346   8.589  1.00 20.59           O
HETATM 1086  O   HOH   120      15.780  35.252  15.958  1.00 24.03           O
HETATM 1087  O  AHOH   121       5.076  26.157  18.362  0.43 12.68           O
HETATM 1088  O   HOH   122       8.699  14.261  11.104  1.00 21.40           O
HETATM 1089  O   HOH   123      17.501  31.538  14.189  1.00 26.61           O
HETATM 1090  O   HOH   124       8.723  39.407   8.300  1.00 21.37           O
HETATM 1091  O  AHOH   125      20.580  33.667  15.612  0.37 15.94           O
HETATM 1092  O  BHOH   126      21.030  34.756  15.201  0.63 15.69           O
HETATM 1093  O   HOH   127       2.918  37.633  -1.824  1.00 27.69           O
HETATM 1094  O   HOH   128      10.850  34.868  -1.992  1.00 19.80           O
HETATM 1095  O   HOH   129      14.867  14.538  13.323  1.00 24.16           O
HETATM 1096  O   HOH   130      -4.952  25.420   9.076  1.00 27.19           O
HETATM 1097  O   HOH   131      11.474  18.956  -2.964  1.00 23.01           O
HETATM 1098  O   HOH   132      -1.280  22.691  15.841  1.00 25.57           O
HETATM 1099  O   HOH   133      -4.152  32.719  10.721  1.00 21.64           O
HETATM 1100  O   HOH   134       4.461  31.571  -6.006  1.00 28.99           O
HETATM 1101  O   HOH   135      20.677  17.478  -1.654  1.00 24.21           O
HETATM 1102  O   HOH   136      10.053  14.627   2.100  1.00 29.95           O
HETATM 1103  O   HOH   137       6.999  40.854   1.635  1.00 29.10           O
HETATM 1104  O   HOH   138       6.923  30.860  -4.699  1.00 38.22           O
HETATM 1105  O   HOH   139       7.713  15.362   5.329  1.00 32.61           O
HETATM 1106  O   HOH   140       6.385  36.899  12.828  1.00 29.11           O
HETATM 1107  O   HOH   141      10.331  31.790  16.179  1.00 29.55           O
HETATM 1108  O   HOH   142      10.304  13.712   8.858  1.00 26.91           O
HETATM 1109  O   HOH   143      18.447  25.076  14.971  1.00 31.26           O
HETATM 1110  O   HOH   144       1.555  17.948   4.087  1.00 28.93           O
HETATM 1111  O   HOH   145      23.159  25.611   7.985  1.00 32.34           O
HETATM 1112  O   HOH   146       8.457  26.957  -9.068  1.00 29.77           O
HETATM 1113  O   HOH   147      24.016  33.290  12.896  1.00 33.99           O
HETATM 1114  O   HOH   148       2.375  18.781  -1.168  1.00 27.87           O
HETATM 1115  O   HOH   149      22.554  17.715   0.799  1.00 28.86           O
HETATM 1116  O   HOH   150       6.738  35.847  -2.675  1.00 23.47           O
HETATM 1117  O   HOH   151      -0.531  33.004  12.750  1.00 34.64           O
HETATM 1118  O   HOH   152      12.773  40.177   1.986  1.00 34.61           O
HETATM 1119  O   HOH   153       5.717  37.436  -1.402  1.00 34.78           O
HETATM 1120  O   HOH   154      21.416  23.611  15.502  1.00 32.99           O
HETATM 1121  O   HOH   155      12.384  23.253  16.135  1.00 31.21           O
HETATM 1122  O   HOH   156       6.237  16.579   1.705  1.00 34.53           O
HETATM 1123  O   HOH   157      -3.916  19.046   1.565  1.00 39.17           O
HETATM 1124  O   HOH   158       2.199  19.999  -4.932  1.00 37.31           O
HETATM 1125  O   HOH   159      14.162  39.586   6.376  1.00 34.09           O
HETATM 1126  O   HOH   160       9.832  28.808  -8.621  1.00 27.26           O
HETATM 1127  O   HOH   161      21.793  28.233   8.938  1.00 33.87           O
HETATM 1128  O   HOH   162      -7.108  27.636   7.928  1.00 31.26           O
HETATM 1129  O   HOH   163      -1.647  19.896   2.921  1.00 33.55           O
HETATM 1130  O   HOH   164       3.606  16.392   4.279  1.00 40.03           O
HETATM 1131  O   HOH   165      17.054  39.081   1.726  1.00 28.11           O
HETATM 1132  O   HOH   166      14.597  14.355   1.100  1.00 25.82           O
HETATM 1133  O   HOH   167      20.746  36.848   6.487  1.00 35.94           O
HETATM 1134  O   HOH   168      -0.008  20.151  16.790  1.00 34.67           O
HETATM 1135  O   HOH   169      -4.507  23.249   7.494  1.00 34.64           O
HETATM 1136  O   HOH   170      -2.173  20.184   5.204  1.00 46.74           O
HETATM 1137  O   HOH   171      19.849  14.624  -1.239  1.00 43.43           O
HETATM 1138  O   HOH   172      -0.744  15.741  14.834  1.00 33.96           O
HETATM 1139  O   HOH   173      -4.309  35.347   4.303  0.10 25.80           O
HETATM 1140  O   HOH   174       1.655  37.554   5.826  1.00 33.74           O
HETATM 1141  O   HOH   175      11.974  40.879   6.337  1.00 43.59           O
HETATM 1142  O   HOH   176      -5.973  28.727  13.904  1.00 32.96           O
HETATM 1143  O  AHOH   177      21.993  34.778  13.065  0.56 15.96           O
HETATM 1144  O  BHOH   178      22.037  34.763  11.468  0.44 11.80           O
HETATM 1145  O   HOH   179      10.778  39.809  11.391  1.00 39.54           O
HETATM 1146  O   HOH   180       7.086  25.017  20.891  1.00 37.90           O
HETATM 1147  O   HOH   181      22.421  22.789   4.373  1.00 37.59           O
HETATM 1148  O   HOH   182      13.889  12.647   3.771  1.00 54.36           O
HETATM 1149  O   HOH   183       6.681  12.819  10.563  1.00 32.75           O
HETATM 1150  O   HOH   184       3.324  28.534  17.502  1.00 44.24           O
HETATM 1151  O   HOH   185      -6.686  24.382   5.568  1.00 39.04           O
HETATM 1152  O   HOH   186      15.023  21.845  16.909  1.00 42.32           O
HETATM 1153  O   HOH   187       1.274  34.597   9.220  1.00 37.47           O
HETATM 1154  O   HOH   188       1.157  30.609  16.407  1.00 75.41           O
HETATM 1155  O   HOH   189       9.060  41.457   7.515  1.00 41.63           O
HETATM 1156  O   HOH   190      12.110  22.814  21.267  1.00 41.17           O
HETATM 1157  O   HOH   191       4.904  34.296  -5.792  1.00 53.45           O
HETATM 1158  O   HOH   192      22.637  27.812  11.843  1.00 40.20           O
HETATM 1159  O   HOH   193      -6.590  25.621  15.149  1.00 58.00           O
HETATM 1160  O   HOH   194      11.702  33.375  17.191  1.00 39.82           O
HETATM 1161  O   HOH   195      16.333  28.701  14.551  1.00 52.07           O
HETATM 1162  O   HOH   196       9.834  30.936  -9.396  1.00 43.54           O
HETATM 1163  O   HOH   197      15.024  40.033   3.433  1.00 50.90           O
HETATM 1164  O   HOH   198      13.476  38.058  15.565  1.00 52.70           O
HETATM 1165  O   HOH   199      18.832  22.546  17.779  1.00 48.35           O
HETATM 1166  O   HOH   200      -2.395  34.464  14.097  1.00 57.80           O
HETATM 1167  O   HOH   201      20.115  28.161  14.238  1.00 45.98           O
HETATM 1168  O   HOH   202      12.207  29.926  17.063  1.00 38.11           O
HETATM 1169  O   HOH   203      -1.048  16.402   8.656  1.00 69.33           O
HETATM 1170  O   HOH   204      -7.642  29.017  11.610  1.00 67.34           O
HETATM 1171  O   HOH   205       1.791  17.724   0.930  1.00 41.39           O
HETATM 1172  O   HOH   206      23.338  20.706   5.685  1.00 48.10           O
HETATM 1173  O   HOH   207      -6.004  21.498   4.725  1.00 70.44           O
HETATM 1174  O   HOH   208       6.467  35.996  -7.442  1.00 60.00           O
HETATM 1175  O   HOH   209      -2.805  28.321  19.523  1.00 50.84           O
HETATM 1176  O   HOH   210      24.061  29.581  11.232  1.00 95.22           O
HETATM 1177  O   HOH   211       9.275  43.445   2.940  1.00 56.56           O
HETATM 1178  O   HOH   212       4.629  35.872  15.963  1.00 51.77           O
HETATM 1179  O   HOH   213      22.804  25.809  14.300  1.00 52.36           O
HETATM 1180  O   HOH   214      14.497  12.579   5.983  1.00 50.92           O
HETATM 1181  O   HOH   215      14.056  22.473  20.113  1.00 63.24           O
HETATM 1182  O   HOH   216      21.181  21.485  16.528  1.00 44.97           O
HETATM 1183  O   HOH   217      -3.588  29.328  15.112  1.00 86.30           O
HETATM 1184  O   HOH   218      18.518  13.569   3.085  1.00 52.39           O
CONECT  161  985
CONECT  200  986
CONECT  214 1026
CONECT  680 1026
CONECT  984  988 1008 1027 1028
CONECT  985  161  989 1015 1029
CONECT  986  200  990 1016 1030
CONECT  987  991 1017 1031 1032
CONECT  988  984  992 1033 1034
CONECT  989  985 1035 1036
CONECT  990  986 1038 1039
CONECT  991  987  993 1041 1042
CONECT  992  988 1006 1012
CONECT  993  991 1007 1013
CONECT  994 1002 1021 1043
CONECT  995 1003 1018 1044
CONECT  996 1004 1019 1045
CONECT  997 1005 1020 1046
CONECT  998 1014 1047 1048 1049
CONECT  999 1009 1050 1051 1052
CONECT 1000 1010 1053 1054 1055
CONECT 1001 1011 1056 1057 1058
CONECT 1002  994 1008 1022
CONECT 1003  995 1009 1023
CONECT 1004  996 1010 1024
CONECT 1005  997 1011 1025
CONECT 1006  992
CONECT 1007  993
CONECT 1008  984 1002 1014
CONECT 1009  999 1003 1015
CONECT 1010 1000 1004 1016
CONECT 1011 1001 1005 1017
CONECT 1012  992
CONECT 1013  993
CONECT 1014  998 1008 1018
CONECT 1015  985 1009 1019
CONECT 1016  986 1010 1020
CONECT 1017  987 1011 1021
CONECT 1018  995 1014 1022
CONECT 1019  996 1015 1023
CONECT 1020  997 1016 1024
CONECT 1021  994 1017 1025
CONECT 1022 1002 1018 1026
CONECT 1023 1003 1019 1026
CONECT 1024 1004 1020 1026
CONECT 1025 1005 1021 1026
CONECT 1026  214  680 1022 1023 1024 1025
CONECT 1027  984
CONECT 1028  984
CONECT 1029  985
CONECT 1030  986
CONECT 1031  987
CONECT 1032  987
CONECT 1033  988
CONECT 1034  988
CONECT 1035  989
CONECT 1036  989
CONECT 1038  990
CONECT 1039  990
CONECT 1041  991
CONECT 1042  991
CONECT 1043  994
CONECT 1044  995
CONECT 1045  996
CONECT 1046  997
CONECT 1047  998
CONECT 1048  998
CONECT 1049  998
CONECT 1050  999
CONECT 1051  999
CONECT 1052  999
CONECT 1053 1000
CONECT 1054 1000
CONECT 1055 1000
CONECT 1056 1001
CONECT 1057 1001
CONECT 1058 1001
END
