# Supplementary material for: Identification of new, well-populated amino-acid sidechain rotamers involving hydroxyl-hydrogen atoms and sulfhydryl-hydrogen atoms
Source: BMC Struct Biol. 2008 Oct 7;8:41. doi: 10.1186/1472-6807-8-41 (PMC2569941; doi:10.1186/1472-6807-8-41)
Supplement: Additional file 1 — Manually-fitted hydrogen atoms in high resolution structures. In these high-resolution X-ray structures, the hydroxyl hydrogen atoms were removed if there is no corresponding electron density but if there is sufficient electron density due to hydrogen-bonding, the hydrogen atom position were fitted manually. [file 1472-6807-8-41-S1.zip › pdb/1cex.pdb]

ATOM      1  N   ARG    17       3.738  67.389  34.087  1.00 34.76           N
ATOM      2  CA  ARG    17       4.776  67.332  33.070  1.00 26.19           C
ATOM      3  C   ARG    17       4.685  66.009  32.322  1.00 20.39           C
ATOM      4  O   ARG    17       3.627  65.675  31.772  1.00 19.51           O
ATOM      5  CB  ARG    17       6.181  67.468  33.626  1.00 34.35           C
ATOM      6  CG  ARG    17       7.267  67.367  32.537  1.00 47.04           C
ATOM      7  CD  ARG    17       8.317  68.460  32.641  1.00 54.33           C
ATOM      8  NE  ARG    17       7.969  69.679  31.935  1.00 65.30           N
ATOM      9  CZ  ARG    17       7.017  69.978  31.089  1.00 64.68           C
ATOM     10  NH1 ARG    17       5.832  69.334  31.031  1.00 82.05           N
ATOM     11  NH2 ARG    17       7.165  71.060  30.254  1.00 79.60           N
ATOM     12 1H   ARG    17       2.940  67.305  33.702  1.00 52.14           H
ATOM     13 2H   ARG    17       3.858  66.728  34.671  1.00 52.14           H
ATOM     14 3H   ARG    17       3.782  68.171  34.511  1.00 52.14           H
ATOM     15  HA  ARG    17       4.624  68.060  32.431  1.00 31.43           H
ATOM     16 1HB  ARG    17       6.262  68.324  34.075  1.00 41.22           H
ATOM     17 2HB  ARG    17       6.329  66.772  34.285  1.00 41.22           H
ATOM     18 1HG  ARG    17       7.703  66.504  32.605  1.00 56.45           H
ATOM     19 2HG  ARG    17       6.845  67.417  31.665  1.00 56.45           H
ATOM     20 1HD  ARG    17       8.457  68.671  33.577  1.00 65.20           H
ATOM     21 2HD  ARG    17       9.155  68.123  32.287  1.00 65.20           H
ATOM     22  HE  ARG    17       8.494  70.338  32.107  1.00 78.35           H
ATOM     23 1HH1 ARG    17       5.668  68.685  31.571  1.00 98.46           H
ATOM     24 2HH1 ARG    17       5.241  69.573  30.454  1.00 98.46           H
ATOM     25 1HH2 ARG    17       7.880  71.536  30.290  1.00 95.52           H
ATOM     26 2HH2 ARG    17       6.542  71.261  29.696  1.00 95.52           H
ATOM     27  N   THR    18       5.754  65.219  32.305  1.00 15.84           N
ATOM     28  CA  THR    18       5.831  63.981  31.498  1.00 12.33           C
ATOM     29  C   THR    18       5.313  62.751  32.167  1.00 10.23           C
ATOM     30  O   THR    18       5.252  61.691  31.506  1.00 10.89           O
ATOM     31  CB  THR    18       7.202  63.761  30.864  1.00 15.26           C
ATOM     32  CG2 THR    18       7.657  64.790  29.882  1.00 19.18           C
ATOM     33  OG1 THR    18       8.142  63.731  31.967  1.00 22.04           O
ATOM     34  H   THR    18       6.433  65.438  32.786  1.00 19.01           H
ATOM     35  HA  THR    18       5.225  64.133  30.743  1.00 14.79           H
ATOM     36  HB  THR    18       7.207  62.885  30.424  1.00 18.31           H
ATOM     37 1HG2 THR    18       7.703  65.646  30.313  1.00 28.78           H
ATOM     38 2HG2 THR    18       8.526  64.552  29.549  1.00 28.78           H
ATOM     39 3HG2 THR    18       7.036  64.832  29.151  1.00 28.78           H
ATOM     40  N   THR    19       4.948  62.802  33.451  1.00 10.35           N
ATOM     41  CA  THR    19       4.300  61.704  34.139  1.00 10.27           C
ATOM     42  C   THR    19       2.947  62.170  34.660  1.00  9.79           C
ATOM     43  O   THR    19       2.848  63.128  35.429  1.00 11.83           O
ATOM     44  CB  THR    19       5.145  61.168  35.304  1.00 13.45           C
ATOM     45  CG2 THR    19       4.443  60.104  36.061  1.00 15.57           C
ATOM     46  OG1 THR    19       6.354  60.619  34.702  1.00 17.18           O
ATOM     47  H   THR    19       5.107  63.523  33.892  1.00 12.43           H
ATOM     48  HA  THR    19       4.154  60.977  33.499  1.00 12.32           H
ATOM     49  HB  THR    19       5.380  61.904  35.908  1.00 16.14           H
ATOM     50 1HG2 THR    19       3.625  60.453  36.422  1.00 23.35           H
ATOM     51 2HG2 THR    19       4.246  59.370  35.474  1.00 23.35           H
ATOM     52 3HG2 THR    19       5.004  59.798  36.778  1.00 23.35           H
ATOM     53  N   ARG    20       1.895  61.427  34.263  1.00  8.77           N
ATOM     54  CA  ARG    20       0.559  61.633  34.807  1.00  8.54           C
ATOM     55  C   ARG    20      -0.052  60.272  35.106  1.00  8.07           C
ATOM     56  O   ARG    20      -0.062  59.377  34.250  1.00  8.46           O
ATOM     57  CB  ARG    20      -0.353  62.422  33.860  1.00  9.54           C
ATOM     58  CG  ARG    20       0.068  63.869  33.678  1.00 11.10           C
ATOM     59  CD  ARG    20      -0.272  64.724  34.895  1.00 11.94           C
ATOM     60  NE  ARG    20      -1.696  64.960  34.994  1.00 12.96           N
ATOM     61  CZ  ARG    20      -2.360  65.967  34.415  1.00 11.69           C
ATOM     62  NH1 ARG    20      -1.701  66.783  33.571  1.00 14.30           N
ATOM     63  NH2 ARG    20      -3.640  66.110  34.635  1.00 13.07           N
ATOM     64  H   ARG    20       2.016  60.814  33.672  1.00 10.52           H
ATOM     65  HA  ARG    20       0.639  62.129  35.648  1.00 10.25           H
ATOM     66 1HB  ARG    20      -0.358  61.986  32.994  1.00 11.45           H
ATOM     67 2HB  ARG    20      -1.258  62.401  34.207  1.00 11.45           H
ATOM     68 1HG  ARG    20       1.025  63.905  33.520  1.00 13.32           H
ATOM     69 2HG  ARG    20      -0.377  64.234  32.897  1.00 13.32           H
ATOM     70 1HD  ARG    20       0.036  64.276  35.698  1.00 14.33           H
ATOM     71 2HD  ARG    20       0.191  65.574  34.830  1.00 14.33           H
ATOM     72  HE  ARG    20      -2.155  64.406  35.466  1.00 15.55           H
ATOM     73 1HH1 ARG    20      -0.858  66.675  33.437  1.00 17.15           H
ATOM     74 2HH1 ARG    20      -2.123  67.413  33.164  1.00 17.15           H
ATOM     75 1HH2 ARG    20      -4.052  65.559  35.150  1.00 15.69           H
ATOM     76 2HH2 ARG    20      -4.070  66.756  34.264  1.00 15.69           H
ATOM     77  N   ASP    21      -0.542  60.134  36.327  1.00  8.51           N
ATOM     78  CA  ASP    21      -1.167  58.937  36.843  1.00  8.40           C
ATOM     79  C   ASP    21      -2.522  59.240  37.434  1.00  8.67           C
ATOM     80  O   ASP    21      -2.889  58.754  38.510  1.00  9.57           O
ATOM     81  CB  ASP    21      -0.271  58.222  37.858  1.00  9.91           C
ATOM     82  CG  ASP    21       0.902  57.541  37.206  1.00  9.57           C
ATOM     83  OD1 ASP    21       0.713  56.679  36.336  1.00 12.21           O
ATOM     84  OD2 ASP    21       2.054  57.875  37.556  1.00 12.49           O
ATOM     85  H   ASP    21      -0.484  60.810  36.856  1.00 10.21           H
ATOM     86  HA  ASP    21      -1.304  58.326  36.089  1.00 10.08           H
ATOM     87 1HB  ASP    21       0.055  58.867  38.504  1.00 11.89           H
ATOM     88 2HB  ASP    21      -0.797  57.561  38.336  1.00 11.89           H
ATOM     89  N   ASP    22      -3.317  60.078  36.762  1.00  8.16           N
ATOM     90  CA  ASP    22      -4.534  60.574  37.380  1.00  8.83           C
ATOM     91  C   ASP    22      -5.553  59.511  37.649  1.00  8.60           C
ATOM     92  O   ASP    22      -6.329  59.600  38.588  1.00 10.86           O
ATOM     93  CB  ASP    22      -5.181  61.666  36.530  1.00  8.79           C
ATOM     94  CG  ASP    22      -4.424  62.933  36.310  1.00  9.92           C
ATOM     95  OD1 ASP    22      -3.326  63.178  36.876  1.00 12.44           O
ATOM     96  OD2 ASP    22      -4.947  63.756  35.510  1.00 10.33           O
ATOM     97  H   ASP    22      -3.108  60.323  35.965  1.00  9.79           H
ATOM     98  HA  ASP    22      -4.289  60.974  38.240  1.00 10.60           H
ATOM     99 1HB  ASP    22      -5.380  61.285  35.660  1.00 10.55           H
ATOM    100 2HB  ASP    22      -6.030  61.896  36.941  1.00 10.55           H
ATOM    101  N   LEU    23      -5.623  58.466  36.792  1.00  8.25           N
ATOM    102  CA  LEU    23      -6.538  57.377  37.022  1.00  8.43           C
ATOM    103  C   LEU    23      -6.122  56.525  38.201  1.00  9.19           C
ATOM    104  O   LEU    23      -6.922  56.194  39.071  1.00 10.96           O
ATOM    105  CB  LEU    23      -6.665  56.499  35.721  1.00  9.21           C
ATOM    106  CG  LEU    23      -7.381  55.189  35.872  1.00 10.79           C
ATOM    107  CD1 LEU    23      -8.853  55.355  36.281  1.00 13.27           C
ATOM    108  CD2 LEU    23      -7.240  54.361  34.593  1.00 13.45           C
ATOM    109  H   LEU    23      -5.113  58.451  36.100  1.00  9.90           H
ATOM    110  HA  LEU    23      -7.420  57.757  37.219  1.00 10.11           H
ATOM    111 1HB  LEU    23      -7.126  57.021  35.046  1.00 11.05           H
ATOM    112 2HB  LEU    23      -5.772  56.320  35.388  1.00 11.05           H
ATOM    113  HG  LEU    23      -6.934  54.694  36.590  1.00 12.95           H
ATOM    114 1HD1 LEU    23      -8.902  55.813  37.123  1.00 19.91           H
ATOM    115 2HD1 LEU    23      -9.316  55.865  35.612  1.00 19.91           H
ATOM    116 3HD1 LEU    23      -9.262  54.490  36.363  1.00 19.91           H
ATOM    117 1HD2 LEU    23      -7.619  54.844  33.855  1.00 20.18           H
ATOM    118 2HD2 LEU    23      -6.310  54.193  34.421  1.00 20.18           H
ATOM    119 3HD2 LEU    23      -7.701  53.526  34.700  1.00 20.18           H
ATOM    120  N   ILE    24      -4.830  56.150  38.225  1.00  8.94           N
ATOM    121  CA  ILE    24      -4.337  55.325  39.356  1.00  9.35           C
ATOM    122  C   ILE    24      -4.513  56.100  40.670  1.00  9.02           C
ATOM    123  O   ILE    24      -4.902  55.510  41.684  1.00 10.81           O
ATOM    124  CB  ILE    24      -2.891  54.910  39.111  1.00 10.40           C
ATOM    125  CG1 ILE    24      -2.772  53.970  37.918  1.00 11.97           C
ATOM    126  CG2 ILE    24      -2.310  54.279  40.391  1.00 14.30           C
ATOM    127  CD1 ILE    24      -1.379  53.626  37.515  1.00 15.49           C
ATOM    128  H   ILE    24      -4.296  56.386  37.593  1.00 10.72           H
ATOM    129  HA  ILE    24      -4.885  54.513  39.404  1.00 11.22           H
ATOM    130  HB  ILE    24      -2.375  55.719  38.912  1.00 12.48           H
ATOM    131 1HG1 ILE    24      -3.243  53.148  38.126  1.00 14.36           H
ATOM    132 2HG1 ILE    24      -3.219  54.378  37.159  1.00 14.36           H
ATOM    133 1HG2 ILE    24      -2.341  54.919  41.106  1.00 21.45           H
ATOM    134 2HG2 ILE    24      -2.827  53.506  40.630  1.00 21.45           H
ATOM    135 3HG2 ILE    24      -1.399  54.019  40.235  1.00 21.45           H
ATOM    136 1HD1 ILE    24      -0.907  54.428  37.279  1.00 23.23           H
ATOM    137 2HD1 ILE    24      -0.932  53.195  38.247  1.00 23.23           H
ATOM    138 3HD1 ILE    24      -1.401  53.033  36.760  1.00 23.23           H
ATOM    139  N   ASN    25      -4.209  57.374  40.691  1.00 10.98           N
ATOM    140  CA  ASN    25      -4.217  58.188  41.904  1.00 12.89           C
ATOM    141  C   ASN    25      -5.599  58.675  42.285  1.00 14.74           C
ATOM    142  O   ASN    25      -5.811  58.972  43.441  1.00 17.85           O
ATOM    143  CB  ASN    25      -3.280  59.392  41.779  1.00 14.96           C
ATOM    144  CG  ASN    25      -1.817  59.051  41.764  1.00 19.71           C
ATOM    145  ND2 ASN    25      -1.069  59.959  41.136  1.00 23.93           N
ATOM    146  OD1 ASN    25      -1.406  58.072  42.260  1.00 22.59           O
ATOM    147  H   ASN    25      -3.992  57.752  39.950  1.00 13.17           H
ATOM    148  HA  ASN    25      -3.886  57.630  42.639  1.00 15.47           H
ATOM    149 1HB  ASN    25      -3.495  59.867  40.961  1.00 17.95           H
ATOM    150 2HB  ASN    25      -3.449  59.994  42.520  1.00 17.95           H
ATOM    151 1HD2 ASN    25      -0.218  59.846  41.074  1.00 28.72           H
ATOM    152 2HD2 ASN    25      -1.436  60.657  40.794  1.00 28.72           H
ATOM    153  N   GLY    26      -6.535  58.717  41.368  1.00 15.22           N
ATOM    154  CA  GLY    26      -7.795  59.396  41.509  1.00 19.69           C
ATOM    155  C   GLY    26      -8.753  58.741  42.449  1.00 20.49           C
ATOM    156  O   GLY    26      -8.768  57.513  42.588  1.00 18.39           O
ATOM    157  H   GLY    26      -6.385  58.307  40.627  1.00 18.26           H
ATOM    158 1HA  GLY    26      -7.627  60.300  41.818  1.00 23.63           H
ATOM    159 2HA  GLY    26      -8.212  59.459  40.635  1.00 23.63           H
ATOM    160  N   ASN    27      -9.601  59.501  43.133  1.00 23.23           N
ATOM    161  CA  ASN    27     -10.619  58.921  44.029  1.00 24.60           C
ATOM    162  C   ASN    27     -11.845  58.451  43.287  1.00 24.68           C
ATOM    163  O   ASN    27     -12.424  59.238  42.607  1.00 23.66           O
ATOM    164  CB  ASN    27     -11.046  59.952  45.047  1.00 24.01           C
ATOM    165  CG  ASN    27     -10.201  60.001  46.180  1.00 24.35           C
ATOM    166  ND2 ASN    27     -10.172  59.164  47.145  1.00 21.39           N
ATOM    167  OD1 ASN    27      -9.251  60.932  46.137  1.00 27.57           O
ATOM    168  H   ASN    27      -9.555  60.356  43.052  1.00 27.87           H
ATOM    169  HA  ASN    27     -10.225  58.158  44.501  1.00 29.52           H
ATOM    170 1HB  ASN    27     -11.056  60.825  44.624  1.00 28.81           H
ATOM    171 2HB  ASN    27     -11.950  59.753  45.336  1.00 28.81           H
ATOM    172 1HD2 ASN    27      -9.552  59.214  47.739  1.00 25.67           H
ATOM    173 2HD2 ASN    27     -10.772  58.551  47.201  1.00 25.67           H
ATOM    174  N   SER    28     -12.247  57.170  43.552  1.00 28.17           N
ATOM    175  CA  SER    28     -13.428  56.728  42.769  1.00 31.30           C
ATOM    176  C   SER    28     -14.683  57.370  43.262  1.00 29.26           C
ATOM    177  O   SER    28     -15.678  57.494  42.485  1.00 37.89           O
ATOM    178  CB  SER    28     -13.629  55.203  42.857  1.00 34.87           C
ATOM    179  OG  SER    28     -14.009  54.858  44.200  1.00 44.90           O
ATOM    180  H   SER    28     -11.850  56.664  44.123  1.00 33.80           H
ATOM    181  HA  SER    28     -13.294  56.976  41.830  1.00 37.57           H
ATOM    182 1HB  SER    28     -14.321  54.925  42.237  1.00 41.84           H
ATOM    183 2HB  SER    28     -12.806  54.747  42.620  1.00 41.84           H
ATOM    184  N   ALA    29     -14.718  58.014  44.455  1.00 28.08           N
ATOM    185  CA  ALA    29     -15.920  58.715  44.741  1.00 26.60           C
ATOM    186  C   ALA    29     -16.041  60.049  44.063  1.00 25.59           C
ATOM    187  O   ALA    29     -17.055  60.740  44.149  1.00 28.97           O
ATOM    188  CB  ALA    29     -16.083  58.920  46.240  1.00 29.11           C
ATOM    189  H   ALA    29     -14.055  57.999  45.003  1.00 33.70           H
ATOM    190  HA  ALA    29     -16.667  58.159  44.436  1.00 31.91           H
ATOM    191 1HB  ALA    29     -16.008  58.075  46.688  1.00 43.66           H
ATOM    192 2HB  ALA    29     -15.398  59.513  46.558  1.00 43.66           H
ATOM    193 3HB  ALA    29     -16.945  59.303  46.419  1.00 43.66           H
ATOM    194  N   SER    30     -14.994  60.476  43.377  1.00 25.34           N
ATOM    195  CA  SER    30     -14.941  61.725  42.658  1.00 27.51           C
ATOM    196  C   SER    30     -14.442  61.543  41.241  1.00 22.22           C
ATOM    197  O   SER    30     -13.539  62.347  40.761  1.00 22.56           O
ATOM    198  CB  SER    30     -14.289  62.863  43.333  1.00 30.23           C
ATOM    199  OG  SER    30     -13.043  62.683  43.950  1.00 44.87           O
ATOM    200  H   SER    30     -14.296  59.974  43.359  1.00 30.41           H
ATOM    201  HA  SER    30     -15.877  61.996  42.559  1.00 33.01           H
ATOM    202 1HB  SER    30     -14.189  63.571  42.678  1.00 36.28           H
ATOM    203 2HB  SER    30     -14.903  63.189  44.010  1.00 36.28           H
ATOM    204  N   CYS    31     -14.943  60.594  40.529  1.00 20.86           N
ATOM    205  CA  CYS    31     -14.434  60.342  39.151  1.00 19.75           C
ATOM    206  C   CYS    31     -14.595  61.546  38.272  1.00 16.19           C
ATOM    207  O   CYS    31     -15.563  62.283  38.259  1.00 18.13           O
ATOM    208  CB  CYS    31     -15.337  59.226  38.581  1.00 21.76           C
ATOM    209  SG  CYS    31     -14.858  57.574  39.122  1.00 25.68           S
ATOM    210  H   CYS    31     -15.573  60.105  40.849  1.00 25.03           H
ATOM    211  HA  CYS    31     -13.498  60.052  39.174  1.00 23.70           H
ATOM    212 1HB  CYS    31     -16.253  59.393  38.854  1.00 26.11           H
ATOM    213 2HB  CYS    31     -15.307  59.261  37.612  1.00 26.11           H
ATOM    214  N   ALA    32     -13.642  61.666  37.367  1.00 15.94           N
ATOM    215  CA  ALA    32     -13.733  62.555  36.228  1.00 13.27           C
ATOM    216  C   ALA    32     -14.783  62.042  35.268  1.00 11.89           C
ATOM    217  O   ALA    32     -15.067  60.863  35.190  1.00 16.42           O
ATOM    218  CB  ALA    32     -12.364  62.568  35.529  1.00 17.08           C
ATOM    219  H   ALA    32     -12.930  61.193  37.459  1.00 19.13           H
ATOM    220  HA  ALA    32     -13.966  63.459  36.526  1.00 15.92           H
ATOM    221 1HB  ALA    32     -12.138  61.677  35.253  1.00 25.62           H
ATOM    222 2HB  ALA    32     -12.403  63.142  34.760  1.00 25.62           H
ATOM    223 3HB  ALA    32     -11.698  62.894  36.138  1.00 25.62           H
ATOM    224  N   ASP    33     -15.290  62.958  34.441  1.00 11.27           N
ATOM    225  CA  ASP    33     -16.211  62.654  33.345  1.00 12.31           C
ATOM    226  C   ASP    33     -15.522  62.022  32.134  1.00 10.20           C
ATOM    227  O   ASP    33     -16.177  61.341  31.366  1.00 11.20           O
ATOM    228  CB  ASP    33     -16.969  63.906  32.872  1.00 17.55           C
ATOM    229  CG  ASP    33     -17.905  64.443  33.960  1.00 21.91           C
ATOM    230  OD1 ASP    33     -18.486  63.654  34.693  1.00 24.80           O
ATOM    231  OD2 ASP    33     -18.144  65.637  33.869  1.00 33.27           O
ATOM    232  H   ASP    33     -15.062  63.778  34.560  1.00 13.52           H
ATOM    233  HA  ASP    33     -16.873  62.014  33.680  1.00 14.77           H
ATOM    234 1HB  ASP    33     -16.330  64.595  32.630  1.00 21.06           H
ATOM    235 2HB  ASP    33     -17.487  63.688  32.082  1.00 21.06           H
ATOM    236  N   VAL    34     -14.259  62.341  31.946  1.00  9.36           N
ATOM    237  CA  VAL    34     -13.482  61.942  30.777  1.00  8.83           C
ATOM    238  C   VAL    34     -12.146  61.402  31.294  1.00  8.77           C
ATOM    239  O   VAL    34     -11.510  62.012  32.150  1.00  9.93           O
ATOM    240  CB  VAL    34     -13.229  63.154  29.855  1.00  9.86           C
ATOM    241  CG1 VAL    34     -12.443  62.725  28.605  1.00 13.09           C
ATOM    242  CG2 VAL    34     -14.533  63.824  29.457  1.00 13.42           C
ATOM    243  H   VAL    34     -13.867  62.813  32.549  1.00 11.23           H
ATOM    244  HA  VAL    34     -13.958  61.241  30.284  1.00 10.59           H
ATOM    245  HB  VAL    34     -12.689  63.806  30.348  1.00 11.83           H
ATOM    246 1HG1 VAL    34     -11.622  62.304  28.873  1.00 19.64           H
ATOM    247 2HG1 VAL    34     -12.968  62.106  28.093  1.00 19.64           H
ATOM    248 3HG1 VAL    34     -12.246  63.497  28.070  1.00 19.64           H
ATOM    249 1HG2 VAL    34     -15.012  64.086  30.247  1.00 20.13           H
ATOM    250 2HG2 VAL    34     -14.345  64.600  28.925  1.00 20.13           H
ATOM    251 3HG2 VAL    34     -15.067  63.209  28.949  1.00 20.13           H
ATOM    252  N   ILE    35     -11.727  60.253  30.751  1.00  8.37           N
ATOM    253  CA  ILE    35     -10.441  59.657  31.101  1.00  8.00           C
ATOM    254  C   ILE    35      -9.681  59.396  29.819  1.00  7.72           C
ATOM    255  O   ILE    35     -10.176  58.740  28.917  1.00  8.80           O
ATOM    256  CB  ILE    35     -10.622  58.344  31.917  1.00  9.05           C
ATOM    257  CG1 ILE    35     -11.371  58.633  33.208  1.00 11.64           C
ATOM    258  CG2 ILE    35      -9.277  57.704  32.183  1.00 12.71           C
ATOM    259  CD1 ILE    35     -11.838  57.379  33.958  1.00 13.10           C
ATOM    260  H   ILE    35     -12.230  59.854  30.179  1.00 10.05           H
ATOM    261  HA  ILE    35      -9.934  60.298  31.643  1.00  9.60           H
ATOM    262  HB  ILE    35     -11.158  57.721  31.383  1.00 10.86           H
ATOM    263 1HG1 ILE    35     -10.795  59.149  33.793  1.00 13.96           H
ATOM    264 2HG1 ILE    35     -12.146  59.179  33.002  1.00 13.96           H
ATOM    265 1HG2 ILE    35      -8.832  57.535  31.348  1.00 19.06           H
ATOM    266 2HG2 ILE    35      -8.741  58.295  32.717  1.00 19.06           H
ATOM    267 3HG2 ILE    35      -9.403  56.875  32.651  1.00 19.06           H
ATOM    268 1HD1 ILE    35     -12.429  56.872  33.397  1.00 19.66           H
ATOM    269 2HD1 ILE    35     -11.076  56.842  34.189  1.00 19.66           H
ATOM    270 3HD1 ILE    35     -12.301  57.639  34.758  1.00 19.66           H
ATOM    271  N   PHE    36      -8.476  59.933  29.743  1.00  7.80           N
ATOM    272  CA  PHE    36      -7.569  59.829  28.576  1.00  7.07           C
ATOM    273  C   PHE    36      -6.387  58.933  28.921  1.00  7.15           C
ATOM    274  O   PHE    36      -5.668  59.223  29.877  1.00  9.24           O
ATOM    275  CB  PHE    36      -7.080  61.208  28.202  1.00  8.44           C
ATOM    276  CG  PHE    36      -6.125  61.265  27.030  1.00  8.22           C
ATOM    277  CD1 PHE    36      -6.454  60.772  25.798  1.00  9.52           C
ATOM    278  CD2 PHE    36      -4.901  61.870  27.158  1.00 10.40           C
ATOM    279  CE1 PHE    36      -5.641  60.878  24.689  1.00 11.41           C
ATOM    280  CE2 PHE    36      -4.039  62.010  26.041  1.00 12.06           C
ATOM    281  CZ  PHE    36      -4.419  61.480  24.856  1.00 11.98           C
ATOM    282  H   PHE    36      -8.196  60.377  30.424  1.00  9.36           H
ATOM    283  HA  PHE    36      -8.058  59.443  27.819  1.00  8.49           H
ATOM    284 1HB  PHE    36      -7.850  61.761  27.997  1.00 10.13           H
ATOM    285 2HB  PHE    36      -6.640  61.596  28.975  1.00 10.13           H
ATOM    286  HD1 PHE    36      -7.273  60.341  25.703  1.00 11.43           H
ATOM    287  HD2 PHE    36      -4.632  62.192  27.988  1.00 12.48           H
ATOM    288  HE1 PHE    36      -5.911  60.553  23.860  1.00 13.70           H
ATOM    289  HE2 PHE    36      -3.228  62.457  26.122  1.00 14.47           H
ATOM    290  HZ  PHE    36      -3.835  61.525  24.133  1.00 14.38           H
ATOM    291  N   ILE    37      -6.218  57.863  28.142  1.00  6.22           N
ATOM    292  CA  ILE    37      -5.148  56.902  28.315  1.00  6.88           C
ATOM    293  C   ILE    37      -4.228  56.987  27.115  1.00  6.53           C
ATOM    294  O   ILE    37      -4.676  56.852  25.966  1.00  8.22           O
ATOM    295  CB  ILE    37      -5.694  55.494  28.543  1.00  8.13           C
ATOM    296  CG1 ILE    37      -6.600  55.459  29.789  1.00 11.78           C
ATOM    297  CG2 ILE    37      -4.523  54.501  28.691  1.00 11.42           C
ATOM    298  CD1 ILE    37      -7.285  54.200  30.077  1.00 14.92           C
ATOM    299  H   ILE    37      -6.776  57.737  27.501  1.00  7.47           H
ATOM    300  HA  ILE    37      -4.635  57.160  29.109  1.00  8.25           H
ATOM    301  HB  ILE    37      -6.226  55.234  27.762  1.00  9.75           H
ATOM    302 1HG1 ILE    37      -6.060  55.690  30.560  1.00 14.14           H
ATOM    303 2HG1 ILE    37      -7.273  56.151  29.690  1.00 14.14           H
ATOM    304 1HG2 ILE    37      -3.992  54.511  27.892  1.00 17.13           H
ATOM    305 2HG2 ILE    37      -3.979  54.757  29.440  1.00 17.13           H
ATOM    306 3HG2 ILE    37      -4.869  53.617  28.835  1.00 17.13           H
ATOM    307 1HD1 ILE    37      -7.853  53.969  29.338  1.00 22.37           H
ATOM    308 2HD1 ILE    37      -6.636  53.506  30.211  1.00 22.37           H
ATOM    309 3HD1 ILE    37      -7.817  54.299  30.870  1.00 22.37           H
ATOM    310  N   TYR    38      -2.946  57.249  27.339  1.00  6.30           N
ATOM    311  CA  TYR    38      -1.996  57.603  26.290  1.00  6.24           C
ATOM    312  C   TYR    38      -0.689  56.823  26.397  1.00  5.96           C
ATOM    313  O   TYR    38      -0.113  56.728  27.496  1.00  7.30           O
ATOM    314  CB  TYR    38      -1.701  59.099  26.356  1.00  7.45           C
ATOM    315  CG  TYR    38      -0.703  59.575  25.318  1.00  7.35           C
ATOM    316  CD1 TYR    38      -1.093  59.854  24.012  1.00  8.05           C
ATOM    317  CD2 TYR    38       0.646  59.629  25.605  1.00  7.29           C
ATOM    318  CE1 TYR    38      -0.169  60.220  23.056  1.00  8.52           C
ATOM    319  CE2 TYR    38       1.571  59.978  24.645  1.00  7.58           C
ATOM    320  CZ  TYR    38       1.169  60.264  23.360  1.00  7.27           C
ATOM    321  OH  TYR    38       2.069  60.609  22.357  1.00  9.01           O
ATOM    322  H   TYR    38      -2.659  57.209  28.148  1.00  7.56           H
ATOM    323  HA  TYR    38      -2.405  57.405  25.421  1.00  7.49           H
ATOM    324 1HB  TYR    38      -2.531  59.587  26.238  1.00  8.94           H
ATOM    325 2HB  TYR    38      -1.359  59.312  27.239  1.00  8.94           H
ATOM    326  HD1 TYR    38      -1.991  59.793  23.780  1.00  9.66           H
ATOM    327  HD2 TYR    38       0.937  59.426  26.464  1.00  8.75           H
ATOM    328  HE1 TYR    38      -0.455  60.439  22.198  1.00 10.23           H
ATOM    329  HE2 TYR    38       2.473  60.022  24.867  1.00  9.10           H
ATOM    330  HH  TYR    38       2.816  60.658  22.690  1.00 13.52           H
ATOM    331  N   ALA    39      -0.195  56.321  25.272  1.00  6.01           N
ATOM    332  CA  ALA    39       1.048  55.582  25.221  1.00  6.16           C
ATOM    333  C   ALA    39       2.113  56.338  24.403  1.00  5.96           C
ATOM    334  O   ALA    39       1.917  56.706  23.240  1.00  6.97           O
ATOM    335  CB  ALA    39       0.834  54.193  24.599  1.00  8.08           C
ATOM    336  H   ALA    39      -0.633  56.440  24.541  1.00  7.22           H
ATOM    337  HA  ALA    39       1.381  55.466  26.135  1.00  7.39           H
ATOM    338 1HB  ALA    39       0.171  53.716  25.104  1.00 12.12           H
ATOM    339 2HB  ALA    39       0.536  54.292  23.692  1.00 12.12           H
ATOM    340 3HB  ALA    39       1.660  53.705  24.613  1.00 12.12           H
ATOM    341  N   ARG    40       3.286  56.519  25.031  1.00  6.38           N
ATOM    342  CA  ARG    40       4.400  57.266  24.460  1.00  6.34           C
ATOM    343  C   ARG    40       5.154  56.480  23.420  1.00  6.63           C
ATOM    344  O   ARG    40       4.939  55.273  23.203  1.00  7.47           O
ATOM    345  CB  ARG    40       5.347  57.708  25.610  1.00  7.12           C
ATOM    346  CG  ARG    40       6.228  56.593  26.142  1.00  7.17           C
ATOM    347  CD  ARG    40       6.868  56.974  27.463  1.00  7.94           C
ATOM    348  NE  ARG    40       7.799  55.992  27.995  1.00  8.85           N
ATOM    349  CZ  ARG    40       7.455  54.891  28.637  1.00  9.66           C
ATOM    350  NH1 ARG    40       6.200  54.559  28.815  1.00 10.76           N
ATOM    351  NH2 ARG    40       8.426  54.074  29.106  1.00 12.28           N
ATOM    352  H   ARG    40       3.385  56.176  25.814  1.00  7.65           H
ATOM    353  HA  ARG    40       4.040  58.071  24.033  1.00  7.61           H
ATOM    354 1HB  ARG    40       5.913  58.427  25.289  1.00  8.55           H
ATOM    355 2HB  ARG    40       4.812  58.058  26.339  1.00  8.55           H
ATOM    356 1HG  ARG    40       5.694  55.792  26.263  1.00  8.60           H
ATOM    357 2HG  ARG    40       6.922  56.394  25.494  1.00  8.60           H
ATOM    358 1HD  ARG    40       7.338  57.815  27.347  1.00  9.53           H
ATOM    359 2HD  ARG    40       6.165  57.120  28.115  1.00  9.53           H
ATOM    360  HE  ARG    40       8.639  56.141  27.884  1.00 10.62           H
ATOM    361 1HH1 ARG    40       5.574  55.065  28.511  1.00 12.91           H
ATOM    362 2HH1 ARG    40       6.002  53.836  29.237  1.00 12.91           H
ATOM    363 1HH2 ARG    40       9.253  54.281  28.994  1.00 14.74           H
ATOM    364 2HH2 ARG    40       8.216  53.348  29.515  1.00 14.74           H
ATOM    365  N   GLY    41       6.062  57.183  22.728  1.00  6.80           N
ATOM    366  CA  GLY    41       6.922  56.584  21.711  1.00  8.13           C
ATOM    367  C   GLY    41       8.143  55.942  22.283  1.00  7.59           C
ATOM    368  O   GLY    41       8.458  55.996  23.467  1.00  8.63           O
ATOM    369  H   GLY    41       6.142  58.024  22.890  1.00  8.16           H
ATOM    370 1HA  GLY    41       6.414  55.918  21.221  1.00  9.75           H
ATOM    371 2HA  GLY    41       7.192  57.272  21.082  1.00  9.75           H
ATOM    372  N   SER    42       8.906  55.263  21.412  1.00  9.20           N
ATOM    373  CA  SER    42      10.110  54.592  21.823  1.00  9.24           C
ATOM    374  C   SER    42      11.123  55.547  22.462  1.00  8.51           C
ATOM    375  O   SER    42      11.378  56.632  21.945  1.00  9.72           O
ATOM    376  CB  SER    42      10.797  53.870  20.686  1.00 10.62           C
ATOM    377  OG  SER    42       9.923  52.882  20.108  1.00 12.43           O
ATOM    378  H   SER    42       8.669  55.228  20.586  1.00 11.04           H
ATOM    379  HA  SER    42       9.865  53.923  22.496  1.00 11.09           H
ATOM    380 1HB  SER    42      11.056  54.511  20.005  1.00 12.75           H
ATOM    381 2HB  SER    42      11.601  53.439  21.015  1.00 12.75           H
ATOM    382  N   THR    43      11.720  55.096  23.563  1.00  8.53           N
ATOM    383  CA  THR    43      12.806  55.802  24.231  1.00  8.58           C
ATOM    384  C   THR    43      12.346  57.088  24.913  1.00  8.89           C
ATOM    385  O   THR    43      13.184  57.826  25.449  1.00 10.94           O
ATOM    386  CB  THR    43      14.010  56.047  23.315  1.00  9.80           C
ATOM    387  CG2 THR    43      15.312  56.132  24.090  1.00 13.03           C
ATOM    388  OG1 THR    43      14.114  55.008  22.319  1.00 10.72           O
ATOM    389  H   THR    43      11.452  54.351  23.896  1.00 10.24           H
ATOM    390  HA  THR    43      13.120  55.210  24.946  1.00 10.30           H
ATOM    391  HB  THR    43      13.874  56.901  22.852  1.00 11.76           H
ATOM    392  HG1 THR    43      14.333  54.259  22.572  1.00 16.09           H
ATOM    393 1HG2 THR    43      15.458  55.309  24.561  1.00 19.54           H
ATOM    394 2HG2 THR    43      16.038  56.286  23.481  1.00 19.54           H
ATOM    395 3HG2 THR    43      15.263  56.856  24.719  1.00 19.54           H
ATOM    396  N   GLU    44      11.038  57.384  24.935  1.00  8.33           N
ATOM    397  CA  GLU    44      10.563  58.600  25.533  1.00  8.28           C
ATOM    398  C   GLU    44      10.466  58.496  27.048  1.00  8.79           C
ATOM    399  O   GLU    44      10.374  57.406  27.630  1.00 10.39           O
ATOM    400  CB  GLU    44       9.229  59.031  24.914  1.00  7.73           C
ATOM    401  CG  GLU    44       9.331  59.400  23.448  1.00  8.60           C
ATOM    402  CD  GLU    44       8.131  60.173  22.989  1.00  8.24           C
ATOM    403  OE1 GLU    44       6.971  59.848  23.321  1.00  8.86           O
ATOM    404  OE2 GLU    44       8.332  61.158  22.246  1.00 14.53           O
ATOM    405  H   GLU    44      10.475  56.836  24.585  1.00  9.99           H
ATOM    406  HA  GLU    44      11.218  59.300  25.330  1.00  9.94           H
ATOM    407 1HB  GLU    44       8.591  58.307  25.011  1.00  9.27           H
ATOM    408 2HB  GLU    44       8.888  59.794  25.406  1.00  9.27           H
ATOM    409 1HG  GLU    44      10.129  59.932  23.305  1.00 10.31           H
ATOM    410 2HG  GLU    44       9.413  58.591  22.918  1.00 10.31           H
ATOM    411  N   THR    45      10.447  59.653  27.705  1.00 10.81           N
ATOM    412  CA  THR    45      10.478  59.747  29.150  1.00 11.30           C
ATOM    413  C   THR    45       9.120  59.798  29.781  1.00 10.91           C
ATOM    414  O   THR    45       8.084  60.089  29.151  1.00 11.33           O
ATOM    415  CB  THR    45      11.322  60.923  29.590  1.00 14.82           C
ATOM    416  CG2 THR    45      12.685  60.964  29.038  1.00 21.70           C
ATOM    417  OG1 THR    45      10.637  62.125  29.249  1.00 20.81           O
ATOM    418  H   THR    45      10.415  60.381  27.249  1.00 12.98           H
ATOM    419  HA  THR    45      10.919  58.937  29.481  1.00 13.56           H
ATOM    420  HB  THR    45      11.396  60.888  30.567  1.00 17.78           H
ATOM    421  HG1 THR    45      10.556  62.170  28.434  1.00 31.22           H
ATOM    422 1HG2 THR    45      13.162  60.174  29.303  1.00 32.54           H
ATOM    423 2HG2 THR    45      12.641  61.006  28.080  1.00 32.54           H
ATOM    424 3HG2 THR    45      13.142  61.740  29.372  1.00 32.54           H
ATOM    425  N   GLY    46       9.117  59.514  31.099  1.00 11.18           N
ATOM    426  CA  GLY    46       7.873  59.523  31.859  1.00 10.93           C
ATOM    427  C   GLY    46       6.919  58.493  31.312  1.00 10.11           C
ATOM    428  O   GLY    46       7.325  57.436  30.827  1.00 11.77           O
ATOM    429  H   GLY    46       9.856  59.326  31.496  1.00 13.42           H
ATOM    430 1HA  GLY    46       8.059  59.331  32.791  1.00 13.12           H
ATOM    431 2HA  GLY    46       7.466  60.402  31.807  1.00 13.12           H
ATOM    432  N   ASN    47       5.627  58.801  31.421  1.00  8.57           N
ATOM    433  CA  ASN    47       4.636  57.976  30.769  1.00  7.94           C
ATOM    434  C   ASN    47       3.886  58.741  29.689  1.00  7.64           C
ATOM    435  O   ASN    47       2.996  58.139  29.040  1.00  8.98           O
ATOM    436  CB  ASN    47       3.721  57.242  31.751  1.00  8.53           C
ATOM    437  CG  ASN    47       2.888  58.137  32.616  1.00  8.13           C
ATOM    438  ND2 ASN    47       2.247  57.541  33.615  1.00 10.54           N
ATOM    439  OD1 ASN    47       2.773  59.328  32.348  1.00  8.92           O
ATOM    440  H   ASN    47       5.384  59.489  31.877  1.00 10.28           H
ATOM    441  HA  ASN    47       5.139  57.277  30.301  1.00  9.53           H
ATOM    442 1HB  ASN    47       3.130  56.661  31.247  1.00 10.24           H
ATOM    443 2HB  ASN    47       4.267  56.680  32.322  1.00 10.24           H
ATOM    444 1HD2 ASN    47       1.717  57.995  34.116  1.00 12.65           H
ATOM    445 2HD2 ASN    47       2.363  56.702  33.760  1.00 12.65           H
ATOM    446  N   LEU    48       4.228  59.997  29.421  1.00  7.81           N
ATOM    447  CA  LEU    48       3.593  60.783  28.370  1.00  7.47           C
ATOM    448  C   LEU    48       4.548  61.180  27.252  1.00  7.62           C
ATOM    449  O   LEU    48       4.086  61.574  26.166  1.00  8.29           O
ATOM    450  CB  LEU    48       2.950  62.054  28.910  1.00  8.59           C
ATOM    451  CG  LEU    48       1.790  61.849  29.880  1.00 10.09           C
ATOM    452  CD1 LEU    48       1.300  63.244  30.304  1.00 13.16           C
ATOM    453  CD2 LEU    48       0.660  61.036  29.298  1.00 11.38           C
ATOM    454  H   LEU    48       4.851  60.362  29.889  1.00  9.37           H
ATOM    455  HA  LEU    48       2.883  60.234  27.975  1.00  8.97           H
ATOM    456 1HB  LEU    48       3.635  62.576  29.358  1.00 10.31           H
ATOM    457 2HB  LEU    48       2.631  62.578  28.158  1.00 10.31           H
ATOM    458  HG  LEU    48       2.129  61.385  30.674  1.00 12.11           H
ATOM    459 1HD1 LEU    48       2.033  63.744  30.671  1.00 19.75           H
ATOM    460 2HD1 LEU    48       0.948  63.706  29.540  1.00 19.75           H
ATOM    461 3HD1 LEU    48       0.612  63.154  30.967  1.00 19.75           H
ATOM    462 1HD2 LEU    48       0.312  61.481  28.522  1.00 17.08           H
ATOM    463 2HD2 LEU    48       0.985  60.168  29.050  1.00 17.08           H
ATOM    464 3HD2 LEU    48      -0.036  60.943  29.953  1.00 17.08           H
ATOM    465  N   GLY    49       5.849  61.136  27.453  1.00  7.59           N
ATOM    466  CA  GLY    49       6.792  61.509  26.432  1.00  8.13           C
ATOM    467  C   GLY    49       6.630  62.931  25.914  1.00  8.26           C
ATOM    468  O   GLY    49       6.270  63.840  26.662  1.00 10.39           O
ATOM    469  H   GLY    49       6.144  60.876  28.218  1.00  9.11           H
ATOM    470 1HA  GLY    49       7.689  61.408  26.786  1.00  9.76           H
ATOM    471 2HA  GLY    49       6.701  60.895  25.686  1.00  9.76           H
ATOM    472  N   THR    50       6.942  63.120  24.625  1.00  8.44           N
ATOM    473  CA  THR    50       7.051  64.436  24.036  1.00  9.84           C
ATOM    474  C   THR    50       5.739  65.037  23.623  1.00  9.53           C
ATOM    475  O   THR    50       5.613  66.271  23.640  1.00 13.68           O
ATOM    476  CB  THR    50       8.000  64.436  22.814  1.00 11.82           C
ATOM    477  CG2 THR    50       9.414  64.109  23.207  1.00 14.38           C
ATOM    478  OG1 THR    50       7.474  63.606  21.803  1.00 13.01           O
ATOM    479  H   THR    50       7.083  62.432  24.128  1.00 10.13           H
ATOM    480  HA  THR    50       7.444  65.028  24.712  1.00 11.81           H
ATOM    481  HB  THR    50       8.007  65.349  22.459  1.00 14.18           H
ATOM    482  HG1 THR    50       7.740  62.833  21.865  1.00 19.52           H
ATOM    483 1HG2 THR    50       9.441  63.239  23.610  1.00 21.57           H
ATOM    484 2HG2 THR    50       9.972  64.118  22.426  1.00 21.57           H
ATOM    485 3HG2 THR    50       9.731  64.763  23.834  1.00 21.57           H
ATOM    486  N   LEU    51       4.746  64.251  23.209  1.00  8.56           N
ATOM    487  CA  LEU    51       3.495  64.761  22.681  1.00  8.41           C
ATOM    488  C   LEU    51       2.381  64.801  23.701  1.00  8.72           C
ATOM    489  O   LEU    51       1.464  65.607  23.616  1.00 10.05           O
ATOM    490  CB  LEU    51       3.040  63.938  21.448  1.00  8.62           C
ATOM    491  CG  LEU    51       4.031  63.862  20.322  1.00  9.83           C
ATOM    492  CD1 LEU    51       3.420  62.990  19.189  1.00 12.64           C
ATOM    493  CD2 LEU    51       4.429  65.212  19.737  1.00 11.75           C
ATOM    494  H   LEU    51       4.852  63.399  23.257  1.00 10.28           H
ATOM    495  HA  LEU    51       3.654  65.680  22.380  1.00 10.10           H
ATOM    496 1HB  LEU    51       2.837  63.036  21.739  1.00 10.34           H
ATOM    497 2HB  LEU    51       2.219  64.326  21.107  1.00 10.34           H
ATOM    498  HG  LEU    51       4.840  63.417  20.652  1.00 11.79           H
ATOM    499 1HD1 LEU    51       3.237  62.110  19.525  1.00 18.95           H
ATOM    500 2HD1 LEU    51       2.604  63.391  18.881  1.00 18.95           H
ATOM    501 3HD1 LEU    51       4.042  62.931  18.460  1.00 18.95           H
ATOM    502 1HD2 LEU    51       4.827  65.754  20.422  1.00 17.63           H
ATOM    503 2HD2 LEU    51       5.061  65.080  19.027  1.00 17.63           H
ATOM    504 3HD2 LEU    51       3.649  65.654  19.392  1.00 17.63           H
ATOM    505  N   GLY    52       2.384  63.839  24.635  1.00  9.19           N
ATOM    506  CA  GLY    52       1.290  63.716  25.557  1.00  9.21           C
ATOM    507  C   GLY    52       0.975  64.938  26.394  1.00  9.11           C
ATOM    508  O   GLY    52      -0.195  65.276  26.587  1.00 10.63           O
ATOM    509  H   GLY    52       3.045  63.291  24.682  1.00 11.02           H
ATOM    510 1HA  GLY    52       0.494  63.481  25.054  1.00 11.05           H
ATOM    511 2HA  GLY    52       1.481  62.979  26.158  1.00 11.05           H
ATOM    512  N   PRO    53       2.001  65.651  26.885  1.00  9.64           N
ATOM    513  CA  PRO    53       1.704  66.848  27.727  1.00 10.57           C
ATOM    514  C   PRO    53       0.929  67.910  26.996  1.00 10.12           C
ATOM    515  O   PRO    53       0.082  68.591  27.555  1.00 11.69           O
ATOM    516  CB  PRO    53       3.038  67.292  28.220  1.00 12.25           C
ATOM    517  CG  PRO    53       3.881  66.021  28.190  1.00 13.19           C
ATOM    518  CD  PRO    53       3.431  65.329  26.935  1.00 11.00           C
ATOM    519  HA  PRO    53       1.173  66.557  28.498  1.00 12.69           H
ATOM    520 1HB  PRO    53       3.414  67.972  27.639  1.00 14.71           H
ATOM    521 2HB  PRO    53       2.975  67.646  29.121  1.00 14.71           H
ATOM    522 1HG  PRO    53       4.827  66.232  28.151  1.00 15.83           H
ATOM    523 2HG  PRO    53       3.711  65.472  28.971  1.00 15.83           H
ATOM    524 1HD  PRO    53       3.896  65.675  26.157  1.00 13.20           H
ATOM    525 2HD  PRO    53       3.574  64.372  26.991  1.00 13.20           H
ATOM    526  N   SER    54       1.207  68.092  25.710  1.00 10.66           N
ATOM    527  CA  SER    54       0.533  69.079  24.867  1.00 11.38           C
ATOM    528  C   SER    54      -0.951  68.733  24.733  1.00 10.37           C
ATOM    529  O   SER    54      -1.848  69.577  24.775  1.00 13.48           O
ATOM    530  CB  SER    54       1.183  69.167  23.467  1.00 14.29           C
ATOM    531  OG  SER    54       2.440  69.749  23.545  1.00 20.45           O
ATOM    532  H   SER    54       1.817  67.602  25.353  1.00 12.79           H
ATOM    533  HA  SER    54       0.608  69.956  25.298  1.00 13.65           H
ATOM    534 1HB  SER    54       1.262  68.277  23.090  1.00 17.15           H
ATOM    535 2HB  SER    54       0.618  69.694  22.881  1.00 17.15           H
ATOM    536  N   ILE    55      -1.238  67.455  24.478  1.00  9.78           N
ATOM    537  CA  ILE    55      -2.604  67.015  24.366  1.00  9.80           C
ATOM    538  C   ILE    55      -3.335  67.250  25.698  1.00  9.62           C
ATOM    539  O   ILE    55      -4.432  67.798  25.744  1.00 11.26           O
ATOM    540  CB  ILE    55      -2.727  65.552  23.915  1.00  9.92           C
ATOM    541  CG1 ILE    55      -1.930  65.295  22.629  1.00 11.51           C
ATOM    542  CG2 ILE    55      -4.182  65.160  23.810  1.00 13.21           C
ATOM    543  CD1 ILE    55      -1.782  63.785  22.336  1.00 15.01           C
ATOM    544  H   ILE    55      -0.599  66.887  24.381  1.00 11.73           H
ATOM    545  HA  ILE    55      -3.040  67.572  23.687  1.00 11.76           H
ATOM    546  HB  ILE    55      -2.328  64.998  24.618  1.00 11.91           H
ATOM    547 1HG1 ILE    55      -2.380  65.723  21.884  1.00 13.82           H
ATOM    548 2HG1 ILE    55      -1.050  65.692  22.714  1.00 13.82           H
ATOM    549 1HG2 ILE    55      -4.623  65.344  24.643  1.00 19.81           H
ATOM    550 2HG2 ILE    55      -4.600  65.664  23.108  1.00 19.81           H
ATOM    551 3HG2 ILE    55      -4.248  64.222  23.614  1.00 19.81           H
ATOM    552 1HD1 ILE    55      -1.323  63.361  23.064  1.00 22.52           H
ATOM    553 2HD1 ILE    55      -2.652  63.392  22.234  1.00 22.52           H
ATOM    554 3HD1 ILE    55      -1.280  63.664  21.527  1.00 22.52           H
ATOM    555  N   ALA    56      -2.664  66.854  26.780  1.00  9.74           N
ATOM    556  CA  ALA    56      -3.250  66.946  28.115  1.00 10.41           C
ATOM    557  C   ALA    56      -3.662  68.390  28.495  1.00 10.26           C
ATOM    558  O   ALA    56      -4.760  68.574  29.005  1.00 11.93           O
ATOM    559  CB  ALA    56      -2.284  66.371  29.141  1.00 12.30           C
ATOM    560  H   ALA    56      -1.869  66.538  26.690  1.00 11.69           H
ATOM    561  HA  ALA    56      -4.058  66.393  28.125  1.00 12.49           H
ATOM    562 1HB  ALA    56      -2.042  65.478  28.887  1.00 18.44           H
ATOM    563 2HB  ALA    56      -1.496  66.918  29.180  1.00 18.44           H
ATOM    564 3HB  ALA    56      -2.706  66.355  30.003  1.00 18.44           H
ATOM    565  N   SER    57      -2.781  69.306  28.239  1.00 11.13           N
ATOM    566  CA  SER    57      -3.074  70.717  28.586  1.00 12.18           C
ATOM    567  C   SER    57      -4.313  71.207  27.887  1.00 11.68           C
ATOM    568  O   SER    57      -5.138  71.930  28.452  1.00 13.60           O
ATOM    569  CB  SER    57      -1.870  71.582  28.289  1.00 17.85           C
ATOM    570  OG ASER    57      -0.770  71.395  29.043  0.51 21.10           O
ATOM    571  OG BSER    57      -1.455  71.666  27.009  0.27 14.79           O
ATOM    572  OG CSER    57      -1.989  72.912  28.484  0.22 17.85           O
ATOM    573  H   SER    57      -2.033  69.096  27.870  1.00 13.36           H
ATOM    574  HA  SER    57      -3.240  70.758  29.551  1.00 14.62           H
ATOM    575  HG ASER    57      -1.118  71.122  29.734  0.51 31.64           H
ATOM    576  N   ASN    58      -4.489  70.827  26.614  1.00 11.43           N
ATOM    577  CA  ASN    58      -5.675  71.245  25.858  1.00 12.29           C
ATOM    578  C   ASN    58      -6.941  70.558  26.304  1.00 11.89           C
ATOM    579  O   ASN    58      -8.025  71.123  26.312  1.00 14.15           O
ATOM    580  CB  ASN    58      -5.382  71.044  24.376  1.00 14.49           C
ATOM    581  CG  ASN    58      -4.433  72.028  23.812  1.00 15.18           C
ATOM    582  ND2 ASN    58      -3.295  71.630  23.384  1.00 20.90           N
ATOM    583  OD1 ASN    58      -4.780  73.216  23.796  1.00 21.78           O
ATOM    584  H   ASN    58      -3.898  70.331  26.235  1.00 13.72           H
ATOM    585  HA  ASN    58      -5.794  72.206  26.006  1.00 14.75           H
ATOM    586 1HB  ASN    58      -5.021  70.153  24.247  1.00 17.38           H
ATOM    587 2HB  ASN    58      -6.216  71.097  23.883  1.00 17.38           H
ATOM    588 1HD2 ASN    58      -2.732  72.198  23.067  1.00 25.08           H
ATOM    589 2HD2 ASN    58      -3.093  70.795  23.414  1.00 25.08           H
ATOM    590  N   LEU    59      -6.833  69.290  26.749  1.00 11.13           N
ATOM    591  CA  LEU    59      -8.007  68.598  27.313  1.00 11.33           C
ATOM    592  C   LEU    59      -8.418  69.254  28.662  1.00 11.95           C
ATOM    593  O   LEU    59      -9.614  69.426  28.914  1.00 13.73           O
ATOM    594  CB  LEU    59      -7.746  67.109  27.515  1.00 10.99           C
ATOM    595  CG  LEU    59      -7.481  66.300  26.265  1.00 10.96           C
ATOM    596  CD1 LEU    59      -7.083  64.905  26.637  1.00 12.76           C
ATOM    597  CD2 LEU    59      -8.618  66.324  25.280  1.00 16.39           C
ATOM    598  H   LEU    59      -6.077  68.883  26.705  1.00 13.36           H
ATOM    599  HA  LEU    59      -8.752  68.696  26.684  1.00 13.59           H
ATOM    600 1HB  LEU    59      -6.983  67.012  28.106  1.00 13.19           H
ATOM    601 2HB  LEU    59      -8.513  66.725  27.968  1.00 13.19           H
ATOM    602  HG  LEU    59      -6.709  66.708  25.820  1.00 13.15           H
ATOM    603 1HD1 LEU    59      -6.357  64.936  27.265  1.00 19.14           H
ATOM    604 2HD1 LEU    59      -7.831  64.454  27.034  1.00 19.14           H
ATOM    605 3HD1 LEU    59      -6.804  64.432  25.849  1.00 19.14           H
ATOM    606 1HD2 LEU    59      -8.840  67.234  25.070  1.00 24.58           H
ATOM    607 2HD2 LEU    59      -8.356  65.866  24.478  1.00 24.58           H
ATOM    608 3HD2 LEU    59      -9.382  65.888  25.662  1.00 24.58           H
ATOM    609  N   GLU    60      -7.442  69.612  29.475  1.00 12.32           N
ATOM    610  CA  GLU    60      -7.755  70.301  30.747  1.00 13.71           C
ATOM    611  C   GLU    60      -8.453  71.629  30.515  1.00 14.76           C
ATOM    612  O   GLU    60      -9.327  71.989  31.275  1.00 17.22           O
ATOM    613  CB  GLU    60      -6.489  70.474  31.552  1.00 14.37           C
ATOM    614  CG  GLU    60      -5.888  69.222  32.070  1.00 15.01           C
ATOM    615  CD  GLU    60      -4.484  69.378  32.622  1.00 18.93           C
ATOM    616  OE1 GLU    60      -3.875  70.471  32.511  1.00 27.34           O
ATOM    617  OE2 GLU    60      -3.902  68.423  33.085  1.00 26.95           O
ATOM    618  H   GLU    60      -6.625  69.446  29.265  1.00 14.78           H
ATOM    619  HA  GLU    60      -8.362  69.727  31.260  1.00 16.45           H
ATOM    620 1HB  GLU    60      -5.832  70.922  30.996  1.00 17.24           H
ATOM    621 2HB  GLU    60      -6.680  71.056  32.303  1.00 17.24           H
ATOM    622 1HG  GLU    60      -6.459  68.871  32.771  1.00 18.01           H
ATOM    623 2HG  GLU    60      -5.868  68.568  31.354  1.00 18.01           H
ATOM    624  N   SER    61      -8.017  72.372  29.491  1.00 14.74           N
ATOM    625  CA  SER    61      -8.686  73.634  29.149  1.00 18.70           C
ATOM    626  C   SER    61     -10.116  73.448  28.744  1.00 18.28           C
ATOM    627  O   SER    61     -10.945  74.301  29.064  1.00 22.27           O
ATOM    628  CB  SER    61      -7.866  74.340  28.054  1.00 20.32           C
ATOM    629  OG ASER    61      -6.645  74.755  28.555  0.69 27.22           O
ATOM    630  OG BSER    61      -8.478  75.573  27.695  0.31 28.60           O
ATOM    631  H   SER    61      -7.340  72.109  29.030  1.00 17.69           H
ATOM    632  HA  SER    61      -8.673  74.204  29.946  1.00 22.44           H
ATOM    633 1HB  SER    61      -7.723  73.732  27.312  1.00 24.38           H
ATOM    634  N   ALA    62     -10.449  72.383  28.034  1.00 17.29           N
ATOM    635  CA  ALA    62     -11.819  72.116  27.548  1.00 18.10           C
ATOM    636  C   ALA    62     -12.731  71.587  28.646  1.00 18.02           C
ATOM    637  O   ALA    62     -13.903  71.976  28.671  1.00 22.43           O
ATOM    638  CB  ALA    62     -11.760  71.110  26.388  1.00 19.96           C
ATOM    639  H   ALA    62      -9.834  71.813  27.845  1.00 20.75           H
ATOM    640  HA  ALA    62     -12.196  72.955  27.210  1.00 21.72           H
ATOM    641 1HB  ALA    62     -11.183  71.449  25.699  1.00 29.94           H
ATOM    642 2HB  ALA    62     -11.417  70.272  26.708  1.00 29.94           H
ATOM    643 3HB  ALA    62     -12.641  70.980  26.032  1.00 29.94           H
ATOM    644  N   PHE    63     -12.277  70.650  29.482  1.00 17.22           N
ATOM    645  CA  PHE    63     -13.077  69.947  30.428  1.00 17.84           C
ATOM    646  C   PHE    63     -12.880  70.411  31.866  1.00 20.04           C
ATOM    647  O   PHE    63     -13.728  70.021  32.708  1.00 24.71           O
ATOM    648  CB  PHE    63     -12.847  68.439  30.342  1.00 17.39           C
ATOM    649  CG  PHE    63     -13.156  67.850  28.985  1.00 16.96           C
ATOM    650  CD1 PHE    63     -14.404  67.997  28.463  1.00 19.22           C
ATOM    651  CD2 PHE    63     -12.138  67.274  28.235  1.00 18.52           C
ATOM    652  CE1 PHE    63     -14.712  67.496  27.200  1.00 21.78           C
ATOM    653  CE2 PHE    63     -12.439  66.805  26.970  1.00 21.25           C
ATOM    654  CZ  PHE    63     -13.728  66.977  26.454  1.00 19.75           C
ATOM    655  H   PHE    63     -11.440  70.457  29.447  1.00 20.66           H
ATOM    656  HA  PHE    63     -14.015  70.111  30.195  1.00 21.41           H
ATOM    657 1HB  PHE    63     -11.920  68.252  30.561  1.00 20.87           H
ATOM    658 2HB  PHE    63     -13.400  68.000  31.007  1.00 20.87           H
ATOM    659  HD1 PHE    63     -15.059  68.436  28.955  1.00 23.07           H
ATOM    660  HD2 PHE    63     -11.276  67.205  28.576  1.00 22.23           H
ATOM    661  HE1 PHE    63     -15.585  67.521  26.880  1.00 26.13           H
ATOM    662  HE2 PHE    63     -11.787  66.376  26.463  1.00 25.50           H
ATOM    663  HZ  PHE    63     -13.905  66.726  25.576  1.00 23.70           H
ATOM    664  N   GLY    64     -11.848  71.207  32.134  1.00 21.54           N
ATOM    665  CA  GLY    64     -11.520  71.600  33.477  1.00 23.45           C
ATOM    666  C   GLY    64     -10.575  70.580  34.116  1.00 23.72           C
ATOM    667  O   GLY    64     -10.546  69.400  33.763  1.00 21.67           O
ATOM    668  H   GLY    64     -11.364  71.496  31.485  1.00 25.84           H
ATOM    669 1HA  GLY    64     -11.097  72.472  33.466  1.00 28.14           H
ATOM    670 2HA  GLY    64     -12.332  71.665  34.004  1.00 28.14           H
ATOM    671  N   LYS    65      -9.758  71.011  35.013  1.00 27.17           N
ATOM    672  CA  LYS    65      -8.772  70.128  35.634  1.00 30.69           C
ATOM    673  C   LYS    65      -9.417  68.993  36.390  1.00 30.79           C
ATOM    674  O   LYS    65      -8.892  67.876  36.402  1.00 33.16           O
ATOM    675  CB  LYS    65      -7.947  70.961  36.671  1.00 34.21           C
ATOM    676  CG  LYS    65      -6.500  71.072  36.320  1.00 50.55           C
ATOM    677  CD  LYS    65      -5.654  70.212  37.239  1.00 52.51           C
ATOM    678  CE  LYS    65      -4.637  69.439  36.394  1.00 51.86           C
ATOM    679  NZ  LYS    65      -3.425  70.276  36.088  1.00 51.31           N
ATOM    680  H   LYS    65      -9.793  71.836  35.252  1.00 32.60           H
ATOM    681  HA  LYS    65      -8.172  69.768  34.948  1.00 36.82           H
ATOM    682 1HB  LYS    65      -8.326  71.852  36.731  1.00 41.05           H
ATOM    683 2HB  LYS    65      -8.029  70.546  37.544  1.00 41.05           H
ATOM    684 1HG  LYS    65      -6.368  70.791  35.401  1.00 60.66           H
ATOM    685 2HG  LYS    65      -6.220  71.998  36.394  1.00 60.66           H
ATOM    686 1HD  LYS    65      -5.193  70.771  37.883  1.00 63.01           H
ATOM    687 2HD  LYS    65      -6.220  69.591  37.725  1.00 63.01           H
ATOM    688 1HE  LYS    65      -4.363  68.641  36.873  1.00 62.23           H
ATOM    689 2HE  LYS    65      -5.054  69.162  35.564  1.00 62.23           H
ATOM    690 1HZ  LYS    65      -3.032  70.519  36.848  1.00 76.97           H
ATOM    691 2HZ  LYS    65      -2.853  69.802  35.597  1.00 76.97           H
ATOM    692 3HZ  LYS    65      -3.672  71.002  35.636  1.00 76.97           H
ATOM    693  N   ASP    66     -10.615  69.278  36.948  1.00 30.42           N
ATOM    694  CA  ASP    66     -11.293  68.158  37.621  1.00 32.08           C
ATOM    695  C   ASP    66     -12.189  67.339  36.727  1.00 30.25           C
ATOM    696  O   ASP    66     -12.702  66.264  37.108  1.00 32.07           O
ATOM    697  CB  ASP    66     -12.004  68.607  38.889  1.00 45.40           C
ATOM    698  CG  ASP    66     -11.151  69.143  39.988  1.00 46.27           C
ATOM    699  OD1 ASP    66     -10.525  68.353  40.743  1.00 47.88           O
ATOM    700  OD2 ASP    66     -11.239  70.386  40.266  1.00 62.41           O
ATOM    701  H   ASP    66     -10.959  70.065  36.912  1.00 36.50           H
ATOM    702  HA  ASP    66     -10.582  67.552  37.914  1.00 38.50           H
ATOM    703 1HB  ASP    66     -12.648  69.291  38.647  1.00 54.48           H
ATOM    704 2HB  ASP    66     -12.504  67.852  39.237  1.00 54.48           H
ATOM    705  N   GLY    67     -12.426  67.719  35.468  1.00 20.36           N
ATOM    706  CA  GLY    67     -13.278  67.018  34.555  1.00 18.60           C
ATOM    707  C   GLY    67     -12.641  65.979  33.704  1.00 15.53           C
ATOM    708  O   GLY    67     -13.325  65.156  33.098  1.00 17.52           O
ATOM    709  H   GLY    67     -12.040  68.434  35.186  1.00 24.43           H
ATOM    710 1HA  GLY    67     -13.985  66.596  35.067  1.00 22.32           H
ATOM    711 2HA  GLY    67     -13.695  67.671  33.971  1.00 22.32           H
ATOM    712  N   VAL    68     -11.311  65.951  33.675  1.00 12.80           N
ATOM    713  CA  VAL    68     -10.560  64.982  32.870  1.00 11.39           C
ATOM    714  C   VAL    68      -9.404  64.431  33.691  1.00 10.55           C
ATOM    715  O   VAL    68      -8.680  65.172  34.364  1.00 14.70           O
ATOM    716  CB  VAL    68     -10.079  65.598  31.523  1.00 12.06           C
ATOM    717  CG1 VAL    68      -9.171  66.795  31.661  1.00 16.28           C
ATOM    718  CG2 VAL    68      -9.444  64.529  30.637  1.00 12.42           C
ATOM    719  H   VAL    68     -10.875  66.523  34.146  1.00 15.36           H
ATOM    720  HA  VAL    68     -11.161  64.237  32.661  1.00 13.66           H
ATOM    721  HB  VAL    68     -10.882  65.908  31.055  1.00 14.47           H
ATOM    722 1HG1 VAL    68      -9.591  67.452  32.221  1.00 24.42           H
ATOM    723 2HG1 VAL    68      -8.340  66.522  32.055  1.00 24.42           H
ATOM    724 3HG1 VAL    68      -9.005  67.172  30.794  1.00 24.42           H
ATOM    725 1HG2 VAL    68     -10.038  63.779  30.564  1.00 18.63           H
ATOM    726 2HG2 VAL    68      -9.279  64.893  29.764  1.00 18.63           H
ATOM    727 3HG2 VAL    68      -8.614  64.243  31.026  1.00 18.63           H
ATOM    728  N   TRP    69      -9.209  63.133  33.605  1.00  9.50           N
ATOM    729  CA  TRP    69      -8.073  62.443  34.152  1.00  9.46           C
ATOM    730  C   TRP    69      -7.146  62.012  33.028  1.00  8.73           C
ATOM    731  O   TRP    69      -7.590  61.431  32.050  1.00 11.19           O
ATOM    732  CB  TRP    69      -8.483  61.237  34.966  1.00  9.84           C
ATOM    733  CG  TRP    69      -9.046  61.530  36.316  1.00 12.30           C
ATOM    734  CD1 TRP    69      -9.092  62.720  36.948  1.00 14.41           C
ATOM    735  CD2 TRP    69      -9.653  60.542  37.201  1.00 13.57           C
ATOM    736  CE2 TRP    69     -10.028  61.243  38.350  1.00 16.96           C
ATOM    737  CE3 TRP    69      -9.872  59.182  37.114  1.00 16.35           C
ATOM    738  NE1 TRP    69      -9.712  62.548  38.177  1.00 16.84           N
ATOM    739  CZ2 TRP    69     -10.638  60.583  39.430  1.00 19.47           C
ATOM    740  CZ3 TRP    69     -10.473  58.516  38.164  1.00 19.59           C
ATOM    741  CH2 TRP    69     -10.830  59.237  39.288  1.00 21.33           C
ATOM    742  H   TRP    69      -9.802  62.666  33.194  1.00 11.40           H
ATOM    743  HA  TRP    69      -7.586  63.061  34.737  1.00 11.35           H
ATOM    744 1HB  TRP    69      -9.144  60.738  34.461  1.00 11.81           H
ATOM    745 2HB  TRP    69      -7.707  60.664  35.076  1.00 11.81           H
ATOM    746  HD1 TRP    69      -8.763  63.523  36.616  1.00 17.30           H
ATOM    747  HE1 TRP    69      -9.872  63.175  38.743  1.00 20.21           H
ATOM    748  HE3 TRP    69      -9.616  58.716  36.351  1.00 19.62           H
ATOM    749  HZ2 TRP    69     -10.898  61.038  40.199  1.00 23.36           H
ATOM    750  HZ3 TRP    69     -10.634  57.601  38.116  1.00 23.51           H
ATOM    751  HH2 TRP    69     -11.226  58.778  39.993  1.00 25.59           H
ATOM    752  N   ILE    70      -5.872  62.366  33.151  1.00  7.68           N
ATOM    753  CA  ILE    70      -4.825  62.030  32.220  1.00  7.75           C
ATOM    754  C   ILE    70      -3.993  60.903  32.784  1.00  7.11           C
ATOM    755  O   ILE    70      -3.468  61.013  33.903  1.00  8.44           O
ATOM    756  CB  ILE    70      -3.919  63.259  31.967  1.00  9.43           C
ATOM    757  CG1 ILE    70      -4.671  64.556  31.632  1.00 11.65           C
ATOM    758  CG2 ILE    70      -2.806  62.905  30.961  1.00 11.20           C
ATOM    759  CD1 ILE    70      -5.426  64.436  30.355  1.00 12.54           C
ATOM    760  H   ILE    70      -5.654  62.833  33.840  1.00  9.21           H
ATOM    761  HA  ILE    70      -5.225  61.743  31.372  1.00  9.30           H
ATOM    762  HB  ILE    70      -3.462  63.430  32.817  1.00 11.32           H
ATOM    763 1HG1 ILE    70      -5.288  64.764  32.351  1.00 13.98           H
ATOM    764 2HG1 ILE    70      -4.036  65.286  31.562  1.00 13.98           H
ATOM    765 1HG2 ILE    70      -2.380  62.087  31.229  1.00 16.80           H
ATOM    766 2HG2 ILE    70      -3.188  62.795  30.087  1.00 16.80           H
ATOM    767 3HG2 ILE    70      -2.157  63.612  30.940  1.00 16.80           H
ATOM    768 1HD1 ILE    70      -4.815  64.245  29.639  1.00 18.81           H
ATOM    769 2HD1 ILE    70      -6.066  63.724  30.427  1.00 18.81           H
ATOM    770 3HD1 ILE    70      -5.883  65.260  30.175  1.00 18.81           H
ATOM    771  N   GLN    71      -3.863  59.799  32.034  1.00  7.40           N
ATOM    772  CA  GLN    71      -3.155  58.611  32.488  1.00  7.14           C
ATOM    773  C   GLN    71      -2.257  58.101  31.393  1.00  7.20           C
ATOM    774  O   GLN    71      -2.693  57.638  30.343  1.00  8.96           O
ATOM    775  CB  GLN    71      -4.170  57.535  32.871  1.00  7.83           C
ATOM    776  CG  GLN    71      -3.534  56.217  33.344  1.00  8.25           C
ATOM    777  CD  GLN    71      -2.770  56.375  34.617  1.00  7.77           C
ATOM    778  NE2 GLN    71      -1.479  56.062  34.565  1.00  8.78           N
ATOM    779  OE1 GLN    71      -3.295  56.838  35.648  1.00  9.20           O
ATOM    780  H   GLN    71      -4.214  59.792  31.249  1.00  8.88           H
ATOM    781  HA  GLN    71      -2.612  58.837  33.272  1.00  8.57           H
ATOM    782 1HB  GLN    71      -4.737  57.880  33.579  1.00  9.39           H
ATOM    783 2HB  GLN    71      -4.735  57.352  32.104  1.00  9.39           H
ATOM    784 1HG  GLN    71      -4.232  55.556  33.473  1.00  9.91           H
ATOM    785 2HG  GLN    71      -2.936  55.888  32.654  1.00  9.91           H
ATOM    786 1HE2 GLN    71      -0.980  56.176  35.256  1.00 10.54           H
ATOM    787 2HE2 GLN    71      -1.142  55.744  33.840  1.00 10.54           H
ATOM    788  N   GLY    72      -0.941  58.182  31.592  1.00  7.09           N
ATOM    789  CA  GLY    72      -0.004  57.546  30.681  1.00  7.23           C
ATOM    790  C   GLY    72       0.146  56.086  30.956  1.00  7.05           C
ATOM    791  O   GLY    72      -0.113  55.577  32.035  1.00  9.01           O
ATOM    792  H   GLY    72      -0.642  58.618  32.271  1.00  8.50           H
ATOM    793 1HA  GLY    72      -0.313  57.668  29.770  1.00  8.68           H
ATOM    794 2HA  GLY    72       0.861  57.976  30.762  1.00  8.68           H
ATOM    795  N   VAL    73       0.656  55.342  29.946  1.00  7.17           N
ATOM    796  CA  VAL    73       0.924  53.937  30.100  1.00  7.55           C
ATOM    797  C   VAL    73       2.347  53.757  30.595  1.00  7.48           C
ATOM    798  O   VAL    73       3.305  53.931  29.842  1.00  8.97           O
ATOM    799  CB  VAL    73       0.668  53.149  28.797  1.00  8.28           C
ATOM    800  CG1 VAL    73       0.881  51.658  29.058  1.00 10.30           C
ATOM    801  CG2 VAL    73      -0.752  53.390  28.289  1.00  9.57           C
ATOM    802  H   VAL    73       0.825  55.720  29.192  1.00  8.60           H
ATOM    803  HA  VAL    73       0.319  53.588  30.787  1.00  9.06           H
ATOM    804  HB  VAL    73       1.306  53.447  28.115  1.00  9.94           H
ATOM    805 1HG1 VAL    73       1.775  51.514  29.377  1.00 15.44           H
ATOM    806 2HG1 VAL    73       0.253  51.356  29.718  1.00 15.44           H
ATOM    807 3HG1 VAL    73       0.750  51.169  28.242  1.00 15.44           H
ATOM    808 1HG2 VAL    73      -0.879  54.328  28.127  1.00 14.35           H
ATOM    809 2HG2 VAL    73      -0.887  52.904  27.472  1.00 14.35           H
ATOM    810 3HG2 VAL    73      -1.383  53.091  28.947  1.00 14.35           H
ATOM    811  N   GLY    74       2.499  53.413  31.859  1.00  9.13           N
ATOM    812  CA  GLY    74       3.798  53.207  32.497  1.00 10.41           C
ATOM    813  C   GLY    74       3.991  51.755  32.818  1.00 10.34           C
ATOM    814  O   GLY    74       3.753  50.894  31.948  1.00 10.85           O
ATOM    815  H   GLY    74       1.792  53.305  32.337  1.00 10.95           H
ATOM    816 1HA  GLY    74       4.504  53.506  31.903  1.00 12.50           H
ATOM    817 2HA  GLY    74       3.848  53.730  33.312  1.00 12.50           H
ATOM    818  N   GLY    75       4.388  51.431  34.024  1.00 12.58           N
ATOM    819  CA  GLY    75       4.487  50.028  34.419  1.00 13.50           C
ATOM    820  C   GLY    75       5.402  49.247  33.548  1.00 12.95           C
ATOM    821  O   GLY    75       6.559  49.584  33.295  1.00 15.90           O
ATOM    822  H   GLY    75       4.592  52.049  34.587  1.00 15.10           H
ATOM    823 1HA  GLY    75       4.803  49.979  35.334  1.00 16.19           H
ATOM    824 2HA  GLY    75       3.604  49.628  34.388  1.00 16.19           H
ATOM    825  N   ALA    76       4.892  48.146  33.014  1.00 13.06           N
ATOM    826  CA  ALA    76       5.622  47.232  32.166  1.00 13.55           C
ATOM    827  C   ALA    76       5.924  47.805  30.804  1.00 12.99           C
ATOM    828  O   ALA    76       6.740  47.202  30.077  1.00 16.03           O
ATOM    829  CB  ALA    76       4.877  45.919  32.052  1.00 16.80           C
ATOM    830  H   ALA    76       4.070  47.962  33.185  1.00 15.68           H
ATOM    831  HA  ALA    76       6.480  47.047  32.603  1.00 16.27           H
ATOM    832 1HB  ALA    76       4.697  45.576  32.931  1.00 25.20           H
ATOM    833 2HB  ALA    76       4.048  46.060  31.589  1.00 25.20           H
ATOM    834 3HB  ALA    76       5.412  45.288  31.566  1.00 25.20           H
ATOM    835  N   TYR    77       5.336  48.906  30.382  1.00 10.76           N
ATOM    836  CA  TYR    77       5.632  49.472  29.073  1.00  9.62           C
ATOM    837  C   TYR    77       6.893  50.320  29.170  1.00 10.09           C
ATOM    838  O   TYR    77       6.884  51.479  29.641  1.00 12.46           O
ATOM    839  CB  TYR    77       4.483  50.318  28.545  1.00  9.17           C
ATOM    840  CG  TYR    77       4.767  50.921  27.173  1.00  8.27           C
ATOM    841  CD1 TYR    77       5.388  50.212  26.177  1.00  8.65           C
ATOM    842  CD2 TYR    77       4.405  52.235  26.920  1.00  8.62           C
ATOM    843  CE1 TYR    77       5.643  50.779  24.916  1.00  8.51           C
ATOM    844  CE2 TYR    77       4.658  52.833  25.680  1.00  8.53           C
ATOM    845  CZ  TYR    77       5.277  52.087  24.677  1.00  8.25           C
ATOM    846  OH  TYR    77       5.587  52.610  23.433  1.00  9.76           O
ATOM    847  H   TYR    77       4.765  49.299  30.891  1.00 12.91           H
ATOM    848  HA  TYR    77       5.795  48.739  28.444  1.00 11.55           H
ATOM    849 1HB  TYR    77       3.686  49.768  28.489  1.00 11.01           H
ATOM    850 2HB  TYR    77       4.305  51.035  29.173  1.00 11.01           H
ATOM    851  HD1 TYR    77       5.647  49.334  26.340  1.00 10.38           H
ATOM    852  HD2 TYR    77       3.987  52.729  27.587  1.00 10.34           H
ATOM    853  HE1 TYR    77       6.053  50.277  24.249  1.00 10.22           H
ATOM    854  HE2 TYR    77       4.415  53.717  25.526  1.00 10.23           H
ATOM    855  N   ARG    78       7.987  49.743  28.709  1.00 11.26           N
ATOM    856  CA  ARG    78       9.312  50.348  28.750  1.00 12.98           C
ATOM    857  C   ARG    78       9.686  51.070  27.504  1.00 11.96           C
ATOM    858  O   ARG    78      10.763  51.736  27.445  1.00 12.15           O
ATOM    859  CB  ARG    78      10.374  49.289  29.087  1.00 18.49           C
ATOM    860  CG  ARG    78      10.206  48.760  30.510  1.00 23.25           C
ATOM    861  CD  ARG    78      10.462  49.840  31.579  1.00 32.23           C
ATOM    862  NE  ARG    78       9.263  50.548  32.023  1.00 35.29           N
ATOM    863  CZ  ARG    78       9.026  51.847  32.023  1.00 38.75           C
ATOM    864  NH1 ARG    78      10.000  52.713  31.764  1.00 41.76           N
ATOM    865  NH2 ARG    78       7.782  52.322  32.396  1.00 37.55           N
ATOM    866  H   ARG    78       7.913  48.959  28.363  1.00 13.51           H
ATOM    867  HA  ARG    78       9.312  51.004  29.479  1.00 15.57           H
ATOM    868 1HB  ARG    78      10.303  48.553  28.460  1.00 22.19           H
ATOM    869 2HB  ARG    78      11.258  49.679  28.992  1.00 22.19           H
ATOM    870 1HG  ARG    78       9.305  48.416  30.616  1.00 27.90           H
ATOM    871 2HG  ARG    78      10.823  48.024  30.649  1.00 27.90           H
ATOM    872 1HD  ARG    78      10.879  49.423  32.348  1.00 38.67           H
ATOM    873 2HD  ARG    78      11.090  50.488  31.221  1.00 38.67           H
ATOM    874  HE  ARG    78       8.628  50.052  32.325  1.00 42.35           H
ATOM    875 1HH1 ARG    78      10.794  52.429  31.594  1.00 50.11           H
ATOM    876 2HH1 ARG    78       9.836  53.557  31.766  1.00 50.11           H
ATOM    877 1HH2 ARG    78       7.163  51.771  32.628  1.00 45.06           H
ATOM    878 2HH2 ARG    78       7.626  53.168  32.396  1.00 45.06           H
ATOM    879  N   ALA    79       8.848  51.031  26.465  1.00  9.79           N
ATOM    880  CA  ALA    79       9.048  51.786  25.238  1.00  9.64           C
ATOM    881  C   ALA    79      10.402  51.488  24.632  1.00  9.16           C
ATOM    882  O   ALA    79      11.139  52.356  24.149  1.00 11.74           O
ATOM    883  CB  ALA    79       8.794  53.252  25.435  1.00 12.17           C
ATOM    884  H   ALA    79       8.151  50.531  26.525  1.00 11.74           H
ATOM    885  HA  ALA    79       8.376  51.467  24.599  1.00 11.57           H
ATOM    886 1HB  ALA    79       7.924  53.378  25.821  1.00 18.25           H
ATOM    887 2HB  ALA    79       9.460  53.616  26.023  1.00 18.25           H
ATOM    888 3HB  ALA    79       8.836  53.701  24.587  1.00 18.25           H
ATOM    889  N   THR    80      10.737  50.186  24.562  1.00  9.27           N
ATOM    890  CA  THR    80      12.040  49.780  24.063  1.00  9.46           C
ATOM    891  C   THR    80      12.022  49.736  22.572  1.00  8.42           C
ATOM    892  O   THR    80      11.186  49.068  21.950  1.00  9.46           O
ATOM    893  CB ATHR    80      12.300  48.312  24.588  0.68 11.88           C
ATOM    894  CB BTHR    80      12.594  48.569  24.766  0.32 11.57           C
ATOM    895  CG2ATHR    80      13.611  47.758  24.023  0.68 13.00           C
ATOM    896  OG1ATHR    80      12.386  48.412  25.998  0.68 12.81           O
ATOM    897  CG2BTHR    80      12.173  47.322  24.031  0.32 16.11           C
ATOM    898  OG1BTHR    80      14.029  48.681  24.801  0.32 16.68           O
ATOM    899  H   THR    80      10.174  49.588  24.817  1.00 11.13           H
ATOM    900  HB ATHR    80      11.553  47.729  24.338  0.68 14.25           H
ATOM    901  HB BTHR    80      12.249  48.539  25.682  0.32 13.89           H
ATOM    902  HA  THR    80      12.738  50.389  24.383  1.00 11.36           H
ATOM    903  HG1ATHR    80      12.802  49.060  26.279  0.68 19.22           H
ATOM    904 1HG2ATHR    80      13.564  47.741  23.065  0.68 19.51           H
ATOM    905 2HG2ATHR    80      14.340  48.319  24.298  0.68 19.51           H
ATOM    906 3HG2ATHR    80      13.751  46.867  24.353  0.68 19.51           H
ATOM    907  HG1BTHR    80      14.603  48.404  24.284  0.32 25.01           H
ATOM    908 1HG2BTHR    80      12.509  47.351  23.132  0.32 24.16           H
ATOM    909 2HG2BTHR    80      12.527  46.551  24.480  0.32 24.16           H
ATOM    910 3HG2BTHR    80      11.214  47.270  24.013  0.32 24.16           H
ATOM    911  N   LEU    81      12.963  50.405  21.908  1.00  9.38           N
ATOM    912  CA  LEU    81      12.975  50.550  20.448  1.00 10.04           C
ATOM    913  C   LEU    81      12.866  49.221  19.743  1.00 10.72           C
ATOM    914  O   LEU    81      12.122  49.084  18.755  1.00 12.49           O
ATOM    915  CB  LEU    81      14.249  51.291  20.016  1.00 11.93           C
ATOM    916  CG  LEU    81      14.386  51.643  18.560  1.00 12.54           C
ATOM    917  CD1 LEU    81      13.392  52.675  18.094  1.00 15.60           C
ATOM    918  CD2 LEU    81      15.858  52.077  18.265  1.00 16.13           C
ATOM    919  H   LEU    81      13.597  50.772  22.358  1.00 11.26           H
ATOM    920  HA  LEU    81      12.203  51.095  20.190  1.00 12.05           H
ATOM    921 1HB  LEU    81      14.304  52.113  20.529  1.00 14.32           H
ATOM    922 2HB  LEU    81      15.011  50.746  20.265  1.00 14.32           H
ATOM    923  HG  LEU    81      14.217  50.825  18.047  1.00 15.05           H
ATOM    924 1HD1 LEU    81      12.501  52.344  18.227  1.00 23.39           H
ATOM    925 2HD1 LEU    81      13.511  53.484  18.597  1.00 23.39           H
ATOM    926 3HD1 LEU    81      13.531  52.855  17.161  1.00 23.39           H
ATOM    927 1HD2 LEU    81      16.453  51.355  18.478  1.00 24.19           H
ATOM    928 2HD2 LEU    81      15.945  52.302  17.336  1.00 24.19           H
ATOM    929 3HD2 LEU    81      16.079  52.843  18.801  1.00 24.19           H
ATOM    930  N   GLY    82      13.598  48.222  20.158  1.00 11.96           N
ATOM    931  CA  GLY    82      13.603  46.944  19.463  1.00 13.82           C
ATOM    932  C   GLY    82      12.312  46.221  19.439  1.00 12.50           C
ATOM    933  O   GLY    82      12.073  45.376  18.578  1.00 14.28           O
ATOM    934  H   GLY    82      14.089  48.322  20.857  1.00 14.36           H
ATOM    935 1HA  GLY    82      13.885  47.095  18.548  1.00 16.59           H
ATOM    936 2HA  GLY    82      14.265  46.371  19.881  1.00 16.59           H
ATOM    937  N   ASP    83      11.399  46.541  20.363  1.00 10.80           N
ATOM    938  CA  ASP    83      10.107  45.897  20.403  1.00 10.48           C
ATOM    939  C   ASP    83       9.199  46.290  19.255  1.00  9.42           C
ATOM    940  O   ASP    83       8.194  45.642  18.992  1.00 10.73           O
ATOM    941  CB  ASP    83       9.425  46.109  21.727  1.00 10.45           C
ATOM    942  CG  ASP    83      10.058  45.360  22.908  1.00 12.75           C
ATOM    943  OD1 ASP    83      10.939  44.507  22.704  1.00 15.88           O
ATOM    944  OD2 ASP    83       9.678  45.699  24.044  1.00 15.21           O
ATOM    945  H   ASP    83      11.585  47.145  20.946  1.00 12.96           H
ATOM    946  HA  ASP    83      10.268  44.934  20.319  1.00 12.57           H
ATOM    947 1HB  ASP    83       9.427  47.058  21.927  1.00 12.54           H
ATOM    948 2HB  ASP    83       8.499  45.831  21.645  1.00 12.54           H
ATOM    949  N   ASN    84       9.588  47.338  18.486  1.00 10.39           N
ATOM    950  CA  ASN    84       8.849  47.667  17.276  1.00 10.24           C
ATOM    951  C   ASN    84       8.841  46.480  16.270  1.00 11.60           C
ATOM    952  O   ASN    84       7.940  46.391  15.448  1.00 12.80           O
ATOM    953  CB AASN    84       9.461  48.870  16.520  0.63 12.37           C
ATOM    954  CB BASN    84       9.622  48.816  16.540  0.37 12.89           C
ATOM    955  CG AASN    84       9.191  50.186  17.248  0.63 13.49           C
ATOM    956  CG BASN    84       9.265  50.206  16.983  0.37 13.75           C
ATOM    957  ND2AASN    84      10.173  50.684  17.996  0.63 16.21           N
ATOM    958  OD1AASN    84       8.087  50.710  17.180  0.63 14.86           O
ATOM    959  ND2BASN    84      10.090  51.188  16.529  0.37 14.13           N
ATOM    960  OD1BASN    84       8.286  50.493  17.657  0.37 14.24           O
ATOM    961  H   ASN    84      10.272  47.808  18.713  1.00 12.46           H
ATOM    962 1HB AASN    84      10.419  48.741  16.434  0.63 14.84           H
ATOM    963 2HB AASN    84       9.084  48.914  15.627  0.63 14.84           H
ATOM    964 1HB BASN    84      10.573  48.684  16.675  0.37 15.46           H
ATOM    965 2HB BASN    84       9.449  48.743  15.588  0.37 15.46           H
ATOM    966  HA  ASN    84       7.924  47.882  17.519  1.00 12.29           H
ATOM    967 1HD2AASN    84      10.043  51.400  18.454  0.63 19.45           H
ATOM    968 2HD2AASN    84      10.936  50.289  18.021  0.63 19.45           H
ATOM    969 1HD2BASN    84       9.922  52.011  16.715  0.37 16.95           H
ATOM    970 2HD2BASN    84      10.778  50.987  16.055  0.37 16.95           H
ATOM    971  N   ALA    85       9.846  45.613  16.327  1.00 10.75           N
ATOM    972  CA  ALA    85       9.981  44.497  15.399  1.00 12.03           C
ATOM    973  C   ALA    85       9.189  43.287  15.773  1.00 10.83           C
ATOM    974  O   ALA    85       9.112  42.352  14.989  1.00 14.24           O
ATOM    975  CB  ALA    85      11.467  44.170  15.254  1.00 16.42           C
ATOM    976  H   ALA    85      10.443  45.714  16.937  1.00 12.91           H
ATOM    977  HA  ALA    85       9.659  44.800  14.524  1.00 14.43           H
ATOM    978 1HB  ALA    85      11.947  44.965  15.013  1.00 24.63           H
ATOM    979 2HB  ALA    85      11.803  43.832  16.087  1.00 24.63           H
ATOM    980 3HB  ALA    85      11.583  43.506  14.570  1.00 24.63           H
ATOM    981  N   LEU    86       8.600  43.225  16.971  1.00 10.17           N
ATOM    982  CA  LEU    86       7.803  42.124  17.416  1.00  9.53           C
ATOM    983  C   LEU    86       6.508  42.081  16.637  1.00  9.39           C
ATOM    984  O   LEU    86       6.080  43.083  16.054  1.00 10.01           O
ATOM    985  CB  LEU    86       7.538  42.194  18.935  1.00 10.42           C
ATOM    986  CG  LEU    86       8.764  42.066  19.814  1.00 11.57           C
ATOM    987  CD1 LEU    86       8.398  42.343  21.257  1.00 13.96           C
ATOM    988  CD2 LEU    86       9.416  40.703  19.649  1.00 16.05           C
ATOM    989  H   LEU    86       8.707  43.889  17.508  1.00 12.20           H
ATOM    990  HA  LEU    86       8.296  41.298  17.231  1.00 11.44           H
ATOM    991 1HB  LEU    86       7.106  43.039  19.132  1.00 12.50           H
ATOM    992 2HB  LEU    86       6.917  41.487  19.170  1.00 12.50           H
ATOM    993  HG  LEU    86       9.410  42.746  19.531  1.00 13.88           H
ATOM    994 1HD1 LEU    86       7.735  41.712  21.546  1.00 20.93           H
ATOM    995 2HD1 LEU    86       9.180  42.260  21.807  1.00 20.93           H
ATOM    996 3HD1 LEU    86       8.047  43.233  21.333  1.00 20.93           H
ATOM    997 1HD2 LEU    86       9.634  40.563  18.724  1.00 24.08           H
ATOM    998 2HD2 LEU    86      10.218  40.666  20.175  1.00 24.08           H
ATOM    999 3HD2 LEU    86       8.809  40.020  19.942  1.00 24.08           H
ATOM   1000  N   PRO    87       5.806  40.926  16.623  1.00 10.31           N
ATOM   1001  CA  PRO    87       4.600  40.801  15.793  1.00 10.83           C
ATOM   1002  C   PRO    87       3.630  41.918  15.788  1.00 12.09           C
ATOM   1003  O   PRO    87       3.146  42.408  14.742  1.00 15.24           O
ATOM   1004  CB  PRO    87       4.070  39.428  16.180  1.00 11.72           C
ATOM   1005  CG  PRO    87       5.308  38.650  16.482  1.00 12.20           C
ATOM   1006  CD  PRO    87       6.181  39.635  17.224  1.00 11.46           C
ATOM   1007  HA  PRO    87       4.917  40.716  14.870  1.00 12.99           H
ATOM   1008 1HB  PRO    87       3.494  39.484  16.959  1.00 14.07           H
ATOM   1009 2HB  PRO    87       3.575  39.027  15.449  1.00 14.07           H
ATOM   1010 1HG  PRO    87       5.107  37.878  17.035  1.00 14.64           H
ATOM   1011 2HG  PRO    87       5.737  38.350  15.666  1.00 14.64           H
ATOM   1012 1HD  PRO    87       5.992  39.623  18.175  1.00 13.75           H
ATOM   1013 2HD  PRO    87       7.122  39.444  17.084  1.00 13.75           H
ATOM   1014  N   ARG    88       3.256  42.325  16.969  1.00 12.14           N
ATOM   1015  CA  ARG    88       2.179  43.394  17.049  1.00 12.59           C
ATOM   1016  C   ARG    88       2.727  44.798  17.102  1.00 10.74           C
ATOM   1017  O   ARG    88       2.013  45.779  17.317  1.00 13.05           O
ATOM   1018  CB  ARG    88       1.315  43.075  18.261  1.00 13.64           C
ATOM   1019  CG  ARG    88       0.712  41.667  18.071  1.00 17.02           C
ATOM   1020  CD  ARG    88      -0.315  41.315  19.029  1.00 15.49           C
ATOM   1021  NE  ARG    88      -1.580  42.043  18.694  1.00 13.01           N
ATOM   1022  CZ  ARG    88      -2.641  41.952  19.519  1.00 12.21           C
ATOM   1023  NH1 ARG    88      -2.555  41.320  20.699  1.00 13.61           N
ATOM   1024  NH2 ARG    88      -3.777  42.516  19.205  1.00 13.12           N
ATOM   1025  H   ARG    88       3.609  41.997  17.682  1.00 14.56           H
ATOM   1026  HA  ARG    88       1.618  43.319  16.249  1.00 15.11           H
ATOM   1027 1HB  ARG    88       1.853  43.099  19.068  1.00 16.37           H
ATOM   1028 2HB  ARG    88       0.606  43.731  18.345  1.00 16.37           H
ATOM   1029 1HG  ARG    88       0.335  41.609  17.179  1.00 20.42           H
ATOM   1030 2HG  ARG    88       1.427  41.013  18.129  1.00 20.42           H
ATOM   1031 1HD  ARG    88      -0.471  40.358  19.008  1.00 18.59           H
ATOM   1032 2HD  ARG    88      -0.025  41.556  19.924  1.00 18.59           H
ATOM   1033  HE  ARG    88      -1.629  42.517  17.978  1.00 15.61           H
ATOM   1034 1HH1 ARG    88      -1.818  40.941  20.931  1.00 16.33           H
ATOM   1035 2HH1 ARG    88      -3.235  41.295  21.224  1.00 16.33           H
ATOM   1036 1HH2 ARG    88      -3.859  42.928  18.454  1.00 15.75           H
ATOM   1037 2HH2 ARG    88      -4.442  42.476  19.748  1.00 15.75           H
ATOM   1038  N   GLY    89       4.054  44.934  16.952  1.00  9.12           N
ATOM   1039  CA  GLY    89       4.722  46.217  17.012  1.00  9.27           C
ATOM   1040  C   GLY    89       5.032  46.722  18.419  1.00  7.75           C
ATOM   1041  O   GLY    89       5.441  47.853  18.588  1.00  8.99           O
ATOM   1042  H   GLY    89       4.527  44.229  16.814  1.00 10.95           H
ATOM   1043 1HA  GLY    89       5.554  46.153  16.518  1.00 11.13           H
ATOM   1044 2HA  GLY    89       4.166  46.874  16.565  1.00 11.13           H
ATOM   1045  N   THR    90       4.846  45.856  19.407  1.00  8.14           N
ATOM   1046  CA  THR    90       5.178  46.117  20.792  1.00  8.13           C
ATOM   1047  C   THR    90       5.197  44.788  21.527  1.00  8.36           C
ATOM   1048  O   THR    90       4.901  43.752  20.912  1.00 10.48           O
ATOM   1049  CB  THR    90       4.199  47.118  21.439  1.00  8.82           C
ATOM   1050  CG2 THR    90       2.813  46.522  21.583  1.00 10.96           C
ATOM   1051  OG1 THR    90       4.695  47.537  22.700  1.00 10.32           O
ATOM   1052  H   THR    90       4.505  45.091  19.212  1.00  9.77           H
ATOM   1053  HA  THR    90       6.079  46.501  20.826  1.00  9.76           H
ATOM   1054  HB  THR    90       4.136  47.905  20.858  1.00 10.59           H
ATOM   1055 1HG2 THR    90       2.858  45.738  22.136  1.00 16.43           H
ATOM   1056 2HG2 THR    90       2.228  47.166  21.988  1.00 16.43           H
ATOM   1057 3HG2 THR    90       2.476  46.283  20.717  1.00 16.43           H
ATOM   1058  N   SER    91       5.518  44.785  22.800  1.00  8.98           N
ATOM   1059  CA  SER    91       5.554  43.557  23.592  1.00  9.73           C
ATOM   1060  C   SER    91       4.235  43.176  24.140  1.00  9.38           C
ATOM   1061  O   SER    91       3.340  43.989  24.410  1.00  9.85           O
ATOM   1062  CB  SER    91       6.596  43.702  24.689  1.00 11.53           C
ATOM   1063  OG  SER    91       6.064  44.545  25.675  1.00 14.37           O
ATOM   1064  H   SER    91       5.715  45.530  23.181  1.00 10.78           H
ATOM   1065  HA  SER    91       5.848  42.833  23.001  1.00 11.67           H
ATOM   1066 1HB  SER    91       6.805  42.834  25.069  1.00 13.83           H
ATOM   1067 2HB  SER    91       7.411  44.083  24.327  1.00 13.83           H
ATOM   1068  N   SER    92       4.080  41.844  24.429  1.00 10.99           N
ATOM   1069  CA  SER    92       2.912  41.352  25.102  1.00 11.77           C
ATOM   1070  C   SER    92       2.749  41.950  26.483  1.00 11.12           C
ATOM   1071  O   SER    92       1.593  42.211  26.882  1.00 12.58           O
ATOM   1072  CB  SER    92       3.012  39.782  25.266  1.00 18.70           C
ATOM   1073  OG  SER    92       2.942  39.183  24.032  1.00 27.77           O
ATOM   1074  H   SER    92       4.698  41.291  24.202  1.00 13.19           H
ATOM   1075  HA  SER    92       2.120  41.567  24.565  1.00 14.13           H
ATOM   1076 1HB  SER    92       3.850  39.551  25.695  1.00 22.44           H
ATOM   1077 2HB  SER    92       2.287  39.465  25.826  1.00 22.44           H
ATOM   1078  N   ALA    93       3.819  42.176  27.211  1.00 11.62           N
ATOM   1079  CA  ALA    93       3.706  42.747  28.535  1.00 12.02           C
ATOM   1080  C   ALA    93       3.168  44.172  28.472  1.00 10.45           C
ATOM   1081  O   ALA    93       2.389  44.566  29.352  1.00 12.06           O
ATOM   1082  CB  ALA    93       5.091  42.771  29.234  1.00 15.80           C
ATOM   1083  H   ALA    93       4.596  41.981  26.896  1.00 13.94           H
ATOM   1084  HA  ALA    93       3.091  42.199  29.066  1.00 14.42           H
ATOM   1085 1HB  ALA    93       5.442  41.879  29.280  1.00 23.70           H
ATOM   1086 2HB  ALA    93       5.693  43.326  28.732  1.00 23.70           H
ATOM   1087 3HB  ALA    93       4.996  43.124  30.121  1.00 23.70           H
ATOM   1088  N   ALA    94       3.527  44.925  27.451  1.00  9.03           N
ATOM   1089  CA  ALA    94       3.008  46.289  27.302  1.00  8.93           C
ATOM   1090  C   ALA    94       1.513  46.273  27.020  1.00  7.96           C
ATOM   1091  O   ALA    94       0.770  47.102  27.559  1.00  8.85           O
ATOM   1092  CB  ALA    94       3.769  47.012  26.225  1.00 10.17           C
ATOM   1093  H   ALA    94       4.073  44.613  26.864  1.00 10.84           H
ATOM   1094  HA  ALA    94       3.153  46.763  28.147  1.00 10.71           H
ATOM   1095 1HB  ALA    94       4.706  47.002  26.435  1.00 15.26           H
ATOM   1096 2HB  ALA    94       3.625  46.575  25.383  1.00 15.26           H
ATOM   1097 3HB  ALA    94       3.462  47.920  26.171  1.00 15.26           H
ATOM   1098  N   ILE    95       1.073  45.372  26.161  1.00  8.70           N
ATOM   1099  CA  ILE    95      -0.366  45.240  25.857  1.00  8.79           C
ATOM   1100  C   ILE    95      -1.120  44.931  27.131  1.00  9.13           C
ATOM   1101  O   ILE    95      -2.172  45.510  27.399  1.00 10.96           O
ATOM   1102  CB  ILE    95      -0.582  44.190  24.741  1.00  9.43           C
ATOM   1103  CG1 ILE    95       0.052  44.664  23.430  1.00 10.47           C
ATOM   1104  CG2 ILE    95      -2.093  43.947  24.525  1.00 13.46           C
ATOM   1105  CD1 ILE    95       0.204  43.580  22.380  1.00 12.33           C
ATOM   1106  H   ILE    95       1.636  44.851  25.771  1.00 10.44           H
ATOM   1107  HA  ILE    95      -0.683  46.104  25.522  1.00 10.55           H
ATOM   1108  HB  ILE    95      -0.160  43.348  25.011  1.00 11.31           H
ATOM   1109 1HG1 ILE    95      -0.492  45.378  23.062  1.00 12.56           H
ATOM   1110 2HG1 ILE    95       0.928  45.033  23.624  1.00 12.56           H
ATOM   1111 1HG2 ILE    95      -2.490  43.650  25.348  1.00 20.20           H
ATOM   1112 2HG2 ILE    95      -2.512  44.764  24.245  1.00 20.20           H
ATOM   1113 3HG2 ILE    95      -2.216  43.276  23.850  1.00 20.20           H
ATOM   1114 1HD1 ILE    95      -0.660  43.224  22.161  1.00 18.49           H
ATOM   1115 2HD1 ILE    95       0.607  43.952  21.592  1.00 18.49           H
ATOM   1116 3HD1 ILE    95       0.762  42.878  22.723  1.00 18.49           H
ATOM   1117  N   ARG    96      -0.614  44.030  27.968  1.00 10.07           N
ATOM   1118  CA  ARG    96      -1.289  43.700  29.209  1.00 11.37           C
ATOM   1119  C   ARG    96      -1.402  44.909  30.125  1.00 10.93           C
ATOM   1120  O   ARG    96      -2.420  45.104  30.784  1.00 11.74           O
ATOM   1121  CB  ARG    96      -0.510  42.549  29.952  1.00 16.19           C
ATOM   1122  CG  ARG    96      -1.062  42.122  31.279  1.00 31.46           C
ATOM   1123  CD  ARG    96      -0.150  40.982  31.880  1.00 37.20           C
ATOM   1124  NE  ARG    96       0.313  40.093  30.737  1.00 47.21           N
ATOM   1125  CZ  ARG    96      -0.155  38.879  30.589  1.00 56.64           C
ATOM   1126  NH1 ARG    96      -1.039  38.420  31.514  1.00 57.32           N
ATOM   1127  NH2 ARG    96       0.229  38.036  29.600  1.00 63.80           N
ATOM   1128  H   ARG    96       0.124  43.637  27.770  1.00 12.08           H
ATOM   1129  HA  ARG    96      -2.192  43.381  28.999  1.00 13.64           H
ATOM   1130 1HB  ARG    96      -0.486  41.774  29.369  1.00 19.42           H
ATOM   1131 2HB  ARG    96       0.406  42.840  30.084  1.00 19.42           H
ATOM   1132 1HG  ARG    96      -1.084  42.879  31.885  1.00 37.75           H
ATOM   1133 2HG  ARG    96      -1.968  41.794  31.168  1.00 37.75           H
ATOM   1134 1HD  ARG    96       0.616  41.371  32.330  1.00 44.64           H
ATOM   1135 2HD  ARG    96      -0.651  40.460  32.525  1.00 44.64           H
ATOM   1136  HE  ARG    96       0.893  40.392  30.177  1.00 56.65           H
ATOM   1137 1HH1 ARG    96      -1.274  38.922  32.171  1.00 68.79           H
ATOM   1138 2HH1 ARG    96      -1.363  37.626  31.442  1.00 68.79           H
ATOM   1139 1HH2 ARG    96       0.814  38.289  29.023  1.00 76.56           H
ATOM   1140 2HH2 ARG    96      -0.112  37.248  29.551  1.00 76.56           H
ATOM   1141  N   GLU    97      -0.352  45.760  30.159  1.00 10.15           N
ATOM   1142  CA  GLU    97      -0.384  46.968  30.968  1.00 10.06           C
ATOM   1143  C   GLU    97      -1.514  47.872  30.504  1.00  9.34           C
ATOM   1144  O   GLU    97      -2.300  48.374  31.296  1.00 10.31           O
ATOM   1145  CB  GLU    97       0.961  47.670  30.927  1.00 10.84           C
ATOM   1146  CG  GLU    97       1.087  48.872  31.842  1.00 13.20           C
ATOM   1147  CD  GLU    97       1.265  48.521  33.272  1.00 17.34           C
ATOM   1148  OE1 GLU    97       2.029  47.569  33.575  1.00 17.42           O
ATOM   1149  OE2 GLU    97       0.711  49.334  34.094  1.00 22.73           O
ATOM   1150  H   GLU    97       0.348  45.583  29.693  1.00 12.18           H
ATOM   1151  HA  GLU    97      -0.563  46.708  31.896  1.00 12.07           H
ATOM   1152 1HB  GLU    97       1.650  47.029  31.164  1.00 13.01           H
ATOM   1153 2HB  GLU    97       1.131  47.957  30.016  1.00 13.01           H
ATOM   1154 1HG  GLU    97       1.844  49.405  31.554  1.00 15.84           H
ATOM   1155 2HG  GLU    97       0.290  49.418  31.751  1.00 15.84           H
ATOM   1156  N   MET    98      -1.581  48.163  29.196  1.00  8.77           N
ATOM   1157  CA  MET    98      -2.572  49.094  28.703  1.00  8.65           C
ATOM   1158  C   MET    98      -3.999  48.554  28.859  1.00  9.16           C
ATOM   1159  O   MET    98      -4.919  49.249  29.235  1.00  9.67           O
ATOM   1160  CB  MET    98      -2.256  49.571  27.280  1.00  8.92           C
ATOM   1161  CG  MET    98      -3.149  50.703  26.836  1.00  9.32           C
ATOM   1162  SD  MET    98      -2.570  51.415  25.299  1.00 11.35           S
ATOM   1163  CE  MET    98      -3.421  52.979  25.247  1.00 13.28           C
ATOM   1164  H   MET    98      -1.032  47.793  28.647  1.00 10.52           H
ATOM   1165  HA  MET    98      -2.514  49.886  29.277  1.00 10.38           H
ATOM   1166 1HB  MET    98      -1.332  49.863  27.241  1.00 10.70           H
ATOM   1167 2HB  MET    98      -2.359  48.827  26.666  1.00 10.70           H
ATOM   1168 1HG  MET    98      -4.054  50.373  26.718  1.00 11.19           H
ATOM   1169 2HG  MET    98      -3.167  51.388  27.523  1.00 11.19           H
ATOM   1170 1HE  MET    98      -3.177  53.502  26.014  1.00 19.92           H
ATOM   1171 2HE  MET    98      -3.177  53.450  24.447  1.00 19.92           H
ATOM   1172 3HE  MET    98      -4.369  52.828  25.252  1.00 19.92           H
ATOM   1173  N   LEU    99      -4.177  47.228  28.573  1.00 10.36           N
ATOM   1174  CA  LEU    99      -5.471  46.572  28.840  1.00 10.76           C
ATOM   1175  C   LEU    99      -5.855  46.759  30.290  1.00 10.93           C
ATOM   1176  O   LEU    99      -7.041  47.053  30.559  1.00 12.85           O
ATOM   1177  CB  LEU    99      -5.388  45.094  28.509  1.00 12.12           C
ATOM   1178  CG  LEU    99      -5.459  44.748  27.047  1.00 13.44           C
ATOM   1179  CD1 LEU    99      -5.235  43.251  26.855  1.00 16.51           C
ATOM   1180  CD2 LEU    99      -6.799  45.111  26.448  1.00 16.52           C
ATOM   1181  H   LEU    99      -3.529  46.774  28.236  1.00 12.43           H
ATOM   1182  HA  LEU    99      -6.158  46.984  28.275  1.00 12.91           H
ATOM   1183 1HB  LEU    99      -4.555  44.748  28.865  1.00 14.55           H
ATOM   1184 2HB  LEU    99      -6.112  44.638  28.966  1.00 14.55           H
ATOM   1185  HG  LEU    99      -4.756  45.238  26.571  1.00 16.13           H
ATOM   1186 1HD1 LEU    99      -4.370  43.011  27.196  1.00 24.77           H
ATOM   1187 2HD1 LEU    99      -5.912  42.763  27.329  1.00 24.77           H
ATOM   1188 3HD1 LEU    99      -5.281  43.038  25.920  1.00 24.77           H
ATOM   1189 1HD2 LEU    99      -6.947  46.054  26.542  1.00 24.78           H
ATOM   1190 2HD2 LEU    99      -6.807  44.876  25.517  1.00 24.78           H
ATOM   1191 3HD2 LEU    99      -7.494  44.631  26.905  1.00 24.78           H
ATOM   1192  N   GLY   100      -4.939  46.605  31.213  1.00 11.34           N
ATOM   1193  CA  GLY   100      -5.256  46.750  32.641  1.00 12.40           C
ATOM   1194  C   GLY   100      -5.701  48.132  32.990  1.00 10.87           C
ATOM   1195  O   GLY   100      -6.529  48.294  33.864  1.00 12.70           O
ATOM   1196  H   GLY   100      -4.133  46.416  30.979  1.00 13.60           H
ATOM   1197 1HA  GLY   100      -5.958  46.122  32.875  1.00 14.88           H
ATOM   1198 2HA  GLY   100      -4.471  46.527  33.165  1.00 14.88           H
ATOM   1199  N   LEU   101      -5.143  49.161  32.316  1.00 10.18           N
ATOM   1200  CA  LEU   101      -5.593  50.532  32.593  1.00  9.51           C
ATOM   1201  C   LEU   101      -6.995  50.774  32.103  1.00  9.74           C
ATOM   1202  O   LEU   101      -7.801  51.437  32.765  1.00 10.24           O
ATOM   1203  CB  LEU   101      -4.581  51.521  31.993  1.00  9.63           C
ATOM   1204  CG  LEU   101      -3.239  51.552  32.666  1.00 10.86           C
ATOM   1205  CD1 LEU   101      -2.267  52.397  31.838  1.00 13.92           C
ATOM   1206  CD2 LEU   101      -3.349  52.162  34.078  1.00 13.66           C
ATOM   1207  H   LEU   101      -4.530  49.016  31.731  1.00 12.22           H
ATOM   1208  HA  LEU   101      -5.591  50.656  33.565  1.00 11.41           H
ATOM   1209 1HB  LEU   101      -4.451  51.298  31.058  1.00 11.56           H
ATOM   1210 2HB  LEU   101      -4.963  52.412  32.029  1.00 11.56           H
ATOM   1211  HG  LEU   101      -2.892  50.638  32.735  1.00 13.04           H
ATOM   1212 1HD1 LEU   101      -2.606  53.292  31.761  1.00 20.88           H
ATOM   1213 2HD1 LEU   101      -1.410  52.415  32.270  1.00 20.88           H
ATOM   1214 3HD1 LEU   101      -2.176  52.014  30.962  1.00 20.88           H
ATOM   1215 1HD2 LEU   101      -3.684  53.059  34.015  1.00 20.49           H
ATOM   1216 2HD2 LEU   101      -3.949  51.633  34.609  1.00 20.49           H
ATOM   1217 3HD2 LEU   101      -2.482  52.172  34.490  1.00 20.49           H
ATOM   1218  N   PHE   102      -7.338  50.266  30.901  1.00  9.60           N
ATOM   1219  CA  PHE   102      -8.712  50.382  30.432  1.00 10.15           C
ATOM   1220  C   PHE   102      -9.691  49.696  31.388  1.00 10.65           C
ATOM   1221  O   PHE   102     -10.772  50.174  31.679  1.00 12.11           O
ATOM   1222  CB  PHE   102      -8.862  49.810  29.027  1.00 11.04           C
ATOM   1223  CG  PHE   102      -8.348  50.649  27.888  1.00 10.63           C
ATOM   1224  CD1 PHE   102      -8.874  51.902  27.631  1.00 13.40           C
ATOM   1225  CD2 PHE   102      -7.342  50.190  27.048  1.00 12.53           C
ATOM   1226  CE1 PHE   102      -8.390  52.693  26.577  1.00 15.11           C
ATOM   1227  CE2 PHE   102      -6.902  50.968  25.978  1.00 13.91           C
ATOM   1228  CZ  PHE   102      -7.417  52.197  25.759  1.00 15.06           C
ATOM   1229  H   PHE   102      -6.747  49.875  30.413  1.00 11.52           H
ATOM   1230  HA  PHE   102      -8.940  51.335  30.397  1.00 12.18           H
ATOM   1231 1HB  PHE   102      -8.405  48.955  29.000  1.00 13.24           H
ATOM   1232 2HB  PHE   102      -9.804  49.638  28.872  1.00 13.24           H
ATOM   1233  HD1 PHE   102      -9.561  52.227  28.167  1.00 16.08           H
ATOM   1234  HD2 PHE   102      -6.959  49.356  27.201  1.00 15.04           H
ATOM   1235  HE1 PHE   102      -8.730  53.547  26.437  1.00 18.14           H
ATOM   1236  HE2 PHE   102      -6.246  50.637  25.408  1.00 16.69           H
ATOM   1237  HZ  PHE   102      -7.107  52.709  25.047  1.00 18.07           H
ATOM   1238  N   GLN   103      -9.298  48.509  31.884  1.00 12.03           N
ATOM   1239  CA  GLN   103     -10.135  47.773  32.830  1.00 13.02           C
ATOM   1240  C   GLN   103     -10.291  48.541  34.137  1.00 12.90           C
ATOM   1241  O   GLN   103     -11.371  48.587  34.718  1.00 15.46           O
ATOM   1242  CB  GLN   103      -9.549  46.372  33.052  1.00 15.47           C
ATOM   1243  CG  GLN   103      -9.715  45.512  31.787  1.00 21.73           C
ATOM   1244  CD  GLN   103      -8.956  44.258  31.763  1.00 28.82           C
ATOM   1245  NE2 GLN   103      -9.335  43.314  30.911  1.00 36.50           N
ATOM   1246  OE1 GLN   103      -8.040  44.011  32.585  1.00 35.72           O
ATOM   1247  H   GLN   103      -8.543  48.178  31.641  1.00 14.43           H
ATOM   1248  HA  GLN   103     -11.024  47.670  32.431  1.00 15.62           H
ATOM   1249 1HB  GLN   103      -8.607  46.446  33.274  1.00 18.57           H
ATOM   1250 2HB  GLN   103     -10.001  45.946  33.797  1.00 18.57           H
ATOM   1251 1HG  GLN   103     -10.656  45.301  31.683  1.00 26.08           H
ATOM   1252 2HG  GLN   103      -9.451  46.044  31.020  1.00 26.08           H
ATOM   1253 1HE2 GLN   103      -8.955  42.543  30.926  1.00 43.80           H
ATOM   1254 2HE2 GLN   103      -9.962  43.474  30.344  1.00 43.80           H
ATOM   1255  N   GLN   104      -9.211  49.151  34.632  1.00 12.26           N
ATOM   1256  CA  GLN   104      -9.261  49.984  35.841  1.00 12.98           C
ATOM   1257  C   GLN   104     -10.196  51.135  35.655  1.00 11.93           C
ATOM   1258  O   GLN   104     -10.962  51.509  36.558  1.00 14.41           O
ATOM   1259  CB  GLN   104      -7.889  50.443  36.281  1.00 14.21           C
ATOM   1260  CG AGLN   104      -7.881  51.194  37.540  0.59 17.89           C
ATOM   1261  CG BGLN   104      -6.991  49.340  36.872  0.41 16.88           C
ATOM   1262  CD AGLN   104      -6.549  51.548  38.128  0.59 20.47           C
ATOM   1263  CD BGLN   104      -5.596  49.830  37.224  0.41 20.37           C
ATOM   1264  NE2AGLN   104      -6.609  52.308  39.149  0.59 23.79           N
ATOM   1265  OE1AGLN   104      -5.483  51.163  37.589  0.59 24.62           O
ATOM   1266  NE2BGLN   104      -4.577  49.246  36.521  0.41 21.64           N
ATOM   1267  OE1BGLN   104      -5.502  50.647  38.160  0.41 22.85           O
ATOM   1268  H   GLN   104      -8.458  49.052  34.229  1.00 14.72           H
ATOM   1269  HA  GLN   104      -9.626  49.428  36.561  1.00 15.57           H
ATOM   1270 1HB  GLN   104      -7.318  49.665  36.380  1.00 17.06           H
ATOM   1271 2HB  GLN   104      -7.509  51.000  35.584  1.00 17.06           H
ATOM   1272 1HG AGLN   104      -8.374  52.017  37.399  0.59 21.47           H
ATOM   1273 2HG AGLN   104      -8.370  50.676  38.199  0.59 21.47           H
ATOM   1274 1HG BGLN   104      -7.411  48.985  37.671  0.41 20.25           H
ATOM   1275 2HG BGLN   104      -6.917  48.616  36.231  0.41 20.25           H
ATOM   1276 1HE2AGLN   104      -5.886  52.593  39.516  0.59 28.54           H
ATOM   1277 2HE2AGLN   104      -7.373  52.536  39.471  0.59 28.54           H
ATOM   1278 1HE2BGLN   104      -3.760  49.434  36.711  0.41 25.97           H
ATOM   1279 2HE2BGLN   104      -4.754  48.691  35.888  0.41 25.97           H
ATOM   1280  N   ALA   105     -10.153  51.818  34.482  1.00 10.57           N
ATOM   1281  CA  ALA   105     -11.044  52.931  34.212  1.00 11.05           C
ATOM   1282  C   ALA   105     -12.485  52.493  34.271  1.00 11.61           C
ATOM   1283  O   ALA   105     -13.332  53.174  34.864  1.00 13.87           O
ATOM   1284  CB  ALA   105     -10.714  53.541  32.868  1.00 11.43           C
ATOM   1285  H   ALA   105      -9.582  51.584  33.883  1.00 12.68           H
ATOM   1286  HA  ALA   105     -10.902  53.613  34.902  1.00 13.26           H
ATOM   1287 1HB  ALA   105      -9.793  53.812  32.856  1.00 17.14           H
ATOM   1288 2HB  ALA   105     -10.866  52.893  32.176  1.00 17.14           H
ATOM   1289 3HB  ALA   105     -11.274  54.306  32.717  1.00 17.14           H
ATOM   1290  N   ASN   106     -12.781  51.377  33.634  1.00 12.71           N
ATOM   1291  CA  ASN   106     -14.138  50.811  33.578  1.00 14.81           C
ATOM   1292  C   ASN   106     -14.713  50.470  34.962  1.00 14.63           C
ATOM   1293  O   ASN   106     -15.902  50.657  35.203  1.00 19.39           O
ATOM   1294  CB  ASN   106     -14.141  49.573  32.715  1.00 16.51           C
ATOM   1295  CG  ASN   106     -15.547  49.002  32.483  1.00 19.50           C
ATOM   1296  ND2 ASN   106     -15.711  47.779  32.934  1.00 24.83           N
ATOM   1297  OD1 ASN   106     -16.355  49.643  31.875  1.00 22.98           O
ATOM   1298  H   ASN   106     -12.148  50.959  33.230  1.00 15.25           H
ATOM   1299  HA  ASN   106     -14.726  51.473  33.160  1.00 17.77           H
ATOM   1300 1HB  ASN   106     -13.741  49.786  31.857  1.00 19.81           H
ATOM   1301 2HB  ASN   106     -13.591  48.894  33.137  1.00 19.81           H
ATOM   1302 1HD2 ASN   106     -16.454  47.367  32.799  1.00 29.80           H
ATOM   1303 2HD2 ASN   106     -15.076  47.390  33.364  1.00 29.80           H
ATOM   1304  N   THR   107     -13.855  49.992  35.842  1.00 15.29           N
ATOM   1305  CA  THR   107     -14.254  49.585  37.177  1.00 19.32           C
ATOM   1306  C   THR   107     -14.333  50.744  38.146  1.00 16.39           C
ATOM   1307  O   THR   107     -15.276  50.869  38.952  1.00 19.75           O
ATOM   1308  CB ATHR   107     -13.528  48.372  37.679  0.54 21.46           C
ATOM   1309  CB BTHR   107     -13.110  48.600  37.694  0.46 20.21           C
ATOM   1310  CG2ATHR   107     -13.731  47.142  36.832  0.54 27.36           C
ATOM   1311  OG1ATHR   107     -12.158  48.633  37.862  0.54 27.97           O
ATOM   1312  CG2BTHR   107     -13.522  48.105  39.100  0.46 23.64           C
ATOM   1313  OG1BTHR   107     -13.209  47.452  36.844  0.46 24.79           O
ATOM   1314  H   THR   107     -13.028  49.920  35.617  1.00 18.34           H
ATOM   1315  HB ATHR   107     -13.897  48.169  38.564  0.54 25.75           H
ATOM   1316  HB BTHR   107     -12.220  49.009  37.680  0.46 24.25           H
ATOM   1317  HA  THR   107     -15.182  49.288  37.075  1.00 23.18           H
ATOM   1318 1HG2ATHR   107     -14.665  46.922  36.806  0.54 41.04           H
ATOM   1319 2HG2ATHR   107     -13.416  47.312  35.941  0.54 41.04           H
ATOM   1320 3HG2ATHR   107     -13.240  46.409  37.210  0.54 41.04           H
ATOM   1321 1HG2BTHR   107     -13.610  48.857  39.691  0.46 35.47           H
ATOM   1322 2HG2BTHR   107     -14.361  47.643  39.044  0.46 35.47           H
ATOM   1323 3HG2BTHR   107     -12.850  47.509  39.439  0.46 35.47           H
ATOM   1324  N   LYS   108     -13.370  51.666  38.092  1.00 15.70           N
ATOM   1325  CA  LYS   108     -13.349  52.787  39.013  1.00 16.89           C
ATOM   1326  C   LYS   108     -14.418  53.812  38.706  1.00 17.19           C
ATOM   1327  O   LYS   108     -15.062  54.370  39.544  1.00 18.80           O
ATOM   1328  CB  LYS   108     -11.919  53.345  39.064  1.00 21.01           C
ATOM   1329  CG  LYS   108     -11.497  54.183  40.085  1.00 25.07           C
ATOM   1330  CD  LYS   108     -10.024  54.452  40.117  1.00 27.48           C
ATOM   1331  CE  LYS   108      -9.277  54.485  41.256  1.00 28.19           C
ATOM   1332  NZ  LYS   108      -7.969  55.053  41.382  1.00 17.37           N
ATOM   1333  H   LYS   108     -12.750  51.594  37.501  1.00 18.84           H
ATOM   1334  HA  LYS   108     -13.546  52.428  39.904  1.00 20.27           H
ATOM   1335 1HB  LYS   108     -11.319  52.582  39.060  1.00 25.22           H
ATOM   1336 2HB  LYS   108     -11.772  53.819  38.231  1.00 25.22           H
ATOM   1337 1HG  LYS   108     -11.962  55.030  40.000  1.00 30.08           H
ATOM   1338 2HG  LYS   108     -11.757  53.791  40.933  1.00 30.08           H
ATOM   1339 1HD  LYS   108      -9.614  53.787  39.542  1.00 32.98           H
ATOM   1340 2HD  LYS   108      -9.894  55.309  39.681  1.00 32.98           H
ATOM   1341 1HE  LYS   108      -9.825  54.932  41.920  1.00 33.83           H
ATOM   1342 2HE  LYS   108      -9.196  53.564  41.548  1.00 33.83           H
ATOM   1343 1HZ  LYS   108      -8.000  55.918  41.177  1.00 26.05           H
ATOM   1344 2HZ  LYS   108      -7.683  54.956  42.220  1.00 26.05           H
ATOM   1345 3HZ  LYS   108      -7.410  54.636  40.828  1.00 26.05           H
ATOM   1346  N   CYS   109     -14.574  54.062  37.364  1.00 15.40           N
ATOM   1347  CA  CYS   109     -15.433  55.108  36.884  1.00 16.15           C
ATOM   1348  C   CYS   109     -16.315  54.648  35.733  1.00 15.70           C
ATOM   1349  O   CYS   109     -16.086  54.979  34.543  1.00 14.69           O
ATOM   1350  CB  CYS   109     -14.594  56.337  36.385  1.00 16.95           C
ATOM   1351  SG  CYS   109     -13.534  56.978  37.685  1.00 20.78           S
ATOM   1352  H   CYS   109     -14.146  53.579  36.795  1.00 18.48           H
ATOM   1353  HA  CYS   109     -16.009  55.401  37.621  1.00 19.38           H
ATOM   1354 1HB  CYS   109     -14.049  56.068  35.629  1.00 20.34           H
ATOM   1355 2HB  CYS   109     -15.196  57.037  36.087  1.00 20.34           H
ATOM   1356  N   PRO   110     -17.338  53.849  36.011  1.00 18.91           N
ATOM   1357  CA  PRO   110     -18.127  53.235  34.979  1.00 20.48           C
ATOM   1358  C   PRO   110     -18.841  54.149  34.037  1.00 20.59           C
ATOM   1359  O   PRO   110     -19.205  53.761  32.908  1.00 22.25           O
ATOM   1360  CB  PRO   110     -19.173  52.398  35.775  1.00 22.79           C
ATOM   1361  CG  PRO   110     -18.806  52.466  37.126  1.00 24.37           C
ATOM   1362  CD  PRO   110     -17.680  53.414  37.371  1.00 21.94           C
ATOM   1363  HA  PRO   110     -17.558  52.626  34.462  1.00 24.58           H
ATOM   1364 1HB  PRO   110     -20.063  52.762  35.648  1.00 27.34           H
ATOM   1365 2HB  PRO   110     -19.170  51.477  35.470  1.00 27.34           H
ATOM   1366 1HG  PRO   110     -19.574  52.744  37.649  1.00 29.24           H
ATOM   1367 2HG  PRO   110     -18.547  51.581  37.428  1.00 29.24           H
ATOM   1368 1HD  PRO   110     -17.962  54.162  37.920  1.00 26.32           H
ATOM   1369 2HD  PRO   110     -16.931  52.969  37.798  1.00 26.32           H
ATOM   1370  N   ASP   111     -19.148  55.359  34.438  1.00 19.07           N
ATOM   1371  CA  ASP   111     -19.874  56.327  33.691  1.00 18.67           C
ATOM   1372  C   ASP   111     -18.980  57.323  32.939  1.00 17.39           C
ATOM   1373  O   ASP   111     -19.475  58.192  32.200  1.00 17.89           O
ATOM   1374  CB  ASP   111     -20.877  57.076  34.544  1.00 25.95           C
ATOM   1375  CG  ASP   111     -21.872  56.156  35.267  1.00 30.97           C
ATOM   1376  OD1 ASP   111     -22.420  55.312  34.494  1.00 36.24           O
ATOM   1377  OD2 ASP   111     -22.194  56.483  36.417  1.00 45.95           O
ATOM   1378  H   ASP   111     -18.887  55.588  35.225  1.00 22.89           H
ATOM   1379  HA  ASP   111     -20.386  55.838  33.014  1.00 22.40           H
ATOM   1380 1HB  ASP   111     -20.398  57.601  35.204  1.00 31.14           H
ATOM   1381 2HB  ASP   111     -21.371  57.691  33.980  1.00 31.14           H
ATOM   1382  N   ALA   112     -17.674  57.235  33.078  1.00 14.00           N
ATOM   1383  CA  ALA   112     -16.767  58.100  32.353  1.00 11.91           C
ATOM   1384  C   ALA   112     -16.726  57.746  30.881  1.00 11.09           C
ATOM   1385  O   ALA   112     -16.799  56.576  30.491  1.00 15.00           O
ATOM   1386  CB  ALA   112     -15.362  58.009  32.916  1.00 14.37           C
ATOM   1387  H   ALA   112     -17.350  56.647  33.616  1.00 16.80           H
ATOM   1388  HA  ALA   112     -17.079  59.025  32.443  1.00 14.29           H
ATOM   1389 1HB  ALA   112     -15.377  58.232  33.850  1.00 21.55           H
ATOM   1390 2HB  ALA   112     -15.030  57.115  32.806  1.00 21.55           H
ATOM   1391 3HB  ALA   112     -14.790  58.623  32.450  1.00 21.55           H
ATOM   1392  N   THR   113     -16.531  58.741  30.054  1.00  9.73           N
ATOM   1393  CA  THR   113     -16.223  58.563  28.616  1.00  9.07           C
ATOM   1394  C   THR   113     -14.714  58.425  28.480  1.00  8.42           C
ATOM   1395  O   THR   113     -13.962  59.184  29.065  1.00 11.07           O
ATOM   1396  CB  THR   113     -16.709  59.748  27.794  1.00 10.24           C
ATOM   1397  CG2 THR   113     -16.482  59.611  26.322  1.00 13.18           C
ATOM   1398  OG1 THR   113     -18.118  59.987  28.052  1.00 12.38           O
ATOM   1399  H   THR   113     -16.585  59.542  30.362  1.00 11.68           H
ATOM   1400  HA  THR   113     -16.654  57.745  28.291  1.00 10.89           H
ATOM   1401  HB  THR   113     -16.216  60.539  28.096  1.00 12.29           H
ATOM   1402 1HG2 THR   113     -15.542  59.517  26.151  1.00 19.77           H
ATOM   1403 2HG2 THR   113     -16.946  58.835  25.998  1.00 19.77           H
ATOM   1404 3HG2 THR   113     -16.813  60.392  25.873  1.00 19.77           H
ATOM   1405  N   LEU   114     -14.269  57.410  27.718  1.00  7.69           N
ATOM   1406  CA  LEU   114     -12.848  57.177  27.520  1.00  7.44           C
ATOM   1407  C   LEU   114     -12.402  57.797  26.193  1.00  7.03           C
ATOM   1408  O   LEU   114     -13.150  57.877  25.244  1.00  8.59           O
ATOM   1409  CB  LEU   114     -12.529  55.695  27.558  1.00  8.64           C
ATOM   1410  CG  LEU   114     -12.984  54.931  28.795  1.00 12.78           C
ATOM   1411  CD1 LEU   114     -12.719  53.462  28.681  1.00 15.09           C
ATOM   1412  CD2 LEU   114     -12.652  55.599  30.094  1.00 16.40           C
ATOM   1413  H   LEU   114     -14.838  56.888  27.340  1.00  9.22           H
ATOM   1414  HA  LEU   114     -12.358  57.617  28.246  1.00  8.93           H
ATOM   1415 1HB  LEU   114     -12.933  55.279  26.780  1.00 10.37           H
ATOM   1416 2HB  LEU   114     -11.568  55.590  27.475  1.00 10.37           H
ATOM   1417  HG  LEU   114     -13.961  54.990  28.752  1.00 15.34           H
ATOM   1418 1HD1 LEU   114     -12.972  53.158  27.806  1.00 22.64           H
ATOM   1419 2HD1 LEU   114     -11.784  53.294  28.820  1.00 22.64           H
ATOM   1420 3HD1 LEU   114     -13.230  52.993  29.344  1.00 22.64           H
ATOM   1421 1HD2 LEU   114     -12.868  56.532  30.038  1.00 24.60           H
ATOM   1422 2HD2 LEU   114     -13.162  55.195  30.800  1.00 24.60           H
ATOM   1423 3HD2 LEU   114     -11.715  55.496  30.276  1.00 24.60           H
ATOM   1424  N   ILE   115     -11.132  58.190  26.157  1.00  6.84           N
ATOM   1425  CA  ILE   115     -10.437  58.601  24.935  1.00  6.61           C
ATOM   1426  C   ILE   115      -9.025  58.049  25.046  1.00  6.37           C
ATOM   1427  O   ILE   115      -8.505  57.804  26.150  1.00  7.72           O
ATOM   1428  CB  ILE   115     -10.459  60.117  24.676  1.00  7.01           C
ATOM   1429  CG1 ILE   115     -10.325  60.933  25.972  1.00  8.45           C
ATOM   1430  CG2 ILE   115     -11.696  60.520  23.916  1.00  9.31           C
ATOM   1431  CD1 ILE   115     -10.046  62.405  25.761  1.00 10.07           C
ATOM   1432  H   ILE   115     -10.693  58.203  26.896  1.00  8.21           H
ATOM   1433  HA  ILE   115     -10.874  58.159  24.177  1.00  7.93           H
ATOM   1434  HB  ILE   115      -9.686  60.330  24.113  1.00  8.41           H
ATOM   1435 1HG1 ILE   115     -11.146  60.843  26.481  1.00 10.14           H
ATOM   1436 2HG1 ILE   115      -9.608  60.554  26.504  1.00 10.14           H
ATOM   1437 1HG2 ILE   115     -11.761  59.999  23.111  1.00 13.97           H
ATOM   1438 2HG2 ILE   115     -12.471  60.364  24.460  1.00 13.97           H
ATOM   1439 3HG2 ILE   115     -11.645  61.451  23.691  1.00 13.97           H
ATOM   1440 1HD1 ILE   115     -10.762  62.797  25.257  1.00 15.11           H
ATOM   1441 2HD1 ILE   115      -9.976  62.842  26.613  1.00 15.11           H
ATOM   1442 3HD1 ILE   115      -9.222  62.508  25.280  1.00 15.11           H
ATOM   1443  N   ALA   116      -8.358  57.841  23.902  1.00  6.54           N
ATOM   1444  CA  ALA   116      -7.056  57.202  23.895  1.00  6.71           C
ATOM   1445  C   ALA   116      -6.173  57.776  22.842  1.00  6.31           C
ATOM   1446  O   ALA   116      -6.598  58.418  21.878  1.00  6.81           O
ATOM   1447  CB  ALA   116      -7.232  55.670  23.695  1.00  9.95           C
ATOM   1448  H   ALA   116      -8.709  58.091  23.157  1.00  7.85           H
ATOM   1449  HA  ALA   116      -6.635  57.353  24.767  1.00  8.05           H
ATOM   1450 1HB  ALA   116      -7.803  55.321  24.383  1.00 14.92           H
ATOM   1451 2HB  ALA   116      -7.626  55.502  22.836  1.00 14.92           H
ATOM   1452 3HB  ALA   116      -6.375  55.241  23.743  1.00 14.92           H
ATOM   1453  N   GLY   117      -4.874  57.508  22.960  1.00  7.59           N
ATOM   1454  CA  GLY   117      -3.931  57.899  21.931  1.00  8.18           C
ATOM   1455  C   GLY   117      -2.608  57.229  22.101  1.00  6.69           C
ATOM   1456  O   GLY   117      -2.285  56.626  23.132  1.00  7.26           O
ATOM   1457  H   GLY   117      -4.589  57.095  23.659  1.00  9.10           H
ATOM   1458 1HA  GLY   117      -4.295  57.671  21.061  1.00  9.82           H
ATOM   1459 2HA  GLY   117      -3.808  58.861  21.959  1.00  9.82           H
ATOM   1460  N   GLY   118      -1.760  57.377  21.066  1.00  6.24           N
ATOM   1461  CA  GLY   118      -0.412  56.913  21.140  1.00  6.44           C
ATOM   1462  C   GLY   118       0.421  57.439  20.005  1.00  6.18           C
ATOM   1463  O   GLY   118      -0.095  57.791  18.943  1.00  7.26           O
ATOM   1464  H   GLY   118      -2.036  57.759  20.347  1.00  7.49           H
ATOM   1465 1HA  GLY   118      -0.021  57.196  21.981  1.00  7.72           H
ATOM   1466 2HA  GLY   118      -0.405  55.943  21.119  1.00  7.72           H
ATOM   1467  N   TYR   119       1.742  57.439  20.208  1.00  5.93           N
ATOM   1468  CA  TYR   119       2.733  57.873  19.250  1.00  6.33           C
ATOM   1469  C   TYR   119       3.721  56.722  18.975  1.00  6.01           C
ATOM   1470  O   TYR   119       4.266  56.146  19.912  1.00  6.64           O
ATOM   1471  CB  TYR   119       3.511  59.071  19.776  1.00  7.06           C
ATOM   1472  CG  TYR   119       4.756  59.498  19.027  1.00  6.67           C
ATOM   1473  CD1 TYR   119       4.806  59.612  17.664  1.00  7.11           C
ATOM   1474  CD2 TYR   119       5.905  59.785  19.735  1.00  9.12           C
ATOM   1475  CE1 TYR   119       5.965  60.021  16.993  1.00  7.88           C
ATOM   1476  CE2 TYR   119       7.039  60.207  19.104  1.00 11.23           C
ATOM   1477  CZ  TYR   119       7.085  60.332  17.725  1.00  9.61           C
ATOM   1478  OH  TYR   119       8.269  60.697  17.143  1.00 13.68           O
ATOM   1479  H   TYR   119       2.025  57.158  20.970  1.00  7.12           H
ATOM   1480  HA  TYR   119       2.286  58.120  18.413  1.00  7.59           H
ATOM   1481 1HB  TYR   119       2.906  59.829  19.801  1.00  8.47           H
ATOM   1482 2HB  TYR   119       3.768  58.879  20.691  1.00  8.47           H
ATOM   1483  HD1 TYR   119       4.045  59.412  17.167  1.00  8.53           H
ATOM   1484  HD2 TYR   119       5.906  59.690  20.660  1.00 10.95           H
ATOM   1485  HE1 TYR   119       5.977  60.080  16.065  1.00  9.46           H
ATOM   1486  HE2 TYR   119       7.794  60.414  19.607  1.00 13.47           H
ATOM   1487  N   SER   120       3.979  56.434  17.688  1.00  6.44           N
ATOM   1488  CA  SER   120       5.069  55.535  17.283  1.00  7.18           C
ATOM   1489  C   SER   120       4.782  54.137  17.828  1.00  6.68           C
ATOM   1490  O   SER   120       3.681  53.606  17.611  1.00  7.35           O
ATOM   1491  CB  SER   120       6.416  56.146  17.661  1.00  8.90           C
ATOM   1492  OG ASER   120       7.439  55.438  16.999  0.73  9.22           O
ATOM   1493  OG BSER   120       7.419  55.393  18.236  0.28 16.14           O
ATOM   1494  H   SER   120       3.488  56.790  17.078  1.00  7.73           H
ATOM   1495  HA  SER   120       5.044  55.474  16.305  1.00  8.61           H
ATOM   1496 1HB  SER   120       6.440  57.080  17.401  1.00 10.68           H
ATOM   1497  N   GLN   121       5.683  53.519  18.581  1.00  7.07           N
ATOM   1498  CA  GLN   121       5.367  52.239  19.232  1.00  7.10           C
ATOM   1499  C   GLN   121       4.108  52.343  20.058  1.00  6.73           C
ATOM   1500  O   GLN   121       3.343  51.369  20.162  1.00  7.50           O
ATOM   1501  CB  GLN   121       6.563  51.775  20.072  1.00  7.32           C
ATOM   1502  CG  GLN   121       6.283  50.473  20.747  1.00  7.96           C
ATOM   1503  CD  GLN   121       7.384  49.822  21.552  1.00  8.33           C
ATOM   1504  NE2 GLN   121       8.608  50.346  21.440  1.00 10.96           N
ATOM   1505  OE1 GLN   121       7.142  48.879  22.288  1.00  9.64           O
ATOM   1506  H   GLN   121       6.460  53.871  18.690  1.00  8.48           H
ATOM   1507  HA  GLN   121       5.214  51.572  18.530  1.00  8.52           H
ATOM   1508 1HB  GLN   121       7.340  51.680  19.499  1.00  8.79           H
ATOM   1509 2HB  GLN   121       6.765  52.447  20.741  1.00  8.79           H
ATOM   1510 1HG  GLN   121       5.525  50.605  21.337  1.00  9.56           H
ATOM   1511 2HG  GLN   121       6.005  49.842  20.064  1.00  9.56           H
ATOM   1512 1HE2 GLN   121       9.260  50.017  21.896  1.00 13.15           H
ATOM   1513 2HE2 GLN   121       8.745  51.011  20.913  1.00 13.15           H
ATOM   1514  N   GLY   122       3.883  53.498  20.706  1.00  6.43           N
ATOM   1515  CA  GLY   122       2.691  53.691  21.485  1.00  6.63           C
ATOM   1516  C   GLY   122       1.399  53.653  20.682  1.00  6.18           C
ATOM   1517  O   GLY   122       0.340  53.300  21.186  1.00  6.99           O
ATOM   1518  H   GLY   122       4.461  54.132  20.654  1.00  7.72           H
ATOM   1519 1HA  GLY   122       2.652  53.002  22.167  1.00  7.96           H
ATOM   1520 2HA  GLY   122       2.751  54.547  21.936  1.00  7.96           H
ATOM   1521  N   ALA   123       1.471  54.033  19.392  1.00  6.34           N
ATOM   1522  CA  ALA   123       0.333  53.890  18.491  1.00  6.55           C
ATOM   1523  C   ALA   123       0.020  52.430  18.187  1.00  6.30           C
ATOM   1524  O   ALA   123      -1.110  52.010  18.162  1.00  7.45           O
ATOM   1525  CB  ALA   123       0.557  54.720  17.233  1.00  7.15           C
ATOM   1526  H   ALA   123       2.204  54.368  19.094  1.00  7.61           H
ATOM   1527  HA  ALA   123      -0.448  54.264  18.949  1.00  7.86           H
ATOM   1528 1HB  ALA   123       0.750  55.628  17.479  1.00 10.73           H
ATOM   1529 2HB  ALA   123       1.296  54.359  16.738  1.00 10.73           H
ATOM   1530 3HB  ALA   123      -0.234  54.697  16.690  1.00 10.73           H
ATOM   1531  N   ALA   124       1.092  51.641  17.941  1.00  6.60           N
ATOM   1532  CA  ALA   124       0.921  50.195  17.798  1.00  7.38           C
ATOM   1533  C   ALA   124       0.320  49.568  19.067  1.00  6.79           C
ATOM   1534  O   ALA   124      -0.543  48.696  19.000  1.00  7.62           O
ATOM   1535  CB  ALA   124       2.229  49.501  17.404  1.00  8.82           C
ATOM   1536  H   ALA   124       1.875  51.991  17.868  1.00  7.92           H
ATOM   1537  HA  ALA   124       0.283  50.048  17.069  1.00  8.86           H
ATOM   1538 1HB  ALA   124       2.583  49.911  16.611  1.00 13.23           H
ATOM   1539 2HB  ALA   124       2.864  49.587  18.119  1.00 13.23           H
ATOM   1540 3HB  ALA   124       2.060  48.571  17.236  1.00 13.23           H
ATOM   1541  N   LEU   125       0.807  50.011  20.227  1.00  6.93           N
ATOM   1542  CA  LEU   125       0.312  49.521  21.488  1.00  6.80           C
ATOM   1543  C   LEU   125      -1.154  49.867  21.707  1.00  6.80           C
ATOM   1544  O   LEU   125      -1.964  49.009  22.090  1.00  7.46           O
ATOM   1545  CB  LEU   125       1.181  50.111  22.629  1.00  7.01           C
ATOM   1546  CG  LEU   125       0.737  49.800  24.034  1.00  7.86           C
ATOM   1547  CD1 LEU   125       0.564  48.318  24.319  1.00  9.94           C
ATOM   1548  CD2 LEU   125       1.667  50.441  25.063  1.00  9.77           C
ATOM   1549  H   LEU   125       1.432  50.603  20.222  1.00  8.32           H
ATOM   1550  HA  LEU   125       0.405  48.546  21.500  1.00  8.16           H
ATOM   1551 1HB  LEU   125       2.088  49.785  22.518  1.00  8.41           H
ATOM   1552 2HB  LEU   125       1.205  51.075  22.524  1.00  8.41           H
ATOM   1553  HG  LEU   125      -0.143  50.215  24.150  1.00  9.43           H
ATOM   1554 1HD1 LEU   125      -0.097  47.953  23.727  1.00 14.90           H
ATOM   1555 2HD1 LEU   125       1.400  47.867  24.182  1.00 14.90           H
ATOM   1556 3HD1 LEU   125       0.281  48.198  25.228  1.00 14.90           H
ATOM   1557 1HD2 LEU   125       1.667  51.394  24.946  1.00 14.65           H
ATOM   1558 2HD2 LEU   125       1.362  50.228  25.948  1.00 14.65           H
ATOM   1559 3HD2 LEU   125       2.558  50.105  24.942  1.00 14.65           H
ATOM   1560  N   ALA   126      -1.545  51.118  21.411  1.00  6.94           N
ATOM   1561  CA  ALA   126      -2.952  51.498  21.515  1.00  7.24           C
ATOM   1562  C   ALA   126      -3.807  50.633  20.604  1.00  6.71           C
ATOM   1563  O   ALA   126      -4.877  50.149  21.000  1.00  8.25           O
ATOM   1564  CB  ALA   126      -3.117  52.975  21.212  1.00  8.32           C
ATOM   1565  H   ALA   126      -0.964  51.698  21.158  1.00  8.33           H
ATOM   1566  HA  ALA   126      -3.240  51.344  22.439  1.00  8.68           H
ATOM   1567 1HB  ALA   126      -2.563  53.487  21.806  1.00 12.48           H
ATOM   1568 2HB  ALA   126      -2.857  53.146  20.304  1.00 12.48           H
ATOM   1569 3HB  ALA   126      -4.035  53.226  21.335  1.00 12.48           H
ATOM   1570  N   ALA   127      -3.366  50.438  19.347  1.00  7.01           N
ATOM   1571  CA  ALA   127      -4.142  49.651  18.419  1.00  7.55           C
ATOM   1572  C   ALA   127      -4.300  48.207  18.886  1.00  7.43           C
ATOM   1573  O   ALA   127      -5.399  47.632  18.759  1.00  9.27           O
ATOM   1574  CB  ALA   127      -3.523  49.714  17.047  1.00  8.92           C
ATOM   1575  H   ALA   127      -2.619  50.783  19.097  1.00  8.41           H
ATOM   1576  HA  ALA   127      -5.036  50.048  18.364  1.00  9.06           H
ATOM   1577 1HB  ALA   127      -3.435  50.631  16.778  1.00 13.37           H
ATOM   1578 2HB  ALA   127      -2.656  49.302  17.068  1.00 13.37           H
ATOM   1579 3HB  ALA   127      -4.083  49.249  16.422  1.00 13.37           H
ATOM   1580  N   ALA   128      -3.234  47.578  19.352  1.00  7.62           N
ATOM   1581  CA  ALA   128      -3.286  46.186  19.784  1.00  8.14           C
ATOM   1582  C   ALA   128      -4.165  46.035  21.004  1.00  7.66           C
ATOM   1583  O   ALA   128      -4.942  45.087  21.131  1.00  9.59           O
ATOM   1584  CB  ALA   128      -1.880  45.677  20.056  1.00  9.75           C
ATOM   1585  H   ALA   128      -2.488  48.003  19.401  1.00  9.14           H
ATOM   1586  HA  ALA   128      -3.672  45.652  19.058  1.00  9.77           H
ATOM   1587 1HB  ALA   128      -1.343  45.784  19.267  1.00 14.62           H
ATOM   1588 2HB  ALA   128      -1.493  46.178  20.777  1.00 14.62           H
ATOM   1589 3HB  ALA   128      -1.917  44.748  20.294  1.00 14.62           H
ATOM   1590  N   SER   129      -4.039  46.966  21.956  1.00  7.78           N
ATOM   1591  CA  SER   129      -4.839  46.887  23.170  1.00  7.98           C
ATOM   1592  C   SER   129      -6.308  47.052  22.866  1.00  7.70           C
ATOM   1593  O   SER   129      -7.160  46.325  23.393  1.00 10.12           O
ATOM   1594  CB  SER   129      -4.338  47.915  24.172  1.00  9.81           C
ATOM   1595  OG ASER   129      -3.023  47.790  24.506  0.69  9.72           O
ATOM   1596  OG BSER   129      -4.469  49.163  23.997  0.31 12.89           O
ATOM   1597  H   SER   129      -3.484  47.614  21.850  1.00  9.34           H
ATOM   1598  HA  SER   129      -4.709  45.997  23.559  1.00  9.58           H
ATOM   1599 1HB  SER   129      -4.870  47.844  24.980  1.00 11.77           H
ATOM   1600  N   ILE   130      -6.660  48.024  22.004  1.00  7.69           N
ATOM   1601  CA  ILE   130      -8.057  48.223  21.653  1.00  8.20           C
ATOM   1602  C   ILE   130      -8.612  47.018  20.900  1.00  8.79           C
ATOM   1603  O   ILE   130      -9.757  46.611  21.158  1.00 10.40           O
ATOM   1604  CB  ILE   130      -8.202  49.570  20.886  1.00  8.54           C
ATOM   1605  CG1 ILE   130      -7.926  50.735  21.869  1.00 10.39           C
ATOM   1606  CG2 ILE   130      -9.566  49.663  20.238  1.00 11.67           C
ATOM   1607  CD1 ILE   130      -7.788  52.083  21.192  1.00 13.27           C
ATOM   1608  H   ILE   130      -6.056  48.529  21.659  1.00  9.22           H
ATOM   1609  HA  ILE   130      -8.562  48.305  22.489  1.00  9.84           H
ATOM   1610  HB  ILE   130      -7.523  49.597  20.180  1.00 10.24           H
ATOM   1611 1HG1 ILE   130      -8.651  50.780  22.512  1.00 12.47           H
ATOM   1612 2HG1 ILE   130      -7.110  50.545  22.358  1.00 12.47           H
ATOM   1613 1HG2 ILE   130      -9.688  48.921  19.640  1.00 17.51           H
ATOM   1614 2HG2 ILE   130     -10.245  49.642  20.916  1.00 17.51           H
ATOM   1615 3HG2 ILE   130      -9.632  50.484  19.745  1.00 17.51           H
ATOM   1616 1HD1 ILE   130      -7.057  52.055  20.569  1.00 19.91           H
ATOM   1617 2HD1 ILE   130      -8.599  52.291  20.724  1.00 19.91           H
ATOM   1618 3HD1 ILE   130      -7.618  52.757  21.854  1.00 19.91           H
ATOM   1619  N   GLU   131      -7.836  46.419  20.041  1.00  8.61           N
ATOM   1620  CA  GLU   131      -8.263  45.180  19.342  1.00  9.80           C
ATOM   1621  C   GLU   131      -8.620  44.102  20.349  1.00 10.08           C
ATOM   1622  O   GLU   131      -9.611  43.347  20.110  1.00 13.08           O
ATOM   1623  CB  GLU   131      -7.155  44.722  18.399  1.00 10.84           C
ATOM   1624  CG  GLU   131      -7.448  43.398  17.720  1.00 13.56           C
ATOM   1625  CD  GLU   131      -6.413  42.993  16.664  1.00 16.77           C
ATOM   1626  OE1 GLU   131      -5.266  43.481  16.750  1.00 19.14           O
ATOM   1627  OE2 GLU   131      -6.744  42.153  15.826  1.00 21.91           O
ATOM   1628  H   GLU   131      -7.059  46.748  19.876  1.00 10.34           H
ATOM   1629  HA  GLU   131      -9.060  45.384  18.809  1.00 11.76           H
ATOM   1630 1HB  GLU   131      -7.021  45.400  17.719  1.00 13.01           H
ATOM   1631 2HB  GLU   131      -6.329  44.640  18.901  1.00 13.01           H
ATOM   1632 1HG  GLU   131      -7.492  42.704  18.396  1.00 16.28           H
ATOM   1633 2HG  GLU   131      -8.320  43.452  17.297  1.00 16.28           H
ATOM   1634  N   ASP   132      -7.833  43.941  21.392  1.00  9.20           N
ATOM   1635  CA  ASP   132      -7.993  42.845  22.350  1.00 10.16           C
ATOM   1636  C   ASP   132      -9.010  43.120  23.457  1.00 10.65           C
ATOM   1637  O   ASP   132      -9.417  42.184  24.163  1.00 14.14           O
ATOM   1638  CB  ASP   132      -6.665  42.503  22.981  1.00 10.80           C
ATOM   1639  CG  ASP   132      -5.660  41.848  22.062  1.00 10.99           C
ATOM   1640  OD1 ASP   132      -5.969  41.649  20.875  1.00 12.44           O
ATOM   1641  OD2 ASP   132      -4.559  41.564  22.601  1.00 14.06           O
ATOM   1642  H   ASP   132      -7.196  44.505  21.516  1.00 11.04           H
ATOM   1643  HA  ASP   132      -8.299  42.057  21.854  1.00 12.20           H
ATOM   1644 1HB  ASP   132      -6.274  43.319  23.331  1.00 12.97           H
ATOM   1645 2HB  ASP   132      -6.825  41.911  23.731  1.00 12.97           H
ATOM   1646  N   LEU   133      -9.407  44.329  23.660  1.00 10.61           N
ATOM   1647  CA  LEU   133     -10.276  44.756  24.742  1.00 11.56           C
ATOM   1648  C   LEU   133     -11.641  44.132  24.599  1.00 13.13           C
ATOM   1649  O   LEU   133     -12.185  44.003  23.545  1.00 16.87           O
ATOM   1650  CB  LEU   133     -10.402  46.233  24.727  1.00 14.78           C
ATOM   1651  CG  LEU   133     -10.594  47.111  25.785  1.00 22.10           C
ATOM   1652  CD1 LEU   133     -10.141  46.785  27.142  1.00 15.48           C
ATOM   1653  CD2 LEU   133     -10.568  48.554  25.385  1.00 16.23           C
ATOM   1654  H   LEU   133      -9.135  44.932  23.110  1.00 12.73           H
ATOM   1655  HA  LEU   133      -9.884  44.477  25.595  1.00 13.87           H
ATOM   1656 1HB  LEU   133      -9.599  46.548  24.283  1.00 17.74           H
ATOM   1657 2HB  LEU   133     -11.132  46.416  24.115  1.00 17.74           H
ATOM   1658  HG  LEU   133     -11.560  46.999  25.910  1.00 26.52           H
ATOM   1659 1HD1 LEU   133     -10.576  45.983  27.441  1.00 23.22           H
ATOM   1660 2HD1 LEU   133      -9.191  46.651  27.139  1.00 23.22           H
ATOM   1661 3HD1 LEU   133     -10.360  47.508  27.735  1.00 23.22           H
ATOM   1662 1HD2 LEU   133     -11.264  48.722  24.745  1.00 24.34           H
ATOM   1663 2HD2 LEU   133     -10.706  49.104  26.159  1.00 24.34           H
ATOM   1664 3HD2 LEU   133      -9.717  48.762  24.993  1.00 24.34           H
ATOM   1665  N   ASP   134     -12.224  43.818  25.764  1.00 15.13           N
ATOM   1666  CA  ASP   134     -13.617  43.439  25.818  1.00 16.92           C
ATOM   1667  C   ASP   134     -14.414  44.560  25.143  1.00 15.13           C
ATOM   1668  O   ASP   134     -14.271  45.737  25.297  1.00 14.13           O
ATOM   1669  CB  ASP   134     -14.117  43.411  27.275  1.00 25.07           C
ATOM   1670  CG  ASP   134     -15.495  43.008  27.577  1.00 37.34           C
ATOM   1671  OD1 ASP   134     -16.446  42.985  26.821  1.00 52.33           O
ATOM   1672  OD2 ASP   134     -15.719  42.628  28.827  1.00 48.26           O
ATOM   1673  H   ASP   134     -11.762  43.843  26.489  1.00 18.16           H
ATOM   1674  HA  ASP   134     -13.768  42.579  25.374  1.00 20.30           H
ATOM   1675 1HB  ASP   134     -13.529  42.819  27.769  1.00 30.09           H
ATOM   1676 2HB  ASP   134     -13.991  44.301  27.639  1.00 30.09           H
ATOM   1677  N   SER   135     -15.342  44.070  24.316  1.00 16.24           N
ATOM   1678  CA  SER   135     -16.102  44.914  23.526  1.00 17.07           C
ATOM   1679  C   SER   135     -16.905  46.004  24.205  1.00 17.45           C
ATOM   1680  O   SER   135     -17.045  47.184  23.832  1.00 19.07           O
ATOM   1681  CB  SER   135     -16.954  44.121  22.479  1.00 22.43           C
ATOM   1682  OG  SER   135     -17.968  43.585  23.296  1.00 28.66           O
ATOM   1683  H   SER   135     -15.468  43.220  24.274  1.00 19.49           H
ATOM   1684  HA  SER   135     -15.444  45.399  22.986  1.00 20.49           H
ATOM   1685 1HB  SER   135     -17.319  44.708  21.799  1.00 26.91           H
ATOM   1686 2HB  SER   135     -16.433  43.421  22.053  1.00 26.91           H
ATOM   1687  N   ALA   136     -17.438  45.688  25.427  1.00 16.19           N
ATOM   1688  CA  ALA   136     -18.174  46.615  26.202  1.00 17.33           C
ATOM   1689  C   ALA   136     -17.332  47.837  26.685  1.00 16.38           C
ATOM   1690  O   ALA   136     -17.822  48.934  26.856  1.00 22.36           O
ATOM   1691  CB  ALA   136     -18.967  46.090  27.321  1.00 22.20           C
ATOM   1692  H   ALA   136     -17.321  44.894  25.736  1.00 19.43           H
ATOM   1693  HA  ALA   136     -18.833  46.992  25.582  1.00 20.80           H
ATOM   1694 1HB  ALA   136     -19.484  45.339  27.023  1.00 33.30           H
ATOM   1695 2HB  ALA   136     -18.379  45.814  28.028  1.00 33.30           H
ATOM   1696 3HB  ALA   136     -19.556  46.776  27.645  1.00 33.30           H
ATOM   1697  N   ILE   137     -16.067  47.599  26.907  1.00 12.07           N
ATOM   1698  CA  ILE   137     -15.124  48.675  27.281  1.00 11.35           C
ATOM   1699  C   ILE   137     -14.657  49.439  26.061  1.00 10.38           C
ATOM   1700  O   ILE   137     -14.611  50.672  26.040  1.00 11.10           O
ATOM   1701  CB  ILE   137     -13.945  48.128  28.087  1.00 12.36           C
ATOM   1702  CG1 ILE   137     -14.434  47.334  29.321  1.00 15.65           C
ATOM   1703  CG2 ILE   137     -13.058  49.340  28.515  1.00 15.65           C
ATOM   1704  CD1 ILE   137     -13.243  46.725  30.111  1.00 18.67           C
ATOM   1705  H   ILE   137     -15.775  46.794  26.833  1.00 14.48           H
ATOM   1706  HA  ILE   137     -15.607  49.304  27.856  1.00 13.62           H
ATOM   1707  HB  ILE   137     -13.416  47.533  27.515  1.00 14.84           H
ATOM   1708 1HG1 ILE   137     -14.938  47.924  29.903  1.00 18.78           H
ATOM   1709 2HG1 ILE   137     -15.025  46.622  29.031  1.00 18.78           H
ATOM   1710 1HG2 ILE   137     -13.577  49.943  29.051  1.00 23.47           H
ATOM   1711 2HG2 ILE   137     -12.308  49.024  29.024  1.00 23.47           H
ATOM   1712 3HG2 ILE   137     -12.743  49.798  27.732  1.00 23.47           H
ATOM   1713 1HD1 ILE   137     -12.665  47.430  30.412  1.00 28.01           H
ATOM   1714 2HD1 ILE   137     -13.577  46.240  30.869  1.00 28.01           H
ATOM   1715 3HD1 ILE   137     -12.752  46.129  29.541  1.00 28.01           H
ATOM   1716  N   ARG   138     -14.314  48.702  24.997  1.00 10.19           N
ATOM   1717  CA  ARG   138     -13.883  49.319  23.731  1.00  9.69           C
ATOM   1718  C   ARG   138     -14.900  50.318  23.248  1.00  9.64           C
ATOM   1719  O   ARG   138     -14.555  51.404  22.742  1.00 10.40           O
ATOM   1720  CB  ARG   138     -13.631  48.236  22.684  1.00 11.16           C
ATOM   1721  CG  ARG   138     -13.226  48.824  21.359  1.00 12.90           C
ATOM   1722  CD  ARG   138     -12.920  47.868  20.319  1.00 15.36           C
ATOM   1723  NE  ARG   138     -13.301  46.638  20.247  1.00 26.95           N
ATOM   1724  CZ  ARG   138     -13.229  45.375  20.394  1.00 17.41           C
ATOM   1725  NH1 ARG   138     -12.152  44.787  20.736  1.00 25.26           N
ATOM   1726  NH2 ARG   138     -14.345  44.666  20.171  1.00 27.38           N
ATOM   1727  H   ARG   138     -14.346  47.844  25.055  1.00 12.22           H
ATOM   1728  HA  ARG   138     -13.041  49.792  23.892  1.00 11.63           H
ATOM   1729 1HB  ARG   138     -12.930  47.644  22.999  1.00 13.40           H
ATOM   1730 2HB  ARG   138     -14.437  47.709  22.568  1.00 13.40           H
ATOM   1731 1HG  ARG   138     -13.944  49.396  21.047  1.00 15.48           H
ATOM   1732 2HG  ARG   138     -12.447  49.385  21.499  1.00 15.48           H
ATOM   1733 1HD  ARG   138     -13.218  48.280  19.494  1.00 18.44           H
ATOM   1734 2HD  ARG   138     -11.951  47.841  20.271  1.00 18.44           H
ATOM   1735  HE  ARG   138     -14.070  46.720  19.870  1.00 32.33           H
ATOM   1736 1HH1 ARG   138     -11.438  45.246  20.876  1.00 30.31           H
ATOM   1737 2HH1 ARG   138     -12.138  43.932  20.827  1.00 30.31           H
ATOM   1738 1HH2 ARG   138     -15.069  45.066  19.938  1.00 32.86           H
ATOM   1739 2HH2 ARG   138     -14.335  43.810  20.261  1.00 32.86           H
ATOM   1740  N   ASP   139     -16.180  49.975  23.376  1.00  9.95           N
ATOM   1741  CA  ASP   139     -17.250  50.782  22.909  1.00 10.91           C
ATOM   1742  C   ASP   139     -17.433  52.081  23.694  1.00  9.79           C
ATOM   1743  O   ASP   139     -18.141  52.972  23.196  1.00 11.35           O
ATOM   1744  CB  ASP   139     -18.516  49.931  22.904  1.00 15.92           C
ATOM   1745  CG  ASP   139     -18.591  48.859  21.834  1.00 18.85           C
ATOM   1746  OD1 ASP   139     -17.765  48.870  20.920  1.00 26.99           O
ATOM   1747  OD2 ASP   139     -19.536  48.037  21.955  1.00 31.34           O
ATOM   1748  H   ASP   139     -16.368  49.229  23.760  1.00 11.94           H
ATOM   1749  HA  ASP   139     -17.054  51.024  21.980  1.00 13.09           H
ATOM   1750 1HB  ASP   139     -18.598  49.503  23.770  1.00 19.10           H
ATOM   1751 2HB  ASP   139     -19.278  50.521  22.798  1.00 19.10           H
ATOM   1752  N   LYS   140     -16.777  52.244  24.833  1.00  9.64           N
ATOM   1753  CA  LYS   140     -16.772  53.442  25.629  1.00  9.98           C
ATOM   1754  C   LYS   140     -15.666  54.476  25.205  1.00  8.88           C
ATOM   1755  O   LYS   140     -15.621  55.588  25.714  1.00 10.14           O
ATOM   1756  CB  LYS   140     -16.605  53.200  27.121  1.00 12.32           C
ATOM   1757  CG  LYS   140     -17.726  52.394  27.738  1.00 17.06           C
ATOM   1758  CD  LYS   140     -17.509  52.223  29.211  1.00 24.92           C
ATOM   1759  CE  LYS   140     -18.456  51.598  30.079  1.00 28.78           C
ATOM   1760  NZ  LYS   140     -17.865  51.634  31.448  1.00 34.71           N
ATOM   1761  H   LYS   140     -16.315  51.578  25.120  1.00 11.57           H
ATOM   1762  HA  LYS   140     -17.641  53.878  25.501  1.00 11.98           H
ATOM   1763 1HB  LYS   140     -15.767  52.735  27.269  1.00 14.79           H
ATOM   1764 2HB  LYS   140     -16.550  54.057  27.572  1.00 14.79           H
ATOM   1765 1HG  LYS   140     -18.570  52.846  27.586  1.00 20.47           H
ATOM   1766 2HG  LYS   140     -17.770  51.523  27.314  1.00 20.47           H
ATOM   1767 1HD  LYS   140     -16.678  51.732  29.311  1.00 29.90           H
ATOM   1768 2HD  LYS   140     -17.350  53.109  29.570  1.00 29.90           H
ATOM   1769 1HE  LYS   140     -19.299  52.077  30.061  1.00 34.54           H
ATOM   1770 2HE  LYS   140     -18.614  50.681  29.803  1.00 34.54           H
ATOM   1771 1HZ  LYS   140     -17.093  51.192  31.450  1.00 52.06           H
ATOM   1772 2HZ  LYS   140     -17.724  52.479  31.688  1.00 52.06           H
ATOM   1773 3HZ  LYS   140     -18.427  51.252  32.024  1.00 52.06           H
ATOM   1774  N   ILE   141     -14.800  54.028  24.300  1.00  8.04           N
ATOM   1775  CA  ILE   141     -13.680  54.872  23.825  1.00  7.22           C
ATOM   1776  C   ILE   141     -14.226  55.710  22.687  1.00  7.43           C
ATOM   1777  O   ILE   141     -14.397  55.253  21.549  1.00  8.94           O
ATOM   1778  CB  ILE   141     -12.459  54.074  23.424  1.00  7.58           C
ATOM   1779  CG1 ILE   141     -12.014  53.085  24.487  1.00  8.36           C
ATOM   1780  CG2 ILE   141     -11.314  55.041  23.065  1.00  8.72           C
ATOM   1781  CD1 ILE   141     -10.974  52.127  23.984  1.00 10.83           C
ATOM   1782  H   ILE   141     -14.893  53.233  23.985  1.00  9.65           H
ATOM   1783  HA  ILE   141     -13.424  55.477  24.552  1.00  8.67           H
ATOM   1784  HB  ILE   141     -12.686  53.565  22.617  1.00  9.09           H
ATOM   1785 1HG1 ILE   141     -11.655  53.573  25.244  1.00 10.03           H
ATOM   1786 2HG1 ILE   141     -12.784  52.583  24.795  1.00 10.03           H
ATOM   1787 1HG2 ILE   141     -11.105  55.586  23.827  1.00 13.08           H
ATOM   1788 2HG2 ILE   141     -10.538  54.536  22.810  1.00 13.08           H
ATOM   1789 3HG2 ILE   141     -11.585  55.601  22.334  1.00 13.08           H
ATOM   1790 1HD1 ILE   141     -11.330  51.627  23.246  1.00 16.25           H
ATOM   1791 2HD1 ILE   141     -10.201  52.617  23.695  1.00 16.25           H
ATOM   1792 3HD1 ILE   141     -10.725  51.525  24.689  1.00 16.25           H
ATOM   1793  N   ALA   142     -14.563  56.971  22.965  1.00  7.53           N
ATOM   1794  CA  ALA   142     -15.249  57.853  22.033  1.00  7.52           C
ATOM   1795  C   ALA   142     -14.386  58.271  20.861  1.00  6.93           C
ATOM   1796  O   ALA   142     -14.899  58.636  19.805  1.00  8.13           O
ATOM   1797  CB  ALA   142     -15.784  59.081  22.758  1.00 10.54           C
ATOM   1798  H   ALA   142     -14.363  57.281  23.741  1.00  9.03           H
ATOM   1799  HA  ALA   142     -16.018  57.363  21.674  1.00  9.02           H
ATOM   1800 1HB  ALA   142     -16.329  58.804  23.498  1.00 15.80           H
ATOM   1801 2HB  ALA   142     -15.049  59.608  23.081  1.00 15.80           H
ATOM   1802 3HB  ALA   142     -16.311  59.606  22.151  1.00 15.80           H
ATOM   1803  N   GLY   143     -13.053  58.302  21.048  1.00  6.93           N
ATOM   1804  CA  GLY   143     -12.121  58.670  19.993  1.00  7.30           C
ATOM   1805  C   GLY   143     -10.728  58.254  20.379  1.00  6.66           C
ATOM   1806  O   GLY   143     -10.361  58.200  21.553  1.00  7.32           O
ATOM   1807  H   GLY   143     -12.740  58.096  21.822  1.00  8.32           H
ATOM   1808 1HA  GLY   143     -12.375  58.235  19.165  1.00  8.75           H
ATOM   1809 2HA  GLY   143     -12.148  59.629  19.852  1.00  8.75           H
ATOM   1810  N   THR   144      -9.922  57.965  19.343  1.00  6.48           N
ATOM   1811  CA  THR   144      -8.526  57.572  19.466  1.00  5.99           C
ATOM   1812  C   THR   144      -7.702  58.321  18.422  1.00  6.39           C
ATOM   1813  O   THR   144      -8.070  58.319  17.246  1.00  8.61           O
ATOM   1814  CB  THR   144      -8.350  56.067  19.299  1.00  7.34           C
ATOM   1815  CG2 THR   144      -6.927  55.613  19.454  1.00  8.55           C
ATOM   1816  OG1 THR   144      -9.114  55.363  20.292  1.00  8.64           O
ATOM   1817  H   THR   144     -10.254  58.016  18.552  1.00  7.78           H
ATOM   1818  HA  THR   144      -8.207  57.826  20.357  1.00  7.19           H
ATOM   1819  HB  THR   144      -8.670  55.807  18.410  1.00  8.81           H
ATOM   1820 1HG2 THR   144      -6.380  56.042  18.793  1.00 12.83           H
ATOM   1821 2HG2 THR   144      -6.611  55.845  20.331  1.00 12.83           H
ATOM   1822 3HG2 THR   144      -6.881  54.661  19.339  1.00 12.83           H
ATOM   1823  N   VAL   145      -6.579  58.897  18.844  1.00  5.96           N
ATOM   1824  CA  VAL   145      -5.623  59.552  17.964  1.00  6.12           C
ATOM   1825  C   VAL   145      -4.314  58.754  17.925  1.00  6.23           C
ATOM   1826  O   VAL   145      -3.795  58.327  18.961  1.00  8.16           O
ATOM   1827  CB  VAL   145      -5.362  61.026  18.334  1.00  7.74           C
ATOM   1828  CG1 VAL   145      -6.578  61.855  18.098  1.00  9.75           C
ATOM   1829  CG2 VAL   145      -4.826  61.197  19.740  1.00 10.04           C
ATOM   1830  H   VAL   145      -6.408  58.881  19.687  1.00  7.15           H
ATOM   1831  HA  VAL   145      -6.000  59.539  17.060  1.00  7.34           H
ATOM   1832  HB  VAL   145      -4.670  61.355  17.723  1.00  9.29           H
ATOM   1833 1HG1 VAL   145      -6.888  61.720  17.200  1.00 14.63           H
ATOM   1834 2HG1 VAL   145      -7.266  61.597  18.716  1.00 14.63           H
ATOM   1835 3HG1 VAL   145      -6.364  62.782  18.227  1.00 14.63           H
ATOM   1836 1HG2 VAL   145      -4.045  60.649  19.853  1.00 15.06           H
ATOM   1837 2HG2 VAL   145      -4.594  62.117  19.884  1.00 15.06           H
ATOM   1838 3HG2 VAL   145      -5.497  60.932  20.373  1.00 15.06           H
ATOM   1839  N   LEU   146      -3.772  58.571  16.724  1.00  6.21           N
ATOM   1840  CA  LEU   146      -2.542  57.838  16.514  1.00  6.31           C
ATOM   1841  C   LEU   146      -1.569  58.721  15.721  1.00  6.68           C
ATOM   1842  O   LEU   146      -1.922  59.187  14.658  1.00 10.75           O
ATOM   1843  CB  LEU   146      -2.789  56.544  15.732  1.00  7.46           C
ATOM   1844  CG  LEU   146      -3.808  55.580  16.368  1.00  8.09           C
ATOM   1845  CD1 LEU   146      -4.078  54.450  15.399  1.00 13.32           C
ATOM   1846  CD2 LEU   146      -3.369  55.060  17.712  1.00 10.05           C
ATOM   1847  H   LEU   146      -4.172  58.905  16.040  1.00  7.45           H
ATOM   1848  HA  LEU   146      -2.144  57.619  17.382  1.00  7.57           H
ATOM   1849 1HB  LEU   146      -3.099  56.776  14.842  1.00  8.96           H
ATOM   1850 2HB  LEU   146      -1.944  56.078  15.634  1.00  8.96           H
ATOM   1851  HG  LEU   146      -4.646  56.072  16.497  1.00  9.70           H
ATOM   1852 1HD1 LEU   146      -4.355  54.812  14.554  1.00 19.98           H
ATOM   1853 2HD1 LEU   146      -3.278  53.933  15.278  1.00 19.98           H
ATOM   1854 3HD1 LEU   146      -4.773  53.887  15.749  1.00 19.98           H
ATOM   1855 1HD2 LEU   146      -3.206  55.799  18.303  1.00 15.07           H
ATOM   1856 2HD2 LEU   146      -4.058  54.502  18.079  1.00 15.07           H
ATOM   1857 3HD2 LEU   146      -2.564  54.548  17.609  1.00 15.07           H
ATOM   1858  N   PHE   147      -0.376  58.912  16.217  1.00  5.89           N
ATOM   1859  CA  PHE   147       0.662  59.697  15.525  1.00  6.41           C
ATOM   1860  C   PHE   147       1.778  58.743  15.083  1.00  6.19           C
ATOM   1861  O   PHE   147       2.246  57.927  15.876  1.00  7.19           O
ATOM   1862  CB  PHE   147       1.323  60.725  16.458  1.00  7.45           C
ATOM   1863  CG  PHE   147       0.371  61.652  17.181  1.00  7.07           C
ATOM   1864  CD1 PHE   147      -0.154  61.303  18.394  1.00  8.59           C
ATOM   1865  CD2 PHE   147       0.020  62.893  16.660  1.00  8.54           C
ATOM   1866  CE1 PHE   147      -0.995  62.146  19.092  1.00 10.26           C
ATOM   1867  CE2 PHE   147      -0.792  63.749  17.366  1.00  9.85           C
ATOM   1868  CZ  PHE   147      -1.291  63.360  18.594  1.00  9.96           C
ATOM   1869  H   PHE   147      -0.188  58.564  16.981  1.00  7.07           H
ATOM   1870  HA  PHE   147       0.278  60.149  14.745  1.00  7.69           H
ATOM   1871 1HB  PHE   147       1.846  60.246  17.120  1.00  8.94           H
ATOM   1872 2HB  PHE   147       1.938  61.263  15.936  1.00  8.94           H
ATOM   1873  HD1 PHE   147       0.062  60.475  18.759  1.00 10.30           H
ATOM   1874  HD2 PHE   147       0.339  63.146  15.824  1.00 10.25           H
ATOM   1875  HE1 PHE   147      -1.356  61.875  19.905  1.00 12.31           H
ATOM   1876  HE2 PHE   147      -1.004  64.585  17.018  1.00 11.82           H
ATOM   1877  HZ  PHE   147      -1.834  63.940  19.079  1.00 11.95           H
ATOM   1878  N   GLY   148       2.246  58.880  13.850  1.00  6.63           N
ATOM   1879  CA  GLY   148       3.380  58.049  13.444  1.00  7.53           C
ATOM   1880  C   GLY   148       3.088  56.581  13.635  1.00  6.87           C
ATOM   1881  O   GLY   148       3.863  55.817  14.207  1.00  8.43           O
ATOM   1882  H   GLY   148       1.892  59.442  13.303  1.00  7.96           H
ATOM   1883 1HA  GLY   148       3.583  58.217  12.511  1.00  9.04           H
ATOM   1884 2HA  GLY   148       4.159  58.292  13.968  1.00  9.04           H
ATOM   1885  N   TYR   149       1.927  56.165  13.120  1.00  7.22           N
ATOM   1886  CA  TYR   149       1.353  54.844  13.365  1.00  7.13           C
ATOM   1887  C   TYR   149       2.136  53.776  12.617  1.00  6.92           C
ATOM   1888  O   TYR   149       2.067  53.683  11.393  1.00  7.96           O
ATOM   1889  CB  TYR   149      -0.110  54.873  12.960  1.00  7.83           C
ATOM   1890  CG  TYR   149      -0.932  53.638  13.089  1.00  7.51           C
ATOM   1891  CD1 TYR   149      -0.718  52.670  14.073  1.00  7.86           C
ATOM   1892  CD2 TYR   149      -2.036  53.442  12.266  1.00  8.28           C
ATOM   1893  CE1 TYR   149      -1.548  51.589  14.215  1.00  8.55           C
ATOM   1894  CE2 TYR   149      -2.892  52.369  12.420  1.00  8.70           C
ATOM   1895  CZ  TYR   149      -2.646  51.443  13.392  1.00  8.69           C
ATOM   1896  OH  TYR   149      -3.476  50.348  13.595  1.00 10.18           O
ATOM   1897  H   TYR   149       1.492  56.707  12.613  1.00  8.66           H
ATOM   1898  HA  TYR   149       1.407  54.654  14.325  1.00  8.56           H
ATOM   1899 1HB  TYR   149      -0.543  55.566  13.483  1.00  9.39           H
ATOM   1900 2HB  TYR   149      -0.149  55.153  12.032  1.00  9.39           H
ATOM   1901  HD1 TYR   149       0.007  52.763  14.648  1.00  9.44           H
ATOM   1902  HD2 TYR   149      -2.204  54.056  11.588  1.00  9.94           H
ATOM   1903  HE1 TYR   149      -1.370  50.951  14.869  1.00 10.26           H
ATOM   1904  HE2 TYR   149      -3.632  52.278  11.864  1.00 10.44           H
ATOM   1905  HH  TYR   149      -4.037  50.322  12.997  1.00 15.27           H
ATOM   1906  N   THR   150       2.909  52.955  13.340  1.00  7.36           N
ATOM   1907  CA  THR   150       3.831  52.006  12.753  1.00  7.81           C
ATOM   1908  C   THR   150       3.131  50.857  12.071  1.00  8.08           C
ATOM   1909  O   THR   150       3.804  50.144  11.289  1.00 10.83           O
ATOM   1910  CB  THR   150       4.812  51.481  13.813  1.00  8.49           C
ATOM   1911  CG2 THR   150       5.679  52.548  14.423  1.00  9.75           C
ATOM   1912  OG1 THR   150       4.007  50.861  14.806  1.00 11.17           O
ATOM   1913  H   THR   150       2.854  52.994  14.197  1.00  8.83           H
ATOM   1914  HA  THR   150       4.354  52.481  12.074  1.00  9.37           H
ATOM   1915  HB  THR   150       5.388  50.802  13.403  1.00 10.19           H
ATOM   1916  HG1 THR   150       4.452  50.282  15.180  1.00 16.75           H
ATOM   1917 1HG2 THR   150       6.201  52.968  13.736  1.00 14.62           H
ATOM   1918 2HG2 THR   150       5.124  53.205  14.850  1.00 14.62           H
ATOM   1919 3HG2 THR   150       6.264  52.152  15.073  1.00 14.62           H
ATOM   1920  N   LYS   151       1.835  50.634  12.298  1.00  7.88           N
ATOM   1921  CA  LYS   151       1.051  49.616  11.617  1.00  8.72           C
ATOM   1922  C   LYS   151       0.061  50.228  10.650  1.00  8.45           C
ATOM   1923  O   LYS   151      -0.917  49.582  10.241  1.00 10.17           O
ATOM   1924  CB  LYS   151       0.409  48.657  12.609  1.00 10.40           C
ATOM   1925  CG  LYS   151       1.417  47.860  13.420  1.00 12.62           C
ATOM   1926  CD  LYS   151       2.257  46.936  12.556  1.00 15.59           C
ATOM   1927  CE  LYS   151       3.148  46.010  13.350  1.00 19.25           C
ATOM   1928  NZ ALYS   151       4.230  45.392  12.397  0.67 19.58           N
ATOM   1929  NZ BLYS   151       2.732  44.559  13.084  0.33 23.95           N
ATOM   1930  H   LYS   151       1.438  51.124  12.884  1.00  9.46           H
ATOM   1931  HA  LYS   151       1.679  49.088  11.080  1.00 10.47           H
ATOM   1932 1HB  LYS   151      -0.152  49.163  13.217  1.00 12.48           H
ATOM   1933 2HB  LYS   151      -0.161  48.040  12.125  1.00 12.48           H
ATOM   1934 1HG  LYS   151       2.002  48.474  13.890  1.00 15.14           H
ATOM   1935 2HG  LYS   151       0.944  47.333  14.083  1.00 15.14           H
ATOM   1936 1HD  LYS   151       1.666  46.402  12.001  1.00 18.71           H
ATOM   1937 2HD  LYS   151       2.809  47.473  11.967  1.00 18.71           H
ATOM   1938 1HE  LYS   151       3.582  46.502  14.064  1.00 23.10           H
ATOM   1939 2HE  LYS   151       2.617  45.302  13.747  1.00 23.10           H
ATOM   1940 1HZ ALYS   151       4.719  46.044  12.041  0.67 29.36           H
ATOM   1941 2HZ ALYS   151       4.757  44.846  12.862  0.67 29.36           H
ATOM   1942 3HZ ALYS   151       3.828  44.935  11.748  0.67 29.36           H
ATOM   1943 1HZ BLYS   151       2.814  44.381  12.216  0.33 35.93           H
ATOM   1944 2HZ BLYS   151       3.255  44.010  13.550  0.33 35.93           H
ATOM   1945 3HZ BLYS   151       1.885  44.443  13.332  0.33 35.93           H
ATOM   1946  N   ASN   152       0.287  51.470  10.219  1.00  8.30           N
ATOM   1947  CA  ASN   152      -0.627  52.149   9.313  1.00  8.22           C
ATOM   1948  C   ASN   152      -0.838  51.401   8.008  1.00  8.43           C
ATOM   1949  O   ASN   152      -1.982  51.191   7.582  1.00 10.74           O
ATOM   1950  CB  ASN   152      -0.102  53.551   9.022  1.00  8.55           C
ATOM   1951  CG  ASN   152      -1.042  54.340   8.151  1.00  8.25           C
ATOM   1952  ND2 ASN   152      -0.588  54.660   6.963  1.00 10.44           N
ATOM   1953  OD1 ASN   152      -2.165  54.607   8.555  1.00 10.53           O
ATOM   1954  H   ASN   152       0.994  51.882  10.484  1.00  9.96           H
ATOM   1955  HA  ASN   152      -1.495  52.234   9.761  1.00  9.86           H
ATOM   1956 1HB  ASN   152       0.028  54.023   9.859  1.00 10.26           H
ATOM   1957 2HB  ASN   152       0.759  53.484   8.582  1.00 10.26           H
ATOM   1958 1HD2 ASN   152      -1.091  55.085   6.410  1.00 12.53           H
ATOM   1959 2HD2 ASN   152       0.213  54.444   6.736  1.00 12.53           H
ATOM   1960  N   LEU   153       0.222  51.016   7.331  1.00  9.56           N
ATOM   1961  CA  LEU   153       0.057  50.288   6.056  1.00 10.66           C
ATOM   1962  C   LEU   153      -0.565  48.952   6.289  1.00 10.82           C
ATOM   1963  O   LEU   153      -1.546  48.561   5.591  1.00 12.93           O
ATOM   1964  CB  LEU   153       1.393  50.152   5.339  1.00 12.64           C
ATOM   1965  CG  LEU   153       1.316  49.455   3.979  1.00 13.87           C
ATOM   1966  CD1 LEU   153       0.437  50.231   3.007  1.00 20.80           C
ATOM   1967  CD2 LEU   153       2.718  49.272   3.453  1.00 21.28           C
ATOM   1968  H   LEU   153       1.010  51.188   7.629  1.00 11.48           H
ATOM   1969  HA  LEU   153      -0.544  50.809   5.484  1.00 12.80           H
ATOM   1970 1HB  LEU   153       1.768  51.037   5.213  1.00 15.17           H
ATOM   1971 2HB  LEU   153       2.001  49.654   5.908  1.00 15.17           H
ATOM   1972  HG  LEU   153       0.920  48.569   4.110  1.00 16.64           H
ATOM   1973 1HD1 LEU   153      -0.444  50.326   3.377  1.00 31.21           H
ATOM   1974 2HD1 LEU   153       0.816  51.100   2.856  1.00 31.21           H
ATOM   1975 3HD1 LEU   153       0.384  49.757   2.174  1.00 31.21           H
ATOM   1976 1HD2 LEU   153       3.238  48.781   4.092  1.00 31.91           H
ATOM   1977 2HD2 LEU   153       2.688  48.788   2.624  1.00 31.91           H
ATOM   1978 3HD2 LEU   153       3.120  50.132   3.307  1.00 31.91           H
ATOM   1979  N   GLN   154      -0.065  48.199   7.260  1.00 11.57           N
ATOM   1980  CA  GLN   154      -0.480  46.827   7.541  1.00 12.53           C
ATOM   1981  C   GLN   154      -1.953  46.736   7.903  1.00 12.17           C
ATOM   1982  O   GLN   154      -2.655  45.788   7.533  1.00 16.04           O
ATOM   1983  CB  GLN   154       0.420  46.222   8.595  1.00 14.08           C
ATOM   1984  CG  GLN   154       1.896  46.180   8.212  1.00 16.74           C
ATOM   1985  CD  GLN   154       2.744  47.383   8.571  1.00 13.90           C
ATOM   1986  NE2 GLN   154       4.071  47.113   8.769  1.00 19.43           N
ATOM   1987  OE1 GLN   154       2.302  48.486   8.703  1.00 13.64           O
ATOM   1988  H   GLN   154       0.545  48.542   7.759  1.00 13.88           H
ATOM   1989  HA  GLN   154      -0.351  46.311   6.718  1.00 15.04           H
ATOM   1990 1HB  GLN   154       0.326  46.733   9.414  1.00 16.89           H
ATOM   1991 2HB  GLN   154       0.120  45.318   8.778  1.00 16.89           H
ATOM   1992 1HG  GLN   154       2.291  45.399   8.631  1.00 20.09           H
ATOM   1993 2HG  GLN   154       1.952  46.050   7.253  1.00 20.09           H
ATOM   1994 1HE2 GLN   154       4.609  47.745   8.994  1.00 23.31           H
ATOM   1995 2HE2 GLN   154       4.366  46.312   8.669  1.00 23.31           H
ATOM   1996  N   ASN   155      -2.447  47.711   8.673  1.00 11.78           N
ATOM   1997  CA  ASN   155      -3.825  47.745   9.127  1.00 12.24           C
ATOM   1998  C   ASN   155      -4.692  48.661   8.301  1.00 11.98           C
ATOM   1999  O   ASN   155      -5.847  48.938   8.648  1.00 13.55           O
ATOM   2000  CB  ASN   155      -3.857  48.170  10.611  1.00 11.81           C
ATOM   2001  CG  ASN   155      -3.428  47.084  11.541  1.00 13.13           C
ATOM   2002  ND2 ASN   155      -3.077  47.462  12.775  1.00 14.04           N
ATOM   2003  OD1 ASN   155      -3.435  45.891  11.213  1.00 19.53           O
ATOM   2004  H   ASN   155      -1.922  48.349   8.911  1.00 14.14           H
ATOM   2005  HA  ASN   155      -4.190  46.838   9.061  1.00 14.69           H
ATOM   2006 1HB  ASN   155      -3.275  48.937  10.732  1.00 14.17           H
ATOM   2007 2HB  ASN   155      -4.759  48.444  10.841  1.00 14.17           H
ATOM   2008 1HD2 ASN   155      -2.850  46.871  13.358  1.00 16.85           H
ATOM   2009 2HD2 ASN   155      -3.077  48.296  12.986  1.00 16.85           H
ATOM   2010  N   ARG   156      -4.169  49.155   7.168  1.00 13.24           N
ATOM   2011  CA  ARG   156      -4.911  49.990   6.214  1.00 14.19           C
ATOM   2012  C   ARG   156      -5.507  51.208   6.888  1.00 12.18           C
ATOM   2013  O   ARG   156      -6.625  51.678   6.625  1.00 15.67           O
ATOM   2014  CB  ARG   156      -5.957  49.097   5.499  1.00 21.18           C
ATOM   2015  CG  ARG   156      -5.202  47.988   4.671  1.00 28.36           C
ATOM   2016  CD  ARG   156      -4.460  48.562   3.544  1.00 36.87           C
ATOM   2017  NE  ARG   156      -3.862  47.437   2.620  1.00 40.08           N
ATOM   2018  CZ  ARG   156      -2.568  47.220   3.118  1.00 45.99           C
ATOM   2019  NH1 ARG   156      -2.278  46.171   3.791  1.00 45.34           N
ATOM   2020  NH2 ARG   156      -1.803  48.314   3.115  1.00 52.97           N
ATOM   2021  H   ARG   156      -3.348  48.972   6.989  1.00 15.88           H
ATOM   2022  HA  ARG   156      -4.276  50.305   5.537  1.00 17.03           H
ATOM   2023 1HB  ARG   156      -6.538  48.680   6.154  1.00 25.41           H
ATOM   2024 2HB  ARG   156      -6.502  49.637   4.907  1.00 25.41           H
ATOM   2025 1HG  ARG   156      -4.585  47.518   5.253  1.00 34.03           H
ATOM   2026 2HG  ARG   156      -5.846  47.345   4.336  1.00 34.03           H
ATOM   2027 1HD  ARG   156      -5.053  49.125   3.022  1.00 44.24           H
ATOM   2028 2HD  ARG   156      -3.741  49.117   3.883  1.00 44.24           H
ATOM   2029  HE  ARG   156      -4.243  47.043   1.958  1.00 48.09           H
ATOM   2030 1HH1 ARG   156      -2.798  45.487   3.766  1.00 54.41           H
ATOM   2031 2HH1 ARG   156      -1.563  46.151   4.268  1.00 54.41           H
ATOM   2032 1HH2 ARG   156      -2.033  48.999   2.649  1.00 63.56           H
ATOM   2033 2HH2 ARG   156      -1.079  48.334   3.579  1.00 63.56           H
ATOM   2034  N   GLY   157      -4.772  51.784   7.840  1.00 11.49           N
ATOM   2035  CA  GLY   157      -5.177  53.034   8.472  1.00 11.82           C
ATOM   2036  C   GLY   157      -6.227  52.874   9.572  1.00 10.91           C
ATOM   2037  O   GLY   157      -6.794  53.908   9.985  1.00 14.79           O
ATOM   2038  H   GLY   157      -4.039  51.408   8.088  1.00 13.78           H
ATOM   2039 1HA  GLY   157      -4.391  53.459   8.852  1.00 14.18           H
ATOM   2040 2HA  GLY   157      -5.529  53.627   7.790  1.00 14.18           H
ATOM   2041  N   ARG   158      -6.510  51.661   9.998  1.00 10.32           N
ATOM   2042  CA  ARG   158      -7.553  51.378  10.963  1.00  9.75           C
ATOM   2043  C   ARG   158      -6.955  50.791  12.216  1.00  8.83           C
ATOM   2044  O   ARG   158      -5.817  50.313  12.233  1.00 10.19           O
ATOM   2045  CB  ARG   158      -8.538  50.319  10.344  1.00 13.47           C
ATOM   2046  CG  ARG   158      -9.258  50.832   9.155  1.00 17.91           C
ATOM   2047  CD  ARG   158     -10.255  51.841   9.474  1.00 21.55           C
ATOM   2048  NE  ARG   158     -11.352  51.357  10.354  1.00 23.06           N
ATOM   2049  CZ  ARG   158     -12.365  50.659   9.992  1.00 25.45           C
ATOM   2050  NH1 ARG   158     -12.687  50.365   8.721  1.00 34.30           N
ATOM   2051  NH2 ARG   158     -13.253  50.231  10.958  1.00 26.41           N
ATOM   2052  H   ARG   158      -6.052  51.002   9.688  1.00 12.38           H
ATOM   2053  HA  ARG   158      -8.040  52.201  11.179  1.00 11.69           H
ATOM   2054 1HB  ARG   158      -8.036  49.528  10.093  1.00 16.16           H
ATOM   2055 2HB  ARG   158      -9.186  50.058  11.018  1.00 16.16           H
ATOM   2056 1HG  ARG   158      -8.613  51.212   8.538  1.00 21.49           H
ATOM   2057 2HG  ARG   158      -9.694  50.091   8.707  1.00 21.49           H
ATOM   2058 1HD  ARG   158      -9.814  52.588   9.909  1.00 25.86           H
ATOM   2059 2HD  ARG   158     -10.641  52.169   8.647  1.00 25.86           H
ATOM   2060  HE  ARG   158     -11.302  51.565  11.187  1.00 27.67           H
ATOM   2061 1HH1 ARG   158     -12.196  50.651   8.075  1.00 41.17           H
ATOM   2062 2HH1 ARG   158     -13.384  49.890   8.553  1.00 41.17           H
ATOM   2063 1HH2 ARG   158     -13.121  50.432  11.783  1.00 31.69           H
ATOM   2064 2HH2 ARG   158     -13.938  49.762  10.734  1.00 31.69           H
ATOM   2065  N   ILE   159      -7.779  50.779  13.254  1.00  9.49           N
ATOM   2066  CA  ILE   159      -7.581  49.947  14.453  1.00  9.51           C
ATOM   2067  C   ILE   159      -8.535  48.773  14.294  1.00  9.84           C
ATOM   2068  O   ILE   159      -9.752  49.001  14.155  1.00 10.09           O
ATOM   2069  CB  ILE   159      -7.852  50.720  15.738  1.00 10.08           C
ATOM   2070  CG1 ILE   159      -6.921  51.908  15.879  1.00 12.00           C
ATOM   2071  CG2 ILE   159      -7.833  49.778  16.930  1.00 12.54           C
ATOM   2072  CD1 ILE   159      -7.309  52.889  16.982  1.00 15.08           C
ATOM   2073  H   ILE   159      -8.471  51.289  13.226  1.00 11.39           H
ATOM   2074  HA  ILE   159      -6.660  49.614  14.466  1.00 11.41           H
ATOM   2075  HB  ILE   159      -8.763  51.077  15.670  1.00 12.10           H
ATOM   2076 1HG1 ILE   159      -6.026  51.580  16.057  1.00 14.40           H
ATOM   2077 2HG1 ILE   159      -6.897  52.384  15.035  1.00 14.40           H
ATOM   2078 1HG2 ILE   159      -8.442  49.053  16.775  1.00 18.81           H
ATOM   2079 2HG2 ILE   159      -6.946  49.432  17.050  1.00 18.81           H
ATOM   2080 3HG2 ILE   159      -8.099  50.256  17.719  1.00 18.81           H
ATOM   2081 1HD1 ILE   159      -7.312  52.435  17.828  1.00 22.61           H
ATOM   2082 2HD1 ILE   159      -6.674  53.609  17.007  1.00 22.61           H
ATOM   2083 3HD1 ILE   159      -8.184  53.241  16.804  1.00 22.61           H
ATOM   2084  N   PRO   160      -8.040  47.543  14.315  1.00 11.19           N
ATOM   2085  CA  PRO   160      -8.979  46.417  14.213  1.00 12.67           C
ATOM   2086  C   PRO   160     -10.075  46.438  15.252  1.00 11.46           C
ATOM   2087  O   PRO   160      -9.838  46.728  16.410  1.00 13.13           O
ATOM   2088  CB  PRO   160      -8.063  45.187  14.447  1.00 17.12           C
ATOM   2089  CG  PRO   160      -6.745  45.667  13.918  1.00 17.62           C
ATOM   2090  CD  PRO   160      -6.651  47.097  14.412  1.00 15.40           C
ATOM   2091  HA  PRO   160      -9.368  46.382  13.314  1.00 15.20           H
ATOM   2092 1HB  PRO   160      -8.005  44.965  15.389  1.00 20.55           H
ATOM   2093 2HB  PRO   160      -8.379  44.413  13.955  1.00 20.55           H
ATOM   2094 1HG  PRO   160      -6.016  45.131  14.267  1.00 21.15           H
ATOM   2095 2HG  PRO   160      -6.727  45.633  12.949  1.00 21.15           H
ATOM   2096 1HD  PRO   160      -6.330  47.134  15.326  1.00 18.48           H
ATOM   2097 2HD  PRO   160      -6.069  47.628  13.846  1.00 18.48           H
ATOM   2098  N   ASN   161     -11.299  46.156  14.798  1.00 11.69           N
ATOM   2099  CA  ASN   161     -12.475  46.072  15.655  1.00 13.05           C
ATOM   2100  C   ASN   161     -13.011  47.427  16.139  1.00 12.11           C
ATOM   2101  O   ASN   161     -13.892  47.430  17.016  1.00 14.97           O
ATOM   2102  CB  ASN   161     -12.334  45.143  16.860  1.00 15.52           C
ATOM   2103  CG  ASN   161     -11.977  43.756  16.553  1.00 18.00           C
ATOM   2104  ND2 ASN   161     -11.226  43.069  17.407  1.00 21.28           N
ATOM   2105  OD1 ASN   161     -12.428  43.235  15.498  1.00 22.67           O
ATOM   2106  H   ASN   161     -11.398  46.015  13.956  1.00 14.03           H
ATOM   2107  HA  ASN   161     -13.184  45.686  15.099  1.00 15.66           H
ATOM   2108 1HB  ASN   161     -11.657  45.509  17.451  1.00 18.62           H
ATOM   2109 2HB  ASN   161     -13.174  45.142  17.345  1.00 18.62           H
ATOM   2110 1HD2 ASN   161     -11.036  42.245  17.247  1.00 25.53           H
ATOM   2111 2HD2 ASN   161     -10.930  43.447  18.120  1.00 25.53           H
ATOM   2112  N   TYR   162     -12.529  48.507  15.611  1.00 10.29           N
ATOM   2113  CA  TYR   162     -12.844  49.830  16.119  1.00  9.06           C
ATOM   2114  C   TYR   162     -13.284  50.740  14.976  1.00  8.69           C
ATOM   2115  O   TYR   162     -12.668  50.672  13.892  1.00 10.02           O
ATOM   2116  CB  TYR   162     -11.603  50.377  16.837  1.00  9.31           C
ATOM   2117  CG  TYR   162     -11.835  51.655  17.609  1.00  8.61           C
ATOM   2118  CD1 TYR   162     -12.519  51.683  18.783  1.00  9.71           C
ATOM   2119  CD2 TYR   162     -11.299  52.856  17.144  1.00  9.01           C
ATOM   2120  CE1 TYR   162     -12.711  52.849  19.518  1.00  9.36           C
ATOM   2121  CE2 TYR   162     -11.461  54.022  17.868  1.00  8.78           C
ATOM   2122  CZ  TYR   162     -12.170  54.023  19.043  1.00  8.65           C
ATOM   2123  OH  TYR   162     -12.289  55.216  19.727  1.00  9.93           O
ATOM   2124  H   TYR   162     -12.003  48.438  14.934  1.00 12.35           H
ATOM   2125  HA  TYR   162     -13.577  49.755  16.765  1.00 10.88           H
ATOM   2126 1HB  TYR   162     -11.276  49.700  17.450  1.00 11.18           H
ATOM   2127 2HB  TYR   162     -10.909  50.536  16.179  1.00 11.18           H
ATOM   2128  HD1 TYR   162     -12.874  50.888  19.109  1.00 11.65           H
ATOM   2129  HD2 TYR   162     -10.828  52.872  16.342  1.00 10.81           H
ATOM   2130  HE1 TYR   162     -13.195  52.835  20.312  1.00 11.24           H
ATOM   2131  HE2 TYR   162     -11.087  54.813  17.555  1.00 10.54           H
ATOM   2132  N   PRO   163     -14.312  51.530  15.110  1.00  9.25           N
ATOM   2133  CA  PRO   163     -14.860  52.248  13.931  1.00 10.24           C
ATOM   2134  C   PRO   163     -13.945  53.313  13.401  1.00  8.79           C
ATOM   2135  O   PRO   163     -13.295  54.078  14.153  1.00  9.22           O
ATOM   2136  CB  PRO   163     -16.162  52.826  14.437  1.00 14.42           C
ATOM   2137  CG  PRO   163     -16.281  52.501  15.822  1.00 16.55           C
ATOM   2138  CD  PRO   163     -15.161  51.731  16.312  1.00 12.18           C
ATOM   2139  HA  PRO   163     -15.049  51.601  13.219  1.00 12.29           H
ATOM   2140 1HB  PRO   163     -16.168  53.789  14.319  1.00 17.30           H
ATOM   2141 2HB  PRO   163     -16.908  52.452  13.942  1.00 17.30           H
ATOM   2142 1HG  PRO   163     -16.351  53.322  16.334  1.00 19.86           H
ATOM   2143 2HG  PRO   163     -17.098  51.996  15.959  1.00 19.86           H
ATOM   2144 1HD  PRO   163     -14.679  52.218  16.999  1.00 14.62           H
ATOM   2145 2HD  PRO   163     -15.455  50.882  16.675  1.00 14.62           H
ATOM   2146  N   ALA   164     -13.955  53.495  12.088  1.00  9.92           N
ATOM   2147  CA  ALA   164     -13.133  54.530  11.445  1.00 10.42           C
ATOM   2148  C   ALA   164     -13.544  55.915  11.873  1.00  8.79           C
ATOM   2149  O   ALA   164     -12.682  56.778  11.977  1.00  9.75           O
ATOM   2150  CB  ALA   164     -13.302  54.436   9.904  1.00 14.18           C
ATOM   2151  H   ALA   164     -14.454  52.994  11.600  1.00 11.90           H
ATOM   2152  HA  ALA   164     -12.192  54.386  11.677  1.00 12.51           H
ATOM   2153 1HB  ALA   164     -13.045  53.559   9.607  1.00 21.27           H
ATOM   2154 2HB  ALA   164     -14.219  54.597   9.671  1.00 21.27           H
ATOM   2155 3HB  ALA   164     -12.744  55.093   9.480  1.00 21.27           H
ATOM   2156  N   ASP   165     -14.836  56.181  12.129  1.00  9.19           N
ATOM   2157  CA  ASP   165     -15.281  57.519  12.470  1.00  9.57           C
ATOM   2158  C   ASP   165     -14.727  57.964  13.824  1.00  8.83           C
ATOM   2159  O   ASP   165     -14.674  59.175  14.070  1.00 11.88           O
ATOM   2160  CB  ASP   165     -16.792  57.681  12.411  1.00 12.05           C
ATOM   2161  CG  ASP   165     -17.539  56.768  13.427  1.00 15.34           C
ATOM   2162  OD1 ASP   165     -17.489  55.599  13.188  1.00 25.45           O
ATOM   2163  OD2 ASP   165     -18.053  57.331  14.385  1.00 20.70           O
ATOM   2164  H   ASP   165     -15.413  55.543  12.090  1.00 11.03           H
ATOM   2165  HA  ASP   165     -14.904  58.123  11.797  1.00 11.48           H
ATOM   2166 1HB  ASP   165     -17.018  58.606  12.593  1.00 14.46           H
ATOM   2167 2HB  ASP   165     -17.098  57.472  11.515  1.00 14.46           H
ATOM   2168  N   ARG   166     -14.320  57.029  14.677  1.00  7.57           N
ATOM   2169  CA  ARG   166     -13.759  57.341  15.991  1.00  7.43           C
ATOM   2170  C   ARG   166     -12.224  57.357  15.957  1.00  6.99           C
ATOM   2171  O   ARG   166     -11.599  57.513  17.008  1.00  8.86           O
ATOM   2172  CB  ARG   166     -14.264  56.350  17.029  1.00  8.08           C
ATOM   2173  CG  ARG   166     -15.760  56.466  17.301  1.00  8.33           C
ATOM   2174  CD  ARG   166     -16.178  55.609  18.464  1.00  9.47           C
ATOM   2175  NE  ARG   166     -17.607  55.767  18.742  1.00 11.09           N
ATOM   2176  CZ  ARG   166     -18.199  55.368  19.868  1.00 10.49           C
ATOM   2177  NH1 ARG   166     -17.514  54.769  20.819  1.00 12.18           N
ATOM   2178  NH2 ARG   166     -19.505  55.617  19.987  1.00 14.07           N
ATOM   2179  H   ARG   166     -14.389  56.204  14.445  1.00  9.08           H
ATOM   2180  HA  ARG   166     -14.067  58.235  16.249  1.00  8.92           H
ATOM   2181 1HB  ARG   166     -14.068  55.450  16.725  1.00  9.69           H
ATOM   2182 2HB  ARG   166     -13.782  56.493  17.859  1.00  9.69           H
ATOM   2183 1HG  ARG   166     -15.982  57.392  17.488  1.00 10.00           H
ATOM   2184 2HG  ARG   166     -16.252  56.195  16.510  1.00 10.00           H
ATOM   2185 1HD  ARG   166     -15.988  54.679  18.266  1.00 11.36           H
ATOM   2186 2HD  ARG   166     -15.667  55.860  19.250  1.00 11.36           H
ATOM   2187  HE  ARG   166     -18.096  56.140  18.140  1.00 13.31           H
ATOM   2188 1HH1 ARG   166     -16.671  54.630  20.720  1.00 14.62           H
ATOM   2189 2HH1 ARG   166     -17.909  54.518  21.541  1.00 14.62           H
ATOM   2190 1HH2 ARG   166     -19.928  56.009  19.349  1.00 16.88           H
ATOM   2191 2HH2 ARG   166     -19.923  55.384  20.701  1.00 16.88           H
ATOM   2192  N   THR   167     -11.604  57.167  14.802  1.00  7.70           N
ATOM   2193  CA  THR   167     -10.172  57.040  14.662  1.00  7.65           C
ATOM   2194  C   THR   167      -9.612  58.233  13.895  1.00  7.80           C
ATOM   2195  O   THR   167     -10.163  58.605  12.858  1.00  9.96           O
ATOM   2196  CB  THR   167      -9.811  55.776  13.887  1.00  8.82           C
ATOM   2197  CG2 THR   167      -8.349  55.443  13.845  1.00 12.08           C
ATOM   2198  OG1 THR   167     -10.443  54.634  14.490  1.00 10.05           O
ATOM   2199  H   THR   167     -12.085  57.115  14.091  1.00  9.24           H
ATOM   2200  HA  THR   167      -9.761  57.004  15.551  1.00  9.18           H
ATOM   2201  HB  THR   167     -10.139  55.867  12.968  1.00 10.58           H
ATOM   2202 1HG2 THR   167      -8.024  55.316  14.740  1.00 18.13           H
ATOM   2203 2HG2 THR   167      -8.218  54.637  13.340  1.00 18.13           H
ATOM   2204 3HG2 THR   167      -7.868  56.163  13.430  1.00 18.13           H
ATOM   2205  N   LYS   168      -8.497  58.810  14.334  1.00  7.20           N
ATOM   2206  CA  LYS   168      -7.798  59.823  13.570  1.00  7.59           C
ATOM   2207  C   LYS   168      -6.309  59.462  13.571  1.00  7.04           C
ATOM   2208  O   LYS   168      -5.673  59.421  14.617  1.00  8.81           O
ATOM   2209  CB  LYS   168      -8.038  61.238  14.052  1.00 10.78           C
ATOM   2210  CG  LYS   168      -7.545  62.290  12.998  1.00 17.90           C
ATOM   2211  CD  LYS   168      -8.152  63.572  12.934  1.00 22.84           C
ATOM   2212  CE  LYS   168      -7.634  64.471  11.776  1.00 28.25           C
ATOM   2213  NZ  LYS   168      -8.394  65.714  11.721  1.00 37.37           N
ATOM   2214  H   LYS   168      -8.180  58.574  15.098  1.00  8.64           H
ATOM   2215  HA  LYS   168      -8.115  59.767  12.644  1.00  9.10           H
ATOM   2216 1HB  LYS   168      -8.986  61.366  14.215  1.00 12.94           H
ATOM   2217 2HB  LYS   168      -7.568  61.377  14.889  1.00 12.94           H
ATOM   2218 1HG  LYS   168      -6.597  62.427  13.149  1.00 21.48           H
ATOM   2219 2HG  LYS   168      -7.635  61.884  12.121  1.00 21.48           H
ATOM   2220 1HD  LYS   168      -9.110  63.457  12.833  1.00 27.41           H
ATOM   2221 2HD  LYS   168      -7.999  64.030  13.775  1.00 27.41           H
ATOM   2222 1HE  LYS   168      -6.695  64.671  11.915  1.00 33.90           H
ATOM   2223 2HE  LYS   168      -7.721  63.999  10.934  1.00 33.90           H
ATOM   2224 1HZ  LYS   168      -8.305  66.152  12.491  1.00 56.06           H
ATOM   2225 2HZ  LYS   168      -8.089  66.220  11.055  1.00 56.06           H
ATOM   2226 3HZ  LYS   168      -9.254  65.530  11.583  1.00 56.06           H
ATOM   2227  N   VAL   169      -5.758  59.257  12.377  1.00  7.44           N
ATOM   2228  CA  VAL   169      -4.354  58.938  12.181  1.00  7.54           C
ATOM   2229  C   VAL   169      -3.631  60.181  11.636  1.00  7.33           C
ATOM   2230  O   VAL   169      -4.089  60.793  10.664  1.00  9.07           O
ATOM   2231  CB  VAL   169      -4.175  57.756  11.193  1.00  9.51           C
ATOM   2232  CG1 VAL   169      -2.719  57.496  10.941  1.00 12.62           C
ATOM   2233  CG2 VAL   169      -4.850  56.508  11.743  1.00 13.12           C
ATOM   2234  H   VAL   169      -6.261  59.316  11.682  1.00  8.93           H
ATOM   2235  HA  VAL   169      -3.959  58.694  13.044  1.00  9.04           H
ATOM   2236  HB  VAL   169      -4.602  57.992  10.343  1.00 11.41           H
ATOM   2237 1HG1 VAL   169      -2.308  58.292  10.594  1.00 18.94           H
ATOM   2238 2HG1 VAL   169      -2.291  57.247  11.763  1.00 18.94           H
ATOM   2239 3HG1 VAL   169      -2.627  56.785  10.303  1.00 18.94           H
ATOM   2240 1HG2 VAL   169      -5.780  56.689  11.899  1.00 19.69           H
ATOM   2241 2HG2 VAL   169      -4.766  55.792  11.109  1.00 19.69           H
ATOM   2242 3HG2 VAL   169      -4.430  56.255  12.569  1.00 19.69           H
ATOM   2243  N   PHE   170      -2.509  60.505  12.237  1.00  6.73           N
ATOM   2244  CA  PHE   170      -1.581  61.548  11.789  1.00  6.90           C
ATOM   2245  C   PHE   170      -0.305  60.823  11.313  1.00  6.75           C
ATOM   2246  O   PHE   170       0.456  60.303  12.112  1.00  8.40           O
ATOM   2247  CB  PHE   170      -1.240  62.504  12.934  1.00  8.28           C
ATOM   2248  CG  PHE   170      -2.454  63.251  13.432  1.00  8.05           C
ATOM   2249  CD1 PHE   170      -2.884  64.399  12.812  1.00 10.08           C
ATOM   2250  CD2 PHE   170      -3.200  62.809  14.504  1.00 10.50           C
ATOM   2251  CE1 PHE   170      -4.004  65.131  13.217  1.00 11.64           C
ATOM   2252  CE2 PHE   170      -4.307  63.529  14.933  1.00 11.72           C
ATOM   2253  CZ  PHE   170      -4.697  64.636  14.317  1.00 12.14           C
ATOM   2254  H   PHE   170      -2.303  60.072  12.951  1.00  8.07           H
ATOM   2255  HA  PHE   170      -1.977  62.048  11.045  1.00  8.28           H
ATOM   2256 1HB  PHE   170      -0.855  61.998  13.666  1.00  9.94           H
ATOM   2257 2HB  PHE   170      -0.576  63.141  12.630  1.00  9.94           H
ATOM   2258  HD1 PHE   170      -2.402  64.708  12.079  1.00 12.10           H
ATOM   2259  HD2 PHE   170      -2.961  62.024  14.941  1.00 12.60           H
ATOM   2260  HE1 PHE   170      -4.271  65.905  12.776  1.00 13.97           H
ATOM   2261  HE2 PHE   170      -4.787  63.227  15.671  1.00 14.07           H
ATOM   2262  HZ  PHE   170      -5.447  65.090  14.626  1.00 14.57           H
ATOM   2263  N   CYS   171      -0.121  60.810  10.012  1.00  7.31           N
ATOM   2264  CA  CYS   171       1.003  60.167   9.350  1.00  8.00           C
ATOM   2265  C   CYS   171       1.571  61.159   8.358  1.00  8.67           C
ATOM   2266  O   CYS   171       0.928  61.451   7.348  1.00 11.70           O
ATOM   2267  CB  CYS   171       0.615  58.841   8.668  1.00  9.49           C
ATOM   2268  SG  CYS   171       0.954  57.369   9.649  1.00 10.45           S
ATOM   2269  H   CYS   171      -0.703  61.208   9.520  1.00  8.77           H
ATOM   2270  HA  CYS   171       1.689  59.977  10.023  1.00  9.60           H
ATOM   2271 1HB  CYS   171      -0.333  58.865   8.461  1.00 11.39           H
ATOM   2272 2HB  CYS   171       1.096  58.772   7.828  1.00 11.39           H
ATOM   2273  N   ASN   172       2.747  61.692   8.647  1.00  8.78           N
ATOM   2274  CA  ASN   172       3.384  62.711   7.801  1.00  9.51           C
ATOM   2275  C   ASN   172       3.921  62.098   6.525  1.00  9.51           C
ATOM   2276  O   ASN   172       4.458  60.965   6.533  1.00 10.60           O
ATOM   2277  CB  ASN   172       4.530  63.382   8.540  1.00 10.42           C
ATOM   2278  CG  ASN   172       4.071  64.379   9.579  1.00 10.25           C
ATOM   2279  ND2 ASN   172       4.923  64.596  10.569  1.00 12.33           N
ATOM   2280  OD1 ASN   172       2.995  64.977   9.451  1.00 13.83           O
ATOM   2281  H   ASN   172       3.155  61.432   9.358  1.00 10.53           H
ATOM   2282  HA  ASN   172       2.717  63.390   7.568  1.00 11.41           H
ATOM   2283 1HB  ASN   172       5.066  62.700   8.975  1.00 12.50           H
ATOM   2284 2HB  ASN   172       5.096  63.836   7.897  1.00 12.50           H
ATOM   2285 1HD2 ASN   172       4.742  65.182  11.172  1.00 14.80           H
ATOM   2286 2HD2 ASN   172       5.658  64.151  10.610  1.00 14.80           H
ATOM   2287  N   THR   173       3.910  62.879   5.462  1.00 10.18           N
ATOM   2288  CA  THR   173       4.613  62.472   4.236  1.00 10.58           C
ATOM   2289  C   THR   173       6.091  62.327   4.562  1.00  9.92           C
ATOM   2290  O   THR   173       6.715  63.160   5.191  1.00 12.09           O
ATOM   2291  CB  THR   173       4.381  63.528   3.146  1.00 12.16           C
ATOM   2292  CG2 THR   173       5.052  63.121   1.852  1.00 16.29           C
ATOM   2293  OG1 THR   173       2.989  63.701   2.961  1.00 13.86           O
ATOM   2294  H   THR   173       3.490  63.629   5.486  1.00 12.22           H
ATOM   2295  HA  THR   173       4.262  61.609   3.931  1.00 12.70           H
ATOM   2296  HB  THR   173       4.766  64.378   3.445  1.00 14.60           H
ATOM   2297 1HG2 THR   173       4.690  62.284   1.554  1.00 24.43           H
ATOM   2298 2HG2 THR   173       4.895  63.794   1.185  1.00 24.43           H
ATOM   2299 3HG2 THR   173       5.997  63.029   1.997  1.00 24.43           H
ATOM   2300  N   GLY   174       6.691  61.203   4.112  1.00 10.87           N
ATOM   2301  CA  GLY   174       8.048  60.925   4.407  1.00 11.55           C
ATOM   2302  C   GLY   174       8.323  60.262   5.742  1.00 10.41           C
ATOM   2303  O   GLY   174       9.487  59.970   6.055  1.00 13.32           O
ATOM   2304  H   GLY   174       6.240  60.646   3.637  1.00 13.05           H
ATOM   2305 1HA  GLY   174       8.399  60.353   3.706  1.00 13.86           H
ATOM   2306 2HA  GLY   174       8.543  61.758   4.374  1.00 13.86           H
ATOM   2307  N   ASP   175       7.297  60.017   6.543  1.00 10.07           N
ATOM   2308  CA  ASP   175       7.428  59.215   7.771  1.00  9.33           C
ATOM   2309  C   ASP   175       7.340  57.763   7.358  1.00  9.17           C
ATOM   2310  O   ASP   175       6.269  57.229   7.121  1.00 10.27           O
ATOM   2311  CB  ASP   175       6.403  59.556   8.822  1.00  9.14           C
ATOM   2312  CG  ASP   175       6.627  58.802  10.112  1.00  9.33           C
ATOM   2313  OD1 ASP   175       7.525  57.931  10.120  1.00 10.04           O
ATOM   2314  OD2 ASP   175       5.914  59.095  11.114  1.00  8.95           O
ATOM   2315  H   ASP   175       6.526  60.337   6.338  1.00 12.08           H
ATOM   2316  HA  ASP   175       8.319  59.374   8.148  1.00 11.19           H
ATOM   2317 1HB  ASP   175       6.436  60.509   9.001  1.00 10.96           H
ATOM   2318 2HB  ASP   175       5.518  59.348   8.482  1.00 10.96           H
ATOM   2319  N   LEU   176       8.517  57.119   7.223  1.00  9.79           N
ATOM   2320  CA  LEU   176       8.621  55.788   6.682  1.00 10.15           C
ATOM   2321  C   LEU   176       7.901  54.724   7.478  1.00  9.81           C
ATOM   2322  O   LEU   176       7.527  53.673   6.928  1.00 11.54           O
ATOM   2323  CB  LEU   176      10.108  55.393   6.470  1.00 13.01           C
ATOM   2324  CG  LEU   176      10.885  56.321   5.617  1.00 16.71           C
ATOM   2325  CD1 LEU   176      12.378  56.063   5.675  1.00 25.11           C
ATOM   2326  CD2 LEU   176      10.378  56.604   4.274  1.00 23.50           C
ATOM   2327  H   LEU   176       9.236  57.520   7.470  1.00 11.75           H
ATOM   2328  HA  LEU   176       8.204  55.809   5.795  1.00 12.18           H
ATOM   2329 1HB  LEU   176      10.539  55.336   7.337  1.00 15.61           H
ATOM   2330 2HB  LEU   176      10.138  54.509   6.070  1.00 15.61           H
ATOM   2331  HG  LEU   176      10.789  57.181   6.077  1.00 20.05           H
ATOM   2332 1HD1 LEU   176      12.636  55.886   6.583  1.00 37.67           H
ATOM   2333 2HD1 LEU   176      12.593  55.305   5.128  1.00 37.67           H
ATOM   2334 3HD1 LEU   176      12.849  56.835   5.353  1.00 37.67           H
ATOM   2335 1HD2 LEU   176       9.504  56.995   4.338  1.00 35.24           H
ATOM   2336 2HD2 LEU   176      10.971  57.215   3.830  1.00 35.24           H
ATOM   2337 3HD2 LEU   176      10.327  55.787   3.773  1.00 35.24           H
ATOM   2338  N   VAL   177       7.645  54.967   8.774  1.00  9.30           N
ATOM   2339  CA  VAL   177       6.939  53.987   9.543  1.00  9.49           C
ATOM   2340  C   VAL   177       5.469  53.836   9.134  1.00  8.93           C
ATOM   2341  O   VAL   177       4.837  52.832   9.416  1.00 10.70           O
ATOM   2342  CB  VAL   177       7.016  54.162  11.083  1.00 10.71           C
ATOM   2343  CG1 VAL   177       8.466  54.435  11.509  1.00 14.03           C
ATOM   2344  CG2 VAL   177       6.028  55.234  11.584  1.00 11.71           C
ATOM   2345  H   VAL   177       7.902  55.702   9.138  1.00 11.16           H
ATOM   2346  HA  VAL   177       7.366  53.127   9.346  1.00 11.38           H
ATOM   2347  HB  VAL   177       6.749  53.310  11.486  1.00 12.85           H
ATOM   2348 1HG1 VAL   177       9.035  53.740  11.170  1.00 21.05           H
ATOM   2349 2HG1 VAL   177       8.750  55.281  11.155  1.00 21.05           H
ATOM   2350 3HG1 VAL   177       8.519  54.455  12.467  1.00 21.05           H
ATOM   2351 1HG2 VAL   177       5.141  55.015  11.290  1.00 17.56           H
ATOM   2352 2HG2 VAL   177       6.048  55.265  12.544  1.00 17.56           H
ATOM   2353 3HG2 VAL   177       6.279  56.091  11.232  1.00 17.56           H
ATOM   2354  N   CYS   178       4.945  54.870   8.455  1.00  8.64           N
ATOM   2355  CA  CYS   178       3.567  54.863   8.004  1.00  8.80           C
ATOM   2356  C   CYS   178       3.390  54.096   6.684  1.00  8.88           C
ATOM   2357  O   CYS   178       2.253  53.829   6.277  1.00 10.58           O
ATOM   2358  CB  CYS   178       3.077  56.298   7.822  1.00 10.16           C
ATOM   2359  SG  CYS   178       2.943  57.183   9.413  1.00 11.44           S
ATOM   2360  H   CYS   178       5.439  55.553   8.283  1.00 10.36           H
ATOM   2361  HA  CYS   178       3.018  54.431   8.691  1.00 10.56           H
ATOM   2362 1HB  CYS   178       3.692  56.774   7.243  1.00 12.19           H
ATOM   2363 2HB  CYS   178       2.209  56.286   7.390  1.00 12.19           H
ATOM   2364  N   THR   179       4.487  53.771   6.012  1.00  9.98           N
ATOM   2365  CA  THR   179       4.511  53.086   4.736  1.00 11.25           C
ATOM   2366  C   THR   179       5.189  51.745   4.813  1.00 12.28           C
ATOM   2367  O   THR   179       5.673  51.212   3.817  1.00 17.01           O
ATOM   2368  CB  THR   179       5.098  53.974   3.621  1.00 13.51           C
ATOM   2369  CG2 THR   179       4.265  55.208   3.386  1.00 17.09           C
ATOM   2370  OG1 THR   179       6.404  54.397   3.968  1.00 16.21           O
ATOM   2371  H   THR   179       5.244  53.983   6.362  1.00 11.98           H
ATOM   2372  HA  THR   179       3.578  52.914   4.494  1.00 13.50           H
ATOM   2373  HB  THR   179       5.141  53.456   2.790  1.00 16.22           H
ATOM   2374  HG1 THR   179       7.088  53.951   4.038  1.00 24.32           H
ATOM   2375 1HG2 THR   179       3.377  54.951   3.128  1.00 25.64           H
ATOM   2376 2HG2 THR   179       4.227  55.727   4.193  1.00 25.64           H
ATOM   2377 3HG2 THR   179       4.661  55.733   2.686  1.00 25.64           H
ATOM   2378  N   GLY   180       5.220  51.134   5.991  1.00 12.92           N
ATOM   2379  CA  GLY   180       5.634  49.758   6.161  1.00 14.84           C
ATOM   2380  C   GLY   180       7.018  49.494   6.568  1.00 14.89           C
ATOM   2381  O   GLY   180       7.430  48.315   6.632  1.00 20.81           O
ATOM   2382  H   GLY   180       4.983  51.578   6.688  1.00 15.51           H
ATOM   2383 1HA  GLY   180       5.050  49.353   6.821  1.00 17.81           H
ATOM   2384 2HA  GLY   180       5.480  49.297   5.322  1.00 17.81           H
ATOM   2385  N   SER   181       7.809  50.529   6.851  1.00 13.98           N
ATOM   2386  CA  SER   181       9.217  50.372   7.286  1.00 14.55           C
ATOM   2387  C   SER   181       9.324  50.587   8.783  1.00 14.26           C
ATOM   2388  O   SER   181       8.371  51.055   9.448  1.00 14.88           O
ATOM   2389  CB  SER   181      10.098  51.443   6.514  1.00 17.50           C
ATOM   2390  OG ASER   181      11.393  51.435   6.854  0.72 23.71           O
ATOM   2391  OG BSER   181      10.020  51.197   5.131  0.28 24.10           O
ATOM   2392  H   SER   181       7.488  51.323   6.779  1.00 16.77           H
ATOM   2393  HA  SER   181       9.530  49.470   7.062  1.00 17.46           H
ATOM   2394 1HB  SER   181      10.025  51.278   5.561  1.00 21.00           H
ATOM   2395 2HB  SER   181       9.737  52.327   6.688  1.00 21.00           H
ATOM   2396  N   LEU   182      10.504  50.330   9.343  1.00 14.89           N
ATOM   2397  CA  LEU   182      10.859  50.687  10.682  1.00 17.49           C
ATOM   2398  C   LEU   182      11.962  51.718  10.749  1.00 17.49           C
ATOM   2399  O   LEU   182      12.437  52.045  11.849  1.00 22.48           O
ATOM   2400  CB  LEU   182      11.053  49.546  11.631  1.00 22.65           C
ATOM   2401  CG  LEU   182       9.732  48.818  11.970  1.00 24.42           C
ATOM   2402  CD1 LEU   182      10.081  47.520  12.638  1.00 30.33           C
ATOM   2403  CD2 LEU   182       8.792  49.719  12.752  1.00 25.29           C
ATOM   2404  H   LEU   182      11.092  49.920   8.868  1.00 17.87           H
ATOM   2405  HA  LEU   182      10.070  51.155  11.025  1.00 20.99           H
ATOM   2406 1HB  LEU   182      11.673  48.911  11.240  1.00 27.18           H
ATOM   2407 2HB  LEU   182      11.449  49.881  12.451  1.00 27.18           H
ATOM   2408  HG  LEU   182       9.291  48.602  11.122  1.00 29.30           H
ATOM   2409 1HD1 LEU   182      10.676  47.020  12.073  1.00 45.50           H
ATOM   2410 2HD1 LEU   182      10.511  47.698  13.477  1.00 45.50           H
ATOM   2411 3HD1 LEU   182       9.281  47.012  12.789  1.00 45.50           H
ATOM   2412 1HD2 LEU   182       8.625  50.520  12.251  1.00 37.93           H
ATOM   2413 2HD2 LEU   182       7.963  49.259  12.906  1.00 37.93           H
ATOM   2414 3HD2 LEU   182       9.193  49.945  13.595  1.00 37.93           H
ATOM   2415  N   ILE   183      12.280  52.381   9.671  1.00 16.28           N
ATOM   2416  CA  ILE   183      13.340  53.403   9.700  1.00 17.24           C
ATOM   2417  C   ILE   183      12.765  54.712  10.192  1.00 15.28           C
ATOM   2418  O   ILE   183      11.666  55.129   9.803  1.00 15.63           O
ATOM   2419  CB  ILE   183      13.875  53.562   8.248  1.00 21.12           C
ATOM   2420  CG1 ILE   183      14.462  52.269   7.716  1.00 23.77           C
ATOM   2421  CG2 ILE   183      14.812  54.734   8.133  1.00 23.87           C
ATOM   2422  CD1 ILE   183      15.037  52.403   6.234  1.00 32.58           C
ATOM   2423  H   ILE   183      11.867  52.219   8.935  1.00 19.53           H
ATOM   2424  HA  ILE   183      14.066  53.114  10.292  1.00 20.68           H
ATOM   2425  HB  ILE   183      13.099  53.769   7.686  1.00 25.35           H
ATOM   2426 1HG1 ILE   183      15.177  51.982   8.306  1.00 28.52           H
ATOM   2427 2HG1 ILE   183      13.776  51.584   7.727  1.00 28.52           H
ATOM   2428 1HG2 ILE   183      14.386  55.519   8.484  1.00 35.80           H
ATOM   2429 2HG2 ILE   183      15.612  54.553   8.632  1.00 35.80           H
ATOM   2430 3HG2 ILE   183      15.035  54.876   7.210  1.00 35.80           H
ATOM   2431 1HD1 ILE   183      15.731  53.065   6.218  1.00 48.88           H
ATOM   2432 2HD1 ILE   183      15.394  51.558   5.951  1.00 48.88           H
ATOM   2433 3HD1 ILE   183      14.330  52.667   5.639  1.00 48.88           H
ATOM   2434  N   VAL   184      13.513  55.361  11.091  1.00 15.43           N
ATOM   2435  CA  VAL   184      13.131  56.633  11.696  1.00 14.83           C
ATOM   2436  C   VAL   184      13.807  57.758  10.929  1.00 14.96           C
ATOM   2437  O   VAL   184      15.014  57.898  10.971  1.00 18.68           O
ATOM   2438  CB  VAL   184      13.512  56.691  13.179  1.00 17.60           C
ATOM   2439  CG1 VAL   184      13.180  58.040  13.766  1.00 19.42           C
ATOM   2440  CG2 VAL   184      12.770  55.572  13.933  1.00 20.50           C
ATOM   2441  H   VAL   184      14.261  55.009  11.326  1.00 18.51           H
ATOM   2442  HA  VAL   184      12.160  56.739  11.617  1.00 17.80           H
ATOM   2443  HB  VAL   184      14.477  56.540  13.262  1.00 21.12           H
ATOM   2444 1HG1 VAL   184      13.665  58.721  13.295  1.00 29.13           H
ATOM   2445 2HG1 VAL   184      12.238  58.202  13.683  1.00 29.13           H
ATOM   2446 3HG1 VAL   184      13.427  58.054  14.694  1.00 29.13           H
ATOM   2447 1HG2 VAL   184      12.993  54.723  13.546  1.00 30.75           H
ATOM   2448 2HG2 VAL   184      13.031  55.581  14.857  1.00 30.75           H
ATOM   2449 3HG2 VAL   184      11.823  55.715  13.866  1.00 30.75           H
ATOM   2450  N   ALA   185      13.009  58.578  10.250  1.00 14.98           N
ATOM   2451  CA  ALA   185      13.422  59.728   9.486  1.00 15.43           C
ATOM   2452  C   ALA   185      12.837  60.985  10.144  1.00 13.79           C
ATOM   2453  O   ALA   185      11.928  60.925  10.959  1.00 13.52           O
ATOM   2454  CB  ALA   185      13.061  59.622   8.030  1.00 19.64           C
ATOM   2455  H   ALA   185      12.167  58.405  10.270  1.00 17.98           H
ATOM   2456  HA  ALA   185      14.398  59.789   9.545  1.00 18.51           H
ATOM   2457 1HB  ALA   185      13.447  58.825   7.661  1.00 29.46           H
ATOM   2458 2HB  ALA   185      12.105  59.587   7.939  1.00 29.46           H
ATOM   2459 3HB  ALA   185      13.399  60.388   7.560  1.00 29.46           H
ATOM   2460  N   ALA   186      13.335  62.148   9.716  1.00 14.45           N
ATOM   2461  CA  ALA   186      12.924  63.421  10.311  1.00 13.93           C
ATOM   2462  C   ALA   186      11.444  63.610  10.402  1.00 12.36           C
ATOM   2463  O   ALA   186      10.969  64.148  11.446  1.00 12.94           O
ATOM   2464  CB  ALA   186      13.601  64.625   9.643  1.00 17.61           C
ATOM   2465  H   ALA   186      13.909  62.148   9.076  1.00 17.34           H
ATOM   2466  HA  ALA   186      13.252  63.405  11.234  1.00 16.72           H
ATOM   2467 1HB  ALA   186      14.548  64.476   9.598  1.00 26.42           H
ATOM   2468 2HB  ALA   186      13.252  64.737   8.755  1.00 26.42           H
ATOM   2469 3HB  ALA   186      13.426  65.417  10.157  1.00 26.42           H
ATOM   2470  N   PRO   187      10.615  63.268   9.418  1.00 11.29           N
ATOM   2471  CA  PRO   187       9.167  63.517   9.580  1.00 11.24           C
ATOM   2472  C   PRO   187       8.526  62.774  10.720  1.00  9.86           C
ATOM   2473  O   PRO   187       7.437  63.154  11.164  1.00 11.48           O
ATOM   2474  CB  PRO   187       8.591  63.160   8.226  1.00 12.47           C
ATOM   2475  CG  PRO   187       9.734  63.387   7.250  1.00 13.32           C
ATOM   2476  CD  PRO   187      10.931  62.818   8.041  1.00 13.41           C
ATOM   2477  HA  PRO   187       9.035  64.477   9.726  1.00 13.49           H
ATOM   2478 1HB  PRO   187       8.300  62.235   8.208  1.00 14.96           H
ATOM   2479 2HB  PRO   187       7.836  63.731   8.011  1.00 14.96           H
ATOM   2480 1HG  PRO   187       9.594  62.902   6.421  1.00 15.98           H
ATOM   2481 2HG  PRO   187       9.854  64.329   7.054  1.00 15.98           H
ATOM   2482 1HD  PRO   187      10.967  61.850   7.983  1.00 16.10           H
ATOM   2483 2HD  PRO   187      11.771  63.189   7.730  1.00 16.10           H
ATOM   2484  N   HIS   188       9.134  61.697  11.201  1.00  9.80           N
ATOM   2485  CA  HIS   188       8.603  60.956  12.336  1.00  9.12           C
ATOM   2486  C   HIS   188       8.653  61.767  13.623  1.00  9.78           C
ATOM   2487  O   HIS   188       7.940  61.448  14.573  1.00 10.61           O
ATOM   2488  CB  HIS   188       9.374  59.639  12.525  1.00 10.46           C
ATOM   2489  CG  HIS   188       8.728  58.658  13.485  1.00  9.81           C
ATOM   2490  CD2 HIS   188       9.145  58.098  14.652  1.00 12.06           C
ATOM   2491  ND1 HIS   188       7.474  58.185  13.303  1.00  9.88           N
ATOM   2492  CE1 HIS   188       7.198  57.334  14.286  1.00 10.77           C
ATOM   2493  NE2 HIS   188       8.178  57.235  15.107  1.00 12.49           N
ATOM   2494  H   HIS   188       9.863  61.428  10.832  1.00 11.76           H
ATOM   2495  HA  HIS   188       7.666  60.738  12.148  1.00 10.94           H
ATOM   2496 1HB  HIS   188       9.469  59.210  11.661  1.00 12.56           H
ATOM   2497 2HB  HIS   188      10.265  59.846  12.849  1.00 12.56           H
ATOM   2498  HD1 HIS   188       6.944  58.399  12.660  1.00 11.86           H
ATOM   2499  HD2 HIS   188       9.955  58.272  15.075  1.00 14.47           H
ATOM   2500  HE1 HIS   188       6.396  56.870  14.368  1.00 12.92           H
ATOM   2501  N   LEU   189       9.525  62.779  13.674  1.00 10.13           N
ATOM   2502  CA  LEU   189       9.767  63.613  14.843  1.00 11.59           C
ATOM   2503  C   LEU   189       9.068  64.951  14.751  1.00 12.21           C
ATOM   2504  O   LEU   189       9.334  65.874  15.535  1.00 16.24           O
ATOM   2505  CB  LEU   189      11.275  63.796  15.096  1.00 16.08           C
ATOM   2506  CG  LEU   189      12.121  62.554  15.198  1.00 24.18           C
ATOM   2507  CD1 LEU   189      13.571  62.778  15.270  1.00 30.77           C
ATOM   2508  CD2 LEU   189      11.590  61.472  16.015  1.00 29.48           C
ATOM   2509  H   LEU   189       9.978  62.950  12.963  1.00 12.16           H
ATOM   2510  HA  LEU   189       9.396  63.143  15.619  1.00 13.91           H
ATOM   2511 1HB  LEU   189      11.633  64.343  14.379  1.00 19.29           H
ATOM   2512 2HB  LEU   189      11.381  64.297  15.920  1.00 19.29           H
ATOM   2513  HG  LEU   189      12.028  62.180  14.297  1.00 29.01           H
ATOM   2514 1HD1 LEU   189      13.811  63.509  14.696  1.00 46.15           H
ATOM   2515 2HD1 LEU   189      13.817  62.987  16.174  1.00 46.15           H
ATOM   2516 3HD1 LEU   189      14.032  61.985  14.988  1.00 46.15           H
ATOM   2517 1HD2 LEU   189      10.640  61.415  15.892  1.00 44.23           H
ATOM   2518 2HD2 LEU   189      11.997  60.644  15.754  1.00 44.23           H
ATOM   2519 3HD2 LEU   189      11.783  61.646  16.940  1.00 44.23           H
ATOM   2520  N   ALA   190       8.108  65.101  13.808  1.00 10.77           N
ATOM   2521  CA  ALA   190       7.489  66.331  13.459  1.00 11.82           C
ATOM   2522  C   ALA   190       5.977  66.362  13.726  1.00 11.41           C
ATOM   2523  O   ALA   190       5.235  66.982  12.957  1.00 14.88           O
ATOM   2524  CB  ALA   190       7.769  66.720  11.965  1.00 14.48           C
ATOM   2525  H   ALA   190       7.853  64.396  13.386  1.00 12.93           H
ATOM   2526  HA  ALA   190       7.894  67.026  14.018  1.00 14.18           H
ATOM   2527 1HB  ALA   190       8.715  66.700  11.801  1.00 21.72           H
ATOM   2528 2HB  ALA   190       7.330  66.095  11.384  1.00 21.72           H
ATOM   2529 3HB  ALA   190       7.434  67.603  11.796  1.00 21.72           H
ATOM   2530  N   TYR   191       5.516  65.751  14.809  1.00  9.07           N
ATOM   2531  CA  TYR   191       4.096  65.749  15.153  1.00  8.53           C
ATOM   2532  C   TYR   191       3.680  66.774  16.192  1.00  8.67           C
ATOM   2533  O   TYR   191       2.505  66.838  16.551  1.00  9.58           O
ATOM   2534  CB  TYR   191       3.657  64.341  15.558  1.00  8.62           C
ATOM   2535  CG  TYR   191       3.717  63.350  14.411  1.00  7.91           C
ATOM   2536  CD1 TYR   191       2.774  63.390  13.400  1.00  8.25           C
ATOM   2537  CD2 TYR   191       4.728  62.403  14.319  1.00  8.10           C
ATOM   2538  CE1 TYR   191       2.848  62.524  12.316  1.00  8.16           C
ATOM   2539  CE2 TYR   191       4.814  61.524  13.272  1.00  7.95           C
ATOM   2540  CZ  TYR   191       3.873  61.600  12.250  1.00  7.82           C
ATOM   2541  OH  TYR   191       3.927  60.763  11.150  1.00  8.85           O
ATOM   2542  H   TYR   191       6.071  65.344  15.325  1.00 10.88           H
ATOM   2543  HA  TYR   191       3.608  65.969  14.332  1.00 10.23           H
ATOM   2544 1HB  TYR   191       4.228  64.027  16.277  1.00 10.35           H
ATOM   2545 2HB  TYR   191       2.749  64.378  15.896  1.00 10.35           H
ATOM   2546  HD1 TYR   191       2.079  64.006  13.446  1.00  9.90           H
ATOM   2547  HD2 TYR   191       5.368  62.363  14.992  1.00  9.72           H
ATOM   2548  HE1 TYR   191       2.212  62.566  11.639  1.00  9.80           H
ATOM   2549  HE2 TYR   191       5.491  60.887  13.244  1.00  9.54           H
ATOM   2550  N   GLY   192       4.595  67.619  16.642  1.00  9.74           N
ATOM   2551  CA  GLY   192       4.259  68.639  17.635  1.00 10.08           C
ATOM   2552  C   GLY   192       3.051  69.476  17.305  1.00  9.74           C
ATOM   2553  O   GLY   192       2.155  69.617  18.139  1.00 10.37           O
ATOM   2554  H   GLY   192       5.401  67.567  16.345  1.00 11.69           H
ATOM   2555 1HA  GLY   192       4.107  68.200  18.487  1.00 12.10           H
ATOM   2556 2HA  GLY   192       5.023  69.227  17.742  1.00 12.10           H
ATOM   2557  N   PRO   193       2.979  70.060  16.093  1.00  9.53           N
ATOM   2558  CA  PRO   193       1.792  70.896  15.786  1.00 10.37           C
ATOM   2559  C   PRO   193       0.487  70.158  15.847  1.00  9.50           C
ATOM   2560  O   PRO   193      -0.542  70.674  16.230  1.00 10.95           O
ATOM   2561  CB  PRO   193       2.124  71.444  14.387  1.00 12.33           C
ATOM   2562  CG  PRO   193       3.646  71.454  14.348  1.00 14.19           C
ATOM   2563  CD  PRO   193       4.048  70.197  15.134  1.00 12.09           C
ATOM   2564  HA  PRO   193       1.761  71.644  16.419  1.00 12.45           H
ATOM   2565 1HB  PRO   193       1.763  70.869  13.695  1.00 14.79           H
ATOM   2566 2HB  PRO   193       1.768  72.339  14.271  1.00 14.79           H
ATOM   2567 1HG  PRO   193       3.970  71.409  13.434  1.00 17.03           H
ATOM   2568 2HG  PRO   193       3.999  72.254  14.768  1.00 17.03           H
ATOM   2569 1HD  PRO   193       4.099  69.421  14.554  1.00 14.50           H
ATOM   2570 2HD  PRO   193       4.902  70.318  15.577  1.00 14.50           H
ATOM   2571  N   ASP   194       0.519  68.866  15.414  1.00  9.05           N
ATOM   2572  CA  ASP   194      -0.708  68.036  15.474  1.00  8.81           C
ATOM   2573  C   ASP   194      -1.142  67.826  16.919  1.00  7.93           C
ATOM   2574  O   ASP   194      -2.354  67.840  17.199  1.00  9.85           O
ATOM   2575  CB  ASP   194      -0.488  66.735  14.747  1.00  9.49           C
ATOM   2576  CG  ASP   194      -0.295  66.866  13.255  1.00 11.83           C
ATOM   2577  OD1 ASP   194      -1.029  67.704  12.698  1.00 15.22           O
ATOM   2578  OD2 ASP   194       0.447  66.059  12.698  1.00 15.97           O
ATOM   2579  H   ASP   194       1.250  68.533  15.106  1.00 10.87           H
ATOM   2580  HA  ASP   194      -1.423  68.522  15.013  1.00 10.57           H
ATOM   2581 1HB  ASP   194       0.294  66.300  15.123  1.00 11.38           H
ATOM   2582 2HB  ASP   194      -1.250  66.158  14.910  1.00 11.38           H
ATOM   2583  N   ALA   195      -0.184  67.584  17.813  1.00  8.28           N
ATOM   2584  CA  ALA   195      -0.499  67.371  19.221  1.00  8.13           C
ATOM   2585  C   ALA   195      -1.051  68.622  19.900  1.00  8.02           C
ATOM   2586  O   ALA   195      -1.781  68.513  20.869  1.00 10.19           O
ATOM   2587  CB  ALA   195       0.716  66.817  19.956  1.00  9.98           C
ATOM   2588  H   ALA   195       0.635  67.553  17.554  1.00  9.94           H
ATOM   2589  HA  ALA   195      -1.199  66.686  19.261  1.00  9.76           H
ATOM   2590 1HB  ALA   195       1.035  66.034  19.503  1.00 14.97           H
ATOM   2591 2HB  ALA   195       1.409  67.481  19.974  1.00 14.97           H
ATOM   2592 3HB  ALA   195       0.470  66.589  20.855  1.00 14.97           H
ATOM   2593  N   ARG   196      -0.657  69.803  19.413  1.00  8.39           N
ATOM   2594  CA  ARG   196      -1.138  71.074  19.973  1.00  8.79           C
ATOM   2595  C   ARG   196      -2.508  71.478  19.489  1.00  9.23           C
ATOM   2596  O   ARG   196      -3.156  72.294  20.139  1.00 12.12           O
ATOM   2597  CB  ARG   196      -0.081  72.198  19.651  1.00 11.12           C
ATOM   2598  CG  ARG   196       1.189  72.064  20.360  1.00 12.08           C
ATOM   2599  CD  ARG   196       2.106  73.245  20.147  1.00 13.69           C
ATOM   2600  NE  ARG   196       2.733  73.412  18.881  1.00 12.57           N
ATOM   2601  CZ  ARG   196       3.935  72.899  18.597  1.00 12.21           C
ATOM   2602  NH1 ARG   196       4.500  72.014  19.392  1.00 14.83           N
ATOM   2603  NH2 ARG   196       4.558  73.244  17.487  1.00 15.08           N
ATOM   2604  H   ARG   196      -0.106  69.819  18.752  1.00 10.07           H
ATOM   2605  HA  ARG   196      -1.181  70.975  20.947  1.00 10.55           H
ATOM   2606 1HB  ARG   196       0.096  72.192  18.697  1.00 13.34           H
ATOM   2607 2HB  ARG   196      -0.468  73.059  19.871  1.00 13.34           H
ATOM   2608 1HG  ARG   196       1.012  71.968  21.309  1.00 14.49           H
ATOM   2609 2HG  ARG   196       1.636  71.258  20.059  1.00 14.49           H
ATOM   2610 1HD  ARG   196       1.595  74.049  20.329  1.00 16.42           H
ATOM   2611 2HD  ARG   196       2.806  73.196  20.817  1.00 16.42           H
ATOM   2612  HE  ARG   196       2.322  73.861  18.274  1.00 15.08           H
ATOM   2613 1HH1 ARG   196       4.107  71.778  20.120  1.00 17.79           H
ATOM   2614 2HH1 ARG   196       5.261  71.673  19.183  1.00 17.79           H
ATOM   2615 1HH2 ARG   196       4.203  73.820  16.957  1.00 18.09           H
ATOM   2616 2HH2 ARG   196       5.318  72.893  17.294  1.00 18.09           H
ATOM   2617  N   GLY   197      -2.937  71.026  18.310  1.00  8.44           N
ATOM   2618  CA  GLY   197      -4.132  71.522  17.672  1.00  9.27           C
ATOM   2619  C   GLY   197      -5.101  70.433  17.243  1.00  8.47           C
ATOM   2620  O   GLY   197      -6.045  70.114  17.964  1.00  9.16           O
ATOM   2621  H   GLY   197      -2.483  70.413  17.914  1.00 10.13           H
ATOM   2622 1HA  GLY   197      -4.588  72.121  18.284  1.00 11.12           H
ATOM   2623 2HA  GLY   197      -3.878  72.038  16.891  1.00 11.12           H
ATOM   2624  N   PRO   198      -4.896  69.841  16.052  1.00  8.21           N
ATOM   2625  CA  PRO   198      -5.906  68.951  15.493  1.00  8.87           C
ATOM   2626  C   PRO   198      -6.192  67.708  16.343  1.00  7.79           C
ATOM   2627  O   PRO   198      -7.319  67.219  16.331  1.00  8.88           O
ATOM   2628  CB  PRO   198      -5.468  68.649  14.090  1.00 12.78           C
ATOM   2629  CG  PRO   198      -4.164  69.219  13.958  1.00 16.86           C
ATOM   2630  CD  PRO   198      -3.895  70.218  15.042  1.00 10.97           C
ATOM   2631  HA  PRO   198      -6.741  69.460  15.434  1.00 10.64           H
ATOM   2632 1HB  PRO   198      -5.438  67.691  13.942  1.00 15.33           H
ATOM   2633 2HB  PRO   198      -6.080  69.044  13.450  1.00 15.33           H
ATOM   2634 1HG  PRO   198      -3.499  68.514  13.998  1.00 20.24           H
ATOM   2635 2HG  PRO   198      -4.090  69.654  13.094  1.00 20.24           H
ATOM   2636 1HD  PRO   198      -2.993  70.131  15.388  1.00 13.16           H
ATOM   2637 2HD  PRO   198      -4.031  71.126  14.729  1.00 13.16           H
ATOM   2638  N   ALA   199      -5.178  67.140  17.017  1.00  7.70           N
ATOM   2639  CA  ALA   199      -5.440  65.959  17.846  1.00  7.65           C
ATOM   2640  C   ALA   199      -6.361  66.241  19.002  1.00  7.24           C
ATOM   2641  O   ALA   199      -7.405  65.576  19.136  1.00  8.04           O
ATOM   2642  CB  ALA   199      -4.137  65.296  18.245  1.00  9.10           C
ATOM   2643  H   ALA   199      -4.384  67.467  16.963  1.00  9.24           H
ATOM   2644  HA  ALA   199      -5.909  65.318  17.271  1.00  9.19           H
ATOM   2645 1HB  ALA   199      -3.601  65.147  17.462  1.00 13.66           H
ATOM   2646 2HB  ALA   199      -3.662  65.866  18.854  1.00 13.66           H
ATOM   2647 3HB  ALA   199      -4.322  64.457  18.671  1.00 13.66           H
ATOM   2648  N   PRO   200      -6.062  67.219  19.891  1.00  7.92           N
ATOM   2649  CA  PRO   200      -7.036  67.517  20.936  1.00  8.04           C
ATOM   2650  C   PRO   200      -8.348  67.986  20.375  1.00  8.03           C
ATOM   2651  O   PRO   200      -9.403  67.674  20.956  1.00  8.97           O
ATOM   2652  CB  PRO   200      -6.312  68.546  21.817  1.00 10.04           C
ATOM   2653  CG  PRO   200      -5.200  69.077  20.995  1.00 10.51           C
ATOM   2654  CD  PRO   200      -4.810  67.980  20.070  1.00  8.67           C
ATOM   2655  HA  PRO   200      -7.192  66.705  21.463  1.00  9.65           H
ATOM   2656 1HB  PRO   200      -6.916  69.259  22.074  1.00 12.05           H
ATOM   2657 2HB  PRO   200      -5.969  68.124  22.621  1.00 12.05           H
ATOM   2658 1HG  PRO   200      -5.490  69.857  20.495  1.00 12.61           H
ATOM   2659 2HG  PRO   200      -4.452  69.330  21.558  1.00 12.61           H
ATOM   2660 1HD  PRO   200      -4.493  68.333  19.224  1.00 10.40           H
ATOM   2661 2HD  PRO   200      -4.117  67.424  20.461  1.00 10.40           H
ATOM   2662  N   GLU   201      -8.347  68.742  19.273  1.00  7.77           N
ATOM   2663  CA  GLU   201      -9.593  69.175  18.682  1.00  8.29           C
ATOM   2664  C   GLU   201     -10.536  67.993  18.399  1.00  7.84           C
ATOM   2665  O   GLU   201     -11.712  68.001  18.668  1.00  9.02           O
ATOM   2666  CB  GLU   201      -9.334  69.990  17.422  1.00  9.16           C
ATOM   2667  CG  GLU   201     -10.572  70.541  16.765  1.00 12.72           C
ATOM   2668  CD  GLU   201     -10.326  71.260  15.458  1.00 14.66           C
ATOM   2669  OE1 GLU   201      -9.216  71.731  15.208  1.00 18.91           O
ATOM   2670  OE2 GLU   201     -11.332  71.446  14.737  1.00 21.94           O
ATOM   2671  H   GLU   201      -7.601  68.972  18.913  1.00  9.32           H
ATOM   2672  HA  GLU   201     -10.039  69.762  19.328  1.00  9.95           H
ATOM   2673 1HB  GLU   201      -8.748  70.729  17.647  1.00 10.99           H
ATOM   2674 2HB  GLU   201      -8.867  69.430  16.782  1.00 10.99           H
ATOM   2675 1HG  GLU   201     -11.189  69.810  16.604  1.00 15.26           H
ATOM   2676 2HG  GLU   201     -11.002  71.156  17.380  1.00 15.26           H
ATOM   2677  N   PHE   202      -9.951  66.963  17.758  1.00  7.67           N
ATOM   2678  CA  PHE   202     -10.697  65.755  17.409  1.00  7.58           C
ATOM   2679  C   PHE   202     -11.235  65.047  18.658  1.00  7.11           C
ATOM   2680  O   PHE   202     -12.407  64.664  18.711  1.00  8.14           O
ATOM   2681  CB  PHE   202      -9.811  64.800  16.616  1.00  8.28           C
ATOM   2682  CG  PHE   202     -10.438  63.471  16.293  1.00  8.17           C
ATOM   2683  CD1 PHE   202     -11.292  63.369  15.201  1.00 10.84           C
ATOM   2684  CD2 PHE   202     -10.158  62.357  17.020  1.00  9.73           C
ATOM   2685  CE1 PHE   202     -11.837  62.168  14.860  1.00 13.49           C
ATOM   2686  CE2 PHE   202     -10.759  61.114  16.678  1.00 12.26           C
ATOM   2687  CZ  PHE   202     -11.579  61.077  15.593  1.00 13.05           C
ATOM   2688  H   PHE   202      -9.118  67.018  17.549  1.00  9.20           H
ATOM   2689  HA  PHE   202     -11.457  66.012  16.846  1.00  9.10           H
ATOM   2690 1HB  PHE   202      -9.559  65.231  15.785  1.00  9.93           H
ATOM   2691 2HB  PHE   202      -8.999  64.642  17.122  1.00  9.93           H
ATOM   2692  HD1 PHE   202     -11.492  64.126  14.700  1.00 13.01           H
ATOM   2693  HD2 PHE   202      -9.573  62.407  17.741  1.00 11.68           H
ATOM   2694  HE1 PHE   202     -12.391  62.105  14.115  1.00 16.19           H
ATOM   2695  HE2 PHE   202     -10.596  60.349  17.182  1.00 14.71           H
ATOM   2696  HZ  PHE   202     -11.973  60.269  15.353  1.00 15.65           H
ATOM   2697  N   LEU   203     -10.368  64.872  19.675  1.00  7.43           N
ATOM   2698  CA  LEU   203     -10.801  64.183  20.870  1.00  7.27           C
ATOM   2699  C   LEU   203     -11.946  64.922  21.579  1.00  7.36           C
ATOM   2700  O   LEU   203     -12.908  64.311  22.046  1.00  8.66           O
ATOM   2701  CB  LEU   203      -9.617  64.001  21.826  1.00  8.10           C
ATOM   2702  CG  LEU   203      -8.523  63.059  21.327  1.00  8.67           C
ATOM   2703  CD1 LEU   203      -7.329  63.142  22.264  1.00 13.23           C
ATOM   2704  CD2 LEU   203      -9.026  61.632  21.171  1.00 11.37           C
ATOM   2705  H   LEU   203      -9.563  65.168  19.614  1.00  8.91           H
ATOM   2706  HA  LEU   203     -11.124  63.295  20.611  1.00  8.72           H
ATOM   2707 1HB  LEU   203      -9.221  64.870  21.995  1.00  9.73           H
ATOM   2708 2HB  LEU   203      -9.952  63.663  22.671  1.00  9.73           H
ATOM   2709  HG  LEU   203      -8.234  63.374  20.445  1.00 10.41           H
ATOM   2710 1HD1 LEU   203      -7.041  64.055  22.336  1.00 19.85           H
ATOM   2711 2HD1 LEU   203      -7.579  62.815  23.131  1.00 19.85           H
ATOM   2712 3HD1 LEU   203      -6.611  62.607  21.916  1.00 19.85           H
ATOM   2713 1HD2 LEU   203      -9.778  61.621  20.574  1.00 17.05           H
ATOM   2714 2HD2 LEU   203      -8.325  61.083  20.812  1.00 17.05           H
ATOM   2715 3HD2 LEU   203      -9.293  61.291  22.027  1.00 17.05           H
ATOM   2716  N   ILE   204     -11.825  66.247  21.658  1.00  7.70           N
ATOM   2717  CA  ILE   204     -12.870  67.075  22.304  1.00  7.93           C
ATOM   2718  C   ILE   204     -14.173  66.940  21.551  1.00  8.50           C
ATOM   2719  O   ILE   204     -15.247  66.753  22.144  1.00  9.95           O
ATOM   2720  CB  ILE   204     -12.378  68.523  22.430  1.00  8.83           C
ATOM   2721  CG1 ILE   204     -11.210  68.633  23.413  1.00  9.58           C
ATOM   2722  CG2 ILE   204     -13.544  69.448  22.812  1.00 11.88           C
ATOM   2723  CD1 ILE   204     -10.391  69.882  23.251  1.00 12.55           C
ATOM   2724  H   ILE   204     -11.128  66.628  21.327  1.00  9.23           H
ATOM   2725  HA  ILE   204     -13.009  66.726  23.209  1.00  9.51           H
ATOM   2726  HB  ILE   204     -12.053  68.803  21.549  1.00 10.60           H
ATOM   2727 1HG1 ILE   204     -11.559  68.604  24.317  1.00 11.50           H
ATOM   2728 2HG1 ILE   204     -10.631  67.863  23.296  1.00 11.50           H
ATOM   2729 1HG2 ILE   204     -14.253  69.350  22.173  1.00 17.82           H
ATOM   2730 2HG2 ILE   204     -13.865  69.214  23.685  1.00 17.82           H
ATOM   2731 3HG2 ILE   204     -13.241  70.359  22.816  1.00 17.82           H
ATOM   2732 1HD1 ILE   204     -10.021  69.909  22.365  1.00 18.82           H
ATOM   2733 2HD1 ILE   204     -10.950  70.650  23.387  1.00 18.82           H
ATOM   2734 3HD1 ILE   204      -9.680  69.884  23.896  1.00 18.82           H
ATOM   2735  N   GLU   205     -14.115  67.012  20.206  1.00  8.67           N
ATOM   2736  CA  GLU   205     -15.309  66.880  19.378  1.00  9.77           C
ATOM   2737  C   GLU   205     -15.989  65.541  19.593  1.00  8.67           C
ATOM   2738  O   GLU   205     -17.212  65.439  19.698  1.00 10.41           O
ATOM   2739  CB  GLU   205     -14.955  67.050  17.918  1.00 12.86           C
ATOM   2740  CG  GLU   205     -16.031  66.902  16.935  1.00 24.24           C
ATOM   2741  CD  GLU   205     -15.567  66.904  15.484  1.00 41.60           C
ATOM   2742  OE1 GLU   205     -14.412  67.341  15.188  1.00 49.56           O
ATOM   2743  OE2 GLU   205     -16.305  66.292  14.695  1.00 44.80           O
ATOM   2744  H   GLU   205     -13.354  67.139  19.826  1.00 10.40           H
ATOM   2745  HA  GLU   205     -15.938  67.589  19.628  1.00 11.73           H
ATOM   2746 1HB  GLU   205     -14.568  67.933  17.806  1.00 15.44           H
ATOM   2747 2HB  GLU   205     -14.263  66.405  17.702  1.00 15.44           H
ATOM   2748 1HG  GLU   205     -16.498  66.070  17.110  1.00 29.08           H
ATOM   2749 2HG  GLU   205     -16.666  67.626  17.059  1.00 29.08           H
ATOM   2750  N   LYS   206     -15.198  64.458  19.670  1.00  8.23           N
ATOM   2751  CA  LYS   206     -15.780  63.127  19.811  1.00  8.70           C
ATOM   2752  C   LYS   206     -16.387  62.888  21.192  1.00  8.31           C
ATOM   2753  O   LYS   206     -17.374  62.185  21.312  1.00 10.40           O
ATOM   2754  CB  LYS   206     -14.735  62.053  19.460  1.00  9.84           C
ATOM   2755  CG  LYS   206     -14.343  62.034  17.997  1.00 11.74           C
ATOM   2756  CD  LYS   206     -15.470  61.845  17.038  1.00 18.02           C
ATOM   2757  CE  LYS   206     -15.277  61.961  15.615  1.00 18.34           C
ATOM   2758  NZ  LYS   206     -16.479  61.759  14.800  1.00 24.78           N
ATOM   2759  H   LYS   206     -14.343  64.549  19.635  1.00  9.87           H
ATOM   2760  HA  LYS   206     -16.506  63.055  19.157  1.00 10.44           H
ATOM   2761 1HB  LYS   206     -13.940  62.205  19.994  1.00 11.81           H
ATOM   2762 2HB  LYS   206     -15.089  61.183  19.700  1.00 11.81           H
ATOM   2763 1HG  LYS   206     -13.898  62.870  17.787  1.00 14.09           H
ATOM   2764 2HG  LYS   206     -13.700  61.320  17.861  1.00 14.09           H
ATOM   2765 1HD  LYS   206     -15.836  60.961  17.202  1.00 21.62           H
ATOM   2766 2HD  LYS   206     -16.159  62.482  17.283  1.00 21.62           H
ATOM   2767 1HE  LYS   206     -14.923  62.844  15.424  1.00 22.01           H
ATOM   2768 2HE  LYS   206     -14.609  61.313  15.342  1.00 22.01           H
ATOM   2769 1HZ  LYS   206     -17.092  62.364  15.022  1.00 37.17           H
ATOM   2770 2HZ  LYS   206     -16.272  61.848  13.939  1.00 37.17           H
ATOM   2771 3HZ  LYS   206     -16.801  60.942  14.945  1.00 37.17           H
ATOM   2772  N   VAL   207     -15.805  63.493  22.223  1.00  8.29           N
ATOM   2773  CA  VAL   207     -16.420  63.441  23.541  1.00  8.34           C
ATOM   2774  C   VAL   207     -17.730  64.228  23.587  1.00  8.83           C
ATOM   2775  O   VAL   207     -18.757  63.748  24.077  1.00 10.25           O
ATOM   2776  CB  VAL   207     -15.459  63.929  24.624  1.00  9.37           C
ATOM   2777  CG1 VAL   207     -16.177  64.103  25.966  1.00 11.56           C
ATOM   2778  CG2 VAL   207     -14.269  63.006  24.736  1.00 10.88           C
ATOM   2779  H   VAL   207     -15.065  63.915  22.112  1.00  9.95           H
ATOM   2780  HA  VAL   207     -16.631  62.503  23.732  1.00 10.00           H
ATOM   2781  HB  VAL   207     -15.126  64.809  24.350  1.00 11.25           H
ATOM   2782 1HG1 VAL   207     -16.925  64.695  25.854  1.00 17.34           H
ATOM   2783 2HG1 VAL   207     -16.487  63.249  26.276  1.00 17.34           H
ATOM   2784 3HG1 VAL   207     -15.568  64.475  26.608  1.00 17.34           H
ATOM   2785 1HG2 VAL   207     -14.569  62.123  24.962  1.00 16.32           H
ATOM   2786 2HG2 VAL   207     -13.804  62.981  23.896  1.00 16.32           H
ATOM   2787 3HG2 VAL   207     -13.678  63.328  25.420  1.00 16.32           H
ATOM   2788  N   ARG   208     -17.699  65.451  23.040  1.00  9.37           N
ATOM   2789  CA  ARG   208     -18.929  66.262  23.019  1.00 11.08           C
ATOM   2790  C   ARG   208     -20.020  65.637  22.188  1.00 11.33           C
ATOM   2791  O   ARG   208     -21.224  65.839  22.508  1.00 13.14           O
ATOM   2792  CB  ARG   208     -18.601  67.699  22.601  1.00 13.20           C
ATOM   2793  CG  ARG   208     -17.777  68.410  23.662  1.00 17.21           C
ATOM   2794  CD  ARG   208     -17.566  69.808  23.381  1.00 29.19           C
ATOM   2795  NE  ARG   208     -16.832  70.481  24.473  1.00 31.58           N
ATOM   2796  CZ  ARG   208     -16.052  71.505  24.279  1.00 33.74           C
ATOM   2797  NH1 ARG   208     -15.918  72.075  23.056  1.00 35.71           N
ATOM   2798  NH2 ARG   208     -15.493  72.059  25.368  1.00 37.97           N
ATOM   2799  H   ARG   208     -16.970  65.760  22.706  1.00 11.25           H
ATOM   2800  HA  ARG   208     -19.260  66.301  23.941  1.00 13.30           H
ATOM   2801 1HB  ARG   208     -18.108  67.686  21.766  1.00 15.85           H
ATOM   2802 2HB  ARG   208     -19.426  68.187  22.454  1.00 15.85           H
ATOM   2803 1HG  ARG   208     -18.227  68.327  24.517  1.00 20.65           H
ATOM   2804 2HG  ARG   208     -16.916  67.971  23.738  1.00 20.65           H
ATOM   2805 1HD  ARG   208     -17.063  69.895  22.555  1.00 35.03           H
ATOM   2806 2HD  ARG   208     -18.424  70.243  23.256  1.00 35.03           H
ATOM   2807  HE  ARG   208     -16.924  70.183  25.274  1.00 37.90           H
ATOM   2808 1HH1 ARG   208     -16.355  71.761  22.385  1.00 42.86           H
ATOM   2809 2HH1 ARG   208     -15.397  72.751  22.951  1.00 42.86           H
ATOM   2810 1HH2 ARG   208     -15.658  71.736  26.147  1.00 45.57           H
ATOM   2811 2HH2 ARG   208     -14.971  72.738  25.285  1.00 45.57           H
ATOM   2812  N   ALA   209     -19.677  64.874  21.161  1.00 10.90           N
ATOM   2813  CA  ALA   209     -20.701  64.214  20.338  1.00 12.64           C
ATOM   2814  C   ALA   209     -21.554  63.290  21.165  1.00 11.33           C
ATOM   2815  O   ALA   209     -22.733  63.115  20.876  1.00 14.28           O
ATOM   2816  CB  ALA   209     -20.043  63.476  19.184  1.00 14.53           C
ATOM   2817  H   ALA   209     -18.845  64.763  20.974  1.00 13.09           H
ATOM   2818  HA  ALA   209     -21.282  64.908  19.962  1.00 15.17           H
ATOM   2819 1HB  ALA   209     -19.507  64.090  18.676  1.00 21.79           H
ATOM   2820 2HB  ALA   209     -19.486  62.775  19.529  1.00 21.79           H
ATOM   2821 3HB  ALA   209     -20.720  63.098  18.618  1.00 21.79           H
ATOM   2822  N   VAL   210     -20.956  62.584  22.121  1.00 11.42           N
ATOM   2823  CA  VAL   210     -21.688  61.631  22.956  1.00 12.54           C
ATOM   2824  C   VAL   210     -22.151  62.150  24.274  1.00 11.65           C
ATOM   2825  O   VAL   210     -23.161  61.666  24.779  1.00 14.54           O
ATOM   2826  CB  VAL   210     -20.927  60.285  23.096  1.00 13.67           C
ATOM   2827  CG1 VAL   210     -20.703  59.641  21.741  1.00 17.46           C
ATOM   2828  CG2 VAL   210     -19.651  60.419  23.874  1.00 14.53           C
ATOM   2829  H   VAL   210     -20.113  62.692  22.253  1.00 13.71           H
ATOM   2830  HA  VAL   210     -22.504  61.419  22.456  1.00 15.05           H
ATOM   2831  HB  VAL   210     -21.508  59.682  23.604  1.00 16.40           H
ATOM   2832 1HG1 VAL   210     -21.540  59.574  21.276  1.00 26.19           H
ATOM   2833 2HG1 VAL   210     -20.094  60.177  21.228  1.00 26.19           H
ATOM   2834 3HG1 VAL   210     -20.333  58.763  21.862  1.00 26.19           H
ATOM   2835 1HG2 VAL   210     -19.835  60.830  24.722  1.00 21.80           H
ATOM   2836 2HG2 VAL   210     -19.271  59.549  24.016  1.00 21.80           H
ATOM   2837 3HG2 VAL   210     -19.032  60.963  23.382  1.00 21.80           H
ATOM   2838  N   ARG   211     -21.437  63.127  24.886  1.00 12.49           N
ATOM   2839  CA  ARG   211     -21.795  63.679  26.177  1.00 13.65           C
ATOM   2840  C   ARG   211     -22.647  64.898  26.119  1.00 16.18           C
ATOM   2841  O   ARG   211     -23.323  65.239  27.111  1.00 22.49           O
ATOM   2842  CB  ARG   211     -20.556  63.990  27.041  1.00 14.64           C
ATOM   2843  CG  ARG   211     -19.702  62.826  27.399  1.00 13.87           C
ATOM   2844  CD  ARG   211     -18.725  63.183  28.502  1.00 14.59           C
ATOM   2845  NE  ARG   211     -19.373  63.323  29.786  1.00 18.65           N
ATOM   2846  CZ  ARG   211     -19.671  62.368  30.645  1.00 18.97           C
ATOM   2847  NH1 ARG   211     -19.331  61.083  30.437  1.00 18.68           N
ATOM   2848  NH2 ARG   211     -20.326  62.687  31.768  1.00 24.00           N
ATOM   2849  H   ARG   211     -20.739  63.434  24.489  1.00 14.99           H
ATOM   2850  HA  ARG   211     -22.309  62.992  26.650  1.00 16.38           H
ATOM   2851 1HB  ARG   211     -20.008  64.635  26.567  1.00 17.57           H
ATOM   2852 2HB  ARG   211     -20.855  64.412  27.862  1.00 17.57           H
ATOM   2853 1HG  ARG   211     -20.264  62.091  27.691  1.00 16.64           H
ATOM   2854 2HG  ARG   211     -19.210  62.534  26.615  1.00 16.64           H
ATOM   2855 1HD  ARG   211     -18.047  62.493  28.562  1.00 17.50           H
ATOM   2856 2HD  ARG   211     -18.283  64.016  28.277  1.00 17.50           H
ATOM   2857  HE  ARG   211     -19.590  64.123  30.018  1.00 22.38           H
ATOM   2858 1HH1 ARG   211     -18.905  60.861  29.723  1.00 22.42           H
ATOM   2859 2HH1 ARG   211     -19.540  60.483  31.017  1.00 22.42           H
ATOM   2860 1HH2 ARG   211     -20.546  63.504  31.920  1.00 28.80           H
ATOM   2861 2HH2 ARG   211     -20.527  62.074  32.337  1.00 28.80           H
ATOM   2862  N   GLY   212     -22.656  65.605  24.992  1.00 16.01           N
ATOM   2863  CA  GLY   212     -23.335  66.841  24.866  1.00 22.62           C
ATOM   2864  C   GLY   212     -22.384  67.964  25.361  1.00 34.00           C
ATOM   2865  O   GLY   212     -21.185  67.711  25.542  1.00 36.30           O
ATOM   2866  H   GLY   212     -22.230  65.299  24.311  1.00 19.21           H
ATOM   2867 1HA  GLY   212     -23.578  66.994  23.940  1.00 27.15           H
ATOM   2868 2HA  GLY   212     -24.145  66.832  25.398  1.00 27.15           H
ATOM   2869  N   SER   213     -22.933  69.092  25.555  1.00 51.59           N
ATOM   2870  CA  SER   213     -22.357  70.304  26.100  1.00 64.03           C
ATOM   2871  C   SER   213     -23.345  70.907  27.126  1.00 66.40           C
ATOM   2872  O   SER   213     -23.551  70.289  28.212  1.00 83.52           O
ATOM   2873  CB  SER   213     -21.985  71.256  24.994  1.00 64.53           C
ATOM   2874  OG  SER   213     -20.551  71.471  24.973  1.00 66.31           O
ATOM   2875  OXT SER   213     -24.048  71.894  26.807  1.00 72.34           O
ATOM   2876  H   SER   213     -23.762  69.144  25.331  1.00 61.90           H
ATOM   2877  HA  SER   213     -21.537  70.060  26.578  1.00 76.84           H
ATOM   2878 1HB  SER   213     -22.271  70.892  24.142  1.00 77.44           H
ATOM   2879 2HB  SER   213     -22.439  72.103  25.128  1.00 77.44           H
TER    2880      SER   213 
HETATM 2881  O   HOH   501       0.568  69.003  30.389  1.00 21.71           O
HETATM 2882  O   HOH   502      -8.763  73.157  24.375  1.00 22.82           O
HETATM 2883  O   HOH   503       8.585  48.103  24.565  1.00 12.07           O
HETATM 2884  O   HOH   504      -5.961  52.873  41.996  1.00 22.64           O
HETATM 2885  O   HOH   505     -19.151  55.222  15.937  1.00 38.62           O
HETATM 2886  O   HOH   506     -15.833  54.086  31.874  1.00 22.83           O
HETATM 2887  O   HOH   507     -10.346  52.133  13.070  1.00 10.94           O
HETATM 2888  O   HOH   508      10.327  57.571   9.662  1.00 13.90           O
HETATM 2889  O   HOH   509       3.520  55.734  27.845  1.00  8.39           O
HETATM 2890  O   HOH   510       4.608  61.166  23.393  1.00  8.65           O
HETATM 2891  O   HOH   511      -2.211  48.034  34.088  1.00 21.36           O
HETATM 2892  O   HOH   512       3.030  51.139   8.238  1.00 11.70           O
HETATM 2893  O   HOH   513       5.927  49.582   9.648  1.00 16.41           O
HETATM 2894  O   HOH   514      -9.009  67.507  14.086  1.00 22.23           O
HETATM 2895  O   HOH   515       0.888  66.710  31.959  1.00 24.68           O
HETATM 2896  O   HOH   516       8.442  62.318  34.270  1.00 29.42           O
HETATM 2897  O   HOH   517      -1.041  62.263  38.091  1.00 20.84           O
HETATM 2898  O   HOH   518       2.207  54.819  35.180  1.00 22.28           O
HETATM 2899  O   HOH   519       4.295  56.569  36.937  1.00 31.99           O
HETATM 2900  O   HOH   520       2.563  59.150  39.856  1.00 18.12           O
HETATM 2901  O   HOH   521      -6.877  56.094  44.401  1.00 17.54           O
HETATM 2902  O   HOH   522      -9.505  56.060  45.342  1.00 27.53           O
HETATM 2903  O   HOH   523     -18.027  56.992  36.644  1.00 24.58           O
HETATM 2904  O   HOH   524     -17.660  59.545  35.566  1.00 26.14           O
HETATM 2905  O   HOH   525       7.556  47.356  26.961  1.00 19.90           O
HETATM 2906  O  AHOH   526       8.801  53.325  17.755  0.73 33.59           O
HETATM 2907  O  BHOH   526       9.925  54.006  17.434  0.28 30.64           O
HETATM 2908  O   HOH   527       6.065  48.002  14.216  1.00 21.88           O
HETATM 2909  O   HOH   528       5.755  49.688  16.556  1.00 11.41           O
HETATM 2910  O   HOH   529       6.412  44.367  13.683  1.00 23.20           O
HETATM 2911  O   HOH   530       6.077  47.436  11.495  1.00 24.62           O
HETATM 2912  O   HOH   531      -0.465  46.891  16.789  1.00 14.57           O
HETATM 2913  O   HOH   532      -4.513  45.821  16.500  1.00 27.79           O
HETATM 2914  O   HOH   533     -19.092  67.306  18.644  1.00 29.22           O
HETATM 2915  O   HOH   534     -18.126  64.271  15.377  1.00 47.76           O
HETATM 2916  O   HOH   535      -2.267  43.040  16.254  1.00 31.59           O
HETATM 2917  O   HOH   536      10.517  61.131  20.559  1.00 18.49           O
HETATM 2918  O   HOH   537      14.310  52.538  23.514  1.00 11.32           O
HETATM 2919  O   HOH   538      13.586  52.373  26.277  1.00 22.23           O
HETATM 2920  O   HOH   539       9.949  62.261  26.380  1.00 16.98           O
HETATM 2921  O   HOH   540       8.126  64.533  19.242  1.00 23.49           O
HETATM 2922  O   HOH   541      -6.655  66.285  35.945  1.00 37.63           O
HETATM 2923  O   HOH   542       0.698  52.512  33.914  1.00 20.48           O
HETATM 2924  O   HOH   543      14.691  49.813  27.045  1.00 22.06           O
HETATM 2925  O   HOH   544       4.064  41.362  19.626  1.00 15.19           O
HETATM 2926  O   HOH   545       6.292  40.607  26.767  1.00 26.74           O
HETATM 2927  O   HOH   546       6.338  40.148  23.704  1.00 17.11           O
HETATM 2928  O   HOH   547      -0.790  39.411  21.795  1.00 20.04           O
HETATM 2929  O  AHOH   548       2.358  39.305  29.370  0.68 40.23           O
HETATM 2930  O  BHOH   548      -8.287  73.947  42.823  0.32 33.61           O
HETATM 2931  O   HOH   549      -3.815  40.568  24.927  1.00 27.83           O
HETATM 2932  O   HOH   550       2.279  43.476  31.944  1.00 28.46           O
HETATM 2933  O   HOH   551     -10.789  43.397  28.313  1.00 32.96           O
HETATM 2934  O   HOH   552     -21.336  57.950  30.241  1.00 38.77           O
HETATM 2935  O   HOH   553      -4.500  42.371  14.193  1.00 41.57           O
HETATM 2936  O   HOH   554     -10.823  41.012  20.445  1.00 42.30           O
HETATM 2937  O   HOH   555     -17.631  59.746  19.571  1.00 15.26           O
HETATM 2938  O   HOH   556     -19.555  59.584  17.567  1.00 27.48           O
HETATM 2939  O   HOH   557     -11.370  48.353  11.892  1.00 33.07           O
HETATM 2940  O   HOH   558       0.373  64.659  10.428  1.00 21.39           O
HETATM 2941  O   HOH   559      -2.598  61.043   8.245  1.00 16.71           O
HETATM 2942  O   HOH   560      15.546  62.228   7.792  1.00 35.37           O
HETATM 2943  O   HOH   561      16.963  57.884   8.842  1.00 33.43           O
HETATM 2944  O   HOH   562      15.940  60.719  12.291  1.00 31.56           O
HETATM 2945  O   HOH   563       7.071  71.087  18.209  1.00 38.24           O
HETATM 2946  O   HOH   564      12.460  48.584   7.979  1.00 42.31           O
HETATM 2947  O   HOH   566       4.087  68.076  24.727  1.00 25.46           O
HETATM 2948  O   HOH   567       4.146  53.124  36.409  1.00 38.10           O
HETATM 2949  O   HOH   568      -6.494  62.180  39.912  1.00 27.29           O
HETATM 2950  O   HOH   569      12.320  51.614  14.638  1.00 35.74           O
HETATM 2951  O   HOH   570      15.215  52.919  14.659  1.00 40.58           O
HETATM 2952  O   HOH   571      15.971  54.013  12.071  1.00 27.77           O
HETATM 2953  O   HOH   572      11.874  66.615  12.434  1.00 33.13           O
HETATM 2954  O   HOH   573       6.876  63.957  16.837  1.00 15.69           O
HETATM 2955  O  AHOH   574       4.188  71.138  22.087  0.71 39.37           O
HETATM 2956  O  BHOH   574       3.337  69.349  20.967  0.29 16.31           O
HETATM 2957  O   HOH   575       7.467  67.939  16.631  1.00 25.26           O
HETATM 2958  O   HOH   576      -1.013  70.429  12.369  1.00 30.60           O
HETATM 2959  O   HOH   577       2.584  65.419   5.698  1.00 43.48           O
HETATM 2960  O   HOH   579     -13.273  70.416  19.120  1.00 19.12           O
HETATM 2961  O  AHOH   580     -11.671  66.945  14.090  0.53 31.73           O
HETATM 2962  O  BHOH   580     -11.985  67.951  14.911  0.47 35.14           O
HETATM 2963  O   HOH   581     -15.890  70.457  19.958  1.00 39.18           O
HETATM 2964  O   HOH   582     -24.292  64.996  19.300  1.00 28.64           O
HETATM 2965  O   HOH   583      12.595  45.886  27.514  1.00 46.64           O
HETATM 2966  O   HOH   584       8.238  44.988  30.439  1.00 31.70           O
HETATM 2967  O   HOH   585      11.712  60.493   4.508  1.00 26.15           O
HETATM 2968  O   HOH   586       1.541  71.940  27.466  1.00 48.96           O
HETATM 2969  O   HOH   587       5.624  64.854  35.707  1.00 50.66           O
HETATM 2970  O   HOH   588      -9.235  62.434  42.948  1.00 46.09           O
HETATM 2971  O   HOH   589      15.222  58.118  27.417  1.00 20.04           O
HETATM 2972  O  AHOH   590      11.177  55.101  28.692  0.64 28.63           O
HETATM 2973  O  BHOH   590      12.076  54.192  26.959  0.36 32.65           O
HETATM 2974  O   HOH   591      11.429  58.741  32.634  1.00 39.97           O
HETATM 2975  O   HOH   592       5.958  68.451  21.386  1.00 41.76           O
HETATM 2976  O   HOH   593       7.703  67.430  19.463  1.00 37.17           O
HETATM 2977  O   HOH   594      -5.059  63.358   9.790  1.00 40.67           O
HETATM 2978  O   HOH   595     -15.864  51.908  10.467  1.00 28.53           O
HETATM 2979  O   HOH   596     -17.435  69.759  26.866  1.00 41.80           O
HETATM 2980  O   HOH   597       8.526  52.770   3.528  1.00 35.92           O
HETATM 2981  O  AHOH   599      -9.139  40.951  15.570  0.63 28.76           O
HETATM 2982  O  BHOH   599      -9.894  40.525  16.874  0.37 25.14           O
HETATM 2983  O   HOH   600       8.069  44.805  27.584  1.00 34.09           O
HETATM 2984  O   HOH   601      -6.311  39.726  26.272  1.00 48.63           O
HETATM 2985  O   HOH   602     -13.919  71.163  16.341  1.00 38.48           O
HETATM 2986  O   HOH   603      -0.626  40.546  26.343  1.00 34.90           O
HETATM 2987  O   HOH   604     -18.867  67.315  27.149  1.00 43.29           O
HETATM 2988  O   HOH   605       2.003  72.734  24.191  1.00 55.70           O
HETATM 2989  O   HOH   606      -1.999  49.257  36.537  1.00 50.96           O
HETATM 2990  O   HOH   607      -9.943  50.227  39.323  0.41 29.24           O
HETATM 2991  O   HOH   608     -19.431  55.785  29.297  1.00 49.45           O
HETATM 2992  O   HOH   609      -8.889  39.577  23.860  1.00 46.80           O
HETATM 2993  O   HOH   610      -9.346  41.412  26.848  1.00 41.25           O
HETATM 2994  O   HOH   611      -1.108  44.302  11.905  1.00 57.23           O
HETATM 2995  O   HOH   612      -9.045  51.100   5.327  1.00 37.34           O
HETATM 2996  O   HOH   613      -9.449  54.648  10.448  1.00 38.08           O
HETATM 2997  O  AHOH   614      -3.591  62.839  40.335  0.32 20.95           O
HETATM 2998  O  BHOH   614      -2.815  63.534  42.976  0.32 23.98           O
HETATM 2999  O  CHOH   614       0.961  62.574   4.737  0.36 25.53           O
HETATM 3000  O  AHOH   615     -23.569  66.883  21.251  0.37 25.54           O
HETATM 3001  O  BHOH   615     -25.260  67.433  21.387  0.63 38.31           O
HETATM 3002  O   HOH   616     -14.544  61.258  12.188  1.00 33.35           O
HETATM 3003  O   HOH   617      12.207  52.273  29.789  1.00 41.14           O
HETATM 3004  O  AHOH   619      11.332  58.355  19.689  0.40 23.18           O
HETATM 3005  O  BHOH   619      10.554  59.617  18.370  0.26 20.23           O
HETATM 3006  O  CHOH   619       9.313  56.823  18.610  0.35 21.26           O
HETATM 3007  O   HOH   621     -15.831  52.493  20.157  1.00 25.95           O
HETATM 3008  O   HOH   622     -11.331  54.757  44.130  1.00 43.02           O
HETATM 3009  O  AHOH   623     -15.673  66.956  31.828  0.76 44.13           O
HETATM 3010  O  BHOH   623     -16.199  69.172  32.210  0.24 23.35           O
HETATM 3011  O   HOH   625       6.735  54.977  32.411  1.00 29.17           O
HETATM 3012  O   HOH   626       9.734  56.129  31.408  1.00 37.13           O
HETATM 3013  O  AHOH   627       9.033  65.453  26.844  0.51 25.27           O
HETATM 3014  O  BHOH   627       7.333  66.748  26.860  0.49 34.40           O
HETATM 3015  O   HOH   628      -1.091  70.303  32.201  1.00 34.63           O
HETATM 3016  O   HOH   629      -9.174  74.494  32.927  1.00 64.37           O
HETATM 3017  O   HOH   630       7.363  42.579  31.667  1.00 54.06           O
HETATM 3018  O   HOH   631       4.515  42.322  33.146  1.00 42.93           O
HETATM 3019  O   HOH   632       1.125  45.034  33.891  1.00 38.50           O
HETATM 3020  O   HOH   633      13.093  49.072  15.434  1.00 45.30           O
HETATM 3021  O  AHOH   634      15.272  45.378  22.805  0.54 27.86           O
HETATM 3022  O  BHOH   634      13.416  44.186  21.731  0.46 25.46           O
HETATM 3023  O   HOH   635      -0.003  42.997  13.947  1.00 60.50           O
HETATM 3024  O   HOH   636      -1.822  45.178  34.405  1.00 46.86           O
HETATM 3025  O  AHOH   637     -17.902  48.523  35.622  0.89 40.15           O
HETATM 3026  O  BHOH   637     -18.510  49.697  34.313  0.11 22.26           O
HETATM 3027  O   HOH   638     -15.740  41.287  23.590  1.00 49.72           O
HETATM 3028  O   HOH   639     -19.085  44.540  19.533  1.00 61.52           O
HETATM 3029  O   HOH   641     -11.733  45.427  11.893  1.00 46.95           O
HETATM 3030  O   HOH   642       6.585  65.755   5.951  1.00 37.97           O
HETATM 3031  O   HOH   643       8.833  65.020   3.640  1.00 49.46           O
HETATM 3032  O   HOH   644       2.576  67.965  12.776  1.00 28.73           O
HETATM 3033  O   HOH   645       1.337  58.338  42.065  1.00 23.48           O
HETATM 3034  O   HOH   646     -10.203  57.498  10.176  1.00 21.75           O
HETATM 3035  O   HOH   647      -6.623  72.696  15.753  1.00 18.88           O
HETATM 3036  O   HOH   648      -1.589  64.016   9.018  1.00 37.34           O
HETATM 3037  O   HOH   649     -18.444  59.736  15.024  1.00 27.60           O
HETATM 3038  O   HOH   650       8.384  39.856  14.198  1.00 25.82           O
HETATM 3039  O   HOH   651       9.825  38.894  16.350  1.00 28.40           O
HETATM 3040  O   HOH   652      -4.120  46.280  -0.968  1.00 48.42           O
HETATM 3041  O   HOH   653     -16.833  54.480  10.289  1.00 37.23           O
HETATM 3042  O   HOH   654      -8.068  70.546  12.905  1.00 44.64           O
HETATM 3043  O   HOH   655       4.052  41.552  12.167  1.00 33.68           O
HETATM 3044  O   HOH   656       2.666  50.972  37.942  1.00 43.20           O
HETATM 3045  O   HOH   657      -2.266  45.883  15.058  1.00 28.84           O
HETATM 3046  O   HOH   658       5.739  56.480  34.608  1.00 38.80           O
HETATM 3047  O   HOH   659     -13.197  46.126  34.000  1.00 41.50           O
HETATM 3048  O   HOH   660     -16.752  46.640  19.929  1.00 30.60           O
HETATM 3049  O   HOH   661     -11.274  60.855  11.622  1.00 32.46           O
HETATM 3050  O   HOH   662     -15.961  49.822  19.277  1.00 37.91           O
HETATM 3051  O   HOH   663       7.089  57.150   3.859  1.00 32.74           O
HETATM 3052  O   HOH   664       2.815  46.860  36.099  1.00 48.10           O
HETATM 3053  O   HOH   665     -20.372  56.721  17.319  1.00 51.30           O
HETATM 3054  O   HOH   666      10.358  44.468  26.257  1.00 42.10           O
HETATM 3055  O   HOH   667      -5.259  36.274  26.250  1.00 48.71           O
HETATM 3056  O   HOH   668      -4.184  43.094  31.893  1.00 37.44           O
HETATM 3057  O   HOH   669      14.421  49.075  29.888  1.00 49.25           O
HETATM 3058  O   HOH   670      -2.512  67.577  10.463  1.00 35.35           O
HETATM 3059  O   HOH   671     -23.124  66.620  17.544  1.00 48.18           O
HETATM 3060  O   HOH   672     -17.571  59.021  41.223  1.00 43.39           O
HETATM 3061  O   HOH   673      11.559  56.176  17.321  1.00 46.16           O
HETATM 3062  O   HOH   675     -13.422  75.774  12.612  1.00 40.67           O
HETATM 3063  O   HOH   676      -3.164  65.436  38.465  1.00 33.45           O
HETATM 3064  O   HOH   677     -20.652  44.377  17.262  1.00 47.93           O
HETATM 3065  O   HOH   678      16.515  48.129  17.962  1.00 45.59           O
HETATM 3066  O   HOH   680       2.498  43.717  10.678  1.00 45.43           O
HETATM 3067  O   HOH   681       9.016  43.446  12.026  1.00 49.10           O
HETATM 3068  O   HOH   683       5.121  44.256   8.024  1.00 48.31           O
HETATM 3069  O  AHOH   685     -16.036  48.943  13.567  0.58 38.08           O
HETATM 3070  O  BHOH   685     -14.360  47.833  12.413  0.42 37.07           O
HETATM 3071  O   HOH   686     -13.855  74.179  24.491  1.00 55.64           O
HETATM 3072  O  AHOH   687     -19.160  55.951  45.378  0.59 30.02           O
HETATM 3073  O  BHOH   687     -19.137  55.525  43.344  0.41 38.24           O
HETATM 3074  O   HOH   688     -12.436  71.400  36.906  1.00 43.43           O
HETATM 3075  O   HOH   689     -18.479  47.636  30.710  1.00 59.26           O
HETATM 3076  O   HOH   690     -16.312  45.889  16.418  1.00 55.29           O
HETATM 3077  O   HOH   691      12.233  40.565  16.477  1.00 49.81           O
HETATM 3078  O   HOH   692       7.919  69.966  14.455  1.00 52.03           O
HETATM 3079  O  AHOH   693      -2.512  74.097  26.160  0.41 27.43           O
HETATM 3080  O  BHOH   693      -4.444  74.866  27.050  0.59 42.15           O
HETATM 3081  O   HOH   695      -5.352  44.685   7.372  1.00 46.93           O
HETATM 3082  O  AHOH   696     -16.657  67.461  36.299  0.52 41.27           O
HETATM 3083  O  BHOH   696     -15.970  65.610  36.194  0.48 39.60           O
HETATM 3084  O   HOH   697       0.981  46.716   1.062  1.00 61.51           O
HETATM 3085  O   HOH   698      12.821  51.068   4.974  1.00 80.95           O
HETATM 3086  O   HOH   699      -5.665  44.586   9.946  1.00 54.88           O
HETATM 3087  O  AHOH   702       7.759  67.312   8.236  0.75 43.66           O
HETATM 3088  O  BHOH   702       9.746  67.138   8.791  0.25 28.69           O
HETATM 3089  O   HOH   703     -24.872  69.132  18.384  1.00 51.91           O
HETATM 3090  O   HOH   704      -6.211  62.767  42.908  1.00 56.17           O
HETATM 3091  O   HOH   705      16.135  58.009   6.128  1.00 53.86           O
HETATM 3092  O   HOH   708      11.208  66.836  29.766  1.00 70.89           O
HETATM 3093  O  AHOH   709       0.862  43.067   5.671  0.88 66.63           O
HETATM 3094  O  BHOH   709       0.501  44.765   4.763  0.12 20.97           O
HETATM 3095  O   HOH   710     -12.467  61.789  46.574  1.00 49.17           O
HETATM 3096  O   HOH   712      15.711  50.355  15.000  1.00 51.66           O
HETATM 3097  O   HOH   714     -17.677  49.295  39.126  1.00 47.77           O
HETATM 3098  O   HOH   718       8.028  49.679   2.965  1.00 50.18           O
HETATM 3099  O   HOH   720      -6.414  46.403   0.340  1.00 71.86           O
HETATM 3100  O   HOH   722     -19.828  66.107  30.501  1.00 55.46           O
HETATM 3101  O   HOH   723     -11.608  51.927   6.306  1.00 48.79           O
HETATM 3102  O   HOH   726     -17.612  62.480  40.136  1.00 57.66           O
HETATM 3103  O  AHOH   733      -8.179  66.482  39.104  0.77 50.65           O
HETATM 3104  O  BHOH   733      -6.727  64.797  38.984  0.23 25.14           O
HETATM 3105  O   HOH   735       6.883  72.524  15.997  1.00 40.59           O
HETATM 3106  O   HOH   736       1.929  40.255  22.243  1.00 47.47           O
HETATM 3107  O   HOH   737       9.121  57.916   1.510  1.00 57.59           O
HETATM 3108  O   HOH   738      -0.849  67.727  37.258  1.00 52.66           O
HETATM 3109  O   HOH   739       5.191  68.836  10.736  1.00 52.98           O
HETATM 3110  O   HOH   740      14.241  59.960   4.323  1.00 50.24           O
HETATM 3111  O   HOH   742     -10.284  73.693  35.655  1.00 59.54           O
HETATM 3112  O   HOH   743      -7.663  46.154   9.930  1.00 86.66           O
HETATM 3113  O   HOH   744       9.841  42.983  28.044  1.00 84.79           O
HETATM 3114  O   HOH   745     -11.946  64.491  39.568  1.00 43.89           O
HETATM 3115  O   HOH   746      -3.895  73.023  32.737  1.00 56.50           O
HETATM 3116  O  AHOH   747     -19.264  53.571  42.467  0.87 69.44           O
HETATM 3117  O  BHOH   747     -19.059  51.202  40.513  0.13 23.50           O
HETATM 3118  O   HOH   748     -12.014  40.235  25.026  1.00 51.76           O
HETATM 3119  O  AHOH   749       8.546  46.489   8.492  0.78 84.29           O
HETATM 3120  O  BHOH   749      11.147  46.718   9.090  0.22 32.23           O
HETATM 3121  O   HOH   751      -5.592  66.781  10.449  1.00 58.67           O
HETATM 3122  O   HOH   752     -14.022  41.680  19.723  1.00 58.52           O
HETATM 3123  O   HOH   757      -4.281  40.749  29.723  1.00 66.96           O
HETATM 3124  O   HOH   758     -19.410  61.672  16.297  1.00 52.43           O
HETATM 3125  O   HOH   759     -19.917  60.874  33.820  1.00 55.86           O
HETATM 3126  O   HOH   761     -10.402  64.980  44.441  1.00 74.49           O
HETATM 3127  O   HOH   762     -27.302  54.257  37.886  1.00 68.36           O
HETATM 3128  O   HOH   763     -13.514  51.046   4.525  1.00 57.05           O
HETATM 3129  O   HOH   765      -6.120  70.092  10.515  1.00 49.23           O
HETATM 3130  O   HOH   770      12.380  42.641  21.126  1.00 54.84           O
HETATM 3131  O   HOH   772     -18.399  53.003  44.514  1.00 64.82           O
HETATM 3132  O   HOH   774       9.301  39.895  24.049  1.00 48.52           O
HETATM 3133  O   HOH   779     -10.435  42.159  13.070  1.00 55.79           O
HETATM 3134  O   HOH   785     -13.162  41.895  22.421  1.00 51.36           O
HETATM 3135  O   HOH   786      -9.235  47.880   5.682  1.00 58.67           O
HETATM 3136  O   HOH   792       3.066  48.679  38.837  1.00 72.18           O
HETATM 3137  O   HOH   795     -14.775  70.131  35.555  1.00 61.33           O
HETATM 3138  O   HOH   816     -17.013  70.180  30.071  1.00 62.86           O
HETATM 3139  O   HOH   834      -4.824  67.344  37.941  1.00 48.02           O
HETATM 3140  O   HOH   837     -21.174  54.380  28.015  1.00 46.14           O
HETATM 3141  O   HOH   838     -17.358  55.191  40.734  1.00 39.83           O
HETATM 3142  O   HOH   839      -0.649  39.284  24.087  1.00 53.45           O
HETATM 3143  O   HOH   840       0.932  49.109  36.778  1.00 45.57           O
HETATM 3144  O   HOH   841      -4.497  73.872  30.464  1.00 42.04           O
HETATM 3145  O   HOH   842      13.396  59.802  17.581  1.00 77.93           O
HETATM 3146  O   HOH   843      -2.267  73.836  22.312  1.00 53.84           O
HETATM 3147  O   HOH   844     -16.989  61.204  10.908  1.00 54.98           O
HETATM 3148  O   HOH   845      -9.958  46.758  10.588  1.00 62.94           O
HETATM 3149  O   HOH   846     -11.144  75.401  31.613  1.00 47.14           O
HETATM 3150  O   HOH   847      13.254  44.532  24.560  1.00 59.11           O
HETATM 3151  O   HOH   848       7.479  46.152  35.014  1.00 63.75           O
HETATM 3152  O   HOH   849      12.387  56.220  19.621  1.00 66.11           O
HETATM 3153  O   HOH   850       1.885  67.469  35.633  1.00 67.15           O
HETATM 3154  O   HOH   851       8.580  68.236  23.654  1.00 74.43           O
HETATM 3155  O   HOH   852      -4.111  38.478  26.839  1.00 71.88           O
HETATM 3156  O   HOH   853      10.774  63.944  31.855  1.00 55.87           O
HETATM 3157  O   HOH   854     -16.462  48.516  17.102  1.00 50.48           O
HETATM 3158  O   HOH   855      -3.101  71.114  10.226  1.00 55.86           O
HETATM 3159  O   HOH   856       4.631  38.839  28.681  1.00 65.93           O
HETATM 3160  O   HOH   857     -12.844  75.899  28.065  1.00 63.55           O
HETATM 3161  O   HOH   858      13.126  42.792  18.598  1.00 56.07           O
HETATM 3162  O   HOH   859      13.777  46.038  30.026  1.00 66.80           O
HETATM 3163  O   HOH   860      11.847  56.656  31.776  1.00 64.71           O
HETATM 3164  O   HOH   861       5.580  70.041  25.988  1.00 74.54           O
HETATM 3165  O   HOH   863       6.751  62.508  38.352  1.00 65.79           O
HETATM 3166  O   HOH   864       6.080  46.110   6.032  1.00 54.12           O
HETATM 3167  O   HOH   865       7.355  58.073  35.252  1.00 48.68           O
HETATM 3168  O   HOH   866     -21.584  55.835  41.391  1.00 69.63           O
END
