# Supplementary material for: Identification of new, well-populated amino-acid sidechain rotamers involving hydroxyl-hydrogen atoms and sulfhydryl-hydrogen atoms
Source: BMC Struct Biol. 2008 Oct 7;8:41. doi: 10.1186/1472-6807-8-41 (PMC2569941; doi:10.1186/1472-6807-8-41)
Supplement: Additional file 1 — Manually-fitted hydrogen atoms in high resolution structures. In these high-resolution X-ray structures, the hydroxyl hydrogen atoms were removed if there is no corresponding electron density but if there is sufficient electron density due to hydrogen-bonding, the hydrogen atom position were fitted manually. [file 1472-6807-8-41-S1.zip › pdb/1dy5.pdb]

ATOM      1  N   LYS A   1       2.087   8.496  42.816  1.00  8.63           N
ATOM      2  CA  LYS A   1       2.505   9.252  41.652  1.00  5.60           C
ATOM      3  C   LYS A   1       4.014   9.496  41.721  1.00  5.44           C
ATOM      4  O   LYS A   1       4.592   9.405  42.801  1.00  8.34           O
ATOM      5  CB  LYS A   1       1.718  10.540  41.464  1.00  5.29           C
ATOM      6  CG  LYS A   1       2.180  11.630  42.428  1.00  7.43           C
ATOM      7  CD  LYS A   1       1.283  12.850  42.369  1.00  7.20           C
ATOM      8  CE  LYS A   1       1.839  13.786  43.417  1.00  7.33           C
ATOM      9  NZ  LYS A   1       0.949  14.961  43.498  1.00  7.08           N
ATOM     10  HA  LYS A   1       2.333   8.680  40.850  1.00  6.73           H
ATOM     11 1HB  LYS A   1       0.756  10.360  41.611  1.00  6.34           H
ATOM     12 2HB  LYS A   1       1.831  10.859  40.533  1.00  6.34           H
ATOM     13 1HG  LYS A   1       2.182  11.270  43.351  1.00  8.91           H
ATOM     14 2HG  LYS A   1       3.107  11.895  42.202  1.00  8.91           H
ATOM     15 1HD  LYS A   1       1.316  13.267  41.472  1.00  8.64           H
ATOM     16 2HD  LYS A   1       0.346  12.607  42.576  1.00  8.64           H
ATOM     17 1HE  LYS A   1       1.880  13.329  44.294  1.00  8.80           H
ATOM     18 2HE  LYS A   1       2.754  14.069  43.169  1.00  8.80           H
ATOM     19 1HZ  LYS A   1       0.107  14.689  43.713  1.00 10.63           H
ATOM     20 2HZ  LYS A   1       1.256  15.530  44.138  1.00 10.63           H
ATOM     21 3HZ  LYS A   1       0.934  15.387  42.694  1.00 10.63           H
ATOM     22  H1  LYS A   1       2.581   7.734  42.876  1.00 12.95           H
ATOM     23  H2  LYS A   1       2.212   8.998  43.565  1.00 12.95           H
ATOM     24  H3  LYS A   1       1.206   8.281  42.739  1.00 12.95           H
ATOM     25  N   GLU A   2       4.580   9.856  40.602  1.00  4.82           N
ATOM     26  CA  GLU A   2       6.021  10.169  40.533  1.00  5.18           C
ATOM     27  C   GLU A   2       6.237  11.546  39.899  1.00  5.59           C
ATOM     28  O   GLU A   2       5.923  11.782  38.741  1.00  5.89           O
ATOM     29  CB  GLU A   2       6.754   9.143  39.664  1.00  5.68           C
ATOM     30  CG  GLU A   2       6.676   7.733  40.213  1.00  7.85           C
ATOM     31  CD  GLU A   2       7.359   6.781  39.220  1.00  7.40           C
ATOM     32  OE1 GLU A   2       6.785   6.458  38.174  1.00  9.41           O
ATOM     33  OE2 GLU A   2       8.525   6.372  39.530  1.00  9.01           O
ATOM     34  H   GLU A   2       4.091   9.913  39.872  1.00  5.79           H
ATOM     35  HA  GLU A   2       6.408  10.162  41.455  1.00  6.21           H
ATOM     36 1HB  GLU A   2       6.364   9.155  38.754  1.00  6.82           H
ATOM     37 2HB  GLU A   2       7.705   9.406  39.588  1.00  6.82           H
ATOM     38 1HG  GLU A   2       7.130   7.687  41.091  1.00  9.42           H
ATOM     39 2HG  GLU A   2       5.730   7.470  40.337  1.00  9.42           H
ATOM     40  N   THR A   3       6.845  12.446  40.709  1.00  5.71           N
ATOM     41  CA  THR A   3       7.366  13.651  40.118  1.00  5.96           C
ATOM     42  C   THR A   3       8.439  13.268  39.086  1.00  5.65           C
ATOM     43  O   THR A   3       8.950  12.165  39.081  1.00  5.40           O
ATOM     44  CB  THR A   3       7.967  14.575  41.186  1.00  8.08           C
ATOM     45  CG2 THR A   3       6.998  14.907  42.304  1.00  9.40           C
ATOM     46  OG1 THR A   3       9.114  13.852  41.705  1.00  7.85           O
ATOM     47  H   THR A   3       6.919  12.297  41.573  1.00  6.85           H
ATOM     48  HA  THR A   3       6.624  14.133  39.652  1.00  7.15           H
ATOM     49  HB  THR A   3       8.277  15.422  40.755  1.00  9.70           H
ATOM     50 1HG2 THR A   3       6.718  14.081  42.750  1.00 14.10           H
ATOM     51 2HG2 THR A   3       7.437  15.495  42.953  1.00 14.10           H
ATOM     52 3HG2 THR A   3       6.213  15.360  41.932  1.00 14.10           H
ATOM     53  N   ALA A   4       8.819  14.243  38.237  1.00  6.50           N
ATOM     54  CA  ALA A   4       9.862  13.948  37.262  1.00  6.55           C
ATOM     55  C   ALA A   4      11.142  13.529  37.996  1.00  6.19           C
ATOM     56  O   ALA A   4      11.827  12.625  37.522  1.00  6.14           O
ATOM     57  CB  ALA A   4      10.109  15.190  36.419  1.00  9.23           C
ATOM     58  H   ALA A   4       8.446  15.039  38.270  1.00  7.80           H
ATOM     59  HA  ALA A   4       9.560  13.201  36.670  1.00  7.86           H
ATOM     60 1HB  ALA A   4      10.810  15.003  35.760  1.00 13.84           H
ATOM     61 2HB  ALA A   4       9.282  15.439  35.955  1.00 13.84           H
ATOM     62 3HB  ALA A   4      10.393  15.927  36.999  1.00 13.84           H
ATOM     63  N   ALA A   5      11.479  14.229  39.087  1.00  6.39           N
ATOM     64  CA  ALA A   5      12.687  13.883  39.829  1.00  6.91           C
ATOM     65  C   ALA A   5      12.592  12.471  40.372  1.00  6.52           C
ATOM     66  O   ALA A   5      13.595  11.723  40.351  1.00  7.23           O
ATOM     67  CB  ALA A   5      12.935  14.882  40.937  1.00  9.65           C
ATOM     68  H   ALA A   5      10.972  14.896  39.357  1.00  7.67           H
ATOM     69  HA  ALA A   5      13.462  13.922  39.197  1.00  8.29           H
ATOM     70 1HB  ALA A   5      12.984  15.785  40.558  1.00 14.48           H
ATOM     71 2HB  ALA A   5      12.200  14.840  41.585  1.00 14.48           H
ATOM     72 3HB  ALA A   5      13.779  14.670  41.386  1.00 14.48           H
ATOM     73  N   ALA A   6      11.436  12.088  40.929  1.00  6.13           N
ATOM     74  CA  ALA A   6      11.271  10.758  41.473  1.00  6.39           C
ATOM     75  C   ALA A   6      11.343   9.677  40.414  1.00  6.24           C
ATOM     76  O   ALA A   6      11.899   8.596  40.616  1.00  7.09           O
ATOM     77  CB  ALA A   6       9.920  10.661  42.210  1.00  7.53           C
ATOM     78  H   ALA A   6      10.765  12.656  40.964  1.00  7.35           H
ATOM     79  HA  ALA A   6      12.002  10.598  42.136  1.00  7.67           H
ATOM     80 1HB  ALA A   6       9.869  11.363  42.891  1.00 11.30           H
ATOM     81 2HB  ALA A   6       9.189  10.775  41.567  1.00 11.30           H
ATOM     82 3HB  ALA A   6       9.844   9.783  42.639  1.00 11.30           H
ATOM     83  N   LYS A   7      10.771   9.957  39.241  1.00  5.57           N
ATOM     84  CA  LYS A   7      10.834   8.995  38.166  1.00  5.39           C
ATOM     85  C   LYS A   7      12.280   8.807  37.690  1.00  4.87           C
ATOM     86  O   LYS A   7      12.687   7.688  37.366  1.00  5.20           O
ATOM     87  CB  LYS A   7       9.903   9.390  37.022  1.00  5.87           C
ATOM     88  CG  LYS A   7       9.801   8.265  36.009  1.00  8.51           C
ATOM     89  CD  LYS A   7       8.704   8.370  35.075  1.00 10.50           C
ATOM     90  CE  LYS A   7       8.944   9.367  34.136  1.00 10.90           C
ATOM     91  NZ  LYS A   7       7.807   9.313  33.090  1.00 14.35           N
ATOM     92  H   LYS A   7      10.357  10.725  39.123  1.00  6.68           H
ATOM     93  HA  LYS A   7      10.517   8.118  38.526  1.00  6.46           H
ATOM     94 1HB  LYS A   7       9.004   9.595  37.382  1.00  7.04           H
ATOM     95 2HB  LYS A   7      10.250  10.205  36.579  1.00  7.04           H
ATOM     96 1HG  LYS A   7      10.647   8.229  35.496  1.00 10.21           H
ATOM     97 2HG  LYS A   7       9.714   7.410  36.499  1.00 10.21           H
ATOM     98 1HD  LYS A   7       8.582   7.504  34.612  1.00 12.60           H
ATOM     99 2HD  LYS A   7       7.870   8.575  35.567  1.00 12.60           H
ATOM    100 1HE  LYS A   7       8.961  10.254  34.576  1.00 13.09           H
ATOM    101 2HE  LYS A   7       9.819   9.219  33.697  1.00 13.09           H
ATOM    102 1HZ  LYS A   7       7.796   8.493  32.696  1.00 21.53           H
ATOM    103 2HZ  LYS A   7       7.009   9.463  33.501  1.00 21.53           H
ATOM    104 3HZ  LYS A   7       7.947   9.952  32.457  1.00 21.53           H
ATOM    105  N   PHE A   8      13.054   9.897  37.661  1.00  4.97           N
ATOM    106  CA  PHE A   8      14.470   9.767  37.321  1.00  4.78           C
ATOM    107  C   PHE A   8      15.169   8.842  38.278  1.00  4.55           C
ATOM    108  O   PHE A   8      16.000   8.001  37.896  1.00  4.77           O
ATOM    109  CB  PHE A   8      15.115  11.165  37.287  1.00  5.20           C
ATOM    110  CG  PHE A   8      16.626  11.119  37.078  1.00  4.66           C
ATOM    111  CD1 PHE A   8      17.480  11.005  38.170  1.00  5.77           C
ATOM    112  CD2 PHE A   8      17.127  11.182  35.794  1.00  5.48           C
ATOM    113  CE1 PHE A   8      18.868  10.914  37.965  1.00  5.65           C
ATOM    114  CE2 PHE A   8      18.529  11.120  35.592  1.00  5.92           C
ATOM    115  CZ  PHE A   8      19.364  10.974  36.649  1.00  5.68           C
ATOM    116  H   PHE A   8      12.714  10.687  37.846  1.00  5.97           H
ATOM    117  HA  PHE A   8      14.535   9.372  36.404  1.00  5.74           H
ATOM    118 1HB  PHE A   8      14.705  11.691  36.556  1.00  6.24           H
ATOM    119 2HB  PHE A   8      14.922  11.630  38.139  1.00  6.24           H
ATOM    120  HD1 PHE A   8      17.126  10.989  39.051  1.00  6.93           H
ATOM    121  HD2 PHE A   8      16.539  11.265  35.052  1.00  6.58           H
ATOM    122  HE1 PHE A   8      19.460  10.814  38.701  1.00  6.78           H
ATOM    123  HE2 PHE A   8      18.885  11.181  34.713  1.00  7.10           H
ATOM    124  HZ  PHE A   8      20.300  10.911  36.499  1.00  6.82           H
ATOM    125  N   GLU A   9      14.884   8.967  39.584  1.00  5.07           N
ATOM    126  CA  GLU A   9      15.499   8.100  40.552  1.00  5.31           C
ATOM    127  C   GLU A   9      15.136   6.623  40.304  1.00  4.89           C
ATOM    128  O   GLU A   9      15.990   5.741  40.325  1.00  5.19           O
ATOM    129  CB  GLU A   9      15.108   8.536  41.982  1.00  6.79           C
ATOM    130  CG AGLU A   9      15.684   9.836  42.467  0.43  7.41           C
ATOM    131  CG BGLU A   9      15.339  10.018  42.267  0.23  5.72           C
ATOM    132  CG CGLU A   9      15.963   7.805  43.018  0.34  9.16           C
ATOM    133  CD AGLU A   9      15.325  10.199  43.912  0.43 11.39           C
ATOM    134  CD BGLU A   9      14.603  10.610  43.455  0.23  6.65           C
ATOM    135  CD CGLU A   9      15.904   8.188  44.469  0.34 12.24           C
ATOM    136  OE1AGLU A   9      15.624   9.356  44.730  0.43 17.21           O
ATOM    137  OE2AGLU A   9      14.884  11.321  44.190  0.43 22.66           O
ATOM    138  OE1BGLU A   9      13.783   9.958  44.139  0.23  9.72           O
ATOM    139  OE2BGLU A   9      14.855  11.800  43.827  0.23  9.69           O
ATOM    140  OE1CGLU A   9      14.876   8.566  44.988  0.34 17.96           O
ATOM    141  OE2CGLU A   9      16.859   8.129  45.259  0.34 17.03           O
ATOM    142  H   GLU A   9      14.316   9.585  39.850  1.00  6.09           H
ATOM    143 1HB AGLU A   9      14.121   8.600  42.026  1.00  8.15           H
ATOM    144 2HB AGLU A   9      15.385   7.822  42.609  1.00  8.15           H
ATOM    145  HA  GLU A   9      16.490   8.193  40.462  1.00  6.38           H
ATOM    146 1HG AGLU A   9      16.670   9.792  42.388  0.43  8.89           H
ATOM    147 2HG AGLU A   9      15.369  10.562  41.872  0.43  8.89           H
ATOM    148 1HG BGLU A   9      16.309  10.156  42.407  0.23  6.87           H
ATOM    149 2HG BGLU A   9      15.082  10.530  41.460  0.23  6.87           H
ATOM    150 1HG CGLU A   9      15.734   6.844  42.960  0.34 10.99           H
ATOM    151 2HG CGLU A   9      16.907   7.892  42.731  0.34 10.99           H
ATOM    152  N   ARG A  10      13.850   6.352  40.041  1.00  4.99           N
ATOM    153  CA  ARG A  10      13.411   4.976  39.769  1.00  5.26           C
ATOM    154  C   ARG A  10      14.087   4.423  38.526  1.00  4.98           C
ATOM    155  O   ARG A  10      14.490   3.250  38.471  1.00  5.88           O
ATOM    156  CB  ARG A  10      11.899   4.870  39.596  1.00  6.64           C
ATOM    157  CG  ARG A  10      11.477   3.422  39.027  1.00  7.58           C
ATOM    158  CD  ARG A  10       9.997   3.268  39.033  1.00  7.42           C
ATOM    159  NE  ARG A  10       9.350   4.182  38.123  1.00  7.29           N
ATOM    160  CZ  ARG A  10       8.985   3.998  36.856  1.00  6.78           C
ATOM    161  NH1 ARG A  10       9.442   2.982  36.136  1.00  8.75           N
ATOM    162  NH2 ARG A  10       8.139   4.862  36.292  1.00  7.88           N
ATOM    163  H   ARG A  10      13.261   7.006  40.032  1.00  5.99           H
ATOM    164  HA  ARG A  10      13.675   4.406  40.546  1.00  6.31           H
ATOM    165 1HB  ARG A  10      11.457   5.022  40.469  1.00  7.97           H
ATOM    166 2HB  ARG A  10      11.589   5.573  38.971  1.00  7.97           H
ATOM    167 1HG  ARG A  10      11.817   3.319  38.103  1.00  9.10           H
ATOM    168 2HG  ARG A  10      11.886   2.715  39.586  1.00  9.10           H
ATOM    169 1HD  ARG A  10       9.657   3.427  39.949  1.00  8.90           H
ATOM    170 2HD  ARG A  10       9.765   2.339  38.780  1.00  8.90           H
ATOM    171  HE  ARG A  10       9.172   4.978  38.454  1.00  8.75           H
ATOM    172 1HH1 ARG A  10      10.003   2.406  36.494  1.00 10.50           H
ATOM    173 2HH1 ARG A  10       9.184   2.883  35.300  1.00 10.50           H
ATOM    174 1HH2 ARG A  10       7.827   5.540  36.758  1.00  9.45           H
ATOM    175 2HH2 ARG A  10       7.891   4.753  35.455  1.00  9.45           H
ATOM    176  N   GLN A  11      14.101   5.215  37.459  1.00  4.65           N
ATOM    177  CA  GLN A  11      14.555   4.692  36.183  1.00  4.73           C
ATOM    178  C   GLN A  11      16.069   4.647  36.070  1.00  4.86           C
ATOM    179  O   GLN A  11      16.565   3.884  35.249  1.00  6.39           O
ATOM    180  CB AGLN A  11      13.881   5.480  35.069  0.65  5.55           C
ATOM    181  CB BGLN A  11      14.129   5.590  35.010  0.35  6.70           C
ATOM    182  CG AGLN A  11      12.345   5.428  35.127  0.65  4.99           C
ATOM    183  CG BGLN A  11      12.669   5.460  34.670  0.35  5.29           C
ATOM    184  CD AGLN A  11      11.635   6.035  33.971  0.65  6.29           C
ATOM    185  CD BGLN A  11      12.424   5.861  33.233  0.35  8.34           C
ATOM    186  NE2AGLN A  11      12.104   7.146  33.529  0.65  7.61           N
ATOM    187  OE1AGLN A  11      10.601   5.499  33.474  0.65 10.46           O
ATOM    188  NE2BGLN A  11      12.509   7.124  32.972  0.35 12.34           N
ATOM    189  OE1BGLN A  11      12.211   4.991  32.430  0.35 11.20           O
ATOM    190  H   GLN A  11      13.837   6.052  37.526  1.00  5.59           H
ATOM    191  HA AGLN A  11      14.226   3.749  36.117  1.00  5.68           H
ATOM    192 1HB AGLN A  11      14.181   5.122  34.196  0.65  6.67           H
ATOM    193 2HB AGLN A  11      14.172   6.425  35.123  0.65  6.67           H
ATOM    194 1HB BGLN A  11      14.324   6.533  35.239  0.35  8.04           H
ATOM    195 2HB BGLN A  11      14.667   5.355  34.213  0.35  8.04           H
ATOM    196 1HG AGLN A  11      12.068   4.480  35.200  0.65  5.98           H
ATOM    197 2HG AGLN A  11      12.048   5.888  35.952  0.65  5.98           H
ATOM    198 1HG BGLN A  11      12.378   4.524  34.808  0.35  6.35           H
ATOM    199 2HG BGLN A  11      12.136   6.039  35.271  0.35  6.35           H
ATOM    200 1HE2AGLN A  11      11.704   7.557  32.861  0.65  9.13           H
ATOM    201 2HE2AGLN A  11      12.824   7.496  33.894  0.65  9.13           H
ATOM    202 1HE2BGLN A  11      12.407   7.411  32.146  0.35 14.81           H
ATOM    203 2HE2BGLN A  11      12.669   7.697  33.620  0.35 14.81           H
ATOM    204  N   HIS A  12      16.785   5.513  36.805  1.00  4.19           N
ATOM    205  CA  HIS A  12      18.193   5.733  36.489  1.00  4.61           C
ATOM    206  C   HIS A  12      19.156   5.698  37.669  1.00  4.68           C
ATOM    207  O   HIS A  12      20.348   5.728  37.391  1.00  7.42           O
ATOM    208  CB  HIS A  12      18.401   7.054  35.731  1.00  5.19           C
ATOM    209  CG  HIS A  12      17.684   7.082  34.448  1.00  5.27           C
ATOM    210  CD2 HIS A  12      16.584   7.774  34.038  1.00  6.63           C
ATOM    211  ND1 HIS A  12      18.016   6.259  33.408  1.00  5.12           N
ATOM    212  CE1 HIS A  12      17.172   6.441  32.398  1.00  6.03           C
ATOM    213  NE2 HIS A  12      16.293   7.364  32.762  1.00  6.94           N
ATOM    214  H   HIS A  12      16.409   5.944  37.473  1.00  5.03           H
ATOM    215  HA  HIS A  12      18.468   4.997  35.869  1.00  5.53           H
ATOM    216 1HB  HIS A  12      18.085   7.805  36.294  1.00  6.22           H
ATOM    217 2HB  HIS A  12      19.368   7.185  35.565  1.00  6.22           H
ATOM    218  HD1 HIS A  12      18.689   5.693  33.408  1.00  6.15           H
ATOM    219  HD2 HIS A  12      16.106   8.421  34.543  1.00  7.95           H
ATOM    220  HE1 HIS A  12      17.195   5.989  31.562  1.00  7.24           H
ATOM    221  N   MET A  13      18.702   5.661  38.913  1.00  4.25           N
ATOM    222  CA  MET A  13      19.656   5.668  40.028  1.00  4.26           C
ATOM    223  C   MET A  13      19.728   4.312  40.705  1.00  4.22           C
ATOM    224  O   MET A  13      18.719   3.723  41.075  1.00  5.31           O
ATOM    225  CB  MET A  13      19.219   6.692  41.083  1.00  4.51           C
ATOM    226  CG  MET A  13      19.350   8.128  40.647  1.00  4.89           C
ATOM    227  SD  MET A  13      21.033   8.677  40.288  1.00  5.42           S
ATOM    228  CE  MET A  13      21.821   8.288  41.849  1.00  7.55           C
ATOM    229  H   MET A  13      17.837   5.631  39.069  1.00  5.10           H
ATOM    230  HA  MET A  13      20.562   5.914  39.685  1.00  5.12           H
ATOM    231 1HB  MET A  13      18.274   6.518  41.322  1.00  5.41           H
ATOM    232 2HB  MET A  13      19.764   6.558  41.899  1.00  5.41           H
ATOM    233 1HG  MET A  13      18.798   8.260  39.835  1.00  5.87           H
ATOM    234 2HG  MET A  13      18.976   8.707  41.358  1.00  5.87           H
ATOM    235 1HE  MET A  13      21.741   7.328  42.025  1.00 11.33           H
ATOM    236 2HE  MET A  13      22.768   8.535  41.807  1.00 11.33           H
ATOM    237 3HE  MET A  13      21.384   8.790  42.569  1.00 11.33           H
ATOM    238  N   ASP A  14      20.957   3.835  40.916  1.00  4.19           N
ATOM    239  CA  ASP A  14      21.134   2.678  41.804  1.00  4.09           C
ATOM    240  C   ASP A  14      22.435   2.838  42.564  1.00  3.98           C
ATOM    241  O   ASP A  14      23.490   2.295  42.229  1.00  4.52           O
ATOM    242  CB  ASP A  14      21.106   1.332  41.085  1.00  4.89           C
ATOM    243  CG  ASP A  14      21.199   0.163  42.057  1.00  5.31           C
ATOM    244  OD1 ASP A  14      21.086   0.432  43.312  1.00  5.86           O
ATOM    245  OD2 ASP A  14      21.408  -0.962  41.608  1.00  6.83           O
ATOM    246  H   ASP A  14      21.652   4.209  40.528  1.00  5.02           H
ATOM    247  HA  ASP A  14      20.387   2.685  42.469  1.00  4.91           H
ATOM    248 1HB  ASP A  14      20.266   1.258  40.565  1.00  5.87           H
ATOM    249 2HB  ASP A  14      21.863   1.288  40.448  1.00  5.87           H
ATOM    250  N   SER A  15      22.334   3.597  43.685  1.00  4.99           N
ATOM    251  CA  SER A  15      23.451   3.826  44.553  1.00  5.45           C
ATOM    252  C   SER A  15      23.793   2.623  45.443  1.00  5.41           C
ATOM    253  O   SER A  15      24.769   2.705  46.195  1.00  6.84           O
ATOM    254  CB ASER A  15      22.993   4.979  45.474  0.59  6.39           C
ATOM    255  CB BSER A  15      23.396   5.148  45.341  0.41  7.57           C
ATOM    256  OG ASER A  15      22.508   6.154  44.837  0.59  7.34           O
ATOM    257  OG BSER A  15      22.286   4.933  46.186  0.41 10.42           O
ATOM    258  H   SER A  15      21.557   3.959  43.885  1.00  5.99           H
ATOM    259  HA ASER A  15      24.252   4.104  44.022  1.00  6.54           H
ATOM    260 1HB ASER A  15      22.280   4.633  46.067  0.59  7.67           H
ATOM    261 2HB ASER A  15      23.757   5.234  46.050  0.59  7.67           H
ATOM    262 1HB BSER A  15      24.225   5.294  45.862  0.41  9.08           H
ATOM    263 2HB BSER A  15      23.248   5.921  44.740  0.41  9.08           H
ATOM    264  N   SER A  16      23.034   1.532  45.359  1.00  5.40           N
ATOM    265  CA  SER A  16      23.177   0.412  46.253  1.00  5.76           C
ATOM    266  C   SER A  16      24.253  -0.609  45.817  1.00  5.33           C
ATOM    267  O   SER A  16      24.496  -1.600  46.524  1.00  6.73           O
ATOM    268  CB  SER A  16      21.862  -0.328  46.426  1.00  7.34           C
ATOM    269  OG  SER A  16      21.545  -1.210  45.395  1.00  7.98           O
ATOM    270  H   SER A  16      22.420   1.494  44.730  1.00  6.48           H
ATOM    271  HA  SER A  16      23.443   0.770  47.148  1.00  6.91           H
ATOM    272 1HB  SER A  16      21.134   0.338  46.505  1.00  8.80           H
ATOM    273 2HB  SER A  16      21.895  -0.836  47.275  1.00  8.80           H
ATOM    274  N   THR A  17      24.876  -0.366  44.686  1.00  5.20           N
ATOM    275  CA  THR A  17      25.990  -1.204  44.207  1.00  5.40           C
ATOM    276  C   THR A  17      26.986  -0.218  43.573  1.00  5.27           C
ATOM    277  O   THR A  17      26.613   0.828  43.087  1.00  6.29           O
ATOM    278  CB  THR A  17      25.489  -2.280  43.227  1.00  5.58           C
ATOM    279  CG2 THR A  17      24.855  -1.705  41.967  1.00  6.36           C
ATOM    280  OG1 THR A  17      26.600  -3.138  42.916  1.00  6.72           O
ATOM    281  H   THR A  17      24.619   0.320  44.198  1.00  6.24           H
ATOM    282  HA  THR A  17      26.424  -1.650  44.990  1.00  6.48           H
ATOM    283  HB  THR A  17      24.798  -2.829  43.697  1.00  6.69           H
ATOM    284 1HG2 THR A  17      25.511  -1.149  41.496  1.00  9.54           H
ATOM    285 2HG2 THR A  17      24.568  -2.437  41.383  1.00  9.54           H
ATOM    286 3HG2 THR A  17      24.080  -1.158  42.212  1.00  9.54           H
ATOM    287  N   SER A  18      28.278  -0.614  43.565  1.00  5.02           N
ATOM    288  CA  SER A  18      29.261   0.314  43.012  1.00  4.88           C
ATOM    289  C   SER A  18      29.375   0.267  41.491  1.00  4.37           C
ATOM    290  O   SER A  18      30.005   1.159  40.908  1.00  4.63           O
ATOM    291  CB  SER A  18      30.626   0.022  43.641  1.00  5.46           C
ATOM    292  OG  SER A  18      31.054  -1.271  43.188  1.00  6.41           O
ATOM    293  H   SER A  18      28.518  -1.400  43.881  1.00  6.03           H
ATOM    294  HA  SER A  18      28.992   1.241  43.273  1.00  5.85           H
ATOM    295 1HB  SER A  18      30.555   0.030  44.628  1.00  6.56           H
ATOM    296 2HB  SER A  18      31.281   0.712  43.368  1.00  6.56           H
ATOM    297  N   ALA A  19      28.798  -0.749  40.893  1.00  4.68           N
ATOM    298  CA  ALA A  19      28.845  -1.066  39.477  1.00  4.54           C
ATOM    299  C   ALA A  19      27.854  -2.185  39.258  1.00  4.56           C
ATOM    300  O   ALA A  19      27.370  -2.796  40.231  1.00  5.06           O
ATOM    301  CB  ALA A  19      30.244  -1.503  39.035  1.00  5.78           C
ATOM    302  H   ALA A  19      28.333  -1.295  41.403  1.00  5.61           H
ATOM    303  HA  ALA A  19      28.565  -0.265  38.948  1.00  5.45           H
ATOM    304 1HB  ALA A  19      30.526  -2.278  39.564  1.00  8.66           H
ATOM    305 2HB  ALA A  19      30.226  -1.745  38.085  1.00  8.66           H
ATOM    306 3HB  ALA A  19      30.876  -0.767  39.172  1.00  8.66           H
ATOM    307  N   ALA A  20      27.535  -2.503  38.002  1.00  4.71           N
ATOM    308  CA  ALA A  20      26.626  -3.620  37.777  1.00  4.89           C
ATOM    309  C   ALA A  20      27.170  -4.824  38.536  1.00  4.72           C
ATOM    310  O   ALA A  20      28.332  -5.185  38.409  1.00  5.68           O
ATOM    311  CB  ALA A  20      26.541  -3.970  36.284  1.00  6.07           C
ATOM    312  H   ALA A  20      27.867  -2.050  37.325  1.00  5.66           H
ATOM    313  HA  ALA A  20      25.716  -3.388  38.121  1.00  5.86           H
ATOM    314 1HB  ALA A  20      25.943  -4.736  36.161  1.00  9.10           H
ATOM    315 2HB  ALA A  20      26.193  -3.200  35.787  1.00  9.10           H
ATOM    316 3HB  ALA A  20      27.435  -4.196  35.951  1.00  9.10           H
ATOM    317  N   SER A  21      26.278  -5.520  39.267  1.00  4.80           N
ATOM    318  CA  SER A  21      26.761  -6.551  40.191  1.00  5.15           C
ATOM    319  C   SER A  21      27.214  -7.805  39.462  1.00  4.68           C
ATOM    320  O   SER A  21      28.043  -8.554  40.014  1.00  5.91           O
ATOM    321  CB ASER A  21      25.788  -6.843  41.301  0.71  6.45           C
ATOM    322  CB BSER A  21      25.473  -6.868  41.028  0.29  5.89           C
ATOM    323  OG ASER A  21      24.507  -6.856  40.739  0.71  6.36           O
ATOM    324  OG BSER A  21      24.794  -5.751  41.613  0.29  7.12           O
ATOM    325  H   SER A  21      25.417  -5.358  39.191  1.00  5.76           H
ATOM    326  HA ASER A  21      27.577  -6.173  40.628  1.00  6.19           H
ATOM    327 1HB ASER A  21      25.991  -7.720  41.713  0.71  7.74           H
ATOM    328 2HB ASER A  21      25.849  -6.146  42.002  0.71  7.74           H
ATOM    329 1HB BSER A  21      25.725  -7.491  41.755  0.29  7.06           H
ATOM    330 2HB BSER A  21      24.834  -7.344  40.440  0.29  7.06           H
ATOM    331  N   SER A  22      26.653  -8.078  38.299  1.00  4.75           N
ATOM    332  CA  SER A  22      27.015  -9.242  37.483  1.00  4.77           C
ATOM    333  C   SER A  22      26.394  -9.016  36.093  1.00  4.58           C
ATOM    334  O   SER A  22      25.636  -8.045  35.908  1.00  4.70           O
ATOM    335  CB  SER A  22      26.505 -10.547  38.056  1.00  5.40           C
ATOM    336  OG  SER A  22      25.131 -10.701  37.817  1.00  5.90           O
ATOM    337  H   SER A  22      26.031  -7.534  37.997  1.00  5.70           H
ATOM    338  HA  SER A  22      28.010  -9.287  37.396  1.00  5.73           H
ATOM    339 1HB  SER A  22      26.673 -10.567  39.031  1.00  6.48           H
ATOM    340 2HB  SER A  22      26.997 -11.301  37.644  1.00  6.48           H
ATOM    341  N   SER A  23      26.604  -9.977  35.223  1.00  4.43           N
ATOM    342  CA  SER A  23      26.020  -9.939  33.899  1.00  4.76           C
ATOM    343  C   SER A  23      24.507 -10.069  33.886  1.00  4.22           C
ATOM    344  O   SER A  23      23.888  -9.818  32.844  1.00  4.90           O
ATOM    345  CB  SER A  23      26.600 -11.028  33.025  1.00  5.19           C
ATOM    346  OG  SER A  23      26.101 -12.281  33.435  1.00  5.73           O
ATOM    347  H   SER A  23      27.111 -10.660  35.450  1.00  5.32           H
ATOM    348  HA  SER A  23      26.254  -9.059  33.487  1.00  5.71           H
ATOM    349 1HB  SER A  23      26.356 -10.864  32.080  1.00  6.23           H
ATOM    350 2HB  SER A  23      27.588 -11.022  33.095  1.00  6.23           H
ATOM    351  N   ASN A  24      23.894 -10.455  35.012  1.00  4.46           N
ATOM    352  CA  ASN A  24      22.448 -10.546  35.083  1.00  4.60           C
ATOM    353  C   ASN A  24      21.781  -9.229  35.533  1.00  4.49           C
ATOM    354  O   ASN A  24      20.545  -9.154  35.572  1.00  4.94           O
ATOM    355  CB  ASN A  24      21.980 -11.699  36.010  1.00  4.97           C
ATOM    356  CG  ASN A  24      22.173 -11.463  37.490  1.00  5.32           C
ATOM    357  ND2 ASN A  24      22.407 -12.568  38.198  1.00  5.87           N
ATOM    358  OD1 ASN A  24      22.018 -10.342  37.985  1.00  6.09           O
ATOM    359  H   ASN A  24      24.376 -10.655  35.720  1.00  5.36           H
ATOM    360  HA  ASN A  24      22.116 -10.750  34.162  1.00  5.52           H
ATOM    361 1HB  ASN A  24      22.470 -12.521  35.758  1.00  5.97           H
ATOM    362 2HB  ASN A  24      21.018 -11.864  35.843  1.00  5.97           H
ATOM    363 1HD2 ASN A  24      22.460 -12.526  39.075  1.00  7.04           H
ATOM    364 2HD2 ASN A  24      22.510 -13.340  37.787  1.00  7.04           H
ATOM    365  N   TYR A  25      22.584  -8.207  35.822  1.00  4.48           N
ATOM    366  CA  TYR A  25      22.078  -7.016  36.493  1.00  4.48           C
ATOM    367  C   TYR A  25      20.926  -6.387  35.724  1.00  4.14           C
ATOM    368  O   TYR A  25      19.862  -6.117  36.292  1.00  4.62           O
ATOM    369  CB  TYR A  25      23.222  -6.028  36.686  1.00  4.83           C
ATOM    370  CG  TYR A  25      22.812  -4.734  37.329  1.00  4.76           C
ATOM    371  CD1 TYR A  25      22.748  -4.578  38.703  1.00  5.29           C
ATOM    372  CD2 TYR A  25      22.517  -3.620  36.528  1.00  5.48           C
ATOM    373  CE1 TYR A  25      22.384  -3.359  39.289  1.00  5.67           C
ATOM    374  CE2 TYR A  25      22.162  -2.397  37.110  1.00  6.13           C
ATOM    375  CZ  TYR A  25      22.081  -2.295  38.485  1.00  5.98           C
ATOM    376  OH  TYR A  25      21.707  -1.077  38.989  1.00  6.97           O
ATOM    377  H   TYR A  25      23.436  -8.252  35.605  1.00  5.38           H
ATOM    378  HA  TYR A  25      21.742  -7.285  37.395  1.00  5.38           H
ATOM    379 1HB  TYR A  25      23.919  -6.454  37.244  1.00  5.80           H
ATOM    380 2HB  TYR A  25      23.624  -5.831  35.803  1.00  5.80           H
ATOM    381  HD1 TYR A  25      22.955  -5.318  39.262  1.00  6.34           H
ATOM    382  HD2 TYR A  25      22.558  -3.697  35.582  1.00  6.57           H
ATOM    383  HE1 TYR A  25      22.349  -3.272  40.234  1.00  6.80           H
ATOM    384  HE2 TYR A  25      21.979  -1.642  36.562  1.00  7.35           H
ATOM    385  HH  TYR A  25      21.712  -1.107  39.829  1.00 10.46           H
ATOM    386  N   CYS A  26      21.129  -6.109  34.429  1.00  4.21           N
ATOM    387  CA  CYS A  26      20.061  -5.459  33.689  1.00  4.17           C
ATOM    388  C   CYS A  26      18.827  -6.331  33.559  1.00  4.48           C
ATOM    389  O   CYS A  26      17.694  -5.822  33.620  1.00  4.90           O
ATOM    390  CB  CYS A  26      20.554  -5.076  32.290  1.00  4.37           C
ATOM    391  SG  CYS A  26      21.811  -3.780  32.291  1.00  4.75           S
ATOM    392  H   CYS A  26      21.889  -6.315  34.036  1.00  5.05           H
ATOM    393  HA  CYS A  26      19.806  -4.622  34.173  1.00  5.01           H
ATOM    394 1HB  CYS A  26      20.927  -5.881  31.852  1.00  5.24           H
ATOM    395 2HB  CYS A  26      19.782  -4.771  31.752  1.00  5.24           H
ATOM    396  N   ASN A  27      19.008  -7.633  33.365  1.00  4.35           N
ATOM    397  CA  ASN A  27      17.845  -8.529  33.284  1.00  4.69           C
ATOM    398  C   ASN A  27      16.993  -8.399  34.537  1.00  5.06           C
ATOM    399  O   ASN A  27      15.747  -8.375  34.447  1.00  6.31           O
ATOM    400  CB  ASN A  27      18.299  -9.953  33.045  1.00  5.31           C
ATOM    401  CG  ASN A  27      18.716 -10.179  31.592  1.00  4.92           C
ATOM    402  ND2 ASN A  27      19.603 -11.117  31.325  1.00  5.51           N
ATOM    403  OD1 ASN A  27      18.236  -9.468  30.720  1.00  6.03           O
ATOM    404  H   ASN A  27      19.821  -7.958  33.285  1.00  5.22           H
ATOM    405  HA  ASN A  27      17.290  -8.245  32.501  1.00  5.62           H
ATOM    406 1HB  ASN A  27      19.063 -10.157  33.640  1.00  6.37           H
ATOM    407 2HB  ASN A  27      17.561 -10.573  33.273  1.00  6.37           H
ATOM    408 1HD2 ASN A  27      19.869 -11.249  30.497  1.00  6.61           H
ATOM    409 2HD2 ASN A  27      19.930 -11.612  31.976  1.00  6.61           H
ATOM    410  N   GLN A  28      17.615  -8.318  35.715  1.00  4.60           N
ATOM    411  CA  GLN A  28      16.867  -8.153  36.947  1.00  4.84           C
ATOM    412  C   GLN A  28      16.291  -6.745  37.112  1.00  4.65           C
ATOM    413  O   GLN A  28      15.137  -6.572  37.537  1.00  5.48           O
ATOM    414  CB  GLN A  28      17.687  -8.511  38.168  1.00  5.31           C
ATOM    415  CG  GLN A  28      18.178  -9.968  38.174  1.00  6.16           C
ATOM    416  CD  GLN A  28      18.537 -10.421  39.533  1.00  6.43           C
ATOM    417  NE2 GLN A  28      19.785 -10.710  39.825  1.00  8.64           N
ATOM    418  OE1 GLN A  28      17.621 -10.499  40.408  1.00  7.68           O
ATOM    419  H   GLN A  28      18.493  -8.366  35.745  1.00  5.52           H
ATOM    420  HA  GLN A  28      16.094  -8.788  36.912  1.00  5.80           H
ATOM    421 1HB  GLN A  28      18.471  -7.909  38.215  1.00  6.37           H
ATOM    422 2HB  GLN A  28      17.139  -8.355  38.978  1.00  6.37           H
ATOM    423 1HG  GLN A  28      17.467 -10.553  37.812  1.00  7.39           H
ATOM    424 2HG  GLN A  28      18.969 -10.048  37.583  1.00  7.39           H
ATOM    425 1HE2 GLN A  28      19.998 -10.964  40.640  1.00 10.37           H
ATOM    426 2HE2 GLN A  28      20.407 -10.651  39.206  1.00 10.37           H
ATOM    427  N   MET A  29      17.136  -5.733  36.849  1.00  4.65           N
ATOM    428  CA  MET A  29      16.786  -4.346  37.182  1.00  4.89           C
ATOM    429  C   MET A  29      15.778  -3.721  36.219  1.00  5.00           C
ATOM    430  O   MET A  29      14.964  -2.901  36.640  1.00  5.19           O
ATOM    431  CB AMET A  29      18.081  -3.512  37.157  0.77  5.42           C
ATOM    432  CB BMET A  29      18.010  -3.446  37.417  0.22  6.86           C
ATOM    433  CG AMET A  29      18.933  -3.776  38.345  0.77  6.50           C
ATOM    434  CG BMET A  29      17.893  -2.185  38.247  0.22 10.35           C
ATOM    435  SD AMET A  29      18.307  -3.159  39.861  0.77  8.88           S
ATOM    436  SD BMET A  29      17.229  -2.374  39.935  0.22 11.29           S
ATOM    437  CE AMET A  29      18.385  -1.418  39.636  0.77 10.95           C
ATOM    438  CE BMET A  29      17.967  -3.922  40.329  0.22 11.27           C
ATOM    439  H   MET A  29      17.912  -5.904  36.470  1.00  5.58           H
ATOM    440  HA AMET A  29      16.406  -4.323  38.106  1.00  5.87           H
ATOM    441 1HB AMET A  29      18.591  -3.726  36.336  0.77  6.50           H
ATOM    442 2HB AMET A  29      17.849  -2.550  37.129  0.77  6.50           H
ATOM    443 1HB BMET A  29      18.709  -4.008  37.836  0.22  8.24           H
ATOM    444 2HB BMET A  29      18.352  -3.179  36.527  0.22  8.24           H
ATOM    445 1HG AMET A  29      19.056  -4.755  38.432  0.77  7.80           H
ATOM    446 2HG AMET A  29      19.824  -3.376  38.188  0.77  7.80           H
ATOM    447 1HG BMET A  29      18.791  -1.776  38.314  0.22 12.42           H
ATOM    448 2HG BMET A  29      17.314  -1.548  37.758  0.22 12.42           H
ATOM    449 1HE AMET A  29      17.841  -1.164  38.861  0.77 16.42           H
ATOM    450 2HE AMET A  29      18.041  -0.969  40.437  0.77 16.42           H
ATOM    451 3HE AMET A  29      19.315  -1.149  39.485  0.77 16.42           H
ATOM    452 1HE BMET A  29      18.941  -3.850  40.248  0.22 16.90           H
ATOM    453 2HE BMET A  29      17.733  -4.172  41.247  0.22 16.90           H
ATOM    454 3HE BMET A  29      17.638  -4.608  39.710  0.22 16.90           H
ATOM    455  N   MET A  30      15.834  -4.092  34.947  1.00  4.87           N
ATOM    456  CA  MET A  30      14.819  -3.565  34.037  1.00  4.88           C
ATOM    457  C   MET A  30      13.440  -4.010  34.483  1.00  5.12           C
ATOM    458  O   MET A  30      12.446  -3.272  34.374  1.00  6.01           O
ATOM    459  CB  MET A  30      15.134  -3.999  32.592  1.00  4.91           C
ATOM    460  CG  MET A  30      16.413  -3.358  32.043  1.00  4.99           C
ATOM    461  SD  MET A  30      16.376  -1.560  31.938  1.00  5.32           S
ATOM    462  CE  MET A  30      15.233  -1.325  30.581  1.00  5.89           C
ATOM    463  H   MET A  30      16.463  -4.637  34.661  1.00  5.84           H
ATOM    464  HA  MET A  30      14.853  -2.567  34.077  1.00  5.86           H
ATOM    465 1HB  MET A  30      15.230  -4.984  32.565  1.00  5.89           H
ATOM    466 2HB  MET A  30      14.373  -3.753  32.009  1.00  5.89           H
ATOM    467 1HG  MET A  30      17.171  -3.624  32.621  1.00  5.99           H
ATOM    468 2HG  MET A  30      16.584  -3.722  31.139  1.00  5.99           H
ATOM    469 1HE  MET A  30      14.368  -1.724  30.810  1.00  8.83           H
ATOM    470 2HE  MET A  30      15.118  -0.367  30.414  1.00  8.83           H
ATOM    471 3HE  MET A  30      15.589  -1.757  29.776  1.00  8.83           H
ATOM    472  N   LYS A  31      13.329  -5.226  34.992  1.00  5.02           N
ATOM    473  CA  LYS A  31      12.076  -5.730  35.550  1.00  5.32           C
ATOM    474  C   LYS A  31      11.757  -5.018  36.869  1.00  5.37           C
ATOM    475  O   LYS A  31      10.624  -4.502  37.037  1.00  5.78           O
ATOM    476  CB  LYS A  31      12.154  -7.249  35.742  1.00  6.70           C
ATOM    477  CG  LYS A  31      10.965  -7.898  36.431  1.00  9.07           C
ATOM    478  CD  LYS A  31       9.705  -7.808  35.684  1.00 13.35           C
ATOM    479  CE  LYS A  31       8.683  -8.741  36.318  1.00 19.20           C
ATOM    480  NZ  LYS A  31       7.382  -8.419  35.573  1.00 28.69           N
ATOM    481  H   LYS A  31      14.035  -5.751  34.994  1.00  6.03           H
ATOM    482  HA  LYS A  31      11.342  -5.533  34.901  1.00  6.38           H
ATOM    483 1HB  LYS A  31      12.264  -7.669  34.852  1.00  8.04           H
ATOM    484 2HB  LYS A  31      12.967  -7.454  36.268  1.00  8.04           H
ATOM    485 1HG  LYS A  31      10.840  -7.471  37.315  1.00 10.89           H
ATOM    486 2HG  LYS A  31      11.173  -8.853  36.587  1.00 10.89           H
ATOM    487 1HD  LYS A  31       9.367  -6.877  35.703  1.00 16.02           H
ATOM    488 2HD  LYS A  31       9.854  -8.064  34.739  1.00 16.02           H
ATOM    489 1HE  LYS A  31       8.941  -9.689  36.189  1.00 23.04           H
ATOM    490 2HE  LYS A  31       8.592  -8.561  37.287  1.00 23.04           H
ATOM    491 1HZ  LYS A  31       7.505  -8.542  34.680  1.00 43.03           H
ATOM    492 2HZ  LYS A  31       6.720  -8.970  35.867  1.00 43.03           H
ATOM    493 3HZ  LYS A  31       7.148  -7.554  35.731  1.00 43.03           H
ATOM    494  N   SER A  32      12.692  -5.013  37.818  1.00  5.30           N
ATOM    495  CA  SER A  32      12.386  -4.493  39.151  1.00  5.95           C
ATOM    496  C   SER A  32      12.080  -3.025  39.176  1.00  6.34           C
ATOM    497  O   SER A  32      11.309  -2.557  40.026  1.00  7.99           O
ATOM    498  CB ASER A  32      13.464  -4.865  40.167  0.69  7.25           C
ATOM    499  CB BSER A  32      13.686  -4.686  39.991  0.31  7.00           C
ATOM    500  OG ASER A  32      14.689  -4.236  39.804  0.69  7.71           O
ATOM    501  OG BSER A  32      13.408  -4.220  41.335  0.31  9.64           O
ATOM    502  H   SER A  32      13.497  -5.323  37.643  1.00  6.36           H
ATOM    503  HA ASER A  32      11.551  -4.957  39.446  1.00  7.14           H
ATOM    504 1HB ASER A  32      13.189  -4.569  41.071  0.69  8.70           H
ATOM    505 2HB ASER A  32      13.583  -5.848  40.185  0.69  8.70           H
ATOM    506 1HB BSER A  32      13.945  -5.641  40.006  0.31  8.40           H
ATOM    507 2HB BSER A  32      14.429  -4.165  39.595  0.31  8.40           H
ATOM    508  N   ARG A  33      12.668  -2.252  38.260  1.00  5.69           N
ATOM    509  CA  ARG A  33      12.395  -0.840  38.176  1.00  6.05           C
ATOM    510  C   ARG A  33      11.220  -0.477  37.256  1.00  6.60           C
ATOM    511  O   ARG A  33      11.010   0.676  36.922  1.00  7.48           O
ATOM    512  CB  ARG A  33      13.672  -0.050  37.763  1.00  6.04           C
ATOM    513  CG  ARG A  33      14.771  -0.175  38.808  1.00  6.42           C
ATOM    514  CD  ARG A  33      14.363   0.334  40.187  1.00  6.15           C
ATOM    515  NE  ARG A  33      15.481   0.372  41.135  1.00  6.66           N
ATOM    516  CZ  ARG A  33      16.389   1.346  41.178  1.00  5.60           C
ATOM    517  NH1 ARG A  33      16.284   2.397  40.445  1.00  5.35           N
ATOM    518  NH2 ARG A  33      17.427   1.239  42.036  1.00  7.16           N
ATOM    519  H   ARG A  33      13.237  -2.614  37.694  1.00  6.83           H
ATOM    520  HA  ARG A  33      12.149  -0.536  39.096  1.00  7.26           H
ATOM    521 1HB  ARG A  33      14.003  -0.395  36.896  1.00  7.25           H
ATOM    522 2HB  ARG A  33      13.441   0.905  37.643  1.00  7.25           H
ATOM    523 1HG  ARG A  33      15.033  -1.127  38.883  1.00  7.71           H
ATOM    524 2HG  ARG A  33      15.563   0.332  38.501  1.00  7.71           H
ATOM    525 1HD  ARG A  33      13.986   1.245  40.096  1.00  7.38           H
ATOM    526 2HD  ARG A  33      13.652  -0.252  40.550  1.00  7.38           H
ATOM    527  HE  ARG A  33      15.556  -0.289  41.710  1.00  7.99           H
ATOM    528 1HH1 ARG A  33      15.600   2.486  39.898  1.00  6.42           H
ATOM    529 2HH1 ARG A  33      16.896   3.028  40.490  1.00  6.42           H
ATOM    530 1HH2 ARG A  33      17.508   0.523  42.542  1.00  8.60           H
ATOM    531 2HH2 ARG A  33      18.022   1.885  42.088  1.00  8.60           H
ATOM    532  N   ASN A  34      10.410  -1.504  36.899  1.00  6.24           N
ATOM    533  CA  ASN A  34       9.147  -1.261  36.234  1.00  6.64           C
ATOM    534  C   ASN A  34       9.340  -0.665  34.844  1.00  6.84           C
ATOM    535  O   ASN A  34       8.528   0.136  34.407  1.00  9.83           O
ATOM    536  CB  ASN A  34       8.181  -0.469  37.082  1.00  9.04           C
ATOM    537  CG AASN A  34       7.727  -1.329  38.264  0.64 10.81           C
ATOM    538  CG BASN A  34       6.760  -1.070  36.883  0.35  9.01           C
ATOM    539  ND2AASN A  34       7.880  -0.900  39.487  0.64 19.31           N
ATOM    540  OD1AASN A  34       7.345  -2.448  37.955  0.64 14.88           O
ATOM    541  ND2BASN A  34       5.796  -0.122  37.006  0.35 15.24           N
ATOM    542  OD1BASN A  34       6.486  -2.256  36.643  0.35 13.63           O
ATOM    543  H   ASN A  34      10.656  -2.331  37.074  1.00  7.49           H
ATOM    544 1HB AASN A  34       8.620   0.353  37.414  1.00 10.85           H
ATOM    545 2HB AASN A  34       7.397  -0.204  36.538  1.00 10.85           H
ATOM    546  HA  ASN A  34       8.727  -2.158  36.097  1.00  7.97           H
ATOM    547 1HD2AASN A  34       7.704  -1.432  40.166  0.64 23.17           H
ATOM    548 2HD2AASN A  34       8.160  -0.078  39.633  0.64 23.17           H
ATOM    549 1HD2BASN A  34       4.949  -0.342  36.916  0.35 18.28           H
ATOM    550 2HD2BASN A  34       6.018   0.712  37.176  0.35 18.28           H
ATOM    551  N   LEU A  35      10.371  -1.109  34.145  1.00  6.04           N
ATOM    552  CA  LEU A  35      10.677  -0.660  32.812  1.00  6.42           C
ATOM    553  C   LEU A  35      10.261  -1.661  31.740  1.00  6.59           C
ATOM    554  O   LEU A  35      10.460  -1.397  30.554  1.00  8.76           O
ATOM    555  CB  LEU A  35      12.152  -0.282  32.652  1.00  6.31           C
ATOM    556  CG  LEU A  35      12.617   0.755  33.662  1.00  9.49           C
ATOM    557  CD1 LEU A  35      14.094   1.020  33.483  1.00 10.24           C
ATOM    558  CD2 LEU A  35      11.865   2.011  33.549  1.00 19.72           C
ATOM    559  H   LEU A  35      10.897  -1.710  34.514  1.00  7.24           H
ATOM    560  HA  LEU A  35      10.145   0.172  32.656  1.00  7.71           H
ATOM    561 1HB  LEU A  35      12.295   0.072  31.739  1.00  7.57           H
ATOM    562 2HB  LEU A  35      12.705  -1.097  32.750  1.00  7.57           H
ATOM    563  HG  LEU A  35      12.473   0.385  34.579  1.00 11.38           H
ATOM    564 1HD1 LEU A  35      14.593   0.186  33.610  1.00 15.36           H
ATOM    565 2HD1 LEU A  35      14.257   1.365  32.581  1.00 15.36           H
ATOM    566 3HD1 LEU A  35      14.389   1.680  34.144  1.00 15.36           H
ATOM    567 1HD2 LEU A  35      10.909   1.832  33.672  1.00 29.58           H
ATOM    568 2HD2 LEU A  35      12.171   2.638  34.237  1.00 29.58           H
ATOM    569 3HD2 LEU A  35      12.012   2.402  32.662  1.00 29.58           H
ATOM    570  N   THR A  36       9.619  -2.751  32.148  1.00  5.82           N
ATOM    571  CA  THR A  36       9.233  -3.804  31.242  1.00  6.51           C
ATOM    572  C   THR A  36       7.760  -4.167  31.401  1.00  7.01           C
ATOM    573  O   THR A  36       7.333  -5.232  31.003  1.00  9.21           O
ATOM    574  CB  THR A  36      10.130  -5.012  31.308  1.00  6.89           C
ATOM    575  CG2 THR A  36      11.583  -4.663  31.019  1.00  8.47           C
ATOM    576  OG1 THR A  36      10.019  -5.638  32.578  1.00  7.63           O
ATOM    577  H   THR A  36       9.423  -2.834  33.002  1.00  6.98           H
ATOM    578  HA  THR A  36       9.332  -3.430  30.319  1.00  7.81           H
ATOM    579  HB  THR A  36       9.824  -5.663  30.614  1.00  8.26           H
ATOM    580 1HG2 THR A  36      11.900  -4.011  31.679  1.00 12.70           H
ATOM    581 2HG2 THR A  36      12.131  -5.474  31.072  1.00 12.70           H
ATOM    582 3HG2 THR A  36      11.654  -4.279  30.120  1.00 12.70           H
ATOM    583  N   LYS A  37       6.935  -3.231  31.991  1.00  7.75           N
ATOM    584  CA  LYS A  37       5.539  -3.554  32.261  1.00  8.59           C
ATOM    585  C   LYS A  37       4.684  -3.716  31.005  1.00  9.52           C
ATOM    586  O   LYS A  37       3.918  -4.720  30.934  1.00 10.13           O
ATOM    587  CB  LYS A  37       4.875  -2.490  33.223  1.00  9.38           C
ATOM    588  CG ALYS A  37       5.476  -2.521  34.612  0.64  7.62           C
ATOM    589  CD ALYS A  37       5.179  -1.345  35.485  0.64  8.18           C
ATOM    590  CE ALYS A  37       3.716  -1.189  35.670  0.64  7.73           C
ATOM    591  NZ ALYS A  37       3.419  -0.178  36.765  0.64  8.47           N
ATOM    592  H   LYS A  37       7.252  -2.438  32.204  1.00  9.30           H
ATOM    593 1HB ALYS A  37       4.993  -1.585  32.838  1.00 11.25           H
ATOM    594 2HB ALYS A  37       3.903  -2.669  33.285  1.00 11.25           H
ATOM    595  HA  LYS A  37       5.527  -4.432  32.740  1.00 10.30           H
ATOM    596 1HG ALYS A  37       5.153  -3.337  35.071  0.64  9.15           H
ATOM    597 2HG ALYS A  37       6.458  -2.602  34.523  0.64  9.15           H
ATOM    598 1HD ALYS A  37       5.613  -1.469  36.366  0.64  9.82           H
ATOM    599 2HD ALYS A  37       5.550  -0.525  35.072  0.64  9.82           H
ATOM    600 1HE ALYS A  37       3.305  -0.887  34.821  0.64  9.28           H
ATOM    601 2HE ALYS A  37       3.318  -2.063  35.910  0.64  9.28           H
ATOM    602 1HZ ALYS A  37       3.795  -0.457  37.546  0.64 12.71           H
ATOM    603 2HZ ALYS A  37       3.766   0.631  36.534  0.64 12.71           H
ATOM    604 3HZ ALYS A  37       2.518  -0.102  36.872  0.64 12.71           H
ATOM    605  N   ASP A  38       4.799  -2.804  30.130  1.00  9.50           N
ATOM    606  CA  ASP A  38       3.941  -2.698  28.982  1.00  8.89           C
ATOM    607  C   ASP A  38       4.674  -2.951  27.678  1.00  9.80           C
ATOM    608  O   ASP A  38       4.069  -2.983  26.615  1.00 13.77           O
ATOM    609  CB  ASP A  38       3.262  -1.304  28.947  1.00  9.67           C
ATOM    610  CG  ASP A  38       4.152  -0.109  29.067  1.00  9.87           C
ATOM    611  OD1 ASP A  38       5.320  -0.232  29.456  1.00 11.44           O
ATOM    612  OD2 ASP A  38       3.673   0.967  28.854  1.00 16.63           O
ATOM    613  H   ASP A  38       5.437  -2.207  30.231  1.00 11.41           H
ATOM    614  HA  ASP A  38       3.223  -3.388  29.070  1.00 10.67           H
ATOM    615 1HB  ASP A  38       2.761  -1.229  28.097  1.00 11.61           H
ATOM    616 2HB  ASP A  38       2.600  -1.268  29.683  1.00 11.61           H
ATOM    617  N   ARG A  39       6.012  -3.032  27.755  1.00  7.10           N
ATOM    618  CA  ARG A  39       6.872  -3.185  26.593  1.00  6.59           C
ATOM    619  C   ARG A  39       8.251  -3.486  27.161  1.00  6.49           C
ATOM    620  O   ARG A  39       8.501  -3.200  28.333  1.00  9.35           O
ATOM    621  CB  ARG A  39       6.971  -1.968  25.717  1.00  9.05           C
ATOM    622  CG  ARG A  39       7.488  -0.741  26.432  1.00 11.21           C
ATOM    623  CD AARG A  39       8.014   0.390  25.702  0.66 14.93           C
ATOM    624  CD BARG A  39       8.372   0.115  25.631  0.34  6.59           C
ATOM    625  NE AARG A  39       8.580   1.399  26.518  0.66 15.52           N
ATOM    626  NE BARG A  39       7.617   0.821  24.491  0.34  6.47           N
ATOM    627  CZ AARG A  39       9.592   2.159  26.138  0.66 12.42           C
ATOM    628  CZ BARG A  39       6.868   1.920  24.579  0.34  5.61           C
ATOM    629  NH1AARG A  39      10.400   2.201  24.970  0.66 14.10           N
ATOM    630  NH2AARG A  39       9.922   3.052  27.115  0.66 10.99           N
ATOM    631  NH1BARG A  39       6.737   2.518  25.756  0.34  6.38           N
ATOM    632  NH2BARG A  39       6.386   2.436  23.496  0.34  6.01           N
ATOM    633  H   ARG A  39       6.387  -2.991  28.550  1.00  8.53           H
ATOM    634  HA  ARG A  39       6.560  -3.963  26.047  1.00  7.91           H
ATOM    635 1HB  ARG A  39       6.075  -1.768  25.347  1.00 10.86           H
ATOM    636 2HB  ARG A  39       7.572  -2.171  24.956  1.00 10.86           H
ATOM    637 1HG AARG A  39       6.749  -0.403  26.997  1.00 13.45           H
ATOM    638 2HG AARG A  39       8.202  -1.045  27.048  1.00 13.45           H
ATOM    639 1HD AARG A  39       8.706   0.067  25.072  0.66 17.91           H
ATOM    640 2HD AARG A  39       7.284   0.789  25.166  0.66 17.91           H
ATOM    641 1HD BARG A  39       9.099  -0.436  25.247  0.34  7.91           H
ATOM    642 2HD BARG A  39       8.784   0.797  26.219  0.34  7.91           H
ATOM    643  HE AARG A  39       8.240   1.527  27.319  0.66 18.62           H
ATOM    644  HE BARG A  39       7.687   0.458  23.692  0.34  7.77           H
ATOM    645 1HH1AARG A  39      10.257   1.630  24.315  0.66 16.92           H
ATOM    646 2HH1AARG A  39      11.044   2.797  24.902  0.66 16.92           H
ATOM    647 1HH2AARG A  39       9.474   3.061  27.873  0.66 13.19           H
ATOM    648 2HH2AARG A  39      10.583   3.619  26.988  0.66 13.19           H
ATOM    649 1HH1BARG A  39       7.075   2.145  26.478  0.34  7.66           H
ATOM    650 2HH1BARG A  39       6.313   3.286  25.814  0.34  7.66           H
ATOM    651 1HH2BARG A  39       6.487   2.018  22.728  0.34  7.21           H
ATOM    652 2HH2BARG A  39       5.958   3.204  23.527  0.34  7.21           H
ATOM    653  N   CYS A  40       9.150  -3.979  26.324  1.00  5.70           N
ATOM    654  CA  CYS A  40      10.579  -3.993  26.695  1.00  5.82           C
ATOM    655  C   CYS A  40      11.160  -2.646  26.305  1.00  5.98           C
ATOM    656  O   CYS A  40      11.293  -2.309  25.130  1.00  7.76           O
ATOM    657  CB  CYS A  40      11.351  -5.068  25.975  1.00  6.03           C
ATOM    658  SG  CYS A  40      10.716  -6.753  26.112  1.00  6.42           S
ATOM    659  H   CYS A  40       8.895  -4.299  25.545  1.00  6.84           H
ATOM    660  HA  CYS A  40      10.667  -4.123  27.682  1.00  6.98           H
ATOM    661 1HB  CYS A  40      12.280  -5.060  26.316  1.00  7.24           H
ATOM    662 2HB  CYS A  40      11.387  -4.830  25.015  1.00  7.24           H
ATOM    663  N   LYS A  41      11.546  -1.809  27.302  1.00  6.74           N
ATOM    664  CA  LYS A  41      12.238  -0.577  26.983  1.00  6.55           C
ATOM    665  C   LYS A  41      13.576  -0.943  26.373  1.00  6.20           C
ATOM    666  O   LYS A  41      14.308  -1.735  26.949  1.00  6.86           O
ATOM    667  CB  LYS A  41      12.459   0.251  28.274  1.00  7.28           C
ATOM    668  CG  LYS A  41      13.159   1.566  28.004  1.00  7.57           C
ATOM    669  CD  LYS A  41      13.255   2.429  29.263  1.00  9.12           C
ATOM    670  CE  LYS A  41      13.855   3.787  28.891  1.00  9.54           C
ATOM    671  NZ  LYS A  41      13.987   4.634  30.086  1.00 10.89           N
ATOM    672  H   LYS A  41      11.377  -2.015  28.140  1.00  8.09           H
ATOM    673  HA  LYS A  41      11.700  -0.046  26.327  1.00  7.85           H
ATOM    674 1HB  LYS A  41      11.583   0.431  28.698  1.00  8.73           H
ATOM    675 2HB  LYS A  41      13.001  -0.280  28.911  1.00  8.73           H
ATOM    676 1HG  LYS A  41      14.071   1.386  27.662  1.00  9.09           H
ATOM    677 2HG  LYS A  41      12.664   2.062  27.306  1.00  9.09           H
ATOM    678 1HD  LYS A  41      12.354   2.554  29.655  1.00 10.94           H
ATOM    679 2HD  LYS A  41      13.826   1.981  29.936  1.00 10.94           H
ATOM    680 1HE  LYS A  41      14.745   3.655  28.479  1.00 11.45           H
ATOM    681 2HE  LYS A  41      13.273   4.237  28.229  1.00 11.45           H
ATOM    682 1HZ  LYS A  41      14.526   4.221  30.693  1.00 16.34           H
ATOM    683 2HZ  LYS A  41      14.351   5.434  29.852  1.00 16.34           H
ATOM    684 3HZ  LYS A  41      13.166   4.770  30.454  1.00 16.34           H
ATOM    685  N   PRO A  42      13.942  -0.412  25.208  1.00  6.60           N
ATOM    686  CA  PRO A  42      15.142  -0.956  24.522  1.00  6.31           C
ATOM    687  C   PRO A  42      16.462  -0.616  25.139  1.00  6.02           C
ATOM    688  O   PRO A  42      17.399  -1.407  25.029  1.00  7.35           O
ATOM    689  CB APRO A  42      15.064  -0.492  23.057  0.64  7.90           C
ATOM    690  CB BPRO A  42      14.969  -0.235  23.165  0.36  8.41           C
ATOM    691  CG APRO A  42      13.622  -0.331  22.801  0.64  8.05           C
ATOM    692  CG BPRO A  42      14.155   0.967  23.441  0.36  9.34           C
ATOM    693  CD APRO A  42      13.088   0.237  24.123  0.64  6.00           C
ATOM    694  CD BPRO A  42      13.197   0.698  24.567  0.36  8.65           C
ATOM    695  HA APRO A  42      15.060  -1.953  24.523  1.00  7.58           H
ATOM    696 1HB APRO A  42      15.457  -1.168  22.451  0.64  9.48           H
ATOM    697 2HB APRO A  42      15.542   0.366  22.933  0.64  9.48           H
ATOM    698 1HB BPRO A  42      15.850   0.020  22.793  0.36 10.10           H
ATOM    699 2HB BPRO A  42      14.509  -0.824  22.516  0.36 10.10           H
ATOM    700 1HG APRO A  42      13.461   0.297  22.053  0.64  9.67           H
ATOM    701 2HG APRO A  42      13.198  -1.201  22.590  0.64  9.67           H
ATOM    702 1HG BPRO A  42      14.749   1.721  23.682  0.36 11.21           H
ATOM    703 2HG BPRO A  42      13.650   1.220  22.628  0.36 11.21           H
ATOM    704 1HD APRO A  42      13.183   1.222  24.144  0.64  7.20           H
ATOM    705 2HD APRO A  42      12.133   0.005  24.243  0.64  7.20           H
ATOM    706 1HD BPRO A  42      13.098   1.478  25.168  0.36 10.38           H
ATOM    707 2HD BPRO A  42      12.307   0.412  24.240  0.36 10.38           H
ATOM    708  N   VAL A  43      16.597   0.557  25.731  1.00  5.53           N
ATOM    709  CA  VAL A  43      17.851   1.039  26.282  1.00  5.83           C
ATOM    710  C   VAL A  43      17.563   1.782  27.577  1.00  6.02           C
ATOM    711  O   VAL A  43      16.621   2.570  27.641  1.00  9.15           O
ATOM    712  CB AVAL A  43      18.592   1.869  25.281  0.50  7.94           C
ATOM    713  CB BVAL A  43      18.620   2.009  25.411  0.50  9.20           C
ATOM    714  CG1AVAL A  43      18.629   1.285  23.849  0.50 19.64           C
ATOM    715  CG2AVAL A  43      17.851   3.222  25.010  0.50 11.25           C
ATOM    716  CG1BVAL A  43      19.899   2.651  25.936  0.50 12.40           C
ATOM    717  CG2BVAL A  43      19.009   1.359  24.063  0.50  8.12           C
ATOM    718  H   VAL A  43      15.889   1.075  25.794  1.00  6.64           H
ATOM    719  HA AVAL A  43      18.417   0.244  26.502  1.00  7.00           H
ATOM    720  HB AVAL A  43      19.522   2.047  25.603  0.50  9.52           H
ATOM    721  HB BVAL A  43      17.993   2.758  25.196  0.50 11.03           H
ATOM    722 1HG1AVAL A  43      17.714   1.113  23.543  0.50 29.45           H
ATOM    723 2HG1AVAL A  43      19.060   1.926  23.246  0.50 29.45           H
ATOM    724 3HG1AVAL A  43      19.136   0.447  23.852  0.50 29.45           H
ATOM    725 1HG2AVAL A  43      17.725   3.701  25.855  0.50 16.88           H
ATOM    726 2HG2AVAL A  43      18.386   3.771  24.399  0.50 16.88           H
ATOM    727 3HG2AVAL A  43      16.977   3.040  24.604  0.50 16.88           H
ATOM    728 1HG1BVAL A  43      19.709   3.116  26.777  0.50 18.59           H
ATOM    729 2HG1BVAL A  43      20.572   1.956  26.092  0.50 18.59           H
ATOM    730 3HG1BVAL A  43      20.237   3.292  25.277  0.50 18.59           H
ATOM    731 1HG2BVAL A  43      18.199   1.059  23.600  0.50 12.18           H
ATOM    732 2HG2BVAL A  43      19.479   2.015  23.508  0.50 12.18           H
ATOM    733 3HG2BVAL A  43      19.595   0.591  24.228  0.50 12.18           H
ATOM    734  N   ASN A  44      18.425   1.629  28.557  1.00  5.13           N
ATOM    735  CA  ASN A  44      18.291   2.386  29.800  1.00  5.28           C
ATOM    736  C   ASN A  44      19.611   2.347  30.539  1.00  5.70           C
ATOM    737  O   ASN A  44      20.239   1.322  30.591  1.00 10.68           O
ATOM    738  CB  ASN A  44      17.195   1.754  30.660  1.00  5.82           C
ATOM    739  CG  ASN A  44      16.833   2.614  31.848  1.00  6.41           C
ATOM    740  ND2 ASN A  44      17.274   2.279  33.033  1.00  6.22           N
ATOM    741  OD1 ASN A  44      16.105   3.619  31.647  1.00  9.22           O
ATOM    742  H   ASN A  44      19.092   1.063  28.464  1.00  6.16           H
ATOM    743  HA  ASN A  44      18.050   3.335  29.592  1.00  6.34           H
ATOM    744 1HB  ASN A  44      16.388   1.611  30.105  1.00  6.98           H
ATOM    745 2HB  ASN A  44      17.504   0.870  30.982  1.00  6.98           H
ATOM    746 1HD2 ASN A  44      17.063   2.767  33.735  1.00  7.46           H
ATOM    747 2HD2 ASN A  44      17.781   1.567  33.129  1.00  7.46           H
ATOM    748  N   THR A  45      19.988   3.484  31.120  1.00  4.69           N
ATOM    749  CA  THR A  45      21.217   3.560  31.879  1.00  4.41           C
ATOM    750  C   THR A  45      20.947   3.740  33.370  1.00  4.22           C
ATOM    751  O   THR A  45      20.099   4.559  33.775  1.00  5.31           O
ATOM    752  CB  THR A  45      22.070   4.743  31.371  1.00  5.46           C
ATOM    753  CG2 THR A  45      23.371   4.904  32.135  1.00  6.05           C
ATOM    754  OG1 THR A  45      22.364   4.526  30.008  1.00  6.79           O
ATOM    755  H   THR A  45      19.482   4.199  31.042  1.00  5.63           H
ATOM    756  HA  THR A  45      21.731   2.712  31.746  1.00  5.29           H
ATOM    757  HB  THR A  45      21.538   5.586  31.456  1.00  6.55           H
ATOM    758  HG1 THR A  45      21.754   4.848  29.528  1.00 10.19           H
ATOM    759 1HG2 THR A  45      23.176   5.057  33.083  1.00  9.08           H
ATOM    760 2HG2 THR A  45      23.909   4.091  32.040  1.00  9.08           H
ATOM    761 3HG2 THR A  45      23.868   5.669  31.777  1.00  9.08           H
ATOM    762  N   PHE A  46      21.699   3.005  34.203  1.00  3.91           N
ATOM    763  CA  PHE A  46      21.671   3.186  35.654  1.00  4.20           C
ATOM    764  C   PHE A  46      22.998   3.829  36.098  1.00  3.95           C
ATOM    765  O   PHE A  46      24.055   3.557  35.539  1.00  4.84           O
ATOM    766  CB  PHE A  46      21.491   1.839  36.372  1.00  4.38           C
ATOM    767  CG  PHE A  46      20.126   1.253  36.133  1.00  4.77           C
ATOM    768  CD1 PHE A  46      19.032   1.729  36.862  1.00  5.97           C
ATOM    769  CD2 PHE A  46      19.915   0.248  35.201  1.00  5.12           C
ATOM    770  CE1 PHE A  46      17.754   1.216  36.654  1.00  7.36           C
ATOM    771  CE2 PHE A  46      18.653  -0.258  34.990  1.00  6.15           C
ATOM    772  CZ  PHE A  46      17.568   0.198  35.735  1.00  6.75           C
ATOM    773  H   PHE A  46      22.230   2.391  33.863  1.00  4.69           H
ATOM    774  HA  PHE A  46      20.914   3.792  35.896  1.00  5.04           H
ATOM    775 1HB  PHE A  46      22.180   1.204  36.051  1.00  5.26           H
ATOM    776 2HB  PHE A  46      21.626   1.968  37.344  1.00  5.26           H
ATOM    777  HD1 PHE A  46      19.162   2.413  37.508  1.00  7.16           H
ATOM    778  HD2 PHE A  46      20.649  -0.093  34.703  1.00  6.15           H
ATOM    779  HE1 PHE A  46      17.015   1.562  37.140  1.00  8.83           H
ATOM    780  HE2 PHE A  46      18.521  -0.927  34.328  1.00  7.38           H
ATOM    781  HZ  PHE A  46      16.708  -0.187  35.613  1.00  8.11           H
ATOM    782  N   VAL A  47      22.875   4.676  37.131  1.00  4.10           N
ATOM    783  CA  VAL A  47      24.010   5.419  37.665  1.00  3.79           C
ATOM    784  C   VAL A  47      24.290   4.952  39.091  1.00  3.65           C
ATOM    785  O   VAL A  47      23.403   4.995  39.975  1.00  4.25           O
ATOM    786  CB  VAL A  47      23.718   6.934  37.650  1.00  4.17           C
ATOM    787  CG1 VAL A  47      24.933   7.701  38.170  1.00  5.14           C
ATOM    788  CG2 VAL A  47      23.348   7.390  36.257  1.00  5.30           C
ATOM    789  H   VAL A  47      22.083   4.787  37.498  1.00  4.92           H
ATOM    790  HA  VAL A  47      24.814   5.237  37.099  1.00  4.55           H
ATOM    791  HB  VAL A  47      22.945   7.114  38.258  1.00  5.00           H
ATOM    792 1HG1 VAL A  47      25.153   7.391  39.073  1.00  7.71           H
ATOM    793 2HG1 VAL A  47      25.696   7.546  37.576  1.00  7.71           H
ATOM    794 3HG1 VAL A  47      24.728   8.659  38.195  1.00  7.71           H
ATOM    795 1HG2 VAL A  47      22.565   6.889  35.947  1.00  7.96           H
ATOM    796 2HG2 VAL A  47      23.138   8.347  36.271  1.00  7.96           H
ATOM    797 3HG2 VAL A  47      24.100   7.229  35.650  1.00  7.96           H
ATOM    798  N   HIS A  48      25.541   4.532  39.326  1.00  3.65           N
ATOM    799  CA  HIS A  48      25.968   3.961  40.609  1.00  3.99           C
ATOM    800  C   HIS A  48      26.763   5.011  41.391  1.00  4.23           C
ATOM    801  O   HIS A  48      27.987   4.914  41.569  1.00  5.15           O
ATOM    802  CB  HIS A  48      26.826   2.724  40.361  1.00  4.42           C
ATOM    803  CG  HIS A  48      26.113   1.757  39.492  1.00  4.42           C
ATOM    804  CD2 HIS A  48      26.391   1.314  38.232  1.00  5.09           C
ATOM    805  ND1 HIS A  48      24.878   1.202  39.835  1.00  5.26           N
ATOM    806  CE1 HIS A  48      24.485   0.440  38.776  1.00  6.08           C
ATOM    807  NE2 HIS A  48      25.393   0.459  37.808  1.00  5.69           N
ATOM    808  H   HIS A  48      26.134   4.601  38.680  1.00  4.38           H
ATOM    809  HA  HIS A  48      25.161   3.700  41.138  1.00  4.78           H
ATOM    810 1HB  HIS A  48      27.676   2.992  39.930  1.00  5.30           H
ATOM    811 2HB  HIS A  48      27.043   2.293  41.226  1.00  5.30           H
ATOM    812  HD1 HIS A  48      24.439   1.321  40.588  1.00  6.32           H
ATOM    813  HD2 HIS A  48      27.155   1.558  37.722  1.00  6.11           H
ATOM    814  HE1 HIS A  48      23.668  -0.042  38.736  1.00  7.29           H
ATOM    815  N   GLU A  49      26.044   6.059  41.791  1.00  4.48           N
ATOM    816  CA  GLU A  49      26.624   7.177  42.499  1.00  4.46           C
ATOM    817  C   GLU A  49      25.594   7.669  43.501  1.00  4.34           C
ATOM    818  O   GLU A  49      24.406   7.385  43.392  1.00  5.49           O
ATOM    819  CB  GLU A  49      26.969   8.334  41.538  1.00  4.99           C
ATOM    820  CG  GLU A  49      27.983   7.953  40.468  1.00  5.22           C
ATOM    821  CD  GLU A  49      29.391   7.736  40.961  1.00  5.66           C
ATOM    822  OE1 GLU A  49      29.731   8.111  42.102  1.00  8.11           O
ATOM    823  OE2 GLU A  49      30.215   7.205  40.137  1.00  6.10           O
ATOM    824  H   GLU A  49      25.181   6.070  41.618  1.00  5.37           H
ATOM    825  HA  GLU A  49      27.449   6.881  42.980  1.00  5.36           H
ATOM    826 1HB  GLU A  49      26.138   8.642  41.096  1.00  5.99           H
ATOM    827 2HB  GLU A  49      27.328   9.092  42.064  1.00  5.99           H
ATOM    828 1HG  GLU A  49      27.674   7.122  40.027  1.00  6.26           H
ATOM    829 2HG  GLU A  49      27.998   8.666  39.782  1.00  6.26           H
ATOM    830  N   SER A  50      26.065   8.451  44.470  1.00  4.33           N
ATOM    831  CA  SER A  50      25.164   9.148  45.365  1.00  4.70           C
ATOM    832  C   SER A  50      24.238  10.077  44.578  1.00  4.61           C
ATOM    833  O   SER A  50      24.677  10.780  43.646  1.00  4.96           O
ATOM    834  CB ASER A  50      26.035  10.008  46.279  0.68  5.21           C
ATOM    835  CB BSER A  50      25.885   9.918  46.464  0.32  5.35           C
ATOM    836  OG ASER A  50      25.196  10.855  47.067  0.68  5.52           O
ATOM    837  OG BSER A  50      26.342  11.156  45.994  0.32  6.29           O
ATOM    838  H   SER A  50      26.934   8.546  44.568  1.00  5.20           H
ATOM    839  HA ASER A  50      24.631   8.495  45.903  1.00  5.64           H
ATOM    840 1HB ASER A  50      26.576   9.428  46.871  0.68  6.25           H
ATOM    841 2HB ASER A  50      26.652  10.559  45.735  0.68  6.25           H
ATOM    842 1HB BSER A  50      26.653   9.385  46.789  0.32  6.42           H
ATOM    843 2HB BSER A  50      25.267  10.061  47.224  0.32  6.42           H
ATOM    844  N   LEU A  51      23.004  10.176  45.026  1.00  5.58           N
ATOM    845  CA  LEU A  51      22.120  11.131  44.438  1.00  6.46           C
ATOM    846  C   LEU A  51      22.686  12.575  44.563  1.00  5.36           C
ATOM    847  O   LEU A  51      22.467  13.397  43.672  1.00  5.91           O
ATOM    848  CB  LEU A  51      20.743  11.030  45.120  1.00  9.09           C
ATOM    849  CG  LEU A  51      19.673  11.904  44.485  1.00 11.71           C
ATOM    850  CD1 LEU A  51      19.436  11.642  43.018  1.00 15.62           C
ATOM    851  CD2 LEU A  51      18.379  11.748  45.247  1.00 15.31           C
ATOM    852  H   LEU A  51      22.726   9.658  45.681  1.00  6.69           H
ATOM    853  HA  LEU A  51      22.013  10.912  43.468  1.00  7.76           H
ATOM    854 1HB  LEU A  51      20.442  10.088  45.092  1.00 10.91           H
ATOM    855 2HB  LEU A  51      20.840  11.287  46.071  1.00 10.91           H
ATOM    856  HG  LEU A  51      19.965  12.855  44.579  1.00 14.05           H
ATOM    857 1HD1 LEU A  51      19.169  10.708  42.892  1.00 23.44           H
ATOM    858 2HD1 LEU A  51      18.725  12.232  42.692  1.00 23.44           H
ATOM    859 3HD1 LEU A  51      20.261  11.817  42.518  1.00 23.44           H
ATOM    860 1HD2 LEU A  51      18.098  10.809  45.225  1.00 22.96           H
ATOM    861 2HD2 LEU A  51      18.512  12.028  46.177  1.00 22.96           H
ATOM    862 3HD2 LEU A  51      17.687  12.306  44.834  1.00 22.96           H
ATOM    863  N   ALA A  52      23.423  12.886  45.643  1.00  5.63           N
ATOM    864  CA  ALA A  52      23.969  14.250  45.815  1.00  5.55           C
ATOM    865  C   ALA A  52      25.018  14.574  44.745  1.00  5.37           C
ATOM    866  O   ALA A  52      25.092  15.723  44.285  1.00  5.82           O
ATOM    867  CB  ALA A  52      24.580  14.387  47.208  1.00  6.54           C
ATOM    868  H   ALA A  52      23.582  12.273  46.254  1.00  6.76           H
ATOM    869  HA  ALA A  52      23.218  14.905  45.732  1.00  6.67           H
ATOM    870 1HB  ALA A  52      24.898  15.305  47.336  1.00  9.81           H
ATOM    871 2HB  ALA A  52      25.332  13.765  47.297  1.00  9.81           H
ATOM    872 3HB  ALA A  52      23.902  14.179  47.884  1.00  9.81           H
ATOM    873  N   ASP A  53      25.824  13.574  44.357  1.00  5.23           N
ATOM    874  CA  ASP A  53      26.774  13.785  43.304  1.00  4.94           C
ATOM    875  C   ASP A  53      26.066  13.995  41.960  1.00  4.61           C
ATOM    876  O   ASP A  53      26.494  14.810  41.139  1.00  5.32           O
ATOM    877  CB  ASP A  53      27.761  12.630  43.211  1.00  5.38           C
ATOM    878  CG  ASP A  53      28.841  12.642  44.314  1.00  6.42           C
ATOM    879  OD1 ASP A  53      29.481  13.713  44.465  1.00  7.27           O
ATOM    880  OD2 ASP A  53      29.051  11.604  44.912  1.00  7.63           O
ATOM    881  H   ASP A  53      25.770  12.788  44.749  1.00  6.28           H
ATOM    882  HA  ASP A  53      27.289  14.616  43.515  1.00  5.93           H
ATOM    883 1HB  ASP A  53      27.261  11.778  43.264  1.00  6.46           H
ATOM    884 2HB  ASP A  53      28.207  12.663  42.328  1.00  6.46           H
ATOM    885  N   VAL A  54      24.982  13.229  41.721  1.00  4.52           N
ATOM    886  CA  VAL A  54      24.248  13.389  40.449  1.00  4.41           C
ATOM    887  C   VAL A  54      23.534  14.729  40.395  1.00  4.66           C
ATOM    888  O   VAL A  54      23.515  15.404  39.391  1.00  4.96           O
ATOM    889  CB  VAL A  54      23.348  12.161  40.237  1.00  4.82           C
ATOM    890  CG1 VAL A  54      22.537  12.327  38.937  1.00  6.09           C
ATOM    891  CG2 VAL A  54      24.178  10.885  40.167  1.00  5.35           C
ATOM    892  H   VAL A  54      24.715  12.640  42.317  1.00  5.42           H
ATOM    893  HA  VAL A  54      24.927  13.387  39.715  1.00  5.29           H
ATOM    894  HB  VAL A  54      22.713  12.091  41.006  1.00  5.78           H
ATOM    895 1HG1 VAL A  54      23.150  12.422  38.179  1.00  9.14           H
ATOM    896 2HG1 VAL A  54      21.971  11.538  38.802  1.00  9.14           H
ATOM    897 3HG1 VAL A  54      21.973  13.126  39.003  1.00  9.14           H
ATOM    898 1HG2 VAL A  54      24.817  10.950  39.427  1.00  8.02           H
ATOM    899 2HG2 VAL A  54      24.665  10.765  41.009  1.00  8.02           H
ATOM    900 3HG2 VAL A  54      23.585  10.118  40.020  1.00  8.02           H
ATOM    901  N   GLN A  55      22.896  15.133  41.538  1.00  5.14           N
ATOM    902  CA  GLN A  55      22.246  16.428  41.569  1.00  5.74           C
ATOM    903  C   GLN A  55      23.167  17.566  41.217  1.00  5.56           C
ATOM    904  O   GLN A  55      22.773  18.527  40.543  1.00  6.23           O
ATOM    905  CB  GLN A  55      21.672  16.707  42.964  1.00  6.51           C
ATOM    906  CG  GLN A  55      20.439  15.886  43.241  1.00  7.10           C
ATOM    907  CD  GLN A  55      19.935  16.039  44.692  1.00  9.78           C
ATOM    908  NE2 GLN A  55      18.652  15.732  44.785  1.00 13.34           N
ATOM    909  OE1 GLN A  55      20.632  16.516  45.535  1.00 13.15           O
ATOM    910  H   GLN A  55      22.881  14.612  42.246  1.00  6.17           H
ATOM    911  HA  GLN A  55      21.492  16.418  40.913  1.00  6.89           H
ATOM    912 1HB  GLN A  55      22.360  16.503  43.646  1.00  7.81           H
ATOM    913 2HB  GLN A  55      21.446  17.668  43.037  1.00  7.81           H
ATOM    914 1HG  GLN A  55      19.720  16.163  42.619  1.00  8.52           H
ATOM    915 2HG  GLN A  55      20.641  14.933  43.067  1.00  8.52           H
ATOM    916 1HE2 GLN A  55      18.219  15.879  45.537  1.00 16.01           H
ATOM    917 2HE2 GLN A  55      18.232  15.382  44.096  1.00 16.01           H
ATOM    918  N   ALA A  56      24.438  17.493  41.698  1.00  5.11           N
ATOM    919  CA  ALA A  56      25.389  18.570  41.420  1.00  5.12           C
ATOM    920  C   ALA A  56      25.705  18.701  39.945  1.00  4.78           C
ATOM    921  O   ALA A  56      26.170  19.771  39.522  1.00  5.09           O
ATOM    922  CB  ALA A  56      26.680  18.345  42.205  1.00  6.25           C
ATOM    923  H   ALA A  56      24.688  16.798  42.177  1.00  6.13           H
ATOM    924  HA  ALA A  56      24.984  19.430  41.729  1.00  6.15           H
ATOM    925 1HB  ALA A  56      26.471  18.253  43.158  1.00  9.37           H
ATOM    926 2HB  ALA A  56      27.117  17.528  41.886  1.00  9.37           H
ATOM    927 3HB  ALA A  56      27.279  19.109  42.074  1.00  9.37           H
ATOM    928  N   VAL A  57      25.486  17.652  39.146  1.00  4.62           N
ATOM    929  CA  VAL A  57      25.752  17.763  37.717  1.00  4.27           C
ATOM    930  C   VAL A  57      24.934  18.886  37.085  1.00  4.47           C
ATOM    931  O   VAL A  57      25.391  19.480  36.113  1.00  4.56           O
ATOM    932  CB  VAL A  57      25.527  16.384  37.029  1.00  4.47           C
ATOM    933  CG1 VAL A  57      25.759  16.511  35.526  1.00  4.66           C
ATOM    934  CG2 VAL A  57      26.480  15.356  37.621  1.00  4.85           C
ATOM    935  H   VAL A  57      25.182  16.897  39.481  1.00  5.54           H
ATOM    936  HA  VAL A  57      26.718  17.998  37.609  1.00  5.12           H
ATOM    937  HB  VAL A  57      24.586  16.088  37.191  1.00  5.37           H
ATOM    938 1HG1 VAL A  57      25.141  17.174  35.155  1.00  6.99           H
ATOM    939 2HG1 VAL A  57      26.682  16.796  35.361  1.00  6.99           H
ATOM    940 3HG1 VAL A  57      25.604  15.643  35.097  1.00  6.99           H
ATOM    941 1HG2 VAL A  57      26.329  15.289  38.587  1.00  7.27           H
ATOM    942 2HG2 VAL A  57      26.319  14.483  37.204  1.00  7.27           H
ATOM    943 3HG2 VAL A  57      27.405  15.632  37.453  1.00  7.27           H
ATOM    944  N   CYS A  58      23.768  19.192  37.655  1.00  4.62           N
ATOM    945  CA  CYS A  58      22.926  20.263  37.135  1.00  4.97           C
ATOM    946  C   CYS A  58      23.586  21.642  37.211  1.00  5.05           C
ATOM    947  O   CYS A  58      23.019  22.591  36.662  1.00  5.76           O
ATOM    948  CB  CYS A  58      21.626  20.332  37.913  1.00  5.66           C
ATOM    949  SG  CYS A  58      20.589  18.843  37.789  1.00  6.32           S
ATOM    950  H   CYS A  58      23.500  18.739  38.360  1.00  5.54           H
ATOM    951  HA  CYS A  58      22.714  20.064  36.178  1.00  5.96           H
ATOM    952 1HB  CYS A  58      21.836  20.492  38.867  1.00  6.79           H
ATOM    953 2HB  CYS A  58      21.104  21.109  37.589  1.00  6.79           H
ATOM    954  N   SER A  59      24.755  21.785  37.863  1.00  4.75           N
ATOM    955  CA  SER A  59      25.523  23.024  37.920  1.00  4.80           C
ATOM    956  C   SER A  59      26.860  22.925  37.176  1.00  4.71           C
ATOM    957  O   SER A  59      27.698  23.789  37.363  1.00  5.76           O
ATOM    958  CB ASER A  59      25.700  23.560  39.332  0.55  5.42           C
ATOM    959  CB BSER A  59      25.769  23.288  39.431  0.45  5.28           C
ATOM    960  OG ASER A  59      26.357  22.661  40.147  0.55  8.68           O
ATOM    961  OG BSER A  59      24.550  23.525  40.140  0.45  7.08           O
ATOM    962  H   SER A  59      25.079  21.083  38.283  1.00  5.70           H
ATOM    963  HA ASER A  59      24.983  23.708  37.429  1.00  5.76           H
ATOM    964 1HB ASER A  59      26.214  24.405  39.298  0.55  6.50           H
ATOM    965 2HB ASER A  59      24.810  23.761  39.718  0.55  6.50           H
ATOM    966 1HB BSER A  59      26.229  22.507  39.828  0.45  6.34           H
ATOM    967 2HB BSER A  59      26.361  24.075  39.532  0.45  6.34           H
ATOM    968  HG ASER A  59      27.189  22.644  40.030  0.55 13.02           H
ATOM    969  N   GLN A  60      27.053  21.878  36.373  1.00  4.76           N
ATOM    970  CA  GLN A  60      28.344  21.627  35.749  1.00  4.72           C
ATOM    971  C   GLN A  60      28.304  22.119  34.288  1.00  4.97           C
ATOM    972  O   GLN A  60      27.943  23.277  34.098  1.00  6.49           O
ATOM    973  CB  GLN A  60      28.786  20.175  36.032  1.00  4.69           C
ATOM    974  CG  GLN A  60      28.964  20.035  37.542  1.00  5.20           C
ATOM    975  CD  GLN A  60      29.337  18.672  38.038  1.00  5.25           C
ATOM    976  NE2 GLN A  60      29.187  18.462  39.338  1.00  6.90           N
ATOM    977  OE1 GLN A  60      29.661  17.753  37.298  1.00  4.91           O
ATOM    978  H   GLN A  60      26.385  21.327  36.216  1.00  5.72           H
ATOM    979  HA  GLN A  60      29.000  22.215  36.222  1.00  5.66           H
ATOM    980 1HB  GLN A  60      28.100  19.539  35.708  1.00  5.63           H
ATOM    981 2HB  GLN A  60      29.639  19.980  35.568  1.00  5.63           H
ATOM    982 1HG  GLN A  60      29.664  20.673  37.833  1.00  6.24           H
ATOM    983 2HG  GLN A  60      28.118  20.304  37.980  1.00  6.24           H
ATOM    984 1HE2 GLN A  60      29.321  17.659  39.673  1.00  8.28           H
ATOM    985 2HE2 GLN A  60      28.953  19.126  39.867  1.00  8.28           H
ATOM    986  N   LYS A  61      28.768  21.353  33.298  1.00  4.99           N
ATOM    987  CA  LYS A  61      28.957  21.909  31.954  1.00  5.27           C
ATOM    988  C   LYS A  61      27.611  21.888  31.205  1.00  4.98           C
ATOM    989  O   LYS A  61      27.057  20.847  30.948  1.00  5.95           O
ATOM    990  CB  LYS A  61      29.958  21.096  31.198  1.00  6.70           C
ATOM    991  CG  LYS A  61      30.175  21.656  29.791  1.00  9.28           C
ATOM    992  CD  LYS A  61      31.153  20.884  28.978  1.00 14.04           C
ATOM    993  CE  LYS A  61      31.461  21.473  27.610  1.00 20.97           C
ATOM    994  NZ  LYS A  61      32.324  20.578  26.793  1.00 27.72           N
ATOM    995  H   LYS A  61      28.962  20.508  33.453  1.00  5.99           H
ATOM    996  HA  LYS A  61      29.282  22.852  32.027  1.00  6.33           H
ATOM    997 1HB  LYS A  61      30.819  21.096  31.688  1.00  8.04           H
ATOM    998 2HB  LYS A  61      29.642  20.161  31.135  1.00  8.04           H
ATOM    999 1HG  LYS A  61      29.306  21.669  29.317  1.00 11.13           H
ATOM   1000 2HG  LYS A  61      30.491  22.591  29.866  1.00 11.13           H
ATOM   1001 1HD  LYS A  61      31.999  20.813  29.487  1.00 16.85           H
ATOM   1002 2HD  LYS A  61      30.803  19.966  28.853  1.00 16.85           H
ATOM   1003 1HE  LYS A  61      30.612  21.635  27.127  1.00 25.16           H
ATOM   1004 2HE  LYS A  61      31.916  22.345  27.726  1.00 25.16           H
ATOM   1005 1HZ  LYS A  61      31.936  19.757  26.729  1.00 41.59           H
ATOM   1006 2HZ  LYS A  61      32.426  20.931  25.961  1.00 41.59           H
ATOM   1007 3HZ  LYS A  61      33.139  20.497  27.191  1.00 41.59           H
ATOM   1008  N   ASN A  62      27.135  23.084  30.810  1.00  5.18           N
ATOM   1009  CA  ASN A  62      25.881  23.115  30.100  1.00  4.80           C
ATOM   1010  C   ASN A  62      26.079  22.691  28.629  1.00  5.21           C
ATOM   1011  O   ASN A  62      26.960  23.198  27.977  1.00  6.38           O
ATOM   1012  CB  ASN A  62      25.322  24.561  30.201  1.00  5.34           C
ATOM   1013  CG  ASN A  62      23.931  24.784  29.679  1.00  5.30           C
ATOM   1014  ND2 ASN A  62      23.042  23.821  29.820  1.00  6.33           N
ATOM   1015  OD1 ASN A  62      23.614  25.876  29.188  1.00  6.52           O
ATOM   1016  H   ASN A  62      27.577  23.826  30.980  1.00  6.22           H
ATOM   1017  HA  ASN A  62      25.240  22.485  30.539  1.00  5.76           H
ATOM   1018 1HB  ASN A  62      25.341  24.833  31.153  1.00  6.41           H
ATOM   1019 2HB  ASN A  62      25.935  25.164  29.710  1.00  6.41           H
ATOM   1020 1HD2 ASN A  62      22.210  23.949  29.563  1.00  7.60           H
ATOM   1021 2HD2 ASN A  62      23.281  23.050  30.171  1.00  7.60           H
ATOM   1022  N   VAL A  63      25.204  21.778  28.171  1.00  5.13           N
ATOM   1023  CA  VAL A  63      25.263  21.241  26.835  1.00  5.76           C
ATOM   1024  C   VAL A  63      23.843  21.128  26.285  1.00  5.70           C
ATOM   1025  O   VAL A  63      22.855  21.077  27.012  1.00  6.64           O
ATOM   1026  CB  VAL A  63      25.956  19.861  26.792  1.00  6.15           C
ATOM   1027  CG1 VAL A  63      27.404  19.958  27.299  1.00  7.57           C
ATOM   1028  CG2 VAL A  63      25.193  18.799  27.583  1.00  7.08           C
ATOM   1029  H   VAL A  63      24.568  21.497  28.710  1.00  6.16           H
ATOM   1030  HA  VAL A  63      25.779  21.875  26.259  1.00  6.91           H
ATOM   1031  HB  VAL A  63      25.987  19.566  25.837  1.00  7.39           H
ATOM   1032 1HG1 VAL A  63      27.885  20.640  26.785  1.00 11.35           H
ATOM   1033 2HG1 VAL A  63      27.403  20.204  28.247  1.00 11.35           H
ATOM   1034 3HG1 VAL A  63      27.848  19.091  27.187  1.00 11.35           H
ATOM   1035 1HG2 VAL A  63      24.269  18.753  27.260  1.00 10.61           H
ATOM   1036 2HG2 VAL A  63      25.625  17.928  27.462  1.00 10.61           H
ATOM   1037 3HG2 VAL A  63      25.195  19.036  28.534  1.00 10.61           H
ATOM   1038  N   ALA A  64      23.745  21.053  24.955  1.00  6.63           N
ATOM   1039  CA  ALA A  64      22.447  20.828  24.336  1.00  6.84           C
ATOM   1040  C   ALA A  64      21.957  19.414  24.606  1.00  6.42           C
ATOM   1041  O   ALA A  64      22.758  18.465  24.602  1.00  8.29           O
ATOM   1042  CB  ALA A  64      22.579  21.042  22.818  1.00  9.91           C
ATOM   1043  H   ALA A  64      24.464  21.139  24.454  1.00  7.96           H
ATOM   1044  HA  ALA A  64      21.787  21.482  24.706  1.00  8.21           H
ATOM   1045 1HB  ALA A  64      21.706  20.908  22.392  1.00 14.86           H
ATOM   1046 2HB  ALA A  64      22.890  21.955  22.643  1.00 14.86           H
ATOM   1047 3HB  ALA A  64      23.223  20.401  22.452  1.00 14.86           H
ATOM   1048  N   CYS A  65      20.671  19.275  24.807  1.00  7.13           N
ATOM   1049  CA  CYS A  65      20.074  17.950  25.025  1.00  6.56           C
ATOM   1050  C   CYS A  65      19.830  17.204  23.721  1.00  6.71           C
ATOM   1051  O   CYS A  65      19.351  17.808  22.720  1.00  8.98           O
ATOM   1052  CB  CYS A  65      18.701  18.112  25.649  1.00  7.39           C
ATOM   1053  SG  CYS A  65      18.704  18.965  27.251  1.00  8.63           S
ATOM   1054  H   CYS A  65      20.155  19.987  24.811  1.00  8.55           H
ATOM   1055  HA  CYS A  65      20.660  17.406  25.625  1.00  7.87           H
ATOM   1056 1HB  CYS A  65      18.126  18.617  25.022  1.00  8.87           H
ATOM   1057 2HB  CYS A  65      18.299  17.215  25.768  1.00  8.87           H
ATOM   1058  N   LYS A  66      20.081  15.899  23.717  1.00  6.33           N
ATOM   1059  CA  LYS A  66      19.764  15.029  22.612  1.00  6.55           C
ATOM   1060  C   LYS A  66      18.248  14.723  22.536  1.00  6.34           C
ATOM   1061  O   LYS A  66      17.709  14.571  21.429  1.00  7.41           O
ATOM   1062  CB  LYS A  66      20.523  13.733  22.701  1.00  7.85           C
ATOM   1063  CG ALYS A  66      22.038  13.855  22.534  0.56  8.00           C
ATOM   1064  CG BLYS A  66      21.947  13.980  22.110  0.44 11.41           C
ATOM   1065  CD ALYS A  66      22.282  14.237  21.064  0.56 14.16           C
ATOM   1066  CD BLYS A  66      22.769  12.726  22.150  0.44 17.11           C
ATOM   1067  CE ALYS A  66      23.690  14.015  20.498  0.56 19.57           C
ATOM   1068  CE BLYS A  66      24.280  12.855  22.034  0.44 21.61           C
ATOM   1069  NZ ALYS A  66      24.565  15.038  21.018  0.56 24.39           N
ATOM   1070  NZ BLYS A  66      25.080  11.732  22.626  0.44 20.95           N
ATOM   1071  H   LYS A  66      20.462  15.546  24.428  1.00  7.60           H
ATOM   1072 1HB ALYS A  66      20.336  13.319  23.580  1.00  9.42           H
ATOM   1073 2HB ALYS A  66      20.178  13.120  22.004  1.00  9.42           H
ATOM   1074  HA  LYS A  66      20.032  15.490  21.766  1.00  7.86           H
ATOM   1075 1HG ALYS A  66      22.398  14.552  23.137  0.56  9.60           H
ATOM   1076 2HG ALYS A  66      22.479  12.994  22.745  0.56  9.60           H
ATOM   1077 1HG BLYS A  66      21.867  14.292  21.174  0.44 13.70           H
ATOM   1078 2HG BLYS A  66      22.402  14.688  22.632  0.44 13.70           H
ATOM   1079 1HD ALYS A  66      21.645  13.724  20.506  0.56 16.99           H
ATOM   1080 2HD ALYS A  66      22.058  15.195  20.957  0.56 16.99           H
ATOM   1081 1HD BLYS A  66      22.570  12.260  23.001  0.44 20.54           H
ATOM   1082 2HD BLYS A  66      22.459  12.137  21.417  0.44 20.54           H
ATOM   1083 1HE ALYS A  66      24.022  13.120  20.761  0.56 23.49           H
ATOM   1084 2HE ALYS A  66      23.667  14.060  19.509  0.56 23.49           H
ATOM   1085 1HE BLYS A  66      24.514  12.931  21.075  0.44 25.94           H
ATOM   1086 2HE BLYS A  66      24.555  13.698  22.474  0.44 25.94           H
ATOM   1087 1HZ ALYS A  66      24.549  15.017  21.928  0.56 36.58           H
ATOM   1088 2HZ ALYS A  66      25.413  14.888  20.726  0.56 36.58           H
ATOM   1089 3HZ ALYS A  66      24.284  15.853  20.729  0.56 36.58           H
ATOM   1090 1HZ BLYS A  66      24.746  10.937  22.338  0.44 31.42           H
ATOM   1091 2HZ BLYS A  66      25.949  11.809  22.366  0.44 31.42           H
ATOM   1092 3HZ BLYS A  66      25.031  11.770  23.534  0.44 31.42           H
TER    1093      LYS A  66 
HETATM 1094  N   IAS A  67      17.591  14.578  23.693  1.00  6.83           N
HETATM 1095  CA  IAS A  67      16.197  14.149  23.690  1.00  7.04           C
HETATM 1096  C   IAS A  67      16.002  12.802  22.992  1.00  8.16           C
HETATM 1097  O   IAS A  67      14.886  12.566  22.453  1.00 11.70           O
HETATM 1098  CB  IAS A  67      15.245  15.271  23.159  1.00  7.60           C
HETATM 1099  CG  IAS A  67      14.992  16.345  24.177  1.00  8.11           C
HETATM 1100  OD1 IAS A  67      14.476  16.045  25.286  1.00  9.75           O
HETATM 1101  OXT IAS A  67      16.934  11.998  23.018  1.00  8.76           O
HETATM 1102 1HN  IAS A  67      18.000  14.742  24.455  1.00  8.20           H
HETATM 1103  HA  IAS A  67      15.949  14.005  24.647  1.00  8.44           H
HETATM 1104 1HB  IAS A  67      15.646  15.679  22.351  1.00  9.12           H
HETATM 1105 2HB  IAS A  67      14.382  14.864  22.896  1.00  9.12           H
ATOM   1106  N   GLY A  68      15.227  17.597  23.854  1.00  8.29           N
ATOM   1107  CA  GLY A  68      14.997  18.659  24.817  1.00  8.56           C
ATOM   1108  C   GLY A  68      15.477  19.981  24.264  1.00  8.05           C
ATOM   1109  O   GLY A  68      15.653  20.154  23.076  1.00 10.44           O
ATOM   1110  H   GLY A  68      15.524  17.793  23.049  1.00  9.94           H
ATOM   1111 1HA  GLY A  68      14.031  18.716  25.025  1.00 10.27           H
ATOM   1112 2HA  GLY A  68      15.481  18.456  25.657  1.00 10.27           H
ATOM   1113  N   GLN A  69      15.724  20.903  25.187  1.00  7.57           N
ATOM   1114  CA  GLN A  69      16.239  22.223  24.893  1.00  7.42           C
ATOM   1115  C   GLN A  69      17.720  22.207  25.202  1.00  7.70           C
ATOM   1116  O   GLN A  69      18.457  21.326  24.719  1.00  9.92           O
ATOM   1117  CB  GLN A  69      15.415  23.341  25.567  1.00  9.31           C
ATOM   1118  CG  GLN A  69      13.962  23.336  25.242  1.00  9.23           C
ATOM   1119  CD  GLN A  69      13.208  22.168  25.908  1.00  9.83           C
ATOM   1120  NE2 GLN A  69      12.332  21.536  25.237  1.00 11.04           N
ATOM   1121  OE1 GLN A  69      13.476  21.940  27.075  1.00 10.94           O
ATOM   1122  H   GLN A  69      15.565  20.699  26.028  1.00  9.09           H
ATOM   1123  HA  GLN A  69      16.151  22.354  23.906  1.00  8.90           H
ATOM   1124 1HB  GLN A  69      15.518  23.260  26.548  1.00 11.18           H
ATOM   1125 2HB  GLN A  69      15.794  24.216  25.299  1.00 11.18           H
ATOM   1126 1HG  GLN A  69      13.851  23.275  24.261  1.00 11.08           H
ATOM   1127 2HG  GLN A  69      13.562  24.191  25.540  1.00 11.08           H
ATOM   1128 1HE2 GLN A  69      11.874  20.886  25.614  1.00 13.25           H
ATOM   1129 2HE2 GLN A  69      12.184  21.748  24.396  1.00 13.25           H
ATOM   1130  N   THR A  70      18.249  23.190  25.913  1.00  6.43           N
ATOM   1131  CA  THR A  70      19.639  23.201  26.346  1.00  6.19           C
ATOM   1132  C   THR A  70      19.732  23.138  27.881  1.00  6.14           C
ATOM   1133  O   THR A  70      20.748  23.543  28.427  1.00  8.52           O
ATOM   1134  CB  THR A  70      20.428  24.381  25.805  1.00  6.46           C
ATOM   1135  CG2 THR A  70      20.444  24.400  24.295  1.00  7.78           C
ATOM   1136  OG1 THR A  70      19.811  25.598  26.263  1.00  6.59           O
ATOM   1137  H   THR A  70      17.736  23.870  26.134  1.00  7.72           H
ATOM   1138  HA  THR A  70      20.067  22.370  25.989  1.00  7.43           H
ATOM   1139  HB  THR A  70      21.368  24.337  26.146  1.00  7.75           H
ATOM   1140 1HG2 THR A  70      19.525  24.463  23.959  1.00 11.67           H
ATOM   1141 2HG2 THR A  70      20.959  25.173  23.983  1.00 11.67           H
ATOM   1142 3HG2 THR A  70      20.857  23.576  23.962  1.00 11.67           H
ATOM   1143  N   ASN A  71      18.750  22.606  28.568  1.00  6.13           N
ATOM   1144  CA  ASN A  71      18.806  22.385  29.994  1.00  6.87           C
ATOM   1145  C   ASN A  71      19.449  21.037  30.364  1.00  5.46           C
ATOM   1146  O   ASN A  71      19.004  20.376  31.283  1.00  6.24           O
ATOM   1147  CB  ASN A  71      17.440  22.527  30.653  1.00  8.86           C
ATOM   1148  CG  ASN A  71      16.488  21.498  30.150  1.00 10.82           C
ATOM   1149  ND2 ASN A  71      15.736  20.845  31.012  1.00 14.86           N
ATOM   1150  OD1 ASN A  71      16.396  21.274  28.919  1.00 12.01           O
ATOM   1151  H   ASN A  71      18.019  22.372  28.138  1.00  7.35           H
ATOM   1152  HA  ASN A  71      19.390  23.101  30.377  1.00  8.25           H
ATOM   1153 1HB  ASN A  71      17.077  23.429  30.466  1.00 10.63           H
ATOM   1154 2HB  ASN A  71      17.537  22.434  31.634  1.00 10.63           H
ATOM   1155 1HD2 ASN A  71      15.161  20.243  30.727  1.00 17.83           H
ATOM   1156 2HD2 ASN A  71      15.809  21.010  31.874  1.00 17.83           H
ATOM   1157  N   CYS A  72      20.518  20.673  29.627  1.00  5.72           N
ATOM   1158  CA  CYS A  72      21.283  19.505  29.917  1.00  5.04           C
ATOM   1159  C   CYS A  72      22.674  19.899  30.415  1.00  4.58           C
ATOM   1160  O   CYS A  72      23.188  20.964  30.070  1.00  4.86           O
ATOM   1161  CB  CYS A  72      21.380  18.562  28.727  1.00  5.62           C
ATOM   1162  SG  CYS A  72      19.816  17.668  28.441  1.00  7.41           S
ATOM   1163  H   CYS A  72      20.752  21.175  28.942  1.00  6.86           H
ATOM   1164  HA  CYS A  72      20.822  19.015  30.657  1.00  6.05           H
ATOM   1165 1HB  CYS A  72      21.612  19.082  27.917  1.00  6.74           H
ATOM   1166 2HB  CYS A  72      22.105  17.908  28.887  1.00  6.74           H
ATOM   1167  N   TYR A  73      23.234  19.020  31.224  1.00  4.39           N
ATOM   1168  CA  TYR A  73      24.514  19.311  31.879  1.00  4.42           C
ATOM   1169  C   TYR A  73      25.343  18.034  31.933  1.00  4.44           C
ATOM   1170  O   TYR A  73      24.820  16.955  32.253  1.00  4.74           O
ATOM   1171  CB  TYR A  73      24.272  19.830  33.319  1.00  5.25           C
ATOM   1172  CG  TYR A  73      23.391  21.055  33.329  1.00  5.00           C
ATOM   1173  CD1 TYR A  73      21.990  20.929  33.321  1.00  4.95           C
ATOM   1174  CD2 TYR A  73      23.943  22.333  33.310  1.00  5.07           C
ATOM   1175  CE1 TYR A  73      21.188  22.048  33.290  1.00  4.91           C
ATOM   1176  CE2 TYR A  73      23.129  23.473  33.256  1.00  5.01           C
ATOM   1177  CZ  TYR A  73      21.739  23.318  33.244  1.00  4.88           C
ATOM   1178  OH  TYR A  73      20.956  24.447  33.218  1.00  5.36           O
ATOM   1179  H   TYR A  73      22.835  18.250  31.372  1.00  5.26           H
ATOM   1180  HA  TYR A  73      25.006  20.005  31.353  1.00  5.30           H
ATOM   1181 1HB  TYR A  73      25.142  20.049  33.738  1.00  6.30           H
ATOM   1182 2HB  TYR A  73      23.845  19.116  33.856  1.00  6.30           H
ATOM   1183  HD1 TYR A  73      21.595  20.065  33.338  1.00  5.94           H
ATOM   1184  HD2 TYR A  73      24.888  22.434  33.334  1.00  6.08           H
ATOM   1185  HE1 TYR A  73      20.243  21.948  33.299  1.00  5.89           H
ATOM   1186  HE2 TYR A  73      23.516  24.340  33.229  1.00  6.01           H
ATOM   1187  N   GLN A  74      26.616  18.206  31.632  1.00  4.93           N
ATOM   1188  CA  GLN A  74      27.589  17.122  31.575  1.00  4.85           C
ATOM   1189  C   GLN A  74      28.483  17.183  32.801  1.00  4.88           C
ATOM   1190  O   GLN A  74      28.996  18.228  33.184  1.00  5.38           O
ATOM   1191  CB  GLN A  74      28.452  17.301  30.322  1.00  5.49           C
ATOM   1192  CG  GLN A  74      29.483  16.197  30.103  1.00  6.41           C
ATOM   1193  CD  GLN A  74      30.204  16.436  28.734  1.00 11.04           C
ATOM   1194  NE2 GLN A  74      31.467  16.435  28.749  1.00 22.22           N
ATOM   1195  OE1 GLN A  74      29.530  16.623  27.763  1.00 14.88           O
ATOM   1196  H   GLN A  74      26.894  19.022  31.454  1.00  5.91           H
ATOM   1197  HA  GLN A  74      27.116  16.242  31.541  1.00  5.82           H
ATOM   1198 1HB  GLN A  74      27.858  17.341  29.531  1.00  6.58           H
ATOM   1199 2HB  GLN A  74      28.926  18.169  30.385  1.00  6.58           H
ATOM   1200 1HG  GLN A  74      30.146  16.205  30.838  1.00  7.70           H
ATOM   1201 2HG  GLN A  74      29.035  15.314  30.098  1.00  7.70           H
ATOM   1202 1HE2 GLN A  74      31.916  16.580  28.006  1.00 26.67           H
ATOM   1203 2HE2 GLN A  74      31.898  16.290  29.502  1.00 26.67           H
ATOM   1204  N   SER A  75      28.672  16.010  33.420  1.00  4.62           N
ATOM   1205  CA  SER A  75      29.452  15.924  34.641  1.00  4.38           C
ATOM   1206  C   SER A  75      30.932  16.177  34.355  1.00  4.88           C
ATOM   1207  O   SER A  75      31.496  15.702  33.376  1.00  6.13           O
ATOM   1208  CB  SER A  75      29.237  14.581  35.306  1.00  4.56           C
ATOM   1209  OG  SER A  75      29.687  13.454  34.547  1.00  4.82           O
ATOM   1210  H   SER A  75      28.318  15.280  33.080  1.00  5.54           H
ATOM   1211  HA  SER A  75      29.130  16.635  35.266  1.00  5.25           H
ATOM   1212 1HB  SER A  75      28.271  14.471  35.490  1.00  5.47           H
ATOM   1213 2HB  SER A  75      29.708  14.582  36.177  1.00  5.47           H
ATOM   1214  N   TYR A  76      31.554  16.887  35.316  1.00  4.86           N
ATOM   1215  CA  TYR A  76      33.013  17.109  35.223  1.00  6.18           C
ATOM   1216  C   TYR A  76      33.772  15.794  35.483  1.00  6.48           C
ATOM   1217  O   TYR A  76      34.744  15.518  34.789  1.00  9.22           O
ATOM   1218  CB  TYR A  76      33.432  18.163  36.194  1.00  6.99           C
ATOM   1219  CG  TYR A  76      32.888  19.558  35.954  1.00  7.30           C
ATOM   1220  CD1 TYR A  76      32.748  20.072  34.712  1.00  8.38           C
ATOM   1221  CD2 TYR A  76      32.533  20.354  37.033  1.00  8.73           C
ATOM   1222  CE1 TYR A  76      32.259  21.387  34.548  1.00  9.64           C
ATOM   1223  CE2 TYR A  76      32.071  21.655  36.892  1.00  9.94           C
ATOM   1224  CZ  TYR A  76      31.974  22.165  35.616  1.00  9.40           C
ATOM   1225  OH  TYR A  76      31.470  23.435  35.436  1.00 11.44           O
ATOM   1226  H   TYR A  76      31.097  17.216  35.992  1.00  5.83           H
ATOM   1227  HA  TYR A  76      33.229  17.424  34.299  1.00  7.42           H
ATOM   1228 1HB  TYR A  76      33.155  17.876  37.100  1.00  8.39           H
ATOM   1229 2HB  TYR A  76      34.420  18.212  36.190  1.00  8.39           H
ATOM   1230  HD1 TYR A  76      32.976  19.550  33.952  1.00 10.06           H
ATOM   1231  HD2 TYR A  76      32.609  19.992  37.908  1.00 10.48           H
ATOM   1232  HE1 TYR A  76      32.129  21.731  33.672  1.00 11.56           H
ATOM   1233  HE2 TYR A  76      31.830  22.175  37.649  1.00 11.93           H
ATOM   1234  N   SER A  77      33.362  15.055  36.482  1.00  6.08           N
ATOM   1235  CA  SER A  77      33.947  13.763  36.793  1.00  6.20           C
ATOM   1236  C   SER A  77      33.278  12.671  35.961  1.00  5.45           C
ATOM   1237  O   SER A  77      32.134  12.832  35.544  1.00  6.68           O
ATOM   1238  CB  SER A  77      33.788  13.448  38.288  1.00  7.42           C
ATOM   1239  OG  SER A  77      34.583  14.304  39.063  1.00 14.24           O
ATOM   1240  H   SER A  77      32.704  15.352  36.985  1.00  7.29           H
ATOM   1241  HA  SER A  77      34.921  13.787  36.570  1.00  7.44           H
ATOM   1242 1HB  SER A  77      32.839  13.553  38.548  1.00  8.90           H
ATOM   1243 2HB  SER A  77      34.051  12.509  38.457  1.00  8.90           H
ATOM   1244  N   THR A  78      33.943  11.537  35.799  1.00  5.26           N
ATOM   1245  CA  THR A  78      33.208  10.379  35.299  1.00  5.13           C
ATOM   1246  C   THR A  78      32.479   9.725  36.450  1.00  4.84           C
ATOM   1247  O   THR A  78      32.804   9.915  37.631  1.00  5.61           O
ATOM   1248  CB  THR A  78      34.099   9.358  34.580  1.00  5.88           C
ATOM   1249  CG2 THR A  78      34.849   9.976  33.421  1.00  7.97           C
ATOM   1250  OG1 THR A  78      35.005   8.823  35.527  1.00  6.82           O
ATOM   1251  H   THR A  78      34.801  11.483  35.987  1.00  6.31           H
ATOM   1252  HA  THR A  78      32.524  10.705  34.647  1.00  6.16           H
ATOM   1253  HB  THR A  78      33.523   8.618  34.232  1.00  7.05           H
ATOM   1254 1HG2 THR A  78      35.411  10.709  33.748  1.00 11.95           H
ATOM   1255 2HG2 THR A  78      35.414   9.295  32.998  1.00 11.95           H
ATOM   1256 3HG2 THR A  78      34.209  10.323  32.765  1.00 11.95           H
ATOM   1257  N   MET A  79      31.463   8.953  36.065  1.00  4.83           N
ATOM   1258  CA  MET A  79      30.635   8.227  37.008  1.00  4.60           C
ATOM   1259  C   MET A  79      30.527   6.778  36.584  1.00  4.46           C
ATOM   1260  O   MET A  79      30.573   6.427  35.406  1.00  4.85           O
ATOM   1261  CB AMET A  79      29.269   8.910  37.158  0.82  5.10           C
ATOM   1262  CB BMET A  79      29.200   8.805  36.792  0.18  5.23           C
ATOM   1263  CG AMET A  79      29.459  10.273  37.818  0.82  5.02           C
ATOM   1264  CG BMET A  79      28.890  10.256  37.087  0.18  5.21           C
ATOM   1265  SD AMET A  79      27.865  11.061  38.091  0.82  5.91           S
ATOM   1266  SD BMET A  79      29.316  10.795  38.773  0.18  6.95           S
ATOM   1267  CE AMET A  79      28.426  12.495  39.008  0.82  7.14           C
ATOM   1268  CE BMET A  79      28.933  12.512  38.624  0.18 11.01           C
ATOM   1269  H   MET A  79      31.288   8.880  35.206  1.00  5.79           H
ATOM   1270  HA AMET A  79      31.090   8.253  37.899  1.00  5.53           H
ATOM   1271 1HB AMET A  79      28.850   9.023  36.268  0.82  6.12           H
ATOM   1272 2HB AMET A  79      28.672   8.348  37.713  0.82  6.12           H
ATOM   1273 1HB BMET A  79      28.962   8.645  35.844  0.18  6.28           H
ATOM   1274 2HB BMET A  79      28.581   8.259  37.338  0.18  6.28           H
ATOM   1275 1HG AMET A  79      29.926  10.161  38.683  0.82  6.02           H
ATOM   1276 2HG AMET A  79      30.018  10.847  37.238  0.82  6.02           H
ATOM   1277 1HG BMET A  79      27.923  10.408  36.941  0.18  6.25           H
ATOM   1278 2HG BMET A  79      29.382  10.821  36.440  0.18  6.25           H
ATOM   1279 1HE AMET A  79      28.882  12.203  39.825  0.82 10.71           H
ATOM   1280 2HE AMET A  79      29.047  13.014  38.456  0.82 10.71           H
ATOM   1281 3HE AMET A  79      27.656  13.053  39.246  0.82 10.71           H
ATOM   1282 1HE BMET A  79      29.481  12.908  37.915  0.18 16.52           H
ATOM   1283 2HE BMET A  79      27.985  12.617  38.402  0.18 16.52           H
ATOM   1284 3HE BMET A  79      29.122  12.963  39.473  0.18 16.52           H
ATOM   1285  N   SER A  80      30.336   5.923  37.607  1.00  4.58           N
ATOM   1286  CA  SER A  80      30.087   4.516  37.361  1.00  4.44           C
ATOM   1287  C   SER A  80      28.645   4.347  36.890  1.00  4.40           C
ATOM   1288  O   SER A  80      27.699   4.747  37.592  1.00  4.78           O
ATOM   1289  CB  SER A  80      30.290   3.775  38.677  1.00  5.13           C
ATOM   1290  OG  SER A  80      29.966   2.390  38.437  1.00  5.56           O
ATOM   1291  H   SER A  80      30.363   6.221  38.434  1.00  5.49           H
ATOM   1292  HA  SER A  80      30.720   4.170  36.668  1.00  5.32           H
ATOM   1293 1HB  SER A  80      31.229   3.861  38.978  1.00  6.16           H
ATOM   1294 2HB  SER A  80      29.699   4.150  39.377  1.00  6.16           H
ATOM   1295  N   ILE A  81      28.482   3.785  35.688  1.00  4.10           N
ATOM   1296  CA  ILE A  81      27.160   3.600  35.084  1.00  4.11           C
ATOM   1297  C   ILE A  81      27.086   2.203  34.483  1.00  4.16           C
ATOM   1298  O   ILE A  81      28.089   1.550  34.215  1.00  4.75           O
ATOM   1299  CB  ILE A  81      26.843   4.681  34.028  1.00  4.89           C
ATOM   1300  CG1 ILE A  81      27.741   4.546  32.787  1.00  5.74           C
ATOM   1301  CG2 ILE A  81      26.925   6.071  34.624  1.00  5.62           C
ATOM   1302  CD1 ILE A  81      27.399   5.489  31.653  1.00  7.88           C
ATOM   1303  H   ILE A  81      29.193   3.516  35.245  1.00  4.91           H
ATOM   1304  HA  ILE A  81      26.475   3.664  35.809  1.00  4.93           H
ATOM   1305  HB  ILE A  81      25.899   4.540  33.730  1.00  5.87           H
ATOM   1306 1HG1 ILE A  81      28.680   4.706  33.058  1.00  6.88           H
ATOM   1307 2HG1 ILE A  81      27.680   3.616  32.453  1.00  6.88           H
ATOM   1308 1HG2 ILE A  81      26.343   6.123  35.411  1.00  8.44           H
ATOM   1309 2HG2 ILE A  81      27.850   6.259  34.888  1.00  8.44           H
ATOM   1310 3HG2 ILE A  81      26.634   6.729  33.959  1.00  8.44           H
ATOM   1311 1HD1 ILE A  81      27.475   6.415  31.965  1.00 11.82           H
ATOM   1312 2HD1 ILE A  81      28.019   5.343  30.908  1.00 11.82           H
ATOM   1313 3HD1 ILE A  81      26.482   5.320  31.353  1.00 11.82           H
ATOM   1314  N   THR A  82      25.836   1.785  34.258  1.00  4.24           N
ATOM   1315  CA  THR A  82      25.567   0.547  33.572  1.00  4.18           C
ATOM   1316  C   THR A  82      24.627   0.859  32.403  1.00  4.31           C
ATOM   1317  O   THR A  82      23.561   1.447  32.582  1.00  4.78           O
ATOM   1318  CB  THR A  82      24.921  -0.486  34.500  1.00  4.65           C
ATOM   1319  CG2 THR A  82      24.528  -1.742  33.721  1.00  5.20           C
ATOM   1320  OG1 THR A  82      25.827  -0.812  35.509  1.00  5.09           O
ATOM   1321  H   THR A  82      25.162   2.278  34.536  1.00  5.09           H
ATOM   1322  HA  THR A  82      26.424   0.177  33.215  1.00  5.02           H
ATOM   1323  HB  THR A  82      24.101  -0.088  34.913  1.00  5.58           H
ATOM   1324 1HG2 THR A  82      23.892  -1.502  33.014  1.00  7.81           H
ATOM   1325 2HG2 THR A  82      25.328  -2.140  33.319  1.00  7.81           H
ATOM   1326 3HG2 THR A  82      24.113  -2.387  34.329  1.00  7.81           H
ATOM   1327  N   ASP A  83      25.066   0.438  31.218  1.00  5.01           N
ATOM   1328  CA  ASP A  83      24.222   0.494  30.032  1.00  5.39           C
ATOM   1329  C   ASP A  83      23.466  -0.835  29.913  1.00  4.99           C
ATOM   1330  O   ASP A  83      24.078  -1.923  29.935  1.00  6.61           O
ATOM   1331  CB AASP A  83      25.174   0.561  28.816  0.67  6.80           C
ATOM   1332  CB BASP A  83      24.977   1.040  28.840  0.33  7.71           C
ATOM   1333  CG AASP A  83      24.454   0.605  27.499  0.67  6.49           C
ATOM   1334  CG BASP A  83      25.380   2.512  28.763  0.33  7.79           C
ATOM   1335  OD1AASP A  83      24.019   1.702  27.101  0.67 10.41           O
ATOM   1336  OD2AASP A  83      24.275  -0.437  26.814  0.67  8.33           O
ATOM   1337  OD1BASP A  83      24.737   3.585  29.080  0.33 14.13           O
ATOM   1338  OD2BASP A  83      26.503   2.689  28.218  0.33 14.85           O
ATOM   1339  H   ASP A  83      25.884   0.119  31.150  1.00  6.02           H
ATOM   1340  HA AASP A  83      23.598   1.275  30.058  1.00  6.47           H
ATOM   1341 1HB AASP A  83      25.742   1.367  28.898  0.67  8.16           H
ATOM   1342 2HB AASP A  83      25.768  -0.230  28.831  0.67  8.16           H
ATOM   1343 1HB BASP A  83      25.808   0.508  28.755  0.33  9.25           H
ATOM   1344 2HB BASP A  83      24.431   0.847  28.038  0.33  9.25           H
ATOM   1345  N   CYS A  84      22.160  -0.746  29.799  1.00  4.91           N
ATOM   1346  CA  CYS A  84      21.299  -1.884  29.587  1.00  5.23           C
ATOM   1347  C   CYS A  84      20.727  -1.769  28.160  1.00  5.71           C
ATOM   1348  O   CYS A  84      20.064  -0.772  27.876  1.00  7.43           O
ATOM   1349  CB  CYS A  84      20.151  -1.930  30.554  1.00  5.45           C
ATOM   1350  SG  CYS A  84      20.664  -2.084  32.297  1.00  5.40           S
ATOM   1351  H   CYS A  84      21.791   0.050  29.855  1.00  5.89           H
ATOM   1352  HA  CYS A  84      21.834  -2.725  29.664  1.00  6.28           H
ATOM   1353 1HB  CYS A  84      19.613  -1.106  30.451  1.00  6.54           H
ATOM   1354 2HB  CYS A  84      19.571  -2.699  30.323  1.00  6.54           H
ATOM   1355  N   ARG A  85      20.944  -2.786  27.327  1.00  5.70           N
ATOM   1356  CA  ARG A  85      20.508  -2.693  25.925  1.00  5.76           C
ATOM   1357  C   ARG A  85      19.873  -4.024  25.538  1.00  5.26           C
ATOM   1358  O   ARG A  85      20.433  -5.102  25.738  1.00  5.72           O
ATOM   1359  CB  ARG A  85      21.743  -2.429  25.049  1.00 10.12           C
ATOM   1360  CG  ARG A  85      21.537  -2.044  23.691  1.00 15.37           C
ATOM   1361  CD  ARG A  85      22.997  -1.467  23.292  1.00 20.64           C
ATOM   1362  NE  ARG A  85      23.474  -0.333  24.068  1.00 22.90           N
ATOM   1363  CZ  ARG A  85      23.330   0.911  23.584  1.00 28.29           C
ATOM   1364  NH1 ARG A  85      22.654   1.239  22.506  1.00 34.20           N
ATOM   1365  NH2 ARG A  85      23.850   1.876  24.363  1.00 40.38           N
ATOM   1366  H   ARG A  85      21.347  -3.513  27.616  1.00  6.83           H
ATOM   1367  HA  ARG A  85      19.846  -1.951  25.819  1.00  6.91           H
ATOM   1368 1HB  ARG A  85      22.277  -1.720  25.486  1.00 12.15           H
ATOM   1369 2HB  ARG A  85      22.294  -3.251  25.049  1.00 12.15           H
ATOM   1370 1HG  ARG A  85      21.288  -2.820  23.129  1.00 18.44           H
ATOM   1371 2HG  ARG A  85      20.839  -1.347  23.615  1.00 18.44           H
ATOM   1372 1HD  ARG A  85      23.655  -2.201  23.381  1.00 24.77           H
ATOM   1373 2HD  ARG A  85      22.975  -1.202  22.339  1.00 24.77           H
ATOM   1374  HE  ARG A  85      23.854  -0.462  24.851  1.00 27.48           H
ATOM   1375 1HH1 ARG A  85      22.248   0.617  22.035  1.00 41.04           H
ATOM   1376 2HH1 ARG A  85      22.608   2.082  22.255  1.00 41.04           H
ATOM   1377 1HH2 ARG A  85      24.303   1.662  25.087  1.00 48.46           H
ATOM   1378 2HH2 ARG A  85      23.737   2.723  24.150  1.00 48.46           H
ATOM   1379  N   GLU A  86      18.664  -3.940  25.001  1.00  5.60           N
ATOM   1380  CA  GLU A  86      17.914  -5.124  24.683  1.00  5.73           C
ATOM   1381  C   GLU A  86      18.647  -5.974  23.665  1.00  5.97           C
ATOM   1382  O   GLU A  86      19.160  -5.454  22.673  1.00  7.87           O
ATOM   1383  CB  GLU A  86      16.531  -4.711  24.153  1.00  7.68           C
ATOM   1384  CG  GLU A  86      15.620  -5.855  23.996  1.00  8.76           C
ATOM   1385  CD  GLU A  86      14.222  -5.487  23.579  1.00  8.06           C
ATOM   1386  OE1 GLU A  86      13.926  -4.375  23.145  1.00 11.11           O
ATOM   1387  OE2 GLU A  86      13.360  -6.412  23.600  1.00  8.57           O
ATOM   1388  H   GLU A  86      18.316  -3.148  24.837  1.00  6.72           H
ATOM   1389  HA  GLU A  86      17.791  -5.660  25.519  1.00  6.87           H
ATOM   1390 1HB  GLU A  86      16.126  -4.059  24.780  1.00  9.21           H
ATOM   1391 2HB  GLU A  86      16.641  -4.262  23.278  1.00  9.21           H
ATOM   1392 1HG  GLU A  86      16.000  -6.471  23.320  1.00 10.51           H
ATOM   1393 2HG  GLU A  86      15.575  -6.344  24.855  1.00 10.51           H
ATOM   1394  N   THR A  87      18.647  -7.289  23.866  1.00  5.62           N
ATOM   1395  CA  THR A  87      19.284  -8.212  22.963  1.00  5.72           C
ATOM   1396  C   THR A  87      18.283  -8.621  21.846  1.00  6.99           C
ATOM   1397  O   THR A  87      17.089  -8.484  21.939  1.00  8.92           O
ATOM   1398  CB  THR A  87      19.825  -9.431  23.731  1.00  5.94           C
ATOM   1399  CG2 THR A  87      20.926  -9.027  24.688  1.00  7.70           C
ATOM   1400  OG1 THR A  87      18.726 -10.028  24.379  1.00  6.94           O
ATOM   1401  H   THR A  87      18.242  -7.607  24.579  1.00  6.74           H
ATOM   1402  HA  THR A  87      20.057  -7.745  22.533  1.00  6.86           H
ATOM   1403  HB  THR A  87      20.199 -10.083  23.071  1.00  7.13           H
ATOM   1404 1HG2 THR A  87      20.576  -8.378  25.333  1.00 11.55           H
ATOM   1405 2HG2 THR A  87      21.253  -9.818  25.164  1.00 11.55           H
ATOM   1406 3HG2 THR A  87      21.663  -8.621  24.185  1.00 11.55           H
ATOM   1407  N   GLY A  88      18.882  -9.104  20.763  1.00  9.44           N
ATOM   1408  CA  GLY A  88      18.111  -9.374  19.548  1.00 12.36           C
ATOM   1409  C   GLY A  88      17.072 -10.426  19.676  1.00  9.89           C
ATOM   1410  O   GLY A  88      16.086 -10.441  18.949  1.00 13.59           O
ATOM   1411  H   GLY A  88      19.748  -9.263  20.776  1.00 11.32           H
ATOM   1412 1HA  GLY A  88      17.673  -8.533  19.263  1.00 14.83           H
ATOM   1413 2HA  GLY A  88      18.740  -9.639  18.831  1.00 14.83           H
ATOM   1414  N   SER A  89      17.298 -11.386  20.554  1.00  8.12           N
ATOM   1415  CA  SER A  89      16.340 -12.487  20.732  1.00  8.97           C
ATOM   1416  C   SER A  89      15.263 -12.141  21.758  1.00  9.35           C
ATOM   1417  O   SER A  89      14.377 -12.979  22.002  1.00 11.75           O
ATOM   1418  CB  SER A  89      17.067 -13.747  21.072  1.00 10.06           C
ATOM   1419  OG  SER A  89      17.801 -13.654  22.272  1.00 10.98           O
ATOM   1420  H   SER A  89      18.032 -11.367  21.039  1.00  9.75           H
ATOM   1421  HA  SER A  89      15.883 -12.631  19.854  1.00 10.77           H
ATOM   1422 1HB  SER A  89      17.685 -13.972  20.333  1.00 12.07           H
ATOM   1423 2HB  SER A  89      16.411 -14.485  21.152  1.00 12.07           H
ATOM   1424  N   SER A  90      15.343 -10.994  22.433  1.00  8.84           N
ATOM   1425  CA  SER A  90      14.312 -10.551  23.331  1.00  9.15           C
ATOM   1426  C   SER A  90      12.962 -10.305  22.609  1.00  8.87           C
ATOM   1427  O   SER A  90      12.947  -9.785  21.519  1.00 10.06           O
ATOM   1428  CB ASER A  90      14.840  -9.249  23.986  0.69  9.61           C
ATOM   1429  CB BSER A  90      14.649  -9.181  23.956  0.31 10.09           C
ATOM   1430  OG ASER A  90      14.048  -8.581  24.970  0.69  7.02           O
ATOM   1431  OG BSER A  90      15.638  -9.740  24.801  0.31  7.24           O
ATOM   1432  H   SER A  90      16.055 -10.489  22.324  1.00 10.61           H
ATOM   1433  HA ASER A  90      14.180 -11.243  24.041  1.00 10.98           H
ATOM   1434 1HB ASER A  90      15.713  -9.460  24.403  0.69 11.53           H
ATOM   1435 2HB ASER A  90      15.016  -8.602  23.259  0.69 11.53           H
ATOM   1436 1HB BSER A  90      15.015  -8.534  23.302  0.31 12.11           H
ATOM   1437 2HB BSER A  90      13.891  -8.782  24.452  0.31 12.11           H
ATOM   1438  HG ASER A  90      13.660  -7.921  24.623  0.69 10.52           H
ATOM   1439  N   LYS A  91      11.884 -10.580  23.339  1.00  8.09           N
ATOM   1440  CA  LYS A  91      10.565 -10.202  22.807  1.00  7.15           C
ATOM   1441  C   LYS A  91       9.629 -10.177  23.985  1.00  6.61           C
ATOM   1442  O   LYS A  91       9.526 -11.146  24.733  1.00  7.82           O
ATOM   1443  CB  LYS A  91      10.015 -11.148  21.739  1.00  8.72           C
ATOM   1444  CG  LYS A  91       8.797 -10.602  21.005  1.00  8.29           C
ATOM   1445  CD  LYS A  91       9.156  -9.528  19.992  1.00  9.02           C
ATOM   1446  CE  LYS A  91       7.985  -8.754  19.326  1.00  9.72           C
ATOM   1447  NZ  LYS A  91       7.300  -7.865  20.323  1.00  8.25           N
ATOM   1448  H   LYS A  91      11.958 -10.979  24.120  1.00  9.71           H
ATOM   1449  HA  LYS A  91      10.624  -9.281  22.422  1.00  8.59           H
ATOM   1450 1HB  LYS A  91      10.729 -11.334  21.079  1.00 10.47           H
ATOM   1451 2HB  LYS A  91       9.772 -12.006  22.168  1.00 10.47           H
ATOM   1452 1HG  LYS A  91       8.340 -11.346  20.539  1.00  9.94           H
ATOM   1453 2HG  LYS A  91       8.163 -10.224  21.666  1.00  9.94           H
ATOM   1454 1HD  LYS A  91       9.741  -8.867  20.442  1.00 10.82           H
ATOM   1455 2HD  LYS A  91       9.690  -9.951  19.274  1.00 10.82           H
ATOM   1456 1HE  LYS A  91       7.333  -9.399  18.954  1.00 11.67           H
ATOM   1457 2HE  LYS A  91       8.334  -8.206  18.579  1.00 11.67           H
ATOM   1458 1HZ  LYS A  91       7.901  -7.274  20.666  1.00 12.37           H
ATOM   1459 2HZ  LYS A  91       6.628  -7.409  19.911  1.00 12.37           H
ATOM   1460 3HZ  LYS A  91       6.955  -8.372  20.995  1.00 12.37           H
ATOM   1461  N   TYR A  92       8.936  -9.075  24.174  1.00  6.43           N
ATOM   1462  CA  TYR A  92       7.972  -8.895  25.268  1.00  6.76           C
ATOM   1463  C   TYR A  92       7.026 -10.102  25.299  1.00  7.47           C
ATOM   1464  O   TYR A  92       6.502 -10.519  24.277  1.00  8.77           O
ATOM   1465  CB  TYR A  92       7.188  -7.598  25.012  1.00  7.25           C
ATOM   1466  CG  TYR A  92       6.194  -7.278  26.076  1.00  7.74           C
ATOM   1467  CD1 TYR A  92       6.542  -6.640  27.250  1.00  7.21           C
ATOM   1468  CD2 TYR A  92       4.838  -7.634  25.900  1.00 11.86           C
ATOM   1469  CE1 TYR A  92       5.579  -6.359  28.238  1.00 10.55           C
ATOM   1470  CE2 TYR A  92       3.920  -7.315  26.849  1.00 15.10           C
ATOM   1471  CZ  TYR A  92       4.273  -6.676  27.987  1.00 13.61           C
ATOM   1472  OH  TYR A  92       3.318  -6.429  28.941  1.00 19.83           O
ATOM   1473  H   TYR A  92       9.056  -8.407  23.613  1.00  7.72           H
ATOM   1474  HA  TYR A  92       8.459  -8.827  26.139  1.00  8.11           H
ATOM   1475 1HB  TYR A  92       7.829  -6.847  24.938  1.00  8.70           H
ATOM   1476 2HB  TYR A  92       6.715  -7.677  24.146  1.00  8.70           H
ATOM   1477  HD1 TYR A  92       7.446  -6.386  27.394  1.00  8.66           H
ATOM   1478  HD2 TYR A  92       4.568  -8.097  25.116  1.00 14.23           H
ATOM   1479  HE1 TYR A  92       5.831  -5.958  29.061  1.00 12.67           H
ATOM   1480  HE2 TYR A  92       3.009  -7.546  26.710  1.00 18.11           H
ATOM   1481  N   PRO A  93       6.773 -10.683  26.461  1.00  8.39           N
ATOM   1482  CA  PRO A  93       7.098 -10.166  27.801  1.00  9.12           C
ATOM   1483  C   PRO A  93       8.451 -10.707  28.348  1.00  8.74           C
ATOM   1484  O   PRO A  93       8.731 -10.504  29.520  1.00 13.53           O
ATOM   1485  CB  PRO A  93       5.931 -10.754  28.640  1.00 11.55           C
ATOM   1486  CG  PRO A  93       5.698 -12.071  28.024  1.00 14.39           C
ATOM   1487  CD  PRO A  93       5.841 -11.836  26.513  1.00 11.89           C
ATOM   1488  HA  PRO A  93       7.081  -9.167  27.814  1.00 10.94           H
ATOM   1489 1HB  PRO A  93       6.188 -10.846  29.592  1.00 13.86           H
ATOM   1490 2HB  PRO A  93       5.125 -10.183  28.577  1.00 13.86           H
ATOM   1491 1HG  PRO A  93       4.792 -12.405  28.243  1.00 17.27           H
ATOM   1492 2HG  PRO A  93       6.367 -12.729  28.341  1.00 17.27           H
ATOM   1493 1HD  PRO A  93       6.224 -12.629  26.060  1.00 14.27           H
ATOM   1494 2HD  PRO A  93       4.969 -11.614  26.099  1.00 14.27           H
ATOM   1495  N   ASN A  94       9.237 -11.349  27.507  1.00  7.15           N
ATOM   1496  CA  ASN A  94      10.563 -11.898  27.896  1.00  7.65           C
ATOM   1497  C   ASN A  94      11.661 -10.957  27.418  1.00  7.21           C
ATOM   1498  O   ASN A  94      12.250 -11.089  26.362  1.00  9.12           O
ATOM   1499  CB  ASN A  94      10.722 -13.275  27.287  1.00  9.10           C
ATOM   1500  CG  ASN A  94       9.674 -14.225  27.816  1.00 10.37           C
ATOM   1501  ND2 ASN A  94       8.858 -14.731  26.931  1.00 12.86           N
ATOM   1502  OD1 ASN A  94       9.627 -14.463  28.998  1.00 14.03           O
ATOM   1503  H   ASN A  94       8.964 -11.458  26.678  1.00  8.58           H
ATOM   1504  HA  ASN A  94      10.607 -11.974  28.892  1.00  9.18           H
ATOM   1505 1HB  ASN A  94      10.641 -13.211  26.302  1.00 10.92           H
ATOM   1506 2HB  ASN A  94      11.623 -13.627  27.498  1.00 10.92           H
ATOM   1507 1HD2 ASN A  94       8.223 -15.285  27.184  1.00 15.43           H
ATOM   1508 2HD2 ASN A  94       8.944 -14.519  26.082  1.00 15.43           H
ATOM   1509  N   CYS A  95      11.891  -9.951  28.269  1.00  6.77           N
ATOM   1510  CA  CYS A  95      12.750  -8.848  27.966  1.00  5.78           C
ATOM   1511  C   CYS A  95      14.151  -9.162  28.480  1.00  5.68           C
ATOM   1512  O   CYS A  95      14.306  -9.392  29.685  1.00  7.89           O
ATOM   1513  CB  CYS A  95      12.278  -7.546  28.590  1.00  5.61           C
ATOM   1514  SG  CYS A  95      10.590  -7.058  28.124  1.00  6.25           S
ATOM   1515  H   CYS A  95      11.493  -9.968  29.054  1.00  8.12           H
ATOM   1516  HA  CYS A  95      12.789  -8.734  26.973  1.00  6.94           H
ATOM   1517 1HB  CYS A  95      12.322  -7.633  29.575  1.00  6.74           H
ATOM   1518 2HB  CYS A  95      12.902  -6.824  28.325  1.00  6.74           H
ATOM   1519  N   ALA A  96      15.127  -9.186  27.612  1.00  5.66           N
ATOM   1520  CA  ALA A  96      16.487  -9.562  27.937  1.00  5.58           C
ATOM   1521  C   ALA A  96      17.441  -8.475  27.433  1.00  4.87           C
ATOM   1522  O   ALA A  96      17.215  -7.845  26.404  1.00  5.35           O
ATOM   1523  CB  ALA A  96      16.811 -10.903  27.286  1.00  9.77           C
ATOM   1524  H   ALA A  96      14.947  -8.960  26.781  1.00  6.80           H
ATOM   1525  HA  ALA A  96      16.578  -9.647  28.930  1.00  6.70           H
ATOM   1526 1HB  ALA A  96      16.195 -11.587  27.623  1.00 14.65           H
ATOM   1527 2HB  ALA A  96      17.732 -11.157  27.504  1.00 14.65           H
ATOM   1528 3HB  ALA A  96      16.714 -10.826  26.314  1.00 14.65           H
ATOM   1529  N   TYR A  97      18.520  -8.314  28.208  1.00  4.95           N
ATOM   1530  CA  TYR A  97      19.387  -7.160  28.083  1.00  4.85           C
ATOM   1531  C   TYR A  97      20.850  -7.535  28.234  1.00  5.19           C
ATOM   1532  O   TYR A  97      21.216  -8.338  29.135  1.00  5.63           O
ATOM   1533  CB  TYR A  97      19.072  -6.140  29.234  1.00  5.10           C
ATOM   1534  CG  TYR A  97      17.711  -5.538  29.076  1.00  4.78           C
ATOM   1535  CD1 TYR A  97      17.527  -4.414  28.277  1.00  4.90           C
ATOM   1536  CD2 TYR A  97      16.585  -6.110  29.644  1.00  5.18           C
ATOM   1537  CE1 TYR A  97      16.282  -3.871  28.055  1.00  5.19           C
ATOM   1538  CE2 TYR A  97      15.315  -5.584  29.433  1.00  5.21           C
ATOM   1539  CZ  TYR A  97      15.168  -4.464  28.615  1.00  5.19           C
ATOM   1540  OH  TYR A  97      13.890  -3.985  28.413  1.00  6.14           O
ATOM   1541  H   TYR A  97      18.708  -8.927  28.811  1.00  5.94           H
ATOM   1542  HA  TYR A  97      19.241  -6.722  27.195  1.00  5.82           H
ATOM   1543 1HB  TYR A  97      19.126  -6.604  30.107  1.00  6.12           H
ATOM   1544 2HB  TYR A  97      19.751  -5.420  29.229  1.00  6.12           H
ATOM   1545  HD1 TYR A  97      18.285  -4.008  27.872  1.00  5.88           H
ATOM   1546  HD2 TYR A  97      16.683  -6.881  30.190  1.00  6.21           H
ATOM   1547  HE1 TYR A  97      16.190  -3.092  27.520  1.00  6.22           H
ATOM   1548  HE2 TYR A  97      14.556  -5.983  29.842  1.00  6.25           H
ATOM   1549  N   LYS A  98      21.702  -6.914  27.453  1.00  4.99           N
ATOM   1550  CA  LYS A  98      23.135  -6.942  27.695  1.00  5.21           C
ATOM   1551  C   LYS A  98      23.450  -5.889  28.758  1.00  4.82           C
ATOM   1552  O   LYS A  98      23.047  -4.740  28.650  1.00  5.69           O
ATOM   1553  CB  LYS A  98      23.882  -6.607  26.402  1.00  6.54           C
ATOM   1554  CG  LYS A  98      25.388  -6.537  26.558  1.00  8.72           C
ATOM   1555  CD  LYS A  98      26.118  -7.721  26.947  1.00 20.93           C
ATOM   1556  CE  LYS A  98      27.613  -7.334  26.682  1.00 27.85           C
ATOM   1557  NZ  LYS A  98      28.588  -8.011  27.614  1.00 34.24           N
ATOM   1558  H   LYS A  98      21.396  -6.465  26.761  1.00  5.99           H
ATOM   1559  HA  LYS A  98      23.408  -7.848  28.020  1.00  6.25           H
ATOM   1560 1HB  LYS A  98      23.664  -7.292  25.721  1.00  7.85           H
ATOM   1561 2HB  LYS A  98      23.556  -5.735  26.063  1.00  7.85           H
ATOM   1562 1HG  LYS A  98      25.762  -6.228  25.695  1.00 10.47           H
ATOM   1563 2HG  LYS A  98      25.584  -5.833  27.226  1.00 10.47           H
ATOM   1564 1HD  LYS A  98      25.969  -7.932  27.903  1.00 25.12           H
ATOM   1565 2HD  LYS A  98      25.849  -8.501  26.399  1.00 25.12           H
ATOM   1566 1HE  LYS A  98      27.844  -7.573  25.750  1.00 33.42           H
ATOM   1567 2HE  LYS A  98      27.710  -6.354  26.775  1.00 33.42           H
ATOM   1568 1HZ  LYS A  98      28.298  -8.854  27.797  1.00 51.36           H
ATOM   1569 2HZ  LYS A  98      29.407  -8.051  27.220  1.00 51.36           H
ATOM   1570 3HZ  LYS A  98      28.647  -7.536  28.388  1.00 51.36           H
ATOM   1571  N   THR A  99      24.188  -6.320  29.786  1.00  4.71           N
ATOM   1572  CA  THR A  99      24.717  -5.440  30.819  1.00  4.55           C
ATOM   1573  C   THR A  99      26.147  -5.040  30.442  1.00  5.05           C
ATOM   1574  O   THR A  99      27.001  -5.921  30.293  1.00  6.39           O
ATOM   1575  CB  THR A  99      24.726  -6.196  32.171  1.00  4.73           C
ATOM   1576  CG2 THR A  99      25.410  -5.418  33.270  1.00  5.41           C
ATOM   1577  OG1 THR A  99      23.396  -6.445  32.584  1.00  5.10           O
ATOM   1578  H   THR A  99      24.363  -7.181  29.841  1.00  5.65           H
ATOM   1579  HA  THR A  99      24.145  -4.623  30.893  1.00  5.46           H
ATOM   1580  HB  THR A  99      25.197  -7.070  32.051  1.00  5.67           H
ATOM   1581 1HG2 THR A  99      26.337  -5.236  33.013  1.00  8.12           H
ATOM   1582 2HG2 THR A  99      24.938  -4.571  33.413  1.00  8.12           H
ATOM   1583 3HG2 THR A  99      25.398  -5.943  34.098  1.00  8.12           H
ATOM   1584  N   THR A 100      26.388  -3.749  30.330  1.00  5.66           N
ATOM   1585  CA  THR A 100      27.737  -3.232  30.051  1.00  6.78           C
ATOM   1586  C   THR A 100      28.104  -2.235  31.144  1.00  6.20           C
ATOM   1587  O   THR A 100      27.426  -1.217  31.319  1.00  6.60           O
ATOM   1588  CB  THR A 100      27.822  -2.586  28.690  1.00  8.21           C
ATOM   1589  CG2 THR A 100      29.273  -2.181  28.427  1.00 14.72           C
ATOM   1590  OG1 THR A 100      27.424  -3.506  27.685  1.00  9.41           O
ATOM   1591  H   THR A 100      25.723  -3.180  30.426  1.00  6.80           H
ATOM   1592  HA  THR A 100      28.384  -3.994  30.083  1.00  8.14           H
ATOM   1593  HB  THR A 100      27.234  -1.778  28.661  1.00  9.86           H
ATOM   1594 1HG2 THR A 100      29.570  -1.558  29.123  1.00 22.09           H
ATOM   1595 2HG2 THR A 100      29.842  -2.979  28.438  1.00 22.09           H
ATOM   1596 3HG2 THR A 100      29.338  -1.747  27.550  1.00 22.09           H
ATOM   1597  N   GLN A 101      29.172  -2.499  31.858  1.00  6.70           N
ATOM   1598  CA  GLN A 101      29.716  -1.551  32.827  1.00  6.32           C
ATOM   1599  C   GLN A 101      30.477  -0.453  32.114  1.00  5.98           C
ATOM   1600  O   GLN A 101      31.187  -0.708  31.135  1.00  7.77           O
ATOM   1601  CB  GLN A 101      30.677  -2.267  33.793  1.00  7.47           C
ATOM   1602  CG  GLN A 101      30.073  -3.408  34.620  1.00  8.73           C
ATOM   1603  CD  GLN A 101      31.091  -4.012  35.550  1.00 10.46           C
ATOM   1604  NE2 GLN A 101      30.696  -4.417  36.761  1.00 10.78           N
ATOM   1605  OE1 GLN A 101      32.239  -4.200  35.149  1.00 13.56           O
ATOM   1606  H   GLN A 101      29.575  -3.274  31.749  1.00  8.04           H
ATOM   1607  HA  GLN A 101      28.965  -1.146  33.349  1.00  7.59           H
ATOM   1608 1HB  GLN A 101      31.432  -2.631  33.266  1.00  8.96           H
ATOM   1609 2HB  GLN A 101      31.049  -1.594  34.417  1.00  8.96           H
ATOM   1610 1HG  GLN A 101      29.311  -3.062  35.149  1.00 10.48           H
ATOM   1611 2HG  GLN A 101      29.729  -4.108  34.011  1.00 10.48           H
ATOM   1612 1HE2 GLN A 101      31.262  -4.829  37.293  1.00 12.93           H
ATOM   1613 2HE2 GLN A 101      29.870  -4.270  37.026  1.00 12.93           H
ATOM   1614  N   ALA A 102      30.396   0.766  32.624  1.00  5.67           N
ATOM   1615  CA  ALA A 102      31.139   1.872  32.046  1.00  5.89           C
ATOM   1616  C   ALA A 102      31.481   2.883  33.129  1.00  5.12           C
ATOM   1617  O   ALA A 102      30.928   2.909  34.229  1.00  5.24           O
ATOM   1618  CB  ALA A 102      30.347   2.533  30.915  1.00  8.03           C
ATOM   1619  H   ALA A 102      29.884   0.909  33.325  1.00  6.80           H
ATOM   1620  HA  ALA A 102      31.993   1.515  31.666  1.00  7.07           H
ATOM   1621 1HB  ALA A 102      29.514   2.905  31.274  1.00 12.04           H
ATOM   1622 2HB  ALA A 102      30.137   1.865  30.229  1.00 12.04           H
ATOM   1623 3HB  ALA A 102      30.882   3.252  30.519  1.00 12.04           H
ATOM   1624  N   ASN A 103      32.427   3.771  32.776  1.00  5.68           N
ATOM   1625  CA  ASN A 103      32.829   4.896  33.645  1.00  5.89           C
ATOM   1626  C   ASN A 103      32.946   6.103  32.712  1.00  6.26           C
ATOM   1627  O   ASN A 103      33.919   6.206  31.975  1.00  9.51           O
ATOM   1628  CB AASN A 103      34.076   4.659  34.435  0.67  7.48           C
ATOM   1629  CB BASN A 103      34.217   4.533  34.154  0.33  5.65           C
ATOM   1630  CG AASN A 103      33.867   3.650  35.499  0.67  9.04           C
ATOM   1631  CG BASN A 103      34.929   5.513  35.060  0.33  6.29           C
ATOM   1632  ND2AASN A 103      33.399   4.098  36.653  0.67  9.21           N
ATOM   1633  OD1AASN A 103      34.160   2.442  35.175  0.67 11.60           O
ATOM   1634  ND2BASN A 103      36.221   5.333  35.311  0.33  7.91           N
ATOM   1635  OD1BASN A 103      34.288   6.422  35.585  0.33  6.01           O
ATOM   1636  H   ASN A 103      32.823   3.677  31.996  1.00  6.82           H
ATOM   1637  HA AASN A 103      32.084   5.072  34.288  1.00  7.07           H
ATOM   1638 1HB AASN A 103      34.794   4.350  33.828  0.67  8.98           H
ATOM   1639 2HB AASN A 103      34.369   5.511  34.846  0.67  8.98           H
ATOM   1640 1HB BASN A 103      34.144   3.672  34.639  0.33  6.78           H
ATOM   1641 2HB BASN A 103      34.796   4.375  33.366  0.33  6.78           H
ATOM   1642 1HD2AASN A 103      33.253   3.537  37.316  0.67 11.05           H
ATOM   1643 2HD2AASN A 103      33.233   4.956  36.758  0.67 11.05           H
ATOM   1644 1HD2BASN A 103      36.641   5.872  35.867  0.33  9.49           H
ATOM   1645 2HD2BASN A 103      36.658   4.676  34.923  0.33  9.49           H
ATOM   1646  N   LYS A 104      31.899   6.926  32.695  1.00  5.42           N
ATOM   1647  CA  LYS A 104      31.751   7.963  31.672  1.00  5.53           C
ATOM   1648  C   LYS A 104      31.234   9.222  32.305  1.00  5.11           C
ATOM   1649  O   LYS A 104      30.632   9.219  33.402  1.00  5.33           O
ATOM   1650  CB  LYS A 104      30.815   7.513  30.579  1.00  6.99           C
ATOM   1651  CG ALYS A 104      31.106   6.210  29.834  0.49  8.51           C
ATOM   1652  CG BLYS A 104      31.537   6.464  29.668  0.51  9.47           C
ATOM   1653  CD ALYS A 104      32.195   6.540  28.779  0.49 11.51           C
ATOM   1654  CD BLYS A 104      30.574   5.902  28.621  0.51 11.29           C
ATOM   1655  CE ALYS A 104      32.535   5.278  28.001  0.49 14.88           C
ATOM   1656  CE BLYS A 104      30.427   6.804  27.460  0.51 15.02           C
ATOM   1657  NZ ALYS A 104      33.775   5.604  27.158  0.49 24.37           N
ATOM   1658  NZ BLYS A 104      29.549   6.173  26.432  0.51 18.97           N
ATOM   1659  H   LYS A 104      31.280   6.844  33.315  1.00  6.50           H
ATOM   1660 1HB ALYS A 104      29.911   7.435  30.975  1.00  8.39           H
ATOM   1661 2HB ALYS A 104      30.774   8.238  29.906  1.00  8.39           H
ATOM   1662  HA  LYS A 104      32.648   8.150  31.271  1.00  6.64           H
ATOM   1663 1HG ALYS A 104      31.432   5.518  30.463  0.49 10.22           H
ATOM   1664 2HG ALYS A 104      30.286   5.875  29.392  0.49 10.22           H
ATOM   1665 1HG BLYS A 104      32.305   6.894  29.213  0.51 11.36           H
ATOM   1666 2HG BLYS A 104      31.886   5.725  30.227  0.51 11.36           H
ATOM   1667 1HD ALYS A 104      31.862   7.237  28.159  0.49 13.81           H
ATOM   1668 2HD ALYS A 104      33.005   6.887  29.229  0.49 13.81           H
ATOM   1669 1HD BLYS A 104      29.687   5.760  29.037  0.51 13.55           H
ATOM   1670 2HD BLYS A 104      30.908   5.023  28.310  0.51 13.55           H
ATOM   1671 1HE ALYS A 104      32.727   4.531  28.622  0.49 17.86           H
ATOM   1672 2HE ALYS A 104      31.779   5.017  27.418  0.49 17.86           H
ATOM   1673 1HE BLYS A 104      30.032   7.663  27.753  0.51 18.03           H
ATOM   1674 2HE BLYS A 104      31.317   6.991  27.068  0.51 18.03           H
ATOM   1675 1HZ BLYS A 104      29.854   5.337  26.243  0.51 28.45           H
ATOM   1676 2HZ BLYS A 104      28.698   6.120  26.750  0.51 28.45           H
ATOM   1677 3HZ BLYS A 104      29.558   6.677  25.674  0.51 28.45           H
ATOM   1678  N   HIS A 105      31.407  10.331  31.618  1.00  5.65           N
ATOM   1679  CA  HIS A 105      30.691  11.560  31.994  1.00  5.69           C
ATOM   1680  C   HIS A 105      29.251  11.390  31.639  1.00  6.55           C
ATOM   1681  O   HIS A 105      28.925  10.883  30.583  1.00 10.73           O
ATOM   1682  CB  HIS A 105      31.288  12.779  31.262  1.00  6.75           C
ATOM   1683  CG  HIS A 105      32.740  12.929  31.447  1.00  6.99           C
ATOM   1684  CD2 HIS A 105      33.715  12.387  30.636  1.00  9.31           C
ATOM   1685  ND1 HIS A 105      33.356  13.553  32.424  1.00  8.29           N
ATOM   1686  CE1 HIS A 105      34.718  13.493  32.268  1.00  9.65           C
ATOM   1687  NE2 HIS A 105      34.908  12.772  31.196  1.00 12.16           N
ATOM   1688  H   HIS A 105      31.955  10.338  30.929  1.00  6.78           H
ATOM   1689  HA  HIS A 105      30.771  11.698  32.981  1.00  6.83           H
ATOM   1690 1HB  HIS A 105      30.839  13.599  31.588  1.00  8.09           H
ATOM   1691 2HB  HIS A 105      31.097  12.696  30.294  1.00  8.09           H
ATOM   1692  HD1 HIS A 105      32.949  13.957  33.091  1.00  9.95           H
ATOM   1693  HD2 HIS A 105      33.587  11.860  29.856  1.00 11.17           H
ATOM   1694  HE1 HIS A 105      35.380  13.891  32.821  1.00 11.59           H
ATOM   1695  N   ILE A 106      28.348  11.750  32.557  1.00  5.49           N
ATOM   1696  CA  ILE A 106      26.928  11.636  32.325  1.00  5.50           C
ATOM   1697  C   ILE A 106      26.392  13.024  31.915  1.00  4.76           C
ATOM   1698  O   ILE A 106      26.897  14.055  32.321  1.00  5.02           O
ATOM   1699  CB  ILE A 106      26.142  11.059  33.522  1.00  5.71           C
ATOM   1700  CG1 ILE A 106      26.147  11.969  34.729  1.00  6.14           C
ATOM   1701  CG2 ILE A 106      26.672   9.652  33.828  1.00  8.22           C
ATOM   1702  CD1 ILE A 106      25.163  11.554  35.825  1.00  7.57           C
ATOM   1703  H   ILE A 106      28.629  12.067  33.329  1.00  6.59           H
ATOM   1704  HA  ILE A 106      26.796  11.018  31.549  1.00  6.60           H
ATOM   1705  HB  ILE A 106      25.190  10.959  33.231  1.00  6.85           H
ATOM   1706 1HG1 ILE A 106      27.060  11.987  35.110  1.00  7.37           H
ATOM   1707 2HG1 ILE A 106      25.927  12.888  34.435  1.00  7.37           H
ATOM   1708 1HG2 ILE A 106      26.639   9.107  33.015  1.00 12.33           H
ATOM   1709 2HG2 ILE A 106      27.598   9.713  34.143  1.00 12.33           H
ATOM   1710 3HG2 ILE A 106      26.117   9.238  34.522  1.00 12.33           H
ATOM   1711 1HD1 ILE A 106      25.384  10.651  36.136  1.00 11.35           H
ATOM   1712 2HD1 ILE A 106      25.225  12.182  36.574  1.00 11.35           H
ATOM   1713 3HD1 ILE A 106      24.252  11.562  35.465  1.00 11.35           H
ATOM   1714  N   ILE A 107      25.286  12.975  31.162  1.00  4.80           N
ATOM   1715  CA  ILE A 107      24.577  14.172  30.754  1.00  4.63           C
ATOM   1716  C   ILE A 107      23.115  13.998  31.168  1.00  4.61           C
ATOM   1717  O   ILE A 107      22.461  13.047  30.745  1.00  5.13           O
ATOM   1718  CB  ILE A 107      24.668  14.462  29.226  1.00  5.20           C
ATOM   1719  CG1AILE A 107      26.134  14.599  28.816  0.77  6.59           C
ATOM   1720  CG1BILE A 107      26.092  14.779  28.773  0.23  6.57           C
ATOM   1721  CG2 ILE A 107      23.837  15.692  28.911  1.00  5.60           C
ATOM   1722  CD1AILE A 107      26.407  14.614  27.356  0.77  8.12           C
ATOM   1723  CD1BILE A 107      26.869  13.526  28.475  0.23  7.65           C
ATOM   1724  H   ILE A 107      24.980  12.191  30.907  1.00  5.76           H
ATOM   1725  HB AILE A 107      24.275  13.685  28.735  1.00  6.24           H
ATOM   1726  HA  ILE A 107      24.957  14.953  31.250  1.00  5.55           H
ATOM   1727 1HG1AILE A 107      26.489  15.437  29.206  0.77  7.91           H
ATOM   1728 2HG1AILE A 107      26.640  13.848  29.218  0.77  7.91           H
ATOM   1729 1HG1BILE A 107      26.059  15.345  27.962  0.23  7.89           H
ATOM   1730 2HG1BILE A 107      26.555  15.290  29.483  0.23  7.89           H
ATOM   1731 1HG2 ILE A 107      24.179  16.456  29.421  1.00  8.41           H
ATOM   1732 2HG2 ILE A 107      23.894  15.888  27.952  1.00  8.41           H
ATOM   1733 3HG2 ILE A 107      22.903  15.527  29.157  1.00  8.41           H
ATOM   1734 1HD1AILE A 107      25.919  15.355  26.940  0.77 12.18           H
ATOM   1735 2HD1AILE A 107      27.368  14.729  27.204  0.77 12.18           H
ATOM   1736 3HD1AILE A 107      26.113  13.767  26.960  0.77 12.18           H
ATOM   1737 1HD1BILE A 107      26.879  12.951  29.268  0.23 11.47           H
ATOM   1738 2HD1BILE A 107      26.445  13.048  27.731  0.23 11.47           H
ATOM   1739 3HD1BILE A 107      27.788  13.761  28.230  0.23 11.47           H
ATOM   1740  N   VAL A 108      22.672  14.910  32.045  1.00  4.98           N
ATOM   1741  CA  VAL A 108      21.292  14.868  32.546  1.00  5.08           C
ATOM   1742  C   VAL A 108      20.598  16.171  32.164  1.00  5.33           C
ATOM   1743  O   VAL A 108      21.200  17.239  32.136  1.00  5.84           O
ATOM   1744  CB  VAL A 108      21.256  14.650  34.073  1.00  5.62           C
ATOM   1745  CG1 VAL A 108      21.725  13.221  34.389  1.00  6.91           C
ATOM   1746  CG2 VAL A 108      22.055  15.688  34.851  1.00  6.37           C
ATOM   1747  H   VAL A 108      23.216  15.543  32.324  1.00  5.97           H
ATOM   1748  HA  VAL A 108      20.814  14.110  32.103  1.00  6.09           H
ATOM   1749  HB  VAL A 108      20.302  14.724  34.365  1.00  6.75           H
ATOM   1750 1HG1 VAL A 108      21.181  12.580  33.885  1.00 10.36           H
ATOM   1751 2HG1 VAL A 108      22.666  13.123  34.134  1.00 10.36           H
ATOM   1752 3HG1 VAL A 108      21.627  13.050  35.349  1.00 10.36           H
ATOM   1753 1HG2 VAL A 108      21.702  16.582  34.659  1.00  9.56           H
ATOM   1754 2HG2 VAL A 108      21.980  15.506  35.811  1.00  9.56           H
ATOM   1755 3HG2 VAL A 108      22.996  15.643  34.582  1.00  9.56           H
ATOM   1756  N   ALA A 109      19.297  16.065  31.955  1.00  5.35           N
ATOM   1757  CA  ALA A 109      18.420  17.217  31.878  1.00  5.99           C
ATOM   1758  C   ALA A 109      17.959  17.579  33.275  1.00  5.89           C
ATOM   1759  O   ALA A 109      17.621  16.657  34.022  1.00  6.21           O
ATOM   1760  CB  ALA A 109      17.202  16.943  30.974  1.00  8.00           C
ATOM   1761  H   ALA A 109      18.949  15.263  31.859  1.00  6.43           H
ATOM   1762  HA  ALA A 109      18.934  17.987  31.500  1.00  7.19           H
ATOM   1763 1HB  ALA A 109      17.509  16.718  30.071  1.00 11.99           H
ATOM   1764 2HB  ALA A 109      16.636  17.742  30.937  1.00 11.99           H
ATOM   1765 3HB  ALA A 109      16.685  16.194  31.339  1.00 11.99           H
ATOM   1766  N   CYS A 110      17.947  18.866  33.612  1.00  5.89           N
ATOM   1767  CA  CYS A 110      17.543  19.338  34.909  1.00  6.12           C
ATOM   1768  C   CYS A 110      16.414  20.352  34.818  1.00  6.37           C
ATOM   1769  O   CYS A 110      16.347  21.148  33.863  1.00  9.23           O
ATOM   1770  CB  CYS A 110      18.695  19.961  35.671  1.00  6.39           C
ATOM   1771  SG  CYS A 110      20.089  18.780  35.804  1.00  6.03           S
ATOM   1772  H   CYS A 110      18.199  19.459  33.012  1.00  7.07           H
ATOM   1773  HA  CYS A 110      17.212  18.554  35.435  1.00  7.35           H
ATOM   1774 1HB  CYS A 110      18.392  20.220  36.577  1.00  7.66           H
ATOM   1775 2HB  CYS A 110      18.998  20.779  35.203  1.00  7.66           H
ATOM   1776  N   GLU A 111      15.550  20.366  35.815  1.00  6.59           N
ATOM   1777  CA  GLU A 111      14.409  21.271  35.868  1.00  8.39           C
ATOM   1778  C   GLU A 111      13.979  21.474  37.309  1.00  8.08           C
ATOM   1779  O   GLU A 111      14.232  20.628  38.142  1.00  9.05           O
ATOM   1780  CB  GLU A 111      13.221  20.731  35.049  1.00 12.35           C
ATOM   1781  CG  GLU A 111      13.439  20.559  33.603  1.00 22.94           C
ATOM   1782  CD  GLU A 111      13.209  21.733  32.624  1.00 48.38           C
ATOM   1783  OE1 GLU A 111      13.884  22.794  32.963  1.00 33.04           O
ATOM   1784  OE2 GLU A 111      12.408  21.572  31.620  1.00 33.65           O
ATOM   1785  H   GLU A 111      15.668  19.802  36.480  1.00  7.91           H
ATOM   1786  HA  GLU A 111      14.684  22.154  35.489  1.00 10.06           H
ATOM   1787 1HB  GLU A 111      12.958  19.855  35.428  1.00 14.82           H
ATOM   1788 2HB  GLU A 111      12.456  21.347  35.174  1.00 14.82           H
ATOM   1789  N   GLY A 112      13.270  22.555  37.505  1.00 10.17           N
ATOM   1790  CA  GLY A 112      12.518  22.800  38.749  1.00 13.67           C
ATOM   1791  C   GLY A 112      13.223  23.746  39.720  1.00 12.41           C
ATOM   1792  O   GLY A 112      14.261  24.213  39.471  1.00 10.53           O
ATOM   1793  H   GLY A 112      13.241  23.162  36.868  1.00 12.21           H
ATOM   1794 1HA  GLY A 112      11.634  23.181  38.517  1.00 16.41           H
ATOM   1795 2HA  GLY A 112      12.362  21.934  39.203  1.00 16.41           H
ATOM   1796  N   ASN A 113      12.498  23.969  40.878  1.00 14.94           N
ATOM   1797  CA  ASN A 113      13.140  24.668  42.054  1.00 17.23           C
ATOM   1798  C   ASN A 113      12.714  23.820  43.210  1.00 20.31           C
ATOM   1799  O   ASN A 113      11.547  23.722  43.561  1.00 23.11           O
ATOM   1800  CB  ASN A 113      12.651  26.088  42.217  1.00 19.21           C
ATOM   1801  CG  ASN A 113      13.486  26.754  43.327  1.00 17.57           C
ATOM   1802  ND2 ASN A 113      12.876  27.967  43.532  1.00 42.93           N
ATOM   1803  OD1 ASN A 113      14.537  26.544  43.938  1.00 16.95           O
ATOM   1804  H   ASN A 113      11.661  23.703  40.930  1.00 17.93           H
ATOM   1805  HA  ASN A 113      14.136  24.653  41.964  1.00 20.68           H
ATOM   1806 1HB  ASN A 113      12.757  26.584  41.367  1.00 23.06           H
ATOM   1807 2HB  ASN A 113      11.693  26.091  42.464  1.00 23.06           H
ATOM   1808 1HD2 ASN A 113      13.237  28.553  44.080  1.00 51.52           H
ATOM   1809 2HD2 ASN A 113      12.125  28.158  43.116  1.00 51.52           H
ATOM   1810  N   PRO A 114      13.602  22.997  43.742  1.00 18.72           N
ATOM   1811  CA  PRO A 114      15.005  22.978  43.380  1.00 14.43           C
ATOM   1812  C   PRO A 114      15.321  22.410  42.035  1.00 10.96           C
ATOM   1813  O   PRO A 114      14.532  21.606  41.463  1.00 11.61           O
ATOM   1814  CB  PRO A 114      15.561  22.078  44.507  1.00 17.16           C
ATOM   1815  CG  PRO A 114      14.431  21.131  44.853  1.00 16.38           C
ATOM   1816  CD  PRO A 114      13.246  22.060  44.833  1.00 18.71           C
ATOM   1817  HA  PRO A 114      15.388  23.898  43.459  1.00 17.31           H
ATOM   1818 1HB  PRO A 114      16.355  21.576  44.195  1.00 20.59           H
ATOM   1819 2HB  PRO A 114      15.816  22.620  45.295  1.00 20.59           H
ATOM   1820 1HG  PRO A 114      14.559  20.725  45.747  1.00 19.66           H
ATOM   1821 2HG  PRO A 114      14.340  20.413  44.177  1.00 19.66           H
ATOM   1822 1HD  PRO A 114      12.409  21.572  44.630  1.00 22.45           H
ATOM   1823 2HD  PRO A 114      13.146  22.535  45.696  1.00 22.45           H
ATOM   1824  N   TYR A 115      16.468  22.766  41.480  1.00  9.08           N
ATOM   1825  CA  TYR A 115      16.845  22.429  40.109  1.00  7.80           C
ATOM   1826  C   TYR A 115      17.578  21.095  40.126  1.00  7.00           C
ATOM   1827  O   TYR A 115      18.732  21.047  40.601  1.00  8.95           O
ATOM   1828  CB  TYR A 115      17.714  23.579  39.623  1.00  7.57           C
ATOM   1829  CG  TYR A 115      17.890  23.587  38.112  1.00  6.69           C
ATOM   1830  CD1 TYR A 115      16.835  23.912  37.270  1.00  7.63           C
ATOM   1831  CD2 TYR A 115      19.137  23.356  37.505  1.00  5.87           C
ATOM   1832  CE1 TYR A 115      16.981  24.004  35.920  1.00  7.40           C
ATOM   1833  CE2 TYR A 115      19.311  23.437  36.146  1.00  5.60           C
ATOM   1834  CZ  TYR A 115      18.238  23.764  35.342  1.00  6.00           C
ATOM   1835  OH  TYR A 115      18.431  23.892  34.002  1.00  6.36           O
ATOM   1836  H   TYR A 115      17.036  23.232  41.965  1.00 10.90           H
ATOM   1837  HA  TYR A 115      16.026  22.359  39.539  1.00  9.36           H
ATOM   1838 1HB  TYR A 115      17.305  24.435  39.905  1.00  9.09           H
ATOM   1839 2HB  TYR A 115      18.605  23.514  40.051  1.00  9.09           H
ATOM   1840  HD1 TYR A 115      15.980  24.077  37.650  1.00  9.16           H
ATOM   1841  HD2 TYR A 115      19.883  23.138  38.052  1.00  7.05           H
ATOM   1842  HE1 TYR A 115      16.238  24.230  35.373  1.00  8.88           H
ATOM   1843  HE2 TYR A 115      20.163  23.268  35.762  1.00  6.72           H
ATOM   1844  HH  TYR A 115      17.699  24.071  33.630  1.00  9.54           H
ATOM   1845  N   VAL A 116      16.927  20.043  39.668  1.00  6.30           N
ATOM   1846  CA  VAL A 116      17.386  18.674  39.876  1.00  6.11           C
ATOM   1847  C   VAL A 116      17.268  17.860  38.603  1.00  5.72           C
ATOM   1848  O   VAL A 116      16.557  18.209  37.660  1.00  5.52           O
ATOM   1849  CB  VAL A 116      16.611  18.007  41.033  1.00  7.51           C
ATOM   1850  CG1 VAL A 116      16.868  18.734  42.364  1.00  9.51           C
ATOM   1851  CG2 VAL A 116      15.094  17.996  40.712  1.00  9.88           C
ATOM   1852  H   VAL A 116      16.182  20.173  39.218  1.00  7.56           H
ATOM   1853  HA  VAL A 116      18.352  18.708  40.132  1.00  7.33           H
ATOM   1854  HB  VAL A 116      16.924  17.061  41.122  1.00  9.01           H
ATOM   1855 1HG1 VAL A 116      17.830  18.748  42.548  1.00 14.27           H
ATOM   1856 2HG1 VAL A 116      16.533  19.653  42.303  1.00 14.27           H
ATOM   1857 3HG1 VAL A 116      16.403  18.265  43.088  1.00 14.27           H
ATOM   1858 1HG2 VAL A 116      14.943  17.524  39.866  1.00 14.82           H
ATOM   1859 2HG2 VAL A 116      14.611  17.540  41.432  1.00 14.82           H
ATOM   1860 3HG2 VAL A 116      14.771  18.918  40.633  1.00 14.82           H
ATOM   1861  N   PRO A 117      17.941  16.704  38.571  1.00  6.17           N
ATOM   1862  CA  PRO A 117      17.878  15.851  37.365  1.00  5.80           C
ATOM   1863  C   PRO A 117      16.481  15.277  37.150  1.00  6.05           C
ATOM   1864  O   PRO A 117      15.858  14.730  38.073  1.00  6.91           O
ATOM   1865  CB  PRO A 117      18.902  14.723  37.656  1.00  8.27           C
ATOM   1866  CG  PRO A 117      19.842  15.364  38.646  1.00  9.70           C
ATOM   1867  CD  PRO A 117      18.917  16.189  39.537  1.00  8.05           C
ATOM   1868  HA  PRO A 117      18.162  16.372  36.561  1.00  6.96           H
ATOM   1869 1HB  PRO A 117      18.458  13.930  38.047  1.00  9.92           H
ATOM   1870 2HB  PRO A 117      19.381  14.454  36.832  1.00  9.92           H
ATOM   1871 1HG  PRO A 117      20.324  14.678  39.172  1.00 11.65           H
ATOM   1872 2HG  PRO A 117      20.502  15.942  38.187  1.00 11.65           H
ATOM   1873 1HD  PRO A 117      18.482  15.626  40.225  1.00  9.66           H
ATOM   1874 2HD  PRO A 117      19.408  16.926  39.982  1.00  9.66           H
ATOM   1875  N   VAL A 118      16.038  15.340  35.893  1.00  6.66           N
ATOM   1876  CA  VAL A 118      14.758  14.777  35.481  1.00  7.43           C
ATOM   1877  C   VAL A 118      14.874  13.848  34.313  1.00  7.09           C
ATOM   1878  O   VAL A 118      13.923  13.050  34.047  1.00  9.91           O
ATOM   1879  CB  VAL A 118      13.726  15.893  35.230  1.00  8.53           C
ATOM   1880  CG1 VAL A 118      13.423  16.591  36.565  1.00  9.70           C
ATOM   1881  CG2 VAL A 118      14.107  16.870  34.129  1.00  9.81           C
ATOM   1882  H   VAL A 118      16.538  15.738  35.288  1.00  7.99           H
ATOM   1883  HA  VAL A 118      14.418  14.235  36.250  1.00  8.91           H
ATOM   1884  HB  VAL A 118      12.881  15.445  34.939  1.00 10.24           H
ATOM   1885 1HG1 VAL A 118      13.174  15.921  37.235  1.00 14.55           H
ATOM   1886 2HG1 VAL A 118      14.219  17.075  36.868  1.00 14.55           H
ATOM   1887 3HG1 VAL A 118      12.683  17.222  36.443  1.00 14.55           H
ATOM   1888 1HG2 VAL A 118      14.275  16.378  33.299  1.00 14.72           H
ATOM   1889 2HG2 VAL A 118      13.375  17.506  33.990  1.00 14.72           H
ATOM   1890 3HG2 VAL A 118      14.917  17.356  34.391  1.00 14.72           H
ATOM   1891  N   HIS A 119      15.927  13.859  33.512  1.00  7.00           N
ATOM   1892  CA  HIS A 119      16.075  12.904  32.428  1.00  6.82           C
ATOM   1893  C   HIS A 119      17.544  12.498  32.356  1.00  6.51           C
ATOM   1894  O   HIS A 119      18.427  13.336  32.580  1.00  6.72           O
ATOM   1895  CB  HIS A 119      15.652  13.336  31.027  1.00  9.73           C
ATOM   1896  CG  HIS A 119      14.280  13.808  30.940  1.00 13.41           C
ATOM   1897  CD2 HIS A 119      13.757  15.079  30.907  1.00 18.29           C
ATOM   1898  ND1 HIS A 119      13.221  12.963  31.058  1.00 16.91           N
ATOM   1899  CE1 HIS A 119      12.050  13.633  31.025  1.00 21.63           C
ATOM   1900  NE2 HIS A 119      12.349  14.916  30.972  1.00 23.13           N
ATOM   1901  H   HIS A 119      16.556  14.461  33.640  1.00  8.40           H
ATOM   1902  HA  HIS A 119      15.546  12.090  32.667  1.00  8.19           H
ATOM   1903 1HB  HIS A 119      15.764  12.570  30.411  1.00 11.67           H
ATOM   1904 2HB  HIS A 119      16.257  14.058  30.721  1.00 11.67           H
ATOM   1905  HD1 HIS A 119      13.290  12.090  31.144  1.00 20.29           H
ATOM   1906  HD2 HIS A 119      14.238  15.896  30.851  1.00 21.95           H
ATOM   1907  HE1 HIS A 119      11.178  13.255  31.037  1.00 25.96           H
ATOM   1908  N   PHE A 120      17.802  11.262  31.998  1.00  6.65           N
ATOM   1909  CA  PHE A 120      19.139  10.801  31.608  1.00  6.37           C
ATOM   1910  C   PHE A 120      19.281  10.967  30.111  1.00  5.95           C
ATOM   1911  O   PHE A 120      18.572  10.323  29.360  1.00  8.45           O
ATOM   1912  CB  PHE A 120      19.382   9.354  32.018  1.00  6.77           C
ATOM   1913  CG  PHE A 120      20.838   8.973  31.866  1.00  6.92           C
ATOM   1914  CD1 PHE A 120      21.334   8.568  30.655  1.00  7.59           C
ATOM   1915  CD2 PHE A 120      21.686   9.123  32.956  1.00  7.58           C
ATOM   1916  CE1 PHE A 120      22.720   8.343  30.548  1.00  8.68           C
ATOM   1917  CE2 PHE A 120      23.018   8.898  32.861  1.00  8.49           C
ATOM   1918  CZ  PHE A 120      23.559   8.472  31.634  1.00  8.56           C
ATOM   1919  H   PHE A 120      17.141  10.681  31.992  1.00  7.98           H
ATOM   1920  HA  PHE A 120      19.819  11.379  32.059  1.00  7.65           H
ATOM   1921 1HB  PHE A 120      19.107   9.230  32.961  1.00  8.12           H
ATOM   1922 2HB  PHE A 120      18.826   8.757  31.457  1.00  8.12           H
ATOM   1923  HD1 PHE A 120      20.759   8.443  29.908  1.00  9.11           H
ATOM   1924  HD2 PHE A 120      21.321   9.390  33.792  1.00  9.09           H
ATOM   1925  HE1 PHE A 120      23.086   8.096  29.707  1.00 10.42           H
ATOM   1926  HE2 PHE A 120      23.581   9.028  33.615  1.00 10.19           H
ATOM   1927  HZ  PHE A 120      24.485   8.276  31.555  1.00 10.27           H
ATOM   1928  N   ASP A 121      20.129  11.904  29.686  1.00  5.51           N
ATOM   1929  CA  ASP A 121      20.210  12.248  28.270  1.00  5.68           C
ATOM   1930  C   ASP A 121      21.222  11.392  27.524  1.00  6.74           C
ATOM   1931  O   ASP A 121      20.898  10.928  26.452  1.00 10.75           O
ATOM   1932  CB  ASP A 121      20.448  13.754  28.091  1.00  6.54           C
ATOM   1933  CG  ASP A 121      20.197  14.200  26.646  1.00  6.96           C
ATOM   1934  OD1 ASP A 121      19.049  13.965  26.178  1.00  8.93           O
ATOM   1935  OD2 ASP A 121      21.112  14.733  26.003  1.00  6.83           O
ATOM   1936  H   ASP A 121      20.645  12.319  30.265  1.00  6.61           H
ATOM   1937  HA  ASP A 121      19.314  12.048  27.872  1.00  6.82           H
ATOM   1938 1HB  ASP A 121      19.845  14.254  28.697  1.00  7.84           H
ATOM   1939 2HB  ASP A 121      21.381  13.969  28.343  1.00  7.84           H
ATOM   1940  N   ALA A 122      22.425  11.256  28.052  1.00  6.04           N
ATOM   1941  CA  ALA A 122      23.513  10.666  27.288  1.00  6.96           C
ATOM   1942  C   ALA A 122      24.690  10.434  28.231  1.00  6.26           C
ATOM   1943  O   ALA A 122      24.708  10.907  29.343  1.00  5.99           O
ATOM   1944  CB  ALA A 122      23.913  11.592  26.153  1.00 11.28           C
ATOM   1945  H   ALA A 122      22.570  11.526  28.877  1.00  7.25           H
ATOM   1946  HA  ALA A 122      23.214   9.790  26.909  1.00  8.35           H
ATOM   1947 1HB  ALA A 122      23.148  11.726  25.555  1.00 16.92           H
ATOM   1948 2HB  ALA A 122      24.654  11.192  25.651  1.00 16.92           H
ATOM   1949 3HB  ALA A 122      24.196  12.456  26.520  1.00 16.92           H
ATOM   1950  N   SER A 123      25.721   9.754  27.687  1.00  8.84           N
ATOM   1951  CA  SER A 123      26.999   9.689  28.368  1.00  8.07           C
ATOM   1952  C   SER A 123      28.062   9.930  27.310  1.00  9.33           C
ATOM   1953  O   SER A 123      27.817   9.721  26.130  1.00 12.09           O
ATOM   1954  CB  SER A 123      27.220   8.399  29.107  1.00 11.84           C
ATOM   1955  OG  SER A 123      27.274   7.281  28.252  1.00 15.16           O
ATOM   1956  H   SER A 123      25.618   9.348  26.913  1.00 10.61           H
ATOM   1957  HA  SER A 123      27.040  10.438  29.029  1.00  9.68           H
ATOM   1958 1HB  SER A 123      26.487   8.271  29.760  1.00 14.21           H
ATOM   1959 2HB  SER A 123      28.069   8.459  29.614  1.00 14.21           H
ATOM   1960  N   VAL A 124      29.237  10.354  27.739  1.00  7.80           N
ATOM   1961  CA  VAL A 124      30.327  10.670  26.847  1.00  9.32           C
ATOM   1962  C   VAL A 124      31.647  10.305  27.511  1.00 10.61           C
ATOM   1963  O   VAL A 124      32.625  10.164  26.754  1.00 17.78           O
ATOM   1964  CB  VAL A 124      30.275  12.081  26.273  1.00 12.24           C
ATOM   1965  CG1 VAL A 124      29.049  12.380  25.417  1.00 29.08           C
ATOM   1966  CG2 VAL A 124      30.456  13.058  27.355  1.00 13.41           C
ATOM   1967  OXT VAL A 124      31.755  10.312  28.733  1.00 11.94           O
ATOM   1968  H   VAL A 124      29.360  10.448  28.605  1.00  9.36           H
ATOM   1969  HA  VAL A 124      30.232  10.052  26.067  1.00 11.19           H
ATOM   1970  HB  VAL A 124      31.069  12.173  25.672  1.00 14.69           H
ATOM   1971 1HG1 VAL A 124      28.974  11.708  24.707  1.00 43.62           H
ATOM   1972 2HG1 VAL A 124      28.245  12.354  25.977  1.00 43.62           H
ATOM   1973 3HG1 VAL A 124      29.139  13.270  25.016  1.00 43.62           H
ATOM   1974 1HG2 VAL A 124      31.225  12.798  27.905  1.00 20.11           H
ATOM   1975 2HG2 VAL A 124      30.615  13.946  26.970  1.00 20.11           H
ATOM   1976 3HG2 VAL A 124      29.650  13.083  27.911  1.00 20.11           H
TER    1977      VAL A 124 
HETATM 1978  O1  SO4 A 125      13.828   9.675  29.363  0.35 19.80           O
HETATM 1979  O2  SO4 A 125      15.744   9.928  30.720  0.35 13.65           O
HETATM 1980  O3  SO4 A 125      13.564  10.265  31.638  0.35 11.97           O
HETATM 1981  O4  SO4 A 125      14.320   8.071  31.053  0.35 11.99           O
HETATM 1982  S   SO4 A 125      14.409   9.457  30.684  0.35  8.96           S
HETATM 1983  C   ACT A 600      19.505   6.093  28.643  0.65 11.27           C
HETATM 1984  O   ACT A 600      18.842   5.756  29.723  0.65  6.19           O
HETATM 1985  CH3 ACT A 600      18.892   6.971  27.602  0.65 15.96           C
HETATM 1986  OXT ACT A 600      20.683   5.712  28.331  0.65 13.80           O
HETATM 1987  C1  IPA A 800      24.350  24.619  25.742  1.00 21.94           C
HETATM 1988  C2  IPA A 800      24.083  26.029  25.303  1.00 26.54           C
HETATM 1989  O2  IPA A 800      24.646  27.017  26.234  1.00 38.06           O
HETATM 1990  C3  IPA A 800      24.920  26.178  24.051  1.00 25.83           C
HETATM 1991  C1  IPA A 801      21.495  22.287  44.257  0.55 27.43           C
HETATM 1992  C2  IPA A 801      20.486  21.702  43.282  0.55 16.11           C
HETATM 1993  O2  IPA A 801      20.668  22.232  41.950  0.55 12.10           O
HETATM 1994  C3  IPA A 801      20.631  20.167  43.377  0.55 29.35           C
HETATM 1995  C1  IPA A 802      13.641  26.440  36.533  1.00 21.57           C
HETATM 1996  C2  IPA A 802      13.585  25.848  35.203  1.00 15.94           C
HETATM 1997  O2  IPA A 802      13.157  24.497  35.303  1.00 20.12           O
HETATM 1998  C3  IPA A 802      13.171  26.682  34.143  1.00 17.84           C
HETATM 1999  C1  IPA A 803      28.385   2.937  45.851  1.00 13.13           C
HETATM 2000  C2  IPA A 803      27.949   4.195  45.175  1.00 13.27           C
HETATM 2001  O2  IPA A 803      26.809   4.752  45.638  1.00 15.40           O
HETATM 2002  C3  IPA A 803      29.047   5.193  45.264  1.00 14.51           C
ATOM   2003  N   LYS B   1      32.475   8.617  42.072  1.00 14.37           N
ATOM   2004  CA  LYS B   1      32.859   9.360  40.786  1.00  9.57           C
ATOM   2005  C   LYS B   1      34.384   9.404  40.725  1.00  9.15           C
ATOM   2006  O   LYS B   1      35.042   9.156  41.725  1.00 15.42           O
ATOM   2007  CB  LYS B   1      32.191  10.729  40.907  1.00  9.48           C
ATOM   2008  CG  LYS B   1      32.713  11.651  41.879  1.00 11.49           C
ATOM   2009  CD  LYS B   1      31.913  12.973  42.004  1.00 14.76           C
ATOM   2010  CE  LYS B   1      32.529  13.666  43.221  1.00 11.04           C
ATOM   2011  NZ  LYS B   1      31.811  14.858  43.426  1.00 11.15           N
ATOM   2012  HA  LYS B   1      32.499   8.874  39.990  1.00 11.48           H
ATOM   2013 1HB  LYS B   1      31.234  10.582  41.112  1.00 11.37           H
ATOM   2014 2HB  LYS B   1      32.236  11.167  40.020  1.00 11.37           H
ATOM   2015 1HG  LYS B   1      32.727  11.205  42.763  1.00 13.79           H
ATOM   2016 2HG  LYS B   1      33.649  11.868  41.639  1.00 13.79           H
ATOM   2017 1HD  LYS B   1      32.018  13.527  41.190  1.00 17.72           H
ATOM   2018 2HD  LYS B   1      30.951  12.792  42.149  1.00 17.72           H
ATOM   2019 1HE  LYS B   1      32.462  13.084  44.019  1.00 13.25           H
ATOM   2020 2HE  LYS B   1      33.485  13.866  43.056  1.00 13.25           H
ATOM   2021 1HZ  LYS B   1      30.931  14.663  43.554  1.00 16.72           H
ATOM   2022 2HZ  LYS B   1      32.137  15.286  44.160  1.00 16.72           H
ATOM   2023 3HZ  LYS B   1      31.899  15.395  42.697  1.00 16.72           H
ATOM   2024  H1  LYS B   1      32.833   7.781  42.057  1.00 21.56           H
ATOM   2025  H2  LYS B   1      32.796   9.071  42.792  1.00 21.56           H
ATOM   2026  H3  LYS B   1      31.569   8.558  42.129  1.00 21.56           H
ATOM   2027  N   GLU B   2      34.920   9.792  39.545  1.00  6.52           N
ATOM   2028  CA  GLU B   2      36.376   9.834  39.372  1.00  7.39           C
ATOM   2029  C   GLU B   2      36.766  11.160  38.652  1.00  7.79           C
ATOM   2030  O   GLU B   2      36.367  11.449  37.539  1.00  7.57           O
ATOM   2031  CB  GLU B   2      36.856   8.621  38.588  1.00  6.86           C
ATOM   2032  CG  GLU B   2      38.395   8.556  38.602  1.00  8.52           C
ATOM   2033  CD  GLU B   2      38.921   7.290  37.955  1.00  8.48           C
ATOM   2034  OE1 GLU B   2      38.625   7.102  36.735  1.00 10.22           O
ATOM   2035  OE2 GLU B   2      39.709   6.556  38.562  1.00  8.95           O
ATOM   2036  H   GLU B   2      34.394  10.021  38.878  1.00  7.83           H
ATOM   2037  HA  GLU B   2      36.806   9.821  40.275  1.00  8.86           H
ATOM   2038 1HB  GLU B   2      36.485   7.797  38.990  1.00  8.23           H
ATOM   2039 2HB  GLU B   2      36.534   8.681  37.654  1.00  8.23           H
ATOM   2040 1HG  GLU B   2      38.758   9.342  38.121  1.00 10.23           H
ATOM   2041 2HG  GLU B   2      38.714   8.599  39.538  1.00 10.23           H
ATOM   2042  N   THR B   3      37.614  11.908  39.404  1.00  9.32           N
ATOM   2043  CA  THR B   3      38.178  13.102  38.808  1.00  9.89           C
ATOM   2044  C   THR B   3      39.305  12.737  37.843  1.00  9.66           C
ATOM   2045  O   THR B   3      39.896  11.644  37.966  1.00  7.78           O
ATOM   2046  CB  THR B   3      38.719  14.098  39.857  1.00 13.07           C
ATOM   2047  CG2 THR B   3      37.692  14.392  40.949  1.00 17.31           C
ATOM   2048  OG1 THR B   3      39.865  13.460  40.409  1.00 14.03           O
ATOM   2049  H   THR B   3      37.815  11.674  40.228  1.00 11.18           H
ATOM   2050  HA  THR B   3      37.458  13.560  38.287  1.00 11.86           H
ATOM   2051  HB  THR B   3      38.989  14.949  39.408  1.00 15.68           H
ATOM   2052 1HG2 THR B   3      37.447  13.557  41.401  1.00 25.96           H
ATOM   2053 2HG2 THR B   3      38.076  15.015  41.600  1.00 25.96           H
ATOM   2054 3HG2 THR B   3      36.892  14.791  40.546  1.00 25.96           H
ATOM   2055  N   ALA B   4      39.692  13.692  36.990  1.00 10.99           N
ATOM   2056  CA  ALA B   4      40.821  13.390  36.117  1.00 10.81           C
ATOM   2057  C   ALA B   4      42.097  13.138  36.990  1.00  9.19           C
ATOM   2058  O   ALA B   4      42.906  12.291  36.532  1.00  8.08           O
ATOM   2059  CB  ALA B   4      41.046  14.523  35.108  1.00 13.96           C
ATOM   2060  H   ALA B   4      39.283  14.470  36.956  1.00 13.19           H
ATOM   2061  HA  ALA B   4      40.613  12.552  35.611  1.00 12.97           H
ATOM   2062 1HB  ALA B   4      41.278  15.346  35.587  1.00 20.94           H
ATOM   2063 2HB  ALA B   4      41.778  14.281  34.503  1.00 20.94           H
ATOM   2064 3HB  ALA B   4      40.227  14.667  34.589  1.00 20.94           H
ATOM   2065  N   ALA B   5      42.309  13.847  38.034  1.00  9.14           N
ATOM   2066  CA  ALA B   5      43.513  13.637  38.844  1.00  8.65           C
ATOM   2067  C   ALA B   5      43.504  12.224  39.401  1.00  7.51           C
ATOM   2068  O   ALA B   5      44.559  11.549  39.468  1.00  6.31           O
ATOM   2069  CB  ALA B   5      43.580  14.671  39.919  1.00 11.30           C
ATOM   2070  H   ALA B   5      41.728  14.465  38.267  1.00 10.97           H
ATOM   2071  HA  ALA B   5      44.314  13.740  38.254  1.00 10.39           H
ATOM   2072 1HB  ALA B   5      43.577  15.564  39.514  1.00 16.95           H
ATOM   2073 2HB  ALA B   5      44.403  14.551  40.437  1.00 16.95           H
ATOM   2074 3HB  ALA B   5      42.805  14.578  40.511  1.00 16.95           H
ATOM   2075  N   ALA B   6      42.356  11.751  39.889  1.00  7.90           N
ATOM   2076  CA  ALA B   6      42.248  10.432  40.400  1.00  7.25           C
ATOM   2077  C   ALA B   6      42.432   9.353  39.326  1.00  5.94           C
ATOM   2078  O   ALA B   6      43.045   8.312  39.578  1.00  6.37           O
ATOM   2079  CB  ALA B   6      40.925  10.232  41.136  1.00  9.09           C
ATOM   2080  H   ALA B   6      41.647  12.271  39.895  1.00  9.48           H
ATOM   2081  HA  ALA B   6      42.981  10.312  41.069  1.00  8.71           H
ATOM   2082 1HB  ALA B   6      40.184  10.295  40.498  1.00 13.64           H
ATOM   2083 2HB  ALA B   6      40.825  10.924  41.823  1.00 13.64           H
ATOM   2084 3HB  ALA B   6      40.918   9.348  41.559  1.00 13.64           H
ATOM   2085  N   LYS B   7      41.919   9.622  38.150  1.00  5.71           N
ATOM   2086  CA  LYS B   7      42.116   8.704  37.043  1.00  5.58           C
ATOM   2087  C   LYS B   7      43.602   8.559  36.729  1.00  5.03           C
ATOM   2088  O   LYS B   7      44.071   7.458  36.451  1.00  5.21           O
ATOM   2089  CB  LYS B   7      41.341   9.225  35.800  1.00  7.11           C
ATOM   2090  CG  LYS B   7      41.586   8.385  34.545  1.00  9.86           C
ATOM   2091  CD  LYS B   7      40.819   8.853  33.305  1.00 12.11           C
ATOM   2092  CE  LYS B   7      41.042   8.075  32.056  1.00 16.46           C
ATOM   2093  NZ  LYS B   7      40.250   8.545  30.914  1.00 31.98           N
ATOM   2094  H   LYS B   7      41.455  10.360  38.031  1.00  6.86           H
ATOM   2095  HA  LYS B   7      41.752   7.808  37.298  1.00  6.70           H
ATOM   2096 1HB  LYS B   7      40.372   9.225  36.002  1.00  8.54           H
ATOM   2097 2HB  LYS B   7      41.612  10.159  35.619  1.00  8.54           H
ATOM   2098 1HG  LYS B   7      42.555   8.398  34.341  1.00 11.83           H
ATOM   2099 2HG  LYS B   7      41.334   7.447  34.738  1.00 11.83           H
ATOM   2100 1HD  LYS B   7      39.852   8.832  33.514  1.00 14.53           H
ATOM   2101 2HD  LYS B   7      41.063   9.796  33.129  1.00 14.53           H
ATOM   2102 1HE  LYS B   7      42.002   8.122  31.818  1.00 19.75           H
ATOM   2103 2HE  LYS B   7      40.821   7.126  32.228  1.00 19.75           H
ATOM   2104 1HZ  LYS B   7      39.368   8.547  31.138  1.00 47.97           H
ATOM   2105 2HZ  LYS B   7      40.509   9.388  30.692  1.00 47.97           H
ATOM   2106 3HZ  LYS B   7      40.382   7.990  30.205  1.00 47.97           H
ATOM   2107  N   PHE B   8      44.352   9.657  36.781  1.00  5.00           N
ATOM   2108  CA  PHE B   8      45.789   9.547  36.564  1.00  4.59           C
ATOM   2109  C   PHE B   8      46.452   8.666  37.613  1.00  4.33           C
ATOM   2110  O   PHE B   8      47.302   7.834  37.296  1.00  4.50           O
ATOM   2111  CB  PHE B   8      46.413  10.962  36.568  1.00  4.85           C
ATOM   2112  CG  PHE B   8      47.914  10.923  36.451  1.00  4.20           C
ATOM   2113  CD1 PHE B   8      48.709  10.810  37.601  1.00  4.49           C
ATOM   2114  CD2 PHE B   8      48.550  10.956  35.225  1.00  4.62           C
ATOM   2115  CE1 PHE B   8      50.086  10.712  37.502  1.00  4.17           C
ATOM   2116  CE2 PHE B   8      49.935  10.875  35.119  1.00  4.88           C
ATOM   2117  CZ  PHE B   8      50.712  10.729  36.254  1.00  4.55           C
ATOM   2118  H   PHE B   8      43.984  10.440  36.944  1.00  6.00           H
ATOM   2119  HA  PHE B   8      45.942   9.136  35.665  1.00  5.51           H
ATOM   2120 1HB  PHE B   8      46.041  11.483  35.812  1.00  5.82           H
ATOM   2121 2HB  PHE B   8      46.164  11.424  37.407  1.00  5.82           H
ATOM   2122  HD1 PHE B   8      48.298  10.802  38.458  1.00  5.39           H
ATOM   2123  HD2 PHE B   8      48.029  11.037  34.434  1.00  5.54           H
ATOM   2124  HE1 PHE B   8      50.611  10.632  38.290  1.00  5.00           H
ATOM   2125  HE2 PHE B   8      50.348  10.919  34.265  1.00  5.85           H
ATOM   2126  HZ  PHE B   8      51.655  10.642  36.185  1.00  5.46           H
ATOM   2127  N   GLU B   9      46.066   8.838  38.887  1.00  4.45           N
ATOM   2128  CA  GLU B   9      46.613   7.992  39.920  1.00  4.96           C
ATOM   2129  C   GLU B   9      46.314   6.513  39.672  1.00  4.73           C
ATOM   2130  O   GLU B   9      47.189   5.637  39.815  1.00  5.03           O
ATOM   2131  CB  GLU B   9      46.135   8.422  41.318  1.00  6.01           C
ATOM   2132  CG AGLU B   9      46.641   9.843  41.642  0.45  5.41           C
ATOM   2133  CG BGLU B   9      46.427   9.810  41.788  0.34  6.75           C
ATOM   2134  CG CGLU B   9      47.095   7.783  42.388  0.21  6.72           C
ATOM   2135  CD AGLU B   9      46.436  10.197  43.060  0.45  6.79           C
ATOM   2136  CD BGLU B   9      45.624  10.470  42.886  0.34  7.47           C
ATOM   2137  CD CGLU B   9      46.932   8.026  43.861  0.21  7.00           C
ATOM   2138  OE1AGLU B   9      46.511   9.290  43.944  0.45  9.10           O
ATOM   2139  OE2AGLU B   9      46.147  11.411  43.335  0.45  7.06           O
ATOM   2140  OE1BGLU B   9      44.676   9.852  43.384  0.34 11.73           O
ATOM   2141  OE2BGLU B   9      45.966  11.633  43.270  0.34 10.12           O
ATOM   2142  OE1CGLU B   9      45.912   8.447  44.418  0.21 13.61           O
ATOM   2143  OE2CGLU B   9      47.859   7.823  44.701  0.21  8.20           O
ATOM   2144  H   GLU B   9      45.481   9.463  39.091  1.00  5.34           H
ATOM   2145 1HB AGLU B   9      45.145   8.406  41.351  1.00  7.21           H
ATOM   2146 2HB AGLU B   9      46.475   7.785  41.996  1.00  7.21           H
ATOM   2147  HA  GLU B   9      47.606   8.102  39.898  1.00  5.96           H
ATOM   2148 1HG AGLU B   9      47.606   9.901  41.428  0.45  6.49           H
ATOM   2149 2HG AGLU B   9      46.164  10.496  41.071  0.45  6.49           H
ATOM   2150 1HG BGLU B   9      47.373   9.821  42.079  0.34  8.10           H
ATOM   2151 2HG BGLU B   9      46.367  10.400  40.995  0.34  8.10           H
ATOM   2152 1HG CGLU B   9      47.058   6.803  42.255  0.21  8.07           H
ATOM   2153 2HG CGLU B   9      48.014   8.066  42.152  0.21  8.07           H
ATOM   2154  N   ARG B  10      45.066   6.209  39.310  1.00  4.60           N
ATOM   2155  CA  ARG B  10      44.675   4.808  39.064  1.00  4.67           C
ATOM   2156  C   ARG B  10      45.405   4.230  37.872  1.00  4.33           C
ATOM   2157  O   ARG B  10      45.848   3.079  37.880  1.00  4.88           O
ATOM   2158  CB  ARG B  10      43.159   4.756  38.816  1.00  5.33           C
ATOM   2159  CG  ARG B  10      42.703   3.360  38.392  1.00  5.41           C
ATOM   2160  CD  ARG B  10      41.190   3.268  38.266  1.00  6.55           C
ATOM   2161  NE  ARG B  10      40.604   4.210  37.338  1.00  6.68           N
ATOM   2162  CZ  ARG B  10      40.468   4.018  36.037  1.00  7.56           C
ATOM   2163  NH1 ARG B  10      40.929   2.944  35.429  1.00  8.80           N
ATOM   2164  NH2 ARG B  10      39.879   4.951  35.309  1.00 10.00           N
ATOM   2165  H   ARG B  10      44.470   6.850  39.217  1.00  5.51           H
ATOM   2166  HA  ARG B  10      44.892   4.262  39.874  1.00  5.61           H
ATOM   2167 1HB  ARG B  10      42.683   5.017  39.644  1.00  6.40           H
ATOM   2168 2HB  ARG B  10      42.921   5.406  38.109  1.00  6.40           H
ATOM   2169 1HG  ARG B  10      43.117   3.133  37.522  1.00  6.49           H
ATOM   2170 2HG  ARG B  10      43.015   2.699  39.060  1.00  6.49           H
ATOM   2171 1HD  ARG B  10      40.953   2.352  37.977  1.00  7.86           H
ATOM   2172 2HD  ARG B  10      40.789   3.414  39.159  1.00  7.86           H
ATOM   2173  HE  ARG B  10      40.314   4.974  37.666  1.00  8.02           H
ATOM   2174 1HH1 ARG B  10      41.345   2.321  35.890  1.00 10.56           H
ATOM   2175 2HH1 ARG B  10      40.820   2.849  34.561  1.00 10.56           H
ATOM   2176 1HH2 ARG B  10      39.564   5.676  35.694  1.00 12.00           H
ATOM   2177 2HH2 ARG B  10      39.801   4.846  34.438  1.00 12.00           H
ATOM   2178  N   GLN B  11      45.481   4.993  36.770  1.00  4.26           N
ATOM   2179  CA  GLN B  11      46.058   4.436  35.565  1.00  4.54           C
ATOM   2180  C   GLN B  11      47.611   4.390  35.600  1.00  4.43           C
ATOM   2181  O   GLN B  11      48.186   3.554  34.925  1.00  5.50           O
ATOM   2182  CB  GLN B  11      45.681   5.227  34.312  1.00  5.66           C
ATOM   2183  CG  GLN B  11      44.188   5.214  34.009  1.00  6.86           C
ATOM   2184  CD  GLN B  11      44.006   5.715  32.574  1.00  8.27           C
ATOM   2185  NE2 GLN B  11      44.278   6.944  32.324  1.00 10.09           N
ATOM   2186  OE1 GLN B  11      43.737   4.920  31.663  1.00 11.77           O
ATOM   2187  H   GLN B  11      45.184   5.821  36.780  1.00  5.11           H
ATOM   2188  HA  GLN B  11      45.719   3.501  35.459  1.00  5.44           H
ATOM   2189 1HB  GLN B  11      45.977   6.165  34.424  1.00  6.79           H
ATOM   2190 2HB  GLN B  11      46.168   4.849  33.537  1.00  6.79           H
ATOM   2191 1HG  GLN B  11      43.828   4.296  34.099  1.00  8.24           H
ATOM   2192 2HG  GLN B  11      43.705   5.804  34.641  1.00  8.24           H
ATOM   2193 1HE2 GLN B  11      44.276   7.234  31.494  1.00 12.10           H
ATOM   2194 2HE2 GLN B  11      44.467   7.495  32.983  1.00 12.10           H
ATOM   2195  N   HIS B  12      48.221   5.333  36.316  1.00  3.87           N
ATOM   2196  CA  HIS B  12      49.646   5.543  36.099  1.00  4.12           C
ATOM   2197  C   HIS B  12      50.536   5.527  37.319  1.00  4.48           C
ATOM   2198  O   HIS B  12      51.740   5.577  37.130  1.00  6.42           O
ATOM   2199  CB  HIS B  12      49.872   6.899  35.352  1.00  4.72           C
ATOM   2200  CG  HIS B  12      49.232   6.895  34.008  1.00  4.53           C
ATOM   2201  CD2 HIS B  12      48.238   7.650  33.547  1.00  5.74           C
ATOM   2202  ND1 HIS B  12      49.613   6.036  33.001  1.00  4.62           N
ATOM   2203  CE1 HIS B  12      48.844   6.268  31.966  1.00  5.48           C
ATOM   2204  NE2 HIS B  12      48.020   7.254  32.239  1.00  6.45           N
ATOM   2205  H   HIS B  12      47.776   5.814  36.903  1.00  4.65           H
ATOM   2206  HA  HIS B  12      49.963   4.815  35.492  1.00  4.95           H
ATOM   2207 1HB  HIS B  12      49.495   7.638  35.892  1.00  5.66           H
ATOM   2208 2HB  HIS B  12      50.844   7.059  35.251  1.00  5.66           H
ATOM   2209  HD1 HIS B  12      50.258   5.438  33.045  1.00  5.55           H
ATOM   2210  HD2 HIS B  12      47.771   8.328  34.022  1.00  6.89           H
ATOM   2211  HE1 HIS B  12      48.877   5.795  31.143  1.00  6.57           H
ATOM   2212  N   MET B  13      49.991   5.510  38.531  1.00  4.03           N
ATOM   2213  CA  MET B  13      50.863   5.531  39.707  1.00  3.85           C
ATOM   2214  C   MET B  13      50.908   4.149  40.361  1.00  3.69           C
ATOM   2215  O   MET B  13      49.872   3.567  40.685  1.00  4.87           O
ATOM   2216  CB  MET B  13      50.336   6.536  40.736  1.00  4.23           C
ATOM   2217  CG  MET B  13      50.467   7.970  40.300  1.00  4.65           C
ATOM   2218  SD  MET B  13      52.162   8.536  40.005  1.00  5.04           S
ATOM   2219  CE  MET B  13      52.915   8.065  41.571  1.00  6.47           C
ATOM   2220  H   MET B  13      49.116   5.486  38.625  1.00  4.83           H
ATOM   2221  HA  MET B  13      51.786   5.795  39.429  1.00  4.62           H
ATOM   2222 1HB  MET B  13      49.382   6.342  40.914  1.00  5.08           H
ATOM   2223 2HB  MET B  13      50.831   6.414  41.585  1.00  5.08           H
ATOM   2224 1HG  MET B  13      49.946   8.093  39.468  1.00  5.58           H
ATOM   2225 2HG  MET B  13      50.060   8.547  40.994  1.00  5.58           H
ATOM   2226 1HE  MET B  13      52.459   8.526  42.305  1.00  9.71           H
ATOM   2227 2HE  MET B  13      52.834   7.096  41.694  1.00  9.71           H
ATOM   2228 3HE  MET B  13      53.863   8.315  41.566  1.00  9.71           H
ATOM   2229  N   ASP B  14      52.124   3.677  40.634  1.00  3.57           N
ATOM   2230  CA  ASP B  14      52.265   2.537  41.518  1.00  3.55           C
ATOM   2231  C   ASP B  14      53.538   2.691  42.352  1.00  3.45           C
ATOM   2232  O   ASP B  14      54.599   2.140  42.062  1.00  3.68           O
ATOM   2233  CB  ASP B  14      52.246   1.192  40.813  1.00  3.84           C
ATOM   2234  CG  ASP B  14      52.295   0.040  41.835  1.00  3.73           C
ATOM   2235  OD1 ASP B  14      52.162   0.331  43.052  1.00  4.42           O
ATOM   2236  OD2 ASP B  14      52.436  -1.133  41.394  1.00  4.52           O
ATOM   2237  H   ASP B  14      52.836   4.055  40.281  1.00  4.28           H
ATOM   2238  HA  ASP B  14      51.490   2.552  42.150  1.00  4.26           H
ATOM   2239 1HB  ASP B  14      51.423   1.116  40.268  1.00  4.61           H
ATOM   2240 2HB  ASP B  14      53.024   1.127  40.204  1.00  4.61           H
ATOM   2241  N   SER B  15      53.393   3.473  43.419  1.00  3.99           N
ATOM   2242  CA  SER B  15      54.467   3.731  44.331  1.00  4.72           C
ATOM   2243  C   SER B  15      54.785   2.542  45.240  1.00  4.86           C
ATOM   2244  O   SER B  15      55.715   2.613  46.042  1.00  6.40           O
ATOM   2245  CB ASER B  15      54.313   4.940  45.209  0.64  6.79           C
ATOM   2246  CB BSER B  15      53.925   4.894  45.246  0.36  4.44           C
ATOM   2247  OG ASER B  15      53.201   4.698  46.041  0.64 10.74           O
ATOM   2248  OG BSER B  15      53.446   6.031  44.507  0.36  4.79           O
ATOM   2249  H   SER B  15      52.609   3.844  43.569  1.00  4.78           H
ATOM   2250  HA ASER B  15      55.282   3.888  43.773  1.00  5.66           H
ATOM   2251 1HB ASER B  15      55.128   5.077  45.753  0.64  8.15           H
ATOM   2252 2HB ASER B  15      54.161   5.749  44.658  0.64  8.15           H
ATOM   2253 1HB BSER B  15      54.650   5.188  45.852  0.36  5.33           H
ATOM   2254 2HB BSER B  15      53.188   4.543  45.806  0.36  5.33           H
ATOM   2255  N   SER B  16      54.007   1.451  45.131  1.00  4.41           N
ATOM   2256  CA  SER B  16      54.078   0.326  46.068  1.00  4.63           C
ATOM   2257  C   SER B  16      55.110  -0.725  45.699  1.00  4.24           C
ATOM   2258  O   SER B  16      55.262  -1.717  46.422  1.00  5.17           O
ATOM   2259  CB  SER B  16      52.719  -0.319  46.246  1.00  5.92           C
ATOM   2260  OG  SER B  16      52.394  -1.209  45.207  1.00  5.86           O
ATOM   2261  H   SER B  16      53.430   1.410  44.468  1.00  5.29           H
ATOM   2262  HA  SER B  16      54.344   0.701  46.957  1.00  5.55           H
ATOM   2263 1HB  SER B  16      52.705  -0.808  47.106  1.00  7.10           H
ATOM   2264 2HB  SER B  16      52.030   0.390  46.291  1.00  7.10           H
ATOM   2265  N   THR B  17      55.821  -0.537  44.576  1.00  4.05           N
ATOM   2266  CA  THR B  17      56.905  -1.405  44.163  1.00  3.75           C
ATOM   2267  C   THR B  17      57.978  -0.494  43.561  1.00  3.85           C
ATOM   2268  O   THR B  17      57.662   0.560  43.030  1.00  4.52           O
ATOM   2269  CB  THR B  17      56.404  -2.486  43.167  1.00  4.40           C
ATOM   2270  CG2 THR B  17      55.844  -1.915  41.880  1.00  4.77           C
ATOM   2271  OG1 THR B  17      57.484  -3.390  42.920  1.00  4.80           O
ATOM   2272  H   THR B  17      55.618   0.150  44.064  1.00  4.85           H
ATOM   2273  HA  THR B  17      57.282  -1.859  44.970  1.00  4.49           H
ATOM   2274  HB  THR B  17      55.673  -2.999  43.616  1.00  5.28           H
ATOM   2275 1HG2 THR B  17      56.539  -1.394  41.424  1.00  7.16           H
ATOM   2276 2HG2 THR B  17      55.550  -2.647  41.298  1.00  7.16           H
ATOM   2277 3HG2 THR B  17      55.082  -1.334  42.084  1.00  7.16           H
ATOM   2278  N   SER B  18      59.261  -0.917  43.655  1.00  3.56           N
ATOM   2279  CA  SER B  18      60.314  -0.029  43.190  1.00  3.64           C
ATOM   2280  C   SER B  18      60.499  -0.093  41.667  1.00  3.38           C
ATOM   2281  O   SER B  18      61.186   0.803  41.104  1.00  3.89           O
ATOM   2282  CB  SER B  18      61.627  -0.367  43.872  1.00  4.32           C
ATOM   2283  OG  SER B  18      62.067  -1.642  43.432  1.00  4.79           O
ATOM   2284  H   SER B  18      59.452  -1.709  43.988  1.00  4.27           H
ATOM   2285  HA  SER B  18      60.065   0.908  43.437  1.00  4.37           H
ATOM   2286 1HB  SER B  18      62.306   0.318  43.650  1.00  5.19           H
ATOM   2287 2HB  SER B  18      61.503  -0.374  44.854  1.00  5.19           H
ATOM   2288  N   ALA B  19      59.929  -1.092  41.034  1.00  3.41           N
ATOM   2289  CA  ALA B  19      60.027  -1.394  39.615  1.00  3.60           C
ATOM   2290  C   ALA B  19      58.975  -2.481  39.360  1.00  3.60           C
ATOM   2291  O   ALA B  19      58.458  -3.071  40.308  1.00  4.09           O
ATOM   2292  CB  ALA B  19      61.432  -1.881  39.240  1.00  4.55           C
ATOM   2293  H   ALA B  19      59.436  -1.635  41.520  1.00  4.09           H
ATOM   2294  HA  ALA B  19      59.802  -0.578  39.082  1.00  4.32           H
ATOM   2295 1HB  ALA B  19      61.663  -2.663  39.784  1.00  6.83           H
ATOM   2296 2HB  ALA B  19      61.451  -2.127  38.291  1.00  6.83           H
ATOM   2297 3HB  ALA B  19      62.081  -1.166  39.405  1.00  6.83           H
ATOM   2298  N   ALA B  20      58.734  -2.808  38.103  1.00  3.75           N
ATOM   2299  CA  ALA B  20      57.784  -3.898  37.844  1.00  3.87           C
ATOM   2300  C   ALA B  20      58.251  -5.117  38.626  1.00  4.00           C
ATOM   2301  O   ALA B  20      59.408  -5.514  38.585  1.00  4.65           O
ATOM   2302  CB  ALA B  20      57.768  -4.233  36.362  1.00  4.52           C
ATOM   2303  H   ALA B  20      59.131  -2.386  37.441  1.00  4.50           H
ATOM   2304  HA  ALA B  20      56.868  -3.631  38.144  1.00  4.64           H
ATOM   2305 1HB  ALA B  20      57.148  -4.975  36.201  1.00  6.78           H
ATOM   2306 2HB  ALA B  20      57.477  -3.448  35.853  1.00  6.78           H
ATOM   2307 3HB  ALA B  20      58.669  -4.492  36.076  1.00  6.78           H
ATOM   2308  N   SER B  21      57.295  -5.775  39.316  1.00  3.83           N
ATOM   2309  CA  SER B  21      57.695  -6.824  40.236  1.00  4.13           C
ATOM   2310  C   SER B  21      58.154  -8.079  39.552  1.00  4.03           C
ATOM   2311  O   SER B  21      58.942  -8.840  40.126  1.00  5.63           O
ATOM   2312  CB ASER B  21      56.565  -7.066  41.254  0.85  5.41           C
ATOM   2313  CB BSER B  21      56.438  -7.156  41.059  0.15  4.65           C
ATOM   2314  OG ASER B  21      55.330  -7.093  40.637  0.85  5.46           O
ATOM   2315  OG BSER B  21      55.817  -6.012  41.592  0.15  8.62           O
ATOM   2316  H   SER B  21      56.445  -5.571  39.210  1.00  4.60           H
ATOM   2317  HA ASER B  21      58.477  -6.474  40.751  1.00  4.96           H
ATOM   2318 1HB ASER B  21      56.719  -7.927  41.718  0.85  6.49           H
ATOM   2319 2HB ASER B  21      56.576  -6.346  41.933  0.85  6.49           H
ATOM   2320 1HB BSER B  21      56.689  -7.763  41.800  0.15  5.58           H
ATOM   2321 2HB BSER B  21      55.792  -7.635  40.481  0.15  5.58           H
ATOM   2322  HG ASER B  21      55.025  -7.842  40.407  0.85  8.19           H
ATOM   2323  N   SER B  22      57.677  -8.337  38.354  1.00  3.91           N
ATOM   2324  CA  SER B  22      58.090  -9.493  37.564  1.00  3.99           C
ATOM   2325  C   SER B  22      57.522  -9.263  36.164  1.00  3.71           C
ATOM   2326  O   SER B  22      56.810  -8.294  35.891  1.00  3.86           O
ATOM   2327  CB  SER B  22      57.506 -10.798  38.103  1.00  4.56           C
ATOM   2328  OG  SER B  22      56.142 -10.943  37.768  1.00  4.97           O
ATOM   2329  H   SER B  22      57.082  -7.787  38.012  1.00  4.69           H
ATOM   2330  HA  SER B  22      59.088  -9.549  37.527  1.00  4.79           H
ATOM   2331 1HB  SER B  22      58.016 -11.561  37.733  1.00  5.48           H
ATOM   2332 2HB  SER B  22      57.603 -10.816  39.088  1.00  5.48           H
ATOM   2333  N   SER B  23      57.797 -10.238  35.268  1.00  3.91           N
ATOM   2334  CA  SER B  23      57.273 -10.193  33.931  1.00  4.08           C
ATOM   2335  C   SER B  23      55.749 -10.313  33.842  1.00  3.83           C
ATOM   2336  O   SER B  23      55.201 -10.046  32.780  1.00  4.43           O
ATOM   2337  CB  SER B  23      57.906 -11.284  33.084  1.00  4.60           C
ATOM   2338  OG  SER B  23      57.351 -12.529  33.483  1.00  5.25           O
ATOM   2339  H   SER B  23      58.308 -10.913  35.508  1.00  4.69           H
ATOM   2340  HA  SER B  23      57.532  -9.312  33.534  1.00  4.89           H
ATOM   2341 1HB  SER B  23      57.720 -11.121  32.126  1.00  5.52           H
ATOM   2342 2HB  SER B  23      58.887 -11.291  33.216  1.00  5.52           H
ATOM   2343  N   ASN B  24      55.082 -10.707  34.943  1.00  3.71           N
ATOM   2344  CA  ASN B  24      53.631 -10.761  34.961  1.00  3.98           C
ATOM   2345  C   ASN B  24      52.994  -9.445  35.381  1.00  4.02           C
ATOM   2346  O   ASN B  24      51.751  -9.336  35.359  1.00  4.45           O
ATOM   2347  CB  ASN B  24      53.111 -11.924  35.796  1.00  4.34           C
ATOM   2348  CG  ASN B  24      53.177 -11.737  37.287  1.00  4.54           C
ATOM   2349  ND2 ASN B  24      53.339 -12.853  38.010  1.00  5.12           N
ATOM   2350  OD1 ASN B  24      53.017 -10.619  37.826  1.00  5.33           O
ATOM   2351  H   ASN B  24      55.532 -10.936  35.664  1.00  4.45           H
ATOM   2352  HA  ASN B  24      53.340 -10.932  34.020  1.00  4.78           H
ATOM   2353 1HB  ASN B  24      52.169 -12.093  35.544  1.00  5.21           H
ATOM   2354 2HB  ASN B  24      53.630 -12.734  35.560  1.00  5.21           H
ATOM   2355 1HD2 ASN B  24      53.334 -12.812  38.889  1.00  6.15           H
ATOM   2356 2HD2 ASN B  24      53.450 -13.627  37.607  1.00  6.15           H
ATOM   2357  N   TYR B  25      53.800  -8.439  35.732  1.00  3.97           N
ATOM   2358  CA  TYR B  25      53.257  -7.256  36.388  1.00  3.85           C
ATOM   2359  C   TYR B  25      52.174  -6.590  35.566  1.00  3.71           C
ATOM   2360  O   TYR B  25      51.101  -6.296  36.089  1.00  4.28           O
ATOM   2361  CB  TYR B  25      54.432  -6.278  36.663  1.00  4.12           C
ATOM   2362  CG  TYR B  25      53.978  -4.969  37.245  1.00  3.84           C
ATOM   2363  CD1 TYR B  25      53.801  -4.800  38.623  1.00  4.09           C
ATOM   2364  CD2 TYR B  25      53.736  -3.865  36.427  1.00  4.49           C
ATOM   2365  CE1 TYR B  25      53.407  -3.575  39.167  1.00  4.38           C
ATOM   2366  CE2 TYR B  25      53.310  -2.647  36.965  1.00  4.98           C
ATOM   2367  CZ  TYR B  25      53.159  -2.495  38.317  1.00  4.29           C
ATOM   2368  OH  TYR B  25      52.739  -1.296  38.795  1.00  4.98           O
ATOM   2369  H   TYR B  25      54.663  -8.492  35.566  1.00  4.76           H
ATOM   2370  HA  TYR B  25      52.864  -7.532  37.265  1.00  4.62           H
ATOM   2371 1HB  TYR B  25      55.068  -6.706  37.289  1.00  4.94           H
ATOM   2372 2HB  TYR B  25      54.912  -6.104  35.815  1.00  4.94           H
ATOM   2373  HD1 TYR B  25      53.952  -5.536  39.204  1.00  4.91           H
ATOM   2374  HD2 TYR B  25      53.863  -3.943  35.489  1.00  5.39           H
ATOM   2375  HE1 TYR B  25      53.308  -3.477  40.107  1.00  5.26           H
ATOM   2376  HE2 TYR B  25      53.122  -1.918  36.386  1.00  5.97           H
ATOM   2377  HH  TYR B  25      52.666  -1.337  39.631  1.00  7.48           H
ATOM   2378  N   CYS B  26      52.447  -6.313  34.287  1.00  3.82           N
ATOM   2379  CA  CYS B  26      51.429  -5.633  33.501  1.00  4.02           C
ATOM   2380  C   CYS B  26      50.173  -6.500  33.322  1.00  4.27           C
ATOM   2381  O   CYS B  26      49.060  -5.994  33.367  1.00  5.01           O
ATOM   2382  CB  CYS B  26      51.970  -5.256  32.123  1.00  4.23           C
ATOM   2383  SG  CYS B  26      53.289  -4.009  32.191  1.00  4.22           S
ATOM   2384  H   CYS B  26      53.220  -6.536  33.931  1.00  4.59           H
ATOM   2385  HA  CYS B  26      51.168  -4.794  33.979  1.00  4.82           H
ATOM   2386 1HB  CYS B  26      52.320  -6.070  31.681  1.00  5.08           H
ATOM   2387 2HB  CYS B  26      51.227  -4.907  31.570  1.00  5.08           H
ATOM   2388  N   ASN B  27      50.376  -7.803  33.100  1.00  4.66           N
ATOM   2389  CA  ASN B  27      49.238  -8.678  32.956  1.00  5.33           C
ATOM   2390  C   ASN B  27      48.294  -8.571  34.156  1.00  5.80           C
ATOM   2391  O   ASN B  27      47.088  -8.595  34.018  1.00  8.53           O
ATOM   2392  CB  ASN B  27      49.689 -10.123  32.691  1.00  5.85           C
ATOM   2393  CG  ASN B  27      50.164 -10.308  31.247  1.00  5.43           C
ATOM   2394  ND2 ASN B  27      51.069 -11.258  31.002  1.00  6.23           N
ATOM   2395  OD1 ASN B  27      49.684  -9.607  30.383  1.00  6.14           O
ATOM   2396  H   ASN B  27      51.193  -8.123  33.042  1.00  5.59           H
ATOM   2397  HA  ASN B  27      48.729  -8.373  32.151  1.00  6.40           H
ATOM   2398 1HB  ASN B  27      50.427 -10.355  33.310  1.00  7.02           H
ATOM   2399 2HB  ASN B  27      48.936 -10.740  32.870  1.00  7.02           H
ATOM   2400 1HD2 ASN B  27      51.346 -11.400  30.180  1.00  7.47           H
ATOM   2401 2HD2 ASN B  27      51.388 -11.742  31.664  1.00  7.47           H
ATOM   2402  N   GLN B  28      48.870  -8.476  35.380  1.00  5.00           N
ATOM   2403  CA  GLN B  28      48.069  -8.358  36.556  1.00  5.21           C
ATOM   2404  C   GLN B  28      47.553  -6.930  36.829  1.00  5.06           C
ATOM   2405  O   GLN B  28      46.401  -6.728  37.206  1.00  6.53           O
ATOM   2406  CB  GLN B  28      48.823  -8.830  37.815  1.00  5.43           C
ATOM   2407  CG  GLN B  28      49.215 -10.313  37.742  1.00  6.04           C
ATOM   2408  CD  GLN B  28      49.408 -10.858  39.150  1.00  6.37           C
ATOM   2409  NE2 GLN B  28      50.640 -11.125  39.545  1.00  7.07           N
ATOM   2410  OE1 GLN B  28      48.426 -11.025  39.865  1.00  7.91           O
ATOM   2411  H   GLN B  28      49.747  -8.488  35.450  1.00  6.00           H
ATOM   2412  HA  GLN B  28      47.272  -8.951  36.440  1.00  6.25           H
ATOM   2413 1HB  GLN B  28      49.641  -8.284  37.927  1.00  6.51           H
ATOM   2414 2HB  GLN B  28      48.250  -8.685  38.610  1.00  6.51           H
ATOM   2415 1HG  GLN B  28      48.504 -10.825  37.280  1.00  7.25           H
ATOM   2416 2HG  GLN B  28      50.053 -10.413  37.226  1.00  7.25           H
ATOM   2417 1HE2 GLN B  28      50.784 -11.438  40.355  1.00  8.48           H
ATOM   2418 2HE2 GLN B  28      51.316 -10.990  38.998  1.00  8.48           H
ATOM   2419  N   MET B  29      48.426  -5.923  36.673  1.00  4.82           N
ATOM   2420  CA  MET B  29      48.095  -4.563  37.063  1.00  5.08           C
ATOM   2421  C   MET B  29      47.159  -3.888  36.078  1.00  5.22           C
ATOM   2422  O   MET B  29      46.304  -3.087  36.480  1.00  5.82           O
ATOM   2423  CB AMET B  29      49.352  -3.680  37.119  0.61  5.62           C
ATOM   2424  CB BMET B  29      49.400  -3.801  37.342  0.39  4.52           C
ATOM   2425  CG AMET B  29      50.098  -4.078  38.317  0.61  7.63           C
ATOM   2426  CG BMET B  29      49.226  -2.461  38.030  0.39  5.02           C
ATOM   2427  SD AMET B  29      49.422  -3.573  39.903  0.61 12.57           S
ATOM   2428  SD BMET B  29      48.425  -2.575  39.674  0.39  6.64           S
ATOM   2429  CE AMET B  29      49.354  -1.822  39.825  0.61 16.72           C
ATOM   2430  CE BMET B  29      49.790  -3.087  40.544  0.39  7.20           C
ATOM   2431  H   MET B  29      49.218  -6.090  36.327  1.00  5.79           H
ATOM   2432  HA AMET B  29      47.665  -4.578  37.965  1.00  6.10           H
ATOM   2433 1HB AMET B  29      49.905  -3.815  36.309  0.61  6.75           H
ATOM   2434 2HB AMET B  29      49.099  -2.724  37.172  0.61  6.75           H
ATOM   2435 1HB BMET B  29      49.982  -4.370  37.906  0.39  5.43           H
ATOM   2436 2HB BMET B  29      49.869  -3.654  36.483  0.39  5.43           H
ATOM   2437 1HG AMET B  29      50.176  -5.064  38.316  0.61  9.15           H
ATOM   2438 2HG AMET B  29      51.015  -3.711  38.243  0.61  9.15           H
ATOM   2439 1HG BMET B  29      50.115  -2.039  38.136  0.39  6.02           H
ATOM   2440 2HG BMET B  29      48.681  -1.872  37.449  0.39  6.02           H
ATOM   2441 1HE AMET B  29      48.789  -1.550  39.072  0.61 25.08           H
ATOM   2442 2HE AMET B  29      48.977  -1.472  40.659  0.61 25.08           H
ATOM   2443 3HE AMET B  29      50.258  -1.465  39.701  0.61 25.08           H
ATOM   2444 1HE BMET B  29      50.122  -3.928  40.165  0.39 10.79           H
ATOM   2445 2HE BMET B  29      50.489  -2.403  40.486  0.39 10.79           H
ATOM   2446 3HE BMET B  29      49.546  -3.226  41.483  0.39 10.79           H
ATOM   2447  N   MET B  30      47.296  -4.199  34.797  1.00  5.27           N
ATOM   2448  CA  MET B  30      46.325  -3.657  33.841  1.00  5.65           C
ATOM   2449  C   MET B  30      44.931  -4.115  34.222  1.00  5.87           C
ATOM   2450  O   MET B  30      43.940  -3.355  34.081  1.00  7.66           O
ATOM   2451  CB  MET B  30      46.702  -4.060  32.411  1.00  5.47           C
ATOM   2452  CG  MET B  30      47.972  -3.414  31.927  1.00  5.40           C
ATOM   2453  SD  MET B  30      47.888  -1.621  31.761  1.00  5.54           S
ATOM   2454  CE  MET B  30      46.873  -1.458  30.276  1.00  5.93           C
ATOM   2455  H   MET B  30      47.954  -4.717  34.526  1.00  6.32           H
ATOM   2456  HA  MET B  30      46.353  -2.660  33.901  1.00  6.78           H
ATOM   2457 1HB  MET B  30      46.807  -5.044  32.372  1.00  6.56           H
ATOM   2458 2HB  MET B  30      45.962  -3.811  31.802  1.00  6.56           H
ATOM   2459 1HG  MET B  30      48.701  -3.638  32.559  1.00  6.48           H
ATOM   2460 2HG  MET B  30      48.209  -3.802  31.048  1.00  6.48           H
ATOM   2461 1HE  MET B  30      47.320  -1.899  29.524  1.00  8.89           H
ATOM   2462 2HE  MET B  30      46.001  -1.877  30.429  1.00  8.89           H
ATOM   2463 3HE  MET B  30      46.747  -0.508  30.069  1.00  8.89           H
ATOM   2464  N   LYS B  31      44.794  -5.364  34.685  1.00  5.97           N
ATOM   2465  CA  LYS B  31      43.491  -5.866  35.144  1.00  6.96           C
ATOM   2466  C   LYS B  31      43.067  -5.166  36.438  1.00  6.46           C
ATOM   2467  O   LYS B  31      41.918  -4.673  36.557  1.00  7.25           O
ATOM   2468  CB  LYS B  31      43.561  -7.362  35.277  1.00  8.91           C
ATOM   2469  CG  LYS B  31      42.276  -7.998  35.717  1.00 11.43           C
ATOM   2470  CD  LYS B  31      42.378  -9.519  35.746  1.00 26.14           C
ATOM   2471  H   LYS B  31      45.497  -5.893  34.714  1.00  7.16           H
ATOM   2472  HA  LYS B  31      42.813  -5.651  34.441  1.00  8.35           H
ATOM   2473 1HB  LYS B  31      43.824  -7.746  34.403  1.00 10.69           H
ATOM   2474 2HB  LYS B  31      44.269  -7.590  35.930  1.00 10.69           H
ATOM   2475 1HG  LYS B  31      42.041  -7.670  36.621  1.00 13.72           H
ATOM   2476 2HG  LYS B  31      41.550  -7.732  35.098  1.00 13.72           H
ATOM   2477  N   SER B  32      43.943  -5.124  37.428  1.00  6.35           N
ATOM   2478  CA  SER B  32      43.532  -4.592  38.748  1.00  7.09           C
ATOM   2479  C   SER B  32      43.167  -3.119  38.697  1.00  6.76           C
ATOM   2480  O   SER B  32      42.381  -2.659  39.486  1.00  8.91           O
ATOM   2481  CB ASER B  32      44.539  -4.895  39.827  0.70  8.38           C
ATOM   2482  CB BSER B  32      44.787  -4.678  39.611  0.30  9.05           C
ATOM   2483  OG ASER B  32      45.749  -4.263  39.571  0.70  9.93           O
ATOM   2484  OG BSER B  32      44.476  -4.405  40.959  0.30 12.79           O
ATOM   2485  H   SER B  32      44.765  -5.410  37.304  1.00  7.62           H
ATOM   2486  HA ASER B  32      42.695  -5.080  38.999  1.00  8.51           H
ATOM   2487 1HB ASER B  32      44.187  -4.592  40.701  0.70 10.05           H
ATOM   2488 2HB ASER B  32      44.683  -5.874  39.877  0.70 10.05           H
ATOM   2489 1HB BSER B  32      45.178  -5.585  39.538  0.30 10.86           H
ATOM   2490 2HB BSER B  32      45.458  -4.027  39.287  0.30 10.86           H
ATOM   2491  HG BSER B  32      43.729  -4.760  41.103  0.30 19.18           H
ATOM   2492  N   ARG B  33      43.778  -2.363  37.794  1.00  6.05           N
ATOM   2493  CA  ARG B  33      43.501  -0.937  37.642  1.00  6.36           C
ATOM   2494  C   ARG B  33      42.376  -0.643  36.651  1.00  6.74           C
ATOM   2495  O   ARG B  33      42.161   0.520  36.305  1.00  8.26           O
ATOM   2496  CB  ARG B  33      44.776  -0.180  37.296  1.00  6.41           C
ATOM   2497  CG  ARG B  33      45.842  -0.262  38.398  1.00  6.23           C
ATOM   2498  CD  ARG B  33      45.399   0.315  39.714  1.00  6.43           C
ATOM   2499  NE  ARG B  33      46.461   0.299  40.731  1.00  6.77           N
ATOM   2500  CZ  ARG B  33      47.426   1.224  40.818  1.00  6.38           C
ATOM   2501  NH1 ARG B  33      47.454   2.269  40.014  1.00  5.41           N
ATOM   2502  NH2 ARG B  33      48.403   1.103  41.722  1.00  8.13           N
ATOM   2503  H   ARG B  33      44.374  -2.735  37.265  1.00  7.26           H
ATOM   2504  HA  ARG B  33      43.198  -0.603  38.534  1.00  7.63           H
ATOM   2505 1HB  ARG B  33      45.151  -0.548  36.457  1.00  7.69           H
ATOM   2506 2HB  ARG B  33      44.552   0.771  37.135  1.00  7.69           H
ATOM   2507 1HG  ARG B  33      46.089  -1.211  38.532  1.00  7.48           H
ATOM   2508 2HG  ARG B  33      46.652   0.220  38.095  1.00  7.48           H
ATOM   2509 1HD  ARG B  33      45.102   1.249  39.573  1.00  7.72           H
ATOM   2510 2HD  ARG B  33      44.624  -0.201  40.048  1.00  7.72           H
ATOM   2511  HE  ARG B  33      46.463  -0.358  41.317  1.00  8.12           H
ATOM   2512 1HH1 ARG B  33      46.824   2.376  39.408  1.00  6.49           H
ATOM   2513 2HH1 ARG B  33      48.103   2.860  40.082  1.00  6.49           H
ATOM   2514 1HH2 ARG B  33      48.411   0.416  42.272  1.00  9.76           H
ATOM   2515 2HH2 ARG B  33      49.039   1.710  41.766  1.00  9.76           H
ATOM   2516  N   ASN B  34      41.642  -1.678  36.231  1.00  7.62           N
ATOM   2517  CA  ASN B  34      40.417  -1.537  35.443  1.00  8.88           C
ATOM   2518  C   ASN B  34      40.736  -1.068  34.035  1.00  9.25           C
ATOM   2519  O   ASN B  34      39.914  -0.501  33.340  1.00 17.89           O
ATOM   2520  CB AASN B  34      39.324  -0.704  36.099  0.61 12.47           C
ATOM   2521  CB BASN B  34      39.472  -0.491  36.029  0.40  9.62           C
ATOM   2522  CG AASN B  34      38.468  -1.540  36.993  0.61 18.65           C
ATOM   2523  CG BASN B  34      38.056  -0.947  35.795  0.40 13.00           C
ATOM   2524  ND2AASN B  34      37.393  -0.952  37.541  0.61 33.29           N
ATOM   2525  OD1AASN B  34      38.648  -2.756  37.282  0.61 30.10           O
ATOM   2526  ND2BASN B  34      37.109  -0.026  35.702  0.40 21.24           N
ATOM   2527  OD1BASN B  34      37.771  -2.135  35.787  0.40 17.10           O
ATOM   2528  H   ASN B  34      41.911  -2.489  36.439  1.00  9.15           H
ATOM   2529  HA AASN B  34      40.043  -2.459  35.349  1.00 10.66           H
ATOM   2530 1HB AASN B  34      39.737   0.024  36.627  0.61 14.96           H
ATOM   2531 2HB AASN B  34      38.760  -0.291  35.397  0.61 14.96           H
ATOM   2532 1HB BASN B  34      39.639  -0.389  36.999  0.40 11.55           H
ATOM   2533 2HB BASN B  34      39.623   0.384  35.592  0.40 11.55           H
ATOM   2534 1HD2AASN B  34      36.861  -1.413  38.068  0.61 39.95           H
ATOM   2535 2HD2AASN B  34      37.221  -0.106  37.372  0.61 39.95           H
ATOM   2536 1HD2BASN B  34      36.266  -0.267  35.633  0.40 25.48           H
ATOM   2537 2HD2BASN B  34      37.323   0.828  35.709  0.40 25.48           H
ATOM   2538  N   LEU B  35      41.867  -1.479  33.483  1.00  8.28           N
ATOM   2539  CA  LEU B  35      42.316  -1.155  32.137  1.00  8.30           C
ATOM   2540  C   LEU B  35      42.118  -2.298  31.163  1.00  8.87           C
ATOM   2541  O   LEU B  35      42.554  -2.198  29.983  1.00 10.37           O
ATOM   2542  CB  LEU B  35      43.733  -0.603  32.151  1.00  7.78           C
ATOM   2543  CG  LEU B  35      43.932   0.531  33.081  1.00 11.28           C
ATOM   2544  CD1 LEU B  35      45.363   0.984  33.058  1.00 11.69           C
ATOM   2545  CD2 LEU B  35      42.962   1.667  32.699  1.00 15.83           C
ATOM   2546  H   LEU B  35      42.391  -1.990  33.971  1.00  9.93           H
ATOM   2547  HA  LEU B  35      41.729  -0.411  31.819  1.00  9.95           H
ATOM   2548 1HB  LEU B  35      44.355  -1.331  32.401  1.00  9.34           H
ATOM   2549 2HB  LEU B  35      43.968  -0.308  31.236  1.00  9.34           H
ATOM   2550  HG  LEU B  35      43.712   0.224  34.007  1.00 13.54           H
ATOM   2551 1HD1 LEU B  35      45.945   0.243  33.327  1.00 17.54           H
ATOM   2552 2HD1 LEU B  35      45.600   1.272  32.151  1.00 17.54           H
ATOM   2553 3HD1 LEU B  35      45.479   1.733  33.679  1.00 17.54           H
ATOM   2554 1HD2 LEU B  35      42.039   1.342  32.756  1.00 23.74           H
ATOM   2555 2HD2 LEU B  35      43.082   2.419  33.316  1.00 23.74           H
ATOM   2556 3HD2 LEU B  35      43.149   1.962  31.784  1.00 23.74           H
ATOM   2557  N   THR B  36      41.480  -3.387  31.596  1.00  9.14           N
ATOM   2558  CA  THR B  36      41.134  -4.480  30.713  1.00 10.00           C
ATOM   2559  C   THR B  36      39.692  -4.908  30.751  1.00 10.30           C
ATOM   2560  O   THR B  36      39.297  -5.928  30.236  1.00 14.05           O
ATOM   2561  CB  THR B  36      41.962  -5.740  31.059  1.00 10.25           C
ATOM   2562  CG2 THR B  36      43.423  -5.446  31.041  1.00 11.08           C
ATOM   2563  OG1 THR B  36      41.584  -6.166  32.377  1.00 10.96           O
ATOM   2564  H   THR B  36      41.263  -3.442  32.447  1.00 10.96           H
ATOM   2565  HA  THR B  36      41.355  -4.208  29.776  1.00 12.00           H
ATOM   2566  HB  THR B  36      41.758  -6.465  30.402  1.00 12.30           H
ATOM   2567 1HG2 THR B  36      43.622  -4.738  31.690  1.00 16.62           H
ATOM   2568 2HG2 THR B  36      43.922  -6.255  31.277  1.00 16.62           H
ATOM   2569 3HG2 THR B  36      43.686  -5.150  30.144  1.00 16.62           H
ATOM   2570  N   LYS B  37      38.904  -4.100  31.462  1.00 13.09           N
ATOM   2571  CA  LYS B  37      37.512  -4.393  31.808  1.00 16.72           C
ATOM   2572  C   LYS B  37      36.580  -4.380  30.692  1.00 13.82           C
ATOM   2573  O   LYS B  37      35.876  -5.420  30.455  1.00 17.32           O
ATOM   2574  CB  LYS B  37      36.984  -3.428  32.903  1.00 20.50           C
ATOM   2575  H   LYS B  37      39.244  -3.338  31.743  1.00 15.71           H
ATOM   2576  HA  LYS B  37      37.494  -5.314  32.196  1.00 20.07           H
ATOM   2577  N   ASP B  38      36.554  -3.240  30.058  1.00 13.80           N
ATOM   2578  CA  ASP B  38      35.609  -3.096  28.902  1.00 16.83           C
ATOM   2579  C   ASP B  38      36.306  -3.134  27.584  1.00 12.15           C
ATOM   2580  O   ASP B  38      35.661  -3.124  26.531  1.00 15.72           O
ATOM   2581  CB  ASP B  38      34.766  -1.886  29.042  1.00 21.85           C
ATOM   2582  CG  ASP B  38      35.405  -0.529  28.952  1.00 27.37           C
ATOM   2583  OD1 ASP B  38      36.671  -0.601  28.992  1.00 29.56           O
ATOM   2584  OD2 ASP B  38      34.674   0.553  28.882  1.00 28.10           O
ATOM   2585  H   ASP B  38      37.076  -2.575  30.302  1.00 16.55           H
ATOM   2586  HA  ASP B  38      34.993  -3.884  28.929  1.00 20.20           H
ATOM   2587 1HB  ASP B  38      34.063  -1.930  28.346  1.00 26.22           H
ATOM   2588 2HB  ASP B  38      34.309  -1.941  29.919  1.00 26.22           H
ATOM   2589  N   ARG B  39      37.624  -3.126  27.642  1.00 12.20           N
ATOM   2590  CA  ARG B  39      38.458  -3.173  26.453  1.00  9.61           C
ATOM   2591  C   ARG B  39      39.857  -3.469  26.954  1.00  8.53           C
ATOM   2592  O   ARG B  39      40.136  -3.262  28.149  1.00 10.91           O
ATOM   2593  CB  ARG B  39      38.437  -1.866  25.716  1.00 10.54           C
ATOM   2594  CG  ARG B  39      39.142  -0.692  26.431  1.00 12.18           C
ATOM   2595  CD  ARG B  39      38.948   0.629  25.836  1.00 14.71           C
ATOM   2596  NE  ARG B  39      39.925   1.639  26.323  1.00 21.98           N
ATOM   2597  CZ  ARG B  39      41.118   2.116  25.762  1.00 14.83           C
ATOM   2598  NH1 ARG B  39      41.774   1.688  24.689  1.00 11.83           N
ATOM   2599  NH2 ARG B  39      41.743   3.040  26.481  1.00 17.64           N
ATOM   2600  H   ARG B  39      38.012  -3.091  28.431  1.00 14.64           H
ATOM   2601  HA  ARG B  39      38.149  -3.908  25.850  1.00 11.53           H
ATOM   2602 1HB  ARG B  39      38.865  -1.997  24.833  1.00 12.65           H
ATOM   2603 2HB  ARG B  39      37.493  -1.613  25.554  1.00 12.65           H
ATOM   2604 1HG  ARG B  39      38.822  -0.661  27.367  1.00 14.62           H
ATOM   2605 2HG  ARG B  39      40.113  -0.882  26.457  1.00 14.62           H
ATOM   2606 1HD  ARG B  39      39.029   0.553  24.852  1.00 17.65           H
ATOM   2607 2HD  ARG B  39      38.032   0.943  26.040  1.00 17.65           H
ATOM   2608  HE  ARG B  39      39.718   2.001  27.098  1.00 26.38           H
ATOM   2609 1HH1 ARG B  39      41.416   1.075  24.169  1.00 14.19           H
ATOM   2610 2HH1 ARG B  39      42.568   2.018  24.498  1.00 14.19           H
ATOM   2611 1HH2 ARG B  39      41.363   3.366  27.205  1.00 21.17           H
ATOM   2612 2HH2 ARG B  39      42.537   3.327  26.234  1.00 21.17           H
ATOM   2613  N   CYS B  40      40.739  -3.896  26.072  1.00  7.46           N
ATOM   2614  CA  CYS B  40      42.160  -3.956  26.395  1.00  7.36           C
ATOM   2615  C   CYS B  40      42.771  -2.580  26.050  1.00  6.95           C
ATOM   2616  O   CYS B  40      42.820  -2.225  24.863  1.00  8.94           O
ATOM   2617  CB  CYS B  40      42.928  -5.007  25.602  1.00  7.65           C
ATOM   2618  SG  CYS B  40      42.316  -6.683  25.737  1.00  8.15           S
ATOM   2619  H   CYS B  40      40.466  -4.150  25.275  1.00  8.95           H
ATOM   2620  HA  CYS B  40      42.270  -4.133  27.373  1.00  8.84           H
ATOM   2621 1HB  CYS B  40      42.916  -4.746  24.647  1.00  9.18           H
ATOM   2622 2HB  CYS B  40      43.872  -4.994  25.901  1.00  9.18           H
ATOM   2623  N   LYS B  41      43.276  -1.832  26.995  1.00  6.56           N
ATOM   2624  CA  LYS B  41      44.005  -0.603  26.693  1.00  6.21           C
ATOM   2625  C   LYS B  41      45.358  -0.988  26.113  1.00  6.08           C
ATOM   2626  O   LYS B  41      46.068  -1.746  26.738  1.00  7.09           O
ATOM   2627  CB  LYS B  41      44.159   0.244  27.940  1.00  6.29           C
ATOM   2628  CG  LYS B  41      44.877   1.578  27.684  1.00  6.68           C
ATOM   2629  CD  LYS B  41      44.909   2.491  28.859  1.00  7.58           C
ATOM   2630  CE  LYS B  41      45.594   3.838  28.532  1.00  8.86           C
ATOM   2631  NZ  LYS B  41      45.785   4.705  29.671  1.00  8.37           N
ATOM   2632  H   LYS B  41      43.173  -2.075  27.835  1.00  7.87           H
ATOM   2633  HA  LYS B  41      43.494  -0.083  26.009  1.00  7.45           H
ATOM   2634 1HB  LYS B  41      43.261   0.430  28.315  1.00  7.55           H
ATOM   2635 2HB  LYS B  41      44.667  -0.270  28.617  1.00  7.55           H
ATOM   2636 1HG  LYS B  41      45.808   1.388  27.405  1.00  8.01           H
ATOM   2637 2HG  LYS B  41      44.428   2.041  26.934  1.00  8.01           H
ATOM   2638 1HD  LYS B  41      43.982   2.663  29.163  1.00  9.09           H
ATOM   2639 2HD  LYS B  41      45.395   2.051  29.601  1.00  9.09           H
ATOM   2640 1HE  LYS B  41      46.476   3.653  28.124  1.00 10.64           H
ATOM   2641 2HE  LYS B  41      45.047   4.316  27.860  1.00 10.64           H
ATOM   2642 1HZ  LYS B  41      44.981   4.871  30.064  1.00 12.56           H
ATOM   2643 2HZ  LYS B  41      46.338   4.301  30.271  1.00 12.56           H
ATOM   2644 3HZ  LYS B  41      46.156   5.489  29.397  1.00 12.56           H
ATOM   2645  N   PRO B  42      45.729  -0.518  24.910  1.00  6.32           N
ATOM   2646  CA  PRO B  42      46.918  -1.090  24.269  1.00  6.55           C
ATOM   2647  C   PRO B  42      48.257  -0.747  24.920  1.00  5.89           C
ATOM   2648  O   PRO B  42      49.186  -1.559  24.870  1.00  7.68           O
ATOM   2649  CB APRO B  42      46.899  -0.469  22.847  0.56  7.03           C
ATOM   2650  CB BPRO B  42      46.744  -0.690  22.808  0.44  9.49           C
ATOM   2651  CG APRO B  42      45.456  -0.384  22.512  0.56  6.78           C
ATOM   2652  CG BPRO B  42      45.960   0.528  22.990  0.44  9.30           C
ATOM   2653  CD APRO B  42      44.878   0.091  23.846  0.56  6.36           C
ATOM   2654  CD BPRO B  42      44.914   0.354  24.043  0.44  8.22           C
ATOM   2655  HA APRO B  42      46.820  -2.083  24.203  1.00  7.85           H
ATOM   2656 1HB APRO B  42      47.379  -1.047  22.202  0.56  8.43           H
ATOM   2657 2HB APRO B  42      47.317   0.429  22.848  0.56  8.43           H
ATOM   2658 1HB BPRO B  42      47.612  -0.508  22.368  0.44 11.39           H
ATOM   2659 2HB BPRO B  42      46.248  -1.375  22.293  0.44 11.39           H
ATOM   2660 1HG APRO B  42      45.289   0.271  21.788  0.56  8.13           H
ATOM   2661 2HG APRO B  42      45.091  -1.265  22.248  0.56  8.13           H
ATOM   2662 1HG BPRO B  42      45.526   0.769  22.134  0.44 11.16           H
ATOM   2663 2HG BPRO B  42      46.563   1.270  23.247  0.44 11.16           H
ATOM   2664 1HD APRO B  42      44.905   1.079  23.904  0.56  7.64           H
ATOM   2665 2HD APRO B  42      43.938  -0.207  23.942  0.56  7.64           H
ATOM   2666 1HD BPRO B  42      44.670   1.208  24.483  0.44  9.86           H
ATOM   2667 2HD BPRO B  42      44.102  -0.098  23.703  0.44  9.86           H
ATOM   2668  N   VAL B  43      48.401   0.477  25.453  1.00  5.61           N
ATOM   2669  CA  VAL B  43      49.686   0.956  25.979  1.00  6.42           C
ATOM   2670  C   VAL B  43      49.362   1.754  27.242  1.00  5.84           C
ATOM   2671  O   VAL B  43      48.455   2.574  27.257  1.00  7.17           O
ATOM   2672  CB AVAL B  43      50.331   1.955  24.978  0.67  7.48           C
ATOM   2673  CB BVAL B  43      50.560   1.670  24.954  0.33  8.55           C
ATOM   2674  CG1AVAL B  43      51.684   2.451  25.547  0.67 10.66           C
ATOM   2675  CG2AVAL B  43      50.683   1.344  23.646  0.67 10.24           C
ATOM   2676  CG1BVAL B  43      50.861   0.892  23.693  0.33 14.33           C
ATOM   2677  CG2BVAL B  43      49.830   2.957  24.635  0.33 10.56           C
ATOM   2678  H   VAL B  43      47.702   1.010  25.488  1.00  6.73           H
ATOM   2679  HA AVAL B  43      50.302   0.195  26.180  1.00  7.70           H
ATOM   2680  HB AVAL B  43      49.719   2.734  24.839  0.67  8.98           H
ATOM   2681  HB BVAL B  43      51.428   1.903  25.393  0.33 10.26           H
ATOM   2682 1HG1AVAL B  43      52.275   1.684  25.698  0.67 15.99           H
ATOM   2683 2HG1AVAL B  43      52.102   3.064  24.907  0.67 15.99           H
ATOM   2684 3HG1AVAL B  43      51.531   2.917  26.395  0.67 15.99           H
ATOM   2685 1HG2AVAL B  43      49.876   0.971  23.234  0.67 15.35           H
ATOM   2686 2HG2AVAL B  43      51.061   2.033  23.060  0.67 15.35           H
ATOM   2687 3HG2AVAL B  43      51.342   0.631  23.778  0.67 15.35           H
ATOM   2688 1HG1BVAL B  43      50.021   0.603  23.279  0.33 21.49           H
ATOM   2689 2HG1BVAL B  43      51.355   1.462  23.067  0.33 21.49           H
ATOM   2690 3HG1BVAL B  43      51.402   0.106  23.916  0.33 21.49           H
ATOM   2691 1HG2BVAL B  43      49.630   3.435  25.467  0.33 15.85           H
ATOM   2692 2HG2BVAL B  43      50.394   3.519  24.063  0.33 15.85           H
ATOM   2693 3HG2BVAL B  43      48.994   2.751  24.167  0.33 15.85           H
ATOM   2694  N   ASN B  44      50.134   1.522  28.300  1.00  4.94           N
ATOM   2695  CA  ASN B  44      49.915   2.249  29.537  1.00  5.13           C
ATOM   2696  C   ASN B  44      51.143   2.193  30.421  1.00  6.04           C
ATOM   2697  O   ASN B  44      51.561   1.117  30.776  1.00 14.03           O
ATOM   2698  CB  ASN B  44      48.701   1.624  30.290  1.00  6.07           C
ATOM   2699  CG  ASN B  44      48.342   2.446  31.496  1.00  6.52           C
ATOM   2700  ND2 ASN B  44      48.784   2.011  32.682  1.00  5.66           N
ATOM   2701  OD1 ASN B  44      47.651   3.467  31.380  1.00  8.38           O
ATOM   2702  H   ASN B  44      50.779   0.925  28.250  1.00  5.93           H
ATOM   2703  HA  ASN B  44      49.709   3.204  29.323  1.00  6.16           H
ATOM   2704 1HB  ASN B  44      47.923   1.575  29.680  1.00  7.28           H
ATOM   2705 2HB  ASN B  44      48.927   0.702  30.574  1.00  7.28           H
ATOM   2706 1HD2 ASN B  44      48.586   2.455  33.416  1.00  6.80           H
ATOM   2707 2HD2 ASN B  44      49.273   1.280  32.729  1.00  6.80           H
ATOM   2708  N   THR B  45      51.659   3.321  30.865  1.00  4.13           N
ATOM   2709  CA  THR B  45      52.838   3.364  31.690  1.00  3.96           C
ATOM   2710  C   THR B  45      52.478   3.524  33.163  1.00  3.65           C
ATOM   2711  O   THR B  45      51.624   4.335  33.534  1.00  4.41           O
ATOM   2712  CB  THR B  45      53.741   4.549  31.248  1.00  4.44           C
ATOM   2713  CG2 THR B  45      55.000   4.672  32.056  1.00  5.22           C
ATOM   2714  OG1 THR B  45      54.076   4.344  29.869  1.00  5.50           O
ATOM   2715  H   THR B  45      51.267   4.078  30.649  1.00  4.95           H
ATOM   2716  HA  THR B  45      53.346   2.510  31.573  1.00  4.76           H
ATOM   2717  HB  THR B  45      53.221   5.399  31.331  1.00  5.33           H
ATOM   2718 1HG2 THR B  45      54.770   4.809  32.999  1.00  7.83           H
ATOM   2719 2HG2 THR B  45      55.529   3.853  31.964  1.00  7.83           H
ATOM   2720 3HG2 THR B  45      55.521   5.436  31.733  1.00  7.83           H
ATOM   2721  N   PHE B  46      53.207   2.776  34.012  1.00  3.36           N
ATOM   2722  CA  PHE B  46      53.143   2.969  35.460  1.00  3.39           C
ATOM   2723  C   PHE B  46      54.432   3.621  35.955  1.00  3.37           C
ATOM   2724  O   PHE B  46      55.527   3.327  35.471  1.00  4.11           O
ATOM   2725  CB  PHE B  46      52.934   1.627  36.193  1.00  3.79           C
ATOM   2726  CG  PHE B  46      51.559   1.042  35.959  1.00  4.11           C
ATOM   2727  CD1 PHE B  46      50.488   1.474  36.721  1.00  5.14           C
ATOM   2728  CD2 PHE B  46      51.363   0.073  34.973  1.00  4.43           C
ATOM   2729  CE1 PHE B  46      49.192   0.971  36.483  1.00  6.29           C
ATOM   2730  CE2 PHE B  46      50.079  -0.453  34.775  1.00  5.56           C
ATOM   2731  CZ  PHE B  46      49.021  -0.005  35.543  1.00  6.56           C
ATOM   2732  H   PHE B  46      53.737   2.154  33.687  1.00  4.03           H
ATOM   2733  HA  PHE B  46      52.375   3.574  35.670  1.00  4.07           H
ATOM   2734 1HB  PHE B  46      53.617   0.980  35.883  1.00  4.55           H
ATOM   2735 2HB  PHE B  46      53.066   1.765  37.164  1.00  4.55           H
ATOM   2736  HD1 PHE B  46      50.627   2.114  37.409  1.00  6.17           H
ATOM   2737  HD2 PHE B  46      52.092  -0.226  34.442  1.00  5.32           H
ATOM   2738  HE1 PHE B  46      48.448   1.307  36.969  1.00  7.55           H
ATOM   2739  HE2 PHE B  46      49.935  -1.118  34.112  1.00  6.68           H
ATOM   2740  HZ  PHE B  46      48.159  -0.383  35.415  1.00  7.88           H
ATOM   2741  N   VAL B  47      54.269   4.491  36.969  1.00  3.38           N
ATOM   2742  CA  VAL B  47      55.384   5.229  37.548  1.00  3.14           C
ATOM   2743  C   VAL B  47      55.581   4.738  38.993  1.00  3.12           C
ATOM   2744  O   VAL B  47      54.672   4.807  39.822  1.00  3.55           O
ATOM   2745  CB  VAL B  47      55.129   6.742  37.510  1.00  3.64           C
ATOM   2746  CG1 VAL B  47      56.345   7.465  38.063  1.00  4.15           C
ATOM   2747  CG2 VAL B  47      54.825   7.212  36.099  1.00  4.53           C
ATOM   2748  H   VAL B  47      53.461   4.618  37.294  1.00  4.05           H
ATOM   2749  HA  VAL B  47      56.211   5.028  37.024  1.00  3.76           H
ATOM   2750  HB  VAL B  47      54.342   6.948  38.092  1.00  4.37           H
ATOM   2751 1HG1 VAL B  47      56.531   7.145  38.970  1.00  6.22           H
ATOM   2752 2HG1 VAL B  47      57.119   7.289  37.489  1.00  6.22           H
ATOM   2753 3HG1 VAL B  47      56.169   8.429  38.087  1.00  6.22           H
ATOM   2754 1HG2 VAL B  47      54.036   6.740  35.761  1.00  6.80           H
ATOM   2755 2HG2 VAL B  47      54.651   8.176  36.107  1.00  6.80           H
ATOM   2756 3HG2 VAL B  47      55.592   7.023  35.520  1.00  6.80           H
ATOM   2757  N   HIS B  48      56.803   4.285  39.269  1.00  2.99           N
ATOM   2758  CA  HIS B  48      57.177   3.724  40.574  1.00  3.21           C
ATOM   2759  C   HIS B  48      57.940   4.765  41.390  1.00  3.42           C
ATOM   2760  O   HIS B  48      59.132   4.674  41.664  1.00  4.11           O
ATOM   2761  CB  HIS B  48      58.013   2.465  40.396  1.00  3.40           C
ATOM   2762  CG  HIS B  48      57.308   1.488  39.519  1.00  3.34           C
ATOM   2763  CD2 HIS B  48      57.632   0.977  38.291  1.00  3.70           C
ATOM   2764  ND1 HIS B  48      56.058   0.980  39.816  1.00  3.79           N
ATOM   2765  CE1 HIS B  48      55.674   0.182  38.780  1.00  4.49           C
ATOM   2766  NE2 HIS B  48      56.613   0.165  37.842  1.00  4.38           N
ATOM   2767  H   HIS B  48      57.416   4.324  38.639  1.00  3.59           H
ATOM   2768  HA  HIS B  48      56.341   3.484  41.068  1.00  3.86           H
ATOM   2769 1HB  HIS B  48      58.184   2.053  41.280  1.00  4.08           H
ATOM   2770 2HB  HIS B  48      58.886   2.702  39.993  1.00  4.08           H
ATOM   2771  HD1 HIS B  48      55.592   1.143  40.544  1.00  4.55           H
ATOM   2772  HD2 HIS B  48      58.437   1.156  37.819  1.00  4.44           H
ATOM   2773  HE1 HIS B  48      54.853  -0.294  38.736  1.00  5.39           H
ATOM   2774  N   GLU B  49      57.189   5.821  41.729  1.00  3.51           N
ATOM   2775  CA  GLU B  49      57.714   6.944  42.474  1.00  3.61           C
ATOM   2776  C   GLU B  49      56.592   7.445  43.366  1.00  3.57           C
ATOM   2777  O   GLU B  49      55.422   7.141  43.136  1.00  4.25           O
ATOM   2778  CB  GLU B  49      58.142   8.112  41.542  1.00  3.76           C
ATOM   2779  CG  GLU B  49      59.238   7.703  40.575  1.00  4.43           C
ATOM   2780  CD  GLU B  49      60.606   7.459  41.182  1.00  4.47           C
ATOM   2781  OE1 GLU B  49      60.831   7.835  42.360  1.00  5.26           O
ATOM   2782  OE2 GLU B  49      61.489   6.948  40.426  1.00  4.91           O
ATOM   2783  H   GLU B  49      56.343   5.832  41.488  1.00  4.21           H
ATOM   2784  HA  GLU B  49      58.490   6.651  43.033  1.00  4.33           H
ATOM   2785 1HB  GLU B  49      57.355   8.423  41.028  1.00  4.51           H
ATOM   2786 2HB  GLU B  49      58.462   8.868  42.095  1.00  4.51           H
ATOM   2787 1HG  GLU B  49      58.952   6.876  40.114  1.00  5.32           H
ATOM   2788 2HG  GLU B  49      59.325   8.410  39.888  1.00  5.32           H
ATOM   2789  N   SER B  50      56.952   8.238  44.375  1.00  3.59           N
ATOM   2790  CA  SER B  50      55.960   8.882  45.190  1.00  3.73           C
ATOM   2791  C   SER B  50      55.057   9.791  44.344  1.00  3.55           C
ATOM   2792  O   SER B  50      55.520  10.496  43.442  1.00  3.73           O
ATOM   2793  CB ASER B  50      56.699   9.786  46.189  0.63  4.69           C
ATOM   2794  CB BSER B  50      56.585   9.663  46.328  0.37  4.30           C
ATOM   2795  OG ASER B  50      55.828  10.587  46.895  0.63  5.44           O
ATOM   2796  OG BSER B  50      56.999  10.961  45.956  0.37  4.40           O
ATOM   2797  H   SER B  50      57.806   8.369  44.542  1.00  4.31           H
ATOM   2798  HA ASER B  50      55.413   8.201  45.676  1.00  4.48           H
ATOM   2799 1HB ASER B  50      57.211   9.223  46.822  0.63  5.63           H
ATOM   2800 2HB ASER B  50      57.343  10.356  45.698  0.63  5.63           H
ATOM   2801 1HB BSER B  50      55.929   9.734  47.066  0.37  5.16           H
ATOM   2802 2HB BSER B  50      57.368   9.162  46.669  0.37  5.16           H
ATOM   2803  N   LEU B  51      53.810   9.850  44.741  1.00  4.30           N
ATOM   2804  CA  LEU B  51      52.886  10.809  44.124  1.00  4.71           C
ATOM   2805  C   LEU B  51      53.416  12.241  44.265  1.00  3.98           C
ATOM   2806  O   LEU B  51      53.228  13.056  43.372  1.00  4.47           O
ATOM   2807  CB  LEU B  51      51.514  10.652  44.769  1.00  6.49           C
ATOM   2808  CG  LEU B  51      50.459  11.578  44.239  1.00  7.62           C
ATOM   2809  CD1 LEU B  51      50.192  11.387  42.808  1.00  8.37           C
ATOM   2810  CD2 LEU B  51      49.181  11.410  45.053  1.00 11.50           C
ATOM   2811  H   LEU B  51      53.527   9.314  45.379  1.00  5.16           H
ATOM   2812  HA  LEU B  51      52.806  10.593  43.151  1.00  5.66           H
ATOM   2813 1HB  LEU B  51      51.210   9.719  44.639  1.00  7.78           H
ATOM   2814 2HB  LEU B  51      51.605  10.803  45.744  1.00  7.78           H
ATOM   2815  HG  LEU B  51      50.782  12.516  44.367  1.00  9.14           H
ATOM   2816 1HD1 LEU B  51      51.024  11.495  42.303  1.00 12.55           H
ATOM   2817 2HD1 LEU B  51      49.834  10.487  42.660  1.00 12.55           H
ATOM   2818 3HD1 LEU B  51      49.538  12.052  42.507  1.00 12.55           H
ATOM   2819 1HD2 LEU B  51      49.379  11.548  46.003  1.00 17.24           H
ATOM   2820 2HD2 LEU B  51      48.518  12.068  44.758  1.00 17.24           H
ATOM   2821 3HD2 LEU B  51      48.826  10.506  44.921  1.00 17.24           H
ATOM   2822  N   ALA B  52      54.036  12.570  45.413  1.00  3.85           N
ATOM   2823  CA  ALA B  52      54.517  13.931  45.609  1.00  3.66           C
ATOM   2824  C   ALA B  52      55.610  14.308  44.596  1.00  3.52           C
ATOM   2825  O   ALA B  52      55.702  15.442  44.143  1.00  3.82           O
ATOM   2826  CB  ALA B  52      55.026  14.085  47.030  1.00  4.74           C
ATOM   2827  H   ALA B  52      54.150  11.966  46.043  1.00  4.62           H
ATOM   2828  HA  ALA B  52      53.746  14.556  45.484  1.00  4.39           H
ATOM   2829 1HB  ALA B  52      55.800  13.498  47.165  1.00  7.11           H
ATOM   2830 2HB  ALA B  52      55.292  15.016  47.182  1.00  7.11           H
ATOM   2831 3HB  ALA B  52      54.316  13.840  47.659  1.00  7.11           H
ATOM   2832  N   ASP B  53      56.487  13.332  44.267  1.00  3.40           N
ATOM   2833  CA  ASP B  53      57.503  13.574  43.260  1.00  3.52           C
ATOM   2834  C   ASP B  53      56.881  13.745  41.887  1.00  3.67           C
ATOM   2835  O   ASP B  53      57.323  14.600  41.088  1.00  4.22           O
ATOM   2836  CB  ASP B  53      58.524  12.431  43.239  1.00  3.79           C
ATOM   2837  CG  ASP B  53      59.519  12.457  44.394  1.00  4.33           C
ATOM   2838  OD1 ASP B  53      60.100  13.551  44.642  1.00  4.96           O
ATOM   2839  OD2 ASP B  53      59.780  11.403  44.971  1.00  6.87           O
ATOM   2840  H   ASP B  53      56.441  12.549  44.665  1.00  4.08           H
ATOM   2841  HA  ASP B  53      57.983  14.420  43.494  1.00  4.22           H
ATOM   2842 1HB  ASP B  53      58.036  11.570  43.260  1.00  4.55           H
ATOM   2843 2HB  ASP B  53      59.026  12.470  42.386  1.00  4.55           H
ATOM   2844  N   VAL B  54      55.853  12.966  41.568  1.00  3.41           N
ATOM   2845  CA  VAL B  54      55.224  13.085  40.257  1.00  3.78           C
ATOM   2846  C   VAL B  54      54.439  14.403  40.145  1.00  3.58           C
ATOM   2847  O   VAL B  54      54.485  15.074  39.135  1.00  4.11           O
ATOM   2848  CB  VAL B  54      54.382  11.840  39.967  1.00  3.89           C
ATOM   2849  CG1 VAL B  54      53.630  11.993  38.653  1.00  4.81           C
ATOM   2850  CG2 VAL B  54      55.289  10.612  39.919  1.00  4.25           C
ATOM   2851  H   VAL B  54      55.550  12.378  42.148  1.00  4.09           H
ATOM   2852  HA  VAL B  54      55.956  13.115  39.577  1.00  4.53           H
ATOM   2853  HB  VAL B  54      53.718  11.721  40.706  1.00  4.67           H
ATOM   2854 1HG1 VAL B  54      53.057  12.787  38.695  1.00  7.22           H
ATOM   2855 2HG1 VAL B  54      54.271  12.091  37.919  1.00  7.22           H
ATOM   2856 3HG1 VAL B  54      53.077  11.198  38.499  1.00  7.22           H
ATOM   2857 1HG2 VAL B  54      55.768  10.526  40.770  1.00  6.38           H
ATOM   2858 2HG2 VAL B  54      54.746   9.810  39.767  1.00  6.38           H
ATOM   2859 3HG2 VAL B  54      55.936  10.712  39.189  1.00  6.38           H
ATOM   2860  N   GLN B  55      53.737  14.794  41.239  1.00  4.24           N
ATOM   2861  CA  GLN B  55      53.006  16.046  41.198  1.00  4.42           C
ATOM   2862  C   GLN B  55      53.926  17.221  40.902  1.00  4.34           C
ATOM   2863  O   GLN B  55      53.556  18.158  40.207  1.00  5.00           O
ATOM   2864  CB  GLN B  55      52.291  16.299  42.532  1.00  4.72           C
ATOM   2865  CG  GLN B  55      51.071  15.413  42.728  1.00  5.39           C
ATOM   2866  CD  GLN B  55      50.407  15.594  44.069  1.00  6.37           C
ATOM   2867  NE2 GLN B  55      49.176  15.153  44.163  1.00  7.35           N
ATOM   2868  OE1 GLN B  55      51.033  16.104  45.008  1.00 10.59           O
ATOM   2869  H   GLN B  55      53.725  14.294  41.963  1.00  5.09           H
ATOM   2870  HA  GLN B  55      52.318  15.990  40.474  1.00  5.30           H
ATOM   2871 1HB  GLN B  55      52.928  16.139  43.273  1.00  5.67           H
ATOM   2872 2HB  GLN B  55      52.011  17.247  42.572  1.00  5.67           H
ATOM   2873 1HG  GLN B  55      50.413  15.612  42.015  1.00  6.46           H
ATOM   2874 2HG  GLN B  55      51.344  14.466  42.630  1.00  6.46           H
ATOM   2875 1HE2 GLN B  55      48.745  15.210  44.928  1.00  8.82           H
ATOM   2876 2HE2 GLN B  55      48.781  14.799  43.461  1.00  8.82           H
ATOM   2877  N   ALA B  56      55.152  17.195  41.476  1.00  3.79           N
ATOM   2878  CA  ALA B  56      56.075  18.307  41.274  1.00  3.89           C
ATOM   2879  C   ALA B  56      56.531  18.430  39.828  1.00  3.71           C
ATOM   2880  O   ALA B  56      57.026  19.511  39.439  1.00  3.91           O
ATOM   2881  CB  ALA B  56      57.285  18.129  42.194  1.00  4.70           C
ATOM   2882  H   ALA B  56      55.392  16.508  41.970  1.00  4.55           H
ATOM   2883  HA  ALA B  56      55.607  19.153  41.529  1.00  4.66           H
ATOM   2884 1HB  ALA B  56      56.980  18.046  43.122  1.00  7.05           H
ATOM   2885 2HB  ALA B  56      57.775  17.320  41.937  1.00  7.05           H
ATOM   2886 3HB  ALA B  56      57.874  18.908  42.112  1.00  7.05           H
ATOM   2887  N   VAL B  57      56.402  17.375  39.028  1.00  3.45           N
ATOM   2888  CA  VAL B  57      56.782  17.499  37.607  1.00  3.36           C
ATOM   2889  C   VAL B  57      55.998  18.616  36.938  1.00  3.35           C
ATOM   2890  O   VAL B  57      56.493  19.243  35.997  1.00  3.74           O
ATOM   2891  CB  VAL B  57      56.617  16.132  36.896  1.00  3.44           C
ATOM   2892  CG1 VAL B  57      56.939  16.260  35.409  1.00  3.97           C
ATOM   2893  CG2 VAL B  57      57.535  15.108  37.566  1.00  3.87           C
ATOM   2894  H   VAL B  57      56.095  16.613  39.342  1.00  4.14           H
ATOM   2895  HA  VAL B  57      57.750  17.745  37.572  1.00  4.03           H
ATOM   2896  HB  VAL B  57      55.670  15.828  36.995  1.00  4.13           H
ATOM   2897 1HG1 VAL B  57      56.342  16.921  35.001  1.00  5.96           H
ATOM   2898 2HG1 VAL B  57      57.869  16.550  35.300  1.00  5.96           H
ATOM   2899 3HG1 VAL B  57      56.814  15.392  34.971  1.00  5.96           H
ATOM   2900 1HG2 VAL B  57      57.315  15.047  38.519  1.00  5.81           H
ATOM   2901 2HG2 VAL B  57      57.411  14.232  37.145  1.00  5.81           H
ATOM   2902 3HG2 VAL B  57      58.468  15.390  37.463  1.00  5.81           H
ATOM   2903  N   CYS B  58      54.778  18.913  37.419  1.00  3.65           N
ATOM   2904  CA  CYS B  58      53.963  19.992  36.862  1.00  3.93           C
ATOM   2905  C   CYS B  58      54.581  21.390  36.986  1.00  3.89           C
ATOM   2906  O   CYS B  58      54.009  22.324  36.438  1.00  4.79           O
ATOM   2907  CB  CYS B  58      52.599  20.011  37.539  1.00  4.47           C
ATOM   2908  SG  CYS B  58      51.603  18.505  37.312  1.00  5.20           S
ATOM   2909  H   CYS B  58      54.459  18.442  38.090  1.00  4.38           H
ATOM   2910  HA  CYS B  58      53.823  19.802  35.890  1.00  4.72           H
ATOM   2911 1HB  CYS B  58      52.732  20.157  38.509  1.00  5.36           H
ATOM   2912 2HB  CYS B  58      52.086  20.782  37.189  1.00  5.36           H
ATOM   2913  N   SER B  59      55.699  21.512  37.714  1.00  3.85           N
ATOM   2914  CA  SER B  59      56.437  22.769  37.828  1.00  3.92           C
ATOM   2915  C   SER B  59      57.826  22.686  37.193  1.00  3.82           C
ATOM   2916  O   SER B  59      58.654  23.569  37.446  1.00  4.75           O
ATOM   2917  CB ASER B  59      56.504  23.327  39.235  0.60  5.19           C
ATOM   2918  CB BSER B  59      56.636  23.020  39.352  0.40  4.80           C
ATOM   2919  OG ASER B  59      57.113  22.428  40.084  0.60  8.25           O
ATOM   2920  OG BSER B  59      55.343  23.262  39.950  0.40  6.17           O
ATOM   2921  H   SER B  59      56.003  20.805  38.143  1.00  4.62           H
ATOM   2922  HA ASER B  59      55.926  23.439  37.289  1.00  4.71           H
ATOM   2923 1HB ASER B  59      57.013  24.176  39.231  0.60  6.23           H
ATOM   2924 2HB ASER B  59      55.588  23.520  39.559  0.60  6.23           H
ATOM   2925 1HB BSER B  59      57.061  22.231  39.773  0.40  5.76           H
ATOM   2926 2HB BSER B  59      57.225  23.804  39.492  0.40  5.76           H
ATOM   2927  HG ASER B  59      57.405  22.700  40.823  0.60 12.37           H
ATOM   2928  N   GLN B  60      58.097  21.656  36.378  1.00  3.87           N
ATOM   2929  CA  GLN B  60      59.440  21.420  35.859  1.00  3.91           C
ATOM   2930  C   GLN B  60      59.523  21.915  34.412  1.00  4.00           C
ATOM   2931  O   GLN B  60      59.200  23.074  34.173  1.00  5.16           O
ATOM   2932  CB  GLN B  60      59.895  20.001  36.191  1.00  3.83           C
ATOM   2933  CG  GLN B  60      59.941  19.883  37.720  1.00  4.10           C
ATOM   2934  CD  GLN B  60      60.365  18.536  38.238  1.00  4.77           C
ATOM   2935  NE2 GLN B  60      60.307  18.430  39.530  1.00 17.07           N
ATOM   2936  OE1 GLN B  60      60.623  17.580  37.544  1.00  4.38           O
ATOM   2937  H   GLN B  60      57.448  21.107  36.150  1.00  4.64           H
ATOM   2938  HA  GLN B  60      60.040  22.024  36.383  1.00  4.70           H
ATOM   2939 1HB  GLN B  60      59.260  19.340  35.815  1.00  4.60           H
ATOM   2940 2HB  GLN B  60      60.791  19.830  35.807  1.00  4.60           H
ATOM   2941 1HG  GLN B  60      60.565  20.566  38.070  1.00  4.92           H
ATOM   2942 2HG  GLN B  60      59.041  20.089  38.079  1.00  4.92           H
ATOM   2943 1HE2 GLN B  60      60.457  17.653  39.915  1.00 20.49           H
ATOM   2944 2HE2 GLN B  60      60.119  19.135  40.021  1.00 20.49           H
ATOM   2945  N   LYS B  61      60.055  21.128  33.469  1.00  4.36           N
ATOM   2946  CA  LYS B  61      60.330  21.675  32.146  1.00  4.54           C
ATOM   2947  C   LYS B  61      59.077  21.670  31.287  1.00  4.61           C
ATOM   2948  O   LYS B  61      58.522  20.607  30.996  1.00  5.39           O
ATOM   2949  CB  LYS B  61      61.412  20.856  31.454  1.00  5.36           C
ATOM   2950  CG  LYS B  61      61.750  21.361  30.043  1.00  7.24           C
ATOM   2951  CD  LYS B  61      62.736  20.545  29.308  1.00 11.64           C
ATOM   2952  CE  LYS B  61      62.982  21.054  27.884  1.00 15.91           C
ATOM   2953  NZ  LYS B  61      63.822  20.271  26.998  1.00 30.97           N
ATOM   2954  H   LYS B  61      60.238  20.286  33.647  1.00  5.23           H
ATOM   2955  HA  LYS B  61      60.651  22.617  32.245  1.00  5.44           H
ATOM   2956 1HB  LYS B  61      62.233  20.877  32.007  1.00  6.43           H
ATOM   2957 2HB  LYS B  61      61.113  19.914  31.394  1.00  6.43           H
ATOM   2958 1HG  LYS B  61      60.914  21.396  29.513  1.00  8.69           H
ATOM   2959 2HG  LYS B  61      62.097  22.285  30.114  1.00  8.69           H
ATOM   2960 1HD  LYS B  61      63.592  20.549  29.805  1.00 13.96           H
ATOM   2961 2HD  LYS B  61      62.414  19.610  29.266  1.00 13.96           H
ATOM   2962 1HE  LYS B  61      62.100  21.159  27.447  1.00 19.10           H
ATOM   2963 2HE  LYS B  61      63.380  21.958  27.954  1.00 19.10           H
ATOM   2964 1HZ  LYS B  61      64.628  20.126  27.394  1.00 46.45           H
ATOM   2965 2HZ  LYS B  61      63.420  19.473  26.827  1.00 46.45           H
ATOM   2966 3HZ  LYS B  61      63.944  20.723  26.218  1.00 46.45           H
ATOM   2967  N   ASN B  62      58.596  22.835  30.860  1.00  4.49           N
ATOM   2968  CA  ASN B  62      57.366  22.880  30.071  1.00  4.35           C
ATOM   2969  C   ASN B  62      57.659  22.450  28.625  1.00  4.41           C
ATOM   2970  O   ASN B  62      58.601  22.978  28.026  1.00  5.86           O
ATOM   2971  CB  ASN B  62      56.812  24.311  30.140  1.00  4.83           C
ATOM   2972  CG  ASN B  62      55.440  24.544  29.528  1.00  5.03           C
ATOM   2973  ND2 ASN B  62      54.575  23.571  29.585  1.00  6.11           N
ATOM   2974  OD1 ASN B  62      55.156  25.660  29.079  1.00  5.78           O
ATOM   2975  H   ASN B  62      59.020  23.581  31.053  1.00  5.39           H
ATOM   2976  HA  ASN B  62      56.699  22.251  30.470  1.00  5.21           H
ATOM   2977 1HB  ASN B  62      56.773  24.581  31.092  1.00  5.80           H
ATOM   2978 2HB  ASN B  62      57.456  24.913  29.689  1.00  5.80           H
ATOM   2979 1HD2 ASN B  62      53.753  23.696  29.299  1.00  7.34           H
ATOM   2980 2HD2 ASN B  62      54.813  22.789  29.911  1.00  7.34           H
ATOM   2981  N   VAL B  63      56.865  21.534  28.119  1.00  4.54           N
ATOM   2982  CA  VAL B  63      57.018  20.988  26.785  1.00  4.97           C
ATOM   2983  C   VAL B  63      55.637  20.850  26.145  1.00  5.13           C
ATOM   2984  O   VAL B  63      54.595  20.837  26.796  1.00  5.58           O
ATOM   2985  CB  VAL B  63      57.747  19.629  26.803  1.00  5.50           C
ATOM   2986  CG1 VAL B  63      59.114  19.739  27.407  1.00  6.69           C
ATOM   2987  CG2 VAL B  63      56.937  18.554  27.522  1.00  6.13           C
ATOM   2988  H   VAL B  63      56.203  21.236  28.617  1.00  5.44           H
ATOM   2989  HA  VAL B  63      57.557  21.630  26.240  1.00  5.96           H
ATOM   2990  HB  VAL B  63      57.860  19.335  25.853  1.00  6.60           H
ATOM   2991 1HG1 VAL B  63      59.628  20.423  26.929  1.00 10.03           H
ATOM   2992 2HG1 VAL B  63      59.034  19.991  28.351  1.00 10.03           H
ATOM   2993 3HG1 VAL B  63      59.573  18.876  27.337  1.00 10.03           H
ATOM   2994 1HG2 VAL B  63      56.049  18.487  27.114  1.00  9.19           H
ATOM   2995 2HG2 VAL B  63      57.398  17.693  27.446  1.00  9.19           H
ATOM   2996 3HG2 VAL B  63      56.845  18.793  28.468  1.00  9.19           H
ATOM   2997  N   ALA B  64      55.636  20.733  24.804  1.00  5.79           N
ATOM   2998  CA  ALA B  64      54.410  20.475  24.092  1.00  6.20           C
ATOM   2999  C   ALA B  64      53.909  19.064  24.368  1.00  6.05           C
ATOM   3000  O   ALA B  64      54.675  18.134  24.405  1.00  7.52           O
ATOM   3001  CB  ALA B  64      54.673  20.644  22.578  1.00  8.76           C
ATOM   3002  H   ALA B  64      56.390  20.813  24.358  1.00  6.95           H
ATOM   3003  HA  ALA B  64      53.716  21.134  24.381  1.00  7.44           H
ATOM   3004 1HB  ALA B  64      55.336  19.984  22.286  1.00 13.14           H
ATOM   3005 2HB  ALA B  64      55.013  21.547  22.404  1.00 13.14           H
ATOM   3006 3HB  ALA B  64      53.838  20.509  22.084  1.00 13.14           H
ATOM   3007  N   CYS B  65      52.574  18.941  24.495  1.00  6.25           N
ATOM   3008  CA  CYS B  65      51.941  17.659  24.649  1.00  6.12           C
ATOM   3009  C   CYS B  65      51.849  16.915  23.291  1.00  7.17           C
ATOM   3010  O   CYS B  65      51.512  17.522  22.274  1.00 10.54           O
ATOM   3011  CB  CYS B  65      50.542  17.832  25.191  1.00  7.36           C
ATOM   3012  SG  CYS B  65      50.417  18.638  26.791  1.00  7.99           S
ATOM   3013  H   CYS B  65      52.074  19.666  24.483  1.00  7.50           H
ATOM   3014  HA  CYS B  65      52.474  17.106  25.289  1.00  7.34           H
ATOM   3015 1HB  CYS B  65      50.017  18.357  24.536  1.00  8.83           H
ATOM   3016 2HB  CYS B  65      50.122  16.938  25.260  1.00  8.83           H
ATOM   3017  N   LYS B  66      51.984  15.609  23.339  1.00  6.66           N
ATOM   3018  CA  LYS B  66      51.657  14.789  22.204  1.00  6.57           C
ATOM   3019  C   LYS B  66      50.205  14.396  22.095  1.00  7.01           C
ATOM   3020  O   LYS B  66      49.662  14.257  20.989  1.00  8.06           O
ATOM   3021  CB  LYS B  66      52.467  13.511  22.272  1.00  8.16           C
ATOM   3022  CG ALYS B  66      54.029  13.615  22.249  0.58 12.01           C
ATOM   3023  CG BLYS B  66      53.939  13.892  22.012  0.41  8.06           C
ATOM   3024  CD ALYS B  66      54.418  14.364  20.998  0.58 16.94           C
ATOM   3025  CD BLYS B  66      54.891  12.861  22.509  0.41 12.14           C
ATOM   3026  CE ALYS B  66      55.868  14.358  20.598  0.58 22.06           C
ATOM   3027  CE BLYS B  66      56.354  13.203  22.226  0.41 18.12           C
ATOM   3028  NZ ALYS B  66      56.084  15.167  19.279  0.58 21.48           N
ATOM   3029  NZ BLYS B  66      57.139  11.923  22.263  0.41 31.60           N
ATOM   3030  H   LYS B  66      52.279  15.230  24.077  1.00  7.99           H
ATOM   3031 1HB ALYS B  66      52.209  13.035  23.101  1.00  9.80           H
ATOM   3032 2HB ALYS B  66      52.192  12.940  21.511  1.00  9.80           H
ATOM   3033  HA  LYS B  66      51.914  15.283  21.373  1.00  7.88           H
ATOM   3034 1HG ALYS B  66      54.432  12.711  22.245  0.58 14.41           H
ATOM   3035 2HG ALYS B  66      54.351  14.098  23.051  0.58 14.41           H
ATOM   3036 1HG BLYS B  66      54.075  14.015  21.039  0.41  9.68           H
ATOM   3037 2HG BLYS B  66      54.134  14.754  22.458  0.41  9.68           H
ATOM   3038 1HD ALYS B  66      53.894  13.991  20.245  0.58 20.33           H
ATOM   3039 2HD ALYS B  66      54.138  15.307  21.110  0.58 20.33           H
ATOM   3040 1HD BLYS B  66      54.769  12.756  23.486  0.41 14.57           H
ATOM   3041 2HD BLYS B  66      54.676  11.993  22.083  0.41 14.57           H
ATOM   3042 1HE ALYS B  66      56.412  14.757  21.322  0.58 26.47           H
ATOM   3043 2HE ALYS B  66      56.170  13.425  20.465  0.58 26.47           H
ATOM   3044 1HE BLYS B  66      56.439  13.629  21.337  0.41 21.74           H
ATOM   3045 2HE BLYS B  66      56.695  13.833  22.909  0.41 21.74           H
ATOM   3046 1HZ ALYS B  66      55.557  14.823  18.622  0.58 32.21           H
ATOM   3047 2HZ ALYS B  66      55.865  16.039  19.418  0.58 32.21           H
ATOM   3048 3HZ ALYS B  66      56.957  15.111  19.028  0.58 32.21           H
ATOM   3049 1HZ BLYS B  66      56.726  11.299  21.746  0.41 47.40           H
ATOM   3050 2HZ BLYS B  66      57.978  12.073  21.945  0.41 47.40           H
ATOM   3051 3HZ BLYS B  66      57.188  11.623  23.121  0.41 47.40           H
TER    3052      LYS B  66 
HETATM 3053  N   IAS B  67      49.498  14.248  23.259  1.00  6.97           N
HETATM 3054  CA  IAS B  67      48.105  13.864  23.263  1.00  7.14           C
HETATM 3055  C   IAS B  67      47.850  12.569  22.473  1.00  6.46           C
HETATM 3056  O   IAS B  67      46.794  12.412  21.851  1.00  8.92           O
HETATM 3057  CB  IAS B  67      47.150  14.974  22.822  1.00  9.48           C
HETATM 3058  CG  IAS B  67      47.091  16.074  23.866  1.00 12.56           C
HETATM 3059  OD1 IAS B  67      46.958  15.838  25.075  1.00 21.86           O
HETATM 3060  OXT IAS B  67      48.735  11.735  22.529  1.00  6.52           O
HETATM 3061 1HN  IAS B  67      49.904  14.390  24.026  1.00  8.37           H
HETATM 3062  HA  IAS B  67      47.875  13.660  24.215  1.00  8.56           H
HETATM 3063 1HB  IAS B  67      47.458  15.353  21.960  1.00 11.37           H
HETATM 3064 2HB  IAS B  67      46.245  14.598  22.686  1.00 11.37           H
ATOM   3065  N   GLY B  68      47.059  17.361  23.374  1.00 12.26           N
ATOM   3066  CA  GLY B  68      46.932  18.461  24.298  1.00 11.65           C
ATOM   3067  C   GLY B  68      47.504  19.698  23.644  1.00 11.83           C
ATOM   3068  O   GLY B  68      47.739  19.756  22.355  1.00 14.35           O
ATOM   3069  H   GLY B  68      47.115  17.510  22.509  1.00 14.71           H
ATOM   3070 1HA  GLY B  68      45.979  18.606  24.524  1.00 13.98           H
ATOM   3071 2HA  GLY B  68      47.424  18.261  25.134  1.00 13.98           H
ATOM   3072  N   GLN B  69      47.670  20.699  24.487  1.00 10.28           N
ATOM   3073  CA  GLN B  69      48.248  21.980  24.117  1.00  9.27           C
ATOM   3074  C   GLN B  69      49.727  21.960  24.543  1.00  8.13           C
ATOM   3075  O   GLN B  69      50.518  21.058  24.131  1.00  8.84           O
ATOM   3076  CB  GLN B  69      47.390  23.098  24.706  1.00 11.87           C
ATOM   3077  CG  GLN B  69      45.906  23.051  24.286  1.00 16.76           C
ATOM   3078  CD  GLN B  69      45.091  22.045  25.102  1.00 12.85           C
ATOM   3079  NE2 GLN B  69      44.191  21.463  24.320  1.00 18.77           N
ATOM   3080  OE1 GLN B  69      45.278  21.845  26.338  1.00 20.82           O
ATOM   3081  H   GLN B  69      47.416  20.585  25.322  1.00 12.33           H
ATOM   3082  HA  GLN B  69      48.214  22.057  23.121  1.00 11.12           H
ATOM   3083 1HB  GLN B  69      47.770  23.969  24.429  1.00 14.25           H
ATOM   3084 2HB  GLN B  69      47.441  23.050  25.694  1.00 14.25           H
ATOM   3085 1HG  GLN B  69      45.511  23.952  24.396  1.00 20.11           H
ATOM   3086 2HG  GLN B  69      45.850  22.810  23.327  1.00 20.11           H
ATOM   3087 1HE2 GLN B  69      43.640  20.864  24.654  1.00 22.53           H
ATOM   3088 2HE2 GLN B  69      44.145  21.677  23.468  1.00 22.53           H
ATOM   3089  N   THR B  70      50.105  22.890  25.381  1.00  7.02           N
ATOM   3090  CA  THR B  70      51.414  22.932  25.964  1.00  7.16           C
ATOM   3091  C   THR B  70      51.387  22.917  27.459  1.00  6.24           C
ATOM   3092  O   THR B  70      52.314  23.341  28.109  1.00  9.11           O
ATOM   3093  CB  THR B  70      52.219  24.174  25.472  1.00  7.19           C
ATOM   3094  CG2 THR B  70      52.350  24.131  23.948  1.00 10.09           C
ATOM   3095  OG1 THR B  70      51.530  25.371  25.846  1.00  7.66           O
ATOM   3096  H   THR B  70      49.529  23.519  25.598  1.00  8.42           H
ATOM   3097  HA  THR B  70      51.906  22.115  25.662  1.00  8.59           H
ATOM   3098  HB  THR B  70      53.129  24.169  25.886  1.00  8.63           H
ATOM   3099 1HG2 THR B  70      51.457  24.121  23.544  1.00 15.14           H
ATOM   3100 2HG2 THR B  70      52.840  24.921  23.639  1.00 15.14           H
ATOM   3101 3HG2 THR B  70      52.836  23.322  23.685  1.00 15.14           H
ATOM   3102  N   ASN B  71      50.362  22.301  28.047  1.00  6.69           N
ATOM   3103  CA  ASN B  71      50.297  22.078  29.464  1.00  6.62           C
ATOM   3104  C   ASN B  71      50.937  20.717  29.878  1.00  5.69           C
ATOM   3105  O   ASN B  71      50.452  20.054  30.777  1.00  6.25           O
ATOM   3106  CB  ASN B  71      48.883  22.163  29.992  1.00  9.42           C
ATOM   3107  CG  ASN B  71      48.043  21.106  29.316  1.00 12.23           C
ATOM   3108  ND2 ASN B  71      47.237  20.404  30.153  1.00 18.49           N
ATOM   3109  OD1 ASN B  71      48.053  20.920  28.044  1.00 14.09           O
ATOM   3110  H   ASN B  71      49.696  22.018  27.545  1.00  8.03           H
ATOM   3111  HA  ASN B  71      50.825  22.803  29.905  1.00  7.95           H
ATOM   3112 1HB  ASN B  71      48.880  22.020  30.972  1.00 11.31           H
ATOM   3113 2HB  ASN B  71      48.508  23.061  29.808  1.00 11.31           H
ATOM   3114 1HD2 ASN B  71      46.693  19.792  29.829  1.00 22.19           H
ATOM   3115 2HD2 ASN B  71      47.258  20.559  31.019  1.00 22.19           H
ATOM   3116  N   CYS B  72      52.049  20.374  29.238  1.00  5.39           N
ATOM   3117  CA  CYS B  72      52.839  19.215  29.584  1.00  4.78           C
ATOM   3118  C   CYS B  72      54.186  19.629  30.162  1.00  4.20           C
ATOM   3119  O   CYS B  72      54.714  20.704  29.863  1.00  4.37           O
ATOM   3120  CB  CYS B  72      53.023  18.277  28.384  1.00  5.17           C
ATOM   3121  SG  CYS B  72      51.498  17.349  28.013  1.00  6.78           S
ATOM   3122  H   CYS B  72      52.319  20.879  28.570  1.00  6.46           H
ATOM   3123  HA  CYS B  72      52.346  18.710  30.293  1.00  5.73           H
ATOM   3124 1HB  CYS B  72      53.283  18.809  27.591  1.00  6.20           H
ATOM   3125 2HB  CYS B  72      53.755  17.639  28.577  1.00  6.20           H
ATOM   3126  N   TYR B  73      54.728  18.735  30.970  1.00  3.88           N
ATOM   3127  CA  TYR B  73      55.951  19.045  31.712  1.00  3.88           C
ATOM   3128  C   TYR B  73      56.783  17.755  31.807  1.00  3.89           C
ATOM   3129  O   TYR B  73      56.254  16.676  32.096  1.00  4.10           O
ATOM   3130  CB  TYR B  73      55.626  19.550  33.130  1.00  4.63           C
ATOM   3131  CG  TYR B  73      54.765  20.783  33.110  1.00  4.49           C
ATOM   3132  CD1 TYR B  73      53.364  20.648  33.021  1.00  4.60           C
ATOM   3133  CD2 TYR B  73      55.295  22.059  33.146  1.00  4.57           C
ATOM   3134  CE1 TYR B  73      52.550  21.780  32.941  1.00  4.77           C
ATOM   3135  CE2 TYR B  73      54.487  23.202  33.081  1.00  4.85           C
ATOM   3136  CZ  TYR B  73      53.118  23.052  32.961  1.00  4.71           C
ATOM   3137  OH  TYR B  73      52.334  24.180  32.900  1.00  5.37           O
ATOM   3138  H   TYR B  73      54.351  17.945  31.062  1.00  4.66           H
ATOM   3139  HA  TYR B  73      56.472  19.743  31.220  1.00  4.66           H
ATOM   3140 1HB  TYR B  73      56.471  19.751  33.605  1.00  5.55           H
ATOM   3141 2HB  TYR B  73      55.158  18.835  33.630  1.00  5.55           H
ATOM   3142  HD1 TYR B  73      52.971  19.782  33.015  1.00  5.53           H
ATOM   3143  HD2 TYR B  73      56.237  22.165  33.216  1.00  5.49           H
ATOM   3144  HE1 TYR B  73      51.607  21.683  32.873  1.00  5.72           H
ATOM   3145  HE2 TYR B  73      54.874  24.068  33.120  1.00  5.82           H
ATOM   3146  N   GLN B  74      58.076  17.947  31.593  1.00  4.28           N
ATOM   3147  CA  GLN B  74      59.073  16.888  31.634  1.00  4.01           C
ATOM   3148  C   GLN B  74      59.838  16.945  32.953  1.00  4.00           C
ATOM   3149  O   GLN B  74      60.282  18.001  33.390  1.00  4.90           O
ATOM   3150  CB  GLN B  74      60.033  17.062  30.455  1.00  4.76           C
ATOM   3151  CG  GLN B  74      61.091  15.982  30.362  1.00  5.67           C
ATOM   3152  CD  GLN B  74      61.967  16.232  29.127  1.00  9.52           C
ATOM   3153  NE2 GLN B  74      63.211  16.148  29.237  1.00 14.08           N
ATOM   3154  OE1 GLN B  74      61.399  16.398  28.019  1.00 12.67           O
ATOM   3155  H   GLN B  74      58.349  18.764  31.414  1.00  5.14           H
ATOM   3156  HA  GLN B  74      58.615  16.002  31.558  1.00  4.82           H
ATOM   3157 1HB  GLN B  74      59.509  17.067  29.615  1.00  5.71           H
ATOM   3158 2HB  GLN B  74      60.481  17.941  30.535  1.00  5.71           H
ATOM   3159 1HG  GLN B  74      61.651  15.991  31.178  1.00  6.80           H
ATOM   3160 2HG  GLN B  74      60.659  15.094  30.293  1.00  6.80           H
ATOM   3161 1HE2 GLN B  74      63.720  16.205  28.522  1.00 16.90           H
ATOM   3162 2HE2 GLN B  74      63.576  16.031  30.029  1.00 16.90           H
ATOM   3163  N   SER B  75      59.997  15.764  33.555  1.00  3.86           N
ATOM   3164  CA  SER B  75      60.659  15.686  34.851  1.00  3.57           C
ATOM   3165  C   SER B  75      62.149  15.991  34.723  1.00  3.99           C
ATOM   3166  O   SER B  75      62.837  15.510  33.824  1.00  5.56           O
ATOM   3167  CB  SER B  75      60.433  14.311  35.482  1.00  3.70           C
ATOM   3168  OG  SER B  75      61.025  13.240  34.756  1.00  4.05           O
ATOM   3169  H   SER B  75      59.701  15.031  33.168  1.00  4.64           H
ATOM   3170  HA  SER B  75      60.251  16.374  35.451  1.00  4.29           H
ATOM   3171 1HB  SER B  75      59.459  14.148  35.552  1.00  4.45           H
ATOM   3172 2HB  SER B  75      60.804  14.316  36.400  1.00  4.45           H
ATOM   3173  N   TYR B  76      62.657  16.731  35.718  1.00  3.98           N
ATOM   3174  CA  TYR B  76      64.083  16.951  35.823  1.00  4.73           C
ATOM   3175  C   TYR B  76      64.797  15.635  36.194  1.00  4.88           C
ATOM   3176  O   TYR B  76      65.899  15.333  35.720  1.00  6.80           O
ATOM   3177  CB  TYR B  76      64.402  17.982  36.908  1.00  6.15           C
ATOM   3178  CG  TYR B  76      63.890  19.389  36.592  1.00  5.84           C
ATOM   3179  CD1 TYR B  76      63.814  19.881  35.311  1.00  7.35           C
ATOM   3180  CD2 TYR B  76      63.557  20.231  37.633  1.00  7.54           C
ATOM   3181  CE1 TYR B  76      63.357  21.198  35.071  1.00  9.00           C
ATOM   3182  CE2 TYR B  76      63.145  21.532  37.384  1.00  8.82           C
ATOM   3183  CZ  TYR B  76      63.057  22.005  36.077  1.00  8.81           C
ATOM   3184  OH  TYR B  76      62.650  23.278  35.885  1.00 11.56           O
ATOM   3185  H   TYR B  76      62.117  17.087  36.314  1.00  4.77           H
ATOM   3186  HA  TYR B  76      64.431  17.279  34.945  1.00  5.67           H
ATOM   3187 1HB  TYR B  76      64.002  17.681  37.762  1.00  7.38           H
ATOM   3188 2HB  TYR B  76      65.383  18.021  37.033  1.00  7.38           H
ATOM   3189  HD1 TYR B  76      64.070  19.331  34.580  1.00  8.82           H
ATOM   3190  HD2 TYR B  76      63.611  19.917  38.528  1.00  9.04           H
ATOM   3191  HE1 TYR B  76      63.265  21.507  34.177  1.00 10.79           H
ATOM   3192  HE2 TYR B  76      62.921  22.104  38.109  1.00 10.58           H
ATOM   3193  N   SER B  77      64.184  14.859  37.072  1.00  4.39           N
ATOM   3194  CA  SER B  77      64.782  13.604  37.533  1.00  4.32           C
ATOM   3195  C   SER B  77      64.409  12.466  36.584  1.00  3.79           C
ATOM   3196  O   SER B  77      63.410  12.475  35.884  1.00  5.82           O
ATOM   3197  CB ASER B  77      64.328  13.301  38.939  0.71  5.76           C
ATOM   3198  CB BSER B  77      64.168  13.225  38.912  0.29  4.33           C
ATOM   3199  OG ASER B  77      64.794  14.218  39.898  0.71 12.56           O
ATOM   3200  OG BSER B  77      62.771  12.896  38.780  0.29  4.84           O
ATOM   3201  H   SER B  77      63.398  15.102  37.385  1.00  5.27           H
ATOM   3202  HA ASER B  77      65.777  13.706  37.534  1.00  5.19           H
ATOM   3203 1HB ASER B  77      63.338  13.295  38.960  0.71  6.91           H
ATOM   3204 2HB ASER B  77      64.639  12.395  39.187  0.71  6.91           H
ATOM   3205 1HB BSER B  77      64.270  13.985  39.538  0.29  5.19           H
ATOM   3206 2HB BSER B  77      64.656  12.450  39.289  0.29  5.19           H
ATOM   3207  N   THR B  78      65.251  11.423  36.656  1.00  3.77           N
ATOM   3208  CA  THR B  78      64.931  10.145  36.040  1.00  3.81           C
ATOM   3209  C   THR B  78      64.089   9.330  37.050  1.00  3.76           C
ATOM   3210  O   THR B  78      64.364   9.360  38.247  1.00  6.17           O
ATOM   3211  CB  THR B  78      66.254   9.420  35.702  1.00  4.54           C
ATOM   3212  CG2 THR B  78      65.995   8.089  35.041  1.00  6.06           C
ATOM   3213  OG1 THR B  78      66.991  10.212  34.783  1.00  5.18           O
ATOM   3214  H   THR B  78      66.014  11.515  37.086  1.00  4.53           H
ATOM   3215  HA  THR B  78      64.404  10.295  35.204  1.00  4.57           H
ATOM   3216  HB  THR B  78      66.788   9.285  36.537  1.00  5.45           H
ATOM   3217 1HG2 THR B  78      65.470   7.521  35.644  1.00  9.09           H
ATOM   3218 2HG2 THR B  78      65.497   8.229  34.209  1.00  9.09           H
ATOM   3219 3HG2 THR B  78      66.849   7.651  34.841  1.00  9.09           H
ATOM   3220  N   MET B  79      63.065   8.676  36.542  1.00  3.54           N
ATOM   3221  CA  MET B  79      62.114   7.935  37.363  1.00  3.54           C
ATOM   3222  C   MET B  79      62.051   6.488  36.926  1.00  3.51           C
ATOM   3223  O   MET B  79      62.226   6.149  35.752  1.00  4.06           O
ATOM   3224  CB AMET B  79      60.751   8.613  37.316  0.86  3.73           C
ATOM   3225  CB BMET B  79      60.721   8.502  36.951  0.14  3.69           C
ATOM   3226  CG AMET B  79      60.818   9.970  38.000  0.86  4.06           C
ATOM   3227  CG BMET B  79      60.259   9.937  37.110  0.14  4.23           C
ATOM   3228  SD AMET B  79      59.156  10.701  38.074  0.86  4.36           S
ATOM   3229  SD BMET B  79      60.741  10.547  38.756  0.14  4.82           S
ATOM   3230  CE AMET B  79      59.530  12.154  39.046  0.86  6.10           C
ATOM   3231  CE BMET B  79      59.819  12.104  38.598  0.14  5.99           C
ATOM   3232  H   MET B  79      62.950   8.687  35.670  1.00  4.24           H
ATOM   3233  HA AMET B  79      62.439   7.958  38.309  1.00  4.25           H
ATOM   3234 1HB AMET B  79      60.470   8.729  36.374  0.86  4.48           H
ATOM   3235 2HB AMET B  79      60.080   8.044  37.770  0.86  4.48           H
ATOM   3236 1HB BMET B  79      60.618   8.291  35.989  0.14  4.42           H
ATOM   3237 2HB BMET B  79      60.053   7.949  37.427  0.14  4.42           H
ATOM   3238 1HG AMET B  79      61.178   9.865  38.916  0.86  4.87           H
ATOM   3239 2HG AMET B  79      61.424  10.569  37.496  0.86  4.87           H
ATOM   3240 1HG BMET B  79      60.671  10.502  36.410  0.14  5.07           H
ATOM   3241 2HG BMET B  79      59.275   9.986  37.009  0.14  5.07           H
ATOM   3242 1HE AMET B  79      59.895  11.881  39.914  0.86  9.15           H
ATOM   3243 2HE AMET B  79      60.190  12.703  38.573  0.86  9.15           H
ATOM   3244 3HE AMET B  79      58.712  12.674  39.185  0.86  9.15           H
ATOM   3245 1HE BMET B  79      58.875  11.908  38.422  0.14  8.99           H
ATOM   3246 2HE BMET B  79      59.897  12.615  39.431  0.14  8.99           H
ATOM   3247 3HE BMET B  79      60.189  12.628  37.857  0.14  8.99           H
ATOM   3248  N   SER B  80      61.753   5.626  37.904  1.00  3.46           N
ATOM   3249  CA  SER B  80      61.485   4.231  37.625  1.00  3.27           C
ATOM   3250  C   SER B  80      60.070   4.093  37.062  1.00  3.27           C
ATOM   3251  O   SER B  80      59.108   4.522  37.712  1.00  3.75           O
ATOM   3252  CB  SER B  80      61.612   3.454  38.942  1.00  3.66           C
ATOM   3253  OG  SER B  80      61.267   2.110  38.684  1.00  4.00           O
ATOM   3254  H   SER B  80      61.719   5.913  38.735  1.00  4.15           H
ATOM   3255  HA  SER B  80      62.148   3.885  36.962  1.00  3.93           H
ATOM   3256 1HB  SER B  80      62.541   3.508  39.281  1.00  4.39           H
ATOM   3257 2HB  SER B  80      61.006   3.837  39.624  1.00  4.39           H
ATOM   3258  N   ILE B  81      59.979   3.508  35.866  1.00  3.31           N
ATOM   3259  CA  ILE B  81      58.697   3.333  35.193  1.00  3.30           C
ATOM   3260  C   ILE B  81      58.620   1.916  34.633  1.00  3.43           C
ATOM   3261  O   ILE B  81      59.619   1.234  34.447  1.00  3.98           O
ATOM   3262  CB  ILE B  81      58.481   4.378  34.071  1.00  4.09           C
ATOM   3263  CG1 ILE B  81      59.438   4.188  32.899  1.00  5.23           C
ATOM   3264  CG2 ILE B  81      58.563   5.789  34.635  1.00  5.07           C
ATOM   3265  CD1 ILE B  81      59.109   5.021  31.679  1.00  7.91           C
ATOM   3266  H   ILE B  81      60.712   3.220  35.473  1.00  3.97           H
ATOM   3267  HA  ILE B  81      57.969   3.444  35.870  1.00  3.96           H
ATOM   3268  HB  ILE B  81      57.552   4.251  33.721  1.00  4.91           H
ATOM   3269 1HG1 ILE B  81      60.354   4.413  33.198  1.00  6.28           H
ATOM   3270 2HG1 ILE B  81      59.434   3.232  32.639  1.00  6.28           H
ATOM   3271 1HG2 ILE B  81      57.943   5.876  35.389  1.00  7.60           H
ATOM   3272 2HG2 ILE B  81      59.477   5.965  34.941  1.00  7.60           H
ATOM   3273 3HG2 ILE B  81      58.322   6.434  33.938  1.00  7.60           H
ATOM   3274 1HD1 ILE B  81      58.209   4.797  31.364  1.00 11.86           H
ATOM   3275 2HD1 ILE B  81      59.146   5.972  31.914  1.00 11.86           H
ATOM   3276 3HD1 ILE B  81      59.760   4.834  30.971  1.00 11.86           H
ATOM   3277  N   THR B  82      57.375   1.515  34.352  1.00  3.47           N
ATOM   3278  CA  THR B  82      57.094   0.274  33.656  1.00  3.69           C
ATOM   3279  C   THR B  82      56.267   0.605  32.422  1.00  3.70           C
ATOM   3280  O   THR B  82      55.211   1.235  32.507  1.00  4.14           O
ATOM   3281  CB  THR B  82      56.334  -0.723  34.538  1.00  3.75           C
ATOM   3282  CG2 THR B  82      55.960  -1.965  33.751  1.00  4.50           C
ATOM   3283  OG1 THR B  82      57.206  -1.101  35.595  1.00  3.92           O
ATOM   3284  H   THR B  82      56.701   2.024  34.599  1.00  4.16           H
ATOM   3285  HA  THR B  82      57.958  -0.140  33.367  1.00  4.43           H
ATOM   3286  HB  THR B  82      55.512  -0.293  34.910  1.00  4.50           H
ATOM   3287 1HG2 THR B  82      56.774  -2.393  33.410  1.00  6.75           H
ATOM   3288 2HG2 THR B  82      55.482  -2.590  34.334  1.00  6.75           H
ATOM   3289 3HG2 THR B  82      55.384  -1.714  32.999  1.00  6.75           H
ATOM   3290  N   ASP B  83      56.761   0.118  31.273  1.00  3.96           N
ATOM   3291  CA  ASP B  83      55.991   0.173  30.033  1.00  4.43           C
ATOM   3292  C   ASP B  83      55.162  -1.118  29.949  1.00  4.44           C
ATOM   3293  O   ASP B  83      55.705  -2.223  30.076  1.00  5.31           O
ATOM   3294  CB  ASP B  83      56.995   0.190  28.850  1.00  6.13           C
ATOM   3295  CG  ASP B  83      56.313   0.300  27.514  1.00  6.65           C
ATOM   3296  OD1 ASP B  83      55.867   1.443  27.174  1.00  8.33           O
ATOM   3297  OD2 ASP B  83      56.174  -0.689  26.796  1.00  9.33           O
ATOM   3298  H   ASP B  83      57.564  -0.241  31.266  1.00  4.75           H
ATOM   3299  HA  ASP B  83      55.400   0.980  30.013  1.00  5.31           H
ATOM   3300 1HB  ASP B  83      57.613   0.955  28.961  1.00  7.35           H
ATOM   3301 2HB  ASP B  83      57.533  -0.640  28.871  1.00  7.35           H
ATOM   3302  N   CYS B  84      53.849  -0.938  29.733  1.00  4.51           N
ATOM   3303  CA  CYS B  84      52.952  -2.060  29.514  1.00  4.65           C
ATOM   3304  C   CYS B  84      52.385  -1.897  28.101  1.00  5.19           C
ATOM   3305  O   CYS B  84      51.763  -0.894  27.783  1.00  6.68           O
ATOM   3306  CB  CYS B  84      51.759  -2.057  30.467  1.00  4.96           C
ATOM   3307  SG  CYS B  84      52.219  -2.265  32.214  1.00  4.72           S
ATOM   3308  H   CYS B  84      53.524  -0.121  29.723  1.00  5.42           H
ATOM   3309  HA  CYS B  84      53.453  -2.923  29.589  1.00  5.58           H
ATOM   3310 1HB  CYS B  84      51.270  -1.203  30.364  1.00  5.95           H
ATOM   3311 2HB  CYS B  84      51.143  -2.789  30.209  1.00  5.95           H
ATOM   3312  N   ARG B  85      52.639  -2.887  27.241  1.00  5.34           N
ATOM   3313  CA  ARG B  85      52.259  -2.758  25.838  1.00  5.94           C
ATOM   3314  C   ARG B  85      51.698  -4.092  25.376  1.00  5.53           C
ATOM   3315  O   ARG B  85      52.305  -5.153  25.589  1.00  6.13           O
ATOM   3316  CB AARG B  85      53.552  -2.386  25.125  0.70  8.50           C
ATOM   3317  CB BARG B  85      53.119  -2.083  24.819  0.30  8.93           C
ATOM   3318  CG AARG B  85      53.396  -1.920  23.701  0.70  9.14           C
ATOM   3319  CG BARG B  85      54.339  -3.016  24.682  0.30  9.31           C
ATOM   3320  CD AARG B  85      54.721  -1.326  23.253  0.70  9.15           C
ATOM   3321  CD BARG B  85      55.372  -2.393  23.745  0.30 10.69           C
ATOM   3322  NE AARG B  85      55.067  -0.135  24.023  0.70  7.79           N
ATOM   3323  NE BARG B  85      55.869  -1.102  24.292  0.30 10.35           N
ATOM   3324  CZ AARG B  85      54.786   1.128  23.686  0.70  7.46           C
ATOM   3325  CZ BARG B  85      55.693   0.080  23.691  0.30 13.52           C
ATOM   3326  NH1AARG B  85      54.232   1.438  22.539  0.70  7.82           N
ATOM   3327  NH2AARG B  85      55.146   2.101  24.547  0.70  7.82           N
ATOM   3328  NH1BARG B  85      54.987   0.250  22.571  0.30 17.51           N
ATOM   3329  NH2BARG B  85      56.241   1.137  24.302  0.30 16.70           N
ATOM   3330  H   ARG B  85      53.037  -3.620  27.522  1.00  6.41           H
ATOM   3331  HA AARG B  85      51.578  -2.035  25.725  1.00  7.12           H
ATOM   3332 1HB AARG B  85      53.999  -1.669  25.641  0.70 10.20           H
ATOM   3333 2HB AARG B  85      54.150  -3.175  25.132  0.70 10.20           H
ATOM   3334 1HB BARG B  85      53.393  -1.184  25.128  0.30 10.72           H
ATOM   3335 2HB BARG B  85      52.641  -1.995  23.956  0.30 10.72           H
ATOM   3336 1HG AARG B  85      53.150  -2.682  23.118  0.70 10.97           H
ATOM   3337 2HG AARG B  85      52.680  -1.238  23.642  0.70 10.97           H
ATOM   3338 1HG BARG B  85      54.746  -3.165  25.572  0.30 11.17           H
ATOM   3339 2HG BARG B  85      54.050  -3.892  24.323  0.30 11.17           H
ATOM   3340 1HD AARG B  85      55.436  -2.003  23.360  0.70 10.98           H
ATOM   3341 2HD AARG B  85      54.666  -1.089  22.293  0.70 10.98           H
ATOM   3342 1HD BARG B  85      56.131  -3.017  23.629  0.30 12.83           H
ATOM   3343 2HD BARG B  85      54.962  -2.240  22.857  0.30 12.83           H
ATOM   3344  HE AARG B  85      55.500  -0.260  24.779  0.70  9.35           H
ATOM   3345  HE BARG B  85      56.304  -1.117  25.057  0.30 12.42           H
ATOM   3346 1HH1AARG B  85      54.032   0.805  21.961  0.70  9.38           H
ATOM   3347 2HH1AARG B  85      54.060   2.279  22.347  0.70  9.38           H
ATOM   3348 1HH2AARG B  85      55.519   1.892  25.317  0.70  9.38           H
ATOM   3349 2HH2AARG B  85      55.009   2.945  24.340  0.70  9.38           H
ATOM   3350 1HH1BARG B  85      54.604  -0.442  22.184  0.30 21.01           H
ATOM   3351 2HH1BARG B  85      54.905   1.052  22.220  0.30 21.01           H
ATOM   3352 1HH2BARG B  85      56.707   1.026  25.041  0.30 20.04           H
ATOM   3353 2HH2BARG B  85      56.137   1.943  23.965  0.30 20.04           H
ATOM   3354  N   GLU B  86      50.558  -4.040  24.716  1.00  5.33           N
ATOM   3355  CA  GLU B  86      49.904  -5.262  24.256  1.00  5.66           C
ATOM   3356  C   GLU B  86      50.846  -6.060  23.332  1.00  6.29           C
ATOM   3357  O   GLU B  86      51.593  -5.501  22.521  1.00  7.78           O
ATOM   3358  CB AGLU B  86      48.635  -4.971  23.470  0.66  6.93           C
ATOM   3359  CB BGLU B  86      48.604  -4.841  23.553  0.34  9.13           C
ATOM   3360  CG AGLU B  86      48.829  -4.101  22.251  0.66  6.12           C
ATOM   3361  CG BGLU B  86      47.439  -5.757  23.625  0.34 12.66           C
ATOM   3362  CD AGLU B  86      47.591  -3.819  21.396  0.66  6.57           C
ATOM   3363  CD BGLU B  86      46.069  -5.348  23.256  0.34 10.91           C
ATOM   3364  OE1AGLU B  86      46.520  -4.267  21.761  0.66 12.88           O
ATOM   3365  OE2AGLU B  86      47.729  -3.116  20.372  0.66  7.60           O
ATOM   3366  OE1BGLU B  86      45.806  -4.188  22.979  0.34 16.77           O
ATOM   3367  OE2BGLU B  86      45.173  -6.229  23.267  0.34  9.08           O
ATOM   3368  H   GLU B  86      50.187  -3.260  24.550  1.00  6.39           H
ATOM   3369  HA AGLU B  86      49.673  -5.825  25.050  1.00  6.80           H
ATOM   3370 1HB AGLU B  86      48.238  -5.832  23.183  0.66  8.31           H
ATOM   3371 2HB AGLU B  86      47.986  -4.529  24.073  0.66  8.31           H
ATOM   3372 1HB BGLU B  86      48.325  -3.969  23.929  0.34 10.96           H
ATOM   3373 2HB BGLU B  86      48.812  -4.692  22.596  0.34 10.96           H
ATOM   3374 1HG AGLU B  86      49.200  -3.233  22.549  0.66  7.35           H
ATOM   3375 2HG AGLU B  86      49.510  -4.529  21.674  0.66  7.35           H
ATOM   3376 1HG BGLU B  86      47.661  -6.541  23.062  0.34 15.19           H
ATOM   3377 2HG BGLU B  86      47.394  -6.084  24.558  0.34 15.19           H
ATOM   3378  N   THR B  87      50.754  -7.351  23.469  1.00  6.25           N
ATOM   3379  CA  THR B  87      51.438  -8.238  22.560  1.00  6.52           C
ATOM   3380  C   THR B  87      50.559  -8.536  21.351  1.00  6.64           C
ATOM   3381  O   THR B  87      49.359  -8.284  21.339  1.00  7.75           O
ATOM   3382  CB  THR B  87      51.884  -9.540  23.276  1.00  6.48           C
ATOM   3383  CG2 THR B  87      52.829  -9.217  24.414  1.00  8.24           C
ATOM   3384  OG1 THR B  87      50.694 -10.141  23.754  1.00  7.69           O
ATOM   3385  H   THR B  87      50.269  -7.685  24.123  1.00  7.50           H
ATOM   3386  HA  THR B  87      52.260  -7.770  22.234  1.00  7.83           H
ATOM   3387  HB  THR B  87      52.334 -10.149  22.623  1.00  7.78           H
ATOM   3388 1HG2 THR B  87      53.615  -8.749  24.063  1.00 12.36           H
ATOM   3389 2HG2 THR B  87      52.372  -8.644  25.065  1.00 12.36           H
ATOM   3390 3HG2 THR B  87      53.111 -10.048  24.851  1.00 12.36           H
ATOM   3391  N   GLY B  88      51.143  -9.123  20.315  1.00  8.26           N
ATOM   3392  CA  GLY B  88      50.397  -9.336  19.082  1.00  8.96           C
ATOM   3393  C   GLY B  88      49.203 -10.262  19.245  1.00  8.93           C
ATOM   3394  O   GLY B  88      48.189 -10.185  18.524  1.00 13.22           O
ATOM   3395  H   GLY B  88      51.982  -9.383  20.372  1.00  9.91           H
ATOM   3396 1HA  GLY B  88      50.078  -8.461  18.746  1.00 10.75           H
ATOM   3397 2HA  GLY B  88      51.006  -9.716  18.400  1.00 10.75           H
ATOM   3398  N   SER B  89      49.309 -11.195  20.178  1.00  8.28           N
ATOM   3399  CA  SER B  89      48.250 -12.161  20.377  1.00  9.25           C
ATOM   3400  C   SER B  89      47.185 -11.671  21.412  1.00  9.43           C
ATOM   3401  O   SER B  89      46.174 -12.314  21.567  1.00 12.76           O
ATOM   3402  CB  SER B  89      48.830 -13.517  20.812  1.00 10.65           C
ATOM   3403  OG  SER B  89      49.547 -13.423  21.986  1.00 10.79           O
ATOM   3404  H   SER B  89      50.029 -11.227  20.682  1.00  9.94           H
ATOM   3405  HA  SER B  89      47.787 -12.292  19.500  1.00 11.10           H
ATOM   3406 1HB  SER B  89      49.420 -13.862  20.097  1.00 12.78           H
ATOM   3407 2HB  SER B  89      48.090 -14.163  20.934  1.00 12.78           H
ATOM   3408  N   SER B  90      47.408 -10.548  22.011  1.00  8.23           N
ATOM   3409  CA  SER B  90      46.452 -10.019  22.927  1.00  8.47           C
ATOM   3410  C   SER B  90      45.120  -9.765  22.208  1.00  8.82           C
ATOM   3411  O   SER B  90      45.081  -9.174  21.145  1.00 10.80           O
ATOM   3412  CB  SER B  90      46.962  -8.724  23.485  1.00  7.87           C
ATOM   3413  OG  SER B  90      46.074  -8.172  24.463  1.00  8.32           O
ATOM   3414  N   LYS B  91      44.017 -10.129  22.828  1.00  8.58           N
ATOM   3415  CA  LYS B  91      42.704  -9.900  22.231  1.00  9.28           C
ATOM   3416  C   LYS B  91      41.623  -9.970  23.318  1.00  8.41           C
ATOM   3417  O   LYS B  91      41.547 -10.998  24.067  1.00 10.20           O
ATOM   3418  CB  LYS B  91      42.299 -10.877  21.161  1.00 12.28           C
ATOM   3419  CG ALYS B  91      41.032 -10.475  20.423  0.81 13.11           C
ATOM   3420  CG BLYS B  91      40.962 -10.555  20.521  0.19 13.36           C
ATOM   3421  CD ALYS B  91      41.198  -9.292  19.513  0.81 16.44           C
ATOM   3422  CD BLYS B  91      40.736 -11.305  19.226  0.19  9.10           C
ATOM   3423  CE ALYS B  91      40.017  -8.481  18.940  0.81 15.06           C
ATOM   3424  CE BLYS B  91      39.460 -10.767  18.580  0.19  9.11           C
ATOM   3425  NZ ALYS B  91      39.191  -7.615  19.829  0.81 10.12           N
ATOM   3426  NZ BLYS B  91      39.584  -9.382  18.029  0.19  8.10           N
ATOM   3427  H   LYS B  91      44.072 -10.517  23.616  1.00 10.30           H
ATOM   3428 1HB ALYS B  91      43.038 -10.961  20.507  1.00 14.74           H
ATOM   3429 2HB ALYS B  91      42.161 -11.766  21.574  1.00 14.74           H
ATOM   3430  HA  LYS B  91      42.694  -8.981  21.837  1.00 11.13           H
ATOM   3431 1HG ALYS B  91      40.718 -11.246  19.888  0.81 15.74           H
ATOM   3432 2HG ALYS B  91      40.330 -10.266  21.089  0.81 15.74           H
ATOM   3433 1HG BLYS B  91      40.238 -10.782  21.157  0.19 16.03           H
ATOM   3434 2HG BLYS B  91      40.915  -9.582  20.344  0.19 16.03           H
ATOM   3435 1HD ALYS B  91      41.773  -8.646  19.995  0.81 19.73           H
ATOM   3436 2HD ALYS B  91      41.723  -9.609  18.735  0.81 19.73           H
ATOM   3437 1HD BLYS B  91      41.506 -11.173  18.618  0.19 10.93           H
ATOM   3438 2HD BLYS B  91      40.642 -12.274  19.406  0.19 10.93           H
ATOM   3439 1HE ALYS B  91      40.380  -7.903  18.223  0.81 18.07           H
ATOM   3440 2HE ALYS B  91      39.403  -9.125  18.506  0.81 18.07           H
ATOM   3441 1HE BLYS B  91      39.195 -11.377  17.847  0.19 10.93           H
ATOM   3442 2HE BLYS B  91      38.735 -10.776  19.254  0.19 10.93           H
ATOM   3443 1HZ ALYS B  91      39.725  -7.002  20.237  0.81 15.17           H
ATOM   3444 2HZ ALYS B  91      38.560  -7.186  19.333  0.81 15.17           H
ATOM   3445 3HZ ALYS B  91      38.783  -8.130  20.459  0.81 15.17           H
ATOM   3446 1HZ BLYS B  91      40.298  -9.342  17.467  0.19 12.14           H
ATOM   3447 2HZ BLYS B  91      38.826  -9.168  17.573  0.19 12.14           H
ATOM   3448 3HZ BLYS B  91      39.703  -8.793  18.713  0.19 12.14           H
ATOM   3449  N   TYR B  92      40.840  -8.952  23.483  1.00  9.10           N
ATOM   3450  CA  TYR B  92      39.834  -8.862  24.529  1.00  8.75           C
ATOM   3451  C   TYR B  92      38.956 -10.129  24.502  1.00  9.98           C
ATOM   3452  O   TYR B  92      38.504 -10.496  23.426  1.00 12.22           O
ATOM   3453  CB  TYR B  92      38.984  -7.623  24.277  1.00 10.04           C
ATOM   3454  CG  TYR B  92      37.961  -7.407  25.339  1.00 10.54           C
ATOM   3455  CD1 TYR B  92      38.298  -6.805  26.539  1.00 10.96           C
ATOM   3456  CD2 TYR B  92      36.658  -7.857  25.142  1.00 13.88           C
ATOM   3457  CE1 TYR B  92      37.365  -6.610  27.481  1.00 11.44           C
ATOM   3458  CE2 TYR B  92      35.700  -7.664  26.074  1.00 13.94           C
ATOM   3459  CZ  TYR B  92      36.038  -7.052  27.264  1.00 14.06           C
ATOM   3460  OH  TYR B  92      35.027  -6.826  28.193  1.00 18.80           O
ATOM   3461  H   TYR B  92      40.922  -8.274  22.929  1.00 10.92           H
ATOM   3462  HA  TYR B  92      40.283  -8.785  25.419  1.00 10.50           H
ATOM   3463 1HB  TYR B  92      39.574  -6.829  24.229  1.00 12.05           H
ATOM   3464 2HB  TYR B  92      38.529  -7.714  23.402  1.00 12.05           H
ATOM   3465  HD1 TYR B  92      39.193  -6.528  26.694  1.00 13.15           H
ATOM   3466  HD2 TYR B  92      36.439  -8.309  24.335  1.00 16.66           H
ATOM   3467  HE1 TYR B  92      37.594  -6.176  28.295  1.00 13.72           H
ATOM   3468  HE2 TYR B  92      34.807  -7.945  25.914  1.00 16.73           H
ATOM   3469  N   PRO B  93      38.630 -10.717  25.643  1.00 11.14           N
ATOM   3470  CA  PRO B  93      38.940 -10.305  27.043  1.00 10.65           C
ATOM   3471  C   PRO B  93      40.301 -10.839  27.559  1.00  9.71           C
ATOM   3472  O   PRO B  93      40.542 -10.432  28.796  1.00 13.41           O
ATOM   3473  CB  PRO B  93      37.752 -10.871  27.790  1.00 14.43           C
ATOM   3474  CG  PRO B  93      37.545 -12.225  27.164  1.00 15.96           C
ATOM   3475  CD  PRO B  93      37.695 -11.890  25.693  1.00 13.38           C
ATOM   3476  HA  PRO B  93      38.928  -9.307  27.107  1.00 12.77           H
ATOM   3477 1HB  PRO B  93      37.948 -10.954  28.757  1.00 17.32           H
ATOM   3478 2HB  PRO B  93      36.953 -10.299  27.671  1.00 17.32           H
ATOM   3479 1HG  PRO B  93      38.232 -12.873  27.461  1.00 19.16           H
ATOM   3480 2HG  PRO B  93      36.645 -12.586  27.365  1.00 19.16           H
ATOM   3481 1HD  PRO B  93      38.074 -12.659  25.197  1.00 16.06           H
ATOM   3482 2HD  PRO B  93      36.819 -11.656  25.297  1.00 16.06           H
ATOM   3483  N   ASN B  94      41.064 -11.491  26.726  1.00  9.61           N
ATOM   3484  CA  ASN B  94      42.326 -12.044  27.111  1.00 10.27           C
ATOM   3485  C   ASN B  94      43.463 -11.046  26.728  1.00  8.58           C
ATOM   3486  O   ASN B  94      44.224 -11.265  25.838  1.00 10.88           O
ATOM   3487  CB  ASN B  94      42.483 -13.391  26.447  1.00 12.89           C
ATOM   3488  CG  ASN B  94      41.321 -14.324  26.842  1.00 17.94           C
ATOM   3489  ND2 ASN B  94      40.516 -14.689  25.925  1.00 22.46           N
ATOM   3490  OD1 ASN B  94      41.183 -14.604  28.011  1.00 30.43           O
ATOM   3491  H   ASN B  94      40.792 -11.595  25.896  1.00 11.53           H
ATOM   3492  HA  ASN B  94      42.332 -12.171  28.103  1.00 12.32           H
ATOM   3493 1HB  ASN B  94      42.498 -13.277  25.464  1.00 15.47           H
ATOM   3494 2HB  ASN B  94      43.343 -13.798  26.722  1.00 15.47           H
ATOM   3495 1HD2 ASN B  94      39.809 -15.174  26.127  1.00 26.95           H
ATOM   3496 2HD2 ASN B  94      40.665 -14.457  25.090  1.00 26.95           H
ATOM   3497  N   CYS B  95      43.491  -9.951  27.530  1.00  9.28           N
ATOM   3498  CA  CYS B  95      44.451  -8.898  27.306  1.00  8.04           C
ATOM   3499  C   CYS B  95      45.856  -9.339  27.821  1.00  7.88           C
ATOM   3500  O   CYS B  95      45.951  -9.879  28.904  1.00 13.96           O
ATOM   3501  CB  CYS B  95      44.062  -7.604  28.073  1.00  7.71           C
ATOM   3502  SG  CYS B  95      42.348  -7.060  27.721  1.00  8.00           S
ATOM   3503  H   CYS B  95      42.918  -9.882  28.194  1.00 11.14           H
ATOM   3504  HA  CYS B  95      44.504  -8.700  26.327  1.00  9.65           H
ATOM   3505 1HB  CYS B  95      44.688  -6.879  27.824  1.00  9.25           H
ATOM   3506 2HB  CYS B  95      44.156  -7.765  29.046  1.00  9.25           H
ATOM   3507  N   ALA B  96      46.836  -9.161  27.029  1.00  5.91           N
ATOM   3508  CA  ALA B  96      48.156  -9.659  27.292  1.00  6.15           C
ATOM   3509  C   ALA B  96      49.186  -8.590  26.958  1.00  5.38           C
ATOM   3510  O   ALA B  96      49.097  -7.960  25.908  1.00  5.84           O
ATOM   3511  CB  ALA B  96      48.469 -10.940  26.482  1.00  8.06           C
ATOM   3512  H   ALA B  96      46.699  -8.710  26.286  1.00  7.10           H
ATOM   3513  HA  ALA B  96      48.226  -9.874  28.266  1.00  7.38           H
ATOM   3514 1HB  ALA B  96      47.814 -11.635  26.704  1.00 12.09           H
ATOM   3515 2HB  ALA B  96      48.421 -10.740  25.524  1.00 12.09           H
ATOM   3516 3HB  ALA B  96      49.369 -11.256  26.705  1.00 12.09           H
ATOM   3517  N   TYR B  97      50.122  -8.433  27.873  1.00  5.19           N
ATOM   3518  CA  TYR B  97      51.054  -7.304  27.832  1.00  5.15           C
ATOM   3519  C   TYR B  97      52.511  -7.727  28.035  1.00  5.00           C
ATOM   3520  O   TYR B  97      52.778  -8.583  28.908  1.00  5.79           O
ATOM   3521  CB  TYR B  97      50.709  -6.325  28.998  1.00  5.15           C
ATOM   3522  CG  TYR B  97      49.354  -5.690  28.830  1.00  5.16           C
ATOM   3523  CD1 TYR B  97      49.225  -4.559  28.013  1.00  5.45           C
ATOM   3524  CD2 TYR B  97      48.232  -6.237  29.376  1.00  5.36           C
ATOM   3525  CE1 TYR B  97      47.986  -4.006  27.786  1.00  5.66           C
ATOM   3526  CE2 TYR B  97      46.964  -5.687  29.160  1.00  5.36           C
ATOM   3527  CZ  TYR B  97      46.841  -4.560  28.354  1.00  5.60           C
ATOM   3528  OH  TYR B  97      45.588  -4.035  28.132  1.00  6.75           O
ATOM   3529  H   TYR B  97      50.188  -9.020  28.524  1.00  6.23           H
ATOM   3530  HA  TYR B  97      50.963  -6.828  26.957  1.00  6.17           H
ATOM   3531 1HB  TYR B  97      50.732  -6.821  29.854  1.00  6.18           H
ATOM   3532 2HB  TYR B  97      51.398  -5.615  29.039  1.00  6.18           H
ATOM   3533  HD1 TYR B  97      49.996  -4.173  27.614  1.00  6.54           H
ATOM   3534  HD2 TYR B  97      48.313  -7.013  29.919  1.00  6.44           H
ATOM   3535  HE1 TYR B  97      47.910  -3.236  27.235  1.00  6.79           H
ATOM   3536  HE2 TYR B  97      46.195  -6.079  29.559  1.00  6.43           H
ATOM   3537  N   LYS B  98      53.388  -7.101  27.313  1.00  5.20           N
ATOM   3538  CA  LYS B  98      54.812  -7.159  27.607  1.00  5.38           C
ATOM   3539  C   LYS B  98      55.105  -6.111  28.702  1.00  4.71           C
ATOM   3540  O   LYS B  98      54.771  -4.937  28.514  1.00  5.50           O
ATOM   3541  CB  LYS B  98      55.584  -6.837  26.363  1.00  6.64           C
ATOM   3542  CG  LYS B  98      57.101  -6.716  26.556  1.00  9.76           C
ATOM   3543  CD  LYS B  98      57.804  -8.004  26.896  1.00 14.62           C
ATOM   3544  CE  LYS B  98      59.227  -7.662  27.150  1.00 19.25           C
ATOM   3545  NZ  LYS B  98      60.255  -8.225  28.018  1.00 30.00           N
ATOM   3546  H   LYS B  98      53.113  -6.628  26.623  1.00  6.25           H
ATOM   3547  HA  LYS B  98      55.057  -8.072  27.934  1.00  6.46           H
ATOM   3548 1HB  LYS B  98      55.407  -7.543  25.692  1.00  7.97           H
ATOM   3549 2HB  LYS B  98      55.244  -5.984  25.994  1.00  7.97           H
ATOM   3550 1HG  LYS B  98      57.495  -6.352  25.724  1.00 11.71           H
ATOM   3551 2HG  LYS B  98      57.274  -6.062  27.279  1.00 11.71           H
ATOM   3552 1HD  LYS B  98      57.399  -8.415  27.701  1.00 17.54           H
ATOM   3553 2HD  LYS B  98      57.732  -8.644  26.145  1.00 17.54           H
ATOM   3554 1HE  LYS B  98      59.640  -7.681  26.250  1.00 23.10           H
ATOM   3555 2HE  LYS B  98      59.199  -6.705  27.406  1.00 23.10           H
ATOM   3556 1HZ  LYS B  98      60.392  -9.098  27.800  1.00 45.00           H
ATOM   3557 2HZ  LYS B  98      61.031  -7.761  27.911  1.00 45.00           H
ATOM   3558 3HZ  LYS B  98      59.985  -8.168  28.885  1.00 45.00           H
ATOM   3559  N   THR B  99      55.755  -6.566  29.762  1.00  4.34           N
ATOM   3560  CA  THR B  99      56.242  -5.697  30.840  1.00  3.99           C
ATOM   3561  C   THR B  99      57.710  -5.353  30.577  1.00  4.41           C
ATOM   3562  O   THR B  99      58.518  -6.279  30.471  1.00  5.66           O
ATOM   3563  CB  THR B  99      56.131  -6.434  32.171  1.00  4.11           C
ATOM   3564  CG2 THR B  99      56.742  -5.654  33.319  1.00  4.41           C
ATOM   3565  OG1 THR B  99      54.765  -6.660  32.498  1.00  4.50           O
ATOM   3566  H   THR B  99      55.903  -7.432  29.824  1.00  5.20           H
ATOM   3567  HA  THR B  99      55.698  -4.858  30.871  1.00  4.79           H
ATOM   3568  HB  THR B  99      56.596  -7.316  32.094  1.00  4.94           H
ATOM   3569 1HG2 THR B  99      56.282  -4.794  33.411  1.00  6.62           H
ATOM   3570 2HG2 THR B  99      56.646  -6.166  34.149  1.00  6.62           H
ATOM   3571 3HG2 THR B  99      57.693  -5.499  33.139  1.00  6.62           H
ATOM   3572  N   THR B 100      58.032  -4.045  30.512  1.00  4.50           N
ATOM   3573  CA  THR B 100      59.420  -3.634  30.373  1.00  5.49           C
ATOM   3574  C   THR B 100      59.729  -2.630  31.503  1.00  4.73           C
ATOM   3575  O   THR B 100      59.042  -1.619  31.627  1.00  5.41           O
ATOM   3576  CB  THR B 100      59.709  -2.996  29.038  1.00  7.04           C
ATOM   3577  CG2 THR B 100      61.188  -2.712  28.876  1.00  9.50           C
ATOM   3578  OG1 THR B 100      59.292  -3.892  27.988  1.00  7.63           O
ATOM   3579  H   THR B 100      57.398  -3.436  30.555  1.00  5.40           H
ATOM   3580  HA  THR B 100      60.007  -4.436  30.482  1.00  6.59           H
ATOM   3581  HB  THR B 100      59.198  -2.139  28.964  1.00  8.45           H
ATOM   3582  HG1 THR B 100      58.477  -3.771  27.823  1.00 11.45           H
ATOM   3583 1HG2 THR B 100      61.485  -2.111  29.591  1.00 14.24           H
ATOM   3584 2HG2 THR B 100      61.689  -3.552  28.926  1.00 14.24           H
ATOM   3585 3HG2 THR B 100      61.346  -2.289  28.006  1.00 14.24           H
ATOM   3586  N   GLN B 101      60.763  -2.915  32.267  1.00  4.31           N
ATOM   3587  CA  GLN B 101      61.260  -1.974  33.275  1.00  3.97           C
ATOM   3588  C   GLN B 101      62.148  -0.923  32.595  1.00  4.22           C
ATOM   3589  O   GLN B 101      62.983  -1.286  31.769  1.00  5.50           O
ATOM   3590  CB  GLN B 101      62.126  -2.683  34.303  1.00  4.77           C
ATOM   3591  CG  GLN B 101      61.471  -3.812  35.086  1.00  5.57           C
ATOM   3592  CD  GLN B 101      62.399  -4.480  36.014  1.00  6.60           C
ATOM   3593  NE2 GLN B 101      61.918  -5.002  37.117  1.00  6.86           N
ATOM   3594  OE1 GLN B 101      63.625  -4.503  35.783  1.00 12.53           O
ATOM   3595  H   GLN B 101      61.166  -3.691  32.171  1.00  5.17           H
ATOM   3596  HA  GLN B 101      60.491  -1.526  33.730  1.00  4.76           H
ATOM   3597 1HB  GLN B 101      62.918  -3.051  33.837  1.00  5.73           H
ATOM   3598 2HB  GLN B 101      62.451  -2.008  34.949  1.00  5.73           H
ATOM   3599 1HG  GLN B 101      60.708  -3.447  35.601  1.00  6.69           H
ATOM   3600 2HG  GLN B 101      61.114  -4.481  34.450  1.00  6.69           H
ATOM   3601 1HE2 GLN B 101      62.461  -5.373  37.701  1.00  8.23           H
ATOM   3602 2HE2 GLN B 101      61.052  -4.981  37.272  1.00  8.23           H
ATOM   3603  N   ALA B 102      62.051   0.332  33.050  1.00  4.20           N
ATOM   3604  CA  ALA B 102      62.883   1.371  32.491  1.00  4.77           C
ATOM   3605  C   ALA B 102      63.116   2.461  33.534  1.00  4.48           C
ATOM   3606  O   ALA B 102      62.460   2.529  34.579  1.00  4.24           O
ATOM   3607  CB  ALA B 102      62.278   1.928  31.212  1.00  6.33           C
ATOM   3608  H   ALA B 102      61.479   0.524  33.690  1.00  5.04           H
ATOM   3609  HA  ALA B 102      63.769   0.968  32.263  1.00  5.72           H
ATOM   3610 1HB  ALA B 102      61.418   2.352  31.415  1.00  9.49           H
ATOM   3611 2HB  ALA B 102      62.140   1.199  30.572  1.00  9.49           H
ATOM   3612 3HB  ALA B 102      62.886   2.592  30.825  1.00  9.49           H
ATOM   3613  N   ASN B 103      64.061   3.355  33.200  1.00  5.17           N
ATOM   3614  CA  ASN B 103      64.347   4.522  34.017  1.00  5.07           C
ATOM   3615  C   ASN B 103      64.438   5.705  33.041  1.00  5.12           C
ATOM   3616  O   ASN B 103      65.365   5.758  32.238  1.00  6.75           O
ATOM   3617  CB  ASN B 103      65.628   4.366  34.814  1.00  5.90           C
ATOM   3618  CG  ASN B 103      65.478   3.262  35.868  1.00  6.25           C
ATOM   3619  ND2 ASN B 103      65.045   3.618  37.058  1.00  6.53           N
ATOM   3620  OD1 ASN B 103      65.739   2.115  35.539  1.00  8.34           O
ATOM   3621  H   ASN B 103      64.523   3.230  32.462  1.00  6.20           H
ATOM   3622  HA  ASN B 103      63.586   4.675  34.647  1.00  6.09           H
ATOM   3623 1HB  ASN B 103      66.373   4.140  34.203  1.00  7.08           H
ATOM   3624 2HB  ASN B 103      65.846   5.222  35.261  1.00  7.08           H
ATOM   3625 1HD2 ASN B 103      64.926   3.010  37.683  1.00  7.84           H
ATOM   3626 2HD2 ASN B 103      64.875   4.464  37.229  1.00  7.84           H
ATOM   3627  N   LYS B 104      63.447   6.579  33.087  1.00  4.59           N
ATOM   3628  CA  LYS B 104      63.291   7.622  32.069  1.00  4.86           C
ATOM   3629  C   LYS B 104      62.806   8.905  32.730  1.00  4.30           C
ATOM   3630  O   LYS B 104      62.263   8.879  33.846  1.00  4.88           O
ATOM   3631  CB  LYS B 104      62.287   7.228  30.987  1.00  7.03           C
ATOM   3632  CG  LYS B 104      62.701   5.994  30.186  1.00  9.45           C
ATOM   3633  CD  LYS B 104      63.794   6.181  29.285  1.00 11.11           C
ATOM   3634  CE ALYS B 104      64.111   4.864  28.579  0.65 15.05           C
ATOM   3635  CE BLYS B 104      64.131   5.048  28.340  0.34 13.68           C
ATOM   3636  NZ ALYS B 104      65.444   5.013  27.851  0.65 26.98           N
ATOM   3637  NZ BLYS B 104      63.249   4.965  27.145  0.34 20.50           N
ATOM   3638  H   LYS B 104      62.866   6.533  33.746  1.00  5.51           H
ATOM   3639  HA  LYS B 104      64.179   7.793  31.642  1.00  5.83           H
ATOM   3640 1HB  LYS B 104      61.411   7.054  31.413  1.00  8.43           H
ATOM   3641 2HB  LYS B 104      62.173   7.990  30.365  1.00  8.43           H
ATOM   3642 1HG  LYS B 104      62.940   5.275  30.822  1.00 11.34           H
ATOM   3643 2HG  LYS B 104      61.918   5.683  29.666  1.00 11.34           H
ATOM   3644 1HD ALYS B 104      63.560   6.871  28.615  1.00 13.33           H
ATOM   3645 2HD ALYS B 104      64.589   6.492  29.785  1.00 13.33           H
ATOM   3646 1HE ALYS B 104      64.167   4.130  29.241  0.65 18.06           H
ATOM   3647 2HE ALYS B 104      63.394   4.646  27.931  0.65 18.06           H
ATOM   3648 1HE BLYS B 104      65.067   5.156  28.036  0.34 16.42           H
ATOM   3649 2HE BLYS B 104      64.074   4.193  28.836  0.34 16.42           H
ATOM   3650 1HZ ALYS B 104      65.394   5.709  27.267  0.65 40.47           H
ATOM   3651 2HZ ALYS B 104      66.104   5.173  28.457  0.65 40.47           H
ATOM   3652 3HZ ALYS B 104      65.628   4.248  27.396  0.65 40.47           H
ATOM   3653 1HZ BLYS B 104      62.380   4.921  27.411  0.34 30.74           H
ATOM   3654 2HZ BLYS B 104      63.370   5.703  26.626  0.34 30.74           H
ATOM   3655 3HZ BLYS B 104      63.457   4.220  26.666  0.34 30.74           H
ATOM   3656  N   HIS B 105      62.953  10.024  32.017  1.00  4.62           N
ATOM   3657  CA  HIS B 105      62.232  11.233  32.397  1.00  4.28           C
ATOM   3658  C   HIS B 105      60.796  11.064  31.940  1.00  4.68           C
ATOM   3659  O   HIS B 105      60.560  10.559  30.819  1.00  9.05           O
ATOM   3660  CB  HIS B 105      62.871  12.471  31.723  1.00  5.08           C
ATOM   3661  CG  HIS B 105      64.291  12.620  32.069  1.00  5.41           C
ATOM   3662  CD2 HIS B 105      65.370  12.057  31.468  1.00 10.08           C
ATOM   3663  ND1 HIS B 105      64.792  13.287  33.117  1.00  7.66           N
ATOM   3664  CE1 HIS B 105      66.111  13.289  33.200  1.00  8.54           C
ATOM   3665  NE2 HIS B 105      66.488  12.557  32.254  1.00 10.98           N
ATOM   3666  H   HIS B 105      63.487  10.032  31.318  1.00  5.54           H
ATOM   3667  HA  HIS B 105      62.258  11.341  33.391  1.00  5.14           H
ATOM   3668 1HB  HIS B 105      62.381  13.284  32.004  1.00  6.10           H
ATOM   3669 2HB  HIS B 105      62.783  12.388  30.740  1.00  6.10           H
ATOM   3670  HD1 HIS B 105      64.281  13.694  33.707  1.00  9.19           H
ATOM   3671  HD2 HIS B 105      65.391  11.477  30.716  1.00 12.09           H
ATOM   3672  HE1 HIS B 105      66.652  13.745  33.834  1.00 10.24           H
ATOM   3673  N   ILE B 106      59.836  11.458  32.745  1.00  4.07           N
ATOM   3674  CA  ILE B 106      58.434  11.367  32.385  1.00  3.96           C
ATOM   3675  C   ILE B 106      57.915  12.718  31.937  1.00  3.67           C
ATOM   3676  O   ILE B 106      58.413  13.768  32.364  1.00  4.21           O
ATOM   3677  CB  ILE B 106      57.555  10.791  33.529  1.00  4.20           C
ATOM   3678  CG1 ILE B 106      57.454  11.719  34.733  1.00  4.61           C
ATOM   3679  CG2 ILE B 106      58.082   9.394  33.914  1.00  5.33           C
ATOM   3680  CD1 ILE B 106      56.428  11.279  35.754  1.00  5.57           C
ATOM   3681  H   ILE B 106      60.052  11.789  33.531  1.00  4.88           H
ATOM   3682  HA  ILE B 106      58.363  10.744  31.607  1.00  4.75           H
ATOM   3683  HB  ILE B 106      56.631  10.672  33.165  1.00  5.04           H
ATOM   3684 1HG1 ILE B 106      58.340  11.772  35.171  1.00  5.53           H
ATOM   3685 2HG1 ILE B 106      57.221  12.628  34.417  1.00  5.53           H
ATOM   3686 1HG2 ILE B 106      58.127   8.829  33.114  1.00  7.99           H
ATOM   3687 2HG2 ILE B 106      58.977   9.479  34.304  1.00  7.99           H
ATOM   3688 3HG2 ILE B 106      57.478   8.985  34.568  1.00  7.99           H
ATOM   3689 1HD1 ILE B 106      56.660  10.386  36.086  1.00  8.36           H
ATOM   3690 2HD1 ILE B 106      56.418  11.913  36.502  1.00  8.36           H
ATOM   3691 3HD1 ILE B 106      55.542  11.252  35.337  1.00  8.36           H
ATOM   3692  N   ILE B 107      56.881  12.667  31.108  1.00  3.85           N
ATOM   3693  CA  ILE B 107      56.189  13.869  30.643  1.00  3.78           C
ATOM   3694  C   ILE B 107      54.714  13.672  30.964  1.00  3.95           C
ATOM   3695  O   ILE B 107      54.106  12.702  30.499  1.00  4.33           O
ATOM   3696  CB  ILE B 107      56.411  14.146  29.145  1.00  4.31           C
ATOM   3697  CG1AILE B 107      57.904  14.220  28.842  0.69  5.04           C
ATOM   3698  CG1BILE B 107      57.816  14.566  28.756  0.31  4.76           C
ATOM   3699  CG2 ILE B 107      55.571  15.380  28.743  1.00  5.25           C
ATOM   3700  CD1AILE B 107      58.285  14.268  27.389  0.69  7.12           C
ATOM   3701  CD1BILE B 107      58.670  13.356  28.480  0.31  6.67           C
ATOM   3702  H   ILE B 107      56.601  11.882  30.827  1.00  4.62           H
ATOM   3703  HB AILE B 107      56.046  13.363  28.642  1.00  5.17           H
ATOM   3704  HA  ILE B 107      56.526  14.652  31.165  1.00  4.53           H
ATOM   3705 1HG1AILE B 107      58.271  15.026  29.285  0.69  6.05           H
ATOM   3706 2HG1AILE B 107      58.343  13.433  29.252  0.69  6.05           H
ATOM   3707 1HG1BILE B 107      57.780  15.136  27.948  0.31  5.71           H
ATOM   3708 2HG1BILE B 107      58.219  15.096  29.489  0.31  5.71           H
ATOM   3709 1HG2 ILE B 107      54.623  15.201  28.918  1.00  7.87           H
ATOM   3710 2HG2 ILE B 107      55.859  16.157  29.268  1.00  7.87           H
ATOM   3711 3HG2 ILE B 107      55.698  15.565  27.789  1.00  7.87           H
ATOM   3712 1HD1AILE B 107      57.812  15.006  26.952  0.69 10.69           H
ATOM   3713 2HD1AILE B 107      59.252  14.407  27.310  0.69 10.69           H
ATOM   3714 3HD1AILE B 107      58.040  13.422  26.959  0.69 10.69           H
ATOM   3715 1HD1BILE B 107      58.649  12.758  29.257  0.31 10.00           H
ATOM   3716 2HD1BILE B 107      58.323  12.884  27.695  0.31 10.00           H
ATOM   3717 3HD1BILE B 107      59.593  13.639  28.311  0.31 10.00           H
ATOM   3718  N   VAL B 108      54.164  14.589  31.762  1.00  4.18           N
ATOM   3719  CA  VAL B 108      52.770  14.529  32.176  1.00  4.31           C
ATOM   3720  C   VAL B 108      52.082  15.815  31.720  1.00  4.26           C
ATOM   3721  O   VAL B 108      52.663  16.888  31.701  1.00  5.14           O
ATOM   3722  CB  VAL B 108      52.619  14.320  33.697  1.00  4.96           C
ATOM   3723  CG1 VAL B 108      53.147  12.924  34.067  1.00  6.36           C
ATOM   3724  CG2 VAL B 108      53.315  15.370  34.517  1.00  5.70           C
ATOM   3725  H   VAL B 108      54.662  15.255  32.049  1.00  5.01           H
ATOM   3726  HA  VAL B 108      52.337  13.758  31.708  1.00  5.17           H
ATOM   3727  HB  VAL B 108      51.644  14.350  33.918  1.00  5.95           H
ATOM   3728 1HG1 VAL B 108      52.688  12.247  33.527  1.00  9.54           H
ATOM   3729 2HG1 VAL B 108      54.111  12.883  33.892  1.00  9.54           H
ATOM   3730 3HG1 VAL B 108      52.980  12.753  35.017  1.00  9.54           H
ATOM   3731 1HG2 VAL B 108      52.961  16.254  34.285  1.00  8.55           H
ATOM   3732 2HG2 VAL B 108      53.161  15.196  35.469  1.00  8.55           H
ATOM   3733 3HG2 VAL B 108      54.277  15.345  34.332  1.00  8.55           H
ATOM   3734  N   ALA B 109      50.778  15.684  31.442  1.00  4.55           N
ATOM   3735  CA  ALA B 109      49.910  16.830  31.271  1.00  4.83           C
ATOM   3736  C   ALA B 109      49.338  17.188  32.627  1.00  4.65           C
ATOM   3737  O   ALA B 109      48.929  16.273  33.359  1.00  5.39           O
ATOM   3738  CB  ALA B 109      48.755  16.505  30.300  1.00  6.66           C
ATOM   3739  H   ALA B 109      50.439  14.876  31.360  1.00  5.46           H
ATOM   3740  HA  ALA B 109      50.439  17.601  30.916  1.00  5.80           H
ATOM   3741 1HB  ALA B 109      48.237  15.750  30.649  1.00  9.99           H
ATOM   3742 2HB  ALA B 109      49.122  16.271  29.422  1.00  9.99           H
ATOM   3743 3HB  ALA B 109      48.172  17.288  30.211  1.00  9.99           H
ATOM   3744  N   CYS B 110      49.302  18.482  32.958  1.00  5.13           N
ATOM   3745  CA  CYS B 110      48.770  18.936  34.220  1.00  5.08           C
ATOM   3746  C   CYS B 110      47.635  19.937  34.008  1.00  5.84           C
ATOM   3747  O   CYS B 110      47.633  20.674  33.009  1.00  8.50           O
ATOM   3748  CB  CYS B 110      49.870  19.617  35.042  1.00  5.45           C
ATOM   3749  SG  CYS B 110      51.256  18.460  35.299  1.00  5.14           S
ATOM   3750  H   CYS B 110      49.612  19.076  32.388  1.00  6.16           H
ATOM   3751  HA  CYS B 110      48.421  18.149  34.730  1.00  6.10           H
ATOM   3752 1HB  CYS B 110      49.505  19.901  35.917  1.00  6.54           H
ATOM   3753 2HB  CYS B 110      50.192  20.423  34.565  1.00  6.54           H
ATOM   3754  N   GLU B 111      46.710  19.946  34.933  1.00  6.26           N
ATOM   3755  CA  GLU B 111      45.538  20.822  34.837  1.00  7.98           C
ATOM   3756  C   GLU B 111      44.974  20.957  36.241  1.00  7.71           C
ATOM   3757  O   GLU B 111      45.123  20.096  37.090  1.00  8.06           O
ATOM   3758  CB  GLU B 111      44.477  20.232  33.913  1.00 12.63           C
ATOM   3759  CG  GLU B 111      43.450  21.108  33.358  1.00 24.00           C
ATOM   3760  CD  GLU B 111      42.479  20.231  32.545  1.00 33.40           C
ATOM   3761  OE1 GLU B 111      42.585  18.965  32.701  1.00 41.38           O
ATOM   3762  OE2 GLU B 111      41.730  21.049  31.937  1.00 64.56           O
ATOM   3763  H   GLU B 111      46.792  19.414  35.629  1.00  7.51           H
ATOM   3764  HA  GLU B 111      45.816  21.721  34.499  1.00  9.57           H
ATOM   3765 1HB  GLU B 111      44.948  19.806  33.153  1.00 15.16           H
ATOM   3766 2HB  GLU B 111      44.017  19.510  34.410  1.00 15.16           H
ATOM   3767 1HG  GLU B 111      42.965  21.569  34.087  1.00 28.80           H
ATOM   3768 2HG  GLU B 111      43.864  21.792  32.774  1.00 28.80           H
ATOM   3769  N   GLY B 112      44.204  22.065  36.403  1.00  8.86           N
ATOM   3770  CA  GLY B 112      43.367  22.222  37.546  1.00  8.89           C
ATOM   3771  C   GLY B 112      43.902  23.128  38.607  1.00  8.70           C
ATOM   3772  O   GLY B 112      44.981  23.728  38.506  1.00  9.98           O
ATOM   3773  H   GLY B 112      44.222  22.697  35.791  1.00 10.63           H
ATOM   3774 1HA  GLY B 112      42.490  22.572  37.247  1.00 10.67           H
ATOM   3775 2HA  GLY B 112      43.210  21.330  37.945  1.00 10.67           H
ATOM   3776  N   ASN B 113      43.088  23.252  39.629  1.00 11.87           N
ATOM   3777  CA  ASN B 113      43.450  23.977  40.849  1.00 12.48           C
ATOM   3778  C   ASN B 113      43.036  23.008  41.942  1.00 13.33           C
ATOM   3779  O   ASN B 113      41.798  22.911  42.293  1.00 16.65           O
ATOM   3780  CB  ASN B 113      42.729  25.304  40.878  1.00 16.26           C
ATOM   3781  CG AASN B 113      42.799  25.747  42.344  0.55 19.77           C
ATOM   3782  CG BASN B 113      42.982  26.094  42.081  0.45 12.99           C
ATOM   3783  ND2AASN B 113      41.623  25.924  43.008  0.55 26.54           N
ATOM   3784  OD1AASN B 113      44.006  25.903  42.716  0.55 18.56           O
ATOM   3785  ND2BASN B 113      42.400  27.296  42.212  0.45 14.17           N
ATOM   3786  OD1BASN B 113      43.633  25.508  43.004  0.45 18.72           O
ATOM   3787  H   ASN B 113      42.290  22.883  39.579  1.00 14.25           H
ATOM   3788 1HB AASN B 113      43.177  25.961  40.289  1.00 19.52           H
ATOM   3789 2HB AASN B 113      41.789  25.200  40.586  1.00 19.52           H
ATOM   3790  HA  ASN B 113      44.439  24.124  40.879  1.00 14.97           H
ATOM   3791 1HD2AASN B 113      41.627  26.192  43.847  0.55 31.84           H
ATOM   3792 2HD2AASN B 113      40.859  25.769  42.600  0.55 31.84           H
ATOM   3793 1HD2BASN B 113      42.456  27.731  42.975  0.45 17.00           H
ATOM   3794 2HD2BASN B 113      41.962  27.650  41.536  0.45 17.00           H
ATOM   3795  N   PRO B 114      43.957  22.283  42.572  1.00 12.40           N
ATOM   3796  CA  PRO B 114      45.392  22.399  42.404  1.00 12.12           C
ATOM   3797  C   PRO B 114      45.836  21.832  41.068  1.00  8.70           C
ATOM   3798  O   PRO B 114      45.178  20.999  40.444  1.00  9.24           O
ATOM   3799  CB  PRO B 114      45.948  21.494  43.574  1.00 12.00           C
ATOM   3800  CG  PRO B 114      44.931  20.435  43.756  1.00 16.18           C
ATOM   3801  CD  PRO B 114      43.675  21.254  43.582  1.00 15.00           C
ATOM   3802  HA  PRO B 114      45.691  23.347  42.509  1.00 14.54           H
ATOM   3803 1HB  PRO B 114      46.823  21.102  43.328  1.00 14.40           H
ATOM   3804 2HB  PRO B 114      46.056  22.023  44.404  1.00 14.40           H
ATOM   3805 1HG  PRO B 114      45.008  19.728  43.067  1.00 19.42           H
ATOM   3806 2HG  PRO B 114      44.982  20.027  44.657  1.00 19.42           H
ATOM   3807 1HD  PRO B 114      42.929  20.677  43.283  1.00 17.99           H
ATOM   3808 2HD  PRO B 114      43.421  21.677  44.440  1.00 17.99           H
ATOM   3809  N   TYR B 115      47.007  22.297  40.648  1.00  7.97           N
ATOM   3810  CA  TYR B 115      47.527  22.000  39.304  1.00  6.94           C
ATOM   3811  C   TYR B 115      48.346  20.682  39.392  1.00  6.73           C
ATOM   3812  O   TYR B 115      49.429  20.664  39.947  1.00  7.79           O
ATOM   3813  CB  TYR B 115      48.399  23.167  38.904  1.00  7.87           C
ATOM   3814  CG  TYR B 115      48.769  23.196  37.449  1.00  6.91           C
ATOM   3815  CD1 TYR B 115      47.802  23.508  36.461  1.00  8.48           C
ATOM   3816  CD2 TYR B 115      50.065  23.008  37.005  1.00  6.17           C
ATOM   3817  CE1 TYR B 115      48.107  23.556  35.126  1.00  8.62           C
ATOM   3818  CE2 TYR B 115      50.403  23.131  35.674  1.00  6.03           C
ATOM   3819  CZ  TYR B 115      49.424  23.435  34.716  1.00  6.56           C
ATOM   3820  OH  TYR B 115      49.777  23.577  33.418  1.00  7.08           O
ATOM   3821  H   TYR B 115      47.487  22.797  41.190  1.00  9.57           H
ATOM   3822  HA  TYR B 115      46.772  21.896  38.657  1.00  8.32           H
ATOM   3823 1HB  TYR B 115      47.924  24.007  39.127  1.00  9.44           H
ATOM   3824 2HB  TYR B 115      49.229  23.141  39.442  1.00  9.44           H
ATOM   3825  HD1 TYR B 115      46.911  23.691  36.734  1.00 10.17           H
ATOM   3826  HD2 TYR B 115      50.742  22.787  37.634  1.00  7.41           H
ATOM   3827  HE1 TYR B 115      47.417  23.672  34.483  1.00 10.35           H
ATOM   3828  HE2 TYR B 115      51.306  23.009  35.404  1.00  7.24           H
ATOM   3829  HH  TYR B 115      49.097  23.763  32.962  1.00 10.63           H
ATOM   3830  N   VAL B 116      47.745  19.598  38.915  1.00  5.88           N
ATOM   3831  CA  VAL B 116      48.259  18.248  39.154  1.00  5.89           C
ATOM   3832  C   VAL B 116      48.208  17.444  37.875  1.00  4.59           C
ATOM   3833  O   VAL B 116      47.558  17.814  36.894  1.00  5.00           O
ATOM   3834  CB  VAL B 116      47.474  17.531  40.271  1.00  7.16           C
ATOM   3835  CG1 VAL B 116      47.650  18.207  41.625  1.00 10.17           C
ATOM   3836  CG2 VAL B 116      45.993  17.410  39.921  1.00  9.99           C
ATOM   3837  H   VAL B 116      47.011  19.695  38.438  1.00  7.06           H
ATOM   3838  HA  VAL B 116      49.214  18.322  39.440  1.00  7.07           H
ATOM   3839  HB  VAL B 116      47.841  16.604  40.349  1.00  8.59           H
ATOM   3840 1HG1 VAL B 116      48.603  18.247  41.849  1.00 15.25           H
ATOM   3841 2HG1 VAL B 116      47.285  19.116  41.585  1.00 15.25           H
ATOM   3842 3HG1 VAL B 116      47.174  17.694  42.311  1.00 15.25           H
ATOM   3843 1HG2 VAL B 116      45.898  16.969  39.052  1.00 14.98           H
ATOM   3844 2HG2 VAL B 116      45.537  16.881  40.608  1.00 14.98           H
ATOM   3845 3HG2 VAL B 116      45.594  18.304  39.879  1.00 14.98           H
ATOM   3846  N   PRO B 117      48.887  16.278  37.857  1.00  4.77           N
ATOM   3847  CA  PRO B 117      48.881  15.472  36.627  1.00  4.64           C
ATOM   3848  C   PRO B 117      47.494  14.893  36.323  1.00  4.86           C
ATOM   3849  O   PRO B 117      46.819  14.368  37.196  1.00  5.50           O
ATOM   3850  CB  PRO B 117      49.900  14.349  36.908  1.00  5.74           C
ATOM   3851  CG  PRO B 117      50.788  14.916  37.966  1.00  6.49           C
ATOM   3852  CD  PRO B 117      49.855  15.748  38.829  1.00  6.20           C
ATOM   3853  HA  PRO B 117      49.192  16.028  35.856  1.00  5.57           H
ATOM   3854 1HB  PRO B 117      49.445  13.531  37.229  1.00  6.89           H
ATOM   3855 2HB  PRO B 117      50.418  14.130  36.093  1.00  6.89           H
ATOM   3856 1HG  PRO B 117      51.210  14.194  38.497  1.00  7.78           H
ATOM   3857 2HG  PRO B 117      51.498  15.479  37.568  1.00  7.78           H
ATOM   3858 1HD  PRO B 117      50.344  16.480  39.281  1.00  7.44           H
ATOM   3859 2HD  PRO B 117      49.405  15.189  39.511  1.00  7.44           H
ATOM   3860  N   VAL B 118      47.144  14.979  35.028  1.00  4.79           N
ATOM   3861  CA  VAL B 118      45.916  14.407  34.526  1.00  5.51           C
ATOM   3862  C   VAL B 118      46.135  13.456  33.358  1.00  6.04           C
ATOM   3863  O   VAL B 118      45.201  12.702  33.039  1.00  9.57           O
ATOM   3864  CB  VAL B 118      44.877  15.482  34.167  1.00  6.69           C
ATOM   3865  CG1 VAL B 118      44.420  16.236  35.424  1.00  7.44           C
ATOM   3866  CG2 VAL B 118      45.369  16.420  33.054  1.00  7.77           C
ATOM   3867  H   VAL B 118      47.679  15.396  34.468  1.00  5.75           H
ATOM   3868  HA  VAL B 118      45.525  13.865  35.270  1.00  6.62           H
ATOM   3869  HB  VAL B 118      44.075  15.002  33.809  1.00  8.02           H
ATOM   3870 1HG1 VAL B 118      44.024  15.603  36.059  1.00 11.16           H
ATOM   3871 2HG1 VAL B 118      45.192  16.675  35.840  1.00 11.16           H
ATOM   3872 3HG1 VAL B 118      43.754  16.911  35.177  1.00 11.16           H
ATOM   3873 1HG2 VAL B 118      45.656  15.888  32.282  1.00 11.66           H
ATOM   3874 2HG2 VAL B 118      44.641  17.019  32.785  1.00 11.66           H
ATOM   3875 3HG2 VAL B 118      46.124  16.950  33.384  1.00 11.66           H
ATOM   3876  N   HIS B 119      47.294  13.430  32.724  1.00  5.13           N
ATOM   3877  CA  HIS B 119      47.569  12.445  31.684  1.00  5.44           C
ATOM   3878  C   HIS B 119      49.035  12.116  31.730  1.00  4.97           C
ATOM   3879  O   HIS B 119      49.888  12.939  32.039  1.00  5.64           O
ATOM   3880  CB  HIS B 119      47.281  12.900  30.253  1.00  7.20           C
ATOM   3881  CG  HIS B 119      45.919  13.338  30.015  1.00  8.97           C
ATOM   3882  CD2 HIS B 119      45.495  14.540  29.633  1.00 13.46           C
ATOM   3883  ND1 HIS B 119      44.774  12.554  30.120  1.00 12.57           N
ATOM   3884  CE1 HIS B 119      43.779  13.342  29.860  1.00 15.12           C
ATOM   3885  NE2 HIS B 119      44.129  14.541  29.551  1.00 16.39           N
ATOM   3886  H   HIS B 119      47.913  14.019  32.934  1.00  6.15           H
ATOM   3887  HA  HIS B 119      47.043  11.616  31.874  1.00  6.53           H
ATOM   3888 1HB  HIS B 119      47.895  13.644  30.029  1.00  8.64           H
ATOM   3889 2HB  HIS B 119      47.483  12.151  29.637  1.00  8.64           H
ATOM   3890  HD1 HIS B 119      44.734  11.698  30.322  1.00 15.08           H
ATOM   3891  HD2 HIS B 119      46.055  15.284  29.446  1.00 16.15           H
ATOM   3892  HE1 HIS B 119      42.872  13.060  29.895  1.00 18.15           H
ATOM   3893  N   PHE B 120      49.352  10.839  31.374  1.00  5.02           N
ATOM   3894  CA  PHE B 120      50.729  10.438  31.139  1.00  4.57           C
ATOM   3895  C   PHE B 120      50.982  10.621  29.638  1.00  4.84           C
ATOM   3896  O   PHE B 120      50.384   9.933  28.830  1.00  6.01           O
ATOM   3897  CB  PHE B 120      50.975   8.991  31.566  1.00  5.14           C
ATOM   3898  CG  PHE B 120      52.445   8.656  31.530  1.00  4.72           C
ATOM   3899  CD1 PHE B 120      53.068   8.290  30.324  1.00  5.43           C
ATOM   3900  CD2 PHE B 120      53.242   8.782  32.662  1.00  5.47           C
ATOM   3901  CE1 PHE B 120      54.430   8.063  30.270  1.00  5.95           C
ATOM   3902  CE2 PHE B 120      54.593   8.568  32.620  1.00  6.37           C
ATOM   3903  CZ  PHE B 120      55.226   8.212  31.439  1.00  6.21           C
ATOM   3904  H   PHE B 120      48.709  10.244  31.285  1.00  6.02           H
ATOM   3905  HA  PHE B 120      51.340  11.042  31.653  1.00  5.49           H
ATOM   3906 1HB  PHE B 120      50.629   8.855  32.484  1.00  6.17           H
ATOM   3907 2HB  PHE B 120      50.484   8.381  30.960  1.00  6.17           H
ATOM   3908  HD1 PHE B 120      52.546   8.197  29.536  1.00  6.51           H
ATOM   3909  HD2 PHE B 120      52.837   9.023  33.487  1.00  6.56           H
ATOM   3910  HE1 PHE B 120      54.836   7.807  29.450  1.00  7.14           H
ATOM   3911  HE2 PHE B 120      55.106   8.665  33.414  1.00  7.65           H
ATOM   3912  HZ  PHE B 120      56.165   8.071  31.412  1.00  7.45           H
ATOM   3913  N   ASP B 121      51.843  11.574  29.281  1.00  4.46           N
ATOM   3914  CA  ASP B 121      52.014  11.913  27.896  1.00  4.73           C
ATOM   3915  C   ASP B 121      53.102  11.151  27.193  1.00  5.42           C
ATOM   3916  O   ASP B 121      52.884  10.743  26.030  1.00  6.89           O
ATOM   3917  CB  ASP B 121      52.229  13.425  27.731  1.00  5.19           C
ATOM   3918  CG  ASP B 121      52.008  13.868  26.265  1.00  5.22           C
ATOM   3919  OD1 ASP B 121      50.880  13.612  25.763  1.00  6.10           O
ATOM   3920  OD2 ASP B 121      52.934  14.436  25.676  1.00  6.16           O
ATOM   3921  H   ASP B 121      52.308  11.997  29.897  1.00  5.35           H
ATOM   3922  HA  ASP B 121      51.156  11.689  27.433  1.00  5.67           H
ATOM   3923 1HB  ASP B 121      51.599  13.912  28.319  1.00  6.22           H
ATOM   3924 2HB  ASP B 121      53.150  13.658  28.009  1.00  6.22           H
ATOM   3925  N   ALA B 122      54.269  10.970  27.798  1.00  4.87           N
ATOM   3926  CA  ALA B 122      55.416  10.454  27.110  1.00  6.06           C
ATOM   3927  C   ALA B 122      56.522  10.189  28.108  1.00  5.11           C
ATOM   3928  O   ALA B 122      56.479  10.588  29.254  1.00  4.73           O
ATOM   3929  CB  ALA B 122      55.893  11.448  26.015  1.00  8.02           C
ATOM   3930  H   ALA B 122      54.341  11.173  28.651  1.00  5.84           H
ATOM   3931  HA  ALA B 122      55.166   9.591  26.672  1.00  7.27           H
ATOM   3932 1HB  ALA B 122      56.155  12.294  26.434  1.00 12.04           H
ATOM   3933 2HB  ALA B 122      55.164  11.609  25.381  1.00 12.04           H
ATOM   3934 3HB  ALA B 122      56.661  11.067  25.540  1.00 12.04           H
ATOM   3935  N   SER B 123      57.606   9.569  27.620  1.00  8.02           N
ATOM   3936  CA  SER B 123      58.833   9.471  28.390  1.00  6.93           C
ATOM   3937  C   SER B 123      60.006   9.755  27.433  1.00  7.07           C
ATOM   3938  O   SER B 123      59.869   9.564  26.214  1.00 10.78           O
ATOM   3939  CB  SER B 123      58.982   8.148  29.048  1.00  9.04           C
ATOM   3940  OG  SER B 123      59.163   7.120  28.156  1.00 11.74           O
ATOM   3941  H   SER B 123      57.573   9.215  26.816  1.00  9.63           H
ATOM   3942  HA  SER B 123      58.822  10.177  29.097  1.00  8.32           H
ATOM   3943 1HB  SER B 123      58.174   7.966  29.590  1.00 10.84           H
ATOM   3944 2HB  SER B 123      59.757   8.181  29.663  1.00 10.84           H
ATOM   3945  N   VAL B 124      61.116  10.145  27.961  1.00  6.87           N
ATOM   3946  CA  VAL B 124      62.334  10.436  27.217  1.00  6.88           C
ATOM   3947  C   VAL B 124      63.548  10.099  27.975  1.00  6.91           C
ATOM   3948  O   VAL B 124      64.630   9.952  27.338  1.00  8.82           O
ATOM   3949  CB  VAL B 124      62.359  11.852  26.649  1.00 10.15           C
ATOM   3950  CG1 VAL B 124      61.163  12.059  25.760  1.00 24.81           C
ATOM   3951  CG2 VAL B 124      62.378  12.859  27.743  1.00 11.39           C
ATOM   3952  OXT VAL B 124      63.517  10.073  29.229  1.00  8.47           O
ATOM   3953  H   VAL B 124      61.139  10.243  28.835  1.00  8.24           H
ATOM   3954  HA  VAL B 124      62.325   9.824  26.426  1.00  8.26           H
ATOM   3955  HB  VAL B 124      63.188  11.961  26.100  1.00 12.18           H
ATOM   3956 1HG1 VAL B 124      61.141  11.359  25.074  1.00 37.21           H
ATOM   3957 2HG1 VAL B 124      60.345  12.014  26.298  1.00 37.21           H
ATOM   3958 3HG1 VAL B 124      61.224  12.937  25.330  1.00 37.21           H
ATOM   3959 1HG2 VAL B 124      63.148  12.693  28.326  1.00 17.08           H
ATOM   3960 2HG2 VAL B 124      62.447  13.758  27.358  1.00 17.08           H
ATOM   3961 3HG2 VAL B 124      61.552  12.789  28.265  1.00 17.08           H
TER    3962      VAL B 124 
HETATM 3963  O1  SO4 B 125      45.849   9.606  28.454  0.42  8.78           O
HETATM 3964  O2  SO4 B 125      47.216   9.009  30.281  0.42  8.19           O
HETATM 3965  O3  SO4 B 125      45.065   9.879  30.708  0.42  7.88           O
HETATM 3966  O4  SO4 B 125      45.272   7.702  29.739  0.42 10.96           O
HETATM 3967  S   SO4 B 125      45.868   9.003  29.781  0.42  5.65           S
HETATM 3968  O1  SO4 B 126      51.901 -13.464  18.936  0.34  8.52           O
HETATM 3969  O2  SO4 B 126      53.848 -12.246  19.569  0.34 11.85           O
HETATM 3970  O3  SO4 B 126      51.893 -12.205  20.955  0.34  5.80           O
HETATM 3971  O4  SO4 B 126      53.225 -14.200  20.766  0.34  7.41           O
HETATM 3972  S   SO4 B 126      52.705 -12.991  20.067  0.34  7.12           S
HETATM 3973  C   ACT B 600      51.340   5.849  28.203  0.58  5.39           C
HETATM 3974  O   ACT B 600      50.581   5.521  29.155  0.58  6.48           O
HETATM 3975  CH3 ACT B 600      50.763   6.625  27.037  0.58  8.21           C
HETATM 3976  OXT ACT B 600      52.574   5.612  28.129  0.58  5.90           O
HETATM 3977  C   ACT B 601      52.224   4.691  21.789  1.00 12.20           C
HETATM 3978  O   ACT B 601      53.422   4.204  21.907  1.00 12.73           O
HETATM 3979  CH3 ACT B 601      51.662   5.688  22.754  1.00 12.80           C
HETATM 3980  OXT ACT B 601      51.448   4.221  20.865  1.00 16.38           O
HETATM 3981  C   ACT B 602      50.597  -7.080  41.583  1.00 25.37           C
HETATM 3982  O   ACT B 602      50.991  -7.218  42.861  1.00 20.47           O
HETATM 3983  CH3 ACT B 602      49.215  -6.884  41.136  1.00 38.02           C
HETATM 3984  OXT ACT B 602      51.393  -7.334  40.483  1.00 31.42           O
HETATM 3985  C1  IPA B 800      55.780  26.701  26.124  1.00 27.21           C
HETATM 3986  C2  IPA B 800      55.654  25.698  25.074  1.00 22.42           C
HETATM 3987  O2  IPA B 800      56.445  25.921  23.896  1.00 32.85           O
HETATM 3988  C3  IPA B 800      56.078  24.366  25.648  1.00 23.41           C
HETATM 3989  C1  IPA B 801      56.287  21.416  43.688  1.00 10.00           C
HETATM 3990  C2  IPA B 801      56.613  22.739  44.335  1.00 11.78           C
HETATM 3991  O2  IPA B 801      57.787  23.306  43.921  1.00 12.96           O
HETATM 3992  C3  IPA B 801      55.507  23.726  44.226  1.00 11.14           C
HETATM 3993  C1  IPA B 804      44.533  13.263  25.863  0.54 19.77           C
HETATM 3994  C2  IPA B 804      44.581  12.362  24.629  0.54 15.26           C
HETATM 3995  O2  IPA B 804      45.550  11.294  24.839  0.54 16.63           O
HETATM 3996  C3  IPA B 804      43.221  11.657  24.385  0.54 16.02           C
HETATM 3997  C1  IPA B 805      62.175  -8.494  35.096  1.00 29.87           C
HETATM 3998  C2  IPA B 805      61.426  -7.737  33.937  1.00 32.44           C
HETATM 3999  O2  IPA B 805      61.552  -8.822  33.066  1.00 30.60           O
HETATM 4000  C3  IPA B 805      60.030  -7.315  34.415  1.00 23.70           C
HETATM 4001  O   HOH   150      59.896  -1.133  36.230  1.00  4.87           O
HETATM 4002  O   HOH   151      56.232  27.958  30.203  1.00  5.35           O
HETATM 4003  O   HOH   152      20.969  26.465  28.584  1.00  6.51           O
HETATM 4004  O   HOH   153      28.556  -0.870  35.989  1.00  6.07           O
HETATM 4005  O   HOH   154      28.842 -11.720  35.600  1.00  6.64           O
HETATM 4006  O   HOH   155      21.616  -8.473  31.959  1.00  5.36           O
HETATM 4007  O   HOH   156      59.754   8.742  44.673  1.00  5.31           O
HETATM 4008  O   HOH   157      59.991 -11.958  35.826  1.00  5.66           O
HETATM 4009  O   HOH   158      53.009  -8.660  31.752  1.00  5.16           O
HETATM 4010  O   HOH   159      59.975  15.381  40.937  1.00  5.50           O
HETATM 4011  O   HOH   160      25.026  -3.062  48.800  1.00  6.47           O
HETATM 4012  O   HOH   161      61.565  15.324  38.719  1.00  5.97           O
HETATM 4013  O   HOH   162      30.853  15.553  38.432  1.00  7.54           O
HETATM 4014  O   HOH   163      30.705   0.894  36.220  1.00  6.93           O
HETATM 4015  O   HOH   164      56.739  -3.277  27.244  1.00  7.85           O
HETATM 4016  O   HOH   165      60.273  25.212  30.988  1.00  7.45           O
HETATM 4017  O   HOH   166      28.865   8.981  44.500  1.00  6.13           O
HETATM 4018  O   HOH   167      46.967  13.180  39.690  1.00  5.99           O
HETATM 4019  O   HOH   168      62.104   0.587  36.539  1.00  5.20           O
HETATM 4020  O   HOH   169      24.831  -3.019  27.147  1.00  8.21           O
HETATM 4021  O   HOH   170      53.359   1.788  28.676  1.00  9.46           O
HETATM 4022  O   HOH   171      24.736  28.211  30.210  1.00  6.26           O
HETATM 4023  O   HOH   172       8.911  -4.279  34.740  1.00  7.00           O
HETATM 4024  O   HOH   174      52.177  -3.330  43.082  1.00  7.85           O
HETATM 4025  O   HOH   175      55.409  15.482  25.215  1.00  7.56           O
HETATM 4026  O   HOH   176      68.521  11.917  36.156  1.00  8.78           O
HETATM 4027  O   HOH   177      61.372   3.237  42.508  1.00  6.72           O
HETATM 4028  O   HOH   178      28.824  25.440  30.794  1.00  9.50           O
HETATM 4029  O   HOH   179      45.257   9.396  33.343  1.00 11.78           O
HETATM 4030  O   HOH   180      50.554   4.318  43.856  1.00 11.50           O
HETATM 4031  O   HOH   181      43.144  11.419  33.916  1.00 12.29           O
HETATM 4032  O   HOH   182      11.723  11.843  34.866  1.00 10.53           O
HETATM 4033  O   HOH   183      54.794  -9.668  39.844  1.00  7.88           O
HETATM 4034  O   HOH   184      37.955  11.305  35.192  1.00 15.21           O
HETATM 4035  O   HOH   185      52.527 -11.196  28.237  1.00  7.58           O
HETATM 4036  O   HOH   186      30.322   3.578  42.277  1.00  8.69           O
HETATM 4037  O   HOH   187       6.913  11.512  43.571  1.00 11.49           O
HETATM 4038  O   HOH   188      11.464  -7.908  32.286  1.00 11.47           O
HETATM 4039  O   HOH   189       7.936   3.295  33.601  1.00 13.03           O
HETATM 4040  O   HOH   190      37.902  10.760  42.220  1.00 15.77           O
HETATM 4041  O   HOH   191      10.451  16.831  39.826  1.00 12.72           O
HETATM 4042  O   HOH   192      13.548  -8.450  39.003  1.00 10.22           O
HETATM 4043  O   HOH   193      62.512  -5.143  31.749  1.00  9.61           O
HETATM 4044  O   HOH   194      12.209  20.196  41.769  1.00 15.30           O
HETATM 4045  O   HOH   195      53.930  -5.372  42.513  0.85  8.77           O
HETATM 4046  O   HOH   196       2.803   6.100  40.534  1.00 10.94           O
HETATM 4047  O   HOH   197      25.444   2.275  48.797  1.00 10.96           O
HETATM 4048  O   HOH   198      56.469   3.726  28.673  1.00  9.39           O
HETATM 4049  O   HOH   199      14.961 -10.605  39.857  1.00 11.52           O
HETATM 4050  O   HOH   200      43.046  18.367  38.135  1.00 13.37           O
HETATM 4051  O   HOH   201      16.144  13.352  40.451  1.00  8.93           O
HETATM 4052  O   HOH   202       4.018   6.297  38.040  1.00  8.31           O
HETATM 4053  O   HOH   203      46.742   3.148  24.658  1.00 19.16           O
HETATM 4054  O   HOH   204      43.036  19.331  40.710  1.00 11.02           O
HETATM 4055  O   HOH   205      13.503   9.502  34.206  1.00 11.89           O
HETATM 4056  O   HOH   206      40.915  -0.832  23.347  1.00  9.15           O
HETATM 4057  O   HOH   207      14.236  -7.814  32.104  1.00  8.10           O
HETATM 4058  O   HOH   208      45.149  15.611  43.297  1.00 12.20           O
HETATM 4059  O   HOH   209      12.064  19.002  39.214  1.00 11.94           O
HETATM 4060  O   HOH   210      16.687  14.994  42.847  1.00 15.13           O
HETATM 4061  O   HOH   211       4.472   2.630  31.034  1.00 14.87           O
HETATM 4062  O   HOH   212      47.902   4.869  42.625  1.00 12.46           O
HETATM 4063  O   HOH   213      37.569   8.661  34.711  1.00 12.57           O
HETATM 4064  O   HOH   214      63.145  16.135  40.904  1.00 11.51           O
HETATM 4065  O   HOH   215      40.251  -4.608  34.283  1.00 12.05           O
HETATM 4066  O   HOH   217      47.230  14.061  42.243  1.00 12.44           O
HETATM 4067  O   HOH   218      45.635  -8.316  31.552  1.00 12.55           O
HETATM 4068  O   HOH   219      45.880  12.149  45.964  1.00 12.11           O
HETATM 4069  O   HOH   220      53.975  21.193  40.648  1.00 15.52           O
HETATM 4070  O   HOH   221      23.553  15.809  25.323  1.00  7.99           O
HETATM 4071  O   HOH   222      65.079   9.314  24.735  1.00 14.36           O
HETATM 4072  O   HOH   223      13.922  23.938  29.126  1.00 20.77           O
HETATM 4073  O   HOH   224      44.822  -8.645  38.740  1.00 14.04           O
HETATM 4074  O   HOH   225      30.947  13.610  46.915  0.71  9.82           O
HETATM 4075  O   HOH   226      16.162  24.686  32.829  1.00  9.48           O
HETATM 4076  O   HOH   227      23.942  -9.486  40.000  1.00 12.20           O
HETATM 4077  O   HOH   228      53.219   8.425  47.252  1.00  9.66           O
HETATM 4078  O   HOH   229      30.574  -4.962  31.348  1.00 15.55           O
HETATM 4079  O   HOH   230      14.431  16.057  44.067  1.00 14.95           O
HETATM 4080  O   HOH   231      14.837  19.558  27.738  1.00 20.86           O
HETATM 4081  O   HOH   232      60.264 -11.480  40.871  1.00 14.13           O
HETATM 4082  O   HOH   233      16.852   4.940  43.168  1.00 12.93           O
HETATM 4083  O   HOH   234      10.407  21.703  22.988  1.00 19.54           O
HETATM 4084  O   HOH   235      15.329  -2.440  41.888  1.00 12.77           O
HETATM 4085  O   HOH   236      61.449 -11.605  33.450  1.00 10.61           O
HETATM 4086  O   HOH   237       8.881 -13.835  24.174  1.00 11.90           O
HETATM 4087  O   HOH   238      38.803   1.873  22.782  1.00 12.92           O
HETATM 4088  O   HOH   239      53.972   8.663  24.589  1.00  9.25           O
HETATM 4089  O   HOH   240      19.527   4.486  44.219  1.00 11.32           O
HETATM 4090  O   HOH   241      41.039  16.501  38.292  1.00 21.82           O
HETATM 4091  O   HOH   242      33.883   3.097  30.362  1.00 17.96           O
HETATM 4092  O   HOH   243      67.030   1.546  33.064  1.00 14.38           O
HETATM 4093  O   HOH   244      22.491   8.773  47.634  1.00  9.88           O
HETATM 4094  O   HOH   245      12.427  17.848  43.497  1.00 16.61           O
HETATM 4095  O   HOH   246      32.706  15.920  40.657  0.50 11.12           O
HETATM 4096  O   HOH   247      56.156   2.129  48.685  1.00  9.93           O
HETATM 4097  O   HOH   248      10.965  31.170  42.714  1.00 14.26           O
HETATM 4098  O   HOH   249      43.012  17.242  42.518  1.00 12.35           O
HETATM 4099  O   HOH   250      39.096   3.469  41.405  1.00 25.26           O
HETATM 4100  O   HOH   251      56.848   6.014  27.316  1.00 12.88           O
HETATM 4101  O   HOH   252      53.473 -12.602  40.985  1.00 23.71           O
HETATM 4102  O   HOH   253      10.953  -3.509  42.494  1.00 16.41           O
HETATM 4103  O   HOH   254      48.182 -12.874  42.014  1.00 17.49           O
HETATM 4104  O   HOH   255      66.430  16.225  39.361  1.00 20.83           O
HETATM 4105  O   HOH   256       4.651  12.466  44.655  1.00 19.51           O
HETATM 4106  O   HOH   257       5.505  -9.060  22.105  1.00 10.59           O
HETATM 4107  O   HOH   258      27.480  -9.707  29.643  1.00 15.55           O
HETATM 4108  O   HOH   259      26.239  21.384  23.424  1.00 22.76           O
HETATM 4109  O   HOH   260      38.429   7.940  42.846  1.00 19.69           O
HETATM 4110  O   HOH   261      23.220  21.425  40.965  1.00 13.69           O
HETATM 4111  O   HOH   262      53.538  11.090  48.108  1.00 17.57           O
HETATM 4112  O   HOH   263      69.237  11.798  31.376  0.52 22.51           O
HETATM 4113  O   HOH   264      30.154 -11.395  33.216  1.00 15.00           O
HETATM 4114  O   HOH   265      61.366 -10.823  38.072  1.00 22.22           O
HETATM 4115  O   HOH   266      55.665 -10.933  42.134  1.00 12.88           O
HETATM 4116  O   HOH   267      47.233  -7.333  19.761  1.00 18.03           O
HETATM 4117  O   HOH   268      64.630  16.217  31.836  1.00 22.76           O
HETATM 4118  O   HOH   269      15.575 -11.921  30.345  1.00 12.62           O
HETATM 4119  O   HOH   270      32.120   0.318  28.689  1.00 23.17           O
HETATM 4120  O   HOH   271      50.725   6.966  44.732  1.00 19.45           O
HETATM 4121  O   HOH   272      47.676  24.574  32.102  1.00 12.24           O
HETATM 4122  O   HOH   273      45.860 -11.083  38.919  1.00 19.89           O
HETATM 4123  O   HOH   274      11.258  -7.628  40.281  1.00 16.15           O
HETATM 4124  O   HOH   275      37.310  -9.043  21.508  1.00 16.57           O
HETATM 4125  O   HOH   276      58.092  20.768  23.291  1.00 16.76           O
HETATM 4126  O   HOH   277      25.005 -10.742  42.331  1.00 16.67           O
HETATM 4127  O   HOH   278      10.039  16.973  42.680  1.00 18.57           O
HETATM 4128  O   HOH   279       7.369  -0.310  31.938  1.00 17.44           O
HETATM 4129  O   HOH   280      54.237   6.505  26.244  1.00 12.90           O
HETATM 4130  O   HOH   281      56.827   8.650  24.718  1.00 14.19           O
HETATM 4131  O   HOH   282      50.205  -0.770  48.538  1.00 15.42           O
HETATM 4132  O   HOH   283      57.980  25.235  41.920  1.00 13.90           O
HETATM 4133  O   HOH   284      22.476  11.398  48.269  1.00 18.16           O
HETATM 4134  O   HOH   285      42.564   6.630  41.986  1.00 20.80           O
HETATM 4135  O   HOH   286      44.013   3.646  24.559  1.00 13.00           O
HETATM 4136  O   HOH   287      39.938   6.265  41.270  1.00 16.46           O
HETATM 4137  O   HOH   288      45.929  -1.829  18.980  1.00 15.92           O
HETATM 4138  O   HOH   289      54.984   4.905  24.047  1.00 13.08           O
HETATM 4139  O   HOH   290      42.254  -7.692  39.672  1.00 17.22           O
HETATM 4140  O   HOH   292      10.952 -10.227  31.077  1.00 15.31           O
HETATM 4141  O   HOH   293      51.797   1.677  19.732  1.00 25.90           O
HETATM 4142  O   HOH   294       7.533  16.752  37.942  1.00 21.29           O
HETATM 4143  O   HOH   295      30.339 -10.764  37.803  1.00 26.72           O
HETATM 4144  O   HOH   296      10.229  14.493  44.185  1.00 19.01           O
HETATM 4145  O   HOH   297      17.657 -12.478  42.734  1.00 28.85           O
HETATM 4146  O   HOH   298      40.480  20.010  41.171  1.00 18.43           O
HETATM 4147  O   HOH   299      56.823  -4.015  24.417  0.70 26.39           O
HETATM 4148  O   HOH   300      68.518  14.077  34.574  1.00 19.73           O
HETATM 4149  O   HOH   301      29.500 -11.117  40.634  1.00 19.27           O
HETATM 4150  O   HOH   302      36.044  16.381  38.067  1.00 24.48           O
HETATM 4151  O   HOH   303      57.313   5.983  24.515  1.00 19.19           O
HETATM 4152  O   HOH   304      41.710  -6.466  41.820  1.00 18.30           O
HETATM 4153  O   HOH   305      50.673   7.494  47.538  1.00 12.65           O
HETATM 4154  O   HOH   306      10.693  19.343  26.220  1.00 22.77           O
HETATM 4155  O   HOH   308      47.489  14.382  46.440  1.00 18.15           O
HETATM 4156  O   HOH   309      26.840   6.599  47.638  1.00 18.89           O
HETATM 4157  O   HOH   310      14.937   3.383  25.246  1.00 33.23           O
HETATM 4158  O   HOH   312      48.628  13.574  27.306  1.00 14.12           O
HETATM 4159  O   HOH   313      33.773   6.813  37.393  0.67 11.32           O
HETATM 4160  O   HOH   314      47.965   6.396  28.818  0.58  7.85           O
HETATM 4161  O   HOH   315      22.649   1.817  49.365  1.00 21.31           O
HETATM 4162  O   HOH   316      47.354 -12.262  29.449  1.00 15.83           O
HETATM 4163  O   HOH   317      65.313   1.945  39.301  1.00 14.11           O
HETATM 4164  O   HOH   318      48.522   7.391  43.526  0.79 12.02           O
HETATM 4165  O   HOH   319      29.835  24.005  39.190  1.00 22.28           O
HETATM 4166  O   HOH   320      50.002  -1.593  20.097  1.00 23.29           O
HETATM 4167  O   HOH   321      15.564  16.457  27.756  1.00 26.57           O
HETATM 4168  O   HOH   322      39.579  17.601  40.127  1.00 27.44           O
HETATM 4169  O   HOH   323      16.156   6.417  29.265  0.65 18.86           O
HETATM 4170  O   HOH   324      51.023   5.411  49.367  1.00 15.65           O
HETATM 4171  O   HOH   325      12.589   4.190  24.644  1.00 27.89           O
HETATM 4172  O   HOH   326      40.380  21.981  39.368  1.00 19.34           O
HETATM 4173  O   HOH   327      14.674 -12.395  16.666  1.00 33.34           O
HETATM 4174  O   HOH   328      45.891  -2.407  41.716  0.50 13.26           O
HETATM 4175  O   HOH   329      58.986 -10.009  29.812  1.00 11.37           O
HETATM 4176  O   HOH   330      21.417  -3.255  43.272  1.00 14.64           O
HETATM 4177  O   HOH   331      16.921  13.898  27.933  1.00 15.75           O
HETATM 4178  O   HOH   332      67.669   4.258  29.845  1.00 18.66           O
HETATM 4179  O   HOH   333      49.579  -3.662  43.950  1.00 20.84           O
HETATM 4180  O   HOH   334      41.721  18.288  44.774  1.00 25.97           O
HETATM 4181  O   HOH   335       8.855  19.764  24.347  1.00 19.68           O
HETATM 4182  O   HOH   337      17.576   7.606  44.023  0.66 13.64           O
HETATM 4183  O   HOH   338      39.476  12.023  44.113  0.50 13.92           O
HETATM 4184  O   HOH   339      39.263  -8.631  30.252  1.00 20.54           O
HETATM 4185  O   HOH   340      60.914  -7.579  30.987  1.00 35.33           O
HETATM 4186  O   HOH   341      35.575   7.681  30.462  1.00 20.67           O
HETATM 4187  O   HOH   342      54.008  17.839  20.440  1.00 27.82           O
HETATM 4188  O   HOH   343      62.548  25.087  29.372  1.00 19.93           O
HETATM 4189  O   HOH   344      20.022 -12.544  21.133  1.00 18.93           O
HETATM 4190  O   HOH   345       9.517  13.046  33.598  1.00 25.46           O
HETATM 4191  O   HOH   346      24.792   8.423  25.134  1.00 23.67           O
HETATM 4192  O   HOH   347      14.883  12.102  46.622  1.00 18.66           O
HETATM 4193  O   HOH   348      49.828   1.296  44.454  1.00 23.47           O
HETATM 4194  O   HOH   349      43.133  29.661  43.804  0.74 27.90           O
HETATM 4195  O   HOH   350      63.361  25.105  37.629  1.00 26.35           O
HETATM 4196  O   HOH   351      46.744   9.991  47.241  1.00 25.86           O
HETATM 4197  O   HOH   352      68.098  16.812  35.382  1.00 21.72           O
HETATM 4198  O   HOH   353       6.968   1.759  28.678  1.00 15.80           O
HETATM 4199  O   HOH   354      15.796   9.830  47.590  1.00 23.79           O
HETATM 4200  O   HOH   355      12.930  13.649  44.392  1.00 34.19           O
HETATM 4201  O   HOH   356      12.014  30.149  45.049  1.00 21.09           O
HETATM 4202  O   HOH   357      60.713  23.959  39.282  0.50 19.38           O
HETATM 4203  O   HOH   358      32.962  16.619  31.164  1.00 21.17           O
HETATM 4204  O   HOH   359      11.375   5.112  30.492  0.65 14.64           O
HETATM 4205  O   HOH   360      30.620  -6.561  39.021  1.00 24.90           O
HETATM 4206  O   HOH   361      13.286  -2.538  43.646  1.00 17.43           O
HETATM 4207  O   HOH   362      22.599  25.205  41.246  1.00 24.02           O
HETATM 4208  O   HOH   363      22.011   8.593  24.931  1.00 21.69           O
HETATM 4209  O   HOH   364      28.052  23.167  25.284  1.00 29.38           O
HETATM 4210  O   HOH   365      57.652  22.321  21.093  1.00 21.00           O
HETATM 4211  O   HOH   366      21.684  -9.042  20.334  1.00 31.85           O
HETATM 4212  O   HOH   367      13.048 -10.715  18.848  1.00 28.50           O
HETATM 4213  O   HOH   368      62.507  10.429  45.454  1.00 19.26           O
HETATM 4214  O   HOH   369      19.953   7.563  48.075  1.00 19.83           O
HETATM 4215  O   HOH   370      40.739 -13.607  23.238  1.00 27.74           O
HETATM 4216  O   HOH   371       3.659   6.129  43.377  1.00 26.47           O
HETATM 4217  O   HOH   372      59.367  -4.953  23.796  1.00 29.33           O
HETATM 4218  O   HOH   373      40.836  -0.147  39.640  1.00 24.88           O
HETATM 4219  O   HOH   374      45.720  23.402  28.343  1.00 24.44           O
HETATM 4220  O   HOH   375      20.477 -12.188  42.193  1.00 26.86           O
HETATM 4221  O   HOH   376      41.598  -3.524  41.952  1.00 21.99           O
HETATM 4222  O   HOH   378      58.818  10.750  24.020  1.00 26.24           O
HETATM 4223  O   HOH   380      32.461  25.158  37.402  1.00 34.47           O
HETATM 4224  O   HOH   381      37.843  13.445  33.543  1.00 41.09           O
HETATM 4225  O   HOH   382      47.472  11.467  26.963  1.00 33.29           O
HETATM 4226  O   HOH   383       7.937  -7.960  31.448  1.00 24.30           O
HETATM 4227  O   HOH   385      59.778   5.950  23.396  1.00 33.72           O
HETATM 4228  O   HOH   386      15.516  -3.257  20.950  1.00 25.95           O
HETATM 4229  O   HOH   387       8.788   7.149  31.643  1.00 25.52           O
HETATM 4230  O   HOH   389      41.524   1.808  41.534  1.00 34.44           O
HETATM 4231  O   HOH   390      48.814   9.237  48.386  1.00 28.98           O
HETATM 4232  O   HOH   391      19.710   7.122  45.135  1.00 25.29           O
HETATM 4233  O   HOH   394      40.714  15.700  41.935  1.00 28.52           O
HETATM 4234  O   HOH   397      11.023 -12.334  18.504  1.00 24.02           O
HETATM 4235  O   HOH   400      68.093   5.619  32.956  1.00 26.78           O
HETATM 4236  O   HOH   401      33.210   9.023  44.728  1.00 28.31           O
HETATM 4237  O   HOH   402      41.103  12.043  32.156  1.00 21.23           O
HETATM 4238  O   HOH   403      50.919 -12.851  41.839  1.00 31.44           O
HETATM 4239  O   HOH   404      41.255   4.290  30.567  1.00 22.74           O
HETATM 4240  O   HOH   405      18.912   1.429  44.904  1.00 25.90           O
HETATM 4241  O   HOH   406      39.650   3.555  32.792  1.00 41.88           O
HETATM 4242  O   HOH   407       9.401  -9.472  40.687  1.00 26.48           O
HETATM 4243  O   HOH   408      54.530  -3.547  20.239  1.00 29.34           O
HETATM 4244  O   HOH   409       6.784 -16.990  27.767  1.00 46.64           O
HETATM 4245  O   HOH   410      15.160   9.901  31.833  0.65 10.92           O
HETATM 4246  O   HOH   411      46.835   9.440  30.881  0.58  7.95           O
HETATM 4247  O   HOH   412      57.297  18.082  23.116  1.00 32.76           O
HETATM 4248  O   HOH   413      61.352   6.465  26.647  1.00 33.06           O
HETATM 4249  O   HOH   414      64.695  22.847  25.575  1.00 40.06           O
HETATM 4250  O   HOH   415      63.763  24.557  33.723  1.00 31.30           O
HETATM 4251  O   HOH   416      15.128  16.477  46.624  1.00 30.68           O
HETATM 4252  O   HOH   417      29.124  25.022  28.123  1.00 31.04           O
HETATM 4253  O   HOH   418      31.888  18.764  31.795  0.50 18.67           O
HETATM 4254  O   HOH   419      12.632  13.424  27.740  1.00 35.85           O
HETATM 4255  O   HOH   422      53.438   0.224  20.291  1.00 32.34           O
HETATM 4256  O   HOH   434       6.744  -5.927  35.323  1.00 22.33           O
HETATM 4257  O   HOH   435      43.718  12.883  42.791  1.00 23.70           O
HETATM 4258  O   HOH   436      37.673   8.202  32.048  1.00 31.02           O
HETATM 4259  O   HOH   437      51.020  18.914  41.037  1.00 29.88           O
HETATM 4260  O   HOH   438       8.646  12.866  45.561  1.00 26.48           O
HETATM 4261  O   HOH   439      20.277   5.470  49.807  1.00 20.50           O
HETATM 4262  O   HOH   440      20.242  19.323  41.578  0.45 25.28           O
HETATM 4263  O   HOH   441      24.951   6.071  28.272  1.00 29.63           O
HETATM 4264  O   HOH   442      45.678 -10.976  35.265  0.50 16.13           O
HETATM 4265  O   HOH   443      47.736  -1.344  43.333  1.00 25.72           O
HETATM 4266  O   HOH   444      10.064   0.246  40.561  1.00 30.64           O
HETATM 4267  O   HOH   445      40.237  -9.520  39.917  1.00 31.33           O
HETATM 4268  O   HOH   446      37.939  11.014  45.843  1.00 37.22           O
HETATM 4269  O   HOH   447      61.128   7.998  24.423  1.00 33.65           O
HETATM 4270  O   HOH   448      11.446  18.995  46.054  1.00 63.36           O
HETATM 4271  O   HOH   449      31.575  10.876  45.830  1.00 36.67           O
HETATM 4272  O   HOH   450       9.434   6.450  41.956  1.00 31.13           O
HETATM 4273  O   HOH   451      40.549   6.590  28.934  1.00 43.22           O
HETATM 4274  O   HOH   452      63.960   1.125  41.438  1.00 30.40           O
HETATM 4275  O   HOH   453      17.574  -1.585  43.184  1.00 23.25           O
HETATM 4276  O   HOH   454      65.890  -5.580  36.705  1.00 34.13           O
HETATM 4277  O   HOH   456       3.808  -1.559  39.105  1.00 24.11           O
HETATM 4278  O   HOH   457      18.151   9.366  48.761  1.00 27.01           O
HETATM 4279  O   HOH   458      35.808  11.491  43.835  1.00 34.72           O
HETATM 4280  O   HOH   459       9.861  19.285  37.660  1.00 29.72           O
HETATM 4281  O   HOH   460      49.525  13.824  48.739  1.00 28.20           O
HETATM 4282  O   HOH   462      38.595 -13.204  22.108  1.00 37.78           O
HETATM 4283  O   HOH   463       2.766   3.862  41.932  1.00 32.74           O
HETATM 4284  O   HOH   464      32.608  -5.046  32.399  1.00 32.24           O
HETATM 4285  O   HOH   465      43.376   3.617  41.907  1.00 41.00           O
HETATM 4286  O   HOH   467      42.764  -9.514  30.860  1.00 35.76           O
HETATM 4287  O   HOH   468      11.714   7.341  43.118  1.00 39.01           O
HETATM 4288  O   HOH   469      10.849   5.855  27.779  1.00 47.78           O
HETATM 4289  O   HOH   470       7.411   8.760  43.829  1.00 47.68           O
HETATM 4290  O   HOH   471      19.125  -2.383  46.640  1.00 27.97           O
HETATM 4291  O   HOH   472      63.325   9.307  22.951  1.00 33.91           O
HETATM 4292  O   HOH   473      44.061 -11.656  30.181  1.00 32.58           O
HETATM 4293  O   HOH   475      39.660  19.911  43.931  1.00 33.06           O
HETATM 4294  O   HOH   476      45.800   3.842  43.817  1.00 33.04           O
HETATM 4295  O   HOH   477      28.989  -4.147  25.569  1.00 42.57           O
HETATM 4296  O   HOH   478      55.589  23.931  21.766  1.00 65.06           O
HETATM 4297  O   HOH   479      21.085   3.689  21.136  1.00 27.26           O
HETATM 4298  O   HOH   480       8.642  -2.267  43.702  1.00 25.20           O
HETATM 4299  O   HOH   482      34.092   3.797  25.154  1.00 52.88           O
HETATM 4300  O   HOH   483      32.502  -3.507  30.724  1.00 35.49           O
HETATM 4301  O   HOH   485      66.174   7.521  27.220  0.50 32.92           O
HETATM 4302  O   HOH   487      38.465  -1.029  31.090  1.00 45.11           O
HETATM 4303  O   HOH   488      35.620   5.012  29.060  1.00 39.62           O
HETATM 4304  O   HOH   491      42.428  19.420  25.501  0.50 22.41           O
HETATM 4305  O   HOH   493      25.381  14.557  23.889  1.00 28.74           O
HETATM 4306  O   HOH   494      25.587  18.190  23.450  1.00 34.77           O
HETATM 4307  O   HOH   495      10.583  18.669  34.763  1.00 34.71           O
HETATM 4308  O   HOH   496      13.884  18.111  29.774  0.50 29.09           O
HETATM 4309  O   HOH   497      32.942   6.345  40.091  0.50 17.50           O
HETATM 4310  O   HOH   498      32.019   5.502  41.297  0.50 12.01           O
HETATM 4311  O   HOH   499      40.742  -8.737  32.344  1.00 33.44           O
HETATM 4312  O   HOH   500      47.469  16.316  27.260  1.00 35.95           O
HETATM 4313  O   HOH   501      46.421  19.536  26.777  0.50 22.43           O
HETATM 4314  O   HOH   502      51.014  20.106  21.640  0.66 15.44           O
HETATM 4315  O   HOH   504      52.149  -2.932  21.460  1.00 18.53           O
HETATM 4316  O   HOH   505       7.652   2.742  42.011  1.00 45.71           O
HETATM 4317  O   HOH   507      11.342   1.192  42.512  1.00 55.02           O
HETATM 4318  O   HOH   508       9.932   3.796  42.653  0.50 16.49           O
HETATM 4319  O   HOH   509      45.208  -5.740  23.658  0.66 11.17           O
HETATM 4320  O   HOH   510      54.052   3.619  48.637  0.50 19.14           O
HETATM 4321  O   HOH   511      38.079  15.924  36.275  1.00 28.64           O
HETATM 4322  O   HOH   512      50.983   1.981  48.444  0.50 19.29           O
HETATM 4323  O   HOH   513      31.713  24.300  32.819  0.50 19.96           O
HETATM 4324  O   HOH   514      39.429  14.979  43.961  0.50 13.14           O
HETATM 4325  O   HOH   515      28.759  -7.013  34.718  1.00 28.23           O
HETATM 4326  O   HOH   516       5.458   8.307  31.369  0.50 25.54           O
HETATM 4327  O   HOH   517      14.159  -1.860  19.236  1.00 37.02           O
HETATM 4328  O   HOH   518      44.074  -7.212  19.083  0.50 30.76           O
HETATM 4329  O   HOH   519       7.831  18.127  43.956  0.50 18.64           O
HETATM 4330  O   HOH   520      51.110  21.931  41.802  1.00 33.78           O
HETATM 4331  O   HOH   521      49.452  -1.549  45.875  1.00 28.57           O
HETATM 4332  O   HOH   522       6.176   5.842  44.105  1.00 29.76           O
HETATM 4333  O   HOH   524      22.343  18.077  20.745  0.50 30.48           O
HETATM 4334  O   HOH   525      63.773   3.036  25.379  1.00 33.47           O
HETATM 4335  O   HOH   526      33.483  23.304  31.264  1.00 29.19           O
HETATM 4336  O   HOH   528      16.735  14.548  47.070  1.00 34.11           O
HETATM 4337  O   HOH   529      33.341  -0.391  36.290  0.50 24.67           O
HETATM 4338  O   HOH   530      36.217   6.265  43.422  0.50 20.35           O
HETATM 4339  O   HOH   531       1.050  -7.564  28.751  1.00 40.24           O
HETATM 4340  O   HOH   533      43.552  -2.465  43.248  1.00 32.79           O
HETATM 4341  O   HOH   534      38.479  24.003  40.009  0.50 20.11           O
HETATM 4342  O   HOH   535       9.324   3.526  30.978  1.00 36.55           O
HETATM 4343  O   HOH   536      59.240  -7.771  23.323  0.50 21.88           O
HETATM 4344  O   HOH   537      65.234  -8.010  37.450  0.50 27.32           O
HETATM 4345  O   HOH   538      33.756   6.605  43.040  0.50 21.82           O
HETATM 4346  O   HOH   539      29.357  -8.797  33.162  1.00 38.46           O
HETATM 4347  O   HOH   540       8.578  15.213  33.115  0.50 27.58           O
HETATM 4348  O   HOH   541      45.314   1.181  44.477  0.50 26.27           O
HETATM 4349  O   HOH   544      34.499  19.852  28.634  0.50 28.08           O
HETATM 4350  O   HOH   545      44.988  -5.936  20.127  0.50 20.04           O
HETATM 4351  O   HOH   546      54.678  -5.361  22.935  0.50 15.14           O
HETATM 4352  O   HOH   547      53.492   2.300  48.783  0.50 16.28           O
HETATM 4353  O   HOH   548      47.091  -4.199  42.486  0.50 16.83           O
HETATM 4354  O   HOH   549      58.038  13.633  18.435  1.00 36.93           O
HETATM 4355  O   HOH   550      32.839  18.068  39.780  0.50 15.74           O
HETATM 4356  O   HOH   553      61.502  -7.396  38.939  0.50 17.94           O
HETATM 4357  O   HOH   555      47.754   9.070  28.493  0.58 15.74           O
HETATM 4358  O   HOH   556      49.003   7.549  28.376  0.42 13.30           O
HETATM 4359  O   HOH   557      50.712   5.611  29.401  0.42  7.39           O
HETATM 4360  O   HOH   559      17.203   7.827  29.135  0.35  9.52           O
HETATM 4361  O   HOH   560      15.797   9.180  29.315  0.65 19.67           O
HETATM 4362  O   HOH   561      13.786   7.387  31.375  0.65 19.31           O
HETATM 4363  O   HOH   562      44.397  24.258  34.480  1.00 20.71           O
HETATM 4364  O   HOH   563      22.437   6.701  26.621  0.50 28.81           O
HETATM 4365  O   HOH   564       6.760  -0.319  42.576  0.50 27.91           O
HETATM 4366  O   HOH   565      67.714   2.689  38.931  0.50 26.65           O
HETATM 4367  O   HOH   570      35.149   1.195  32.786  1.00 26.52           O
HETATM 4368  O   HOH   575      21.098   3.639  48.220  0.50 23.17           O
HETATM 4369  O   HOH   576       9.435   1.199  29.691  0.50 19.09           O
HETATM 4370  O   HOH   580      34.644   9.725  29.107  0.50 28.14           O
HETATM 4371  O   HOH   584      64.332  23.438  31.282  0.50 31.01           O
HETATM 4372  O   HOH   588      62.526  18.154  26.205  0.50 22.41           O
HETATM 4373  O   HOH   589      41.035  18.931  35.915  0.50 22.60           O
HETATM 4374  O   HOH   590      49.229   3.748  49.775  0.50 25.72           O
HETATM 4375  O   HOH   591      14.406   3.611  44.420  0.50 24.42           O
HETATM 4376  O   HOH   592      19.143  -6.001  19.894  0.50 20.68           O
HETATM 4377  O   HOH   593      65.937  26.348  35.107  0.50 27.33           O
HETATM 4378  O   HOH   594      33.845  20.296  31.218  1.00 30.27           O
HETATM 4379  O   HOH   595      12.169   9.749  44.673  0.26 27.05           O
HETATM 4380  O   HOH   596      46.389   8.163  45.068  0.34 23.08           O
HETATM 4381  O   HOH   597      15.406   8.049  45.482  0.23 21.46           O
CONECT 1060 1094
CONECT 1094 1060 1095
CONECT 1095 1094 1096 1098 1103
CONECT 1096 1095 1097 1101
CONECT 1097 1096
CONECT 1098 1095 1099
CONECT 1099 1098 1100 1106
CONECT 1100 1099
CONECT 1101 1096
CONECT 1103 1095
CONECT 1106 1099
CONECT 1978 1982
CONECT 1979 1982
CONECT 1980 1982
CONECT 1981 1982
CONECT 1982 1978 1979 1980 1981
CONECT 1983 1984 1985 1986
CONECT 1984 1983
CONECT 1985 1983
CONECT 1986 1983
CONECT 1987 1988
CONECT 1988 1987 1989 1990
CONECT 1989 1988
CONECT 1990 1988
CONECT 1991 1992
CONECT 1992 1991 1993 1994
CONECT 1993 1992
CONECT 1994 1992
CONECT 1995 1996
CONECT 1996 1995 1997 1998
CONECT 1997 1996
CONECT 1998 1996
CONECT 1999 2000
CONECT 2000 1999 2001 2002
CONECT 2001 2000
CONECT 2002 2000
CONECT 3019 3053
CONECT 3053 3019 3054
CONECT 3054 3053 3055 3057 3062
CONECT 3055 3054 3056 3060
CONECT 3056 3055
CONECT 3057 3054 3058
CONECT 3058 3057 3059 3065
CONECT 3059 3058
CONECT 3060 3055
CONECT 3062 3054
CONECT 3065 3058
CONECT 3963 3967
CONECT 3964 3967
CONECT 3965 3967
CONECT 3966 3967
CONECT 3967 3963 3964 3965 3966
CONECT 3968 3972
CONECT 3969 3972
CONECT 3970 3972
CONECT 3971 3972
CONECT 3972 3968 3969 3970 3971
CONECT 3973 3974 3975 3976
CONECT 3974 3973
CONECT 3975 3973
CONECT 3976 3973
CONECT 3977 3978 3979 3980
CONECT 3978 3977
CONECT 3979 3977
CONECT 3980 3977
CONECT 3981 3982 3983 3984
CONECT 3982 3981
CONECT 3983 3981
CONECT 3984 3981
CONECT 3985 3986
CONECT 3986 3985 3987 3988
CONECT 3987 3986
CONECT 3988 3986
CONECT 3989 3990
CONECT 3990 3989 3991 3992
CONECT 3991 3990
CONECT 3992 3990
CONECT 3993 3994
CONECT 3994 3993 3995 3996
CONECT 3995 3994
CONECT 3996 3994
CONECT 3997 3998
CONECT 3998 3997 3999 4000
CONECT 3999 3998
CONECT 4000 3998
END
