# Supplementary material for: Identification of new, well-populated amino-acid sidechain rotamers involving hydroxyl-hydrogen atoms and sulfhydryl-hydrogen atoms
Source: BMC Struct Biol. 2008 Oct 7;8:41. doi: 10.1186/1472-6807-8-41 (PMC2569941; doi:10.1186/1472-6807-8-41)
Supplement: Additional file 1 — Manually-fitted hydrogen atoms in high resolution structures. In these high-resolution X-ray structures, the hydroxyl hydrogen atoms were removed if there is no corresponding electron density but if there is sufficient electron density due to hydrogen-bonding, the hydrogen atom position were fitted manually. [file 1472-6807-8-41-S1.zip › pdb/1euw.pdb]

ATOM      1  N   MET A   1       0.991 -10.737  23.191  1.00 41.23           N
ATOM      2  CA  MET A   1       1.841  -9.653  22.740  1.00 33.19           C
ATOM      3  C   MET A   1       3.155 -10.123  23.385  1.00 29.12           C
ATOM      4  O   MET A   1       3.243  -9.923  24.589  1.00 25.26           O
ATOM      5  CB  MET A   1       1.653  -8.198  23.210  1.00 41.02           C
ATOM      6  CG  MET A   1       1.865  -7.192  22.077  1.00 49.45           C
ATOM      7  SD  MET A   1       3.524  -6.495  22.112  1.00114.72           S
ATOM      8  CE  MET A   1       3.316  -5.020  21.105  1.00184.91           C
ATOM      9  HA  MET A   1       1.922  -9.679  21.764  1.00 39.82           H
ATOM     10 1HB  MET A   1       0.758  -8.091  23.567  1.00 49.22           H
ATOM     11 2HB  MET A   1       2.283  -8.010  23.924  1.00 49.22           H
ATOM     12 1HG  MET A   1       1.720  -7.633  21.226  1.00 59.34           H
ATOM     13 2HG  MET A   1       1.215  -6.477  22.158  1.00 59.34           H
ATOM     14 1HE  MET A   1       4.147  -4.542  21.063  1.00277.36           H
ATOM     15 2HE  MET A   1       2.643  -4.458  21.497  1.00277.36           H
ATOM     16 3HE  MET A   1       3.046  -5.273  20.219  1.00277.36           H
ATOM     17  H0A MET A   1       0.156 -10.591  22.921  1.00 61.84           H
ATOM     18  H0B MET A   1       1.011 -10.780  24.080  1.00 61.84           H
ATOM     19  H0C MET A   1       1.284 -11.505  22.851  1.00 61.84           H
ATOM     20  N   MET A   2       4.018 -10.724  22.592  1.00 28.25           N
ATOM     21  CA  MET A   2       5.285 -11.210  23.130  1.00 27.15           C
ATOM     22  C   MET A   2       6.408 -10.245  22.875  1.00 23.95           C
ATOM     23  O   MET A   2       6.496  -9.647  21.805  1.00 27.33           O
ATOM     24  CB  MET A   2       5.582 -12.502  22.357  1.00 34.89           C
ATOM     25  CG  MET A   2       6.194 -13.548  23.252  1.00 38.34           C
ATOM     26  SD  MET A   2       4.967 -14.798  23.722  1.00111.69           S
ATOM     27  CE  MET A   2       5.380 -14.935  25.461  1.00 51.50           C
ATOM     28  HA  MET A   2       5.202 -11.395  24.089  1.00 32.57           H
ATOM     29 1HB  MET A   2       4.759 -12.846  21.977  1.00 41.86           H
ATOM     30 2HB  MET A   2       6.190 -12.307  21.627  1.00 41.86           H
ATOM     31 1HG  MET A   2       6.932 -13.976  22.790  1.00 46.01           H
ATOM     32 2HG  MET A   2       6.546 -13.124  24.050  1.00 46.01           H
ATOM     33 1HE  MET A   2       4.761 -15.529  25.891  1.00 77.26           H
ATOM     34 2HE  MET A   2       5.329 -14.068  25.871  1.00 77.26           H
ATOM     35 3HE  MET A   2       6.271 -15.280  25.553  1.00 77.26           H
ATOM     36  H0  MET A   2       3.835 -10.830  21.758  1.00 33.90           H
ATOM     37  N   LYS A   3       7.314 -10.107  23.818  1.00 19.73           N
ATOM     38  CA  LYS A   3       8.499  -9.329  23.604  1.00 18.31           C
ATOM     39  C   LYS A   3       9.693 -10.069  24.168  1.00 15.42           C
ATOM     40  O   LYS A   3       9.653 -10.553  25.296  1.00 14.97           O
ATOM     41  CB  LYS A   3       8.330  -8.000  24.318  1.00 23.16           C
ATOM     42  CG  LYS A   3       7.508  -7.006  23.528  1.00 31.38           C
ATOM     43  CD  LYS A   3       8.296  -5.897  22.862  1.00 38.90           C
ATOM     44  CE  LYS A   3       9.794  -5.870  23.064  1.00 39.55           C
ATOM     45  NZ  LYS A   3      10.662  -4.914  22.359  1.00 39.37           N
ATOM     46  HA  LYS A   3       8.626  -9.176  22.644  1.00 21.98           H
ATOM     47 1HB  LYS A   3       7.902  -8.154  25.174  1.00 27.80           H
ATOM     48 2HB  LYS A   3       9.206  -7.621  24.489  1.00 27.80           H
ATOM     49 1HG  LYS A   3       7.019  -7.488  22.843  1.00 37.66           H
ATOM     50 2HG  LYS A   3       6.857  -6.605  24.123  1.00 37.66           H
ATOM     51 1HD  LYS A   3       8.127  -5.944  21.908  1.00 46.68           H
ATOM     52 2HD  LYS A   3       7.940  -5.051  23.175  1.00 46.68           H
ATOM     53 1HE  LYS A   3       9.947  -5.739  24.013  1.00 47.46           H
ATOM     54 2HE  LYS A   3      10.122  -6.757  22.850  1.00 47.46           H
ATOM     55 1HZ  LYS A   3      11.515  -5.106  22.528  1.00 59.05           H
ATOM     56 2HZ  LYS A   3      10.484  -4.088  22.639  1.00 59.05           H
ATOM     57 3HZ  LYS A   3      10.514  -4.969  21.483  1.00 59.05           H
ATOM     58  H0  LYS A   3       7.193 -10.491  24.578  1.00 23.68           H
ATOM     59  N   LYS A   4      10.776 -10.161  23.417  1.00 16.32           N
ATOM     60  CA  LYS A   4      11.998 -10.796  23.922  1.00 15.80           C
ATOM     61  C   LYS A   4      12.637  -9.850  24.910  1.00 15.65           C
ATOM     62  O   LYS A   4      12.811  -8.657  24.625  1.00 19.72           O
ATOM     63  CB  LYS A   4      12.914 -11.019  22.705  1.00 20.81           C
ATOM     64  CG  LYS A   4      12.451 -12.221  21.858  1.00 32.22           C
ATOM     65  CD  LYS A   4      13.158 -12.328  20.512  1.00 40.85           C
ATOM     66  CE  LYS A   4      12.226 -12.394  19.316  1.00 51.24           C
ATOM     67  NZ  LYS A   4      12.393 -13.671  18.527  1.00 66.08           N
ATOM     68  HA  LYS A   4      11.787 -11.650  24.353  1.00 18.95           H
ATOM     69 1HB  LYS A   4      12.914 -10.220  22.154  1.00 24.98           H
ATOM     70 2HB  LYS A   4      13.821 -11.172  23.010  1.00 24.98           H
ATOM     71 1HG  LYS A   4      12.608 -13.037  22.360  1.00 38.66           H
ATOM     72 2HG  LYS A   4      11.496 -12.148  21.706  1.00 38.66           H
ATOM     73 1HD  LYS A   4      13.744 -11.562  20.407  1.00 49.02           H
ATOM     74 2HD  LYS A   4      13.714 -13.124  20.515  1.00 49.02           H
ATOM     75 1HE  LYS A   4      11.308 -12.328  19.624  1.00 61.49           H
ATOM     76 2HE  LYS A   4      12.400 -11.636  18.735  1.00 61.49           H
ATOM     77 1HZ  LYS A   4      11.788 -13.698  17.875  1.00 99.13           H
ATOM     78 2HZ  LYS A   4      12.278 -14.369  19.067  1.00 99.13           H
ATOM     79 3HZ  LYS A   4      13.210 -13.698  18.176  1.00 99.13           H
ATOM     80  H0  LYS A   4      10.765  -9.843  22.618  1.00 19.58           H
ATOM     81  N   ILE A   5      13.011 -10.365  26.062  1.00 12.97           N
ATOM     82  CA  ILE A   5      13.625  -9.646  27.157  1.00 12.87           C
ATOM     83  C   ILE A   5      14.867 -10.441  27.612  1.00 10.92           C
ATOM     84  O   ILE A   5      14.730 -11.601  28.012  1.00 10.46           O
ATOM     85  CB AILE A   5      12.612  -9.538  28.337  0.67 14.24           C
ATOM     86  CB BILE A   5      12.720  -9.470  28.392  0.33 14.38           C
ATOM     87  CG1AILE A   5      11.318  -8.764  28.134  0.67 15.72           C
ATOM     88  CG2AILE A   5      13.394  -9.027  29.544  0.67 13.62           C
ATOM     89  CG1BILE A   5      11.301  -9.178  27.950  0.33 15.80           C
ATOM     90  CG2BILE A   5      13.347  -8.468  29.340  0.33 11.73           C
ATOM     91  CD1AILE A   5      11.525  -7.333  27.782  0.67 16.27           C
ATOM     92  CD1BILE A   5      10.725  -7.849  28.326  0.33 14.18           C
ATOM     93  HA AILE A   5      13.891  -8.751  26.862  1.00 15.44           H
ATOM     94  HB AILE A   5      12.348 -10.457  28.553  0.67 17.09           H
ATOM     95  HB1BILE A   5      12.702 -10.332  28.858  0.33 17.26           H
ATOM     96 1HG1AILE A   5      10.806  -9.189  27.428  0.67 18.86           H
ATOM     97 2HG1AILE A   5      10.793  -8.814  28.948  0.67 18.86           H
ATOM     98 1HG2AILE A   5      14.191  -9.551  29.654  0.67 20.43           H
ATOM     99 2HG2AILE A   5      12.850  -9.102  30.332  0.67 20.43           H
ATOM    100 3HG2AILE A   5      13.632  -8.107  29.405  0.67 20.43           H
ATOM    101 1HG1BILE A   5      11.266  -9.257  26.984  0.33 18.97           H
ATOM    102 2HG1BILE A   5      10.726  -9.868  28.316  0.33 18.97           H
ATOM    103 1HG2BILE A   5      14.283  -8.661  29.437  0.33 17.59           H
ATOM    104 2HG2BILE A   5      12.918  -8.527  30.197  0.33 17.59           H
ATOM    105 3HG2BILE A   5      13.238  -7.582  28.988  0.33 17.59           H
ATOM    106 1HD1AILE A   5      10.675  -6.919  27.615  0.67 24.41           H
ATOM    107 2HD1AILE A   5      12.071  -7.273  26.995  0.67 24.41           H
ATOM    108 3HD1AILE A   5      11.962  -6.885  28.510  0.67 24.41           H
ATOM    109 1HD1BILE A   5       9.781  -7.849  28.152  0.33 21.27           H
ATOM    110 2HD1BILE A   5      11.146  -7.159  27.808  0.33 21.27           H
ATOM    111 3HD1BILE A   5      10.878  -7.686  29.260  0.33 21.27           H
ATOM    112  H0  ILE A   5      12.879 -11.207  26.174  1.00 15.57           H
ATOM    113  N   ASP A   6      16.004  -9.822  27.628  1.00 10.20           N
ATOM    114  CA  ASP A   6      17.219 -10.468  28.135  1.00  9.70           C
ATOM    115  C   ASP A   6      17.138 -10.662  29.634  1.00  8.90           C
ATOM    116  O   ASP A   6      16.752  -9.766  30.389  1.00  9.78           O
ATOM    117  CB  ASP A   6      18.434  -9.635  27.792  1.00 11.68           C
ATOM    118  CG AASP A   6      18.667  -9.638  26.280  0.50 12.46           C
ATOM    119  CG BASP A   6      18.961  -9.572  26.392  0.50 14.22           C
ATOM    120  OD1AASP A   6      18.127 -10.537  25.612  0.50 12.93           O
ATOM    121  OD2AASP A   6      19.395  -8.743  25.800  0.50 16.21           O
ATOM    122  OD1BASP A   6      18.435 -10.198  25.470  0.50 13.56           O
ATOM    123  OD2BASP A   6      19.969  -8.831  26.230  0.50 15.81           O
ATOM    124 1HB AASP A   6      18.302  -8.725  28.099  1.00 14.01           H
ATOM    125 2HB AASP A   6      19.213  -9.996  28.242  1.00 14.01           H
ATOM    126  HA  ASP A   6      17.309 -11.346  27.709  1.00 11.64           H
ATOM    127  H0  ASP A   6      16.048  -9.015  27.335  1.00 12.24           H
ATOM    128  N   VAL A   7      17.547 -11.862  30.061  1.00  8.95           N
ATOM    129  CA  VAL A   7      17.577 -12.224  31.464  1.00  8.83           C
ATOM    130  C   VAL A   7      18.971 -12.825  31.745  1.00  8.64           C
ATOM    131  O   VAL A   7      19.497 -13.607  30.931  1.00  8.69           O
ATOM    132  CB  VAL A   7      16.467 -13.192  31.861  1.00  8.92           C
ATOM    133  CG1 VAL A   7      16.582 -14.526  31.164  1.00 11.84           C
ATOM    134  CG2 VAL A   7      16.398 -13.407  33.373  1.00 11.08           C
ATOM    135  HA  VAL A   7      17.480 -11.407  31.997  1.00 10.60           H
ATOM    136  HB  VAL A   7      15.617 -12.790  31.584  1.00 10.70           H
ATOM    137 1HG1 VAL A   7      15.863 -15.097  31.445  1.00 17.76           H
ATOM    138 2HG1 VAL A   7      17.421 -14.934  31.390  1.00 17.76           H
ATOM    139 3HG1 VAL A   7      16.536 -14.396  30.214  1.00 17.76           H
ATOM    140 1HG2 VAL A   7      16.325 -12.557  33.814  1.00 16.63           H
ATOM    141 2HG2 VAL A   7      17.194 -13.854  33.670  1.00 16.63           H
ATOM    142 3HG2 VAL A   7      15.632 -13.944  33.585  1.00 16.63           H
ATOM    143  H0  VAL A   7      17.802 -12.442  29.480  1.00 10.74           H
ATOM    144  N   LYS A   8      19.516 -12.484  32.893  1.00  8.77           N
ATOM    145  CA  LYS A   8      20.800 -12.980  33.371  1.00  8.97           C
ATOM    146  C   LYS A   8      20.546 -13.592  34.730  1.00  8.50           C
ATOM    147  O   LYS A   8      19.887 -12.982  35.595  1.00 10.10           O
ATOM    148  CB  LYS A   8      21.819 -11.841  33.458  1.00 10.21           C
ATOM    149  CG  LYS A   8      23.198 -12.225  33.872  1.00 11.63           C
ATOM    150  CD ALYS A   8      24.032 -10.956  34.085  0.48 12.92           C
ATOM    151  CD BLYS A   8      24.235 -11.104  33.774  0.52 13.70           C
ATOM    152  CE ALYS A   8      25.432 -11.208  34.619  0.48 15.28           C
ATOM    153  CE BLYS A   8      23.860 -10.053  34.769  0.52 15.07           C
ATOM    154  NZ ALYS A   8      26.086  -9.873  34.774  0.48 18.91           N
ATOM    155  NZ BLYS A   8      24.863  -9.016  35.032  0.52 15.92           N
ATOM    156  HA  LYS A   8      21.133 -13.670  32.759  1.00 10.76           H
ATOM    157 1HB  LYS A   8      21.871 -11.413  32.589  1.00 12.26           H
ATOM    158 2HB  LYS A   8      21.485 -11.182  34.087  1.00 12.26           H
ATOM    159 1HG ALYS A   8      23.164 -12.738  34.694  1.00 13.96           H
ATOM    160 2HG ALYS A   8      23.606 -12.776  33.186  1.00 13.96           H
ATOM    161 1HD ALYS A   8      24.102 -10.486  33.240  0.48 15.50           H
ATOM    162 2HD ALYS A   8      23.563 -10.377  34.705  0.48 15.50           H
ATOM    163 1HD BLYS A   8      25.121 -11.449  33.969  0.52 16.44           H
ATOM    164 2HD BLYS A   8      24.241 -10.730  32.879  0.52 16.44           H
ATOM    165 1HE ALYS A   8      25.389 -11.664  35.474  0.48 18.34           H
ATOM    166 2HE ALYS A   8      25.935 -11.760  34.000  0.48 18.34           H
ATOM    167 1HE BLYS A   8      23.050  -9.619  34.461  0.52 18.08           H
ATOM    168 2HE BLYS A   8      23.651 -10.491  35.609  0.52 18.08           H
ATOM    169 1HZ ALYS A   8      26.926  -9.984  35.045  0.48 28.36           H
ATOM    170 2HZ ALYS A   8      25.641  -9.393  35.377  0.48 28.36           H
ATOM    171 3HZ ALYS A   8      26.080  -9.447  33.992  0.48 28.36           H
ATOM    172 1HZ BLYS A   8      24.574  -8.481  35.683  0.52 23.88           H
ATOM    173 2HZ BLYS A   8      24.996  -8.538  34.293  0.52 23.88           H
ATOM    174 3HZ BLYS A   8      25.627  -9.398  35.280  0.52 23.88           H
ATOM    175  H0  LYS A   8      19.087 -11.932  33.393  1.00 10.52           H
ATOM    176  N   ILE A   9      21.105 -14.774  34.951  1.00  8.62           N
ATOM    177  CA  ILE A   9      20.972 -15.477  36.196  1.00  9.02           C
ATOM    178  C   ILE A   9      22.202 -15.171  37.056  1.00  9.01           C
ATOM    179  O   ILE A   9      23.344 -15.371  36.628  1.00 12.00           O
ATOM    180  CB  ILE A   9      20.814 -16.988  35.983  1.00 10.27           C
ATOM    181  CG1 ILE A   9      19.517 -17.276  35.209  1.00 12.93           C
ATOM    182  CG2 ILE A   9      20.865 -17.732  37.297  1.00 12.24           C
ATOM    183  CD1 ILE A   9      19.287 -18.678  34.763  1.00 14.32           C
ATOM    184  HA  ILE A   9      20.177 -15.142  36.660  1.00 10.82           H
ATOM    185  HB  ILE A   9      21.566 -17.295  35.434  1.00 12.32           H
ATOM    186 1HG1 ILE A   9      18.769 -17.013  35.768  1.00 15.51           H
ATOM    187 2HG1 ILE A   9      19.503 -16.706  34.424  1.00 15.51           H
ATOM    188 1HG2 ILE A   9      20.763 -18.673  37.136  1.00 18.35           H
ATOM    189 2HG2 ILE A   9      20.154 -17.426  37.866  1.00 18.35           H
ATOM    190 3HG2 ILE A   9      21.709 -17.570  37.725  1.00 18.35           H
ATOM    191 1HD1 ILE A   9      18.455 -18.731  34.289  1.00 21.47           H
ATOM    192 2HD1 ILE A   9      19.257 -19.257  35.529  1.00 21.47           H
ATOM    193 3HD1 ILE A   9      20.003 -18.951  34.184  1.00 21.47           H
ATOM    194  H0  ILE A   9      21.567 -15.134  34.322  1.00 10.34           H
ATOM    195  N   LEU A  10      21.973 -14.667  38.254  1.00  9.45           N
ATOM    196  CA  LEU A  10      23.008 -14.217  39.149  1.00 10.06           C
ATOM    197  C   LEU A  10      23.353 -15.208  40.232  1.00 10.90           C
ATOM    198  O   LEU A  10      24.501 -15.129  40.721  1.00 16.37           O
ATOM    199  CB  LEU A  10      22.573 -12.890  39.808  1.00 10.42           C
ATOM    200  CG  LEU A  10      22.396 -11.737  38.845  1.00 13.77           C
ATOM    201  CD1 LEU A  10      21.764 -10.567  39.571  1.00 13.76           C
ATOM    202  CD2 LEU A  10      23.742 -11.320  38.308  1.00 24.72           C
ATOM    203  HA  LEU A  10      23.816 -14.047  38.621  1.00 12.08           H
ATOM    204 1HB  LEU A  10      21.735 -13.035  40.274  1.00 12.51           H
ATOM    205 2HB  LEU A  10      23.237 -12.641  40.470  1.00 12.51           H
ATOM    206  HG  LEU A  10      21.819 -12.014  38.103  1.00 16.52           H
ATOM    207 1HD1 LEU A  10      20.938 -10.848  39.972  1.00 20.64           H
ATOM    208 2HD1 LEU A  10      21.591  -9.859  38.946  1.00 20.64           H
ATOM    209 3HD1 LEU A  10      22.361 -10.253  40.254  1.00 20.64           H
ATOM    210 1HD2 LEU A  10      23.629 -10.598  37.685  1.00 37.08           H
ATOM    211 2HD2 LEU A  10      24.154 -12.065  37.863  1.00 37.08           H
ATOM    212 3HD2 LEU A  10      24.301 -11.032  39.033  1.00 37.08           H
ATOM    213  H0  LEU A  10      21.156 -14.604  38.516  1.00 11.34           H
ATOM    214  N   ASP A  11      22.466 -16.110  40.565  1.00 10.93           N
ATOM    215  CA  ASP A  11      22.682 -17.085  41.621  1.00 11.18           C
ATOM    216  C   ASP A  11      22.503 -18.487  41.057  1.00 10.89           C
ATOM    217  O   ASP A  11      21.507 -18.749  40.390  1.00 11.17           O
ATOM    218  CB AASP A  11      21.718 -16.726  42.781  0.73 12.40           C
ATOM    219  CB BASP A  11      21.673 -16.841  42.751  0.27 11.54           C
ATOM    220  CG AASP A  11      22.144 -17.471  44.043  0.73 11.73           C
ATOM    221  CG BASP A  11      21.758 -17.827  43.894  0.27 11.32           C
ATOM    222  OD1AASP A  11      22.074 -18.724  43.993  0.73 13.98           O
ATOM    223  OD2AASP A  11      22.528 -16.799  45.038  0.73 12.89           O
ATOM    224  OD1BASP A  11      21.857 -17.344  45.058  0.27 10.31           O
ATOM    225  OD2BASP A  11      21.704 -19.060  43.699  0.27 11.67           O
ATOM    226  HA AASP A  11      23.603 -16.995  41.943  1.00 13.41           H
ATOM    227 1HB AASP A  11      21.739 -15.769  42.942  0.73 14.88           H
ATOM    228 2HB AASP A  11      20.811 -16.974  42.544  0.73 14.88           H
ATOM    229 1HB BASP A  11      21.812 -15.947  43.102  0.27 13.85           H
ATOM    230 2HB BASP A  11      20.778 -16.873  42.379  0.27 13.85           H
ATOM    231  H0  ASP A  11      21.720 -16.127  40.139  1.00 13.12           H
ATOM    232  N   PRO A  12      23.455 -19.400  41.319  1.00 11.75           N
ATOM    233  CA  PRO A  12      23.370 -20.741  40.726  1.00 12.41           C
ATOM    234  C   PRO A  12      22.190 -21.585  41.196  1.00 11.77           C
ATOM    235  O   PRO A  12      21.930 -22.643  40.609  1.00 13.22           O
ATOM    236  CB  PRO A  12      24.662 -21.398  41.098  1.00 16.73           C
ATOM    237  CG  PRO A  12      25.204 -20.597  42.216  1.00 17.80           C
ATOM    238  CD  PRO A  12      24.678 -19.209  42.134  1.00 13.60           C
ATOM    239  HA  PRO A  12      23.329 -20.654  39.751  1.00 14.89           H
ATOM    240 1HB  PRO A  12      24.512 -22.315  41.376  1.00 20.08           H
ATOM    241 2HB  PRO A  12      25.276 -21.396  40.347  1.00 20.08           H
ATOM    242 1HG  PRO A  12      24.945 -20.997  43.061  1.00 21.36           H
ATOM    243 2HG  PRO A  12      26.172 -20.584  42.170  1.00 21.36           H
ATOM    244 1HD  PRO A  12      24.467 -18.857  43.013  1.00 16.32           H
ATOM    245 2HD  PRO A  12      25.308 -18.617  41.695  1.00 16.32           H
ATOM    246  N   ARG A  13      21.466 -21.192  42.226  1.00 12.27           N
ATOM    247  CA  ARG A  13      20.305 -21.996  42.582  1.00 12.98           C
ATOM    248  C   ARG A  13      19.135 -21.792  41.653  1.00 12.09           C
ATOM    249  O   ARG A  13      18.204 -22.607  41.656  1.00 14.15           O
ATOM    250  CB AARG A  13      19.732 -21.730  43.974  0.45 15.45           C
ATOM    251  CB BARG A  13      19.917 -21.772  44.052  0.55 14.31           C
ATOM    252  CG AARG A  13      20.760 -22.032  45.040  0.45 18.56           C
ATOM    253  CG BARG A  13      19.372 -20.416  44.420  0.55 12.73           C
ATOM    254  CD AARG A  13      20.357 -21.239  46.275  0.45 19.84           C
ATOM    255  CD BARG A  13      18.705 -20.346  45.774  0.55 17.48           C
ATOM    256  NE AARG A  13      21.080 -20.005  46.442  0.45 21.32           N
ATOM    257  NE BARG A  13      19.444 -20.811  46.913  0.55 20.61           N
ATOM    258  CZ AARG A  13      21.210 -19.239  47.505  0.45 15.98           C
ATOM    259  CZ BARG A  13      20.256 -20.060  47.638  0.55 21.01           C
ATOM    260  NH1AARG A  13      20.560 -19.590  48.620  0.45 21.85           N
ATOM    261  NH2AARG A  13      21.934 -18.131  47.510  0.45 19.45           N
ATOM    262  NH1BARG A  13      20.881 -20.633  48.650  0.55 16.47           N
ATOM    263  NH2BARG A  13      20.477 -18.769  47.406  0.55 20.01           N
ATOM    264  HA AARG A  13      20.566 -22.939  42.537  1.00 15.57           H
ATOM    265 1HB AARG A  13      19.460 -20.801  44.040  0.45 18.54           H
ATOM    266 2HB AARG A  13      18.949 -22.284  44.113  0.45 18.54           H
ATOM    267 1HB BARG A  13      19.253 -22.438  44.291  0.55 17.17           H
ATOM    268 2HB BARG A  13      20.701 -21.939  44.598  0.55 17.17           H
ATOM    269 1HG AARG A  13      20.773 -22.981  45.237  0.45 22.27           H
ATOM    270 2HG AARG A  13      21.644 -21.766  44.742  0.45 22.27           H
ATOM    271 1HG BARG A  13      20.100 -19.775  44.401  0.55 15.28           H
ATOM    272 2HG BARG A  13      18.729 -20.148  43.745  0.55 15.28           H
ATOM    273 1HD AARG A  13      19.409 -21.040  46.222  0.45 23.81           H
ATOM    274 2HD AARG A  13      20.497 -21.791  47.060  0.45 23.81           H
ATOM    275 1HD BARG A  13      18.460 -19.421  45.937  0.55 20.98           H
ATOM    276 2HD BARG A  13      17.882 -20.856  45.726  0.55 20.98           H
ATOM    277  HE AARG A  13      21.489 -19.726  45.740  0.45 25.59           H
ATOM    278  HE BARG A  13      19.352 -21.635  47.140  0.55 24.73           H
ATOM    279 1HH1AARG A  13      20.074 -20.299  48.629  0.45 26.21           H
ATOM    280 2HH1AARG A  13      20.629 -19.107  49.328  0.45 26.21           H
ATOM    281 1HH2AARG A  13      22.345 -17.882  46.797  0.45 23.34           H
ATOM    282 2HH2AARG A  13      21.992 -17.659  48.227  0.45 23.34           H
ATOM    283 1HH1BARG A  13      20.752 -21.466  48.818  0.55 19.76           H
ATOM    284 2HH1BARG A  13      21.416 -20.172  49.141  0.55 19.76           H
ATOM    285 1HH2BARG A  13      21.017 -18.328  47.910  0.55 24.01           H
ATOM    286 2HH2BARG A  13      20.081 -18.375  46.752  0.55 24.01           H
ATOM    287  H0  ARG A  13      21.673 -20.487  42.673  1.00 14.72           H
ATOM    288  N   VAL A  14      19.137 -20.674  40.912  1.00 11.82           N
ATOM    289  CA  VAL A  14      18.022 -20.418  40.007  1.00 12.14           C
ATOM    290  C   VAL A  14      18.002 -21.451  38.890  1.00 13.66           C
ATOM    291  O   VAL A  14      19.029 -21.709  38.229  1.00 16.06           O
ATOM    292  CB  VAL A  14      18.098 -18.979  39.465  1.00 13.93           C
ATOM    293  CG1 VAL A  14      17.057 -18.753  38.392  1.00 19.26           C
ATOM    294  CG2 VAL A  14      18.011 -17.988  40.603  1.00 16.44           C
ATOM    295  HA  VAL A  14      17.190 -20.506  40.517  1.00 14.57           H
ATOM    296  HB  VAL A  14      18.978 -18.869  39.047  1.00 16.71           H
ATOM    297 1HG1 VAL A  14      17.175 -19.398  37.691  1.00 28.89           H
ATOM    298 2HG1 VAL A  14      17.155 -17.868  38.032  1.00 28.89           H
ATOM    299 3HG1 VAL A  14      16.180 -18.849  38.771  1.00 28.89           H
ATOM    300 1HG2 VAL A  14      18.691 -18.185  41.251  1.00 24.66           H
ATOM    301 2HG2 VAL A  14      17.147 -18.051  41.016  1.00 24.66           H
ATOM    302 3HG2 VAL A  14      18.140 -17.099  40.264  1.00 24.66           H
ATOM    303  H0  VAL A  14      19.788 -20.114  40.970  1.00 14.19           H
ATOM    304  N  AGLY A  15      16.876 -22.125  38.727  0.47 15.32           N
ATOM    305  N  BGLY A  15      16.811 -21.960  38.626  0.53 15.32           N
ATOM    306  CA AGLY A  15      16.816 -23.300  37.897  0.47 16.40           C
ATOM    307  CA BGLY A  15      16.542 -22.897  37.570  0.53 17.58           C
ATOM    308  C  AGLY A  15      17.233 -24.606  38.557  0.47 16.90           C
ATOM    309  C  BGLY A  15      16.751 -24.356  37.990  0.53 17.54           C
ATOM    310  O  AGLY A  15      16.940 -25.696  38.062  0.47 21.02           O
ATOM    311  O  BGLY A  15      16.559 -25.236  37.164  0.53 20.12           O
ATOM    312 1HA AGLY A  15      15.906 -23.399  37.574  0.47 19.68           H
ATOM    313 2HA AGLY A  15      17.383 -23.155  37.123  0.47 19.68           H
ATOM    314 1HA BGLY A  15      15.626 -22.783  37.274  0.53 21.10           H
ATOM    315 2HA BGLY A  15      17.123 -22.700  36.818  0.53 21.10           H
ATOM    316  H0 AGLY A  15      16.163 -21.856  39.126  0.47 18.38           H
ATOM    317  H0ABGLY A  15      16.152 -21.713  39.120  0.53 18.39           H
ATOM    318  N  ALYS A  16      17.977 -24.548  39.662  0.47 18.31           N
ATOM    319  N  BLYS A  16      17.116 -24.531  39.241  0.53 20.12           N
ATOM    320  CA ALYS A  16      18.451 -25.687  40.457  0.47 19.06           C
ATOM    321  CA BLYS A  16      17.559 -25.773  39.876  0.53 22.38           C
ATOM    322  C  ALYS A  16      17.507 -25.956  41.628  0.47 18.21           C
ATOM    323  C  BLYS A  16      16.988 -25.840  41.287  0.53 21.87           C
ATOM    324  O  ALYS A  16      16.892 -27.022  41.647  0.47 19.64           O
ATOM    325  O  BLYS A  16      16.043 -26.626  41.409  0.53 28.12           O
ATOM    326  CB ALYS A  16      19.836 -25.362  40.988  0.47 20.86           C
ATOM    327  CB BLYS A  16      19.067 -25.821  39.669  0.53 23.09           C
ATOM    328  CG ALYS A  16      21.087 -26.011  40.554  0.47 21.13           C
ATOM    329  CG BLYS A  16      20.253 -25.648  40.540  0.53 21.69           C
ATOM    330  CD ALYS A  16      21.295 -27.397  41.086  0.47 21.59           C
ATOM    331  CD BLYS A  16      20.703 -26.792  41.390  0.53 21.83           C
ATOM    332  CE ALYS A  16      22.150 -27.525  42.312  0.47 23.22           C
ATOM    333  CE BLYS A  16      20.875 -28.142  40.682  0.53 24.66           C
ATOM    334  NZ ALYS A  16      21.455 -27.220  43.585  0.47 33.03           N
ATOM    335  NZ BLYS A  16      21.108 -29.214  41.694  0.53 32.71           N
ATOM    336  HA ALYS A  16      18.499 -26.483  39.889  0.47 22.87           H
ATOM    337 1HB ALYS A  16      19.963 -24.411  40.840  0.47 25.04           H
ATOM    338 2HB ALYS A  16      19.790 -25.484  41.949  0.47 25.04           H
ATOM    339  HA BLYS A  16      17.170 -26.516  39.369  0.53 26.86           H
ATOM    340 1HB BLYS A  16      19.211 -26.691  39.263  0.53 27.70           H
ATOM    341 2HB BLYS A  16      19.216 -25.180  38.956  0.53 27.70           H
ATOM    342 1HG ALYS A  16      21.095 -26.048  39.585  0.47 25.36           H
ATOM    343 2HG ALYS A  16      21.834 -25.458  40.832  0.47 25.36           H
ATOM    344 1HG BLYS A  16      20.997 -25.394  39.972  0.53 26.03           H
ATOM    345 2HG BLYS A  16      20.076 -24.898  41.128  0.53 26.03           H
ATOM    346 1HD ALYS A  16      20.426 -27.779  41.283  0.47 25.91           H
ATOM    347 2HD ALYS A  16      21.694 -27.934  40.383  0.47 25.91           H
ATOM    348 1HD BLYS A  16      21.551 -26.552  41.796  0.53 26.20           H
ATOM    349 2HD BLYS A  16      20.061 -26.906  42.108  0.53 26.20           H
ATOM    350 1HE ALYS A  16      22.494 -28.431  42.356  0.47 27.86           H
ATOM    351 2HE ALYS A  16      22.909 -26.927  42.223  0.47 27.86           H
ATOM    352 1HE BLYS A  16      20.079 -28.345  40.166  0.53 29.59           H
ATOM    353 2HE BLYS A  16      21.628 -28.098  40.072  0.53 29.59           H
ATOM    354 1HZ ALYS A  16      22.026 -27.306  44.262  0.47 49.54           H
ATOM    355 2HZ ALYS A  16      20.776 -27.784  43.694  0.47 49.54           H
ATOM    356 3HZ ALYS A  16      21.147 -26.385  43.561  0.47 49.54           H
ATOM    357 1HZ BLYS A  16      21.151 -30.004  41.285  0.53 49.06           H
ATOM    358 2HZ BLYS A  16      20.438 -29.220  42.280  0.53 49.06           H
ATOM    359 3HZ BLYS A  16      21.874 -29.059  42.120  0.53 49.06           H
ATOM    360  H0 ALYS A  16      18.202 -23.764  39.936  0.47 21.97           H
ATOM    361  H0ABLYS A  16      17.092 -23.835  39.745  0.53 24.14           H
ATOM    362  N  AGLU A  17      17.368 -25.040  42.597  0.49 19.45           N
ATOM    363  N  BGLU A  17      17.368 -25.091  42.321  0.51 20.16           N
ATOM    364  CA AGLU A  17      16.485 -25.285  43.735  0.49 20.80           C
ATOM    365  CA BGLU A  17      16.628 -25.225  43.585  0.51 21.00           C
ATOM    366  C  AGLU A  17      15.084 -24.724  43.553  0.49 21.68           C
ATOM    367  C  BGLU A  17      15.150 -24.885  43.384  0.51 21.43           C
ATOM    368  O  AGLU A  17      14.173 -24.980  44.346  0.49 24.78           O
ATOM    369  O  BGLU A  17      14.252 -25.500  43.958  0.51 27.64           O
ATOM    370  CB AGLU A  17      17.070 -24.697  45.019  0.49 23.04           C
ATOM    371  CB BGLU A  17      17.259 -24.387  44.688  0.51 23.87           C
ATOM    372  CG AGLU A  17      18.507 -25.101  45.309  0.49 23.55           C
ATOM    373  CG BGLU A  17      16.589 -24.461  46.044  0.51 28.88           C
ATOM    374  CD AGLU A  17      19.047 -24.410  46.549  0.49 28.60           C
ATOM    375  CD BGLU A  17      17.453 -24.144  47.248  0.51 32.04           C
ATOM    376  OE1AGLU A  17      18.524 -23.334  46.932  0.49 28.44           O
ATOM    377  OE2AGLU A  17      19.988 -24.942  47.171  0.49 34.60           O
ATOM    378  OE1BGLU A  17      18.690 -24.342  47.244  0.51 33.95           O
ATOM    379  OE2BGLU A  17      16.896 -23.668  48.275  0.51 35.84           O
ATOM    380  HA AGLU A  17      16.409 -26.255  43.855  0.49 24.97           H
ATOM    381 1HB AGLU A  17      17.026 -23.729  44.963  0.49 27.64           H
ATOM    382 2HB AGLU A  17      16.515 -24.972  45.765  0.49 27.64           H
ATOM    383  HA BGLU A  17      16.680 -26.164  43.860  0.51 25.20           H
ATOM    384 1HB BGLU A  17      18.183 -24.665  44.790  0.51 28.65           H
ATOM    385 2HB BGLU A  17      17.264 -23.461  44.402  0.51 28.65           H
ATOM    386 1HG AGLU A  17      18.551 -26.062  45.433  0.49 28.26           H
ATOM    387 2HG AGLU A  17      19.064 -24.872  44.548  0.49 28.26           H
ATOM    388 1HG BGLU A  17      15.837 -23.849  46.043  0.51 34.65           H
ATOM    389 2HG BGLU A  17      16.233 -25.357  46.156  0.51 34.65           H
ATOM    390  H0 AGLU A  17      17.803 -24.300  42.547  0.49 23.35           H
ATOM    391  H0ABGLU A  17      18.028 -24.544  42.251  0.51 24.20           H
ATOM    392  N   PHE A  18      14.908 -23.920  42.512  1.00 21.22           N
ATOM    393  CA  PHE A  18      13.560 -23.474  42.180  1.00 22.52           C
ATOM    394  C   PHE A  18      13.623 -23.011  40.709  1.00 22.01           C
ATOM    395  O   PHE A  18      14.766 -22.750  40.303  1.00 21.90           O
ATOM    396  CB  PHE A  18      13.086 -22.394  43.124  1.00 23.64           C
ATOM    397  CG  PHE A  18      13.984 -21.168  43.191  1.00 23.20           C
ATOM    398  CD1 PHE A  18      13.920 -20.147  42.244  1.00 24.35           C
ATOM    399  CD2 PHE A  18      14.913 -21.090  44.238  1.00 26.86           C
ATOM    400  CE1 PHE A  18      14.678 -19.000  42.268  1.00 23.96           C
ATOM    401  CE2 PHE A  18      15.658 -19.934  44.278  1.00 28.84           C
ATOM    402  CZ  PHE A  18      15.606 -18.915  43.321  1.00 31.79           C
ATOM    403  HA  PHE A  18      12.950 -24.238  42.244  1.00 27.02           H
ATOM    404 1HB  PHE A  18      12.199 -22.113  42.852  1.00 28.37           H
ATOM    405 2HB  PHE A  18      13.013 -22.773  44.014  1.00 28.37           H
ATOM    406  HD1 PHE A  18      13.319 -20.250  41.542  1.00 29.22           H
ATOM    407  HD2 PHE A  18      15.019 -21.772  44.862  1.00 32.24           H
ATOM    408  HE1 PHE A  18      14.584 -18.327  41.633  1.00 28.75           H
ATOM    409  HE2 PHE A  18      16.240 -19.822  44.994  1.00 34.61           H
ATOM    410  HZ  PHE A  18      16.180 -18.186  43.382  1.00 38.15           H
ATOM    411  H0 APHE A  18      15.580 -23.666  42.040  1.00 25.47           H
ATOM    412  N   PRO A  19      12.519 -22.917  39.990  1.00 23.70           N
ATOM    413  CA  PRO A  19      12.559 -22.598  38.562  1.00 25.57           C
ATOM    414  C   PRO A  19      12.652 -21.124  38.173  1.00 26.23           C
ATOM    415  O   PRO A  19      12.426 -20.283  39.048  1.00 22.40           O
ATOM    416  CB  PRO A  19      11.238 -23.220  38.079  1.00 31.32           C
ATOM    417  CG  PRO A  19      10.757 -24.090  39.214  1.00 33.52           C
ATOM    418  CD  PRO A  19      11.159 -23.286  40.436  1.00 24.09           C
ATOM    419  HA  PRO A  19      13.306 -23.081  38.150  1.00 30.68           H
ATOM    420 1HB  PRO A  19      10.588 -22.529  37.880  1.00 37.59           H
ATOM    421 2HB  PRO A  19      11.383 -23.751  37.280  1.00 37.59           H
ATOM    422 1HG  PRO A  19       9.796 -24.218  39.177  1.00 40.22           H
ATOM    423 2HG  PRO A  19      11.193 -24.957  39.204  1.00 40.22           H
ATOM    424 1HD  PRO A  19      10.592 -22.510  40.567  1.00 28.90           H
ATOM    425 2HD  PRO A  19      11.171 -23.825  41.242  1.00 28.90           H
ATOM    426  N   LEU A  20      13.060 -20.890  36.903  1.00 24.57           N
ATOM    427  CA  LEU A  20      12.953 -19.565  36.271  1.00 22.60           C
ATOM    428  C   LEU A  20      11.471 -19.150  36.134  1.00 19.51           C
ATOM    429  O   LEU A  20      10.585 -19.993  35.972  1.00 25.79           O
ATOM    430  CB  LEU A  20      13.593 -19.484  34.903  1.00 26.60           C
ATOM    431  CG  LEU A  20      15.053 -19.142  34.728  1.00 27.17           C
ATOM    432  CD1 LEU A  20      15.403 -17.732  35.143  1.00 28.16           C
ATOM    433  CD2 LEU A  20      15.887 -20.127  35.533  1.00 34.29           C
ATOM    434  HA  LEU A  20      13.398 -18.914  36.853  1.00 27.12           H
ATOM    435 1HB  LEU A  20      13.452 -20.343  34.474  1.00 31.92           H
ATOM    436 2HB  LEU A  20      13.088 -18.832  34.393  1.00 31.92           H
ATOM    437  HG  LEU A  20      15.281 -19.249  33.781  1.00 32.61           H
ATOM    438 1HD1 LEU A  20      14.925 -17.109  34.592  1.00 42.23           H
ATOM    439 2HD1 LEU A  20      16.348 -17.594  35.037  1.00 42.23           H
ATOM    440 3HD1 LEU A  20      15.161 -17.600  36.062  1.00 42.23           H
ATOM    441 1HD2 LEU A  20      16.817 -19.903  35.447  1.00 51.43           H
ATOM    442 2HD2 LEU A  20      15.740 -21.016  35.202  1.00 51.43           H
ATOM    443 3HD2 LEU A  20      15.631 -20.083  36.457  1.00 51.43           H
ATOM    444  H0  LEU A  20      13.394 -21.540  36.450  1.00 29.48           H
ATOM    445  N   PRO A  21      11.143 -17.878  36.238  1.00 16.40           N
ATOM    446  CA  PRO A  21       9.717 -17.501  36.185  1.00 16.74           C
ATOM    447  C   PRO A  21       9.129 -17.872  34.830  1.00 16.31           C
ATOM    448  O   PRO A  21       9.779 -17.722  33.791  1.00 20.10           O
ATOM    449  CB  PRO A  21       9.725 -15.979  36.331  1.00 17.71           C
ATOM    450  CG  PRO A  21      11.097 -15.611  36.795  1.00 18.94           C
ATOM    451  CD  PRO A  21      12.007 -16.716  36.379  1.00 17.02           C
ATOM    452  HA  PRO A  21       9.214 -17.922  36.913  1.00 20.09           H
ATOM    453 1HB  PRO A  21       9.529 -15.555  35.481  1.00 21.25           H
ATOM    454 2HB  PRO A  21       9.061 -15.697  36.979  1.00 21.25           H
ATOM    455 1HG  PRO A  21      11.376 -14.775  36.392  1.00 22.73           H
ATOM    456 2HG  PRO A  21      11.110 -15.509  37.760  1.00 22.73           H
ATOM    457 1HD  PRO A  21      12.441 -16.506  35.537  1.00 20.43           H
ATOM    458 2HD  PRO A  21      12.688 -16.874  37.052  1.00 20.43           H
ATOM    459  N   THR A  22       7.905 -18.354  34.870  1.00 16.68           N
ATOM    460  CA  THR A  22       7.157 -18.758  33.695  1.00 17.56           C
ATOM    461  C   THR A  22       5.694 -18.297  33.842  1.00 16.87           C
ATOM    462  O   THR A  22       5.164 -18.264  34.933  1.00 18.38           O
ATOM    463  CB  THR A  22       7.159 -20.277  33.425  1.00 19.92           C
ATOM    464  CG2 THR A  22       8.513 -20.847  33.238  1.00 20.93           C
ATOM    465  OG1 THR A  22       6.707 -20.987  34.595  1.00 23.88           O
ATOM    466  HA  THR A  22       7.543 -18.307  32.916  1.00 21.07           H
ATOM    467  HB  THR A  22       6.590 -20.488  32.656  1.00 23.91           H
ATOM    468 1HG2 THR A  22       8.443 -21.790  33.074  1.00 31.40           H
ATOM    469 2HG2 THR A  22       9.035 -20.697  34.030  1.00 31.40           H
ATOM    470 3HG2 THR A  22       8.938 -20.422  32.490  1.00 31.40           H
ATOM    471  H0  THR A  22       7.526 -18.433  35.638  1.00 20.01           H
ATOM    472  N   TYR A  23       5.075 -17.947  32.713  1.00 15.43           N
ATOM    473  CA  TYR A  23       3.662 -17.619  32.732  1.00 16.40           C
ATOM    474  C   TYR A  23       2.864 -18.894  32.945  1.00 16.71           C
ATOM    475  O   TYR A  23       3.111 -19.926  32.331  1.00 20.93           O
ATOM    476  CB  TYR A  23       3.210 -16.948  31.425  1.00 16.55           C
ATOM    477  CG  TYR A  23       3.811 -15.562  31.317  1.00 16.92           C
ATOM    478  CD1 TYR A  23       4.926 -15.335  30.555  1.00 19.58           C
ATOM    479  CD2 TYR A  23       3.275 -14.474  32.007  1.00 14.89           C
ATOM    480  CE1 TYR A  23       5.496 -14.087  30.445  1.00 19.51           C
ATOM    481  CE2 TYR A  23       3.840 -13.235  31.922  1.00 15.93           C
ATOM    482  CZ  TYR A  23       4.942 -13.033  31.139  1.00 17.26           C
ATOM    483  OH  TYR A  23       5.534 -11.812  31.050  1.00 20.87           O
ATOM    484  HA  TYR A  23       3.489 -17.008  33.478  1.00 19.67           H
ATOM    485 1HB  TYR A  23       3.492 -17.486  30.668  1.00 19.86           H
ATOM    486 2HB  TYR A  23       2.242 -16.886  31.408  1.00 19.86           H
ATOM    487  HD1 TYR A  23       5.311 -16.047  30.098  1.00 23.49           H
ATOM    488  HD2 TYR A  23       2.519 -14.596  32.535  1.00 17.87           H
ATOM    489  HE1 TYR A  23       6.245 -13.956  29.909  1.00 23.41           H
ATOM    490  HE2 TYR A  23       3.473 -12.525  32.399  1.00 19.12           H
ATOM    491  H0  TYR A  23       5.514 -17.916  31.974  1.00 18.51           H
ATOM    492  N   ALA A  24       1.842 -18.804  33.808  1.00 16.58           N
ATOM    493  CA  ALA A  24       0.992 -19.970  34.116  1.00 19.69           C
ATOM    494  C   ALA A  24       0.284 -20.444  32.851  1.00 20.65           C
ATOM    495  O   ALA A  24       0.202 -21.629  32.572  1.00 27.14           O
ATOM    496  CB  ALA A  24       0.014 -19.675  35.218  1.00 22.40           C
ATOM    497  HA  ALA A  24       1.578 -20.694  34.421  1.00 23.63           H
ATOM    498 1HB  ALA A  24       0.490 -19.386  36.000  1.00 33.60           H
ATOM    499 2HB  ALA A  24      -0.486 -20.469  35.423  1.00 33.60           H
ATOM    500 3HB  ALA A  24      -0.587 -18.983  34.935  1.00 33.60           H
ATOM    501  H0  ALA A  24       1.678 -18.051  34.191  1.00 19.90           H
ATOM    502  N   THR A  25      -0.259 -19.529  32.118  1.00 21.25           N
ATOM    503  CA  THR A  25      -1.008 -19.730  30.890  1.00 24.01           C
ATOM    504  C   THR A  25      -0.693 -18.643  29.863  1.00 21.83           C
ATOM    505  O   THR A  25      -0.152 -17.604  30.219  1.00 20.26           O
ATOM    506  CB  THR A  25      -2.542 -19.749  31.137  1.00 26.08           C
ATOM    507  CG2 THR A  25      -2.961 -20.604  32.302  1.00 30.95           C
ATOM    508  OG1 THR A  25      -2.951 -18.404  31.561  1.00 27.77           O
ATOM    509  HA  THR A  25      -0.749 -20.595  30.510  1.00 28.81           H
ATOM    510  HB  THR A  25      -3.019 -20.015  30.324  1.00 31.30           H
ATOM    511 1HG2 THR A  25      -3.918 -20.606  32.369  1.00 46.43           H
ATOM    512 2HG2 THR A  25      -2.583 -20.251  33.111  1.00 46.43           H
ATOM    513 3HG2 THR A  25      -2.648 -21.502  32.168  1.00 46.43           H
ATOM    514  H0  THR A  25      -0.167 -18.717  32.384  1.00 25.50           H
ATOM    515  N   SER A  26      -1.082 -18.866  28.600  1.00 24.14           N
ATOM    516  CA  SER A  26      -0.929 -17.866  27.557  1.00 24.58           C
ATOM    517  C   SER A  26      -1.778 -16.618  27.795  1.00 19.96           C
ATOM    518  O   SER A  26      -1.518 -15.587  27.132  1.00 21.07           O
ATOM    519  CB  SER A  26      -1.333 -18.424  26.182  1.00 30.45           C
ATOM    520  OG  SER A  26      -2.645 -18.915  26.161  1.00 37.50           O
ATOM    521  HA  SER A  26       0.013 -17.598  27.519  1.00 29.50           H
ATOM    522 1HB  SER A  26      -1.248 -17.722  25.518  1.00 36.54           H
ATOM    523 2HB  SER A  26      -0.724 -19.138  25.938  1.00 36.54           H
ATOM    524  H0  SER A  26      -1.434 -19.625  28.401  1.00 28.97           H
ATOM    525  N   GLY A  27      -2.760 -16.681  28.667  1.00 18.25           N
ATOM    526  CA  GLY A  27      -3.538 -15.530  29.110  1.00 15.58           C
ATOM    527  C   GLY A  27      -3.166 -14.862  30.406  1.00 13.24           C
ATOM    528  O   GLY A  27      -3.868 -13.929  30.858  1.00 13.34           O
ATOM    529 1HA  GLY A  27      -3.495 -14.859  28.410  1.00 18.70           H
ATOM    530 2HA  GLY A  27      -4.464 -15.810  29.179  1.00 18.70           H
ATOM    531  H0  GLY A  27      -2.956 -17.450  28.998  1.00 21.90           H
ATOM    532  N   SER A  28      -2.067 -15.313  31.017  1.00 13.27           N
ATOM    533  CA  SER A  28      -1.632 -14.706  32.259  1.00 11.95           C
ATOM    534  C   SER A  28      -0.998 -13.354  31.992  1.00 11.30           C
ATOM    535  O   SER A  28      -0.234 -13.181  31.029  1.00 14.18           O
ATOM    536  CB ASER A  28      -0.568 -15.568  32.948  0.64 13.30           C
ATOM    537  CB BSER A  28      -0.579 -15.590  32.936  0.36 12.95           C
ATOM    538  OG ASER A  28      -1.173 -16.761  33.463  0.64 15.25           O
ATOM    539  OG BSER A  28      -0.874 -16.980  32.935  0.36 11.70           O
ATOM    540  HA ASER A  28      -2.401 -14.595  32.857  1.00 14.34           H
ATOM    541 1HB ASER A  28       0.126 -15.802  32.312  0.64 15.96           H
ATOM    542 2HB ASER A  28      -0.159 -15.069  33.672  0.64 15.96           H
ATOM    543 1HB BSER A  28       0.271 -15.454  32.489  0.36 15.53           H
ATOM    544 2HB BSER A  28      -0.476 -15.297  33.855  0.36 15.53           H
ATOM    545  HG ASER A  28      -1.808 -16.659  33.972  0.64 22.88           H
ATOM    546  HG BSER A  28      -1.447 -17.168  33.416  0.36 17.56           H
ATOM    547  H0  SER A  28      -1.619 -15.962  30.675  1.00 15.92           H
ATOM    548  N   ALA A  29      -1.263 -12.390  32.832  1.00 11.14           N
ATOM    549  CA  ALA A  29      -0.639 -11.061  32.700  1.00 11.20           C
ATOM    550  C   ALA A  29       0.683 -10.943  33.445  1.00 11.26           C
ATOM    551  O   ALA A  29       1.526 -10.149  33.115  1.00 14.95           O
ATOM    552  CB  ALA A  29      -1.630  -9.990  33.247  1.00 14.17           C
ATOM    553  HA  ALA A  29      -0.480 -10.883  31.750  1.00 13.43           H
ATOM    554 1HB  ALA A  29      -2.465 -10.057  32.777  1.00 21.26           H
ATOM    555 2HB  ALA A  29      -1.259  -9.115  33.116  1.00 21.26           H
ATOM    556 3HB  ALA A  29      -1.777 -10.139  34.184  1.00 21.26           H
ATOM    557  H0  ALA A  29      -1.814 -12.533  33.476  1.00 13.36           H
ATOM    558  N   GLY A  30       0.845 -11.688  34.515  1.00 12.27           N
ATOM    559  CA  GLY A  30       1.974 -11.560  35.418  1.00 12.81           C
ATOM    560  C   GLY A  30       2.791 -12.823  35.455  1.00 10.86           C
ATOM    561  O   GLY A  30       2.344 -13.909  35.129  1.00 12.97           O
ATOM    562 1HA  GLY A  30       2.535 -10.823  35.130  1.00 15.37           H
ATOM    563 2HA  GLY A  30       1.651 -11.360  36.311  1.00 15.37           H
ATOM    564  H0  GLY A  30       0.249 -12.284  34.690  1.00 14.73           H
ATOM    565  N   LEU A  31       4.016 -12.650  35.940  1.00  9.66           N
ATOM    566  CA  LEU A  31       5.021 -13.645  36.222  1.00 10.68           C
ATOM    567  C   LEU A  31       5.288 -13.648  37.700  1.00  9.42           C
ATOM    568  O   LEU A  31       5.673 -12.579  38.228  1.00 10.86           O
ATOM    569  CB  LEU A  31       6.376 -13.313  35.464  1.00 15.14           C
ATOM    570  CG  LEU A  31       6.530 -13.600  34.027  1.00 18.72           C
ATOM    571  CD1 LEU A  31       7.928 -13.115  33.580  1.00 28.67           C
ATOM    572  CD2 LEU A  31       6.417 -15.082  33.809  1.00 26.09           C
ATOM    573  HA  LEU A  31       4.697 -14.527  35.945  1.00 12.81           H
ATOM    574 1HB  LEU A  31       6.546 -12.366  35.585  1.00 18.16           H
ATOM    575 2HB  LEU A  31       7.085 -13.787  35.926  1.00 18.16           H
ATOM    576  HG  LEU A  31       5.835 -13.133  33.516  1.00 22.46           H
ATOM    577 1HD1 LEU A  31       8.045 -13.296  32.644  1.00 43.00           H
ATOM    578 2HD1 LEU A  31       8.602 -13.579  34.082  1.00 43.00           H
ATOM    579 3HD1 LEU A  31       8.005 -12.171  33.736  1.00 43.00           H
ATOM    580 1HD2 LEU A  31       6.528 -15.278  32.876  1.00 39.13           H
ATOM    581 2HD2 LEU A  31       5.553 -15.383  34.099  1.00 39.13           H
ATOM    582 3HD2 LEU A  31       7.099 -15.532  34.313  1.00 39.13           H
ATOM    583  H0  LEU A  31       4.239 -11.837  36.109  1.00 11.60           H
ATOM    584  N   ASP A  32       5.217 -14.766  38.386  1.00  8.72           N
ATOM    585  CA AASP A  32       5.574 -14.806  39.803  0.66  8.26           C
ATOM    586  CA BASP A  32       5.582 -14.795  39.798  0.34  8.40           C
ATOM    587  C   ASP A  32       7.110 -14.810  39.944  1.00  8.06           C
ATOM    588  O   ASP A  32       7.809 -15.483  39.193  1.00 10.73           O
ATOM    589  CB AASP A  32       5.027 -16.056  40.464  0.66  9.80           C
ATOM    590  CB BASP A  32       4.970 -16.021  40.457  0.34  9.92           C
ATOM    591  CG AASP A  32       3.517 -16.030  40.689  0.66 11.89           C
ATOM    592  CG BASP A  32       3.464 -16.124  40.234  0.34 11.38           C
ATOM    593  OD1AASP A  32       2.931 -14.925  40.736  0.66 11.90           O
ATOM    594  OD2AASP A  32       2.941 -17.128  40.851  0.66 14.51           O
ATOM    595  OD1BASP A  32       2.979 -17.265  40.148  0.34 12.25           O
ATOM    596  OD2BASP A  32       2.785 -15.075  40.180  0.34 11.43           O
ATOM    597  HA AASP A  32       5.209 -14.016  40.252  0.66  9.91           H
ATOM    598 1HB AASP A  32       5.247 -16.822  39.911  0.66 11.76           H
ATOM    599 2HB AASP A  32       5.469 -16.175  41.319  0.66 11.76           H
ATOM    600  HA BASP A  32       5.230 -13.991  40.234  0.34 10.08           H
ATOM    601 1HB BASP A  32       5.398 -16.816  40.102  0.34 11.91           H
ATOM    602 2HB BASP A  32       5.147 -15.989  41.410  0.34 11.91           H
ATOM    603  H0 AASP A  32       4.955 -15.486  37.995  1.00 10.46           H
ATOM    604  N   LEU A  33       7.582 -14.096  40.934  1.00  7.76           N
ATOM    605  CA  LEU A  33       8.997 -14.044  41.304  1.00  7.89           C
ATOM    606  C   LEU A  33       9.207 -14.716  42.641  1.00  7.43           C
ATOM    607  O   LEU A  33       8.415 -14.514  43.589  1.00  8.57           O
ATOM    608  CB ALEU A  33       9.437 -12.601  41.479  0.69  9.12           C
ATOM    609  CB BLEU A  33       9.517 -12.617  41.216  0.31 10.21           C
ATOM    610  CG ALEU A  33       9.381 -11.727  40.238  0.69 11.83           C
ATOM    611  CG BLEU A  33       9.417 -11.999  39.813  0.31 12.23           C
ATOM    612  CD1ALEU A  33       9.659 -10.264  40.595  0.69 12.97           C
ATOM    613  CD2ALEU A  33      10.366 -12.194  39.173  0.69 16.28           C
ATOM    614  CD1BLEU A  33      10.141 -10.657  39.780  0.31 13.87           C
ATOM    615  CD2BLEU A  33       9.972 -12.898  38.725  0.31 11.42           C
ATOM    616  HA ALEU A  33       9.541 -14.483  40.617  1.00  9.46           H
ATOM    617 1HB ALEU A  33       8.881 -12.195  42.162  0.69 10.94           H
ATOM    618 2HB ALEU A  33      10.349 -12.601  41.809  0.69 10.94           H
ATOM    619 1HB BLEU A  33       9.017 -12.064  41.837  0.31 12.25           H
ATOM    620 2HB BLEU A  33      10.446 -12.606  41.496  0.31 12.25           H
ATOM    621  HG ALEU A  33       8.477 -11.784  39.865  0.69 14.19           H
ATOM    622  HG BLEU A  33       8.470 -11.837  39.620  0.31 14.68           H
ATOM    623 1HD1ALEU A  33       9.617  -9.728  39.800  0.69 19.46           H
ATOM    624 2HD1ALEU A  33      10.533 -10.190  40.985  0.69 19.46           H
ATOM    625 3HD1ALEU A  33       9.001  -9.957  41.223  0.69 19.46           H
ATOM    626 1HD2ALEU A  33      10.298 -11.625  38.403  0.69 24.41           H
ATOM    627 2HD2ALEU A  33      10.162 -13.098  38.923  0.69 24.41           H
ATOM    628 3HD2ALEU A  33      11.259 -12.153  39.523  0.69 24.41           H
ATOM    629 1HD1BLEU A  33       9.776 -10.080  40.456  0.31 20.80           H
ATOM    630 2HD1BLEU A  33      10.025 -10.252  38.918  0.31 20.80           H
ATOM    631 3HD1BLEU A  33      11.076 -10.794  39.947  0.31 20.80           H
ATOM    632 1HD2BLEU A  33       9.524 -13.746  38.752  0.31 17.13           H
ATOM    633 2HD2BLEU A  33      10.912 -13.028  38.866  0.31 17.13           H
ATOM    634 3HD2BLEU A  33       9.830 -12.488  37.869  0.31 17.13           H
ATOM    635  H0  LEU A  33       7.027 -13.628  41.395  1.00  9.32           H
ATOM    636  N   ARG A  34      10.262 -15.495  42.721  1.00  7.81           N
ATOM    637  CA  ARG A  34      10.593 -16.301  43.889  1.00  7.43           C
ATOM    638  C   ARG A  34      11.726 -15.705  44.703  1.00  7.78           C
ATOM    639  O   ARG A  34      12.678 -15.116  44.187  1.00  9.22           O
ATOM    640  CB  ARG A  34      10.992 -17.726  43.462  1.00  8.92           C
ATOM    641  CG  ARG A  34       9.830 -18.509  42.863  1.00  8.83           C
ATOM    642  CD  ARG A  34      10.303 -19.841  42.318  1.00 10.89           C
ATOM    643  NE  ARG A  34       9.247 -20.622  41.725  1.00 12.37           N
ATOM    644  CZ  ARG A  34       8.487 -21.476  42.351  1.00 12.67           C
ATOM    645  NH1 ARG A  34       8.611 -21.677  43.659  1.00 13.04           N
ATOM    646  NH2 ARG A  34       7.563 -22.095  41.620  1.00 17.04           N
ATOM    647  HA  ARG A  34       9.798 -16.360  44.460  1.00  8.92           H
ATOM    648 1HB  ARG A  34      11.707 -17.672  42.810  1.00 10.70           H
ATOM    649 2HB  ARG A  34      11.330 -18.204  44.235  1.00 10.70           H
ATOM    650 1HG  ARG A  34       9.155 -18.659  43.543  1.00 10.60           H
ATOM    651 2HG  ARG A  34       9.426 -17.993  42.148  1.00 10.60           H
ATOM    652 1HD  ARG A  34      10.990 -19.681  41.652  1.00 13.07           H
ATOM    653 2HD  ARG A  34      10.705 -20.350  43.040  1.00 13.07           H
ATOM    654  HE  ARG A  34       9.106 -20.516  40.883  1.00 14.85           H
ATOM    655 1HH1 ARG A  34       9.201 -21.240  44.108  1.00 15.65           H
ATOM    656 2HH1 ARG A  34       8.101 -22.244  44.057  1.00 15.65           H
ATOM    657 1HH2 ARG A  34       7.493 -21.923  40.780  1.00 20.45           H
ATOM    658 2HH2 ARG A  34       7.037 -22.668  41.987  1.00 20.45           H
ATOM    659  H0  ARG A  34      10.789 -15.531  42.043  1.00  9.37           H
ATOM    660  N   ALA A  35      11.637 -15.918  46.026  1.00  8.08           N
ATOM    661  CA  ALA A  35      12.653 -15.512  46.966  1.00  7.67           C
ATOM    662  C  AALA A  35      13.895 -16.344  46.714  0.47  8.89           C
ATOM    663  C  BALA A  35      13.933 -16.315  46.922  0.53  9.19           C
ATOM    664  O  AALA A  35      13.842 -17.573  46.642  0.47  8.65           O
ATOM    665  O  BALA A  35      13.988 -17.495  47.255  0.53 11.14           O
ATOM    666  CB  ALA A  35      12.089 -15.640  48.367  1.00  8.77           C
ATOM    667  HA AALA A  35      12.870 -14.571  46.802  1.00  9.20           H
ATOM    668 1HB  ALA A  35      12.756 -15.376  49.006  1.00 13.16           H
ATOM    669 2HB  ALA A  35      11.834 -16.551  48.528  1.00 13.16           H
ATOM    670 3HB  ALA A  35      11.320 -15.072  48.456  1.00 13.16           H
ATOM    671  H0  ALA A  35      10.938 -16.317  46.329  1.00  9.70           H
ATOM    672  N   CYS A  36      15.041 -15.673  46.564  1.00  8.31           N
ATOM    673  CA  CYS A  36      16.350 -16.316  46.484  1.00  8.95           C
ATOM    674  C   CYS A  36      17.060 -16.027  47.799  1.00  9.62           C
ATOM    675  O   CYS A  36      17.658 -14.966  47.962  1.00 10.35           O
ATOM    676  CB  CYS A  36      17.113 -15.799  45.273  1.00  9.75           C
ATOM    677  SG  CYS A  36      18.702 -16.610  44.975  1.00 12.20           S
ATOM    678  HA  CYS A  36      16.226 -17.284  46.394  1.00 10.74           H
ATOM    679 1HB  CYS A  36      16.557 -15.911  44.486  1.00 11.70           H
ATOM    680 2HB  CYS A  36      17.268 -14.849  45.389  1.00 11.70           H
ATOM    681  H0 ACYS A  36      15.006 -14.816  46.513  1.00  9.97           H
ATOM    682  N   LEU A  37      16.977 -16.968  48.720  1.00 10.81           N
ATOM    683  CA  LEU A  37      17.399 -16.774  50.098  1.00 11.36           C
ATOM    684  C   LEU A  37      18.206 -17.961  50.573  1.00 13.71           C
ATOM    685  O   LEU A  37      17.889 -19.118  50.282  1.00 14.65           O
ATOM    686  CB  LEU A  37      16.175 -16.702  51.034  1.00 11.35           C
ATOM    687  CG  LEU A  37      15.340 -15.442  50.921  1.00 11.64           C
ATOM    688  CD1 LEU A  37      14.049 -15.659  51.707  1.00 12.53           C
ATOM    689  CD2 LEU A  37      16.059 -14.190  51.364  1.00 12.63           C
ATOM    690  HA  LEU A  37      17.930 -15.954  50.175  1.00 13.63           H
ATOM    691 1HB  LEU A  37      15.604 -17.465  50.852  1.00 13.62           H
ATOM    692 2HB  LEU A  37      16.484 -16.783  51.950  1.00 13.62           H
ATOM    693  HG  LEU A  37      15.099 -15.329  49.978  1.00 13.97           H
ATOM    694 1HD1 LEU A  37      13.617 -16.459  51.398  1.00 18.80           H
ATOM    695 2HD1 LEU A  37      13.464 -14.909  51.576  1.00 18.80           H
ATOM    696 3HD1 LEU A  37      14.254 -15.746  52.641  1.00 18.80           H
ATOM    697 1HD2 LEU A  37      15.480 -13.432  51.251  1.00 18.95           H
ATOM    698 2HD2 LEU A  37      16.850 -14.070  50.834  1.00 18.95           H
ATOM    699 3HD2 LEU A  37      16.303 -14.271  52.289  1.00 18.95           H
ATOM    700  H0  LEU A  37      16.659 -17.734  48.494  1.00 12.97           H
ATOM    701  N   ASN A  38      19.219 -17.674  51.389  1.00 15.61           N
ATOM    702  CA AASN A  38      19.967 -18.783  51.988  0.51 16.44           C
ATOM    703  CA BASN A  38      20.015 -18.694  52.058  0.49 16.29           C
ATOM    704  C   ASN A  38      19.212 -19.312  53.192  1.00 17.81           C
ATOM    705  O   ASN A  38      19.401 -20.498  53.497  1.00 24.54           O
ATOM    706  CB AASN A  38      21.373 -18.398  52.448  0.51 17.24           C
ATOM    707  CB BASN A  38      21.320 -18.056  52.557  0.49 17.07           C
ATOM    708  CG AASN A  38      22.332 -18.222  51.306  0.51 16.91           C
ATOM    709  CG BASN A  38      22.173 -17.541  51.419  0.49 18.04           C
ATOM    710  ND2AASN A  38      23.213 -17.248  51.406  0.51 22.23           N
ATOM    711  OD1AASN A  38      22.274 -18.942  50.303  0.51 18.80           O
ATOM    712  ND2BASN A  38      22.878 -16.436  51.623  0.49 20.94           N
ATOM    713  OD1BASN A  38      22.178 -18.163  50.354  0.49 15.93           O
ATOM    714  HA AASN A  38      20.041 -19.502  51.326  0.51 19.72           H
ATOM    715 1HB AASN A  38      21.326 -17.570  52.951  0.51 20.68           H
ATOM    716 2HB AASN A  38      21.712 -19.086  53.042  0.51 20.68           H
ATOM    717  HA BASN A  38      20.236 -19.396  51.410  0.49 19.54           H
ATOM    718 1HB BASN A  38      21.108 -17.321  53.154  0.49 20.48           H
ATOM    719 2HB BASN A  38      21.825 -18.713  53.061  0.49 20.48           H
ATOM    720 1HD2AASN A  38      23.766 -17.101  50.764  0.51 26.67           H
ATOM    721 2HD2AASN A  38      23.235 -16.760  52.113  0.51 26.67           H
ATOM    722 1HD2BASN A  38      23.371 -16.118  50.994  0.49 25.13           H
ATOM    723 2HD2BASN A  38      22.842 -16.037  52.384  0.49 25.13           H
ATOM    724  H0 AASN A  38      19.429 -16.858  51.560  1.00 18.73           H
ATOM    725  N   ASP A  39      18.406 -18.485  53.847  1.00 16.47           N
ATOM    726  CA AASP A  39      17.739 -18.775  55.102  0.48 15.45           C
ATOM    727  CA BASP A  39      17.603 -19.072  54.927  0.52 15.63           C
ATOM    728  C   ASP A  39      16.315 -18.249  54.983  1.00 13.03           C
ATOM    729  O   ASP A  39      16.198 -17.156  54.463  1.00 13.78           O
ATOM    730  CB AASP A  39      18.420 -18.097  56.299  0.48 14.93           C
ATOM    731  CB BASP A  39      18.287 -19.145  56.274  0.52 17.47           C
ATOM    732  CG AASP A  39      19.844 -18.582  56.529  0.48 17.74           C
ATOM    733  CG BASP A  39      19.479 -20.079  56.374  0.52 19.68           C
ATOM    734  OD1AASP A  39      20.781 -17.825  56.198  0.48 19.54           O
ATOM    735  OD2AASP A  39      19.930 -19.720  57.040  0.48 20.98           O
ATOM    736  OD1BASP A  39      19.301 -21.289  56.609  0.52 27.37           O
ATOM    737  OD2BASP A  39      20.594 -19.581  56.159  0.52 25.66           O
ATOM    738  HA AASP A  39      17.719 -19.744  55.244  0.48 18.54           H
ATOM    739 1HB AASP A  39      18.433 -17.139  56.152  0.48 17.92           H
ATOM    740 2HB AASP A  39      17.896 -18.268  57.097  0.48 17.92           H
ATOM    741  HA BASP A  39      17.365 -19.984  54.662  0.52 18.75           H
ATOM    742 1HB BASP A  39      18.581 -18.252  56.513  0.52 20.97           H
ATOM    743 2HB BASP A  39      17.630 -19.419  56.933  0.52 20.97           H
ATOM    744  H0 AASP A  39      18.267 -17.711  53.498  1.00 19.76           H
ATOM    745  N   ALA A  40      15.326 -18.907  55.542  1.00 12.07           N
ATOM    746  CA  ALA A  40      14.020 -18.317  55.671  1.00 10.73           C
ATOM    747  C   ALA A  40      14.091 -17.010  56.480  1.00 10.72           C
ATOM    748  O   ALA A  40      14.940 -16.902  57.347  1.00 13.41           O
ATOM    749  CB  ALA A  40      13.074 -19.269  56.348  1.00 11.52           C
ATOM    750  HA  ALA A  40      13.675 -18.115  54.776  1.00 12.87           H
ATOM    751 1HB  ALA A  40      13.028 -20.086  55.846  1.00 17.28           H
ATOM    752 2HB  ALA A  40      12.201 -18.873  56.397  1.00 17.28           H
ATOM    753 3HB  ALA A  40      13.390 -19.457  57.235  1.00 17.28           H
ATOM    754  H0  ALA A  40      15.461 -19.704  55.835  1.00 14.49           H
ATOM    755  N   VAL A  41      13.199 -16.082  56.136  1.00 10.62           N
ATOM    756  CA  VAL A  41      13.177 -14.784  56.801  1.00 10.63           C
ATOM    757  C   VAL A  41      11.837 -14.583  57.426  1.00  9.46           C
ATOM    758  O   VAL A  41      10.819 -14.557  56.719  1.00 10.57           O
ATOM    759  CB  VAL A  41      13.469 -13.608  55.821  1.00 12.88           C
ATOM    760  CG1 VAL A  41      13.287 -12.257  56.535  1.00 14.46           C
ATOM    761  CG2 VAL A  41      14.831 -13.696  55.176  1.00 13.78           C
ATOM    762  HA  VAL A  41      13.856 -14.781  57.507  1.00 12.76           H
ATOM    763  HB  VAL A  41      12.803 -13.652  55.104  1.00 15.46           H
ATOM    764 1HG1 VAL A  41      12.415 -12.222  56.935  1.00 21.69           H
ATOM    765 2HG1 VAL A  41      13.377 -11.544  55.898  1.00 21.69           H
ATOM    766 3HG1 VAL A  41      13.956 -12.163  57.217  1.00 21.69           H
ATOM    767 1HG2 VAL A  41      14.923 -14.545  54.737  1.00 20.68           H
ATOM    768 2HG2 VAL A  41      15.510 -13.609  55.849  1.00 20.68           H
ATOM    769 3HG2 VAL A  41      14.926 -12.990  54.532  1.00 20.68           H
ATOM    770  H0  VAL A  41      12.629 -16.251  55.514  1.00 12.75           H
ATOM    771  N   GLU A  42      11.793 -14.433  58.739  1.00 10.23           N
ATOM    772  CA  GLU A  42      10.552 -14.164  59.455  1.00 10.90           C
ATOM    773  C  AGLU A  42      10.250 -12.671  59.623  0.49 11.58           C
ATOM    774  C  BGLU A  42      10.349 -12.646  59.428  0.51 11.17           C
ATOM    775  O  AGLU A  42      10.978 -11.976  60.324  0.49 13.22           O
ATOM    776  O  BGLU A  42      11.236 -11.857  59.736  0.51 12.14           O
ATOM    777  CB  GLU A  42      10.578 -14.768  60.859  1.00 12.24           C
ATOM    778  CG  GLU A  42       9.249 -14.557  61.566  1.00 13.24           C
ATOM    779  CD  GLU A  42       9.088 -15.316  62.862  1.00 16.24           C
ATOM    780  OE1 GLU A  42      10.051 -15.996  63.245  1.00 17.42           O
ATOM    781  OE2 GLU A  42       8.005 -15.215  63.460  1.00 21.18           O
ATOM    782  HA AGLU A  42       9.814 -14.574  58.957  1.00 13.07           H
ATOM    783 1HB  GLU A  42      10.765 -15.718  60.798  1.00 14.68           H
ATOM    784 2HB  GLU A  42      11.288 -14.354  61.375  1.00 14.68           H
ATOM    785 1HG  GLU A  42       9.144 -13.610  61.749  1.00 15.89           H
ATOM    786 2HG  GLU A  42       8.535 -14.819  60.965  1.00 15.89           H
ATOM    787  H0  GLU A  42      12.525 -14.496  59.187  1.00 12.27           H
ATOM    788  N   LEU A  43       9.157 -12.246  58.996  1.00 10.45           N
ATOM    789  CA ALEU A  43       8.734 -10.867  59.017  0.53 11.92           C
ATOM    790  CA BLEU A  43       8.754 -10.847  58.980  0.47 11.52           C
ATOM    791  C   LEU A  43       7.675 -10.624  60.033  1.00 11.59           C
ATOM    792  O   LEU A  43       6.534 -11.102  59.879  1.00 12.13           O
ATOM    793  CB ALEU A  43       7.984 -10.318  57.782  0.53 12.28           C
ATOM    794  CB BLEU A  43       8.464 -10.612  57.484  0.47 12.77           C
ATOM    795  CG ALEU A  43       8.955 -10.230  56.621  0.53 10.68           C
ATOM    796  CG BLEU A  43       8.433  -9.149  57.076  0.47  7.89           C
ATOM    797  CD1ALEU A  43       8.166  -9.821  55.364  0.53 13.62           C
ATOM    798  CD2ALEU A  43      10.113  -9.284  56.837  0.53 14.12           C
ATOM    799  CD1BLEU A  43       9.767  -8.466  57.228  0.47  8.92           C
ATOM    800  CD2BLEU A  43       7.955  -8.987  55.618  0.47  8.92           C
ATOM    801  HA ALEU A  43       9.506 -10.294  59.209  0.53 14.30           H
ATOM    802 1HB ALEU A  43       7.248 -10.907  57.553  0.53 14.74           H
ATOM    803 2HB ALEU A  43       7.623  -9.440  57.978  0.53 14.74           H
ATOM    804  HA BLEU A  43       9.533 -10.305  59.225  0.47 13.82           H
ATOM    805 1HB BLEU A  43       9.142 -11.067  56.961  0.47 15.33           H
ATOM    806 2HB BLEU A  43       7.607 -11.013  57.267  0.47 15.33           H
ATOM    807  HG ALEU A  43       9.323 -11.125  56.467  0.53 12.82           H
ATOM    808  HG BLEU A  43       7.791  -8.688  57.655  0.47  9.46           H
ATOM    809 1HD1ALEU A  43       7.446 -10.440  55.223  0.53 20.44           H
ATOM    810 2HD1ALEU A  43       8.750  -9.832  54.602  0.53 20.44           H
ATOM    811 3HD1ALEU A  43       7.811  -8.938  55.482  0.53 20.44           H
ATOM    812 1HD2ALEU A  43      10.681  -9.290  56.062  0.53 21.18           H
ATOM    813 2HD2ALEU A  43      10.617  -9.565  57.605  0.53 21.18           H
ATOM    814 3HD2ALEU A  43       9.779  -8.396  56.982  0.53 21.18           H
ATOM    815 1HD1BLEU A  43       9.691  -7.549  56.952  0.47 13.39           H
ATOM    816 2HD1BLEU A  43      10.419  -8.911  56.682  0.47 13.39           H
ATOM    817 3HD1BLEU A  43      10.042  -8.502  58.147  0.47 13.39           H
ATOM    818 1HD2BLEU A  43       7.097  -9.405  55.513  0.47 13.39           H
ATOM    819 2HD2BLEU A  43       8.587  -9.401  55.026  0.47 13.39           H
ATOM    820 3HD2BLEU A  43       7.883  -8.053  55.406  0.47 13.39           H
ATOM    821  H0 ALEU A  43       8.683 -12.817  58.560  1.00 12.54           H
ATOM    822  N   ALA A  44       8.033  -9.884  61.074  1.00 13.24           N
ATOM    823  CA  ALA A  44       7.048  -9.491  62.069  1.00 13.44           C
ATOM    824  C   ALA A  44       6.111  -8.450  61.503  1.00 10.97           C
ATOM    825  O   ALA A  44       6.461  -7.774  60.529  1.00 10.38           O
ATOM    826  CB  ALA A  44       7.753  -8.988  63.335  1.00 18.44           C
ATOM    827  HA  ALA A  44       6.520 -10.282  62.306  1.00 16.13           H
ATOM    828 1HB  ALA A  44       8.342  -9.670  63.666  1.00 27.66           H
ATOM    829 2HB  ALA A  44       7.097  -8.779  64.004  1.00 27.66           H
ATOM    830 3HB  ALA A  44       8.260  -8.200  63.127  1.00 27.66           H
ATOM    831  H0  ALA A  44       8.852  -9.635  61.161  1.00 15.89           H
ATOM    832  N   PRO A  45       4.948  -8.255  62.111  1.00 12.02           N
ATOM    833  CA  PRO A  45       4.053  -7.199  61.673  1.00 10.62           C
ATOM    834  C   PRO A  45       4.793  -5.848  61.603  1.00  9.39           C
ATOM    835  O   PRO A  45       5.467  -5.448  62.543  1.00 10.41           O
ATOM    836  CB  PRO A  45       2.999  -7.183  62.741  1.00 12.40           C
ATOM    837  CG  PRO A  45       2.899  -8.637  63.151  1.00 15.68           C
ATOM    838  CD  PRO A  45       4.374  -9.052  63.224  1.00 15.14           C
ATOM    839  HA  PRO A  45       3.659  -7.421  60.804  1.00 12.75           H
ATOM    840 1HB  PRO A  45       3.268  -6.627  63.488  1.00 14.88           H
ATOM    841 2HB  PRO A  45       2.154  -6.859  62.392  1.00 14.88           H
ATOM    842 1HG  PRO A  45       2.462  -8.732  64.012  1.00 18.81           H
ATOM    843 2HG  PRO A  45       2.418  -9.159  62.489  1.00 18.81           H
ATOM    844 1HD  PRO A  45       4.770  -8.812  64.076  1.00 18.17           H
ATOM    845 2HD  PRO A  45       4.484 -10.004  63.075  1.00 18.17           H
ATOM    846  N   GLY A  46       4.622  -5.155  60.490  1.00  8.93           N
ATOM    847  CA  GLY A  46       5.199  -3.897  60.258  1.00  9.99           C
ATOM    848  C   GLY A  46       6.587  -3.895  59.659  1.00 10.29           C
ATOM    849  O   GLY A  46       7.051  -2.823  59.233  1.00 14.95           O
ATOM    850 1HA  GLY A  46       4.614  -3.400  59.666  1.00 11.99           H
ATOM    851 2HA  GLY A  46       5.233  -3.419  61.101  1.00 11.99           H
ATOM    852  H0  GLY A  46       4.129  -5.495  59.873  1.00 10.71           H
ATOM    853  N   ASP A  47       7.250  -5.034  59.609  1.00 10.46           N
ATOM    854  CA AASP A  47       8.624  -5.305  59.190  0.50 10.78           C
ATOM    855  CA BASP A  47       8.622  -4.856  59.117  0.50 10.66           C
ATOM    856  C   ASP A  47       8.699  -5.169  57.631  1.00  8.94           C
ATOM    857  O   ASP A  47       7.799  -5.648  56.964  1.00  8.55           O
ATOM    858  CB AASP A  47       9.170  -6.678  59.605  0.50 10.53           C
ATOM    859  CB BASP A  47       9.501  -5.770  59.902  0.50 10.25           C
ATOM    860  CG AASP A  47       9.662  -6.988  60.997  0.50 12.63           C
ATOM    861  CG BASP A  47       9.760  -5.372  61.316  0.50 11.06           C
ATOM    862  OD1AASP A  47      10.159  -8.117  61.352  0.50 18.93           O
ATOM    863  OD2AASP A  47       9.559  -6.013  61.777  0.50 14.72           O
ATOM    864  OD1BASP A  47      10.293  -6.196  62.069  0.50 15.39           O
ATOM    865  OD2BASP A  47       9.443  -4.228  61.709  0.50 14.03           O
ATOM    866  HA AASP A  47       9.202  -4.618  59.582  0.50 12.93           H
ATOM    867 1HB AASP A  47       8.471  -7.323  59.410  0.50 12.63           H
ATOM    868 2HB AASP A  47       9.904  -6.877  59.003  0.50 12.63           H
ATOM    869  HA BASP A  47       8.902  -3.929  59.268  0.50 12.79           H
ATOM    870 1HB BASP A  47       9.099  -6.653  59.903  0.50 12.30           H
ATOM    871 2HB BASP A  47      10.354  -5.839  59.445  0.50 12.30           H
ATOM    872  H0 AASP A  47       6.804  -5.725  59.863  1.00 12.55           H
ATOM    873  N   THR A  48       9.808  -4.683  57.104  1.00  9.68           N
ATOM    874  CA  THR A  48      10.166  -4.750  55.689  1.00  8.94           C
ATOM    875  C   THR A  48      11.504  -5.466  55.570  1.00  9.02           C
ATOM    876  O   THR A  48      12.398  -5.218  56.386  1.00 12.42           O
ATOM    877  CB  THR A  48      10.294  -3.322  55.083  1.00 10.05           C
ATOM    878  CG2 THR A  48      10.668  -3.308  53.641  1.00 11.96           C
ATOM    879  OG1 THR A  48       9.020  -2.639  55.203  1.00 11.05           O
ATOM    880  HA  THR A  48       9.481  -5.253  55.201  1.00 10.73           H
ATOM    881  HB  THR A  48      10.969  -2.824  55.589  1.00 12.06           H
ATOM    882 1HG2 THR A  48      10.731  -2.401  53.335  1.00 17.95           H
ATOM    883 2HG2 THR A  48       9.998  -3.772  53.132  1.00 17.95           H
ATOM    884 3HG2 THR A  48      11.516  -3.744  53.526  1.00 17.95           H
ATOM    885  H0  THR A  48      10.362  -4.297  57.635  1.00 11.61           H
ATOM    886  N   THR A  49      11.692  -6.278  54.546  1.00  7.87           N
ATOM    887  CA  THR A  49      12.959  -6.946  54.232  1.00  8.06           C
ATOM    888  C   THR A  49      13.169  -6.888  52.720  1.00  7.39           C
ATOM    889  O   THR A  49      12.211  -6.909  51.950  1.00  9.45           O
ATOM    890  CB  THR A  49      12.935  -8.378  54.778  1.00  9.78           C
ATOM    891  CG2 THR A  49      12.026  -9.319  54.008  1.00 11.07           C
ATOM    892  OG1 THR A  49      14.256  -8.942  54.686  1.00 12.17           O
ATOM    893  HA  THR A  49      13.687  -6.457  54.669  1.00  9.67           H
ATOM    894  HB  THR A  49      12.658  -8.360  55.717  1.00 11.74           H
ATOM    895 1HG2 THR A  49      12.058 -10.192  54.406  1.00 16.61           H
ATOM    896 2HG2 THR A  49      12.319  -9.372  53.096  1.00 16.61           H
ATOM    897 3HG2 THR A  49      11.125  -8.988  54.036  1.00 16.61           H
ATOM    898  H0  THR A  49      11.023  -6.426  54.026  1.00  9.44           H
ATOM    899  N   LEU A  50      14.416  -6.838  52.289  1.00  7.33           N
ATOM    900  CA  LEU A  50      14.760  -6.770  50.888  1.00  7.18           C
ATOM    901  C   LEU A  50      15.138  -8.190  50.412  1.00  8.04           C
ATOM    902  O   LEU A  50      16.131  -8.741  50.931  1.00  9.78           O
ATOM    903  CB  LEU A  50      15.876  -5.781  50.636  1.00  8.98           C
ATOM    904  CG  LEU A  50      16.115  -5.437  49.149  1.00  9.95           C
ATOM    905  CD1 LEU A  50      14.928  -4.712  48.575  1.00 10.58           C
ATOM    906  CD2 LEU A  50      17.382  -4.661  49.023  1.00 12.88           C
ATOM    907  HA  LEU A  50      13.968  -6.477  50.390  1.00  8.62           H
ATOM    908 1HB  LEU A  50      15.675  -4.962  51.115  1.00 10.78           H
ATOM    909 2HB  LEU A  50      16.697  -6.142  51.006  1.00 10.78           H
ATOM    910  HG  LEU A  50      16.224  -6.277  48.657  1.00 11.94           H
ATOM    911 1HD1 LEU A  50      14.142  -5.254  48.678  1.00 15.86           H
ATOM    912 2HD1 LEU A  50      15.077  -4.540  47.643  1.00 15.86           H
ATOM    913 3HD1 LEU A  50      14.806  -3.880  49.039  1.00 15.86           H
ATOM    914 1HD2 LEU A  50      18.103  -5.162  49.410  1.00 19.33           H
ATOM    915 2HD2 LEU A  50      17.291  -3.824  49.484  1.00 19.33           H
ATOM    916 3HD2 LEU A  50      17.566  -4.498  48.096  1.00 19.33           H
ATOM    917  H0  LEU A  50      15.051  -6.846  52.869  1.00  8.79           H
ATOM    918  N   VAL A  51      14.352  -8.753  49.547  1.00  7.65           N
ATOM    919  CA  VAL A  51      14.515 -10.161  49.112  1.00  7.71           C
ATOM    920  C   VAL A  51      15.155 -10.195  47.753  1.00  7.86           C
ATOM    921  O   VAL A  51      14.617  -9.654  46.773  1.00  8.39           O
ATOM    922  CB  VAL A  51      13.177 -10.863  49.124  1.00  8.61           C
ATOM    923  CG1 VAL A  51      13.372 -12.309  48.685  1.00 11.91           C
ATOM    924  CG2 VAL A  51      12.546 -10.800  50.504  1.00 10.06           C
ATOM    925  HA  VAL A  51      15.109 -10.614  49.746  1.00  9.26           H
ATOM    926  HB  VAL A  51      12.582 -10.418  48.486  1.00 10.33           H
ATOM    927 1HG1 VAL A  51      12.525 -12.760  48.682  1.00 17.86           H
ATOM    928 2HG1 VAL A  51      13.967 -12.751  49.295  1.00 17.86           H
ATOM    929 3HG1 VAL A  51      13.748 -12.327  47.802  1.00 17.86           H
ATOM    930 1HG2 VAL A  51      11.694 -11.243  50.486  1.00 15.09           H
ATOM    931 2HG2 VAL A  51      12.424  -9.882  50.758  1.00 15.09           H
ATOM    932 3HG2 VAL A  51      13.120 -11.234  51.138  1.00 15.09           H
ATOM    933  H0  VAL A  51      13.709  -8.290  49.211  1.00  9.18           H
ATOM    934  N   PRO A  52      16.296 -10.862  47.582  1.00  8.05           N
ATOM    935  CA  PRO A  52      16.884 -11.038  46.263  1.00  8.46           C
ATOM    936  C   PRO A  52      16.053 -12.011  45.444  1.00  7.42           C
ATOM    937  O   PRO A  52      15.377 -12.886  46.006  1.00  8.40           O
ATOM    938  CB  PRO A  52      18.259 -11.672  46.548  1.00 10.04           C
ATOM    939  CG  PRO A  52      18.474 -11.567  48.011  1.00 11.53           C
ATOM    940  CD  PRO A  52      17.122 -11.502  48.634  1.00  9.37           C
ATOM    941  HA  PRO A  52      16.979 -10.180  45.801  1.00 10.15           H
ATOM    942 1HB  PRO A  52      18.268 -12.601  46.270  1.00 12.05           H
ATOM    943 2HB  PRO A  52      18.956 -11.197  46.068  1.00 12.05           H
ATOM    944 1HG  PRO A  52      18.961 -12.339  48.338  1.00 13.83           H
ATOM    945 2HG  PRO A  52      18.982 -10.768  48.222  1.00 13.83           H
ATOM    946 1HD  PRO A  52      16.792 -12.389  48.846  1.00 11.25           H
ATOM    947 2HD  PRO A  52      17.135 -10.967  49.443  1.00 11.25           H
ATOM    948  N   THR A  53      16.179 -11.940  44.132  1.00  8.15           N
ATOM    949  CA  THR A  53      15.639 -12.932  43.228  1.00  7.74           C
ATOM    950  C   THR A  53      16.675 -13.816  42.561  1.00  8.04           C
ATOM    951  O   THR A  53      16.341 -14.829  41.935  1.00  8.92           O
ATOM    952  CB  THR A  53      14.810 -12.290  42.079  1.00  8.10           C
ATOM    953  CG2 THR A  53      13.637 -11.473  42.626  1.00  9.64           C
ATOM    954  OG1 THR A  53      15.655 -11.437  41.330  1.00  9.06           O
ATOM    955  HA  THR A  53      15.039 -13.510  43.743  1.00  9.29           H
ATOM    956  HB  THR A  53      14.466 -12.998  41.495  1.00  9.72           H
ATOM    957  HG1 THR A  53      15.721 -10.759  41.618  1.00 13.60           H
ATOM    958 1HG2 THR A  53      13.148 -11.087  41.895  1.00 14.46           H
ATOM    959 2HG2 THR A  53      13.971 -10.773  43.192  1.00 14.46           H
ATOM    960 3HG2 THR A  53      13.056 -12.045  43.133  1.00 14.46           H
ATOM    961  H0  THR A  53      16.603 -11.271  43.798  1.00  9.78           H
ATOM    962  N   GLY A  54      17.939 -13.395  42.586  1.00  7.96           N
ATOM    963  CA  GLY A  54      18.921 -14.127  41.822  1.00  8.77           C
ATOM    964  C   GLY A  54      18.873 -13.909  40.357  1.00  9.54           C
ATOM    965  O   GLY A  54      19.541 -14.642  39.603  1.00 11.76           O
ATOM    966 1HA  GLY A  54      19.803 -13.881  42.140  1.00 10.53           H
ATOM    967 2HA  GLY A  54      18.802 -15.074  41.995  1.00 10.53           H
ATOM    968  H0  GLY A  54      18.164 -12.705  43.046  1.00  9.55           H
ATOM    969  N   LEU A  55      18.180 -12.938  39.847  1.00  9.34           N
ATOM    970  CA  LEU A  55      17.911 -12.645  38.462  1.00 10.64           C
ATOM    971  C   LEU A  55      18.075 -11.181  38.185  1.00  8.39           C
ATOM    972  O   LEU A  55      17.797 -10.343  39.060  1.00  9.20           O
ATOM    973  CB ALEU A  55      16.331 -12.865  38.215  0.61  9.46           C
ATOM    974  CB BLEU A  55      16.718 -13.271  37.794  0.39 16.79           C
ATOM    975  CG ALEU A  55      15.785 -14.271  38.224  0.61 10.35           C
ATOM    976  CG BLEU A  55      15.548 -13.589  38.665  0.39 13.80           C
ATOM    977  CD1ALEU A  55      14.284 -14.224  38.012  0.61 12.28           C
ATOM    978  CD2ALEU A  55      16.488 -15.123  37.174  0.61 13.56           C
ATOM    979  CD1BLEU A  55      14.624 -12.379  38.723  0.39 25.37           C
ATOM    980  CD2BLEU A  55      14.831 -14.768  38.067  0.39 12.53           C
ATOM    981  HA ALEU A  55      18.455 -13.194  37.859  1.00 12.77           H
ATOM    982 1HB ALEU A  55      15.855 -12.361  38.893  0.61 11.35           H
ATOM    983 2HB ALEU A  55      16.109 -12.469  37.358  0.61 11.35           H
ATOM    984 1HB BLEU A  55      16.417 -12.674  37.092  0.39 20.15           H
ATOM    985 2HB BLEU A  55      17.008 -14.093  37.368  0.39 20.15           H
ATOM    986  HG ALEU A  55      15.959 -14.663  39.105  0.61 12.42           H
ATOM    987  HG BLEU A  55      15.858 -13.813  39.568  0.39 16.56           H
ATOM    988 1HD1ALEU A  55      13.928 -15.115  38.044  0.61 18.42           H
ATOM    989 2HD1ALEU A  55      14.094 -13.834  37.156  0.61 18.42           H
ATOM    990 3HD1ALEU A  55      13.880 -13.693  38.702  0.61 18.42           H
ATOM    991 1HD2ALEU A  55      16.310 -14.765  36.301  0.61 20.34           H
ATOM    992 2HD2ALEU A  55      16.163 -16.024  37.223  0.61 20.34           H
ATOM    993  HD2ALEU A  55      17.434 -15.114  37.336  0.61 20.34           H
ATOM    994 1HD1BLEU A  55      13.869 -12.579  39.282  0.39 38.06           H
ATOM    995 2HD1BLEU A  55      14.320 -12.166  37.838  0.39 38.06           H
ATOM    996 3HD1BLEU A  55      15.102 -11.629  39.087  0.39 38.06           H
ATOM    997 1HD2BLEU A  55      14.096 -15.016  38.632  0.39 18.79           H
ATOM    998 2HD2BLEU A  55      15.439 -15.507  37.990  0.39 18.79           H
ATOM    999 3HD2BLEU A  55      14.500 -14.534  37.197  0.39 18.79           H
ATOM   1000  H0  LEU A  55      17.832 -12.394  40.414  1.00 11.21           H
ATOM   1001  N   ALA A  56      18.451 -10.859  36.977  1.00  8.20           N
ATOM   1002  CA  ALA A  56      18.415  -9.507  36.420  1.00  8.40           C
ATOM   1003  C   ALA A  56      17.794  -9.570  35.058  1.00  8.23           C
ATOM   1004  O   ALA A  56      18.019 -10.522  34.302  1.00  9.42           O
ATOM   1005  CB  ALA A  56      19.832  -8.915  36.318  1.00  9.84           C
ATOM   1006  HA  ALA A  56      17.868  -8.934  36.998  1.00 10.08           H
ATOM   1007 1HB  ALA A  56      20.227  -8.876  37.192  1.00 14.75           H
ATOM   1008 2HB  ALA A  56      19.784  -8.030  35.949  1.00 14.75           H
ATOM   1009 3HB  ALA A  56      20.370  -9.470  35.749  1.00 14.75           H
ATOM   1010  H0  ALA A  56      18.742 -11.489  36.470  1.00  9.84           H
ATOM   1011  N   ILE A  57      17.082  -8.522  34.693  1.00  9.47           N
ATOM   1012  CA  ILE A  57      16.598  -8.371  33.313  1.00  8.78           C
ATOM   1013  C   ILE A  57      17.167  -7.088  32.718  1.00  9.19           C
ATOM   1014  O   ILE A  57      17.548  -6.167  33.444  1.00 10.76           O
ATOM   1015  CB  ILE A  57      15.078  -8.393  33.233  1.00  8.72           C
ATOM   1016  CG1 ILE A  57      14.414  -7.226  33.973  1.00  9.41           C
ATOM   1017  CG2 ILE A  57      14.543  -9.763  33.689  1.00 10.49           C
ATOM   1018  CD1 ILE A  57      12.893  -7.189  33.813  1.00 10.57           C
ATOM   1019  HA  ILE A  57      16.939  -9.125  32.788  1.00 10.53           H
ATOM   1020  HB  ILE A  57      14.842  -8.298  32.287  1.00 10.46           H
ATOM   1021 1HG1 ILE A  57      14.629  -7.290  34.917  1.00 11.29           H
ATOM   1022 2HG1 ILE A  57      14.785  -6.393  33.642  1.00 11.29           H
ATOM   1023 1HG2 ILE A  57      13.584  -9.764  33.638  1.00 15.74           H
ATOM   1024 2HG2 ILE A  57      14.816  -9.928  34.594  1.00 15.74           H
ATOM   1025 3HG2 ILE A  57      14.894 -10.449  33.118  1.00 15.74           H
ATOM   1026 1HD1 ILE A  57      12.538  -6.447  34.308  1.00 15.85           H
ATOM   1027 2HD1 ILE A  57      12.516  -8.006  34.146  1.00 15.85           H
ATOM   1028 3HD1 ILE A  57      12.671  -7.089  32.884  1.00 15.85           H
ATOM   1029  H0  ILE A  57      16.897  -7.915  35.274  1.00 11.36           H
ATOM   1030  N   HIS A  58      17.136  -7.043  31.386  1.00  9.44           N
ATOM   1031  CA  HIS A  58      17.458  -5.771  30.734  1.00 10.47           C
ATOM   1032  C   HIS A  58      16.414  -5.601  29.643  1.00 10.56           C
ATOM   1033  O   HIS A  58      16.505  -6.163  28.568  1.00 12.53           O
ATOM   1034  CB  HIS A  58      18.886  -5.788  30.169  1.00 12.83           C
ATOM   1035  CG  HIS A  58      19.195  -4.487  29.516  1.00 13.18           C
ATOM   1036  CD2 HIS A  58      18.706  -3.238  29.737  1.00 14.86           C
ATOM   1037  ND1 HIS A  58      20.059  -4.387  28.456  1.00 16.10           N
ATOM   1038  CE1 HIS A  58      20.113  -3.130  28.052  1.00 16.70           C
ATOM   1039  NE2 HIS A  58      19.308  -2.406  28.818  1.00 16.69           N
ATOM   1040  HA  HIS A  58      17.372  -5.042  31.383  1.00 12.57           H
ATOM   1041 1HB  HIS A  58      19.518  -5.951  30.886  1.00 15.40           H
ATOM   1042 2HB  HIS A  58      18.971  -6.505  29.522  1.00 15.40           H
ATOM   1043  HD1 HIS A  58      20.498  -5.040  28.109  1.00 19.32           H
ATOM   1044  HD2 HIS A  58      18.084  -2.992  30.383  1.00 17.83           H
ATOM   1045  HE1 HIS A  58      20.628  -2.807  27.348  1.00 20.05           H
ATOM   1046  H0  HIS A  58      16.933  -7.739  30.924  1.00 11.33           H
ATOM   1047  N   ILE A  59      15.374  -4.819  29.963  1.00  9.66           N
ATOM   1048  CA  ILE A  59      14.271  -4.648  29.040  1.00 10.27           C
ATOM   1049  C   ILE A  59      14.724  -3.984  27.750  1.00 10.92           C
ATOM   1050  O   ILE A  59      14.337  -4.390  26.665  1.00 13.20           O
ATOM   1051  CB  ILE A  59      13.128  -3.878  29.727  1.00  9.72           C
ATOM   1052  CG1 ILE A  59      12.509  -4.703  30.862  1.00  9.67           C
ATOM   1053  CG2 ILE A  59      12.099  -3.375  28.745  1.00 11.78           C
ATOM   1054  CD1 ILE A  59      11.608  -3.895  31.782  1.00 11.32           C
ATOM   1055  HA  ILE A  59      13.934  -5.539  28.813  1.00 12.32           H
ATOM   1056  HB  ILE A  59      13.532  -3.087  30.141  1.00 11.66           H
ATOM   1057 1HG1 ILE A  59      11.993  -5.428  30.476  1.00 11.61           H
ATOM   1058 2HG1 ILE A  59      13.222  -5.096  31.388  1.00 11.61           H
ATOM   1059 1HG2 ILE A  59      12.531  -2.847  28.070  1.00 17.67           H
ATOM   1060 2HG2 ILE A  59      11.452  -2.837  29.207  1.00 17.67           H
ATOM   1061 3HG2 ILE A  59      11.658  -4.122  28.333  1.00 17.67           H
ATOM   1062 1HD1 ILE A  59      11.250  -4.468  32.464  1.00 16.98           H
ATOM   1063 2HD1 ILE A  59      10.887  -3.515  31.273  1.00 16.98           H
ATOM   1064 3HD1 ILE A  59      12.116  -3.190  32.191  1.00 16.98           H
ATOM   1065  H0  ILE A  59      15.362  -4.416  30.723  1.00 11.59           H
ATOM   1066  N   ALA A  60      15.519  -2.927  27.852  1.00 10.54           N
ATOM   1067  CA  ALA A  60      16.245  -2.268  26.762  1.00 11.97           C
ATOM   1068  C   ALA A  60      15.333  -1.368  25.942  1.00 13.43           C
ATOM   1069  O   ALA A  60      15.693  -0.216  25.621  1.00 16.09           O
ATOM   1070  CB  ALA A  60      17.037  -3.257  25.897  1.00 15.83           C
ATOM   1071  HA  ALA A  60      16.905  -1.680  27.185  1.00 14.36           H
ATOM   1072 1HB  ALA A  60      17.592  -3.801  26.461  1.00 23.74           H
ATOM   1073 2HB  ALA A  60      17.587  -2.772  25.278  1.00 23.74           H
ATOM   1074 3HB  ALA A  60      16.427  -3.818  25.413  1.00 23.74           H
ATOM   1075  H0  ALA A  60      15.620  -2.594  28.638  1.00 12.65           H
ATOM   1076  N   ASP A  61      14.127  -1.739  25.645  1.00 13.25           N
ATOM   1077  CA  ASP A  61      13.155  -1.032  24.834  1.00 12.93           C
ATOM   1078  C   ASP A  61      12.559   0.120  25.636  1.00 11.40           C
ATOM   1079  O   ASP A  61      11.856  -0.209  26.613  1.00 10.75           O
ATOM   1080  CB  ASP A  61      12.091  -2.008  24.386  1.00 13.75           C
ATOM   1081  CG  ASP A  61      11.018  -1.423  23.502  1.00 14.84           C
ATOM   1082  OD1 ASP A  61      10.864  -0.183  23.411  1.00 14.58           O
ATOM   1083  OD2 ASP A  61      10.275  -2.228  22.894  1.00 20.18           O
ATOM   1084  HA  ASP A  61      13.606  -0.669  24.044  1.00 15.52           H
ATOM   1085 1HB  ASP A  61      12.522  -2.734  23.908  1.00 16.50           H
ATOM   1086 2HB  ASP A  61      11.669  -2.387  25.173  1.00 16.50           H
ATOM   1087  H0  ASP A  61      13.873  -2.495  25.968  1.00 15.90           H
ATOM   1088  N   PRO A  62      12.811   1.378  25.311  1.00 12.04           N
ATOM   1089  CA  PRO A  62      12.319   2.472  26.145  1.00 12.25           C
ATOM   1090  C   PRO A  62      10.819   2.657  26.089  1.00 11.52           C
ATOM   1091  O   PRO A  62      10.288   3.507  26.824  1.00 13.27           O
ATOM   1092  CB  PRO A  62      12.999   3.712  25.507  1.00 15.82           C
ATOM   1093  CG APRO A  62      13.142   3.315  24.052  0.65 16.06           C
ATOM   1094  CG BPRO A  62      14.162   3.149  24.771  0.35 16.39           C
ATOM   1095  CD  PRO A  62      13.601   1.885  24.157  1.00 15.27           C
ATOM   1096 1HB APRO A  62      12.445   4.502  25.601  1.00 18.98           H
ATOM   1097 2HB APRO A  62      13.865   3.882  25.910  1.00 18.98           H
ATOM   1098  HA  PRO A  62      12.615   2.357  27.072  1.00 14.70           H
ATOM   1099 1HG APRO A  62      12.295   3.380  23.583  0.65 19.27           H
ATOM   1100 2HG APRO A  62      13.800   3.864  23.599  0.65 19.27           H
ATOM   1101 1HG BPRO A  62      14.473   3.763  24.087  0.35 19.67           H
ATOM   1102 2HG BPRO A  62      14.894   2.950  25.375  0.35 19.67           H
ATOM   1103 1HD APRO A  62      13.398   1.390  23.348  1.00 18.33           H
ATOM   1104 2HD APRO A  62      14.553   1.833  24.332  1.00 18.33           H
ATOM   1105  N   SER A  63      10.119   1.909  25.270  1.00 10.42           N
ATOM   1106  CA  SER A  63       8.675   1.926  25.273  1.00 10.27           C
ATOM   1107  C   SER A  63       8.064   0.856  26.144  1.00  9.33           C
ATOM   1108  O   SER A  63       6.825   0.650  26.095  1.00 10.17           O
ATOM   1109  CB  SER A  63       8.147   1.821  23.833  1.00 12.33           C
ATOM   1110  OG ASER A  63       8.600   2.873  23.042  0.62 12.99           O
ATOM   1111  OG BSER A  63       8.288   0.499  23.305  0.38 16.81           O
ATOM   1112 1HB ASER A  63       8.437   0.981  23.445  1.00 14.80           H
ATOM   1113 2HB ASER A  63       7.177   1.825  23.846  1.00 14.80           H
ATOM   1114  HA  SER A  63       8.391   2.793  25.629  1.00 12.33           H
ATOM   1115  H0  SER A  63      10.530   1.395  24.717  1.00 12.50           H
ATOM   1116  N   LEU A  64       8.838   0.150  26.954  1.00  8.83           N
ATOM   1117  CA  LEU A  64       8.362  -0.885  27.851  1.00  8.24           C
ATOM   1118  C   LEU A  64       8.940  -0.673  29.240  1.00  7.98           C
ATOM   1119  O   LEU A  64      10.066  -0.216  29.391  1.00  9.11           O
ATOM   1120  CB ALEU A  64       8.719  -2.247  27.274  0.61  9.36           C
ATOM   1121  CB BLEU A  64       8.838  -2.255  27.390  0.39  9.63           C
ATOM   1122  CG ALEU A  64       7.997  -3.462  27.832  0.61  9.46           C
ATOM   1123  CG BLEU A  64       8.148  -2.902  26.206  0.39 11.79           C
ATOM   1124  CD1ALEU A  64       6.502  -3.433  27.581  0.61 12.79           C
ATOM   1125  CD2ALEU A  64       8.585  -4.724  27.209  0.61 13.18           C
ATOM   1126  CD1BLEU A  64       8.812  -4.252  25.922  0.39 14.99           C
ATOM   1127  CD2BLEU A  64       6.656  -3.080  26.418  0.39 14.60           C
ATOM   1128  HA ALEU A  64       7.386  -0.819  27.908  1.00  9.89           H
ATOM   1129 1HB ALEU A  64       8.557  -2.218  26.318  0.61 11.23           H
ATOM   1130 2HB ALEU A  64       9.672  -2.383  27.399  0.61 11.23           H
ATOM   1131 1HB BLEU A  64       9.782  -2.183  27.177  0.39 11.55           H
ATOM   1132 2HB BLEU A  64       8.761  -2.862  28.142  0.39 11.55           H
ATOM   1133  HG ALEU A  64       8.148  -3.494  28.800  0.61 11.36           H
ATOM   1134  HG BLEU A  64       8.279  -2.326  25.423  0.39 14.15           H
ATOM   1135 1HD1ALEU A  64       6.100  -4.224  27.949  0.61 19.19           H
ATOM   1136 2HD1ALEU A  64       6.337  -3.400  26.636  0.61 19.19           H
ATOM   1137 3HD1ALEU A  64       6.122  -2.657  27.999  0.61 19.19           H
ATOM   1138 1HD2ALEU A  64       9.528  -4.759  27.388  0.61 19.77           H
ATOM   1139 2HD2ALEU A  64       8.440  -4.710  26.260  0.61 19.77           H
ATOM   1140 3HD2ALEU A  64       8.158  -5.496  27.587  0.61 19.77           H
ATOM   1141 1HD1BLEU A  64       8.379  -4.671  25.174  0.39 22.49           H
ATOM   1142 2HD1BLEU A  64       8.732  -4.817  26.695  0.39 22.49           H
ATOM   1143 3HD1BLEU A  64       9.740  -4.117  25.720  0.39 22.49           H
ATOM   1144 1HD2BLEU A  64       6.269  -3.489  25.640  0.39 21.89           H
ATOM   1145 2HD2BLEU A  64       6.249  -2.224  26.565  0.39 21.89           H
ATOM   1146 3HD2BLEU A  64       6.507  -3.642  27.182  0.39 21.89           H
ATOM   1147  H0  LEU A  64       9.682   0.317  26.948  1.00 10.59           H
ATOM   1148  N   ALA A  65       8.155  -1.041  30.256  1.00  7.67           N
ATOM   1149  CA  ALA A  65       8.613  -1.076  31.627  1.00  7.30           C
ATOM   1150  C   ALA A  65       8.033  -2.321  32.279  1.00  7.29           C
ATOM   1151  O   ALA A  65       7.090  -2.946  31.744  1.00  8.80           O
ATOM   1152  CB  ALA A  65       8.197   0.164  32.410  1.00  9.41           C
ATOM   1153  HA  ALA A  65       9.591  -1.141  31.632  1.00  8.76           H
ATOM   1154 1HB  ALA A  65       8.567   0.946  31.992  1.00 14.12           H
ATOM   1155 2HB  ALA A  65       8.523   0.099  33.310  1.00 14.12           H
ATOM   1156 3HB  ALA A  65       7.240   0.230  32.421  1.00 14.12           H
ATOM   1157  H0  ALA A  65       7.342  -1.267  30.088  1.00  9.21           H
ATOM   1158  N   ALA A  66       8.533  -2.677  33.447  1.00  7.50           N
ATOM   1159  CA  ALA A  66       7.938  -3.693  34.275  1.00  8.03           C
ATOM   1160  C   ALA A  66       7.433  -3.063  35.567  1.00  7.61           C
ATOM   1161  O   ALA A  66       7.984  -2.116  36.060  1.00  8.11           O
ATOM   1162  CB  ALA A  66       8.851  -4.881  34.560  1.00  9.64           C
ATOM   1163  HA  ALA A  66       7.156  -4.036  33.795  1.00  9.64           H
ATOM   1164 1HB  ALA A  66       9.155  -5.257  33.731  1.00 14.46           H
ATOM   1165 2HB  ALA A  66       8.366  -5.545  35.055  1.00 14.46           H
ATOM   1166 3HB  ALA A  66       9.607  -4.587  35.075  1.00 14.46           H
ATOM   1167  H0  ALA A  66       9.246  -2.286  33.726  1.00  9.00           H
ATOM   1168  N   MET A  67       6.364  -3.656  36.082  1.00  8.76           N
ATOM   1169  CA  MET A  67       5.838  -3.273  37.398  1.00  9.26           C
ATOM   1170  C   MET A  67       5.784  -4.510  38.269  1.00  7.93           C
ATOM   1171  O   MET A  67       5.210  -5.532  37.875  1.00  9.40           O
ATOM   1172  CB AMET A  67       4.438  -2.598  37.278  0.55 11.60           C
ATOM   1173  CB BMET A  67       4.456  -2.604  37.314  0.45 11.22           C
ATOM   1174  CG AMET A  67       4.292  -1.411  36.359  0.55 12.58           C
ATOM   1175  CG BMET A  67       4.679  -1.132  36.990  0.45 12.71           C
ATOM   1176  SD AMET A  67       2.632  -0.710  36.002  0.55 14.85           S
ATOM   1177  SD BMET A  67       3.135  -0.204  37.113  0.45 14.71           S
ATOM   1178  CE AMET A  67       2.248   0.067  37.585  0.55 17.92           C
ATOM   1179  CE BMET A  67       1.978  -1.467  36.630  0.45 23.73           C
ATOM   1180  HA AMET A  67       6.457  -2.633  37.806  1.00 11.12           H
ATOM   1181 1HB AMET A  67       3.808  -3.276  36.988  0.55 13.92           H
ATOM   1182 2HB AMET A  67       4.168  -2.319  38.167  0.55 13.92           H
ATOM   1183 1HB BMET A  67       3.922  -3.023  36.621  0.45 13.46           H
ATOM   1184 2HB BMET A  67       3.988  -2.695  38.159  0.45 13.46           H
ATOM   1185 1HG AMET A  67       4.833  -0.695  36.727  0.55 15.09           H
ATOM   1186 2HG AMET A  67       4.689  -1.656  35.509  0.55 15.09           H
ATOM   1187 1HG BMET A  67       5.329  -0.760  37.607  0.45 15.25           H
ATOM   1188 2HG BMET A  67       5.035  -1.049  36.092  0.45 15.25           H
ATOM   1189 1HE AMET A  67       1.383   0.479  37.538  0.55 26.88           H
ATOM   1190 2HE AMET A  67       2.910   0.733  37.784  0.55 26.88           H
ATOM   1191 3HE AMET A  67       2.247  -0.599  38.277  0.55 26.88           H
ATOM   1192 1HE BMET A  67       1.089  -1.104  36.631  0.45 35.59           H
ATOM   1193 2HE BMET A  67       2.026  -2.199  37.250  0.45 35.59           H
ATOM   1194 3HE BMET A  67       2.195  -1.780  35.749  0.45 35.59           H
ATOM   1195  H0  MET A  67       5.971  -4.278  35.636  1.00 10.51           H
ATOM   1196  N   MET A  68       6.347  -4.435  39.451  1.00  9.68           N
ATOM   1197  CA  MET A  68       6.287  -5.462  40.452  1.00  8.94           C
ATOM   1198  C   MET A  68       5.104  -5.142  41.368  1.00  7.29           C
ATOM   1199  O   MET A  68       4.952  -4.010  41.831  1.00  7.61           O
ATOM   1200  CB AMET A  68       7.539  -5.716  41.284  0.40 10.04           C
ATOM   1201  CB BMET A  68       7.591  -5.272  41.225  0.44  9.48           C
ATOM   1202  CB CMET A  68       7.556  -5.438  41.306  0.16  9.82           C
ATOM   1203  CG AMET A  68       8.836  -6.182  40.674  0.40 11.91           C
ATOM   1204  CG BMET A  68       7.798  -6.545  42.018  0.44  8.02           C
ATOM   1205  CG CMET A  68       8.707  -6.205  40.680  0.16 10.69           C
ATOM   1206  SD AMET A  68      10.246  -6.203  41.857  0.40 17.53           S
ATOM   1207  SD BMET A  68       9.354  -6.448  42.922  0.44 15.00           S
ATOM   1208  SD CMET A  68       8.418  -7.975  40.850  0.16 13.04           S
ATOM   1209  CE AMET A  68       9.251  -6.484  43.316  0.40  9.51           C
ATOM   1210  CE BMET A  68      10.352  -6.796  41.364  0.44 10.16           C
ATOM   1211  CE CMET A  68       9.030  -8.233  42.514  0.16 41.14           C
ATOM   1212  HA AMET A  68       6.075  -6.301  39.991  1.00 10.73           H
ATOM   1213 1HB AMET A  68       7.733  -4.890  41.754  0.40 12.04           H
ATOM   1214 2HB AMET A  68       7.297  -6.369  41.959  0.40 12.04           H
ATOM   1215 1HB BMET A  68       8.330  -5.128  40.613  0.44 11.38           H
ATOM   1216 2HB BMET A  68       7.526  -4.508  41.819  0.44 11.38           H
ATOM   1217 1HB CMET A  68       7.828  -4.516  41.441  0.16 11.78           H
ATOM   1218 2HB CMET A  68       7.359  -5.819  42.176  0.16 11.78           H
ATOM   1219 1HG AMET A  68       8.711  -7.077  40.320  0.40 14.29           H
ATOM   1220 2HG AMET A  68       9.060  -5.600  39.931  0.40 14.29           H
ATOM   1221 1HG BMET A  68       7.064  -6.667  42.641  0.44  9.63           H
ATOM   1222 2HG BMET A  68       7.815  -7.307  41.417  0.44  9.63           H
ATOM   1223 1HG CMET A  68       8.782  -5.974  39.741  0.16 12.83           H
ATOM   1224 2HG CMET A  68       9.538  -5.965  41.119  0.16 12.83           H
ATOM   1225 1HE AMET A  68       9.822  -6.546  44.085  0.40 14.26           H
ATOM   1226 2HE AMET A  68       8.759  -7.302  43.216  0.40 14.26           H
ATOM   1227 3HE AMET A  68       8.638  -5.754  43.431  0.40 14.26           H
ATOM   1228 1HE BMET A  68      11.287  -6.807  41.580  0.44 15.24           H
ATOM   1229 2HE BMET A  68      10.181  -6.109  40.715  0.44 15.24           H
ATOM   1230 3HE BMET A  68      10.096  -7.648  41.004  0.44 15.24           H
ATOM   1231 1HE CMET A  68       8.924  -9.156  42.754  0.16 61.70           H
ATOM   1232 2HE CMET A  68       8.533  -7.684  43.126  0.16 61.70           H
ATOM   1233 3HE CMET A  68       9.959  -7.996  42.553  0.16 61.70           H
ATOM   1234  H0  MET A  68       6.784  -3.719  39.640  1.00 11.62           H
ATOM   1235  N   LEU A  69       4.270  -6.161  41.612  1.00  7.10           N
ATOM   1236  CA  LEU A  69       3.062  -6.058  42.404  1.00  7.05           C
ATOM   1237  C   LEU A  69       3.052  -7.154  43.470  1.00  6.48           C
ATOM   1238  O   LEU A  69       3.660  -8.204  43.275  1.00  7.09           O
ATOM   1239  CB  LEU A  69       1.822  -6.247  41.515  1.00  7.67           C
ATOM   1240  CG  LEU A  69       1.686  -5.366  40.301  1.00  9.68           C
ATOM   1241  CD1 LEU A  69       0.412  -5.783  39.560  1.00 15.11           C
ATOM   1242  CD2 LEU A  69       1.627  -3.888  40.676  1.00 12.07           C
ATOM   1243  HA  LEU A  69       3.026  -5.179  42.835  1.00  8.46           H
ATOM   1244 1HB  LEU A  69       1.809  -7.169  41.215  1.00  9.21           H
ATOM   1245 2HB  LEU A  69       1.037  -6.114  42.068  1.00  9.21           H
ATOM   1246  HG  LEU A  69       2.456  -5.513  39.714  1.00 11.61           H
ATOM   1247 1HD1 LEU A  69       0.307  -5.242  38.774  1.00 22.67           H
ATOM   1248 2HD1 LEU A  69      -0.347  -5.661  40.136  1.00 22.67           H
ATOM   1249 3HD1 LEU A  69       0.477  -6.706  39.307  1.00 22.67           H
ATOM   1250 1HD2 LEU A  69       1.555  -3.358  39.879  1.00 18.10           H
ATOM   1251 2HD2 LEU A  69       2.426  -3.646  41.150  1.00 18.10           H
ATOM   1252 3HD2 LEU A  69       0.863  -3.730  41.235  1.00 18.10           H
ATOM   1253  H0  LEU A  69       4.464  -6.928  41.276  1.00  8.52           H
ATOM   1254  N   PRO A  70       2.297  -6.961  44.549  1.00  6.32           N
ATOM   1255  CA  PRO A  70       2.051  -8.091  45.449  1.00  6.41           C
ATOM   1256  C   PRO A  70       1.349  -9.222  44.753  1.00  6.88           C
ATOM   1257  O   PRO A  70       0.586  -9.003  43.796  1.00  7.20           O
ATOM   1258  CB  PRO A  70       1.129  -7.459  46.529  1.00  6.65           C
ATOM   1259  CG  PRO A  70       1.414  -5.996  46.436  1.00  6.65           C
ATOM   1260  CD  PRO A  70       1.626  -5.715  44.983  1.00  6.82           C
ATOM   1261  HA  PRO A  70       2.890  -8.400  45.850  1.00  7.69           H
ATOM   1262 1HB  PRO A  70       0.196  -7.644  46.339  1.00  7.98           H
ATOM   1263 2HB  PRO A  70       1.345  -7.799  47.411  1.00  7.98           H
ATOM   1264 1HG  PRO A  70       0.666  -5.481  46.777  1.00  7.98           H
ATOM   1265 2HG  PRO A  70       2.207  -5.770  46.947  1.00  7.98           H
ATOM   1266 1HD  PRO A  70       0.785  -5.582  44.519  1.00  8.19           H
ATOM   1267 2HD  PRO A  70       2.193  -4.940  44.849  1.00  8.19           H
ATOM   1268  N   ARG A  71       1.528 -10.433  45.281  1.00  7.06           N
ATOM   1269  CA  ARG A  71       0.626 -11.528  44.905  1.00  7.68           C
ATOM   1270  C   ARG A  71      -0.705 -11.279  45.597  1.00  7.50           C
ATOM   1271  O   ARG A  71      -0.787 -10.787  46.732  1.00  8.12           O
ATOM   1272  CB  ARG A  71       1.221 -12.858  45.350  1.00  7.92           C
ATOM   1273  CG  ARG A  71       2.518 -13.195  44.624  1.00  8.66           C
ATOM   1274  CD  ARG A  71       3.124 -14.533  45.012  1.00  9.37           C
ATOM   1275  NE  ARG A  71       2.221 -15.622  44.632  1.00  8.58           N
ATOM   1276  CZ  ARG A  71       1.952 -16.725  45.320  1.00  8.30           C
ATOM   1277  NH1 ARG A  71       2.600 -16.989  46.438  1.00  8.45           N
ATOM   1278  NH2 ARG A  71       1.032 -17.562  44.870  1.00  9.41           N
ATOM   1279  HA  ARG A  71       0.498 -11.532  43.933  1.00  9.22           H
ATOM   1280 1HB  ARG A  71       1.392 -12.825  46.305  1.00  9.51           H
ATOM   1281 2HB  ARG A  71       0.576 -13.564  45.189  1.00  9.51           H
ATOM   1282 1HG  ARG A  71       2.347 -13.196  43.669  1.00 10.40           H
ATOM   1283 2HG  ARG A  71       3.166 -12.496  44.805  1.00 10.40           H
ATOM   1284 1HD  ARG A  71       3.978 -14.646  44.564  1.00 11.24           H
ATOM   1285 2HD  ARG A  71       3.279 -14.556  45.969  1.00 11.24           H
ATOM   1286  HE  ARG A  71       1.819 -15.538  43.877  1.00 10.30           H
ATOM   1287 1HH1 ARG A  71       2.425 -17.707  46.877  1.00 10.15           H
ATOM   1288 2HH1 ARG A  71       3.197 -16.442  46.727  1.00 10.15           H
ATOM   1289 1HH2 ARG A  71       0.854 -18.281  45.307  1.00 11.29           H
ATOM   1290 2HH2 ARG A  71       0.612 -17.386  44.141  1.00 11.29           H
ATOM   1291  H0  ARG A  71       2.168 -10.571  45.838  1.00  8.47           H
ATOM   1292  N   SER A  72      -1.799 -11.659  44.935  1.00  8.32           N
ATOM   1293  CA ASER A  72      -3.097 -11.258  45.495  0.40  9.41           C
ATOM   1294  CA BSER A  72      -3.115 -11.358  45.449  0.52  9.71           C
ATOM   1295  CA CSER A  72      -3.122 -11.322  45.455  0.18  9.43           C
ATOM   1296  C   SER A  72      -3.440 -12.013  46.779  1.00  8.79           C
ATOM   1297  O   SER A  72      -3.934 -11.362  47.728  1.00  9.58           O
ATOM   1298  CB ASER A  72      -4.259 -11.391  44.511  0.40 10.38           C
ATOM   1299  CB BSER A  72      -4.113 -11.816  44.381  0.52 10.56           C
ATOM   1300  CB CSER A  72      -4.230 -11.684  44.468  0.18 10.48           C
ATOM   1301  OG ASER A  72      -4.352 -12.698  43.960  0.40 13.21           O
ATOM   1302  OG BSER A  72      -5.383 -11.345  44.752  0.52 14.39           O
ATOM   1303  OG CSER A  72      -4.206 -10.925  43.280  0.18 14.16           O
ATOM   1304  HA ASER A  72      -3.028 -10.310  45.730  0.40 11.29           H
ATOM   1305 1HB ASER A  72      -5.088 -11.178  44.966  0.40 12.45           H
ATOM   1306 2HB ASER A  72      -4.141 -10.750  43.792  0.40 12.45           H
ATOM   1307  HA BSER A  72      -3.195 -10.386  45.552  0.52 11.65           H
ATOM   1308 1HB BSER A  72      -3.864 -11.459  43.514  0.52 12.68           H
ATOM   1309 2HB BSER A  72      -4.120 -12.785  44.323  0.52 12.68           H
ATOM   1310  HA CSER A  72      -3.152 -10.354  45.603  0.18 11.32           H
ATOM   1311 1HB CSER A  72      -4.151 -12.624  44.240  0.18 12.57           H
ATOM   1312 2HB CSER A  72      -5.089 -11.558  44.902  0.18 12.57           H
ATOM   1313  H0 ASER A  72      -1.747 -12.119  44.210  1.00  9.99           H
ATOM   1314  N   GLY A  73      -3.225 -13.298  46.833  1.00  9.08           N
ATOM   1315  CA  GLY A  73      -3.490 -14.034  48.072  1.00  9.13           C
ATOM   1316  C   GLY A  73      -2.578 -13.648  49.188  1.00  8.53           C
ATOM   1317  O   GLY A  73      -3.021 -13.405  50.342  1.00  9.13           O
ATOM   1318 1HA  GLY A  73      -4.407 -13.872  48.344  1.00 10.95           H
ATOM   1319 2HA  GLY A  73      -3.395 -14.984  47.901  1.00 10.95           H
ATOM   1320  H0  GLY A  73      -2.927 -13.714  46.141  1.00 10.89           H
ATOM   1321  N   LEU A  74      -1.272 -13.550  48.952  1.00  8.20           N
ATOM   1322  CA  LEU A  74      -0.365 -13.084  49.983  1.00  7.77           C
ATOM   1323  C   LEU A  74      -0.839 -11.755  50.554  1.00  7.30           C
ATOM   1324  O   LEU A  74      -0.814 -11.569  51.754  1.00  7.79           O
ATOM   1325  CB  LEU A  74       1.062 -12.944  49.519  1.00  8.95           C
ATOM   1326  CG  LEU A  74       1.798 -14.238  49.155  1.00  9.27           C
ATOM   1327  CD1 LEU A  74       3.251 -13.895  48.909  1.00 10.89           C
ATOM   1328  CD2 LEU A  74       1.648 -15.245  50.266  1.00 14.38           C
ATOM   1329  HA  LEU A  74      -0.378 -13.742  50.710  1.00  9.33           H
ATOM   1330 1HB  LEU A  74       1.070 -12.363  48.742  1.00 10.74           H
ATOM   1331 2HB  LEU A  74       1.564 -12.498  50.219  1.00 10.74           H
ATOM   1332  HG  LEU A  74       1.412 -14.607  48.333  1.00 11.12           H
ATOM   1333 1HD1 LEU A  74       3.314 -13.263  48.189  1.00 16.34           H
ATOM   1334 2HD1 LEU A  74       3.734 -14.692  48.678  1.00 16.34           H
ATOM   1335 3HD1 LEU A  74       3.629 -13.511  49.704  1.00 16.34           H
ATOM   1336 1HD2 LEU A  74       0.717 -15.446  50.392  1.00 21.57           H
ATOM   1337 2HD2 LEU A  74       2.009 -14.882  51.078  1.00 21.57           H
ATOM   1338 3HD2 LEU A  74       2.120 -16.048  50.037  1.00 21.57           H
ATOM   1339  H0  LEU A  74      -0.963 -13.764  48.179  1.00  9.84           H
ATOM   1340  N   GLY A  75      -1.221 -10.855  49.647  1.00  7.02           N
ATOM   1341  CA  GLY A  75      -1.638  -9.553  50.140  1.00  7.32           C
ATOM   1342  C   GLY A  75      -2.914  -9.581  50.940  1.00  7.53           C
ATOM   1343  O   GLY A  75      -2.969  -9.082  52.064  1.00  8.15           O
ATOM   1344 1HA  GLY A  75      -0.930  -9.188  50.694  1.00  8.78           H
ATOM   1345 2HA  GLY A  75      -1.756  -8.956  49.384  1.00  8.78           H
ATOM   1346  H0  GLY A  75      -1.221 -11.037  48.807  1.00  8.43           H
ATOM   1347  N   HIS A  76      -3.970 -10.140  50.335  1.00  7.68           N
ATOM   1348  CA  HIS A  76      -5.254 -10.144  50.983  1.00  8.17           C
ATOM   1349  C   HIS A  76      -5.287 -11.017  52.221  1.00  8.59           C
ATOM   1350  O   HIS A  76      -5.798 -10.609  53.248  1.00  9.78           O
ATOM   1351  CB  HIS A  76      -6.315 -10.640  49.976  1.00  8.31           C
ATOM   1352  CG  HIS A  76      -7.628 -10.851  50.625  1.00  8.43           C
ATOM   1353  CD2 HIS A  76      -8.267 -12.023  50.923  1.00 10.19           C
ATOM   1354  ND1 HIS A  76      -8.399  -9.879  51.167  1.00  8.87           N
ATOM   1355  CE1 HIS A  76      -9.437 -10.366  51.711  1.00  9.78           C
ATOM   1356  NE2 HIS A  76      -9.396 -11.664  51.601  1.00 10.80           N
ATOM   1357  HA  HIS A  76      -5.476  -9.225  51.243  1.00  9.81           H
ATOM   1358 1HB  HIS A  76      -6.411  -9.989  49.264  1.00  9.98           H
ATOM   1359 2HB  HIS A  76      -6.016 -11.474  49.580  1.00  9.98           H
ATOM   1360  HD1 HIS A  76      -8.209  -9.040  51.145  1.00 10.65           H
ATOM   1361  HD2 HIS A  76      -7.990 -12.885  50.708  1.00 12.23           H
ATOM   1362  HE1 HIS A  76     -10.115  -9.877  52.120  1.00 11.73           H
ATOM   1363  H0  HIS A  76      -3.880 -10.497  49.558  1.00  9.22           H
ATOM   1364  N   LYS A  77      -4.826 -12.240  52.108  1.00  7.99           N
ATOM   1365  CA  LYS A  77      -4.993 -13.257  53.169  1.00  8.69           C
ATOM   1366  C   LYS A  77      -3.921 -13.143  54.218  1.00  8.99           C
ATOM   1367  O   LYS A  77      -4.110 -13.462  55.389  1.00 11.82           O
ATOM   1368  CB ALYS A  77      -5.079 -14.666  52.585  0.57 10.18           C
ATOM   1369  CB BLYS A  77      -4.997 -14.657  52.577  0.43  9.97           C
ATOM   1370  CG ALYS A  77      -6.311 -14.892  51.724  0.57 15.15           C
ATOM   1371  CG BLYS A  77      -5.324 -15.776  53.561  0.43 11.48           C
ATOM   1372  CD ALYS A  77      -6.632 -16.363  51.456  0.57 22.82           C
ATOM   1373  CD BLYS A  77      -5.302 -17.115  52.853  0.43 13.58           C
ATOM   1374  CE ALYS A  77      -8.125 -16.590  51.440  0.57 27.10           C
ATOM   1375  CE BLYS A  77      -5.338 -18.333  53.735  0.43 16.24           C
ATOM   1376  NZ ALYS A  77      -8.689 -17.928  51.144  0.57 26.41           N
ATOM   1377  NZ BLYS A  77      -6.519 -18.309  54.641  0.43 25.36           N
ATOM   1378  HA ALYS A  77      -5.849 -13.075  53.611  1.00 10.43           H
ATOM   1379 1HB ALYS A  77      -4.288 -14.832  52.049  0.57 12.22           H
ATOM   1380 2HB ALYS A  77      -5.082 -15.308  53.312  0.57 12.22           H
ATOM   1381 1HB BLYS A  77      -5.644 -14.684  51.855  0.43 11.97           H
ATOM   1382 2HB BLYS A  77      -4.123 -14.831  52.193  0.43 11.97           H
ATOM   1383 1HG ALYS A  77      -7.074 -14.483  52.161  0.57 18.18           H
ATOM   1384 2HG ALYS A  77      -6.184 -14.442  50.875  0.57 18.18           H
ATOM   1385 1HG BLYS A  77      -4.674 -15.777  54.281  0.43 13.78           H
ATOM   1386 2HG BLYS A  77      -6.201 -15.625  53.946  0.43 13.78           H
ATOM   1387 1HD ALYS A  77      -6.255 -16.626  50.601  0.57 27.38           H
ATOM   1388 2HD ALYS A  77      -6.228 -16.913  52.145  0.57 27.38           H
ATOM   1389 1HD BLYS A  77      -6.062 -17.153  52.252  0.43 16.29           H
ATOM   1390 2HD BLYS A  77      -4.500 -17.157  52.309  0.43 16.29           H
ATOM   1391 1HE ALYS A  77      -8.463 -16.324  52.310  0.57 32.52           H
ATOM   1392 2HE ALYS A  77      -8.501 -15.972  50.793  0.57 32.52           H
ATOM   1393 1HE BLYS A  77      -5.372 -19.129  53.182  0.43 19.49           H
ATOM   1394 2HE BLYS A  77      -4.526 -18.371  54.265  0.43 19.49           H
ATOM   1395 1HZ ALYS A  77      -9.572 -17.908  51.255  0.57 39.62           H
ATOM   1396 2HZ ALYS A  77      -8.334 -18.528  51.696  0.57 39.62           H
ATOM   1397 3HZ ALYS A  77      -8.500 -18.150  50.303  0.57 39.62           H
ATOM   1398 1HZ BLYS A  77      -6.520 -19.043  55.145  0.43 38.04           H
ATOM   1399 2HZ BLYS A  77      -7.264 -18.281  54.156  0.43 38.04           H
ATOM   1400 3HZ BLYS A  77      -6.477 -17.590  55.163  0.43 38.04           H
ATOM   1401  H0  LYS A  77      -4.410 -12.460  51.388  1.00  9.59           H
ATOM   1402  N   HIS A  78      -2.693 -12.704  53.841  1.00  7.82           N
ATOM   1403  CA  HIS A  78      -1.566 -12.739  54.763  1.00  7.82           C
ATOM   1404  C   HIS A  78      -0.958 -11.380  55.002  1.00  7.96           C
ATOM   1405  O   HIS A  78      -0.039 -11.281  55.843  1.00  8.91           O
ATOM   1406  CB  HIS A  78      -0.474 -13.708  54.236  1.00  8.09           C
ATOM   1407  CG  HIS A  78      -1.026 -15.105  54.118  1.00  8.35           C
ATOM   1408  CD2 HIS A  78      -1.516 -15.757  53.037  1.00 10.35           C
ATOM   1409  ND1 HIS A  78      -1.167 -15.932  55.205  1.00 10.47           N
ATOM   1410  CE1 HIS A  78      -1.699 -17.071  54.787  1.00 13.29           C
ATOM   1411  NE2 HIS A  78      -1.931 -17.005  53.490  1.00 12.09           N
ATOM   1412  HA  HIS A  78      -1.888 -13.083  55.622  1.00  9.39           H
ATOM   1413 1HB  HIS A  78      -0.163 -13.406  53.369  1.00  9.70           H
ATOM   1414 2HB  HIS A  78       0.281 -13.707  54.845  1.00  9.70           H
ATOM   1415  HD1 HIS A  78      -0.948 -15.744  56.015  1.00 12.57           H
ATOM   1416  HD2 HIS A  78      -1.565 -15.435  52.166  1.00 12.42           H
ATOM   1417  HE1 HIS A  78      -1.882 -17.806  55.327  1.00 15.94           H
ATOM   1418  H0  HIS A  78      -2.578 -12.399  53.045  1.00  9.38           H
ATOM   1419  N   GLY A  79      -1.399 -10.302  54.372  1.00  7.45           N
ATOM   1420  CA  GLY A  79      -0.793  -9.004  54.579  1.00  8.10           C
ATOM   1421  C   GLY A  79       0.648  -8.904  54.154  1.00  7.45           C
ATOM   1422  O   GLY A  79       1.399  -8.092  54.683  1.00  9.59           O
ATOM   1423 1HA  GLY A  79      -1.306  -8.342  54.090  1.00  9.72           H
ATOM   1424 2HA  GLY A  79      -0.852  -8.782  55.522  1.00  9.72           H
ATOM   1425  H0  GLY A  79      -2.060 -10.375  53.826  1.00  8.94           H
ATOM   1426  N   ILE A  80       1.043  -9.690  53.147  1.00  7.39           N
ATOM   1427  CA  ILE A  80       2.420  -9.662  52.660  1.00  7.64           C
ATOM   1428  C   ILE A  80       2.395  -8.993  51.286  1.00  6.87           C
ATOM   1429  O   ILE A  80       1.899  -9.537  50.300  1.00  7.87           O
ATOM   1430  CB  ILE A  80       3.028 -11.072  52.641  1.00  8.25           C
ATOM   1431  CG1 ILE A  80       3.086 -11.676  54.047  1.00  9.85           C
ATOM   1432  CG2 ILE A  80       4.401 -11.048  51.978  1.00 10.46           C
ATOM   1433  CD1 ILE A  80       3.871 -10.912  55.056  1.00 15.82           C
ATOM   1434  HA  ILE A  80       2.951  -9.105  53.266  1.00  9.17           H
ATOM   1435  HB  ILE A  80       2.445 -11.640  52.096  1.00  9.91           H
ATOM   1436 1HG1 ILE A  80       2.178 -11.769  54.375  1.00 11.82           H
ATOM   1437 2HG1 ILE A  80       3.463 -12.567  53.979  1.00 11.82           H
ATOM   1438 1HG2 ILE A  80       4.328 -10.656  51.105  1.00 15.70           H
ATOM   1439 2HG2 ILE A  80       4.734 -11.945  51.899  1.00 15.70           H
ATOM   1440 3HG2 ILE A  80       5.005 -10.528  52.513  1.00 15.70           H
ATOM   1441 1HD1 ILE A  80       3.848 -11.375  55.897  1.00 23.73           H
ATOM   1442 2HD1 ILE A  80       3.491 -10.037  55.162  1.00 23.73           H
ATOM   1443 3HD1 ILE A  80       4.781 -10.832  54.760  1.00 23.73           H
ATOM   1444  H0  ILE A  80       0.476 -10.222  52.779  1.00  8.87           H
ATOM   1445  N   VAL A  81       2.916  -7.763  51.270  1.00  5.91           N
ATOM   1446  CA  VAL A  81       2.846  -6.880  50.120  1.00  5.79           C
ATOM   1447  C   VAL A  81       4.241  -6.282  49.870  1.00  5.86           C
ATOM   1448  O   VAL A  81       5.247  -6.857  50.353  1.00  6.71           O
ATOM   1449  CB  VAL A  81       1.738  -5.834  50.301  1.00  6.04           C
ATOM   1450  CG1 VAL A  81       0.379  -6.504  50.453  1.00  6.74           C
ATOM   1451  CG2 VAL A  81       2.035  -4.900  51.490  1.00  6.37           C
ATOM   1452  HA  VAL A  81       2.614  -7.426  49.340  1.00  6.95           H
ATOM   1453  HB  VAL A  81       1.710  -5.284  49.490  1.00  7.25           H
ATOM   1454 1HG1 VAL A  81      -0.298  -5.833  50.565  1.00 10.12           H
ATOM   1455 2HG1 VAL A  81       0.390  -7.078  51.222  1.00 10.12           H
ATOM   1456 3HG1 VAL A  81       0.188  -7.023  49.668  1.00 10.12           H
ATOM   1457 1HG2 VAL A  81       1.330  -4.253  51.573  1.00  9.56           H
ATOM   1458 2HG2 VAL A  81       2.868  -4.448  51.341  1.00  9.56           H
ATOM   1459 3HG2 VAL A  81       2.091  -5.417  52.296  1.00  9.56           H
ATOM   1460  H0  VAL A  81       3.313  -7.479  51.978  1.00  7.09           H
ATOM   1461  N   LEU A  82       4.330  -5.218  49.108  1.00  5.90           N
ATOM   1462  CA  LEU A  82       5.598  -4.593  48.761  1.00  5.90           C
ATOM   1463  C   LEU A  82       5.766  -3.344  49.585  1.00  6.10           C
ATOM   1464  O   LEU A  82       4.853  -2.510  49.727  1.00  6.51           O
ATOM   1465  CB  LEU A  82       5.662  -4.256  47.297  1.00  6.51           C
ATOM   1466  CG  LEU A  82       5.528  -5.455  46.345  1.00  7.80           C
ATOM   1467  CD1 LEU A  82       5.644  -4.972  44.911  1.00  9.36           C
ATOM   1468  CD2 LEU A  82       6.504  -6.576  46.657  1.00 10.22           C
ATOM   1469  HA  LEU A  82       6.325  -5.214  48.974  1.00  7.08           H
ATOM   1470 1HB  LEU A  82       4.954  -3.623  47.096  1.00  7.81           H
ATOM   1471 2HB  LEU A  82       6.507  -3.814  47.119  1.00  7.81           H
ATOM   1472  HG  LEU A  82       4.624  -5.816  46.458  1.00  9.36           H
ATOM   1473 1HD1 LEU A  82       5.009  -4.268  44.757  1.00 14.04           H
ATOM   1474 2HD1 LEU A  82       5.464  -5.701  44.312  1.00 14.04           H
ATOM   1475 3HD1 LEU A  82       6.532  -4.642  44.755  1.00 14.04           H
ATOM   1476 1HD2 LEU A  82       6.395  -6.849  47.571  1.00 15.33           H
ATOM   1477 2HD2 LEU A  82       7.402  -6.266  46.521  1.00 15.33           H
ATOM   1478 3HD2 LEU A  82       6.330  -7.321  46.078  1.00 15.33           H
ATOM   1479  H0  LEU A  82       3.605  -4.873  48.798  1.00  7.07           H
ATOM   1480  N   GLY A  83       6.993  -3.099  50.095  1.00  5.83           N
ATOM   1481  CA  GLY A  83       7.266  -1.916  50.897  1.00  6.26           C
ATOM   1482  C   GLY A  83       7.222  -0.630  50.108  1.00  6.21           C
ATOM   1483  O   GLY A  83       6.963   0.453  50.658  1.00  7.42           O
ATOM   1484 1HA  GLY A  83       6.615  -1.866  51.614  1.00  7.51           H
ATOM   1485 2HA  GLY A  83       8.144  -2.007  51.300  1.00  7.51           H
ATOM   1486  H0  GLY A  83       7.629  -3.657  49.941  1.00  6.99           H
ATOM   1487  N   ASN A  84       7.470  -0.683  48.816  1.00  5.87           N
ATOM   1488  CA  ASN A  84       7.322   0.435  47.908  1.00  6.16           C
ATOM   1489  C   ASN A  84       6.004   0.383  47.129  1.00  5.77           C
ATOM   1490  O   ASN A  84       5.781   1.230  46.265  1.00  6.31           O
ATOM   1491  CB  ASN A  84       8.502   0.575  46.943  1.00  7.18           C
ATOM   1492  CG  ASN A  84       8.826  -0.679  46.176  1.00  8.14           C
ATOM   1493  ND2 ASN A  84       9.493  -0.562  45.052  1.00 17.02           N
ATOM   1494  OD1 ASN A  84       8.417  -1.770  46.440  1.00  8.85           O
ATOM   1495  HA  ASN A  84       7.301   1.248  48.455  1.00  7.40           H
ATOM   1496 1HB  ASN A  84       8.304   1.283  46.310  1.00  8.61           H
ATOM   1497 2HB  ASN A  84       9.286   0.842  47.447  1.00  8.61           H
ATOM   1498 1HD2 ASN A  84       9.615  -1.250  44.551  1.00 20.42           H
ATOM   1499 2HD2 ASN A  84       9.808   0.203  44.817  1.00 20.42           H
ATOM   1500  H0  ASN A  84       7.738  -1.432  48.489  1.00  7.05           H
ATOM   1501  N   LEU A  85       5.121  -0.534  47.532  1.00  5.86           N
ATOM   1502  CA  LEU A  85       3.756  -0.727  47.013  1.00  6.11           C
ATOM   1503  C   LEU A  85       3.723  -1.353  45.599  1.00  6.40           C
ATOM   1504  O   LEU A  85       3.148  -2.402  45.401  1.00  7.05           O
ATOM   1505  CB  LEU A  85       2.877   0.510  47.132  1.00  6.24           C
ATOM   1506  CG  LEU A  85       2.902   1.272  48.439  1.00  6.04           C
ATOM   1507  CD1 LEU A  85       1.841   2.374  48.390  1.00  6.58           C
ATOM   1508  CD2 LEU A  85       2.686   0.371  49.648  1.00  7.24           C
ATOM   1509  HA  LEU A  85       3.347  -1.395  47.603  1.00  7.33           H
ATOM   1510 1HB  LEU A  85       3.130   1.124  46.425  1.00  7.48           H
ATOM   1511 2HB  LEU A  85       1.960   0.241  46.963  1.00  7.48           H
ATOM   1512  HG  LEU A  85       3.780   1.698  48.527  1.00  7.25           H
ATOM   1513 1HD1 LEU A  85       1.846   2.860  49.218  1.00  9.87           H
ATOM   1514 2HD1 LEU A  85       0.976   1.980  48.256  1.00  9.87           H
ATOM   1515 3HD1 LEU A  85       2.035   2.974  47.666  1.00  9.87           H
ATOM   1516 1HD2 LEU A  85       2.714   0.899  50.450  1.00 10.86           H
ATOM   1517 2HD2 LEU A  85       3.378  -0.294  49.679  1.00 10.86           H
ATOM   1518 3HD2 LEU A  85       1.831  -0.060  49.578  1.00 10.86           H
ATOM   1519  H0  LEU A  85       5.376  -1.066  48.158  1.00  7.03           H
ATOM   1520  N   VAL A  86       4.322  -0.612  44.655  1.00  7.05           N
ATOM   1521  CA  VAL A  86       4.497  -1.006  43.284  1.00  7.92           C
ATOM   1522  C   VAL A  86       5.927  -0.679  42.914  1.00  9.76           C
ATOM   1523  O   VAL A  86       6.323   0.463  43.093  1.00 13.63           O
ATOM   1524  CB  VAL A  86       3.541  -0.269  42.343  1.00 12.33           C
ATOM   1525  CG1 VAL A  86       3.816  -0.577  40.891  1.00 15.12           C
ATOM   1526  CG2 VAL A  86       2.110  -0.627  42.722  1.00 16.23           C
ATOM   1527  HA  VAL A  86       4.352  -1.972  43.203  1.00  9.51           H
ATOM   1528  HB  VAL A  86       3.661   0.694  42.478  1.00 14.80           H
ATOM   1529 1HG1 VAL A  86       4.720  -0.333  40.678  1.00 22.68           H
ATOM   1530 2HG1 VAL A  86       3.211  -0.079  40.338  1.00 22.68           H
ATOM   1531 3HG1 VAL A  86       3.694  -1.516  40.735  1.00 22.68           H
ATOM   1532 1HG2 VAL A  86       1.962  -0.418  43.648  1.00 24.34           H
ATOM   1533 2HG2 VAL A  86       1.966  -1.565  42.579  1.00 24.34           H
ATOM   1534 3HG2 VAL A  86       1.499  -0.123  42.180  1.00 24.34           H
ATOM   1535  H0  VAL A  86       4.624   0.159  44.889  1.00  8.47           H
ATOM   1536  N  AGLY A  87       6.691  -1.632  42.353  0.53  9.92           N
ATOM   1537  N  BGLY A  87       6.605  -1.713  42.418  0.47  9.71           N
ATOM   1538  CA AGLY A  87       8.095  -1.440  42.023  0.53 12.45           C
ATOM   1539  CA BGLY A  87       7.946  -1.502  41.912  0.47 12.18           C
ATOM   1540  C  AGLY A  87       8.340  -1.370  40.512  0.53 10.93           C
ATOM   1541  C  BGLY A  87       7.832  -1.075  40.446  0.47 11.41           C
ATOM   1542  O  AGLY A  87       8.196  -2.394  39.796  0.53  9.08           O
ATOM   1543  O  BGLY A  87       7.002  -1.562  39.681  0.47 10.19           O
ATOM   1544 1HA AGLY A  87       8.408  -0.619  42.434  0.53 14.94           H
ATOM   1545 2HA AGLY A  87       8.610  -2.173  42.395  0.53 14.94           H
ATOM   1546 1HA BGLY A  87       8.393  -0.811  42.426  0.47 14.61           H
ATOM   1547 2HA BGLY A  87       8.463  -2.320  41.982  0.47 14.61           H
ATOM   1548  H0 AGLY A  87       6.331  -2.394  42.180  0.53 11.90           H
ATOM   1549  H0 BGLY A  87       6.251  -2.496  42.399  0.47 11.65           H
ATOM   1550  N   LEU A  88       8.682  -0.182  40.047  1.00  8.73           N
ATOM   1551  CA  LEU A  88       8.831   0.155  38.650  1.00  8.60           C
ATOM   1552  C   LEU A  88      10.252  -0.226  38.212  1.00  7.83           C
ATOM   1553  O   LEU A  88      11.228   0.183  38.846  1.00  9.38           O
ATOM   1554  CB  LEU A  88       8.646   1.653  38.462  1.00 10.23           C
ATOM   1555  CG  LEU A  88       8.674   2.157  37.066  1.00 10.72           C
ATOM   1556  CD1 LEU A  88       7.554   1.589  36.209  1.00 11.52           C
ATOM   1557  CD2 LEU A  88       8.571   3.700  37.117  1.00 14.61           C
ATOM   1558  HA  LEU A  88       8.172  -0.335  38.115  1.00 10.32           H
ATOM   1559 1HB  LEU A  88       7.796   1.904  38.856  1.00 12.27           H
ATOM   1560 2HB  LEU A  88       9.342   2.108  38.961  1.00 12.27           H
ATOM   1561  HG  LEU A  88       9.533   1.913  36.662  1.00 12.86           H
ATOM   1562 1HD1 LEU A  88       7.626   1.937  35.317  1.00 17.29           H
ATOM   1563 2HD1 LEU A  88       6.706   1.840  36.582  1.00 17.29           H
ATOM   1564 3HD1 LEU A  88       7.622   0.632  36.185  1.00 17.29           H
ATOM   1565 1HD2 LEU A  88       8.594   4.052  36.224  1.00 21.91           H
ATOM   1566 2HD2 LEU A  88       9.308   4.054  37.619  1.00 21.91           H
ATOM   1567 3HD2 LEU A  88       7.746   3.952  37.539  1.00 21.91           H
ATOM   1568  H0 ALEU A  88       8.826   0.441  40.622  1.00 10.48           H
ATOM   1569  N   ILE A  89      10.348  -0.990  37.139  1.00  7.45           N
ATOM   1570  CA  ILE A  89      11.631  -1.393  36.545  1.00  8.00           C
ATOM   1571  C   ILE A  89      11.736  -0.714  35.195  1.00  7.95           C
ATOM   1572  O   ILE A  89      10.963  -1.022  34.286  1.00  8.74           O
ATOM   1573  CB AILE A  89      11.720  -2.915  36.417  0.35  9.33           C
ATOM   1574  CB BILE A  89      11.717  -2.902  36.418  0.65  9.74           C
ATOM   1575  CG1 ILE A  89      11.376  -3.680  37.674  1.00 11.64           C
ATOM   1576  CG2 ILE A  89      13.123  -3.278  35.899  1.00 10.90           C
ATOM   1577  CD1AILE A  89      10.881  -5.087  37.640  0.35 12.08           C
ATOM   1578  CD1BILE A  89      12.167  -3.389  38.878  0.65 13.37           C
ATOM   1579  HA AILE A  89      12.360  -1.077  37.118  1.00  9.60           H
ATOM   1580  HB AILE A  89      11.078  -3.186  35.728  0.35 11.20           H
ATOM   1581  HB BILE A  89      11.074  -3.170  35.729  0.65 11.69           H
ATOM   1582 1HG1AILE A  89      12.170  -3.676  38.231  1.00 13.97           H
ATOM   1583 2HG1AILE A  89      10.705  -3.159  38.143  1.00 13.97           H
ATOM   1584 1HG2AILE A  89      13.308  -2.777  35.101  1.00 16.35           H
ATOM   1585 2HG2AILE A  89      13.159  -4.217  35.703  1.00 16.35           H
ATOM   1586 3HG2AILE A  89      13.776  -3.065  36.569  1.00 16.35           H
ATOM   1587 1HD1AILE A  89      10.717  -5.390  38.536  0.35 18.12           H
ATOM   1588 2HD1AILE A  89      11.542  -5.649  37.228  0.35 18.12           H
ATOM   1589 3HD1AILE A  89      10.066  -5.128  37.134  0.35 18.12           H
ATOM   1590 1HD1BILE A  89      11.859  -3.938  39.603  0.65 20.06           H
ATOM   1591 2HD1BILE A  89      12.067  -2.464  39.112  0.65 20.06           H
ATOM   1592 3HD1BILE A  89      13.093  -3.577  38.706  0.65 20.06           H
ATOM   1593  H0  ILE A  89       9.622  -1.266  36.768  1.00  8.94           H
ATOM   1594  N   ASP A  90      12.690   0.209  35.076  1.00  9.11           N
ATOM   1595  CA  ASP A  90      12.940   0.955  33.871  1.00 11.25           C
ATOM   1596  C   ASP A  90      13.642   0.115  32.813  1.00  8.70           C
ATOM   1597  O   ASP A  90      14.329  -0.876  33.104  1.00  9.13           O
ATOM   1598  CB AASP A  90      13.979   2.059  34.333  0.27 10.47           C
ATOM   1599  CB BASP A  90      13.652   2.307  34.128  0.45 15.59           C
ATOM   1600  CB CASP A  90      13.889   2.148  33.982  0.27 16.28           C
ATOM   1601  CG AASP A  90      13.375   2.957  35.395  0.27 10.88           C
ATOM   1602  CG BASP A  90      15.122   2.109  33.810  0.45 17.18           C
ATOM   1603  CG CASP A  90      13.627   3.229  34.970  0.27 13.72           C
ATOM   1604  OD1AASP A  90      12.389   3.618  35.005  0.27  9.63           O
ATOM   1605  OD2AASP A  90      13.770   3.030  36.569  0.27 13.82           O
ATOM   1606  OD1BASP A  90      15.851   1.601  34.656  0.45 24.84           O
ATOM   1607  OD2BASP A  90      15.499   2.531  32.719  0.45 22.38           O
ATOM   1608  OD1CASP A  90      14.664   3.858  35.223  0.27 17.08           O
ATOM   1609  OD2CASP A  90      12.518   3.515  35.430  0.27 10.45           O
ATOM   1610  HA AASP A  90      12.118   1.359  33.522  1.00 13.50           H
ATOM   1611 1HB AASP A  90      14.773   1.628  34.687  0.27 12.56           H
ATOM   1612 2HB AASP A  90      14.243   2.594  33.569  0.27 12.56           H
ATOM   1613 1HB BASP A  90      13.275   2.998  33.561  0.45 18.71           H
ATOM   1614 2HB BASP A  90      13.541   2.574  35.054  0.45 18.71           H
ATOM   1615 1HB CASP A  90      14.773   1.796  34.171  0.27 19.53           H
ATOM   1616 2HB CASP A  90      13.932   2.563  33.107  0.27 19.53           H
ATOM   1617  H0  ASP A  90      13.186   0.368  35.760  1.00 10.93           H
ATOM   1618  N   SER A  91      13.514   0.562  31.585  1.00  9.08           N
ATOM   1619  CA  SER A  91      14.126  -0.175  30.481  1.00 10.61           C
ATOM   1620  C  ASER A  91      15.643  -0.263  30.603  0.15 10.65           C
ATOM   1621  C  BSER A  91      15.650  -0.225  30.568  0.85 10.47           C
ATOM   1622  O  ASER A  91      16.223  -1.245  30.125  0.15 11.17           O
ATOM   1623  O  BSER A  91      16.246  -1.148  29.995  0.85 12.88           O
ATOM   1624  CB  SER A  91      13.697   0.389  29.148  1.00 11.25           C
ATOM   1625  OG  SER A  91      14.228   1.685  28.928  1.00 11.45           O
ATOM   1626  HA ASER A  91      13.783  -1.092  30.525  1.00 12.73           H
ATOM   1627 1HB  SER A  91      13.995  -0.203  28.439  1.00 13.50           H
ATOM   1628 2HB  SER A  91      12.729   0.431  29.115  1.00 13.50           H
ATOM   1629  H0  SER A  91      13.073   1.284  31.431  1.00 10.89           H
ATOM   1630  N   ASP A  92      16.269   0.718  31.233  1.00 10.32           N
ATOM   1631  CA  ASP A  92      17.705   0.711  31.350  1.00 12.37           C
ATOM   1632  C   ASP A  92      18.216   0.053  32.611  1.00 10.54           C
ATOM   1633  O   ASP A  92      19.446  -0.053  32.781  1.00 13.55           O
ATOM   1634  CB AASP A  92      18.156   2.155  31.671  0.45 14.51           C
ATOM   1635  CB BASP A  92      18.341   2.033  30.965  0.55 13.50           C
ATOM   1636  CG AASP A  92      18.073   3.340  30.769  0.45 15.51           C
ATOM   1637  CG BASP A  92      17.880   3.123  31.895  0.55 13.37           C
ATOM   1638  OD1AASP A  92      17.996   3.178  29.536  0.45 22.42           O
ATOM   1639  OD2AASP A  92      18.062   4.467  31.311  0.45 18.52           O
ATOM   1640  OD1BASP A  92      18.472   4.225  31.793  0.55 14.88           O
ATOM   1641  OD2BASP A  92      16.940   2.962  32.699  0.55 13.48           O
ATOM   1642  HA AASP A  92      18.140   0.358  30.546  1.00 14.85           H
ATOM   1643 1HB AASP A  92      17.675   2.405  32.476  0.45 17.41           H
ATOM   1644 2HB AASP A  92      19.089   2.086  31.926  0.45 17.41           H
ATOM   1645 1HB BASP A  92      19.307   1.955  31.008  0.55 16.20           H
ATOM   1646 2HB BASP A  92      18.097   2.258  30.054  0.55 16.20           H
ATOM   1647  H0 AASP A  92      15.815   1.365  31.574  1.00 12.39           H
ATOM   1648  N   TYR A  93      17.344  -0.410  33.507  1.00  9.15           N
ATOM   1649  CA  TYR A  93      17.847  -1.078  34.701  1.00  9.82           C
ATOM   1650  C   TYR A  93      18.396  -2.427  34.377  1.00 10.45           C
ATOM   1651  O   TYR A  93      17.777  -3.225  33.689  1.00 15.73           O
ATOM   1652  CB  TYR A  93      16.706  -1.183  35.751  1.00 10.87           C
ATOM   1653  CG  TYR A  93      17.197  -1.781  37.041  1.00 10.46           C
ATOM   1654  CD1 TYR A  93      16.823  -3.060  37.409  1.00 10.26           C
ATOM   1655  CD2 TYR A  93      18.053  -1.066  37.868  1.00 11.85           C
ATOM   1656  CE1 TYR A  93      17.270  -3.630  38.582  1.00  9.70           C
ATOM   1657  CE2 TYR A  93      18.513  -1.644  39.045  1.00 12.17           C
ATOM   1658  CZ  TYR A  93      18.118  -2.906  39.398  1.00 10.56           C
ATOM   1659  OH  TYR A  93      18.613  -3.440  40.584  1.00 12.28           O
ATOM   1660  HA  TYR A  93      18.568  -0.532  35.081  1.00 11.79           H
ATOM   1661 1HB  TYR A  93      16.346  -0.299  35.923  1.00 13.04           H
ATOM   1662 2HB  TYR A  93      15.991  -1.733  35.394  1.00 13.04           H
ATOM   1663  HD1 TYR A  93      16.258  -3.546  36.854  1.00 12.31           H
ATOM   1664  HD2 TYR A  93      18.317  -0.205  37.635  1.00 14.22           H
ATOM   1665  HE1 TYR A  93      17.005  -4.489  38.821  1.00 11.64           H
ATOM   1666  HE2 TYR A  93      19.093  -1.170  39.597  1.00 14.60           H
ATOM   1667  H0  TYR A  93      16.498  -0.317  33.382  1.00 10.98           H
ATOM   1668  N   GLN A  94      19.604  -2.733  34.878  1.00 10.02           N
ATOM   1669  CA  GLN A  94      20.244  -3.994  34.606  1.00 10.09           C
ATOM   1670  C   GLN A  94      20.814  -4.623  35.859  1.00  9.62           C
ATOM   1671  O   GLN A  94      21.613  -5.570  35.765  1.00 11.84           O
ATOM   1672  CB AGLN A  94      21.233  -4.009  33.447  0.44 12.66           C
ATOM   1673  CB BGLN A  94      21.413  -3.692  33.623  0.56 13.72           C
ATOM   1674  CG AGLN A  94      22.235  -2.896  33.423  0.44 15.24           C
ATOM   1675  CG BGLN A  94      20.779  -3.337  32.292  0.56 16.47           C
ATOM   1676  CD AGLN A  94      23.077  -3.084  32.140  0.44 17.67           C
ATOM   1677  CD BGLN A  94      21.735  -2.762  31.294  0.56 18.81           C
ATOM   1678  NE2AGLN A  94      22.788  -2.326  31.097  0.44 19.70           N
ATOM   1679  OE1AGLN A  94      23.981  -3.902  32.119  0.44 20.83           O
ATOM   1680  NE2BGLN A  94      21.509  -1.478  31.018  0.56 20.53           N
ATOM   1681  OE1BGLN A  94      22.601  -3.485  30.844  0.56 22.45           O
ATOM   1682  HA AGLN A  94      19.519  -4.592  34.328  1.00 12.11           H
ATOM   1683 1HB AGLN A  94      21.714  -4.851  33.469  0.44 15.20           H
ATOM   1684 2HB AGLN A  94      20.730  -3.983  32.618  0.44 15.20           H
ATOM   1685 1HB BGLN A  94      21.948  -2.953  33.951  0.56 16.47           H
ATOM   1686 2HB BGLN A  94      21.985  -4.470  33.528  0.56 16.47           H
ATOM   1687 1HG AGLN A  94      21.785  -2.037  33.410  0.44 18.29           H
ATOM   1688 2HG AGLN A  94      22.803  -2.936  34.209  0.44 18.29           H
ATOM   1689 1HG BGLN A  94      20.379  -4.136  31.914  0.56 19.77           H
ATOM   1690 2HG BGLN A  94      20.068  -2.697  32.446  0.56 19.77           H
ATOM   1691 1HE2AGLN A  94      23.245  -2.401  30.372  0.44 23.64           H
ATOM   1692 2HE2AGLN A  94      22.144  -1.758  31.143  0.44 23.64           H
ATOM   1693 1HE2BGLN A  94      22.012  -1.064  30.457  0.56 24.63           H
ATOM   1694 2HE2BGLN A  94      20.860  -1.064  31.402  0.56 24.63           H
ATOM   1695  H0  GLN A  94      20.007  -2.159  35.377  1.00 12.02           H
ATOM   1696  N   GLY A  95      20.422  -4.119  37.024  1.00  9.81           N
ATOM   1697  CA  GLY A  95      20.823  -4.703  38.276  1.00  9.94           C
ATOM   1698  C   GLY A  95      19.963  -5.908  38.668  1.00  9.12           C
ATOM   1699  O   GLY A  95      19.021  -6.259  37.962  1.00  9.82           O
ATOM   1700 1HA  GLY A  95      21.750  -4.983  38.213  1.00 11.93           H
ATOM   1701 2HA  GLY A  95      20.762  -4.031  38.972  1.00 11.93           H
ATOM   1702  H0  GLY A  95      19.915  -3.425  37.030  1.00 11.77           H
ATOM   1703  N   GLN A  96      20.275  -6.520  39.792  1.00  9.13           N
ATOM   1704  CA  GLN A  96      19.456  -7.593  40.280  1.00  8.76           C
ATOM   1705  C   GLN A  96      18.050  -7.047  40.584  1.00  8.63           C
ATOM   1706  O   GLN A  96      17.867  -5.986  41.166  1.00  9.78           O
ATOM   1707  CB  GLN A  96      20.073  -8.174  41.554  1.00  9.10           C
ATOM   1708  CG  GLN A  96      19.300  -9.388  42.046  1.00  9.20           C
ATOM   1709  CD  GLN A  96      19.909 -10.164  43.189  1.00  9.67           C
ATOM   1710  NE2 GLN A  96      20.906  -9.627  43.876  1.00 12.59           N
ATOM   1711  OE1 GLN A  96      19.451 -11.241  43.515  1.00 12.13           O
ATOM   1712  HA  GLN A  96      19.395  -8.293  39.598  1.00 10.52           H
ATOM   1713 1HB  GLN A  96      20.992  -8.429  41.378  1.00 10.92           H
ATOM   1714 2HB  GLN A  96      20.078  -7.495  42.247  1.00 10.92           H
ATOM   1715 1HG  GLN A  96      18.417  -9.094  42.319  1.00 11.04           H
ATOM   1716 2HG  GLN A  96      19.184  -9.995  41.299  1.00 11.04           H
ATOM   1717 1HE2 GLN A  96      21.232 -10.040  44.556  1.00 15.10           H
ATOM   1718 2HE2 GLN A  96      21.228  -8.864  43.642  1.00 15.10           H
ATOM   1719  H0  GLN A  96      20.971  -6.276  40.234  1.00 10.95           H
ATOM   1720  N   LEU A  97      17.040  -7.879  40.258  1.00  7.81           N
ATOM   1721  CA  LEU A  97      15.677  -7.572  40.726  1.00  8.11           C
ATOM   1722  C   LEU A  97      15.589  -7.899  42.193  1.00  7.93           C
ATOM   1723  O   LEU A  97      15.806  -9.059  42.610  1.00  8.82           O
ATOM   1724  CB  LEU A  97      14.655  -8.341  39.925  1.00  9.03           C
ATOM   1725  CG  LEU A  97      14.526  -7.997  38.453  1.00  9.14           C
ATOM   1726  CD1 LEU A  97      13.537  -8.924  37.781  1.00 12.37           C
ATOM   1727  CD2 LEU A  97      14.142  -6.530  38.241  1.00 11.42           C
ATOM   1728  HA  LEU A  97      15.512  -6.613  40.607  1.00  9.73           H
ATOM   1729 1HB  LEU A  97      14.869  -9.285  39.994  1.00 10.84           H
ATOM   1730 2HB  LEU A  97      13.788  -8.211  40.341  1.00 10.84           H
ATOM   1731  HG  LEU A  97      15.401  -8.139  38.036  1.00 10.97           H
ATOM   1732 1HD1 LEU A  97      13.466  -8.695  36.851  1.00 18.56           H
ATOM   1733 2HD1 LEU A  97      12.678  -8.834  38.199  1.00 18.56           H
ATOM   1734 3HD1 LEU A  97      13.841  -9.831  37.865  1.00 18.56           H
ATOM   1735 1HD2 LEU A  97      14.783  -5.964  38.679  1.00 17.13           H
ATOM   1736 2HD2 LEU A  97      13.270  -6.370  38.610  1.00 17.13           H
ATOM   1737 3HD2 LEU A  97      14.133  -6.334  37.301  1.00 17.13           H
ATOM   1738  H0  LEU A  97      17.190  -8.579  39.782  1.00  9.37           H
ATOM   1739  N   MET A  98      15.272  -6.891  43.013  1.00  7.90           N
ATOM   1740  CA  MET A  98      15.144  -7.013  44.439  1.00  8.54           C
ATOM   1741  C   MET A  98      13.695  -6.707  44.813  1.00  8.93           C
ATOM   1742  O   MET A  98      13.085  -5.830  44.221  1.00 12.59           O
ATOM   1743  CB  MET A  98      16.029  -6.022  45.176  1.00  9.65           C
ATOM   1744  CG  MET A  98      17.488  -6.052  44.756  1.00 11.29           C
ATOM   1745  SD  MET A  98      18.311  -7.626  45.072  1.00 11.86           S
ATOM   1746  CE  MET A  98      18.379  -7.631  46.836  1.00 15.15           C
ATOM   1747  HA  MET A  98      15.370  -7.926  44.714  1.00 10.25           H
ATOM   1748 1HB  MET A  98      15.682  -5.128  45.030  1.00 11.58           H
ATOM   1749 2HB  MET A  98      15.975  -6.206  46.127  1.00 11.58           H
ATOM   1750 1HG  MET A  98      17.543  -5.856  43.808  1.00 13.55           H
ATOM   1751 2HG  MET A  98      17.963  -5.351  45.229  1.00 13.55           H
ATOM   1752 1HE  MET A  98      18.804  -8.437  47.138  1.00 22.72           H
ATOM   1753 2HE  MET A  98      17.488  -7.587  47.191  1.00 22.72           H
ATOM   1754 3HE  MET A  98      18.882  -6.871  47.139  1.00 22.72           H
ATOM   1755  H0  MET A  98      15.135  -6.117  42.663  1.00  9.48           H
ATOM   1756  N   ILE A  99      13.153  -7.456  45.764  1.00  7.65           N
ATOM   1757  CA  ILE A  99      11.753  -7.284  46.132  1.00  7.71           C
ATOM   1758  C   ILE A  99      11.688  -6.718  47.537  1.00  6.69           C
ATOM   1759  O   ILE A  99      12.190  -7.329  48.487  1.00  7.52           O
ATOM   1760  CB  ILE A  99      10.995  -8.598  46.056  1.00  9.32           C
ATOM   1761  CG1 ILE A  99      11.207  -9.330  44.735  1.00 11.24           C
ATOM   1762  CG2 ILE A  99       9.504  -8.402  46.344  1.00 10.46           C
ATOM   1763  CD1AILE A  99      10.730 -10.746  44.690  0.86 13.22           C
ATOM   1764  CD1BILE A  99      11.715  -8.937  43.450  0.14 20.54           C
ATOM   1765  HA  ILE A  99      11.341  -6.645  45.515  1.00  9.25           H
ATOM   1766  HB  ILE A  99      11.350  -9.175  46.764  1.00 11.18           H
ATOM   1767 1HG1 ILE A  99      10.754  -8.834  44.035  1.00 13.49           H
ATOM   1768 2HG1 ILE A  99      12.155  -9.322  44.530  1.00 13.49           H
ATOM   1769 1HG2 ILE A  99       9.055  -9.249  46.299  1.00 15.69           H
ATOM   1770 2HG2 ILE A  99       9.128  -7.806  45.692  1.00 15.69           H
ATOM   1771 3HG2 ILE A  99       9.394  -8.027  47.221  1.00 15.69           H
ATOM   1772 1HD1AILE A  99      10.894 -11.112  43.818  0.86 19.83           H
ATOM   1773 2HD1AILE A  99       9.788 -10.772  44.875  0.86 19.83           H
ATOM   1774 3HD1AILE A  99      11.200 -11.263  45.348  0.86 19.83           H
ATOM   1775 1HD1BILE A  99      11.679  -9.684  42.849  0.14 30.81           H
ATOM   1776 2HD1BILE A  99      12.624  -8.643  43.541  0.14 30.81           H
ATOM   1777 3HD1BILE A  99      11.181  -8.219  43.101  0.14 30.81           H
ATOM   1778  H0  ILE A  99      13.630  -8.048  46.166  1.00  9.18           H
ATOM   1779  N   SER A 100      11.075  -5.540  47.716  1.00  6.71           N
ATOM   1780  CA  SER A 100      10.831  -4.992  49.042  1.00  6.68           C
ATOM   1781  C   SER A 100       9.580  -5.627  49.627  1.00  6.40           C
ATOM   1782  O   SER A 100       8.498  -5.327  49.129  1.00  6.60           O
ATOM   1783  CB  SER A 100      10.584  -3.477  48.895  1.00  7.71           C
ATOM   1784  OG  SER A 100      10.121  -2.959  50.111  1.00  7.84           O
ATOM   1785  HA  SER A 100      11.601  -5.157  49.626  1.00  8.02           H
ATOM   1786 1HB  SER A 100      11.409  -3.034  48.643  1.00  9.25           H
ATOM   1787 2HB  SER A 100       9.928  -3.318  48.199  1.00  9.25           H
ATOM   1788  H0  SER A 100      10.819  -5.095  47.026  1.00  8.05           H
ATOM   1789  N   VAL A 101       9.728  -6.526  50.560  1.00  6.51           N
ATOM   1790  CA  VAL A 101       8.574  -7.237  51.118  1.00  6.79           C
ATOM   1791  C   VAL A 101       8.233  -6.613  52.459  1.00  6.52           C
ATOM   1792  O   VAL A 101       9.085  -6.494  53.341  1.00  7.52           O
ATOM   1793  CB  VAL A 101       8.821  -8.750  51.258  1.00  7.68           C
ATOM   1794  CG1 VAL A 101       7.585  -9.426  51.809  1.00  9.27           C
ATOM   1795  CG2 VAL A 101       9.201  -9.346  49.912  1.00 10.25           C
ATOM   1796  HA  VAL A 101       7.812  -7.105  50.516  1.00  8.15           H
ATOM   1797  HB  VAL A 101       9.562  -8.891  51.884  1.00  9.21           H
ATOM   1798 1HG1 VAL A 101       7.362  -9.040  52.659  1.00 13.90           H
ATOM   1799 2HG1 VAL A 101       7.754 -10.364  51.917  1.00 13.90           H
ATOM   1800 3HG1 VAL A 101       6.853  -9.301  51.199  1.00 13.90           H
ATOM   1801 1HG2 VAL A 101       9.988  -8.909  49.579  1.00 15.37           H
ATOM   1802 2HG2 VAL A 101       8.479  -9.221  49.292  1.00 15.37           H
ATOM   1803 3HG2 VAL A 101       9.375 -10.285  50.016  1.00 15.37           H
ATOM   1804  H0  VAL A 101      10.516  -6.704  50.853  1.00  7.81           H
ATOM   1805  N   TRP A 102       6.963  -6.222  52.612  1.00  6.61           N
ATOM   1806  CA  TRP A 102       6.460  -5.543  53.815  1.00  6.39           C
ATOM   1807  C   TRP A 102       5.278  -6.334  54.361  1.00  5.93           C
ATOM   1808  O   TRP A 102       4.354  -6.650  53.615  1.00  6.68           O
ATOM   1809  CB  TRP A 102       6.093  -4.108  53.451  1.00  6.81           C
ATOM   1810  CG  TRP A 102       5.306  -3.361  54.507  1.00  7.07           C
ATOM   1811  CD1 TRP A 102       5.544  -3.332  55.845  1.00  8.12           C
ATOM   1812  CD2 TRP A 102       4.175  -2.535  54.267  1.00  7.25           C
ATOM   1813  CE2 TRP A 102       3.765  -2.047  55.523  1.00  8.76           C
ATOM   1814  CE3 TRP A 102       3.469  -2.160  53.124  1.00  8.65           C
ATOM   1815  NE1 TRP A 102       4.608  -2.532  56.451  1.00 10.26           N
ATOM   1816  CZ2 TRP A 102       2.656  -1.198  55.668  1.00 11.17           C
ATOM   1817  CZ3 TRP A 102       2.374  -1.337  53.279  1.00 10.82           C
ATOM   1818  CH2 TRP A 102       2.001  -0.879  54.548  1.00 11.73           C
ATOM   1819  HA  TRP A 102       7.170  -5.527  54.491  1.00  7.66           H
ATOM   1820 1HB  TRP A 102       6.910  -3.617  53.271  1.00  8.18           H
ATOM   1821 2HB  TRP A 102       5.574  -4.122  52.632  1.00  8.18           H
ATOM   1822  HD1 TRP A 102       6.232  -3.782  56.280  1.00  9.74           H
ATOM   1823  HE1 TRP A 102       4.567  -2.366  57.294  1.00 12.31           H
ATOM   1824  HE3 TRP A 102       3.729  -2.457  52.282  1.00 10.38           H
ATOM   1825  HZ2 TRP A 102       2.391  -0.876  56.500  1.00 13.40           H
ATOM   1826  HZ3 TRP A 102       1.878  -1.084  52.534  1.00 12.98           H
ATOM   1827  HH2 TRP A 102       1.258  -0.323  54.616  1.00 14.08           H
ATOM   1828  H0  TRP A 102       6.410  -6.376  51.971  1.00  7.93           H
ATOM   1829  N   ASN A 103       5.316  -6.582  55.667  1.00  6.50           N
ATOM   1830  CA  ASN A 103       4.191  -7.187  56.385  1.00  7.14           C
ATOM   1831  C   ASN A 103       3.272  -6.066  56.895  1.00  6.85           C
ATOM   1832  O   ASN A 103       3.564  -5.423  57.925  1.00  7.57           O
ATOM   1833  CB  ASN A 103       4.706  -8.069  57.494  1.00  7.44           C
ATOM   1834  CG  ASN A 103       3.605  -8.828  58.159  1.00  7.54           C
ATOM   1835  ND2 ASN A 103       3.983  -9.838  58.931  1.00  8.77           N
ATOM   1836  OD1 ASN A 103       2.424  -8.520  58.015  1.00  9.13           O
ATOM   1837  HA  ASN A 103       3.684  -7.743  55.756  1.00  8.57           H
ATOM   1838 1HB  ASN A 103       5.352  -8.695  57.131  1.00  8.93           H
ATOM   1839 2HB  ASN A 103       5.159  -7.521  58.153  1.00  8.93           H
ATOM   1840 1HD2 ASN A 103       3.394 -10.303  59.350  1.00 10.53           H
ATOM   1841 2HD2 ASN A 103       4.818 -10.029  59.011  1.00 10.53           H
ATOM   1842  H0  ASN A 103       6.028  -6.380  56.107  1.00  7.80           H
ATOM   1843  N   ARG A 104       2.198  -5.838  56.155  1.00  6.42           N
ATOM   1844  CA  ARG A 104       1.233  -4.782  56.445  1.00  7.10           C
ATOM   1845  C   ARG A 104       0.139  -5.232  57.384  1.00  8.94           C
ATOM   1846  O   ARG A 104      -0.787  -4.460  57.652  1.00 11.47           O
ATOM   1847  CB  ARG A 104       0.579  -4.281  55.155  1.00  7.14           C
ATOM   1848  CG  ARG A 104      -0.299  -5.332  54.518  1.00  7.07           C
ATOM   1849  CD  ARG A 104      -1.430  -4.759  53.654  1.00  7.53           C
ATOM   1850  NE  ARG A 104      -2.448  -5.771  53.379  1.00  6.79           N
ATOM   1851  CZ  ARG A 104      -3.322  -6.195  54.244  1.00  7.43           C
ATOM   1852  NH1 ARG A 104      -3.412  -5.695  55.455  1.00  9.17           N
ATOM   1853  NH2 ARG A 104      -4.173  -7.161  53.880  1.00  8.83           N
ATOM   1854  HA  ARG A 104       1.709  -4.034  56.861  1.00  8.52           H
ATOM   1855 1HB  ARG A 104       0.044  -3.496  55.353  1.00  8.57           H
ATOM   1856 2HB  ARG A 104       1.270  -4.020  54.528  1.00  8.57           H
ATOM   1857 1HG  ARG A 104       0.253  -5.908  53.966  1.00  8.48           H
ATOM   1858 2HG  ARG A 104      -0.688  -5.880  55.217  1.00  8.48           H
ATOM   1859 1HD  ARG A 104      -1.837  -4.008  54.113  1.00  9.03           H
ATOM   1860 2HD  ARG A 104      -1.063  -4.435  52.816  1.00  9.03           H
ATOM   1861  HE  ARG A 104      -2.472  -6.110  52.589  1.00  8.15           H
ATOM   1862 1HH1 ARG A 104      -2.883  -5.064  55.700  1.00 11.01           H
ATOM   1863 2HH1 ARG A 104      -4.002  -5.999  56.002  1.00 11.01           H
ATOM   1864 1HH2 ARG A 104      -4.136  -7.490  53.086  1.00 10.59           H
ATOM   1865 2HH2 ARG A 104      -4.757  -7.454  54.440  1.00 10.59           H
ATOM   1866  H0  ARG A 104       2.062  -6.338  55.468  1.00  7.70           H
ATOM   1867  N   GLY A 105       0.191  -6.462  57.859  1.00  9.05           N
ATOM   1868  CA  GLY A 105      -0.877  -7.019  58.692  1.00 11.07           C
ATOM   1869  C   GLY A 105      -0.441  -7.217  60.105  1.00 10.92           C
ATOM   1870  O   GLY A 105       0.481  -6.596  60.614  1.00 13.10           O
ATOM   1871 1HA  GLY A 105      -1.639  -6.419  58.675  1.00 13.28           H
ATOM   1872 2HA  GLY A 105      -1.158  -7.870  58.323  1.00 13.28           H
ATOM   1873  H0  GLY A 105       0.872  -6.952  57.673  1.00 10.86           H
ATOM   1874  N   GLN A 106      -1.130  -8.167  60.757  1.00 12.52           N
ATOM   1875  CA  GLN A 106      -0.983  -8.346  62.201  1.00 13.39           C
ATOM   1876  C   GLN A 106      -0.375  -9.691  62.534  1.00 13.58           C
ATOM   1877  O   GLN A 106      -0.193  -9.951  63.736  1.00 17.21           O
ATOM   1878  CB  GLN A 106      -2.330  -8.225  62.962  1.00 19.06           C
ATOM   1879  CG  GLN A 106      -2.838  -6.797  62.925  1.00 21.84           C
ATOM   1880  CD  GLN A 106      -3.661  -6.465  61.688  1.00 26.62           C
ATOM   1881  NE2 GLN A 106      -4.618  -7.306  61.330  1.00 49.07           N
ATOM   1882  OE1 GLN A 106      -3.449  -5.403  61.067  1.00 27.52           O
ATOM   1883  HA  GLN A 106      -0.381  -7.649  62.535  1.00 16.06           H
ATOM   1884 1HB  GLN A 106      -2.986  -8.813  62.555  1.00 22.87           H
ATOM   1885 2HB  GLN A 106      -2.208  -8.503  63.883  1.00 22.87           H
ATOM   1886 1HG  GLN A 106      -3.382  -6.638  63.713  1.00 26.21           H
ATOM   1887 2HG  GLN A 106      -2.079  -6.194  62.966  1.00 26.21           H
ATOM   1888 1HE2 GLN A 106      -5.116  -7.128  60.652  1.00 58.88           H
ATOM   1889 2HE2 GLN A 106      -4.742  -8.031  61.776  1.00 58.88           H
ATOM   1890  H0  GLN A 106      -1.666  -8.677  60.319  1.00 15.03           H
ATOM   1891  N   ASP A 107      -0.056 -10.524  61.564  1.00 12.68           N
ATOM   1892  CA  ASP A 107       0.482 -11.849  61.839  1.00 13.87           C
ATOM   1893  C   ASP A 107       1.882 -12.003  61.267  1.00 12.00           C
ATOM   1894  O   ASP A 107       2.110 -11.668  60.096  1.00 12.89           O
ATOM   1895  CB  ASP A 107      -0.428 -12.914  61.218  1.00 15.54           C
ATOM   1896  CG  ASP A 107      -1.809 -12.798  61.851  1.00 19.05           C
ATOM   1897  OD1 ASP A 107      -2.801 -12.683  61.113  1.00 24.68           O
ATOM   1898  OD2 ASP A 107      -1.878 -12.813  63.091  1.00 29.48           O
ATOM   1899  HA  ASP A 107       0.517 -11.984  62.808  1.00 16.65           H
ATOM   1900 1HB  ASP A 107      -0.490 -12.779  60.259  1.00 18.64           H
ATOM   1901 2HB  ASP A 107      -0.062 -13.798  61.379  1.00 18.64           H
ATOM   1902  H0  ASP A 107      -0.168 -10.279  60.748  1.00 15.21           H
ATOM   1903  N   SER A 108       2.806 -12.549  62.066  1.00 12.15           N
ATOM   1904  CA  SER A 108       4.137 -12.844  61.542  1.00 11.24           C
ATOM   1905  C   SER A 108       4.050 -13.823  60.386  1.00 10.71           C
ATOM   1906  O   SER A 108       3.178 -14.687  60.341  1.00 12.08           O
ATOM   1907  CB  SER A 108       5.056 -13.401  62.620  1.00 13.37           C
ATOM   1908  OG  SER A 108       5.303 -12.392  63.584  1.00 16.02           O
ATOM   1909  HA  SER A 108       4.527 -12.009  61.209  1.00 13.49           H
ATOM   1910 1HB  SER A 108       4.640 -14.168  63.044  1.00 16.04           H
ATOM   1911 2HB  SER A 108       5.893 -13.690  62.223  1.00 16.04           H
ATOM   1912  H0  SER A 108       2.616 -12.727  62.886  1.00 14.58           H
ATOM   1913  N   PHE A 109       4.992 -13.690  59.438  1.00  9.58           N
ATOM   1914  CA  PHE A 109       5.008 -14.509  58.236  1.00  9.34           C
ATOM   1915  C   PHE A 109       6.450 -14.824  57.931  1.00  8.74           C
ATOM   1916  O   PHE A 109       7.250 -13.887  57.862  1.00 10.25           O
ATOM   1917  CB  PHE A 109       4.383 -13.753  57.073  1.00 10.32           C
ATOM   1918  CG  PHE A 109       4.281 -14.541  55.782  1.00 10.75           C
ATOM   1919  CD1 PHE A 109       3.081 -15.110  55.472  1.00 12.59           C
ATOM   1920  CD2 PHE A 109       5.346 -14.660  54.889  1.00 11.92           C
ATOM   1921  CE1 PHE A 109       2.966 -15.810  54.247  1.00 14.82           C
ATOM   1922  CE2 PHE A 109       5.257 -15.400  53.733  1.00 12.46           C
ATOM   1923  CZ  PHE A 109       4.072 -15.965  53.437  1.00 13.47           C
ATOM   1924  HA  PHE A 109       4.514 -15.340  58.395  1.00 11.20           H
ATOM   1925 1HB  PHE A 109       3.492 -13.469  57.332  1.00 12.38           H
ATOM   1926 2HB  PHE A 109       4.907 -12.954  56.906  1.00 12.38           H
ATOM   1927  HD1 PHE A 109       2.356 -15.039  56.051  1.00 15.11           H
ATOM   1928  HD2 PHE A 109       6.144 -14.224  55.081  1.00 14.31           H
ATOM   1929  HE1 PHE A 109       2.146 -16.165  53.988  1.00 17.78           H
ATOM   1930  HE2 PHE A 109       5.993 -15.508  53.174  1.00 14.95           H
ATOM   1931  HZ  PHE A 109       3.996 -16.474  52.663  1.00 16.17           H
ATOM   1932  H0  PHE A 109       5.608 -13.099  59.546  1.00 11.49           H
ATOM   1933  N   THR A 110       6.731 -16.081  57.637  1.00  8.34           N
ATOM   1934  CA  THR A 110       8.111 -16.461  57.249  1.00  8.26           C
ATOM   1935  C   THR A 110       8.184 -16.760  55.768  1.00  8.09           C
ATOM   1936  O   THR A 110       7.468 -17.587  55.211  1.00  9.87           O
ATOM   1937  CB  THR A 110       8.586 -17.642  58.102  1.00  8.81           C
ATOM   1938  CG2 THR A 110       9.904 -18.175  57.640  1.00 10.28           C
ATOM   1939  OG1 THR A 110       8.652 -17.121  59.430  1.00  9.87           O
ATOM   1940  HA  THR A 110       8.698 -15.698  57.434  1.00  9.92           H
ATOM   1941  HB  THR A 110       7.917 -18.357  58.067  1.00 10.57           H
ATOM   1942 1HG2 THR A 110      10.162 -18.915  58.194  1.00 15.41           H
ATOM   1943 2HG2 THR A 110      10.568 -17.484  57.701  1.00 15.41           H
ATOM   1944 3HG2 THR A 110       9.829 -18.467  56.729  1.00 15.41           H
ATOM   1945  H0  THR A 110       6.114 -16.679  57.671  1.00 10.00           H
ATOM   1946  N   ILE A 111       9.054 -16.026  55.091  1.00  8.06           N
ATOM   1947  CA  ILE A 111       9.321 -16.219  53.681  1.00  8.23           C
ATOM   1948  C   ILE A 111      10.303 -17.394  53.565  1.00  8.41           C
ATOM   1949  O   ILE A 111      11.409 -17.310  54.087  1.00  9.59           O
ATOM   1950  CB  ILE A 111       9.943 -14.960  53.055  1.00  9.09           C
ATOM   1951  CG1 ILE A 111       9.107 -13.688  53.320  1.00  9.50           C
ATOM   1952  CG2 ILE A 111      10.182 -15.184  51.575  1.00  9.98           C
ATOM   1953  CD1 ILE A 111       9.832 -12.444  52.944  1.00 14.20           C
ATOM   1954  HA  ILE A 111       8.487 -16.440  53.216  1.00  9.87           H
ATOM   1955  HB  ILE A 111      10.819 -14.827  53.475  1.00 10.90           H
ATOM   1956 1HG1 ILE A 111       8.281 -13.739  52.815  1.00 11.40           H
ATOM   1957 2HG1 ILE A 111       8.878 -13.649  54.262  1.00 11.40           H
ATOM   1958 1HG2 ILE A 111      10.568 -14.394  51.190  1.00 14.98           H
ATOM   1959 2HG2 ILE A 111       9.347 -15.376  51.142  1.00 14.98           H
ATOM   1960 3HG2 ILE A 111      10.782 -15.924  51.456  1.00 14.98           H
ATOM   1961 1HD1 ILE A 111       9.273 -11.683  53.116  1.00 21.30           H
ATOM   1962 2HD1 ILE A 111      10.054 -12.473  52.010  1.00 21.30           H
ATOM   1963 3HD1 ILE A 111      10.637 -12.373  53.462  1.00 21.30           H
ATOM   1964  H0  ILE A 111       9.479 -15.406  55.508  1.00  9.67           H
ATOM   1965  N   GLN A 112       9.863 -18.452  52.880  1.00  8.14           N
ATOM   1966  CA  GLN A 112      10.703 -19.626  52.677  1.00  8.40           C
ATOM   1967  C   GLN A 112      11.577 -19.434  51.447  1.00  8.73           C
ATOM   1968  O   GLN A 112      11.148 -18.819  50.470  1.00  8.38           O
ATOM   1969  CB AGLN A 112       9.838 -20.878  52.553  0.47  9.30           C
ATOM   1970  CB BGLN A 112       9.875 -20.883  52.428  0.53  9.51           C
ATOM   1971  CG AGLN A 112       8.828 -20.949  53.689  0.47  9.73           C
ATOM   1972  CG BGLN A 112       9.026 -21.309  53.605  0.53  9.03           C
ATOM   1973  CD AGLN A 112       9.422 -21.374  55.006  0.47  9.34           C
ATOM   1974  CD BGLN A 112       9.816 -21.650  54.851  0.53  9.16           C
ATOM   1975  NE2AGLN A 112       8.632 -21.235  56.063  0.47 11.27           N
ATOM   1976  OE1AGLN A 112      10.561 -21.829  55.107  0.47 10.74           O
ATOM   1977  NE2BGLN A 112       9.248 -21.261  55.983  0.53  9.18           N
ATOM   1978  OE1BGLN A 112      10.886 -22.247  54.764  0.53 11.11           O
ATOM   1979  HA AGLN A 112      11.286 -19.729  53.459  1.00 10.09           H
ATOM   1980 1HB AGLN A 112       9.370 -20.865  51.703  0.47 11.16           H
ATOM   1981 2HB AGLN A 112      10.403 -21.666  52.573  0.47 11.16           H
ATOM   1982 1HB BGLN A 112       9.295 -20.727  51.666  0.53 11.41           H
ATOM   1983 2HB BGLN A 112      10.475 -21.610  52.197  0.53 11.41           H
ATOM   1984 1HG AGLN A 112       8.419 -20.076  53.798  0.47 11.67           H
ATOM   1985 2HG AGLN A 112       8.127 -21.574  53.446  0.47 11.67           H
ATOM   1986 1HG BGLN A 112       8.405 -20.594  53.816  0.53 10.83           H
ATOM   1987 2HG BGLN A 112       8.503 -22.085  53.347  0.53 10.83           H
ATOM   1988 1HE2AGLN A 112       8.913 -21.466  56.843  0.47 13.53           H
ATOM   1989 2HE2AGLN A 112       7.840 -20.914  55.969  0.47 13.53           H
ATOM   1990 1HE2BGLN A 112       9.633 -21.423  56.735  0.53 11.02           H
ATOM   1991 2HE2BGLN A 112       8.495 -20.846  55.966  0.53 11.02           H
ATOM   1992  H0  GLN A 112       9.068 -18.441  52.552  1.00  9.77           H
ATOM   1993  N   PRO A 113      12.804 -19.970  51.451  1.00  9.44           N
ATOM   1994  CA  PRO A 113      13.593 -19.969  50.215  1.00  9.82           C
ATOM   1995  C   PRO A 113      12.808 -20.565  49.072  1.00  8.73           C
ATOM   1996  O   PRO A 113      12.177 -21.631  49.227  1.00  9.73           O
ATOM   1997  CB  PRO A 113      14.837 -20.851  50.582  1.00 12.37           C
ATOM   1998  CG  PRO A 113      14.938 -20.589  52.081  1.00 13.18           C
ATOM   1999  CD  PRO A 113      13.494 -20.621  52.560  1.00 11.36           C
ATOM   2000  HA  PRO A 113      13.877 -19.058  49.994  1.00 11.78           H
ATOM   2001 1HB  PRO A 113      14.679 -21.789  50.392  1.00 14.85           H
ATOM   2002 2HB  PRO A 113      15.634 -20.558  50.113  1.00 14.85           H
ATOM   2003 1HG  PRO A 113      15.463 -21.278  52.519  1.00 15.82           H
ATOM   2004 2HG  PRO A 113      15.343 -19.725  52.256  1.00 15.82           H
ATOM   2005 1HD  PRO A 113      13.182 -21.531  52.687  1.00 13.63           H
ATOM   2006 2HD  PRO A 113      13.383 -20.126  53.387  1.00 13.63           H
ATOM   2007  N   GLY A 114      12.794 -19.894  47.938  1.00  8.44           N
ATOM   2008  CA  GLY A 114      12.102 -20.329  46.758  1.00  8.80           C
ATOM   2009  C   GLY A 114      10.636 -19.942  46.655  1.00  8.59           C
ATOM   2010  O   GLY A 114      10.000 -20.207  45.630  1.00  9.41           O
ATOM   2011 1HA  GLY A 114      12.565 -19.969  45.985  1.00 10.56           H
ATOM   2012 2HA  GLY A 114      12.164 -21.296  46.709  1.00 10.56           H
ATOM   2013  H0  GLY A 114      13.227 -19.152  47.902  1.00 10.12           H
ATOM   2014  N   GLU A 115      10.078 -19.379  47.730  1.00  7.88           N
ATOM   2015  CA  GLU A 115       8.636 -19.111  47.737  1.00  7.83           C
ATOM   2016  C   GLU A 115       8.334 -17.952  46.783  1.00  7.26           C
ATOM   2017  O   GLU A 115       9.008 -16.928  46.759  1.00  7.74           O
ATOM   2018  CB  GLU A 115       8.192 -18.790  49.145  1.00  8.00           C
ATOM   2019  CG  GLU A 115       6.700 -18.665  49.367  1.00  8.37           C
ATOM   2020  CD  GLU A 115       6.319 -18.564  50.800  1.00  8.39           C
ATOM   2021  OE1 GLU A 115       5.067 -18.662  51.106  1.00  9.27           O
ATOM   2022  OE2 GLU A 115       7.189 -18.375  51.686  1.00  9.82           O
ATOM   2023  HA  GLU A 115       8.162 -19.911  47.428  1.00  9.39           H
ATOM   2024 1HB  GLU A 115       8.529 -19.483  49.734  1.00  9.61           H
ATOM   2025 2HB  GLU A 115       8.609 -17.956  49.411  1.00  9.61           H
ATOM   2026 1HG  GLU A 115       6.379 -17.877  48.901  1.00 10.04           H
ATOM   2027 2HG  GLU A 115       6.260 -19.437  48.979  1.00 10.04           H
ATOM   2028  H0  GLU A 115      10.561 -19.176  48.413  1.00  9.45           H
ATOM   2029  N   ARG A 116       7.228 -18.094  46.038  1.00  7.38           N
ATOM   2030  CA  ARG A 116       6.735 -17.011  45.209  1.00  7.11           C
ATOM   2031  C   ARG A 116       6.219 -15.904  46.122  1.00  7.71           C
ATOM   2032  O   ARG A 116       5.348 -16.140  46.969  1.00  8.23           O
ATOM   2033  CB  ARG A 116       5.617 -17.532  44.316  1.00  8.53           C
ATOM   2034  CG  ARG A 116       6.118 -18.433  43.255  1.00 10.71           C
ATOM   2035  CD  ARG A 116       5.111 -19.028  42.353  1.00 14.69           C
ATOM   2036  NE  ARG A 116       4.472 -20.099  43.071  1.00 16.12           N
ATOM   2037  CZ  ARG A 116       3.258 -20.541  42.810  1.00 16.74           C
ATOM   2038  NH1 ARG A 116       2.736 -21.540  43.500  1.00 19.98           N
ATOM   2039  NH2 ARG A 116       2.517 -20.011  41.840  1.00 25.21           N
ATOM   2040  HA  ARG A 116       7.465 -16.664  44.653  1.00  8.54           H
ATOM   2041 1HB  ARG A 116       4.971 -18.010  44.860  1.00 10.24           H
ATOM   2042 2HB  ARG A 116       5.161 -16.781  43.905  1.00 10.24           H
ATOM   2043 1HG  ARG A 116       6.752 -17.938  42.714  1.00 12.85           H
ATOM   2044 2HG  ARG A 116       6.605 -19.156  43.681  1.00 12.85           H
ATOM   2045 1HD  ARG A 116       4.457 -18.360  42.093  1.00 17.63           H
ATOM   2046 2HD  ARG A 116       5.539 -19.369  41.551  1.00 17.63           H
ATOM   2047  HE  ARG A 116       4.909 -20.473  43.710  1.00 19.34           H
ATOM   2048 1HH1 ARG A 116       3.190 -21.911  44.129  1.00 23.98           H
ATOM   2049 2HH1 ARG A 116       1.943 -21.819  43.319  1.00 23.98           H
ATOM   2050 1HH2 ARG A 116       1.730 -20.320  41.682  1.00 30.25           H
ATOM   2051 2HH2 ARG A 116       2.825 -19.359  41.371  1.00 30.25           H
ATOM   2052  H0  ARG A 116       6.803 -18.842  46.053  1.00  8.85           H
ATOM   2053  N   ILE A 117       6.764 -14.697  45.949  1.00  7.43           N
ATOM   2054  CA  ILE A 117       6.511 -13.587  46.879  1.00  8.89           C
ATOM   2055  C   ILE A 117       6.017 -12.319  46.214  1.00  9.15           C
ATOM   2056  O   ILE A 117       5.544 -11.437  46.944  1.00 10.78           O
ATOM   2057  CB AILE A 117       7.830 -13.423  47.694  0.49 11.50           C
ATOM   2058  CB BILE A 117       7.729 -13.218  47.759  0.51 10.53           C
ATOM   2059  CG1AILE A 117       7.673 -12.854  49.087  0.49 12.03           C
ATOM   2060  CG2AILE A 117       8.837 -12.664  46.845  0.49 11.27           C
ATOM   2061  CG1BILE A 117       9.040 -13.060  47.000  0.51  9.42           C
ATOM   2062  CG2BILE A 117       7.767 -14.288  48.824  0.51 11.69           C
ATOM   2063  CD1AILE A 117       6.777 -13.703  49.979  0.49 14.72           C
ATOM   2064  CD1BILE A 117      10.104 -12.367  47.809  0.51 13.35           C
ATOM   2065  HA AILE A 117       5.815 -13.881  47.503  1.00 10.67           H
ATOM   2066  HB AILE A 117       8.194 -14.326  47.808  0.49 13.80           H
ATOM   2067  HB BILE A 117       7.533 -12.365  48.199  0.51 12.64           H
ATOM   2068 1HG1AILE A 117       8.548 -12.780  49.498  0.49 14.43           H
ATOM   2069 2HG1AILE A 117       7.299 -11.962  49.022  0.49 14.43           H
ATOM   2070 1HG2AILE A 117       8.897 -13.073  45.978  0.49 16.90           H
ATOM   2071 2HG2AILE A 117       9.697 -12.689  47.270  0.49 16.90           H
ATOM   2072 3HG2AILE A 117       8.553 -11.752  46.750  0.49 16.90           H
ATOM   2073 1HG1BILE A 117       9.362 -13.937  46.739  0.51 11.30           H
ATOM   2074 2HG1BILE A 117       8.877 -12.551  46.190  0.51 11.30           H
ATOM   2075 1HG2BILE A 117       6.917 -14.328  49.268  0.51 17.54           H
ATOM   2076 2HG2BILE A 117       8.452 -14.080  49.463  0.51 17.54           H
ATOM   2077 3HG2BILE A 117       7.955 -15.138  48.418  0.51 17.54           H
ATOM   2078 1HD1AILE A 117       6.711 -13.295  50.846  0.49 22.08           H
ATOM   2079 2HD1AILE A 117       7.153 -14.582  50.067  0.49 22.08           H
ATOM   2080 3HD1AILE A 117       5.903 -13.766  49.588  0.49 22.08           H
ATOM   2081 1HD1BILE A 117      10.901 -12.280  47.281  0.51 20.03           H
ATOM   2082 2HD1BILE A 117      10.296 -12.884  48.595  0.51 20.03           H
ATOM   2083 3HD1BILE A 117       9.794 -11.496  48.067  0.51 20.03           H
ATOM   2084  H0  ILE A 117       7.280 -14.566  45.273  1.00  8.92           H
ATOM   2085  N   ALA A 118       6.067 -12.215  44.908  1.00  8.46           N
ATOM   2086  CA  ALA A 118       5.632 -11.044  44.180  1.00  8.41           C
ATOM   2087  C   ALA A 118       5.326 -11.464  42.776  1.00  8.32           C
ATOM   2088  O   ALA A 118       5.616 -12.593  42.383  1.00  9.26           O
ATOM   2089  CB  ALA A 118       6.670  -9.925  44.246  1.00 10.76           C
ATOM   2090  HA  ALA A 118       4.803 -10.719  44.589  1.00 10.09           H
ATOM   2091 1HB  ALA A 118       6.827  -9.689  45.164  1.00 16.13           H
ATOM   2092 2HB  ALA A 118       6.344  -9.158  43.770  1.00 16.13           H
ATOM   2093 3HB  ALA A 118       7.490 -10.225  43.848  1.00 16.13           H
ATOM   2094  H0  ALA A 118       6.376 -12.880  44.460  1.00 10.15           H
ATOM   2095  N   GLN A 119       4.783 -10.570  41.996  1.00  9.43           N
ATOM   2096  CA  GLN A 119       4.555 -10.804  40.590  1.00 10.12           C
ATOM   2097  C   GLN A 119       5.070  -9.600  39.781  1.00  8.87           C
ATOM   2098  O   GLN A 119       5.219  -8.505  40.360  1.00 11.56           O
ATOM   2099  CB AGLN A 119       3.038 -10.774  40.267  0.38 12.03           C
ATOM   2100  CB BGLN A 119       3.208 -11.351  40.270  0.62  9.76           C
ATOM   2101  CG AGLN A 119       1.899 -11.345  41.055  0.38 10.58           C
ATOM   2102  CG BGLN A 119       2.253 -10.186  40.585  0.62  7.95           C
ATOM   2103  CD AGLN A 119       0.467 -11.126  40.644  0.38 10.63           C
ATOM   2104  CD BGLN A 119       0.837 -10.593  40.274  0.62 10.10           C
ATOM   2105  NE2AGLN A 119      -0.209 -10.289  41.452  0.38 12.19           N
ATOM   2106  OE1AGLN A 119      -0.094 -11.637  39.659  0.38 10.56           O
ATOM   2107  NE2BGLN A 119      -0.119 -10.115  41.079  0.62 10.32           N
ATOM   2108  OE1BGLN A 119       0.597 -11.308  39.303  0.62 10.87           O
ATOM   2109  HA AGLN A 119       4.969 -11.640  40.293  1.00 12.14           H
ATOM   2110 1HB AGLN A 119       2.822  -9.835  40.155  0.38 14.43           H
ATOM   2111 2HB AGLN A 119       2.960 -11.171  39.385  0.38 14.43           H
ATOM   2112 1HB BGLN A 119       3.150 -11.606  39.336  0.62 11.71           H
ATOM   2113 2HB BGLN A 119       3.008 -12.124  40.821  0.62 11.71           H
ATOM   2114 1HG AGLN A 119       2.038 -12.304  41.097  0.38 12.69           H
ATOM   2115 2HG AGLN A 119       1.987 -11.011  41.962  0.38 12.69           H
ATOM   2116 1HG BGLN A 119       2.326  -9.947  41.523  0.62  9.54           H
ATOM   2117 2HG BGLN A 119       2.495  -9.411  40.055  0.62  9.54           H
ATOM   2118 1HE2AGLN A 119      -1.033 -10.105  41.288  0.38 14.63           H
ATOM   2119 2HE2AGLN A 119       0.183  -9.938  42.132  0.38 14.63           H
ATOM   2120 1HE2BGLN A 119      -0.944 -10.306  40.927  0.62 12.39           H
ATOM   2121 2HE2BGLN A 119       0.091  -9.618  41.748  0.62 12.39           H
ATOM   2122  H0  GLN A 119       4.552  -9.813  42.332  1.00 11.32           H
ATOM   2123  N   MET A 120       5.296  -9.802  38.504  1.00  8.30           N
ATOM   2124  CA  MET A 120       5.779  -8.748  37.640  1.00  8.64           C
ATOM   2125  C   MET A 120       4.999  -8.773  36.344  1.00  7.89           C
ATOM   2126  O   MET A 120       4.783  -9.824  35.774  1.00  9.21           O
ATOM   2127  CB  MET A 120       7.290  -9.006  37.386  1.00 13.06           C
ATOM   2128  CG  MET A 120       7.975  -8.029  36.523  1.00 15.18           C
ATOM   2129  SD  MET A 120       9.758  -8.215  36.583  1.00 18.11           S
ATOM   2130  CE  MET A 120       9.949  -9.758  35.767  1.00 20.56           C
ATOM   2131  HA  MET A 120       5.662  -7.880  38.080  1.00 10.36           H
ATOM   2132 1HB  MET A 120       7.744  -9.026  38.243  1.00 15.67           H
ATOM   2133 2HB  MET A 120       7.386  -9.884  36.986  1.00 15.67           H
ATOM   2134 1HG  MET A 120       7.673  -8.143  35.609  1.00 18.21           H
ATOM   2135 2HG  MET A 120       7.738  -7.132  36.806  1.00 18.21           H
ATOM   2136 1HE  MET A 120      10.880  -9.990  35.732  1.00 30.83           H
ATOM   2137 2HE  MET A 120       9.602  -9.693  34.874  1.00 30.83           H
ATOM   2138 3HE  MET A 120       9.468 -10.436  36.247  1.00 30.83           H
ATOM   2139  H0  MET A 120       5.153 -10.583  38.172  1.00  9.96           H
ATOM   2140  N   ILE A 121       4.596  -7.588  35.886  1.00  7.68           N
ATOM   2141  CA  ILE A 121       3.917  -7.393  34.633  1.00  7.56           C
ATOM   2142  C   ILE A 121       4.784  -6.478  33.751  1.00  7.58           C
ATOM   2143  O   ILE A 121       5.547  -5.658  34.269  1.00 11.40           O
ATOM   2144  CB  ILE A 121       2.528  -6.785  34.784  1.00  9.05           C
ATOM   2145  CG1 ILE A 121       2.511  -5.400  35.378  1.00 11.40           C
ATOM   2146  CG2 ILE A 121       1.627  -7.759  35.520  1.00 12.52           C
ATOM   2147  CD1 ILE A 121       1.193  -4.702  35.272  1.00 13.71           C
ATOM   2148  HA  ILE A 121       3.829  -8.262  34.188  1.00  9.08           H
ATOM   2149  HB  ILE A 121       2.163  -6.701  33.879  1.00 10.86           H
ATOM   2150 1HG1 ILE A 121       2.756  -5.460  36.315  1.00 13.68           H
ATOM   2151 2HG1 ILE A 121       3.184  -4.862  34.933  1.00 13.68           H
ATOM   2152 1HG2 ILE A 121       0.753  -7.375  35.617  1.00 18.78           H
ATOM   2153 2HG2 ILE A 121       1.994  -7.941  36.388  1.00 18.78           H
ATOM   2154 3HG2 ILE A 121       1.564  -8.576  35.021  1.00 18.78           H
ATOM   2155 1HD1 ILE A 121       1.255  -3.837  35.684  1.00 20.57           H
ATOM   2156 2HD1 ILE A 121       0.519  -5.221  35.718  1.00 20.57           H
ATOM   2157 3HD1 ILE A 121       0.958  -4.600  34.347  1.00 20.57           H
ATOM   2158  H0  ILE A 121       4.751  -6.895  36.370  1.00  9.21           H
ATOM   2159  N   PHE A 122       4.672  -6.620  32.463  1.00  8.10           N
ATOM   2160  CA  PHE A 122       5.338  -5.761  31.488  1.00  7.82           C
ATOM   2161  C   PHE A 122       4.256  -4.927  30.820  1.00  8.24           C
ATOM   2162  O   PHE A 122       3.300  -5.476  30.259  1.00  8.63           O
ATOM   2163  CB  PHE A 122       6.125  -6.575  30.468  1.00  8.52           C
ATOM   2164  CG  PHE A 122       7.311  -7.267  31.085  1.00  9.08           C
ATOM   2165  CD1 PHE A 122       8.542  -6.681  31.163  1.00  9.38           C
ATOM   2166  CD2 PHE A 122       7.160  -8.532  31.627  1.00 11.79           C
ATOM   2167  CE1 PHE A 122       9.651  -7.305  31.724  1.00 10.49           C
ATOM   2168  CE2 PHE A 122       8.278  -9.178  32.181  1.00 12.71           C
ATOM   2169  CZ  PHE A 122       9.509  -8.566  32.223  1.00 11.02           C
ATOM   2170  HA  PHE A 122       5.954  -5.163  31.960  1.00  9.39           H
ATOM   2171 1HB  PHE A 122       5.540  -7.239  30.070  1.00 10.23           H
ATOM   2172 2HB  PHE A 122       6.432  -5.987  29.760  1.00 10.23           H
ATOM   2173  HD1 PHE A 122       8.644  -5.821  30.823  1.00 11.26           H
ATOM   2174  HD2 PHE A 122       6.329  -8.949  31.625  1.00 14.15           H
ATOM   2175  HE1 PHE A 122      10.473  -6.871  31.758  1.00 12.59           H
ATOM   2176  HE2 PHE A 122       8.184 -10.037  32.525  1.00 15.25           H
ATOM   2177  HZ  PHE A 122      10.239  -9.009  32.590  1.00 13.23           H
ATOM   2178  H0  PHE A 122       4.176  -7.258  32.168  1.00  9.72           H
ATOM   2179  N   VAL A 123       4.427  -3.611  30.864  1.00  8.74           N
ATOM   2180  CA  VAL A 123       3.432  -2.702  30.279  1.00 10.10           C
ATOM   2181  C   VAL A 123       4.112  -1.699  29.371  1.00 10.42           C
ATOM   2182  O   VAL A 123       5.256  -1.258  29.647  1.00 12.21           O
ATOM   2183  CB  VAL A 123       2.687  -1.912  31.348  1.00 12.75           C
ATOM   2184  CG1 VAL A 123       1.836  -2.861  32.208  1.00 15.60           C
ATOM   2185  CG2 VAL A 123       3.654  -1.130  32.183  1.00 16.91           C
ATOM   2186  HA  VAL A 123       2.788  -3.224  29.756  1.00 12.12           H
ATOM   2187  HB  VAL A 123       2.086  -1.281  30.901  1.00 15.30           H
ATOM   2188 1HG1 VAL A 123       1.217  -3.334  31.646  1.00 23.40           H
ATOM   2189 2HG1 VAL A 123       1.350  -2.352  32.861  1.00 23.40           H
ATOM   2190 3HG1 VAL A 123       2.408  -3.490  32.653  1.00 23.40           H
ATOM   2191 1HG2 VAL A 123       3.174  -0.640  32.854  1.00 25.36           H
ATOM   2192 2HG2 VAL A 123       4.137  -0.518  31.623  1.00 25.36           H
ATOM   2193 3HG2 VAL A 123       4.271  -1.732  32.606  1.00 25.36           H
ATOM   2194  H0  VAL A 123       5.129  -3.287  31.240  1.00 10.49           H
ATOM   2195  N   PRO A 124       3.485  -1.295  28.277  1.00  9.73           N
ATOM   2196  CA  PRO A 124       4.013  -0.184  27.482  1.00  9.84           C
ATOM   2197  C   PRO A 124       3.971   1.092  28.329  1.00  9.77           C
ATOM   2198  O   PRO A 124       3.066   1.315  29.155  1.00 10.22           O
ATOM   2199  CB  PRO A 124       3.047  -0.083  26.300  1.00 11.23           C
ATOM   2200  CG APRO A 124       2.390  -1.445  26.264  0.53 11.69           C
ATOM   2201  CG BPRO A 124       1.781  -0.673  26.808  0.47 11.00           C
ATOM   2202  CD APRO A 124       2.208  -1.778  27.716  0.53 11.56           C
ATOM   2203  CD BPRO A 124       2.197  -1.769  27.753  0.47 11.41           C
ATOM   2204 1HB APRO A 124       2.390   0.617  26.445  1.00 13.47           H
ATOM   2205 2HB APRO A 124       3.523   0.096  25.474  1.00 13.47           H
ATOM   2206  HA  PRO A 124       4.925  -0.373  27.175  1.00 11.80           H
ATOM   2207 1HG APRO A 124       1.536  -1.410  25.804  0.53 14.03           H
ATOM   2208 2HG APRO A 124       2.959  -2.096  25.825  0.53 14.03           H
ATOM   2209 1HG BPRO A 124       1.254  -0.004  27.272  0.47 13.20           H
ATOM   2210 2HG BPRO A 124       1.254  -1.034  26.078  0.47 13.20           H
ATOM   2211 1HD APRO A 124       1.450  -1.308  28.098  0.53 13.87           H
ATOM   2212 2HD APRO A 124       2.097  -2.732  27.852  0.53 13.87           H
ATOM   2213 1HD BPRO A 124       1.549  -1.879  28.467  0.47 13.70           H
ATOM   2214 2HD BPRO A 124       2.299  -2.613  27.286  0.47 13.70           H
ATOM   2215  N   VAL A 125       4.982   1.918  28.104  1.00  9.54           N
ATOM   2216  CA  VAL A 125       5.051   3.215  28.760  1.00  9.80           C
ATOM   2217  C   VAL A 125       5.374   4.251  27.706  1.00  9.92           C
ATOM   2218  O   VAL A 125       5.976   3.950  26.633  1.00 11.55           O
ATOM   2219  CB  VAL A 125       6.076   3.279  29.897  1.00 11.14           C
ATOM   2220  CG1 VAL A 125       5.574   2.437  31.068  1.00 12.74           C
ATOM   2221  CG2 VAL A 125       7.478   2.892  29.451  1.00 13.06           C
ATOM   2222  HA  VAL A 125       4.167   3.419  29.131  1.00 11.76           H
ATOM   2223  HB  VAL A 125       6.114   4.209  30.203  1.00 13.37           H
ATOM   2224 1HG1 VAL A 125       4.691   2.724  31.313  1.00 19.11           H
ATOM   2225 2HG1 VAL A 125       6.165   2.546  31.817  1.00 19.11           H
ATOM   2226 3HG1 VAL A 125       5.551   1.513  30.811  1.00 19.11           H
ATOM   2227 1HG2 VAL A 125       8.080   2.956  30.195  1.00 19.59           H
ATOM   2228 2HG2 VAL A 125       7.767   3.486  28.754  1.00 19.59           H
ATOM   2229 3HG2 VAL A 125       7.471   1.991  29.121  1.00 19.59           H
ATOM   2230  H0  VAL A 125       5.607   1.685  27.562  1.00 11.45           H
ATOM   2231  N   VAL A 126       4.985   5.473  27.986  1.00 10.09           N
ATOM   2232  CA  VAL A 126       5.242   6.655  27.181  1.00 11.83           C
ATOM   2233  C   VAL A 126       6.060   7.648  27.965  1.00 11.36           C
ATOM   2234  O   VAL A 126       5.756   7.867  29.141  1.00 11.50           O
ATOM   2235  CB  VAL A 126       3.824   7.219  26.811  1.00 16.22           C
ATOM   2236  CG1 VAL A 126       3.840   8.583  26.215  1.00 22.13           C
ATOM   2237  CG2 VAL A 126       3.084   6.188  25.928  1.00 18.62           C
ATOM   2238  HA  VAL A 126       5.721   6.402  26.365  1.00 14.19           H
ATOM   2239  HB  VAL A 126       3.320   7.284  27.649  1.00 19.47           H
ATOM   2240 1HG1 VAL A 126       4.297   9.186  26.807  1.00 33.20           H
ATOM   2241 2HG1 VAL A 126       2.938   8.886  26.084  1.00 33.20           H
ATOM   2242 3HG1 VAL A 126       4.295   8.558  25.370  1.00 33.20           H
ATOM   2243 1HG2 VAL A 126       3.128   5.323  26.341  1.00 27.94           H
ATOM   2244 2HG2 VAL A 126       3.499   6.151  25.063  1.00 27.94           H
ATOM   2245 3HG2 VAL A 126       2.166   6.451  25.831  1.00 27.94           H
ATOM   2246  H0  VAL A 126       4.538   5.584  28.712  1.00 12.11           H
ATOM   2247  N   GLN A 127       7.006   8.309  27.335  1.00 13.17           N
ATOM   2248  CA  GLN A 127       7.657   9.471  27.954  1.00 14.26           C
ATOM   2249  C   GLN A 127       6.967  10.747  27.525  1.00 14.20           C
ATOM   2250  O   GLN A 127       6.823  10.983  26.313  1.00 18.21           O
ATOM   2251  CB  GLN A 127       9.128   9.519  27.591  1.00 17.02           C
ATOM   2252  CG  GLN A 127      10.035   8.574  28.319  1.00 19.70           C
ATOM   2253  CD  GLN A 127      11.514   8.893  28.389  1.00 19.97           C
ATOM   2254  NE2 GLN A 127      11.986   9.768  27.542  1.00 19.59           N
ATOM   2255  OE1 GLN A 127      12.277   8.298  29.174  1.00 25.60           O
ATOM   2256  HA  GLN A 127       7.580   9.388  28.927  1.00 17.12           H
ATOM   2257 1HB  GLN A 127       9.210   9.344  26.641  1.00 20.42           H
ATOM   2258 2HB  GLN A 127       9.447  10.422  27.746  1.00 20.42           H
ATOM   2259 1HG  GLN A 127       9.709   8.496  29.229  1.00 23.64           H
ATOM   2260 2HG  GLN A 127       9.942   7.701  27.907  1.00 23.64           H
ATOM   2261 1HE2 GLN A 127      12.829   9.937  27.524  1.00 23.51           H
ATOM   2262 2HE2 GLN A 127      11.454  10.175  27.003  1.00 23.51           H
ATOM   2263  H0  GLN A 127       7.247   8.057  26.549  1.00 15.80           H
ATOM   2264  N   ALA A 128       6.567  11.541  28.495  1.00 14.60           N
ATOM   2265  CA  ALA A 128       5.991  12.836  28.202  1.00 15.13           C
ATOM   2266  C   ALA A 128       7.055  13.765  27.595  1.00 14.53           C
ATOM   2267  O   ALA A 128       8.171  13.801  28.093  1.00 17.82           O
ATOM   2268  CB  ALA A 128       5.449  13.530  29.446  1.00 19.07           C
ATOM   2269  HA  ALA A 128       5.262  12.722  27.557  1.00 18.15           H
ATOM   2270 1HB  ALA A 128       4.784  12.975  29.858  1.00 28.60           H
ATOM   2271 2HB  ALA A 128       5.057  14.370  29.198  1.00 28.60           H
ATOM   2272 3HB  ALA A 128       6.167  13.683  30.065  1.00 28.60           H
ATOM   2273  H0  ALA A 128       6.647  11.287  29.313  1.00 17.52           H
ATOM   2274  N   GLU A 129       6.645  14.512  26.589  1.00 14.49           N
ATOM   2275  CA  GLU A 129       7.353  15.704  26.129  1.00 16.47           C
ATOM   2276  C   GLU A 129       6.463  16.877  26.542  1.00 13.65           C
ATOM   2277  O   GLU A 129       5.415  17.080  25.981  1.00 15.11           O
ATOM   2278  CB  GLU A 129       7.556  15.623  24.623  1.00 21.45           C
ATOM   2279  CG  GLU A 129       8.370  16.808  24.114  1.00 34.19           C
ATOM   2280  CD  GLU A 129       8.514  16.819  22.605  1.00 44.96           C
ATOM   2281  OE1 GLU A 129       8.622  17.949  22.069  1.00 57.46           O
ATOM   2282  OE2 GLU A 129       8.484  15.700  22.031  1.00 46.91           O
ATOM   2283  HA  GLU A 129       8.221  15.770  26.579  1.00 19.77           H
ATOM   2284 1HB  GLU A 129       8.016  14.798  24.403  1.00 25.74           H
ATOM   2285 2HB  GLU A 129       6.693  15.611  24.181  1.00 25.74           H
ATOM   2286 1HG  GLU A 129       7.941  17.631  24.397  1.00 41.02           H
ATOM   2287 2HG  GLU A 129       9.253  16.781  24.516  1.00 41.02           H
ATOM   2288  H0  GLU A 129       5.922  14.285  26.182  1.00 17.39           H
ATOM   2289  N   PHE A 130       6.875  17.600  27.569  1.00 13.55           N
ATOM   2290  CA  PHE A 130       5.967  18.648  28.057  1.00 12.38           C
ATOM   2291  C   PHE A 130       5.881  19.806  27.092  1.00 12.02           C
ATOM   2292  O   PHE A 130       6.858  20.213  26.435  1.00 16.02           O
ATOM   2293  CB  PHE A 130       6.451  19.152  29.403  1.00 15.24           C
ATOM   2294  CG  PHE A 130       6.241  18.165  30.542  1.00 17.16           C
ATOM   2295  CD1 PHE A 130       7.241  17.802  31.428  1.00 25.40           C
ATOM   2296  CD2 PHE A 130       4.985  17.628  30.722  1.00 16.32           C
ATOM   2297  CE1 PHE A 130       6.948  16.911  32.443  1.00 27.74           C
ATOM   2298  CE2 PHE A 130       4.703  16.712  31.698  1.00 20.05           C
ATOM   2299  CZ  PHE A 130       5.703  16.333  32.553  1.00 24.80           C
ATOM   2300  HA  PHE A 130       5.072  18.263  28.168  1.00 14.86           H
ATOM   2301 1HB  PHE A 130       7.397  19.356  29.337  1.00 18.29           H
ATOM   2302 2HB  PHE A 130       5.986  19.976  29.614  1.00 18.29           H
ATOM   2303  HD1 PHE A 130       8.098  18.153  31.341  1.00 30.48           H
ATOM   2304  HD2 PHE A 130       4.299  17.900  30.156  1.00 19.58           H
ATOM   2305  HE1 PHE A 130       7.606  16.696  33.064  1.00 33.29           H
ATOM   2306  HE2 PHE A 130       3.849  16.354  31.779  1.00 24.06           H
ATOM   2307  HZ  PHE A 130       5.541  15.690  33.205  1.00 29.76           H
ATOM   2308  H0  PHE A 130       7.641  17.463  27.935  1.00 16.26           H
ATOM   2309  N   ASN A 131       4.682  20.345  26.949  1.00 10.22           N
ATOM   2310  CA  ASN A 131       4.374  21.582  26.192  1.00 10.12           C
ATOM   2311  C   ASN A 131       3.883  22.571  27.214  1.00  8.87           C
ATOM   2312  O   ASN A 131       2.800  22.440  27.761  1.00  9.22           O
ATOM   2313  CB  ASN A 131       3.330  21.282  25.144  1.00 11.57           C
ATOM   2314  CG  ASN A 131       2.911  22.522  24.389  1.00 13.12           C
ATOM   2315  ND2 ASN A 131       1.623  22.806  24.353  1.00 13.74           N
ATOM   2316  OD1 ASN A 131       3.780  23.206  23.847  1.00 13.31           O
ATOM   2317  HA  ASN A 131       5.188  21.922  25.764  1.00 12.14           H
ATOM   2318 1HB  ASN A 131       3.685  20.632  24.517  1.00 13.88           H
ATOM   2319 2HB  ASN A 131       2.553  20.891  25.571  1.00 13.88           H
ATOM   2320 1HD2 ASN A 131       1.348  23.504  23.933  1.00 16.49           H
ATOM   2321 2HD2 ASN A 131       1.058  22.292  24.750  1.00 16.49           H
ATOM   2322  H0  ASN A 131       4.023  19.943  27.329  1.00 12.27           H
ATOM   2323  N   LEU A 132       4.707  23.583  27.495  1.00  8.89           N
ATOM   2324  CA  LEU A 132       4.377  24.538  28.525  1.00  8.94           C
ATOM   2325  C   LEU A 132       3.289  25.486  28.021  1.00  8.17           C
ATOM   2326  O   LEU A 132       3.464  26.169  27.014  1.00  9.48           O
ATOM   2327  CB  LEU A 132       5.597  25.370  28.916  1.00  9.41           C
ATOM   2328  CG  LEU A 132       5.375  26.431  29.969  1.00  9.54           C
ATOM   2329  CD1 LEU A 132       4.978  25.818  31.313  1.00 10.83           C
ATOM   2330  CD2 LEU A 132       6.628  27.272  30.166  1.00 11.04           C
ATOM   2331  HA  LEU A 132       4.047  24.060  29.314  1.00 10.73           H
ATOM   2332 1HB  LEU A 132       6.286  24.766  29.235  1.00 11.29           H
ATOM   2333 2HB  LEU A 132       5.938  25.803  28.118  1.00 11.29           H
ATOM   2334  HG  LEU A 132       4.651  27.019  29.670  1.00 11.45           H
ATOM   2335 1HD1 LEU A 132       4.834  26.518  31.954  1.00 16.24           H
ATOM   2336 2HD1 LEU A 132       5.680  25.241  31.622  1.00 16.24           H
ATOM   2337 3HD1 LEU A 132       4.170  25.310  31.207  1.00 16.24           H
ATOM   2338 1HD2 LEU A 132       6.463  27.941  30.834  1.00 16.56           H
ATOM   2339 2HD2 LEU A 132       6.862  27.697  29.337  1.00 16.56           H
ATOM   2340 3HD2 LEU A 132       7.351  26.707  30.450  1.00 16.56           H
ATOM   2341  H0  LEU A 132       5.443  23.666  27.058  1.00 10.67           H
ATOM   2342  N   VAL A 133       2.203  25.574  28.758  1.00  8.00           N
ATOM   2343  CA  VAL A 133       1.109  26.468  28.507  1.00  8.32           C
ATOM   2344  C   VAL A 133       0.842  27.289  29.768  1.00  8.24           C
ATOM   2345  O   VAL A 133       1.215  26.879  30.880  1.00  8.63           O
ATOM   2346  CB  VAL A 133      -0.168  25.763  28.025  1.00  9.78           C
ATOM   2347  CG1 VAL A 133       0.153  24.992  26.740  1.00 11.59           C
ATOM   2348  CG2 VAL A 133      -0.757  24.859  29.091  1.00 10.47           C
ATOM   2349  HA  VAL A 133       1.389  27.088  27.802  1.00  9.98           H
ATOM   2350  HB  VAL A 133      -0.832  26.450  27.809  1.00 11.74           H
ATOM   2351 1HG1 VAL A 133       0.523  25.593  26.089  1.00 17.39           H
ATOM   2352 2HG1 VAL A 133      -0.651  24.599  26.392  1.00 17.39           H
ATOM   2353 3HG1 VAL A 133       0.789  24.299  26.933  1.00 17.39           H
ATOM   2354 1HG2 VAL A 133      -1.554  24.444  28.754  1.00 15.70           H
ATOM   2355 2HG2 VAL A 133      -0.971  25.379  29.869  1.00 15.70           H
ATOM   2356 3HG2 VAL A 133      -0.118  24.181  29.325  1.00 15.70           H
ATOM   2357  H0  VAL A 133       2.144  25.056  29.443  1.00  9.60           H
ATOM   2358  N   GLU A 134       0.216  28.444  29.600  1.00  8.41           N
ATOM   2359  CA  GLU A 134      -0.161  29.245  30.778  1.00  8.90           C
ATOM   2360  C  AGLU A 134      -1.579  28.935  31.178  0.46 10.49           C
ATOM   2361  C  BGLU A 134      -1.670  29.248  30.991  0.54  9.60           C
ATOM   2362  O  AGLU A 134      -1.803  29.229  32.391  0.46  9.16           O
ATOM   2363  O  BGLU A 134      -2.312  29.929  31.814  0.54  9.53           O
ATOM   2364  CB  GLU A 134       0.274  30.709  30.626  1.00  8.69           C
ATOM   2365  CG  GLU A 134       1.761  30.784  30.382  1.00  9.39           C
ATOM   2366  CD  GLU A 134       2.208  30.662  28.949  1.00  8.91           C
ATOM   2367  OE1 GLU A 134       1.389  30.857  27.996  1.00  9.77           O
ATOM   2368  OE2 GLU A 134       3.402  30.420  28.696  1.00  9.84           O
ATOM   2369  HA AGLU A 134       0.389  28.894  31.508  1.00 10.68           H
ATOM   2370 1HB  GLU A 134      -0.199  31.115  29.882  1.00 10.43           H
ATOM   2371 2HB  GLU A 134       0.050  31.201  31.431  1.00 10.43           H
ATOM   2372 1HG  GLU A 134       2.084  31.630  30.730  1.00 11.26           H
ATOM   2373 2HG  GLU A 134       2.188  30.079  30.894  1.00 11.26           H
ATOM   2374  H0  GLU A 134       0.030  28.725  28.808  1.00 10.09           H
ATOM   2375  N   ASP A 135      -2.388  28.448  30.241  1.00  9.44           N
ATOM   2376  CA  ASP A 135      -3.810  28.221  30.385  1.00 12.60           C
ATOM   2377  C   ASP A 135      -4.151  27.001  29.517  1.00 11.83           C
ATOM   2378  O   ASP A 135      -3.639  26.904  28.415  1.00 13.40           O
ATOM   2379  CB AASP A 135      -4.724  29.424  30.247  0.57 15.12           C
ATOM   2380  CB BASP A 135      -4.539  29.413  29.715  0.43 14.57           C
ATOM   2381  CG AASP A 135      -4.478  30.369  31.436  0.57 13.11           C
ATOM   2382  CG BASP A 135      -6.022  29.647  29.751  0.43 15.94           C
ATOM   2383  OD1AASP A 135      -3.658  31.274  31.185  0.57 15.19           O
ATOM   2384  OD2AASP A 135      -4.988  30.222  32.555  0.57 20.72           O
ATOM   2385  OD1BASP A 135      -6.652  30.660  29.320  0.43 16.94           O
ATOM   2386  OD2BASP A 135      -6.667  28.703  30.285  0.43 22.25           O
ATOM   2387  HA AASP A 135      -3.927  27.916  31.309  1.00 15.12           H
ATOM   2388 1HB AASP A 135      -4.540  29.885  29.413  0.57 18.15           H
ATOM   2389 2HB AASP A 135      -5.650  29.136  30.238  0.57 18.15           H
ATOM   2390 1HB BASP A 135      -4.132  30.215  30.077  0.43 17.49           H
ATOM   2391 2HB BASP A 135      -4.295  29.384  28.776  0.43 17.49           H
ATOM   2392  H0 AASP A 135      -2.035  28.251  29.483  1.00 11.33           H
ATOM   2393  N   PHE A 136      -4.991  26.102  30.016  1.00 12.90           N
ATOM   2394  CA  PHE A 136      -5.466  24.987  29.234  1.00 14.33           C
ATOM   2395  C   PHE A 136      -6.695  25.382  28.415  1.00 22.66           C
ATOM   2396  O   PHE A 136      -7.181  26.269  28.507  1.00 29.39           O
ATOM   2397  CB  PHE A 136      -5.860  23.828  30.144  1.00 14.19           C
ATOM   2398  CG  PHE A 136      -4.748  23.210  30.940  1.00 11.73           C
ATOM   2399  CD1 PHE A 136      -4.928  23.008  32.304  1.00 12.80           C
ATOM   2400  CD2 PHE A 136      -3.539  22.795  30.378  1.00 12.49           C
ATOM   2401  CE1 PHE A 136      -3.938  22.403  33.057  1.00 12.14           C
ATOM   2402  CE2 PHE A 136      -2.572  22.184  31.175  1.00 11.61           C
ATOM   2403  CZ  PHE A 136      -2.756  21.960  32.503  1.00 11.73           C
ATOM   2404  HA  PHE A 136      -4.755  24.693  28.627  1.00 17.20           H
ATOM   2405 1HB  PHE A 136      -6.539  24.142  30.761  1.00 17.03           H
ATOM   2406 2HB  PHE A 136      -6.264  23.135  29.597  1.00 17.03           H
ATOM   2407  HD1 PHE A 136      -5.718  23.280  32.711  1.00 15.36           H
ATOM   2408  HD2 PHE A 136      -3.378  22.926  29.471  1.00 14.99           H
ATOM   2409  HE1 PHE A 136      -4.075  22.291  33.970  1.00 14.56           H
ATOM   2410  HE2 PHE A 136      -1.771  21.918  30.783  1.00 13.93           H
ATOM   2411  HZ  PHE A 136      -2.112  21.528  33.015  1.00 14.07           H
ATOM   2412  H0  PHE A 136      -5.259  26.187  30.828  1.00 15.48           H
TER    2413      PHE A 136 
HETATM 2414  C1 AEMC A 137      21.456 -14.265  47.734  0.44 19.82           C
HETATM 2415  C2 AEMC A 137      20.403 -14.716  48.450  0.44 18.89           C
HETATM 2416 HG  AEMC A 137      20.149 -15.416  46.556  0.44 12.29          HG
HETATM 2417 HG  BEMC A 137      20.189 -14.885  45.154  0.24 11.40          HG
HETATM 2418 HG  CEMC A 137      20.030 -16.386  46.924  0.11 19.55          HG
HETATM 2419  C1  GOL   138      14.025  -0.921  46.905  0.72 21.80           C
HETATM 2420  O1  GOL   138      14.972   0.158  46.947  0.72 28.06           O
HETATM 2421  C2  GOL   138      14.276  -1.721  45.622  0.72 28.31           C
HETATM 2422  O2  GOL   138      14.158  -0.827  44.490  0.72 46.31           O
HETATM 2423  C3  GOL   138      13.041  -2.656  45.654  0.72 18.94           C
HETATM 2424  O3  GOL   138      12.961  -3.264  44.347  0.72 22.48           O
HETATM 2425  C1  GOL   139      14.561  -3.362  41.138  0.91 22.40           C
HETATM 2426  O1  GOL   139      15.084  -4.063  42.206  0.91 19.34           O
HETATM 2427  C2  GOL   139      14.937  -1.887  41.101  0.91 22.46           C
HETATM 2428  O2  GOL   139      14.264  -1.158  42.122  0.91 27.37           O
HETATM 2429  C3  GOL   139      14.744  -1.239  39.748  0.91 20.68           C
HETATM 2430  O3  GOL   139      15.070   0.137  39.717  0.91 24.02           O
HETATM 2431  O   HOH   200      11.188   1.909  30.804  1.00 10.25           O
HETATM 2432  O   HOH   201       9.696  -4.177  45.568  1.00  9.69           O
HETATM 2433  O   HOH   202       2.968 -10.289  47.752  1.00  9.31           O
HETATM 2434  O   HOH   203      13.827 -15.806  41.743  1.00 15.15           O
HETATM 2435  O   HOH   204       5.926 -20.668  45.795  1.00 11.01           O
HETATM 2436  O   HOH   205       1.749 -16.529  35.592  1.00 14.26           O
HETATM 2437  O   HOH   206      15.334  -3.502  32.524  1.00 10.08           O
HETATM 2438  O   HOH   207       8.296  -1.260  57.458  1.00 12.48           O
HETATM 2439  O   HOH   208       8.189   2.263  43.922  1.00  9.38           O
HETATM 2440  O   HOH   209      -2.269 -14.955  44.568  1.00 14.73           O
HETATM 2441  O   HOH   210      16.909  -6.113  36.195  1.00 10.45           O
HETATM 2442  O   HOH   211      15.469 -10.662  52.883  1.00 14.14           O
HETATM 2443  O   HOH   212       4.648 -20.127  53.649  1.00 15.36           O
HETATM 2444  O   HOH   213       1.054 -20.293  45.865  1.00 12.99           O
HETATM 2445  O   HOH   214       3.546  28.847  26.493  1.00  9.21           O
HETATM 2446  O   HOH   215      -1.008  29.051  27.062  1.00 14.92           O
HETATM 2447  O   HOH   216      -1.070  31.900  27.462  1.00 13.31           O
HETATM 2448  O   HOH   217      21.227  -0.696  36.146  1.00 18.55           O
HETATM 2449  O   HOH   218      19.007   0.228  28.168  1.00 17.31           O
HETATM 2450  O   HOH   219       1.059 -12.992  57.724  1.00 13.24           O
HETATM 2451  O   HOH   220       7.692 -22.677  46.530  1.00 13.46           O
HETATM 2452  O   HOH   221       7.192  24.020  26.099  1.00 14.22           O
HETATM 2453  O   HOH   222       0.023  -9.970  58.545  1.00 12.89           O
HETATM 2454  O   HOH   223      13.010 -23.366  54.968  1.00 27.54           O
HETATM 2455  O   HOH   224      -1.308 -13.240  42.563  1.00 11.56           O
HETATM 2456  O   HOH   225      14.229 -14.100  60.250  1.00 18.74           O
HETATM 2457  O   HOH   226       6.327 -19.874  55.911  1.00 12.04           O
HETATM 2458  O   HOH   227       0.780 -15.044  42.162  1.00 13.03           O
HETATM 2459  O   HOH   228       9.738   1.902  41.772  1.00 16.40           O
HETATM 2460  O   HOH   229       6.443 -23.705  43.546  1.00 26.75           O
HETATM 2461  O  AHOH   230      -0.522 -15.232  46.856  0.50  8.50           O
HETATM 2462  O  BHOH   231      -0.857 -15.247  46.433  0.50 12.84           O
HETATM 2463  O   HOH   232      11.319   4.160  29.234  1.00 19.48           O
HETATM 2464  O   HOH   233      12.171   5.761  35.790  1.00 28.38           O
HETATM 2465  O   HOH   234      26.046  -7.992  32.673  1.00 18.35           O
HETATM 2466  O   HOH   235       4.866 -18.239  57.899  1.00 16.49           O
HETATM 2467  O   HOH   236      22.194  -5.255  41.497  1.00 31.51           O
HETATM 2468  O   HOH   237      24.749 -17.806  35.714  1.00 18.72           O
HETATM 2469  O   HOH   238       8.544   5.523  26.113  1.00 26.55           O
HETATM 2470  O   HOH   239       4.111 -17.077  37.111  1.00 14.82           O
HETATM 2471  O   HOH   240       6.638 -18.583  30.382  1.00 23.90           O
HETATM 2472  O   HOH   241      16.102  -7.280  26.191  1.00 19.29           O
HETATM 2473  O   HOH   242      17.665 -11.897  54.022  1.00 22.83           O
HETATM 2474  O   HOH   243       4.149  25.837  24.433  1.00 17.62           O
HETATM 2475  O   HOH   244       1.522  -4.130  60.327  1.00 22.91           O
HETATM 2476  O   HOH   245       0.425  29.675  34.310  1.00 22.25           O
HETATM 2477  O   HOH   246      18.009 -14.860  54.468  1.00 24.22           O
HETATM 2478  O   HOH   247      16.589   1.594  27.537  1.00 20.02           O
HETATM 2479  O   HOH   248      16.026 -19.475  47.596  1.00 17.44           O
HETATM 2480  O   HOH   249       2.022 -13.431  64.647  1.00 28.77           O
HETATM 2481  O   HOH   250      -2.734  32.717  29.578  1.00 16.69           O
HETATM 2482  O   HOH   251      22.006 -12.893  43.557  1.00 29.53           O
HETATM 2483  O  AHOH   252      21.124  -6.736  27.330  0.50 12.23           O
HETATM 2484  O  BHOH   253      22.031  -5.853  27.281  0.50 19.23           O
HETATM 2485  O   HOH   254      -0.580 -15.102  57.735  1.00 21.48           O
HETATM 2486  O   HOH   255      16.624  -6.394  54.105  1.00 20.53           O
HETATM 2487  O   HOH   256       1.548 -16.303  61.669  1.00 25.33           O
HETATM 2488  O  AHOH   257     -10.869 -13.991  52.194  0.50 16.20           O
HETATM 2489  O  BHOH   258     -11.393 -13.295  52.901  0.50 19.81           O
HETATM 2490  O   HOH   259      12.993 -17.540  39.434  0.50 20.69           O
HETATM 2491  O   HOH   260      14.270   0.947  37.404  1.00 20.39           O
HETATM 2492  O   HOH   261      21.939 -10.467  46.570  1.00 25.77           O
HETATM 2493  O  AHOH   262      24.233 -10.777  42.647  0.50 25.41           O
HETATM 2494  O  BHOH   263      24.248 -11.326  43.131  0.50 27.52           O
HETATM 2495  O  AHOH   264       7.108 -17.902  37.894  0.50 13.63           O
HETATM 2496  O  BHOH   265       6.673 -19.417  37.478  0.50 22.23           O
HETATM 2497  O   HOH   266      10.690  -2.473  43.179  1.00 27.31           O
HETATM 2498  O   HOH   267      22.480  -7.093  43.636  1.00 30.13           O
HETATM 2499  O  AHOH   268      -2.913  -3.223  58.932  0.50 12.00           O
HETATM 2500  O  BHOH   269      -2.666  -3.989  59.463  0.50 20.81           O
HETATM 2501  O   HOH   270      15.615 -22.049  47.075  1.00 32.74           O
HETATM 2502  O   HOH   271      -5.257  32.838  28.376  1.00 19.99           O
HETATM 2503  O   HOH   272       9.685 -22.601  48.541  1.00 22.04           O
HETATM 2504  O   HOH   273      -0.749 -17.304  42.576  1.00 22.34           O
HETATM 2505  O   HOH   274       1.521 -13.697  38.438  1.00 19.15           O
HETATM 2506  O   HOH   275      17.505   3.786  26.155  1.00 36.80           O
HETATM 2507  O   HOH   276       5.773  -0.895  23.982  1.00 19.92           O
HETATM 2508  O   HOH   277      11.738  -0.251  41.648  1.00 24.66           O
HETATM 2509  O   HOH   278       9.451  25.133  30.195  1.00 24.95           O
HETATM 2510  O   HOH   279      21.289 -20.759  38.107  1.00 22.69           O
HETATM 2511  O   HOH   280      12.425 -23.786  50.895  1.00 26.85           O
HETATM 2512  O   HOH   281      -3.578 -16.878  34.075  1.00 22.15           O
HETATM 2513  O  AHOH   282      17.909 -22.351  50.121  0.50 24.90           O
HETATM 2514  O  BHOH   283      18.334 -21.673  51.048  0.50 25.88           O
HETATM 2515  O   HOH   284      11.494  -3.031  58.946  1.00 23.47           O
HETATM 2516  O   HOH   285      26.279 -13.593  36.346  1.00 28.28           O
HETATM 2517  O   HOH   286       8.361 -21.345  36.514  1.00 28.23           O
HETATM 2518  O   HOH   287      23.011  -7.654  36.978  1.00 21.20           O
HETATM 2519  O   HOH   288      10.639   1.635  21.484  1.00 29.04           O
HETATM 2520  O   HOH   289      19.398 -11.788  51.596  1.00 39.87           O
HETATM 2521  O   HOH   290      -7.895 -11.268  54.934  1.00 20.52           O
HETATM 2522  O   HOH   291       2.306 -20.048  29.231  1.00 33.14           O
HETATM 2523  O   HOH   292      -2.795 -10.742  57.456  1.00 26.00           O
HETATM 2524  O   HOH   293       9.611  17.504  28.658  1.00 33.93           O
HETATM 2525  O   HOH   294      26.607 -14.054  39.167  1.00 21.87           O
HETATM 2526  O  AHOH   295      -3.717  -8.823  59.077  0.50 16.06           O
HETATM 2527  O  BHOH   296      -2.834 -10.188  59.683  0.50 22.50           O
HETATM 2528  O   HOH   297       5.874  -6.204  65.145  1.00 25.23           O
HETATM 2529  O   HOH   298      -0.204 -22.103  44.144  1.00 24.57           O
HETATM 2530  O   HOH   299      24.153  -8.459  42.199  1.00 38.47           O
HETATM 2531  O   HOH   300      18.843  -8.471  50.819  1.00 26.66           O
HETATM 2532  O   HOH   301      10.580  14.875  28.158  1.00 32.87           O
HETATM 2533  O   HOH   302      -0.786 -16.633  59.981  1.00 21.59           O
HETATM 2534  O   HOH   303      10.994 -11.647  63.025  1.00 37.80           O
HETATM 2535  O   HOH   304      23.808  -7.282  39.497  1.00 42.35           O
HETATM 2536  O   HOH   305      10.805  -8.989  20.610  1.00 30.00           O
HETATM 2537  O   HOH   306       4.453 -19.366  38.789  1.00 31.17           O
HETATM 2538  O   HOH   307      21.996  -1.444  38.951  1.00 38.00           O
HETATM 2539  O   HOH   308      20.003  -6.414  51.346  1.00 41.89           O
HETATM 2540  O   HOH   309       7.849  -1.842  22.282  1.00 26.98           O
HETATM 2541  O   HOH   310      -1.379  -4.674  22.553  1.00 34.50           O
HETATM 2542  O   HOH   311      14.468  -3.744  54.982  1.00 22.83           O
HETATM 2543  O   HOH   312      25.177  -5.206  33.591  1.00 40.96           O
HETATM 2544  O   HOH   313      22.483 -14.831  53.515  1.00 46.31           O
HETATM 2545  O   HOH   314      -2.019 -21.610  28.261  1.00 38.70           O
HETATM 2546  O   HOH   315      15.411  -8.968  57.040  1.00 33.44           O
HETATM 2547  O   HOH   316       2.357  27.913  33.139  1.00  9.48           O
HETATM 2548  O   HOH   317      -5.031  32.623  25.641  0.50 27.11           O
HETATM 2549  O   HOH   318      15.795 -21.390  56.716  1.00 30.01           O
HETATM 2550  O   HOH   319      11.598 -15.916  40.252  1.00 21.39           O
HETATM 2551  O   HOH   320      -5.510 -13.438  41.813  1.00 43.38           O
HETATM 2552  O   HOH   321       9.639  -8.445  66.224  1.00 44.28           O
HETATM 2553  O  AHOH   322      17.426   2.298  35.643  0.55 24.64           O
HETATM 2554  O  BHOH   323      16.588   2.306  36.863  0.45 22.38           O
HETATM 2555  O   HOH   324       7.676 -16.454  65.534  1.00 45.06           O
HETATM 2556  O   HOH   325      20.060  -4.599  24.544  1.00 47.28           O
HETATM 2557  O   HOH   326      18.478  -6.395  24.528  1.00 34.55           O
HETATM 2558  O  AHOH   327      20.193  -4.688  43.061  0.50 20.66           O
HETATM 2559  O  BHOH   328      20.133  -2.993  43.081  0.50 33.26           O
HETATM 2560  O   HOH   329      -2.946 -13.246  58.467  1.00 29.34           O
HETATM 2561  O   HOH   330      -9.060 -14.429  54.506  1.00 48.46           O
HETATM 2562  O   HOH   331      23.631 -14.537  45.028  1.00 36.09           O
HETATM 2563  O   HOH   332      -4.892  -9.646  55.782  1.00 23.97           O
HETATM 2564  O   HOH   333      11.332 -19.069  31.870  1.00 43.87           O
HETATM 2565  O   HOH   334      12.403   2.707  38.623  1.00 35.38           O
HETATM 2566  O   HOH   335      14.040  11.542  27.530  1.00 34.07           O
HETATM 2567  O   HOH   336      21.146  -9.356  23.856  1.00 44.12           O
HETATM 2568  O   HOH   337       6.655  23.051  23.406  1.00 35.27           O
HETATM 2569  O   HOH   338      23.826  -3.190  28.346  1.00 40.27           O
HETATM 2570  O   HOH   339      -0.485 -15.445  25.061  1.00 42.15           O
HETATM 2571  O   HOH   340      17.590 -22.837  54.611  1.00 37.32           O
HETATM 2572  O   HOH   341      23.905  -4.132  40.477  1.00 40.20           O
HETATM 2573  O   HOH   342      -7.490 -20.641  53.268  1.00 35.62           O
HETATM 2574  O   HOH   343       0.239  -1.402  58.437  1.00 37.31           O
HETATM 2575  O   HOH   344       4.413  -3.166  23.625  1.00 34.53           O
HETATM 2576  O   HOH   345      10.822 -18.688  39.370  1.00 31.15           O
HETATM 2577  O   HOH   346      -3.757  25.515  25.921  1.00 31.89           O
HETATM 2578  O   HOH   347      19.809 -15.162  51.980  1.00 37.85           O
HETATM 2579  O   HOH   348       0.860 -17.836  56.702  1.00 35.68           O
HETATM 2580  O   HOH   349      13.013  -5.869  24.930  1.00 31.32           O
HETATM 2581  O   HOH   350      12.450  -0.995  57.289  1.00 33.26           O
HETATM 2582  O   HOH   351      14.463 -24.302  52.253  0.50 34.23           O
HETATM 2583  O   HOH   352      25.659 -15.223  43.282  1.00 43.38           O
HETATM 2584  O   HOH   353      13.761 -22.139  33.061  1.00 43.70           O
HETATM 2585  O   HOH   354      16.675  -9.998  23.651  1.00 41.13           O
HETATM 2586  O   HOH   355      11.195 -24.304  52.804  1.00 32.51           O
HETATM 2587  O   HOH   356       7.538  -3.678  62.927  1.00 32.66           O
HETATM 2588  O   HOH   357      -9.820  24.357  29.859  1.00 42.91           O
HETATM 2589  O   HOH   358       5.884 -18.188  27.939  1.00 38.34           O
HETATM 2590  O   HOH   359       8.459 -12.562  21.783  1.00 45.05           O
HETATM 2591  O   HOH   360      10.361 -18.129  64.753  1.00 39.29           O
HETATM 2592  O   HOH   361      -6.917 -13.386  56.357  1.00 49.21           O
HETATM 2593  O   HOH   362      11.551  -9.490  63.550  1.00 41.38           O
HETATM 2594  O   HOH   363      20.776  -3.876  49.328  1.00 44.64           O
HETATM 2595  O   HOH   364       0.491 -17.449  39.620  1.00 45.28           O
HETATM 2596  O   HOH   365      24.294 -10.556  45.531  0.50 36.83           O
HETATM 2597  O   HOH   366      -6.677 -12.657  58.992  1.00 42.57           O
HETATM 2598  O   HOH   367      -4.474 -16.571  57.938  0.50 41.12           O
HETATM 2599  O   HOH   368      17.429  -2.819  43.402  1.00 33.55           O
HETATM 2600  O   HOH   369       7.447 -10.250  66.711  1.00 44.17           O
HETATM 2601  O   HOH   370      27.499 -17.998  43.524  1.00 41.51           O
HETATM 2602  O   HOH   371      23.220   0.127  34.519  1.00 39.32           O
HETATM 2603  O   HOH   372      13.091  -9.488  58.728  1.00 44.61           O
HETATM 2604  O   HOH   373       3.905 -20.356  36.600  0.50 29.76           O
HETATM 2605  O   HOH   374      24.987 -17.923  38.482  1.00 42.18           O
HETATM 2606  O   HOH   375      24.312 -12.737  49.400  0.50 30.43           O
HETATM 2607  O   HOH   376      14.538  15.673  26.329  1.00 47.73           O
HETATM 2608  O   HOH   377       4.473 -21.544  39.642  0.50 42.36           O
HETATM 2609  O   HOH   378      16.859 -12.667  58.775  0.50 31.74           O
HETATM 2610  O   HOH   379       3.655 -11.805  65.706  1.00 46.50           O
HETATM 2611  O   HOH   380       0.279  25.054  22.957  1.00 32.97           O
HETATM 2612  O   HOH   381       7.839 -12.324  64.969  1.00 36.49           O
HETATM 2613  O   HOH   382       4.757 -10.504  33.027  1.00 17.97           O
HETATM 2614  O   HOH   383       3.342 -12.023  19.979  1.00 45.09           O
HETATM 2615  O   HOH   384      24.693 -16.047  49.204  1.00 43.82           O
HETATM 2616  O   HOH   385      -1.685  -6.429  20.184  0.50 35.35           O
HETATM 2617  O   HOH   386       6.256 -14.141  66.871  0.50 31.88           O
HETATM 2618  O   HOH   387      -4.278 -19.220  35.616  1.00 41.65           O
HETATM 2619  O   HOH   388      23.769 -20.201  45.501  1.00 30.09           O
HETATM 2620  O   HOH   389      17.972 -29.271  42.811  0.50 39.18           O
HETATM 2621  O   HOH   390      15.945 -18.834  59.109  1.00 32.57           O
HETATM 2622  O   HOH   391       8.402  22.432  29.539  0.50 38.29           O
HETATM 2623  O   HOH   392      21.665  -2.584  41.391  0.50 33.91           O
HETATM 2624  O   HOH   393      12.082 -21.542  31.612  1.00 36.47           O
HETATM 2625  O   HOH   394      -7.041 -20.679  55.773  0.50 32.08           O
HETATM 2626  O   HOH   395      -0.617 -23.822  36.295  0.50 37.18           O
HETATM 2627  O   HOH   396       6.796 -21.847  38.780  0.50 29.34           O
HETATM 2628  O   HOH   397      15.308  11.471  25.362  1.00 43.99           O
HETATM 2629  O   HOH   398      20.924 -22.367  51.732  0.50 38.43           O
HETATM 2630  O   HOH   399      10.757  20.721  24.503  0.50 30.38           O
HETATM 2631  O   HOH   400      -0.340 -11.415  20.596  0.50 35.41           O
HETATM 2632  O   HOH   401      -7.097 -14.545  49.059  1.00 23.90           O
HETATM 2633  O   HOH   402      -4.026 -16.933  43.839  1.00 44.09           O
HETATM 2634  O   HOH   403      13.770 -23.537  35.749  1.00 32.34           O
HETATM 2635  O   HOH   404      15.739 -22.567  59.997  0.50 23.75           O
HETATM 2636  O   HOH   405       3.380  -9.070  31.661  1.00 26.18           O
HETATM 2637  O   HOH   406       8.678 -17.882  39.608  1.00 39.20           O
HETATM 2638  O   HOH   407      13.407 -22.330  20.196  0.50 25.71           O
HETATM 2639  O   HOH   408       0.111  -7.696  65.590  0.50 29.22           O
HETATM 2640  O   HOH   409      11.545 -22.191  34.152  0.50 35.94           O
HETATM 2641  O  BHOH   410       1.759  -3.278  24.542  0.50 19.81           O
HETATM 2642  O   HOH   411       5.443  -8.089  66.848  1.00 45.53           O
HETATM 2643  O   HOH   412      25.198  -1.014  33.174  0.50 35.98           O
HETATM 2644  O   HOH   413       0.394  -1.506  23.165  1.00 39.95           O
HETATM 2645  O   HOH   414      12.817 -23.943  46.318  0.50 30.36           O
HETATM 2646  O   HOH   415       8.673 -20.061  38.941  0.50 32.19           O
HETATM 2647  O   HOH   416       6.472 -21.147  29.612  0.50 33.84           O
HETATM 2648  O   HOH   417      -0.319 -15.399  37.379  1.00 41.25           O
HETATM 2649  O   HOH   418       7.095  20.278  23.552  0.50 33.67           O
HETATM 2650  O   HOH   419       2.941  -4.992  65.935  1.00 45.19           O
HETATM 2651  O   HOH   420      24.254 -19.442  48.646  0.50 31.71           O
HETATM 2652  O   HOH   421      18.155   0.483  24.319  0.50 38.56           O
HETATM 2653  O   HOH   422      -3.077 -11.596  40.796  1.00 40.22           O
HETATM 2654  O   HOH   423       0.341  -5.423  24.401  1.00 24.05           O
HETATM 2655  O   HOH   424      -6.501 -14.762  45.052  1.00 42.92           O
HETATM 2656  O   HOH   425      20.206  -3.786  46.850  0.50 41.38           O
HETATM 2657  O   HOH   426       4.064 -14.741  66.076  1.00 49.81           O
HETATM 2658  O   HOH   427      10.256 -25.027  44.195  1.00 41.81           O
HETATM 2659  O   HOH   428      19.718   1.867  36.373  1.00 39.60           O
HETATM 2660  O   HOH   429      10.319  15.462  30.358  0.50 36.05           O
HETATM 2661  O   HOH   430      17.311 -23.347  52.094  0.50 33.74           O
HETATM 2662  O   HOH   431      12.505   2.993  20.556  0.50 37.99           O
HETATM 2663  O   HOH   432      23.682  -9.813  23.122  0.50 49.15           O
HETATM 2664  O   HOH   433      23.508 -23.002  48.687  0.50 39.31           O
HETATM 2665  O   HOH   434      16.326 -24.757  58.171  1.00 42.78           O
HETATM 2666  O   HOH   435       4.209 -10.079  67.122  0.50 35.55           O
HETATM 2667  O   HOH   436      -1.907  -3.183  61.893  0.50 34.79           O
HETATM 2668  O   HOH   437      16.422  -6.960  56.600  1.00 42.59           O
HETATM 2669  O   HOH   438      18.804  -4.937  53.107  0.50 23.91           O
HETATM 2670  O   HOH   439      12.631 -16.935  19.490  0.50 34.55           O
HETATM 2671  O   HOH   440      -9.010 -15.596  42.977  0.50 35.35           O
HETATM 2672  O   HOH   441      23.076  -5.704  24.860  0.50 40.85           O
HETATM 2673  O   HOH   442      20.773  -7.950  49.602  0.50 34.79           O
HETATM 2674  O  BHOH   443      26.770 -10.854  36.083  0.52 22.97           O
HETATM 2675  O  AHOH   444      25.048  -8.638  36.682  0.48 34.12           O
HETATM 2676  O  CHOH   445      10.673  -4.922  42.746  0.16 16.29           O
HETATM 2677  O   HOH   446      14.416  -0.892  21.477  0.50 32.92           O
HETATM 2678  O   HOH   447      -4.312 -12.071  63.899  0.50 32.75           O
HETATM 2679  O   HOH   448       9.544  19.670  25.387  0.50 33.20           O
HETATM 2680  O   HOH   449      -2.517 -15.405  59.107  0.50 48.70           O
HETATM 2681  O   HOH   450      12.221  15.409  25.667  0.50 34.45           O
HETATM 2682  O   HOH   451       0.161 -17.824  21.899  0.50 43.33           O
HETATM 2683  O   HOH   452       2.612 -23.381  32.875  0.50 36.80           O
HETATM 2684  O   HOH   453      -3.024 -23.922  30.410  0.50 41.04           O
HETATM 2685  O   HOH   454      19.229   4.905  28.424  1.00 42.34           O
HETATM 2686  O   HOH   455      17.325 -25.884  55.939  0.50 48.58           O
HETATM 2687  O   HOH   456      -2.035 -15.718  22.297  0.50 44.35           O
HETATM 2688  O   HOH   457      15.800 -16.360  59.917  0.50 35.21           O
HETATM 2689  O   HOH   458      15.608  -2.671  22.329  0.50 33.33           O
HETATM 2690  O   HOH   459       9.810  20.324  27.826  0.50 32.76           O
HETATM 2691  O   HOH   460       9.310  23.768  27.840  0.50 39.83           O
HETATM 2692  O   HOH   461      24.112 -13.058  51.866  0.50 39.20           O
HETATM 2693  O   HOH   462     -13.733  26.034  29.904  0.50 41.04           O
HETATM 2694  O   HOH   463      18.875 -10.409  21.390  0.50 37.79           O
HETATM 2695  O   HOH   464      19.002  -1.078  23.231  0.50 44.51           O
HETATM 2696  O   HOH   465      -4.164 -21.510  35.632  0.50 37.75           O
HETATM 2697  O   HOH   466      -2.477 -16.489  62.918  0.50 35.53           O
HETATM 2698  O   HOH   467      14.911 -19.462  19.527  1.00 47.64           O
HETATM 2699  O   HOH   468      20.054 -17.930  60.106  0.50 37.24           O
HETATM 2700  O   HOH   469      16.733   5.018  23.864  0.50 32.33           O
HETATM 2701  O   HOH   470      21.821 -11.932  49.041  0.50 34.24           O
HETATM 2702  O   HOH   471      18.943 -15.927  59.418  0.50 38.38           O
HETATM 2703  O   HOH   472     -10.731 -15.685  50.596  1.00 50.06           O
HETATM 2704  O   HOH   473      13.317  -6.563  58.621  1.00 49.80           O
HETATM 2705  O   HOH   474      17.547  -2.560  46.140  1.00 50.61           O
HETATM 2706  O   HOH   475      -7.529  27.039  26.097  1.00 43.98           O
HETATM 2707  O   HOH   476      -9.956 -15.116  47.933  1.00 45.65           O
HETATM 2708  O   HOH   477      26.743 -11.870  40.249  1.00 43.91           O
HETATM 2709  O   HOH   478       9.805  -6.198  64.750  1.00 44.94           O
HETATM 2710  O   HOH   479      -0.577 -20.523  41.975  1.00 49.06           O
HETATM 2711  O   HOH   480      -9.916  26.890  30.111  1.00 51.19           O
HETATM 2712  O   HOH   481       2.914  -7.533  66.781  1.00 47.29           O
HETATM 2713  O   HOH   482       5.425  -9.463  49.223  1.00 51.77           O
HETATM 2714  O   HOH   483       0.241  -5.525  64.583  1.00 53.98           O
HETATM 2715  O   HOH   484      22.433  -7.621  47.638  1.00 51.63           O
HETATM 2716  O   HOH   485      17.540 -14.725  57.725  1.00 52.52           O
CONECT  677 2417
CONECT 2414 2415 2416
CONECT 2415 2414
CONECT 2416 2414
CONECT 2417  677
CONECT 2419 2420 2421
CONECT 2420 2419
CONECT 2421 2419 2422 2423
CONECT 2422 2421
CONECT 2423 2421 2424
CONECT 2424 2423
CONECT 2425 2426 2427
CONECT 2426 2425
CONECT 2427 2425 2428 2429
CONECT 2428 2427
CONECT 2429 2427 2430
CONECT 2430 2429
END
