# Supplementary material for: Identification of new, well-populated amino-acid sidechain rotamers involving hydroxyl-hydrogen atoms and sulfhydryl-hydrogen atoms
Source: BMC Struct Biol. 2008 Oct 7;8:41. doi: 10.1186/1472-6807-8-41 (PMC2569941; doi:10.1186/1472-6807-8-41)
Supplement: Additional file 1 — Manually-fitted hydrogen atoms in high resolution structures. In these high-resolution X-ray structures, the hydroxyl hydrogen atoms were removed if there is no corresponding electron density but if there is sufficient electron density due to hydrogen-bonding, the hydrogen atom position were fitted manually. [file 1472-6807-8-41-S1.zip › pdb/1f94.pdb]

ATOM      1  N   MET A   1      -2.497   8.268  11.475  1.00 25.14           N
ATOM      2  CA  MET A   1      -1.263   8.373  10.675  1.00 22.19           C
ATOM      3  C   MET A   1      -0.130   8.898  11.579  1.00 20.04           C
ATOM      4  O   MET A   1      -0.408   9.666  12.497  1.00 20.64           O
ATOM      5  CB  MET A   1      -1.549   9.374   9.552  1.00 25.60           C
ATOM      6  CG  MET A   1      -0.457   9.549   8.556  1.00 28.65           C
ATOM      7  SD  MET A   1      -0.855  10.509   7.116  1.00 27.02           S
ATOM      8  CE  MET A   1      -0.129  12.071   7.532  1.00 35.38           C
ATOM      9  N   GLU A   2       1.084   8.494  11.228  1.00 19.42           N
ATOM     10  CA  GLU A   2       2.286   8.987  11.849  1.00 19.29           C
ATOM     11  C   GLU A   2       3.173   9.569  10.773  1.00 17.67           C
ATOM     12  O   GLU A   2       3.097   9.221   9.613  1.00 18.54           O
ATOM     13  CB  GLU A   2       3.069   7.858  12.557  1.00 21.68           C
ATOM     14  CG  GLU A   2       2.322   7.238  13.756  1.00 23.25           C
ATOM     15  CD  GLU A   2       3.122   6.045  14.339  1.00 30.98           C
ATOM     16  OE1 GLU A   2       3.830   5.317  13.571  1.00 33.96           O
ATOM     17  OE2 GLU A   2       3.081   5.844  15.551  1.00 48.39           O
ATOM     18  N   CYS A   3       4.079  10.459  11.195  1.00 17.65           N
ATOM     19  CA  CYS A   3       5.143  10.963  10.387  1.00 17.16           C
ATOM     20  C   CYS A   3       6.461  10.811  11.145  1.00 16.99           C
ATOM     21  O   CYS A   3       6.476  10.637  12.355  1.00 17.71           O
ATOM     22  CB  CYS A   3       4.961  12.480  10.095  1.00 17.05           C
ATOM     23  SG  CYS A   3       3.438  12.865   9.214  1.00 17.61           S
ATOM     24  H   CYS A   3       4.016  10.745  12.004  1.00 21.18           H
ATOM     25  HA  CYS A   3       5.185  10.464   9.544  1.00 20.59           H
ATOM     26 1HB  CYS A   3       4.968  12.964  10.935  1.00 20.46           H
ATOM     27 2HB  CYS A   3       5.714  12.791   9.569  1.00 20.46           H
ATOM     28  N   TYR A   4       7.559  10.892  10.410  1.00 16.54           N
ATOM     29  CA  TYR A   4       8.872  10.999  11.049  1.00 16.84           C
ATOM     30  C   TYR A   4       9.083  12.394  11.581  1.00 16.22           C
ATOM     31  O   TYR A   4       8.538  13.395  11.086  1.00 16.33           O
ATOM     32  CB  TYR A   4      10.003  10.610  10.080  1.00 17.52           C
ATOM     33  CG  TYR A   4       9.986   9.163   9.737  1.00 18.16           C
ATOM     34  CD1 TYR A   4       9.677   8.683   8.456  1.00 18.18           C
ATOM     35  CD2 TYR A   4      10.281   8.195  10.725  1.00 18.58           C
ATOM     36  CE1 TYR A   4       9.684   7.331   8.197  1.00 19.62           C
ATOM     37  CE2 TYR A   4      10.294   6.861  10.487  1.00 20.35           C
ATOM     38  CZ  TYR A   4       9.977   6.412   9.192  1.00 19.37           C
ATOM     39  OH  TYR A   4       9.968   5.086   8.918  1.00 22.25           O
ATOM     40  H   TYR A   4       7.500  10.881   9.552  1.00 19.85           H
ATOM     41  HA  TYR A   4       8.894  10.378  11.807  1.00 20.21           H
ATOM     42 1HB  TYR A   4       9.916  11.130   9.266  1.00 21.03           H
ATOM     43 2HB  TYR A   4      10.857  10.831  10.483  1.00 21.03           H
ATOM     44  HD1 TYR A   4       9.467   9.283   7.777  1.00 21.82           H
ATOM     45  HD2 TYR A   4      10.478   8.491  11.585  1.00 22.30           H
ATOM     46  HE1 TYR A   4       9.489   7.029   7.339  1.00 23.54           H
ATOM     47  HE2 TYR A   4      10.506   6.259  11.162  1.00 24.43           H
ATOM     48  N   ARG A   5       9.934  12.475  12.613  1.00 16.83           N
ATOM     49  CA  ARG A   5      10.420  13.714  13.164  1.00 16.97           C
ATOM     50  C   ARG A   5      11.885  13.507  13.574  1.00 16.77           C
ATOM     51  O   ARG A   5      12.358  12.365  13.695  1.00 17.42           O
ATOM     52  CB  ARG A   5       9.578  14.301  14.277  1.00 19.09           C
ATOM     53  CG  ARG A   5       9.652  13.584  15.568  1.00 21.60           C
ATOM     54  CD  ARG A   5       8.911  14.246  16.720  1.00 23.31           C
ATOM     55  NE  ARG A   5       9.320  13.623  17.978  1.00 27.09           N
ATOM     56  CZ  ARG A   5      10.393  13.949  18.720  1.00 26.75           C
ATOM     57  NH1 ARG A   5      11.239  14.926  18.426  1.00 29.57           N
ATOM     58  NH2 ARG A   5      10.583  13.250  19.826  1.00 31.91           N
ATOM     59  H   ARG A   5      10.208  11.741  12.968  1.00 20.20           H
ATOM     60  HA  ARG A   5      10.421  14.368  12.434  1.00 20.37           H
ATOM     61 1HB  ARG A   5       9.854  15.220  14.419  1.00 22.91           H
ATOM     62 2HB  ARG A   5       8.653  14.316  13.986  1.00 22.91           H
ATOM     63 1HG  ARG A   5       9.293  12.691  15.444  1.00 25.92           H
ATOM     64 2HG  ARG A   5      10.585  13.492  15.815  1.00 25.92           H
ATOM     65 1HD  ARG A   5       9.115  15.194  16.741  1.00 27.97           H
ATOM     66 2HD  ARG A   5       7.955  14.143  16.598  1.00 27.97           H
ATOM     67  HE  ARG A   5       8.825  12.985  18.273  1.00 32.51           H
ATOM     68 1HH1 ARG A   5      11.899  15.095  18.951  1.00 35.48           H
ATOM     69 2HH1 ARG A   5      11.129  15.390  17.710  1.00 35.48           H
ATOM     70 1HH2 ARG A   5      11.248  13.432  20.341  1.00 38.29           H
ATOM     71 2HH2 ARG A   5      10.043  12.613  20.031  1.00 38.29           H
ATOM     72  N   CYS A   6      12.566  14.612  13.812  1.00 17.14           N
ATOM     73  CA  CYS A   6      13.974  14.596  14.138  1.00 17.68           C
ATOM     74  C   CYS A   6      14.254  15.023  15.585  1.00 17.79           C
ATOM     75  O   CYS A   6      13.669  15.933  16.133  1.00 19.33           O
ATOM     76  CB  CYS A   6      14.756  15.530  13.190  1.00 18.56           C
ATOM     77  SG  CYS A   6      14.533  15.196  11.434  1.00 19.99           S
ATOM     78  H   CYS A   6      12.158  15.368  13.770  1.00 20.56           H
ATOM     79  HA  CYS A   6      14.308  13.683  14.016  1.00 21.21           H
ATOM     80 1HB  CYS A   6      14.485  16.445  13.366  1.00 22.27           H
ATOM     81 2HB  CYS A   6      15.701  15.460  13.399  1.00 22.27           H
ATOM     82  N   GLY A   7      15.245  14.355  16.150  1.00 17.84           N
ATOM     83  CA  GLY A   7      15.803  14.724  17.440  1.00 18.21           C
ATOM     84  C   GLY A   7      17.308  14.487  17.393  1.00 17.36           C
ATOM     85  O   GLY A   7      17.896  14.190  16.365  1.00 18.23           O
ATOM     86  H   GLY A   7      15.572  13.675  15.738  1.00 21.40           H
ATOM     87 1HA  GLY A   7      15.619  15.658  17.627  1.00 21.85           H
ATOM     88 2HA  GLY A   7      15.403  14.187  18.141  1.00 21.85           H
ATOM     89  N   VAL A   8      17.948  14.570  18.546  1.00 18.49           N
ATOM     90  CA  VAL A   8      19.418  14.359  18.623  1.00 18.66           C
ATOM     91  C   VAL A   8      19.816  13.038  18.087  1.00 18.45           C
ATOM     92  O   VAL A   8      20.923  12.883  17.605  1.00 19.63           O
ATOM     93  CB  VAL A   8      19.895  14.557  20.108  1.00 20.63           C
ATOM     94  CG1 VAL A   8      19.436  13.451  20.990  1.00 20.16           C
ATOM     95  CG2 VAL A   8      21.380  14.721  20.071  1.00 22.20           C
ATOM     96  H   VAL A   8      17.508  14.749  19.262  1.00 22.19           H
ATOM     97  HA  VAL A   8      19.850  15.047  18.076  1.00 22.39           H
ATOM     98  HB  VAL A   8      19.506  15.392  20.442  1.00 24.75           H
ATOM     99 1HG1 VAL A   8      18.479  13.382  20.944  1.00 30.25           H
ATOM    100 2HG1 VAL A   8      19.701  13.633  21.895  1.00 30.25           H
ATOM    101 3HG1 VAL A   8      19.831  12.626  20.700  1.00 30.25           H
ATOM    102 1HG2 VAL A   8      21.606  15.460  19.501  1.00 33.30           H
ATOM    103 2HG2 VAL A   8      21.782  13.919  19.731  1.00 33.30           H
ATOM    104 3HG2 VAL A   8      21.705  14.891  20.958  1.00 33.30           H
ATOM    105  N   SER A   9      18.930  12.024  18.170  1.00 17.58           N
ATOM    106  CA  SER A   9      19.256  10.662  17.751  1.00 18.17           C
ATOM    107  C   SER A   9      19.030  10.421  16.273  1.00 17.77           C
ATOM    108  O   SER A   9      19.382   9.337  15.791  1.00 19.46           O
ATOM    109  CB  SER A   9      18.513   9.635  18.570  1.00 18.01           C
ATOM    110  OG  SER A   9      17.118   9.686  18.242  1.00 18.51           O
ATOM    111  H   SER A   9      18.145  12.185  18.481  1.00 21.10           H
ATOM    112  HA  SER A   9      20.211  10.530  17.922  1.00 21.81           H
ATOM    113 1HB  SER A   9      18.863   8.750  18.382  1.00 21.61           H
ATOM    114 2HB  SER A   9      18.636   9.816  19.515  1.00 21.61           H
ATOM    115  N   GLY A  10      18.480  11.411  15.551  1.00 17.67           N
ATOM    116  CA  GLY A  10      18.220  11.255  14.116  1.00 18.49           C
ATOM    117  C   GLY A  10      16.799  11.540  13.778  1.00 17.38           C
ATOM    118  O   GLY A  10      16.011  12.030  14.611  1.00 17.84           O
ATOM    119  H   GLY A  10      18.277  12.152  15.938  1.00 21.20           H
ATOM    120 1HA  GLY A  10      18.794  11.858  13.619  1.00 22.18           H
ATOM    121 2HA  GLY A  10      18.436  10.348  13.849  1.00 22.18           H
ATOM    122  N   CYS A  11      16.419  11.184  12.556  1.00 17.88           N
ATOM    123  CA  CYS A  11      15.121  11.534  11.972  1.00 17.56           C
ATOM    124  C   CYS A  11      14.218  10.306  11.758  1.00 17.32           C
ATOM    125  O   CYS A  11      13.316  10.313  10.965  1.00 18.68           O
ATOM    126  CB  CYS A  11      15.283  12.323  10.692  1.00 18.91           C
ATOM    127  SG  CYS A  11      16.054  13.921  10.892  1.00 20.25           S
ATOM    128  H   CYS A  11      16.966  10.723  12.079  1.00 21.46           H
ATOM    129  HA  CYS A  11      14.666  12.117  12.614  1.00 21.07           H
ATOM    130 1HB  CYS A  11      15.813  11.800  10.071  1.00 22.70           H
ATOM    131 2HB  CYS A  11      14.407  12.450  10.295  1.00 22.70           H
ATOM    132  N   HIS A  12      14.463   9.284  12.575  1.00 17.78           N
ATOM    133  CA  HIS A  12      13.687   8.051  12.547  1.00 17.70           C
ATOM    134  C   HIS A  12      12.609   8.021  13.637  1.00 17.59           C
ATOM    135  O   HIS A  12      11.942   7.002  13.795  1.00 18.68           O
ATOM    136  CB  HIS A  12      14.579   6.833  12.774  1.00 18.53           C
ATOM    137  CG  HIS A  12      15.253   6.898  14.125  1.00 18.45           C
ATOM    138  CD2 HIS A  12      14.871   6.390  15.312  1.00 19.06           C
ATOM    139  ND1 HIS A  12      16.425   7.582  14.329  1.00 19.79           N
ATOM    140  CE1 HIS A  12      16.736   7.467  15.585  1.00 20.38           C
ATOM    141  NE2 HIS A  12      15.796   6.740  16.246  1.00 19.40           N
ATOM    142  H   HIS A  12      15.106   9.355  13.142  1.00 21.33           H
ATOM    143  HA  HIS A  12      13.255   7.969  11.671  1.00 21.24           H
ATOM    144 1HB  HIS A  12      14.043   6.027  12.718  1.00 22.23           H
ATOM    145 2HB  HIS A  12      15.254   6.793  12.078  1.00 22.23           H
ATOM    146  HD1 HIS A  12      16.873   8.010  13.733  1.00 23.74           H
ATOM    147  HD2 HIS A  12      14.106   5.886  15.466  1.00 22.87           H
ATOM    148  HE1 HIS A  12      17.496   7.832  15.977  1.00 24.45           H
ATOM    149  N   LEU A  13      12.452   9.118  14.397  1.00 17.49           N
ATOM    150  CA  LEU A  13      11.457   9.168  15.426  1.00 17.10           C
ATOM    151  C   LEU A  13      10.060   9.224  14.799  1.00 17.97           C
ATOM    152  O   LEU A  13       9.921   9.859  13.759  1.00 19.81           O
ATOM    153  CB  LEU A  13      11.671  10.398  16.323  1.00 18.02           C
ATOM    154  CG  LEU A  13      13.061  10.537  16.890  1.00 19.14           C
ATOM    155  CD1 LEU A  13      13.168  11.792  17.737  1.00 21.30           C
ATOM    156  CD2 LEU A  13      13.479   9.334  17.719  1.00 22.68           C
ATOM    157  H   LEU A  13      12.957   9.801  14.263  1.00 20.99           H
ATOM    158  HA  LEU A  13      11.527   8.359  15.974  1.00 20.52           H
ATOM    159 1HB  LEU A  13      11.467  11.195  15.809  1.00 21.62           H
ATOM    160 2HB  LEU A  13      11.040  10.356  17.059  1.00 21.62           H
ATOM    161  HG  LEU A  13      13.687  10.622  16.141  1.00 22.97           H
ATOM    162 1HD1 LEU A  13      12.912  12.554  17.212  1.00 31.94           H
ATOM    163 2HD1 LEU A  13      14.073  11.899  18.037  1.00 31.94           H
ATOM    164 3HD1 LEU A  13      12.585  11.716  18.496  1.00 31.94           H
ATOM    165 1HD2 LEU A  13      14.379   9.456  18.030  1.00 34.02           H
ATOM    166 2HD2 LEU A  13      13.431   8.541  17.179  1.00 34.02           H
ATOM    167 3HD2 LEU A  13      12.890   9.244  18.472  1.00 34.02           H
ATOM    168  N   LYS A  14       9.078   8.650  15.440  1.00 18.77           N
ATOM    169  CA  LYS A  14       7.716   8.632  14.943  1.00 19.71           C
ATOM    170  C   LYS A  14       6.835   9.503  15.803  1.00 19.90           C
ATOM    171  O   LYS A  14       6.948   9.525  17.017  1.00 22.89           O
ATOM    172  CB  LYS A  14       7.149   7.207  14.950  1.00 22.52           C
ATOM    173  CG  LYS A  14       7.966   6.245  14.064  1.00 27.21           C
ATOM    174  CD  LYS A  14       7.395   4.813  14.210  1.00 32.89           C
ATOM    175  CE  LYS A  14       8.366   3.757  13.801  1.00 36.21           C
ATOM    176  NZ  LYS A  14       9.374   3.263  14.794  1.00 30.34           N
ATOM    177  H   LYS A  14       9.247   8.266  16.190  1.00 22.52           H
ATOM    178  HA  LYS A  14       7.706   8.975  14.025  1.00 23.65           H
ATOM    179 1HB  LYS A  14       7.142   6.872  15.861  1.00 27.03           H
ATOM    180 2HB  LYS A  14       6.232   7.228  14.635  1.00 27.03           H
ATOM    181 1HG  LYS A  14       7.915   6.527  13.137  1.00 32.65           H
ATOM    182 2HG  LYS A  14       8.898   6.258  14.335  1.00 32.65           H
ATOM    183 1HD  LYS A  14       7.141   4.667  15.135  1.00 39.47           H
ATOM    184 2HD  LYS A  14       6.596   4.734  13.667  1.00 39.47           H
ATOM    185 1HE  LYS A  14       7.853   2.990  13.501  1.00 43.45           H
ATOM    186 2HE  LYS A  14       8.853   4.091  13.032  1.00 43.45           H
ATOM    187 1HZ  LYS A  14       9.881   2.637  14.415  1.00 45.50           H
ATOM    188 2HZ  LYS A  14       8.953   2.918  15.498  1.00 45.50           H
ATOM    189 3HZ  LYS A  14       9.888   3.941  15.057  1.00 45.50           H
ATOM    190  N   ILE A  15       5.929  10.274  15.151  1.00 19.42           N
ATOM    191  CA  ILE A  15       4.977  11.112  15.865  1.00 19.64           C
ATOM    192  C   ILE A  15       3.583  10.938  15.283  1.00 20.09           C
ATOM    193  O   ILE A  15       3.429  10.948  14.044  1.00 19.55           O
ATOM    194  CB  ILE A  15       5.437  12.575  15.865  1.00 21.30           C
ATOM    195  CG1 ILE A  15       4.541  13.433  16.723  1.00 23.73           C
ATOM    196  CG2 ILE A  15       5.582  13.141  14.479  1.00 21.07           C
ATOM    197  CD1 ILE A  15       5.209  14.661  17.283  1.00 28.35           C
ATOM    198  H   ILE A  15       5.916  10.267  14.291  1.00 23.31           H
ATOM    199  HA  ILE A  15       4.952  10.807  16.796  1.00 23.57           H
ATOM    200  HB  ILE A  15       6.327  12.594  16.275  1.00 25.56           H
ATOM    201 1HG1 ILE A  15       3.776  13.710  16.194  1.00 28.47           H
ATOM    202 2HG1 ILE A  15       4.209  12.896  17.460  1.00 28.47           H
ATOM    203 1HG2 ILE A  15       6.167  12.580  13.964  1.00 31.60           H
ATOM    204 2HG2 ILE A  15       5.952  14.025  14.532  1.00 31.60           H
ATOM    205 3HG2 ILE A  15       4.721  13.179  14.057  1.00 31.60           H
ATOM    206 1HD1 ILE A  15       4.575  15.163  17.801  1.00 42.53           H
ATOM    207 2HD1 ILE A  15       5.536  15.205  16.563  1.00 42.53           H
ATOM    208 3HD1 ILE A  15       5.943  14.399  17.844  1.00 42.53           H
ATOM    209  N   THR A  16       2.603  10.804  16.111  1.00 19.53           N
ATOM    210  CA  THR A  16       1.225  10.651  15.690  1.00 20.06           C
ATOM    211  C   THR A  16       0.694  11.989  15.251  1.00 18.91           C
ATOM    212  O   THR A  16       0.842  13.012  15.951  1.00 19.94           O
ATOM    213  CB  THR A  16       0.361  10.110  16.824  1.00 20.65           C
ATOM    214  CG2 THR A  16      -1.087   9.938  16.392  1.00 21.76           C
ATOM    215  OG1 THR A  16       0.855   8.805  17.149  1.00 25.53           O
ATOM    216  H   THR A  16       2.775  10.807  16.953  1.00 23.43           H
ATOM    217  HA  THR A  16       1.188  10.028  14.935  1.00 24.07           H
ATOM    218  HB  THR A  16       0.415  10.700  17.605  1.00 24.78           H
ATOM    219  HG1 THR A  16       0.710   8.142  16.691  1.00 38.30           H
ATOM    220 1HG2 THR A  16      -1.601   9.593  17.125  1.00 32.65           H
ATOM    221 2HG2 THR A  16      -1.130   9.325  15.654  1.00 32.65           H
ATOM    222 3HG2 THR A  16      -1.443  10.787  16.122  1.00 32.65           H
ATOM    223  N   CYS A  17       0.016  12.012  14.114  1.00 18.93           N
ATOM    224  CA  CYS A  17      -0.661  13.158  13.574  1.00 19.09           C
ATOM    225  C   CYS A  17      -2.121  13.174  14.030  1.00 19.21           C
ATOM    226  O   CYS A  17      -2.783  12.153  14.161  1.00 21.13           O
ATOM    227  CB  CYS A  17      -0.676  13.087  12.033  1.00 19.77           C
ATOM    228  SG  CYS A  17       0.894  12.826  11.208  1.00 19.64           S
ATOM    229  H   CYS A  17      -0.023  11.281  13.662  1.00 22.71           H
ATOM    230  HA  CYS A  17      -0.211  13.979  13.866  1.00 22.91           H
ATOM    231 1HB  CYS A  17      -1.275  12.369  11.773  1.00 23.73           H
ATOM    232 2HB  CYS A  17      -1.056  13.914  11.699  1.00 23.73           H
ATOM    233  N   SER A  18      -2.595  14.389  14.265  1.00 19.37           N
ATOM    234  CA  SER A  18      -4.054  14.499  14.465  1.00 21.24           C
ATOM    235  C   SER A  18      -4.771  14.222  13.149  1.00 20.48           C
ATOM    236  O   SER A  18      -4.202  14.294  12.064  1.00 20.90           O
ATOM    237  CB  SER A  18      -4.422  15.880  14.915  1.00 22.06           C
ATOM    238  OG  SER A  18      -4.114  16.804  13.926  1.00 25.52           O
ATOM    239  H   SER A  18      -2.081  15.077  14.300  1.00 23.24           H
ATOM    240  HA  SER A  18      -4.343  13.847  15.138  1.00 25.49           H
ATOM    241 1HB  SER A  18      -5.372  15.917  15.111  1.00 26.47           H
ATOM    242 2HB  SER A  18      -3.938  16.098  15.727  1.00 26.47           H
ATOM    243  HG  SER A  18      -4.197  17.583  13.970  1.00 38.28           H
ATOM    244  N   ALA A  19      -6.081  13.941  13.235  1.00 22.92           N
ATOM    245  CA  ALA A  19      -6.840  13.770  12.000  1.00 24.43           C
ATOM    246  C   ALA A  19      -6.754  14.984  11.077  1.00 24.51           C
ATOM    247  O   ALA A  19      -6.787  14.858   9.840  1.00 28.35           O
ATOM    248  CB  ALA A  19      -8.307  13.456  12.332  1.00 32.10           C
ATOM    249  H   ALA A  19      -6.464  13.863  14.001  1.00 27.50           H
ATOM    250  HA  ALA A  19      -6.468  13.000  11.522  1.00 29.32           H
ATOM    251 1HB  ALA A  19      -8.349  12.685  12.903  1.00 48.15           H
ATOM    252 2HB  ALA A  19      -8.788  13.278  11.520  1.00 48.15           H
ATOM    253 3HB  ALA A  19      -8.702  14.207  12.780  1.00 48.15           H
ATOM    254  N   GLU A  20      -6.656  16.196  11.631  1.00 23.72           N
ATOM    255  CA  GLU A  20      -6.557  17.383  10.769  1.00 25.42           C
ATOM    256  C   GLU A  20      -5.172  17.571  10.178  1.00 22.57           C
ATOM    257  O   GLU A  20      -4.971  18.310   9.182  1.00 26.34           O
ATOM    258  CB  GLU A  20      -6.941  18.614  11.589  1.00 29.66           C
ATOM    259  N   GLU A  21      -4.170  16.932  10.756  1.00 20.72           N
ATOM    260  CA  GLU A  21      -2.784  17.014  10.224  1.00 20.65           C
ATOM    261  C   GLU A  21      -2.640  15.945   9.146  1.00 23.03           C
ATOM    262  O   GLU A  21      -2.195  14.811   9.404  1.00 23.89           O
ATOM    263  CB  GLU A  21      -1.767  16.811  11.331  1.00 19.65           C
ATOM    264  CG  GLU A  21      -1.647  17.978  12.293  1.00 20.84           C
ATOM    265  CD  GLU A  21      -0.822  17.678  13.536  1.00 20.72           C
ATOM    266  OE1 GLU A  21      -0.614  16.508  13.875  1.00 19.85           O
ATOM    267  OE2 GLU A  21      -0.360  18.673  14.150  1.00 25.30           O
ATOM    268  N   THR A  22      -3.065  16.275   7.931  1.00 25.38           N
ATOM    269  CA  THR A  22      -3.075  15.197   6.926  1.00 24.11           C
ATOM    270  C   THR A  22      -1.738  15.194   6.146  1.00 21.68           C
ATOM    271  O   THR A  22      -1.611  14.317   5.324  1.00 21.30           O
ATOM    272  CB  THR A  22      -4.219  15.388   5.954  1.00 24.79           C
ATOM    273  CG2 THR A  22      -5.557  15.306   6.661  1.00 31.54           C
ATOM    274  OG1 THR A  22      -4.014  16.757   5.439  1.00 27.21           O
ATOM    275  H   THR A  22      -3.319  17.074   7.742  1.00 30.46           H
ATOM    276  HA  THR A  22      -3.182  14.336   7.381  1.00 28.93           H
ATOM    277  HB  THR A  22      -4.170  14.733   5.228  1.00 29.75           H
ATOM    278 1HG2 THR A  22      -6.263  15.428   6.023  1.00 47.31           H
ATOM    279 2HG2 THR A  22      -5.608  15.993   7.330  1.00 47.31           H
ATOM    280 3HG2 THR A  22      -5.646  14.446   7.078  1.00 47.31           H
ATOM    281  N   PHE A  23      -0.772  16.077   6.444  1.00 20.95           N
ATOM    282  CA  PHE A  23       0.516  16.058   5.800  1.00 19.30           C
ATOM    283  C   PHE A  23       1.641  15.643   6.738  1.00 18.23           C
ATOM    284  O   PHE A  23       1.650  15.966   7.920  1.00 19.21           O
ATOM    285  CB  PHE A  23       0.918  17.445   5.313  1.00 19.47           C
ATOM    286  CG  PHE A  23      -0.045  18.043   4.280  1.00 20.66           C
ATOM    287  CD1 PHE A  23       0.068  17.673   2.959  1.00 20.61           C
ATOM    288  CD2 PHE A  23      -1.027  18.922   4.668  1.00 25.92           C
ATOM    289  CE1 PHE A  23      -0.824  18.179   2.056  1.00 24.69           C
ATOM    290  CE2 PHE A  23      -1.889  19.450   3.750  1.00 31.53           C
ATOM    291  CZ  PHE A  23      -1.755  19.086   2.431  1.00 31.36           C
ATOM    292  H   PHE A  23      -0.928  16.675   7.042  1.00 25.14           H
ATOM    293  HA  PHE A  23       0.488  15.443   5.037  1.00 23.16           H
ATOM    294 1HB  PHE A  23       0.966  18.042   6.076  1.00 23.37           H
ATOM    295 2HB  PHE A  23       1.804  17.395   4.922  1.00 23.37           H
ATOM    296  HD1 PHE A  23       0.738  17.089   2.686  1.00 24.73           H
ATOM    297  HD2 PHE A  23      -1.105  19.159   5.564  1.00 31.10           H
ATOM    298  HE1 PHE A  23      -0.791  17.896   1.171  1.00 29.63           H
ATOM    299  HE2 PHE A  23      -2.554  20.044   4.013  1.00 37.84           H
ATOM    300  HZ  PHE A  23      -2.310  19.468   1.790  1.00 37.63           H
ATOM    301  N   CYS A  24       2.631  14.964   6.151  1.00 17.72           N
ATOM    302  CA  CYS A  24       3.969  14.924   6.689  1.00 16.88           C
ATOM    303  C   CYS A  24       4.783  15.894   5.852  1.00 17.25           C
ATOM    304  O   CYS A  24       4.663  15.954   4.614  1.00 18.40           O
ATOM    305  CB  CYS A  24       4.610  13.563   6.563  1.00 17.83           C
ATOM    306  SG  CYS A  24       3.778  12.169   7.347  1.00 18.00           S
ATOM    307  H   CYS A  24       2.464  14.535   5.424  1.00 21.26           H
ATOM    308  HA  CYS A  24       3.964  15.209   7.627  1.00 20.26           H
ATOM    309 1HB  CYS A  24       4.700  13.363   5.618  1.00 21.40           H
ATOM    310 2HB  CYS A  24       5.505  13.621   6.931  1.00 21.40           H
ATOM    311  N   TYR A  25       5.651  16.655   6.506  1.00 17.26           N
ATOM    312  CA  TYR A  25       6.543  17.601   5.866  1.00 17.25           C
ATOM    313  C   TYR A  25       7.985  17.092   6.005  1.00 16.75           C
ATOM    314  O   TYR A  25       8.356  16.418   6.973  1.00 17.05           O
ATOM    315  CB  TYR A  25       6.401  19.052   6.321  1.00 18.02           C
ATOM    316  CG  TYR A  25       6.616  19.275   7.786  1.00 17.43           C
ATOM    317  CD1 TYR A  25       7.886  19.612   8.274  1.00 17.72           C
ATOM    318  CD2 TYR A  25       5.595  19.166   8.705  1.00 17.82           C
ATOM    319  CE1 TYR A  25       8.077  19.825   9.639  1.00 17.92           C
ATOM    320  CE2 TYR A  25       5.765  19.381  10.029  1.00 18.25           C
ATOM    321  CZ  TYR A  25       7.037  19.715  10.499  1.00 17.42           C
ATOM    322  OH  TYR A  25       7.227  19.914  11.857  1.00 18.77           O
ATOM    323  H   TYR A  25       5.686  16.583   7.362  1.00 20.71           H
ATOM    324  HA  TYR A  25       6.331  17.585   4.909  1.00 20.70           H
ATOM    325 1HB  TYR A  25       7.038  19.594   5.829  1.00 21.62           H
ATOM    326 2HB  TYR A  25       5.512  19.363   6.089  1.00 21.62           H
ATOM    327  HD1 TYR A  25       8.603  19.694   7.687  1.00 21.26           H
ATOM    328  HD2 TYR A  25       4.748  18.933   8.400  1.00 21.38           H
ATOM    329  HE1 TYR A  25       8.922  20.043   9.961  1.00 21.50           H
ATOM    330  HE2 TYR A  25       5.047  19.307  10.616  1.00 21.90           H
ATOM    331  N   LYS A  26       8.799  17.525   5.073  1.00 18.39           N
ATOM    332  CA  LYS A  26      10.261  17.301   5.055  1.00 17.30           C
ATOM    333  C   LYS A  26      10.853  18.608   4.556  1.00 17.48           C
ATOM    334  O   LYS A  26      10.946  18.858   3.357  1.00 18.03           O
ATOM    335  CB  LYS A  26      10.614  16.179   4.095  1.00 19.46           C
ATOM    336  CG  LYS A  26      12.096  15.884   4.085  1.00 22.25           C
ATOM    337  CD  LYS A  26      12.541  14.769   3.207  1.00 27.13           C
ATOM    338  CE  LYS A  26      12.341  14.879   1.729  1.00 36.91           C
ATOM    339  NZ  LYS A  26      12.885  13.594   1.086  1.00 44.36           N
ATOM    340  H   LYS A  26       8.457  17.972   4.423  1.00 22.07           H
ATOM    341  HA  LYS A  26      10.589  17.098   5.956  1.00 20.77           H
ATOM    342 1HB  LYS A  26      10.131  15.377   4.350  1.00 23.36           H
ATOM    343 2HB  LYS A  26      10.332  16.424   3.200  1.00 23.36           H
ATOM    344 1HG  LYS A  26      12.563  16.689   3.813  1.00 26.69           H
ATOM    345 2HG  LYS A  26      12.371  15.683   4.993  1.00 26.69           H
ATOM    346 1HD  LYS A  26      13.488  14.634   3.363  1.00 32.56           H
ATOM    347 2HD  LYS A  26      12.087  13.965   3.503  1.00 32.56           H
ATOM    348 1HE  LYS A  26      11.398  14.981   1.526  1.00 44.29           H
ATOM    349 2HE  LYS A  26      12.815  15.652   1.385  1.00 44.29           H
ATOM    350 1HZ  LYS A  26      12.837  13.662   0.200  1.00 66.54           H
ATOM    351 2HZ  LYS A  26      12.400  12.898   1.357  1.00 66.54           H
ATOM    352 3HZ  LYS A  26      13.733  13.477   1.329  1.00 66.54           H
ATOM    353  N   TRP A  27      11.293  19.402   5.526  1.00 17.27           N
ATOM    354  CA  TRP A  27      11.797  20.751   5.336  1.00 17.51           C
ATOM    355  C   TRP A  27      13.313  20.679   5.536  1.00 18.55           C
ATOM    356  O   TRP A  27      13.785  20.277   6.606  1.00 25.61           O
ATOM    357  CB ATRP A  27      11.109  21.755   6.216  0.50 18.92           C
ATOM    358  CB BTRP A  27      11.141  21.644   6.353  0.50 17.00           C
ATOM    359  CG ATRP A  27      11.393  23.208   6.243  0.50 18.62           C
ATOM    360  CG BTRP A  27      11.525  23.076   6.422  0.50 19.08           C
ATOM    361  CD1ATRP A  27      12.609  23.835   6.459  0.50 18.61           C
ATOM    362  CD2ATRP A  27      10.438  24.280   6.078  0.50 19.58           C
ATOM    363  CD1BTRP A  27      10.738  24.126   5.980  0.50 19.80           C
ATOM    364  CD2BTRP A  27      12.748  23.627   6.960  0.50 19.74           C
ATOM    365  CE2ATRP A  27      11.133  25.524   6.194  0.50 20.28           C
ATOM    366  CE3ATRP A  27       9.088  24.409   5.853  0.50 18.86           C
ATOM    367  NE1ATRP A  27      12.461  25.220   6.424  0.50 22.40           N
ATOM    368  CE2BTRP A  27      12.655  25.032   6.817  0.50 23.02           C
ATOM    369  CE3BTRP A  27      13.936  23.166   7.547  0.50 23.32           C
ATOM    370  NE1BTRP A  27      11.437  25.318   6.222  0.50 24.06           N
ATOM    371  CZ2ATRP A  27      10.506  26.763   6.073  0.50 20.13           C
ATOM    372  CZ3ATRP A  27       8.479  25.639   5.742  0.50 19.17           C
ATOM    373  CZ2BTRP A  27      13.694  25.830   7.253  0.50 26.43           C
ATOM    374  CZ3BTRP A  27      14.962  23.923   7.983  0.50 25.11           C
ATOM    375  CH2ATRP A  27       9.168  26.870   5.870  0.50 20.74           C
ATOM    376  CH2BTRP A  27      14.844  25.334   7.829  0.50 29.85           C
ATOM    377  H   TRP A  27      11.278  19.094   6.329  1.00 20.73           H
ATOM    378 1HB ATRP A  27      10.161  21.672   6.025  0.50 22.70           H
ATOM    379 2HB ATRP A  27      11.231  21.442   7.126  0.50 22.70           H
ATOM    380 1HB BTRP A  27      10.184  21.606   6.199  0.50 20.41           H
ATOM    381 2HB BTRP A  27      11.303  21.257   7.228  0.50 20.41           H
ATOM    382  HA  TRP A  27      11.630  21.004   4.405  1.00 21.01           H
ATOM    383  HD1ATRP A  27      13.413  23.392   6.607  0.50 22.33           H
ATOM    384  HD1BTRP A  27       9.896  24.054   5.591  0.50 23.76           H
ATOM    385  HE1ATRP A  27      13.094  25.793   6.528  0.50 26.88           H
ATOM    386  HE3ATRP A  27       8.569  23.641   5.771  0.50 22.63           H
ATOM    387  HE1BTRP A  27      11.152  26.107   6.031  0.50 28.87           H
ATOM    388  HE3BTRP A  27      14.025  22.246   7.644  0.50 27.99           H
ATOM    389  HZ2ATRP A  27      11.018  27.536   6.133  0.50 24.15           H
ATOM    390  HZ3ATRP A  27       7.565  25.663   5.575  0.50 23.01           H
ATOM    391  HZ2BTRP A  27      13.613  26.751   7.152  0.50 31.72           H
ATOM    392  HZ3BTRP A  27      15.716  23.539   8.369  0.50 30.14           H
ATOM    393  HH2ATRP A  27       8.735  27.692   5.819  0.50 24.88           H
ATOM    394  HH2BTRP A  27      15.523  25.905   8.110  0.50 35.81           H
ATOM    395  N   LEU A  28      14.059  21.078   4.565  1.00 17.13           N
ATOM    396  CA  LEU A  28      15.492  20.996   4.561  1.00 17.54           C
ATOM    397  C   LEU A  28      16.068  22.394   4.380  1.00 18.10           C
ATOM    398  O   LEU A  28      15.687  23.110   3.474  1.00 18.81           O
ATOM    399  CB  LEU A  28      15.999  20.103   3.425  1.00 18.54           C
ATOM    400  CG  LEU A  28      15.327  18.723   3.407  1.00 19.02           C
ATOM    401  CD1 LEU A  28      15.751  17.930   2.151  1.00 21.67           C
ATOM    402  CD2 LEU A  28      15.599  17.920   4.644  1.00 23.34           C
ATOM    403  H   LEU A  28      13.673  21.415   3.874  1.00 20.55           H
ATOM    404  HA  LEU A  28      15.797  20.631   5.418  1.00 21.05           H
ATOM    405 1HB  LEU A  28      15.833  20.546   2.577  1.00 22.25           H
ATOM    406 2HB  LEU A  28      16.957  19.987   3.517  1.00 22.25           H
ATOM    407  HG  LEU A  28      14.359  18.866   3.354  1.00 22.82           H
ATOM    408 1HD1 LEU A  28      15.554  18.445   1.365  1.00 32.51           H
ATOM    409 2HD1 LEU A  28      15.269  17.100   2.118  1.00 32.51           H
ATOM    410 3HD1 LEU A  28      16.694  17.751   2.188  1.00 32.51           H
ATOM    411 1HD2 LEU A  28      15.159  17.070   4.578  1.00 35.00           H
ATOM    412 2HD2 LEU A  28      15.268  18.393   5.412  1.00 35.00           H
ATOM    413 3HD2 LEU A  28      16.545  17.784   4.736  1.00 35.00           H
ATOM    414  N   ASN A  29      17.042  22.737   5.252  1.00 17.90           N
ATOM    415  CA  ASN A  29      17.790  23.990   5.093  1.00 18.64           C
ATOM    416  C   ASN A  29      18.967  23.716   4.194  1.00 18.53           C
ATOM    417  O   ASN A  29      19.850  22.893   4.511  1.00 19.73           O
ATOM    418  CB  ASN A  29      18.179  24.499   6.472  1.00 19.36           C
ATOM    419  CG  ASN A  29      18.820  25.869   6.385  1.00 22.25           C
ATOM    420  ND2 ASN A  29      18.254  26.811   7.112  1.00 34.15           N
ATOM    421  OD1 ASN A  29      19.801  26.095   5.675  1.00 20.47           O
ATOM    422  H   ASN A  29      17.226  22.213   5.909  1.00 21.48           H
ATOM    423  HA  ASN A  29      17.211  24.653   4.663  1.00 22.37           H
ATOM    424 1HB  ASN A  29      17.390  24.548   7.033  1.00 23.23           H
ATOM    425 2HB  ASN A  29      18.801  23.878   6.882  1.00 23.23           H
ATOM    426 1HD2 ASN A  29      18.568  27.611   7.099  1.00 40.98           H
ATOM    427 2HD2 ASN A  29      17.570  26.625   7.599  1.00 40.98           H
ATOM    428  N   LYS A  30      19.007  24.345   3.053  1.00 19.15           N
ATOM    429  CA  LYS A  30      20.020  24.084   2.054  1.00 19.11           C
ATOM    430  C   LYS A  30      21.374  24.621   2.428  1.00 20.11           C
ATOM    431  O   LYS A  30      22.364  24.273   1.786  1.00 22.66           O
ATOM    432  CB  LYS A  30      19.611  24.708   0.681  1.00 19.92           C
ATOM    433  CG  LYS A  30      18.324  24.197   0.090  1.00 19.11           C
ATOM    434  CD  LYS A  30      18.081  24.797  -1.291  1.00 19.61           C
ATOM    435  CE  LYS A  30      16.844  24.269  -1.949  1.00 19.88           C
ATOM    436  NZ  LYS A  30      16.660  24.846  -3.274  1.00 21.61           N
ATOM    437  H   LYS A  30      18.407  24.939   2.887  1.00 22.98           H
ATOM    438  HA  LYS A  30      20.095  23.114   1.940  1.00 22.93           H
ATOM    439 1HB  LYS A  30      19.537  25.669   0.792  1.00 23.90           H
ATOM    440 2HB  LYS A  30      20.326  24.544   0.046  1.00 23.90           H
ATOM    441 1HG  LYS A  30      18.362  23.231   0.020  1.00 22.93           H
ATOM    442 2HG  LYS A  30      17.586  24.427   0.676  1.00 22.93           H
ATOM    443 1HD  LYS A  30      18.009  25.760  -1.208  1.00 23.53           H
ATOM    444 2HD  LYS A  30      18.846  24.605  -1.857  1.00 23.53           H
ATOM    445 1HE  LYS A  30      16.906  23.304  -2.024  1.00 23.85           H
ATOM    446 2HE  LYS A  30      16.073  24.477  -1.398  1.00 23.85           H
ATOM    447 1HZ  LYS A  30      15.913  24.524  -3.637  1.00 32.41           H
ATOM    448 2HZ  LYS A  30      17.355  24.634  -3.789  1.00 32.41           H
ATOM    449 3HZ  LYS A  30      16.600  25.731  -3.207  1.00 32.41           H
ATOM    450  N   ILE A  31      21.420  25.480   3.434  1.00 19.86           N
ATOM    451  CA  ILE A  31      22.657  26.120   3.874  1.00 21.46           C
ATOM    452  C   ILE A  31      23.297  25.342   5.011  1.00 20.82           C
ATOM    453  O   ILE A  31      24.508  25.095   5.054  1.00 26.21           O
ATOM    454  CB  ILE A  31      22.372  27.605   4.226  1.00 22.71           C
ATOM    455  CG1 ILE A  31      21.682  28.375   3.118  1.00 23.50           C
ATOM    456  CG2 ILE A  31      23.686  28.303   4.601  1.00 25.68           C
ATOM    457  CD1 ILE A  31      22.303  28.243   1.757  1.00 24.60           C
ATOM    458  H   ILE A  31      20.690  25.669   3.847  1.00 23.83           H
ATOM    459  HA  ILE A  31      23.281  26.109   3.119  1.00 25.75           H
ATOM    460  HB  ILE A  31      21.788  27.621   5.013  1.00 27.25           H
ATOM    461 1HG1 ILE A  31      20.761  28.075   3.065  1.00 28.20           H
ATOM    462 2HG1 ILE A  31      21.669  29.314   3.360  1.00 28.20           H
ATOM    463 1HG2 ILE A  31      24.123  27.809   5.298  1.00 38.52           H
ATOM    464 2HG2 ILE A  31      23.500  29.193   4.908  1.00 38.52           H
ATOM    465 3HG2 ILE A  31      24.258  28.343   3.830  1.00 38.52           H
ATOM    466 1HD1 ILE A  31      21.800  28.761   1.124  1.00 36.90           H
ATOM    467 2HD1 ILE A  31      22.299  27.321   1.491  1.00 36.90           H
ATOM    468 3HD1 ILE A  31      23.208  28.564   1.786  1.00 36.90           H
ATOM    469  N   SER A  32      22.509  24.978   6.020  1.00 20.53           N
ATOM    470  CA  SER A  32      22.988  24.310   7.215  1.00 21.05           C
ATOM    471  C   SER A  32      22.766  22.819   7.225  1.00 20.53           C
ATOM    472  O   SER A  32      23.334  22.141   8.074  1.00 23.08           O
ATOM    473  CB  SER A  32      22.290  24.857   8.471  1.00 21.68           C
ATOM    474  OG  SER A  32      20.953  24.388   8.404  1.00 20.80           O
ATOM    475  H   SER A  32      21.668  25.148   5.960  1.00 24.63           H
ATOM    476  HA  SER A  32      23.950  24.479   7.298  1.00 25.26           H
ATOM    477 1HB  SER A  32      22.726  24.531   9.273  1.00 26.01           H
ATOM    478 2HB  SER A  32      22.311  25.827   8.478  1.00 26.01           H
ATOM    479  N   ASN A  33      22.006  22.276   6.281  1.00 19.45           N
ATOM    480  CA  ASN A  33      21.611  20.876   6.203  1.00 19.44           C
ATOM    481  C   ASN A  33      20.670  20.465   7.325  1.00 18.83           C
ATOM    482  O   ASN A  33      20.332  19.280   7.418  1.00 20.84           O
ATOM    483  CB  ASN A  33      22.809  19.966   6.106  1.00 21.66           C
ATOM    484  CG  ASN A  33      23.712  20.389   4.972  1.00 23.70           C
ATOM    485  ND2 ASN A  33      24.995  20.592   5.227  1.00 29.49           N
ATOM    486  OD1 ASN A  33      23.305  20.572   3.843  1.00 22.77           O
ATOM    487  H   ASN A  33      21.720  22.798   5.660  1.00 23.35           H
ATOM    488  HA  ASN A  33      21.112  20.772   5.367  1.00 23.33           H
ATOM    489 1HB  ASN A  33      23.303  19.991   6.940  1.00 26.00           H
ATOM    490 2HB  ASN A  33      22.511  19.055   5.959  1.00 26.00           H
ATOM    491 1HD2 ASN A  33      25.523  20.848   4.599  1.00 35.39           H
ATOM    492 2HD2 ASN A  33      25.300  20.467   6.022  1.00 35.39           H
ATOM    493  N   GLU A  34      20.142  21.387   8.113  1.00 18.34           N
ATOM    494  CA  GLU A  34      19.145  21.043   9.119  1.00 17.88           C
ATOM    495  C   GLU A  34      17.917  20.403   8.474  1.00 17.22           C
ATOM    496  O   GLU A  34      17.432  20.870   7.462  1.00 18.44           O
ATOM    497  CB  GLU A  34      18.708  22.310   9.880  1.00 18.76           C
ATOM    498  CG  GLU A  34      17.641  22.025  10.898  1.00 18.33           C
ATOM    499  CD  GLU A  34      17.131  23.280  11.606  1.00 18.73           C
ATOM    500  OE1 GLU A  34      17.547  24.394  11.242  1.00 23.46           O
ATOM    501  OE2 GLU A  34      16.333  23.156  12.552  1.00 18.74           O
ATOM    502  N   ARG A  35      17.419  19.341   9.114  1.00 17.49           N
ATOM    503  CA  ARG A  35      16.211  18.609   8.714  1.00 16.89           C
ATOM    504  C   ARG A  35      15.099  18.865   9.692  1.00 17.04           C
ATOM    505  O   ARG A  35      15.286  18.711  10.883  1.00 19.85           O
ATOM    506  CB  ARG A  35      16.542  17.115   8.656  1.00 17.95           C
ATOM    507  CG  ARG A  35      17.656  16.793   7.679  1.00 20.18           C
ATOM    508  CD  ARG A  35      17.966  15.320   7.712  1.00 24.27           C
ATOM    509  NE  ARG A  35      18.690  14.998   8.896  1.00 38.77           N
ATOM    510  CZ  ARG A  35      18.957  13.781   9.399  1.00 55.62           C
ATOM    511  NH1 ARG A  35      18.521  12.706   8.737  1.00 43.24           N
ATOM    512  NH2 ARG A  35      19.648  13.740  10.545  1.00 63.01           N
ATOM    513  H   ARG A  35      17.838  19.066   9.813  1.00 20.99           H
ATOM    514  HA  ARG A  35      15.933  18.911   7.825  1.00 20.26           H
ATOM    515 1HB  ARG A  35      16.802  16.814   9.541  1.00 21.54           H
ATOM    516 2HB  ARG A  35      15.745  16.625   8.399  1.00 21.54           H
ATOM    517 1HG  ARG A  35      17.388  17.049   6.783  1.00 24.22           H
ATOM    518 2HG  ARG A  35      18.451  17.298   7.912  1.00 24.22           H
ATOM    519 1HD  ARG A  35      17.140  14.812   7.687  1.00 29.13           H
ATOM    520 2HD  ARG A  35      18.492  15.079   6.933  1.00 29.13           H
ATOM    521  HE  ARG A  35      18.995  15.666   9.345  1.00 46.52           H
ATOM    522 1HH1 ARG A  35      18.679  11.919   9.044  1.00 51.89           H
ATOM    523 2HH1 ARG A  35      18.081  12.802   8.004  1.00 51.89           H
ATOM    524 1HH2 ARG A  35      19.839  12.982  10.904  1.00 75.61           H
ATOM    525 2HH2 ARG A  35      19.900  14.470  10.921  1.00 75.61           H
ATOM    526  N   TRP A  36      13.938  19.283   9.195  1.00 16.41           N
ATOM    527  CA  TRP A  36      12.778  19.557  10.019  1.00 16.40           C
ATOM    528  C   TRP A  36      11.617  18.763   9.456  1.00 16.15           C
ATOM    529  O   TRP A  36      11.141  19.037   8.366  1.00 16.84           O
ATOM    530  CB  TRP A  36      12.453  21.050  10.041  1.00 16.79           C
ATOM    531  CG  TRP A  36      11.305  21.360  10.938  1.00 16.57           C
ATOM    532  CD1 TRP A  36      10.930  20.776  12.097  1.00 17.35           C
ATOM    533  CD2 TRP A  36      10.336  22.422  10.719  1.00 17.00           C
ATOM    534  CE2 TRP A  36       9.431  22.379  11.775  1.00 17.56           C
ATOM    535  CE3 TRP A  36      10.178  23.367   9.699  1.00 17.40           C
ATOM    536  NE1 TRP A  36       9.805  21.360  12.622  1.00 17.58           N
ATOM    537  CZ2 TRP A  36       8.354  23.271  11.855  1.00 19.58           C
ATOM    538  CZ3 TRP A  36       9.108  24.237   9.789  1.00 18.95           C
ATOM    539  CH2 TRP A  36       8.212  24.190  10.849  1.00 20.13           C
ATOM    540  H   TRP A  36      13.873  19.395   8.345  1.00 19.69           H
ATOM    541  HA  TRP A  36      12.958  19.255  10.934  1.00 19.67           H
ATOM    542 1HB  TRP A  36      13.234  21.541  10.341  1.00 20.14           H
ATOM    543 2HB  TRP A  36      12.243  21.344   9.141  1.00 20.14           H
ATOM    544  HD1 TRP A  36      11.379  20.064  12.491  1.00 20.81           H
ATOM    545  HE1 TRP A  36       9.406  21.131  13.348  1.00 21.09           H
ATOM    546  HE3 TRP A  36      10.773  23.409   8.986  1.00 20.88           H
ATOM    547  HZ2 TRP A  36       7.757  23.241  12.568  1.00 23.49           H
ATOM    548  HZ3 TRP A  36       8.984  24.871   9.120  1.00 22.74           H
ATOM    549  HH2 TRP A  36       7.504  24.792  10.876  1.00 24.15           H
ATOM    550  N   LEU A  37      11.173  17.744  10.215  1.00 16.26           N
ATOM    551  CA  LEU A  37      10.185  16.765   9.776  1.00 16.02           C
ATOM    552  C   LEU A  37       9.044  16.702  10.778  1.00 15.96           C
ATOM    553  O   LEU A  37       9.261  16.815  12.012  1.00 16.77           O
ATOM    554  CB  LEU A  37      10.839  15.366   9.638  1.00 16.52           C
ATOM    555  CG  LEU A  37      11.570  15.116   8.333  1.00 17.80           C
ATOM    556  CD1 LEU A  37      12.729  16.029   8.028  1.00 19.50           C
ATOM    557  CD2 LEU A  37      12.025  13.639   8.332  1.00 19.09           C
ATOM    558  H   LEU A  37      11.493  17.666  11.009  1.00 19.51           H
ATOM    559  HA  LEU A  37       9.830  17.038   8.905  1.00 19.23           H
ATOM    560 1HB  LEU A  37      11.467  15.248  10.368  1.00 19.82           H
ATOM    561 2HB  LEU A  37      10.148  14.693   9.736  1.00 19.82           H
ATOM    562  HG  LEU A  37      10.918  15.221   7.609  1.00 21.36           H
ATOM    563 1HD1 LEU A  37      13.102  15.798   7.174  1.00 29.25           H
ATOM    564 2HD1 LEU A  37      13.400  15.931   8.707  1.00 29.25           H
ATOM    565 3HD1 LEU A  37      12.423  16.939   8.008  1.00 29.25           H
ATOM    566 1HD2 LEU A  37      11.273  13.072   8.518  1.00 28.63           H
ATOM    567 2HD2 LEU A  37      12.697  13.510   9.006  1.00 28.63           H
ATOM    568 3HD2 LEU A  37      12.389  13.417   7.472  1.00 28.63           H
ATOM    569  N   GLY A  38       7.825  16.425  10.333  1.00 16.06           N
ATOM    570  CA  GLY A  38       6.739  16.212  11.253  1.00 16.41           C
ATOM    571  C   GLY A  38       5.408  16.144  10.506  1.00 16.44           C
ATOM    572  O   GLY A  38       5.366  15.972   9.315  1.00 16.88           O
ATOM    573  H   GLY A  38       7.683  16.371   9.487  1.00 19.28           H
ATOM    574 1HA  GLY A  38       6.881  15.384  11.738  1.00 19.69           H
ATOM    575 2HA  GLY A  38       6.712  16.937  11.897  1.00 19.69           H
ATOM    576  N   CYS A  39       4.338  16.216  11.304  1.00 17.07           N
ATOM    577  CA  CYS A  39       2.950  16.257  10.837  1.00 18.00           C
ATOM    578  C   CYS A  39       2.508  17.712  10.737  1.00 18.14           C
ATOM    579  O   CYS A  39       2.910  18.561  11.578  1.00 19.22           O
ATOM    580  CB  CYS A  39       1.989  15.620  11.817  1.00 19.06           C
ATOM    581  SG  CYS A  39       2.262  13.912  12.298  1.00 18.87           S
ATOM    582  H   CYS A  39       4.474  16.241  12.153  1.00 20.48           H
ATOM    583  HA  CYS A  39       2.876  15.822   9.962  1.00 21.60           H
ATOM    584 1HB  CYS A  39       1.993  16.157  12.625  1.00 22.87           H
ATOM    585 2HB  CYS A  39       1.098  15.680  11.439  1.00 22.87           H
ATOM    586  N   ALA A  40       1.614  18.042   9.807  1.00 18.75           N
ATOM    587  CA  ALA A  40       1.107  19.421   9.728  1.00 19.56           C
ATOM    588  C   ALA A  40      -0.288  19.423   9.104  1.00 20.25           C
ATOM    589  O   ALA A  40      -0.639  18.565   8.285  1.00 21.25           O
ATOM    590  CB  ALA A  40       1.994  20.280   8.872  1.00 24.35           C
ATOM    591  H   ALA A  40       1.332  17.448   9.253  1.00 22.50           H
ATOM    592  HA  ALA A  40       1.060  19.801  10.630  1.00 23.47           H
ATOM    593 1HB  ALA A  40       2.878  20.299   9.245  1.00 36.52           H
ATOM    594 2HB  ALA A  40       1.640  21.172   8.840  1.00 36.52           H
ATOM    595 3HB  ALA A  40       2.029  19.918   7.984  1.00 36.52           H
ATOM    596  N   LYS A  41      -1.083  20.428   9.490  1.00 20.50           N
ATOM    597  CA  LYS A  41      -2.341  20.723   8.882  1.00 21.61           C
ATOM    598  C   LYS A  41      -2.181  21.392   7.503  1.00 22.34           C
ATOM    599  O   LYS A  41      -3.000  21.159   6.613  1.00 26.14           O
ATOM    600  CB ALYS A  41      -3.133  21.671   9.748  0.50 24.23           C
ATOM    601  CB BLYS A  41      -3.211  21.656   9.725  0.50 25.14           C
ATOM    602  CG ALYS A  41      -4.572  21.941   9.420  0.50 27.96           C
ATOM    603  CG BLYS A  41      -3.354  21.301  11.199  0.50 26.51           C
ATOM    604  CD ALYS A  41      -5.338  22.585  10.543  0.50 34.61           C
ATOM    605  CD BLYS A  41      -2.376  22.062  12.086  0.50 42.76           C
ATOM    606  CE ALYS A  41      -4.525  22.876  11.798  0.50 36.05           C
ATOM    607  CE BLYS A  41      -2.940  22.672  13.359  0.50 46.73           C
ATOM    608  NZ ALYS A  41      -4.533  21.761  12.777  0.50 36.15           N
ATOM    609  NZ BLYS A  41      -1.912  23.279  14.260  0.50 54.02           N
ATOM    610  H   LYS A  41      -0.821  20.925  10.142  1.00 24.60           H
ATOM    611  HA ALYS A  41      -2.847  19.890   8.776  1.00 25.93           H
ATOM    612 1HB ALYS A  41      -3.100  21.332  10.657  0.50 29.07           H
ATOM    613 2HB ALYS A  41      -2.669  22.523   9.747  0.50 29.07           H
ATOM    614 1HB BLYS A  41      -2.842  22.551   9.664  0.50 30.17           H
ATOM    615 2HB BLYS A  41      -4.097  21.681   9.332  0.50 30.17           H
ATOM    616 1HG ALYS A  41      -4.613  22.520   8.642  0.50 33.55           H
ATOM    617 2HG ALYS A  41      -5.003  21.104   9.187  0.50 33.55           H
ATOM    618 1HG BLYS A  41      -4.260  21.498  11.485  0.50 31.81           H
ATOM    619 2HG BLYS A  41      -3.209  20.349  11.310  0.50 31.81           H
ATOM    620 1HD ALYS A  41      -5.715  23.418  10.221  0.50 41.53           H
ATOM    621 2HD ALYS A  41      -6.077  22.004  10.784  0.50 41.53           H
ATOM    622 1HD BLYS A  41      -1.659  21.456  12.333  0.50 51.31           H
ATOM    623 2HD BLYS A  41      -1.982  22.774  11.559  0.50 51.31           H
ATOM    624 1HE ALYS A  41      -3.608  23.063  11.542  0.50 43.27           H
ATOM    625 2HE ALYS A  41      -4.881  23.671  12.225  0.50 43.27           H
ATOM    626 1HE BLYS A  41      -3.584  23.356  13.116  0.50 56.08           H
ATOM    627 2HE BLYS A  41      -3.415  21.983  13.849  0.50 56.08           H
ATOM    628 1HZ ALYS A  41      -3.960  21.940  13.434  0.50 54.22           H
ATOM    629 2HZ ALYS A  41      -4.291  21.008  12.370  0.50 54.22           H
ATOM    630 3HZ ALYS A  41      -5.351  21.668  13.113  0.50 54.22           H
ATOM    631 1HZ BLYS A  41      -2.229  24.038  14.602  0.50 81.03           H
ATOM    632 2HZ BLYS A  41      -1.173  23.449  13.795  0.50 81.03           H
ATOM    633 3HZ BLYS A  41      -1.724  22.712  14.920  0.50 81.03           H
ATOM    634  N   THR A  42      -1.196  22.220   7.338  1.00 24.80           N
ATOM    635  CA  THR A  42      -0.907  22.939   6.113  1.00 27.00           C
ATOM    636  C   THR A  42       0.500  22.597   5.722  1.00 25.61           C
ATOM    637  O   THR A  42       1.393  22.415   6.535  1.00 30.77           O
ATOM    638  CB  THR A  42      -0.973  24.503   6.251  1.00 28.28           C
ATOM    639  CG2 THR A  42      -2.332  24.938   6.733  1.00 36.62           C
ATOM    640  OG1 THR A  42       0.081  24.927   7.154  1.00 39.07           O
ATOM    641  H   THR A  42      -0.674  22.352   8.009  1.00 29.76           H
ATOM    642  HA  THR A  42      -1.523  22.647   5.409  1.00 32.40           H
ATOM    643  HB  THR A  42      -0.810  24.902   5.371  1.00 33.93           H
ATOM    644 1HG2 THR A  42      -2.355  25.896   6.803  1.00 54.93           H
ATOM    645 2HG2 THR A  42      -2.506  24.550   7.594  1.00 54.93           H
ATOM    646 3HG2 THR A  42      -3.001  24.647   6.109  1.00 54.93           H
ATOM    647  N   CYS A  43       0.687  22.555   4.438  1.00 25.38           N
ATOM    648  CA  CYS A  43       2.046  22.253   3.931  1.00 23.75           C
ATOM    649  C   CYS A  43       2.134  22.814   2.510  1.00 23.82           C
ATOM    650  O   CYS A  43       1.292  22.557   1.679  1.00 26.44           O
ATOM    651  CB  CYS A  43       2.288  20.753   3.950  1.00 23.42           C
ATOM    652  SG  CYS A  43       3.990  20.188   3.614  1.00 22.88           S
ATOM    653  H   CYS A  43       0.037  22.699   3.894  1.00 30.46           H
ATOM    654  HA  CYS A  43       2.711  22.697   4.497  1.00 28.50           H
ATOM    655 1HB  CYS A  43       2.026  20.417   4.822  1.00 28.10           H
ATOM    656 2HB  CYS A  43       1.701  20.345   3.295  1.00 28.10           H
ATOM    657  N   THR A  44       3.099  23.652   2.276  1.00 25.42           N
ATOM    658  CA  THR A  44       3.369  24.296   1.000  1.00 27.20           C
ATOM    659  C   THR A  44       4.729  23.825   0.490  1.00 24.96           C
ATOM    660  O   THR A  44       5.704  23.872   1.267  1.00 28.00           O
ATOM    661  CB  THR A  44       3.386  25.841   1.166  1.00 32.32           C
ATOM    662  CG2 THR A  44       3.602  26.514  -0.178  1.00 39.99           C
ATOM    663  OG1 THR A  44       2.144  26.222   1.696  1.00 41.68           O
ATOM    664  H   THR A  44       3.622  23.843   2.931  1.00 30.50           H
ATOM    665  HA  THR A  44       2.675  24.045   0.355  1.00 32.64           H
ATOM    666  HB  THR A  44       4.101  26.099   1.783  1.00 38.78           H
ATOM    667 1HG2 THR A  44       3.619  27.467  -0.059  1.00 59.98           H
ATOM    668 2HG2 THR A  44       2.886  26.278  -0.772  1.00 59.98           H
ATOM    669 3HG2 THR A  44       4.437  26.223  -0.551  1.00 59.98           H
ATOM    670  N   GLU A  45       4.851  23.365  -0.711  1.00 24.44           N
ATOM    671  CA  GLU A  45       6.145  23.009  -1.230  1.00 24.66           C
ATOM    672  C   GLU A  45       6.952  24.273  -1.455  1.00 23.36           C
ATOM    673  O   GLU A  45       6.380  25.314  -1.834  1.00 25.74           O
ATOM    674  CB  GLU A  45       5.958  22.157  -2.473  1.00 31.15           C
ATOM    675  CG  GLU A  45       5.364  20.879  -1.824  1.00 33.39           C
ATOM    676  CD  GLU A  45       5.674  19.658  -2.596  1.00 26.06           C
ATOM    677  OE1 GLU A  45       5.801  19.762  -3.852  1.00 37.36           O
ATOM    678  OE2 GLU A  45       5.655  18.566  -2.010  1.00 26.28           O
ATOM    679  N   ILE A  46       8.237  24.149  -1.153  1.00 20.79           N
ATOM    680  CA  ILE A  46       9.173  25.281  -1.242  1.00 20.63           C
ATOM    681  C   ILE A  46      10.453  24.818  -1.909  1.00 19.70           C
ATOM    682  O   ILE A  46      10.948  23.689  -1.654  1.00 19.72           O
ATOM    683  CB  ILE A  46       9.504  25.871   0.176  1.00 20.89           C
ATOM    684  CG1 ILE A  46       8.263  26.227   0.947  1.00 22.99           C
ATOM    685  CG2 ILE A  46      10.483  27.017   0.079  1.00 21.74           C
ATOM    686  CD1 ILE A  46       8.491  26.498   2.430  1.00 27.16           C
ATOM    687  H   ILE A  46       8.532  23.383  -0.898  1.00 24.95           H
ATOM    688  HA  ILE A  46       8.768  25.985  -1.791  1.00 24.76           H
ATOM    689  HB  ILE A  46       9.953  25.160   0.678  1.00 25.07           H
ATOM    690 1HG1 ILE A  46       7.865  27.016   0.546  1.00 27.59           H
ATOM    691 2HG1 ILE A  46       7.625  25.501   0.859  1.00 27.59           H
ATOM    692 1HG2 ILE A  46      11.265  26.730  -0.397  1.00 32.61           H
ATOM    693 2HG2 ILE A  46      10.731  27.301   0.962  1.00 32.61           H
ATOM    694 3HG2 ILE A  46      10.073  27.748  -0.389  1.00 32.61           H
ATOM    695 1HD1 ILE A  46       7.662  26.754   2.840  1.00 40.75           H
ATOM    696 2HD1 ILE A  46       9.131  27.207   2.531  1.00 40.75           H
ATOM    697 3HD1 ILE A  46       8.825  25.703   2.852  1.00 40.75           H
ATOM    698  N   ASP A  47      11.013  25.650  -2.786  1.00 20.74           N
ATOM    699  CA  ASP A  47      12.313  25.358  -3.388  1.00 20.66           C
ATOM    700  C   ASP A  47      12.986  26.692  -3.641  1.00 21.74           C
ATOM    701  O   ASP A  47      13.078  27.184  -4.770  1.00 27.57           O
ATOM    702  CB  ASP A  47      12.150  24.539  -4.643  1.00 22.02           C
ATOM    703  CG  ASP A  47      13.421  23.927  -5.206  1.00 24.83           C
ATOM    704  OD1 ASP A  47      13.430  23.527  -6.374  1.00 32.86           O
ATOM    705  OD2 ASP A  47      14.479  23.786  -4.505  1.00 28.25           O
ATOM    706  H   ASP A  47      10.601  26.373  -3.003  1.00 24.89           H
ATOM    707  HA  ASP A  47      12.851  24.849  -2.746  1.00 24.80           H
ATOM    708 1HB  ASP A  47      11.522  23.823  -4.460  1.00 26.43           H
ATOM    709 2HB  ASP A  47      11.756  25.103  -5.326  1.00 26.43           H
ATOM    710  N   THR A  48      13.599  27.289  -2.646  1.00 19.38           N
ATOM    711  CA  THR A  48      14.252  28.579  -2.698  1.00 19.56           C
ATOM    712  C   THR A  48      15.747  28.462  -2.497  1.00 18.83           C
ATOM    713  O   THR A  48      16.264  27.366  -2.322  1.00 19.81           O
ATOM    714  CB  THR A  48      13.626  29.560  -1.681  1.00 20.42           C
ATOM    715  CG2 THR A  48      12.146  29.761  -1.851  1.00 21.86           C
ATOM    716  OG1 THR A  48      13.860  28.976  -0.427  1.00 20.65           O
ATOM    717  H   THR A  48      13.615  26.875  -1.893  1.00 23.25           H
ATOM    718  HA  THR A  48      14.104  28.948  -3.594  1.00 23.47           H
ATOM    719  HB  THR A  48      14.084  30.425  -1.733  1.00 24.50           H
ATOM    720 1HG2 THR A  48      11.826  30.370  -1.181  1.00 32.79           H
ATOM    721 2HG2 THR A  48      11.695  28.919  -1.759  1.00 32.79           H
ATOM    722 3HG2 THR A  48      11.970  30.124  -2.723  1.00 32.79           H
ATOM    723  N   TRP A  49      16.437  29.588  -2.419  1.00 19.28           N
ATOM    724  CA  TRP A  49      17.872  29.544  -2.248  1.00 19.38           C
ATOM    725  C   TRP A  49      18.247  28.795  -0.957  1.00 19.13           C
ATOM    726  O   TRP A  49      19.314  28.165  -0.897  1.00 19.97           O
ATOM    727  CB  TRP A  49      18.463  30.977  -2.237  1.00 20.46           C
ATOM    728  CG  TRP A  49      18.145  31.741  -0.981  1.00 19.28           C
ATOM    729  CD1 TRP A  49      17.025  32.449  -0.661  1.00 21.04           C
ATOM    730  CD2 TRP A  49      19.006  31.871   0.176  1.00 19.84           C
ATOM    731  CE2 TRP A  49      18.310  32.655   1.109  1.00 20.78           C
ATOM    732  CE3 TRP A  49      20.267  31.383   0.470  1.00 20.76           C
ATOM    733  NE1 TRP A  49      17.130  32.997   0.575  1.00 21.53           N
ATOM    734  CZ2 TRP A  49      18.842  32.962   2.343  1.00 22.37           C
ATOM    735  CZ3 TRP A  49      20.799  31.713   1.716  1.00 21.14           C
ATOM    736  CH2 TRP A  49      20.085  32.486   2.602  1.00 22.60           C
ATOM    737  H   TRP A  49      16.033  30.345  -2.470  1.00 23.13           H
ATOM    738  HA  TRP A  49      18.257  29.059  -3.007  1.00 23.25           H
ATOM    739 1HB  TRP A  49      19.426  30.920  -2.335  1.00 24.56           H
ATOM    740 2HB  TRP A  49      18.116  31.466  -2.999  1.00 24.56           H
ATOM    741  HD1 TRP A  49      16.285  32.544  -1.218  1.00 25.25           H
ATOM    742  HE1 TRP A  49      16.534  33.487   0.956  1.00 25.83           H
ATOM    743  HE3 TRP A  49      20.739  30.860  -0.136  1.00 24.91           H
ATOM    744  HZ2 TRP A  49      18.373  33.470   2.965  1.00 26.84           H
ATOM    745  HZ3 TRP A  49      21.645  31.406   1.950  1.00 25.37           H
ATOM    746  HH2 TRP A  49      20.474  32.693   3.421  1.00 27.12           H
ATOM    747  N   ASN A  50      17.431  28.890   0.094  1.00 18.38           N
ATOM    748  CA  ASN A  50      17.763  28.358   1.393  1.00 18.55           C
ATOM    749  C   ASN A  50      16.843  27.216   1.902  1.00 18.70           C
ATOM    750  O   ASN A  50      17.257  26.557   2.890  1.00 19.06           O
ATOM    751  CB  ASN A  50      17.809  29.420   2.498  1.00 19.53           C
ATOM    752  CG  ASN A  50      16.530  30.185   2.701  1.00 20.02           C
ATOM    753  ND2 ASN A  50      16.387  30.798   3.866  1.00 22.45           N
ATOM    754  OD1 ASN A  50      15.708  30.256   1.801  1.00 20.56           O
ATOM    755  H   ASN A  50      16.674  29.286  -0.007  1.00 22.05           H
ATOM    756  HA  ASN A  50      18.666  27.984   1.323  1.00 22.26           H
ATOM    757 1HB  ASN A  50      18.043  28.985   3.333  1.00 23.43           H
ATOM    758 2HB  ASN A  50      18.515  30.051   2.289  1.00 23.43           H
ATOM    759 1HD2 ASN A  50      15.687  31.274   4.018  1.00 26.94           H
ATOM    760 2HD2 ASN A  50      16.993  30.719   4.471  1.00 26.94           H
ATOM    761  N   VAL A  51      15.725  26.981   1.305  1.00 18.53           N
ATOM    762  CA  VAL A  51      14.747  26.023   1.798  1.00 18.41           C
ATOM    763  C   VAL A  51      14.250  25.105   0.698  1.00 17.57           C
ATOM    764  O   VAL A  51      13.833  25.532  -0.382  1.00 18.92           O
ATOM    765  CB  VAL A  51      13.568  26.681   2.520  1.00 20.04           C
ATOM    766  CG1 VAL A  51      12.477  25.705   2.914  1.00 20.39           C
ATOM    767  CG2 VAL A  51      14.082  27.469   3.752  1.00 22.41           C
ATOM    768  H   VAL A  51      15.549  27.411   0.581  1.00 22.23           H
ATOM    769  HA  VAL A  51      15.206  25.459   2.456  1.00 22.10           H
ATOM    770  HB  VAL A  51      13.171  27.330   1.902  1.00 24.05           H
ATOM    771 1HG1 VAL A  51      11.768  26.178   3.356  1.00 30.58           H
ATOM    772 2HG1 VAL A  51      12.839  25.043   3.507  1.00 30.58           H
ATOM    773 3HG1 VAL A  51      12.133  25.275   2.127  1.00 30.58           H
ATOM    774 1HG2 VAL A  51      14.760  28.089   3.475  1.00 33.62           H
ATOM    775 2HG2 VAL A  51      14.452  26.856   4.392  1.00 33.62           H
ATOM    776 3HG2 VAL A  51      13.353  27.949   4.152  1.00 33.62           H
ATOM    777  N   TYR A  52      14.193  23.830   1.023  1.00 18.10           N
ATOM    778  CA  TYR A  52      13.447  22.823   0.253  1.00 18.54           C
ATOM    779  C   TYR A  52      12.387  22.270   1.204  1.00 18.81           C
ATOM    780  O   TYR A  52      12.729  21.813   2.293  1.00 22.82           O
ATOM    781  CB  TYR A  52      14.371  21.706  -0.192  1.00 19.17           C
ATOM    782  CG  TYR A  52      13.660  20.573  -0.855  1.00 20.57           C
ATOM    783  CD1 TYR A  52      13.432  20.604  -2.187  1.00 22.48           C
ATOM    784  CD2 TYR A  52      13.216  19.473  -0.121  1.00 23.64           C
ATOM    785  CE1 TYR A  52      12.764  19.533  -2.803  1.00 25.20           C
ATOM    786  CE2 TYR A  52      12.530  18.447  -0.711  1.00 27.32           C
ATOM    787  CZ  TYR A  52      12.302  18.501  -2.063  1.00 25.52           C
ATOM    788  OH  TYR A  52      11.650  17.426  -2.604  1.00 32.00           O
ATOM    789  H   TYR A  52      14.617  23.571   1.725  1.00 21.72           H
ATOM    790  HA  TYR A  52      13.020  23.240  -0.525  1.00 22.24           H
ATOM    791 1HB  TYR A  52      15.027  22.068  -0.807  1.00 23.00           H
ATOM    792 2HB  TYR A  52      14.848  21.367   0.582  1.00 23.00           H
ATOM    793  HD1 TYR A  52      13.715  21.331  -2.693  1.00 26.97           H
ATOM    794  HD2 TYR A  52      13.390  19.436   0.792  1.00 28.37           H
ATOM    795  HE1 TYR A  52      12.639  19.535  -3.724  1.00 30.24           H
ATOM    796  HE2 TYR A  52      12.225  17.728  -0.207  1.00 32.79           H
ATOM    797  N   ASN A  53      11.140  22.216   0.785  1.00 17.94           N
ATOM    798  CA  ASN A  53      10.145  21.537   1.608  1.00 18.36           C
ATOM    799  C   ASN A  53       9.269  20.714   0.669  1.00 18.51           C
ATOM    800  O   ASN A  53       8.738  21.240  -0.306  1.00 20.46           O
ATOM    801  CB  ASN A  53       9.274  22.511   2.396  1.00 18.69           C
ATOM    802  CG  ASN A  53       8.301  21.804   3.322  1.00 19.27           C
ATOM    803  ND2 ASN A  53       7.036  22.101   3.127  1.00 21.88           N
ATOM    804  OD1 ASN A  53       8.690  21.002   4.162  1.00 20.76           O
ATOM    805  H   ASN A  53      10.915  22.576   0.038  1.00 21.53           H
ATOM    806  HA  ASN A  53      10.601  20.935   2.233  1.00 22.03           H
ATOM    807 1HB  ASN A  53       9.844  23.094   2.921  1.00 22.42           H
ATOM    808 2HB  ASN A  53       8.775  23.064   1.775  1.00 22.42           H
ATOM    809 1HD2 ASN A  53       6.428  21.723   3.603  1.00 26.25           H
ATOM    810 2HD2 ASN A  53       6.817  22.672   2.523  1.00 26.25           H
ATOM    811  N   LYS A  54       9.044  19.485   1.084  1.00 17.55           N
ATOM    812  CA  LYS A  54       8.199  18.515   0.387  1.00 18.39           C
ATOM    813  C   LYS A  54       7.082  18.090   1.308  1.00 17.86           C
ATOM    814  O   LYS A  54       7.302  17.900   2.519  1.00 18.44           O
ATOM    815  CB  LYS A  54       9.022  17.328  -0.063  1.00 20.52           C
ATOM    816  CG  LYS A  54       8.289  16.266  -0.805  1.00 24.85           C
ATOM    817  CD ALYS A  54       8.970  15.091  -1.427  0.50 21.71           C
ATOM    818  CD BLYS A  54       9.382  15.610  -1.699  0.50 32.04           C
ATOM    819  CE ALYS A  54       7.954  14.154  -2.035  0.50 20.75           C
ATOM    820  CE BLYS A  54      10.709  15.253  -1.102  0.50 35.13           C
ATOM    821  NZ ALYS A  54       7.158  14.707  -3.184  0.50 22.61           N
ATOM    822  NZ BLYS A  54      11.973  15.048  -1.931  0.50 29.03           N
ATOM    823  H   LYS A  54       9.421  19.234   1.815  1.00 21.06           H
ATOM    824  HA  LYS A  54       7.810  18.946  -0.403  1.00 22.07           H
ATOM    825 1HB  LYS A  54       9.740  17.653  -0.627  1.00 24.62           H
ATOM    826 2HB  LYS A  54       9.428  16.926   0.721  1.00 24.62           H
ATOM    827 1HG ALYS A  54       7.625  15.909  -0.194  1.00 29.82           H
ATOM    828 2HG ALYS A  54       7.801  16.711  -1.515  1.00 29.82           H
ATOM    829 1HD ALYS A  54       9.582  15.397  -2.114  0.50 26.06           H
ATOM    830 2HD ALYS A  54       9.485  14.620  -0.753  0.50 26.06           H
ATOM    831 1HD BLYS A  54       9.003  14.799  -2.072  0.50 38.45           H
ATOM    832 2HD BLYS A  54       9.549  16.212  -2.441  0.50 38.45           H
ATOM    833 1HE ALYS A  54       8.417  13.358  -2.340  0.50 24.90           H
ATOM    834 2HE ALYS A  54       7.335  13.881  -1.339  0.50 24.90           H
ATOM    835 1HE BLYS A  54      10.914  15.945  -0.453  0.50 42.16           H
ATOM    836 2HE BLYS A  54      10.573  14.435  -0.599  0.50 42.16           H
ATOM    837 1HZ ALYS A  54       6.616  14.076  -3.500  0.50 33.92           H
ATOM    838 2HZ ALYS A  54       7.712  14.972  -3.828  0.50 33.92           H
ATOM    839 3HZ ALYS A  54       6.675  15.400  -2.904  0.50 33.92           H
ATOM    840 1HZ BLYS A  54      12.668  14.929  -1.387  0.50 43.54           H
ATOM    841 2HZ BLYS A  54      12.114  15.765  -2.439  0.50 43.54           H
ATOM    842 3HZ BLYS A  54      11.875  14.331  -2.449  0.50 43.54           H
ATOM    843  N   CYS A  55       5.921  17.877   0.731  1.00 19.02           N
ATOM    844  CA  CYS A  55       4.712  17.483   1.424  1.00 19.51           C
ATOM    845  C   CYS A  55       4.202  16.128   0.948  1.00 19.52           C
ATOM    846  O   CYS A  55       4.231  15.855  -0.242  1.00 22.35           O
ATOM    847  CB  CYS A  55       3.592  18.562   1.139  1.00 22.10           C
ATOM    848  SG  CYS A  55       4.095  20.232   1.590  1.00 22.84           S
ATOM    849  H   CYS A  55       5.876  17.980  -0.122  1.00 22.82           H
ATOM    850  HA  CYS A  55       4.888  17.444   2.387  1.00 23.41           H
ATOM    851 1HB  CYS A  55       3.369  18.543   0.195  1.00 26.52           H
ATOM    852 2HB  CYS A  55       2.793  18.327   1.637  1.00 26.52           H
ATOM    853  N   CYS A  56       3.707  15.304   1.856  1.00 18.24           N
ATOM    854  CA  CYS A  56       3.139  14.006   1.454  1.00 19.28           C
ATOM    855  C   CYS A  56       2.059  13.650   2.409  1.00 18.96           C
ATOM    856  O   CYS A  56       1.972  14.209   3.532  1.00 21.04           O
ATOM    857  CB  CYS A  56       4.222  12.937   1.318  1.00 20.29           C
ATOM    858  SG  CYS A  56       5.203  12.628   2.802  1.00 20.23           S
ATOM    859  H   CYS A  56       3.716  15.528   2.687  1.00 21.89           H
ATOM    860  HA  CYS A  56       2.727  14.124   0.572  1.00 23.14           H
ATOM    861 1HB  CYS A  56       3.800  12.106   1.051  1.00 24.35           H
ATOM    862 2HB  CYS A  56       4.823  13.201   0.603  1.00 24.35           H
ATOM    863  N   THR A  57       1.142  12.730   2.068  1.00 18.92           N
ATOM    864  CA  THR A  57      -0.082  12.497   2.829  1.00 20.11           C
ATOM    865  C   THR A  57      -0.318  11.060   3.262  1.00 21.45           C
ATOM    866  O   THR A  57      -1.457  10.702   3.585  1.00 23.33           O
ATOM    867  CB  THR A  57      -1.321  13.008   2.057  1.00 20.31           C
ATOM    868  CG2 THR A  57      -1.227  14.480   1.779  1.00 20.14           C
ATOM    869  OG1 THR A  57      -1.436  12.317   0.814  1.00 20.53           O
ATOM    870  H   THR A  57       1.283  12.253   1.366  1.00 22.70           H
ATOM    871  HA  THR A  57      -0.015  13.033   3.647  1.00 24.13           H
ATOM    872  HB  THR A  57      -2.124  12.836   2.592  1.00 24.38           H
ATOM    873 1HG2 THR A  57      -2.007  14.765   1.297  1.00 30.21           H
ATOM    874 2HG2 THR A  57      -0.444  14.657   1.252  1.00 30.21           H
ATOM    875 3HG2 THR A  57      -1.170  14.959   2.608  1.00 30.21           H
ATOM    876  N   THR A  58       0.712  10.243   3.387  1.00 21.74           N
ATOM    877  CA  THR A  58       0.541   8.891   3.888  1.00 21.74           C
ATOM    878  C   THR A  58       1.536   8.612   5.017  1.00 20.32           C
ATOM    879  O   THR A  58       2.531   9.238   5.210  1.00 19.98           O
ATOM    880  CB  THR A  58       0.628   7.817   2.808  1.00 26.15           C
ATOM    881  CG2 THR A  58      -0.340   8.031   1.670  1.00 35.44           C
ATOM    882  OG1 THR A  58       1.939   7.917   2.193  1.00 29.08           O
ATOM    883  H   THR A  58       1.498  10.516   3.169  1.00 26.09           H
ATOM    884  HA  THR A  58      -0.358   8.838   4.276  1.00 26.09           H
ATOM    885  HB  THR A  58       0.502   6.928   3.200  1.00 31.38           H
ATOM    886  HG1 THR A  58       2.404   7.301   2.473  1.00 43.62           H
ATOM    887 1HG2 THR A  58      -0.218   7.342   1.012  1.00 53.16           H
ATOM    888 2HG2 THR A  58      -0.179   8.888   1.269  1.00 53.16           H
ATOM    889 3HG2 THR A  58      -1.239   7.998   2.004  1.00 53.16           H
ATOM    890  N   ASN A  59       1.183   7.540   5.767  1.00 20.16           N
ATOM    891  CA  ASN A  59       1.900   7.160   6.953  1.00 19.15           C
ATOM    892  C   ASN A  59       3.405   7.036   6.675  1.00 19.42           C
ATOM    893  O   ASN A  59       3.857   6.344   5.793  1.00 19.90           O
ATOM    894  CB  ASN A  59       1.328   5.830   7.439  1.00 20.53           C
ATOM    895  CG  ASN A  59       1.912   5.374   8.763  1.00 21.76           C
ATOM    896  ND2 ASN A  59       1.585   6.126   9.750  1.00 21.92           N
ATOM    897  OD1 ASN A  59       2.612   4.373   8.890  1.00 26.96           O
ATOM    898  H   ASN A  59       0.505   7.070   5.524  1.00 24.20           H
ATOM    899  HA  ASN A  59       1.758   7.840   7.645  1.00 22.98           H
ATOM    900 1HB  ASN A  59       0.366   5.916   7.532  1.00 24.64           H
ATOM    901 2HB  ASN A  59       1.499   5.150   6.768  1.00 24.64           H
ATOM    902 1HD2 ASN A  59       1.857   5.936  10.544  1.00 26.30           H
ATOM    903 2HD2 ASN A  59       1.092   6.818   9.619  1.00 26.30           H
ATOM    904  N   LEU A  60       4.201   7.735   7.469  1.00 19.24           N
ATOM    905  CA  LEU A  60       5.650   7.682   7.470  1.00 19.16           C
ATOM    906  C   LEU A  60       6.244   7.933   6.090  1.00 19.61           C
ATOM    907  O   LEU A  60       7.260   7.379   5.684  1.00 22.75           O
ATOM    908  CB  LEU A  60       6.131   6.339   8.065  1.00 20.92           C
ATOM    909  CG  LEU A  60       5.746   6.120   9.530  1.00 20.08           C
ATOM    910  CD1 LEU A  60       6.234   4.735  10.013  1.00 23.17           C
ATOM    911  CD2 LEU A  60       6.316   7.203  10.408  1.00 20.18           C
ATOM    912  H   LEU A  60       3.827   8.267   8.032  1.00 23.09           H
ATOM    913  HA  LEU A  60       5.969   8.396   8.061  1.00 23.00           H
ATOM    914 1HB  LEU A  60       5.761   5.615   7.536  1.00 25.10           H
ATOM    915 2HB  LEU A  60       7.097   6.294   7.988  1.00 25.10           H
ATOM    916  HG  LEU A  60       4.769   6.146   9.600  1.00 24.10           H
ATOM    917 1HD1 LEU A  60       5.875   4.052   9.441  1.00 34.76           H
ATOM    918 2HD1 LEU A  60       5.936   4.587  10.913  1.00 34.76           H
ATOM    919 3HD1 LEU A  60       7.193   4.705   9.984  1.00 34.76           H
ATOM    920 1HD2 LEU A  60       5.993   8.058  10.113  1.00 30.27           H
ATOM    921 2HD2 LEU A  60       7.274   7.188  10.354  1.00 30.27           H
ATOM    922 3HD2 LEU A  60       6.044   7.055  11.317  1.00 30.27           H
ATOM    923  N   CYS A  61       5.626   8.842   5.347  1.00 19.68           N
ATOM    924  CA  CYS A  61       6.005   9.122   3.965  1.00 19.84           C
ATOM    925  C   CYS A  61       7.216  10.046   3.846  1.00 19.26           C
ATOM    926  O   CYS A  61       7.839  10.121   2.793  1.00 21.29           O
ATOM    927  CB  CYS A  61       4.839   9.683   3.169  1.00 20.41           C
ATOM    928  SG  CYS A  61       4.098  11.220   3.778  1.00 19.82           S
ATOM    929  H   CYS A  61       4.975   9.285   5.693  1.00 23.62           H
ATOM    930  HA  CYS A  61       6.252   8.267   3.554  1.00 23.80           H
ATOM    931 1HB  CYS A  61       5.139   9.833   2.259  1.00 24.49           H
ATOM    932 2HB  CYS A  61       4.144   9.007   3.135  1.00 24.49           H
ATOM    933  N   ASN A  62       7.547  10.797   4.912  1.00 18.87           N
ATOM    934  CA  ASN A  62       8.609  11.790   4.886  1.00 18.23           C
ATOM    935  C   ASN A  62       9.948  11.146   5.252  1.00 19.84           C
ATOM    936  O   ASN A  62      10.599  11.439   6.274  1.00 21.52           O
ATOM    937  CB  ASN A  62       8.296  12.976   5.770  1.00 17.86           C
ATOM    938  CG  ASN A  62       8.027  12.634   7.216  1.00 16.38           C
ATOM    939  ND2 ASN A  62       8.164  13.659   8.076  1.00 16.73           N
ATOM    940  OD1 ASN A  62       7.672  11.513   7.579  1.00 17.18           O
ATOM    941  H   ASN A  62       7.110  10.683   5.644  1.00 22.64           H
ATOM    942  HA  ASN A  62       8.682  12.120   3.966  1.00 21.88           H
ATOM    943 1HB  ASN A  62       9.043  13.594   5.732  1.00 21.43           H
ATOM    944 2HB  ASN A  62       7.520  13.433   5.410  1.00 21.43           H
ATOM    945 1HD2 ASN A  62       8.001  13.542   8.912  1.00 20.08           H
ATOM    946 2HD2 ASN A  62       8.413  14.430   7.790  1.00 20.08           H
ATOM    947  N   THR A  63      10.429  10.192   4.454  1.00 22.62           N
ATOM    948  CA  THR A  63      11.696   9.499   4.580  1.00 22.92           C
ATOM    949  C   THR A  63      12.910  10.287   4.052  1.00 28.88           C
ATOM    950  O   THR A  63      14.059   9.976   4.379  1.00 34.17           O
ATOM    951  CB  THR A  63      11.664   8.168   3.792  1.00 24.81           C
ATOM    952  CG2 THR A  63      10.666   7.255   4.470  1.00 28.96           C
ATOM    953  OG1 THR A  63      11.196   8.366   2.430  1.00 25.81           O
ATOM    954  OXT THR A  63      12.691  11.214   3.249  1.00 33.85           O
ATOM    955  H   THR A  63       9.933   9.964   3.790  1.00 27.14           H
ATOM    956  HA  THR A  63      11.845   9.295   5.527  1.00 27.51           H
ATOM    957  HB  THR A  63      12.552   7.756   3.788  1.00 29.77           H
ATOM    958  HG1 THR A  63      10.643   8.220   2.155  1.00 38.71           H
ATOM    959 1HG2 THR A  63      10.646   6.409   4.016  1.00 43.43           H
ATOM    960 2HG2 THR A  63       9.794   7.655   4.440  1.00 43.43           H
ATOM    961 3HG2 THR A  63      10.925   7.121   5.385  1.00 43.43           H
TER     962      THR A  63 
HETATM  963  O   HOH   101       5.162  22.953   7.435  1.00 63.95           O
HETATM  964  O   HOH   102      11.666  17.285  13.117  1.00 17.35           O
HETATM  965  O   HOH   103      16.732  18.530  13.100  1.00 19.59           O
HETATM  966  O   HOH   104       9.855   7.032  17.836  1.00 22.73           O
HETATM  967  O   HOH   105      18.948  18.369  11.458  1.00 21.20           O
HETATM  968  O   HOH   106      -3.306  12.208   5.030  1.00 26.26           O
HETATM  969  O   HOH   107       8.621  20.612  15.088  1.00 31.13           O
HETATM  970  O   HOH   108       7.188  15.166   3.183  1.00 21.21           O
HETATM  971  O   HOH   109      18.458   7.842  12.397  1.00 30.35           O
HETATM  972  O   HOH   110      -3.542  12.365   9.817  1.00 29.61           O
HETATM  973  O   HOH   111      16.364  26.691  11.332  1.00 24.36           O
HETATM  974  O   HOH   112      19.952  25.480  10.615  1.00 27.33           O
HETATM  975  O   HOH   113       8.846  13.651   1.737  1.00 30.85           O
HETATM  976  O   HOH   114      11.220   5.407  15.810  1.00 25.10           O
HETATM  977  O   HOH   115       3.339  10.216  18.940  1.00 29.77           O
HETATM  978  O   HOH   116       2.363  23.227  -2.666  1.00 32.76           O
HETATM  979  O   HOH   117      18.064   9.865  10.594  1.00 29.55           O
HETATM  980  O   HOH   118       1.593  15.659  15.373  1.00 22.63           O
HETATM  981  O   HOH   119      12.266  18.251  15.582  1.00 23.12           O
HETATM  982  O   HOH   120       8.114  17.788  14.401  1.00 31.46           O
HETATM  983  O   HOH   121      -1.562   6.530   5.573  1.00 27.02           O
HETATM  984  O   HOH   122      13.469  31.400   0.966  1.00 27.58           O
HETATM  985  O   HOH   123      10.044  10.579  21.257  1.00 35.58           O
HETATM  986  O   HOH   124      12.839  10.402   8.089  1.00 26.56           O
HETATM  987  O   HOH   125      -7.825  16.864  14.246  1.00 28.70           O
HETATM  988  O   HOH   126       4.207  16.629  14.204  1.00 27.82           O
HETATM  989  O   HOH   127      15.396  34.496   2.367  1.00 31.45           O
HETATM  990  O   HOH   128      17.497  15.106   2.145  1.00 31.77           O
HETATM  991  O   HOH   129       9.459  27.901  -3.687  1.00 32.27           O
HETATM  992  O   HOH   130      -3.935  10.803  12.079  1.00 24.95           O
HETATM  993  O   HOH   131      -0.350   6.494  15.919  1.00 40.47           O
HETATM  994  O   HOH   132       7.848  11.301  18.800  1.00 37.13           O
HETATM  995  O   HOH   133       9.419  20.785  -3.351  1.00 42.13           O
HETATM  996  O   HOH   134      15.903  27.183  -5.782  1.00 32.84           O
HETATM  997  O   HOH   135      18.597  30.073   6.159  1.00 33.91           O
HETATM  998  O   HOH   136      20.072  28.140   9.917  1.00 44.94           O
HETATM  999  O   HOH   137      -2.282   5.935   8.324  1.00 39.54           O
HETATM 1000  O   HOH   138      12.956  11.050  -0.384  1.00 43.61           O
HETATM 1001  O   HOH   139      18.608  23.929  -5.267  1.00 30.49           O
HETATM 1002  O   HOH   140       0.177   4.848  11.803  1.00 36.63           O
HETATM 1003  O   HOH   141      20.865  17.304   8.443  1.00 63.45           O
HETATM 1004  O   HOH   142       4.918  16.386  -2.764  1.00 28.70           O
HETATM 1005  O   HOH   143       8.984   7.950   1.168  1.00 36.39           O
HETATM 1006  O   HOH   144      10.965  12.038   1.460  1.00 42.80           O
HETATM 1007  O   HOH   145      15.784  14.005   5.057  1.00 42.43           O
HETATM 1008  O   HOH   146      14.301   7.557   6.951  1.00 45.05           O
HETATM 1009  O   HOH   147      15.206  20.996  -5.337  1.00 38.80           O
HETATM 1010  O   HOH   148      -4.244   7.104   9.658  1.00 46.81           O
HETATM 1011  O   HOH   149      -6.947  19.838   8.061  1.00 45.66           O
HETATM 1012  O   HOH   150       3.541   3.504  11.669  1.00 36.96           O
HETATM 1013  O   HOH   151       7.664  11.607   0.285  1.00 34.84           O
HETATM 1014  O   HOH   152      11.260  28.135  -6.643  1.00 53.04           O
HETATM 1015  O   HOH   153      11.179   8.013  20.237  1.00 29.35           O
HETATM 1016  O   HOH   154      -4.510  11.457   7.547  1.00 30.26           O
HETATM 1017  O   HOH   155      15.344  36.423   0.804  1.00 34.28           O
HETATM 1018  O   HOH   156      -2.391   4.986   3.512  1.00 35.02           O
HETATM 1019  O   HOH   157      -5.670  12.618   3.656  1.00 41.72           O
HETATM 1020  O   HOH   158      -6.372   9.567  11.917  1.00 40.12           O
HETATM 1021  O   HOH   159       5.701  12.062  20.088  1.00 51.39           O
HETATM 1022  O   HOH   160      10.226  17.407  16.591  1.00 44.14           O
HETATM 1023  O   HOH   161       7.780   5.526  18.260  1.00 48.57           O
HETATM 1024  O   HOH   162      11.096  17.896  -5.438  1.00 51.80           O
HETATM 1025  O   HOH   163      -1.859   6.579  13.764  1.00 42.97           O
HETATM 1026  O   HOH   164       4.291  25.467  -3.636  1.00 38.10           O
HETATM 1027  O   HOH   165      -3.193   8.650   4.667  1.00 45.62           O
HETATM 1028  O   HOH   166      15.951  12.328   7.251  1.00 44.95           O
HETATM 1029  O   HOH   167      20.596  10.934  11.326  1.00 53.32           O
HETATM 1030  O   HOH   168      18.942  15.341  13.989  1.00 53.70           O
HETATM 1031  O   HOH   169       8.538   7.556  -1.282  1.00 47.24           O
HETATM 1032  O   HOH   170      10.137  22.351  16.032  1.00 48.21           O
HETATM 1033  O   HOH   171       2.762  21.120  12.445  1.00 45.63           O
HETATM 1034  O   HOH   172      -5.299  19.032  15.437  1.00 55.95           O
HETATM 1035  O   HOH   173      26.077  22.825   8.962  1.00 51.86           O
HETATM 1036  O   HOH   174      -6.728  12.397   8.534  1.00 43.19           O
HETATM 1037  O   HOH   175       5.513   4.944   4.278  1.00 45.95           O
HETATM 1038  O   HOH   176       6.185  22.518  15.581  1.00 55.04           O
HETATM 1039  O   HOH   177      16.926  25.089  -7.124  1.00 41.07           O
HETATM 1040  O   HOH   178       5.904   6.706   1.526  1.00 42.77           O
HETATM 1041  O   HOH   179      20.098  15.970  12.146  1.00 48.15           O
HETATM 1042  O   HOH   180      19.406   5.002  13.011  1.00 48.31           O
HETATM 1043  O   HOH   181       2.973   2.656   6.388  1.00 48.00           O
HETATM 1044  O   HOH   182      15.921  28.497   8.869  1.00 54.12           O
HETATM 1045  O   HOH   183       0.000  20.939   0.000  0.50 50.77           O
HETATM 1046  O   HOH   184       5.127   2.413  12.919  1.00 45.42           O
HETATM 1047  O   HOH   185      -2.826  10.039   0.245  1.00 41.64           O
HETATM 1048  O   HOH   186      22.838  28.637   8.917  1.00 54.85           O
HETATM 1049  O   HOH   187       8.987  22.458  -5.151  1.00 47.66           O
HETATM 1050  O   HOH   188      16.698  30.559   8.225  1.00 48.65           O
HETATM 1051  O   HOH   189      -4.009   6.995   2.108  1.00 38.46           O
HETATM 1052  O   HOH   190      26.910  21.863   3.134  1.00 48.48           O
HETATM 1053  O   HOH   191       4.901   1.791   4.686  1.00 44.41           O
HETATM 1054  O   HOH   192      20.358   8.853  13.181  1.00 59.21           O
HETATM 1055  O   HOH   193      25.571  26.387   8.257  1.00 55.12           O
HETATM 1056  O   HOH   194      -6.378   5.853   1.457  1.00 41.98           O
HETATM 1057  O   HOH   195      10.068  10.521  -0.670  1.00 43.90           O
HETATM 1058  O   HOH   196      -5.301  21.628   5.800  1.00 38.86           O
HETATM 1059  O   HOH   197      -7.591  21.178  12.525  1.00 57.36           O
HETATM 1060  O   HOH   198      14.035  11.240  -2.463  1.00 34.36           O
HETATM 1061  O   HOH   199       4.935  19.383  13.306  1.00 41.57           O
HETATM 1062  O   HOH   200       3.334   6.286   3.044  1.00 37.19           O
HETATM 1063  O   HOH   201      10.001  20.433  -5.547  1.00 57.01           O
HETATM 1064  O   HOH   202      -4.790   8.777   7.242  1.00 47.10           O
HETATM 1065  O   HOH   203       3.949   7.333  17.070  1.00 53.81           O
HETATM 1066  O   HOH   204      -7.781  10.650  10.143  1.00 56.63           O
HETATM 1067  O   HOH   205       8.131  17.911  -4.401  1.00 57.50           O
HETATM 1068  O   HOH   206      12.353  31.042  -7.601  1.00 51.39           O
HETATM 1069  O   HOH   207      -5.473  25.081   8.155  1.00 57.12           O
HETATM 1070  O   HOH   208      18.243  28.435  -5.461  1.00 24.25           O
HETATM 1071  O   HOH   209      -5.011  19.313   6.299  1.00 54.93           O
HETATM 1072  O   HOH   210       3.480  23.813  10.544  1.00 59.92           O
HETATM 1073  O   HOH   211       0.013  23.244  10.438  1.00 58.39           O
HETATM 1074  O   HOH   212      20.793  29.708   6.692  1.00 55.05           O
HETATM 1075  O   HOH   213      11.242  23.259  -7.491  1.00 61.27           O
HETATM 1076  O   HOH   214       1.916   4.374   4.027  1.00 44.66           O
HETATM 1077  O   HOH   215       8.241  24.602  -5.311  1.00 49.61           O
HETATM 1078  O   HOH   216      -4.919  25.802  12.619  1.00 59.06           O
HETATM 1079  O   HOH   217      -6.653   5.900  10.841  1.00 62.02           O
HETATM 1080  O   HOH   218      18.133  10.654   6.395  1.00 51.85           O
END
