# Supplementary material for: Identification of new, well-populated amino-acid sidechain rotamers involving hydroxyl-hydrogen atoms and sulfhydryl-hydrogen atoms
Source: BMC Struct Biol. 2008 Oct 7;8:41. doi: 10.1186/1472-6807-8-41 (PMC2569941; doi:10.1186/1472-6807-8-41)
Supplement: Additional file 1 — Manually-fitted hydrogen atoms in high resolution structures. In these high-resolution X-ray structures, the hydroxyl hydrogen atoms were removed if there is no corresponding electron density but if there is sufficient electron density due to hydrogen-bonding, the hydrogen atom position were fitted manually. [file 1472-6807-8-41-S1.zip › pdb/1gqv.pdb]

ATOM      1  N   MET A   0       7.279  14.427  12.492  1.00 23.04           N
ATOM      2  CA  MET A   0       6.798  14.896  13.807  1.00 16.95           C
ATOM      3  C   MET A   0       7.511  14.026  14.845  1.00 14.25           C
ATOM      4  O   MET A   0       7.556  12.813  14.621  1.00 20.88           O
ATOM      5  CB  MET A   0       5.261  14.679  13.866  1.00 18.27           C
ATOM      6  CG  MET A   0       4.814  13.897  12.624  1.00 18.40           C
ATOM      7  SD  MET A   0       4.228  14.933  11.275  1.00 30.16           S
ATOM      8  CE  MET A   0       3.717  13.668  10.114  1.00 36.82           C
ATOM      9  HA  MET A   0       7.019  15.842  13.938  1.00 20.34           H
ATOM     10 1HB  MET A   0       5.029  14.185  14.668  1.00 21.93           H
ATOM     11 2HB  MET A   0       4.808  15.536  13.896  1.00 21.93           H
ATOM     12 1HG  MET A   0       5.560  13.364  12.307  1.00 22.08           H
ATOM     13 2HG  MET A   0       4.105  13.286  12.879  1.00 22.08           H
ATOM     14 1HE  MET A   0       3.050  13.111  10.520  1.00 45.22           H
ATOM     15 2HE  MET A   0       3.353  14.083   9.329  1.00 45.22           H
ATOM     16 3HE  MET A   0       4.476  13.133   9.870  1.00 45.22           H
ATOM     17  H1  MET A   0       6.990  14.797  11.772  1.00 27.65           H
ATOM     18  H2  MET A   0       7.848  13.784  12.447  1.00 27.65           H
ATOM     19  N   LYS A   1       7.901  14.572  15.988  1.00 13.50           N
ATOM     20  CA  LYS A   1       8.529  13.801  17.047  1.00 12.29           C
ATOM     21  C   LYS A   1       7.554  13.433  18.166  1.00 11.44           C
ATOM     22  O   LYS A   1       6.955  14.316  18.782  1.00 11.87           O
ATOM     23  CB  LYS A   1       9.713  14.678  17.528  1.00 13.91           C
ATOM     24  CG  LYS A   1      10.469  14.101  18.675  1.00 12.61           C
ATOM     25  CD  LYS A   1      11.787  14.717  19.022  1.00 11.34           C
ATOM     26  CE  LYS A   1      11.756  15.998  19.806  1.00 10.00           C
ATOM     27  NZ  LYS A   1      11.040  15.909  21.116  1.00  9.28           N
ATOM     28  H   LYS A   1       7.777  15.415  16.108  1.00 16.20           H
ATOM     29  HA  LYS A   1       8.888  12.974  16.661  1.00 14.75           H
ATOM     30 1HB  LYS A   1      10.324  14.809  16.787  1.00 16.69           H
ATOM     31 2HB  LYS A   1       9.372  15.548  17.786  1.00 16.69           H
ATOM     32 1HG  LYS A   1       9.902  14.151  19.461  1.00 15.13           H
ATOM     33 2HG  LYS A   1      10.620  13.161  18.490  1.00 15.13           H
ATOM     34 1HD  LYS A   1      12.299  14.067  19.528  1.00 13.61           H
ATOM     35 2HD  LYS A   1      12.268  14.882  18.196  1.00 13.61           H
ATOM     36 1HE  LYS A   1      12.669  16.282  19.972  1.00 12.00           H
ATOM     37 2HE  LYS A   1      11.330  16.682  19.266  1.00 12.00           H
ATOM     38 1HZ  LYS A   1      11.430  15.294  21.627  1.00 13.93           H
ATOM     39 2HZ  LYS A   1      11.071  16.699  21.526  1.00 13.93           H
ATOM     40 3HZ  LYS A   1      10.191  15.682  20.975  1.00 13.93           H
ATOM     41  N   PRO A   2       7.400  12.159  18.554  1.00 11.34           N
ATOM     42  CA  PRO A   2       6.617  11.824  19.759  1.00 10.66           C
ATOM     43  C   PRO A   2       7.302  12.334  21.041  1.00  7.97           C
ATOM     44  O   PRO A   2       8.524  12.541  21.051  1.00  7.88           O
ATOM     45  CB  PRO A   2       6.567  10.309  19.710  1.00 13.99           C
ATOM     46  CG  PRO A   2       7.087   9.897  18.371  1.00 14.58           C
ATOM     47  CD  PRO A   2       8.007  10.986  17.890  1.00 12.25           C
ATOM     48  HA  PRO A   2       5.713  12.195  19.688  1.00 12.79           H
ATOM     49 1HB  PRO A   2       7.116   9.931  20.415  1.00 16.79           H
ATOM     50 2HB  PRO A   2       5.656   9.998  19.828  1.00 16.79           H
ATOM     51 1HG  PRO A   2       7.569   9.058  18.442  1.00 17.49           H
ATOM     52 2HG  PRO A   2       6.353   9.778  17.749  1.00 17.49           H
ATOM     53 1HD  PRO A   2       8.920  10.841  18.183  1.00 14.70           H
ATOM     54 2HD  PRO A   2       7.987  11.071  16.924  1.00 14.70           H
ATOM     55  N   PRO A   3       6.544  12.575  22.122  1.00  7.14           N
ATOM     56  CA  PRO A   3       7.071  13.368  23.245  1.00  6.97           C
ATOM     57  C   PRO A   3       8.119  12.653  24.087  1.00  6.15           C
ATOM     58  O   PRO A   3       8.891  13.332  24.816  1.00  7.17           O
ATOM     59  CB  PRO A   3       5.827  13.729  24.061  1.00  7.59           C
ATOM     60  CG  PRO A   3       4.872  12.590  23.756  1.00  8.29           C
ATOM     61  CD  PRO A   3       5.111  12.272  22.295  1.00  8.40           C
ATOM     62  HA  PRO A   3       7.463  14.193  22.889  1.00  8.36           H
ATOM     63 1HB  PRO A   3       6.030  13.771  25.008  1.00  9.10           H
ATOM     64 2HB  PRO A   3       5.457  14.580  23.778  1.00  9.10           H
ATOM     65 1HG  PRO A   3       5.066  11.820  24.313  1.00  9.95           H
ATOM     66 2HG  PRO A   3       3.953  12.861  23.904  1.00  9.95           H
ATOM     67 1HD  PRO A   3       4.924  11.340  22.104  1.00 10.08           H
ATOM     68 2HD  PRO A   3       4.563  12.830  21.720  1.00 10.08           H
ATOM     69  N   GLN A   4       8.182  11.323  24.072  1.00  6.43           N
ATOM     70  CA  GLN A   4       9.123  10.543  24.873  1.00  7.23           C
ATOM     71  C   GLN A   4      10.550  10.571  24.320  1.00  7.19           C
ATOM     72  O   GLN A   4      11.460  10.032  24.984  1.00 10.55           O
ATOM     73  CB  GLN A   4       8.661   9.086  25.047  1.00  7.64           C
ATOM     74  CG  GLN A   4       8.674   8.230  23.799  1.00  8.22           C
ATOM     75  CD  GLN A   4       7.352   8.258  23.054  1.00  8.77           C
ATOM     76  NE2 GLN A   4       6.996   7.108  22.488  1.00 10.52           N
ATOM     77  OE1 GLN A   4       6.638   9.275  23.003  1.00  9.91           O
ATOM     78  H   GLN A   4       7.636  10.898  23.561  1.00  7.72           H
ATOM     79  HA  GLN A   4       9.149  10.948  25.765  1.00  8.68           H
ATOM     80 1HB  GLN A   4       9.229   8.665  25.711  1.00  9.17           H
ATOM     81 2HB  GLN A   4       7.758   9.094  25.401  1.00  9.17           H
ATOM     82 1HG  GLN A   4       9.376   8.543  23.208  1.00  9.87           H
ATOM     83 2HG  GLN A   4       8.879   7.315  24.045  1.00  9.87           H
ATOM     84 1HE2 GLN A   4       7.514   6.423  22.542  1.00 12.62           H
ATOM     85 2HE2 GLN A   4       6.248   7.049  22.067  1.00 12.62           H
ATOM     86  N   PHE A   5      10.792  11.129  23.131  1.00  6.70           N
ATOM     87  CA  PHE A   5      12.104  11.153  22.496  1.00  6.64           C
ATOM     88  C   PHE A   5      12.723  12.550  22.559  1.00  6.42           C
ATOM     89  O   PHE A   5      12.039  13.528  22.292  1.00  8.39           O
ATOM     90  CB APHE A   5      11.899  10.964  20.956  0.54  7.05           C
ATOM     91  CB BPHE A   5      12.190  10.420  21.181  0.47  6.92           C
ATOM     92  CG APHE A   5      11.448   9.602  20.478  0.54  6.61           C
ATOM     93  CG BPHE A   5      11.695   8.977  21.203  0.47  5.93           C
ATOM     94  CD1APHE A   5      10.091   9.297  20.458  0.54  7.36           C
ATOM     95  CD2APHE A   5      12.320   8.633  20.013  0.54  7.30           C
ATOM     96  CD1BPHE A   5      10.715   8.577  20.311  0.47  6.86           C
ATOM     97  CD2BPHE A   5      12.198   8.022  22.061  0.47  6.70           C
ATOM     98  CE1APHE A   5       9.633   8.048  20.080  0.54  8.20           C
ATOM     99  CE2APHE A   5      11.890   7.361  19.657  0.54  7.95           C
ATOM    100  CE1BPHE A   5      10.202   7.296  20.298  0.47  7.54           C
ATOM    101  CE2BPHE A   5      11.705   6.718  22.083  0.47  7.30           C
ATOM    102  CZ APHE A   5      10.538   7.065  19.718  0.54  7.82           C
ATOM    103  CZ BPHE A   5      10.687   6.395  21.212  0.47  7.51           C
ATOM    104  H   PHE A   5      10.135  11.495  22.715  1.00  8.04           H
ATOM    105  HA  PHE A   5      12.702  10.472  22.870  1.00  7.97           H
ATOM    106  HD1APHE A   5       9.476   9.950  20.705  0.54  8.83           H
ATOM    107  HD2APHE A   5      13.223   8.840  19.936  0.54  8.76           H
ATOM    108  HD1BPHE A   5      10.390   9.195  19.697  0.47  8.24           H
ATOM    109  HD2BPHE A   5      12.886   8.255  22.642  0.47  8.04           H
ATOM    110  HE1APHE A   5       8.720   7.868  20.070  0.54  9.85           H
ATOM    111  HE2APHE A   5      12.501   6.717  19.381  0.54  9.54           H
ATOM    112  HE1BPHE A   5       9.546   7.050  19.686  0.47  9.04           H
ATOM    113  HE2BPHE A   5      12.053   6.084  22.668  0.47  8.75           H
ATOM    114  N   THR A   6      14.036  12.613  22.804  1.00  6.44           N
ATOM    115  CA  THR A   6      14.801  13.819  22.475  1.00  6.56           C
ATOM    116  C   THR A   6      15.006  13.866  20.952  1.00  6.32           C
ATOM    117  O   THR A   6      14.805  12.861  20.234  1.00  6.31           O
ATOM    118  CB  THR A   6      16.176  13.842  23.190  1.00  7.04           C
ATOM    119  CG2 THR A   6      16.046  13.648  24.695  1.00  8.94           C
ATOM    120  OG1 THR A   6      16.956  12.797  22.667  1.00  7.70           O
ATOM    121  H   THR A   6      14.436  11.939  23.157  1.00  7.73           H
ATOM    122  HA  THR A   6      14.286  14.607  22.750  1.00  7.87           H
ATOM    123  HB  THR A   6      16.620  14.698  23.011  1.00  8.45           H
ATOM    124 1HG2 THR A   6      15.624  12.804  24.873  1.00 13.40           H
ATOM    125 2HG2 THR A   6      16.919  13.660  25.096  1.00 13.40           H
ATOM    126 3HG2 THR A   6      15.515  14.356  25.064  1.00 13.40           H
ATOM    127  N   TRP A   7      15.469  15.013  20.422  1.00  6.50           N
ATOM    128  CA  TRP A   7      15.799  15.069  18.991  1.00  6.32           C
ATOM    129  C   TRP A   7      16.849  14.017  18.606  1.00  6.45           C
ATOM    130  O   TRP A   7      16.728  13.367  17.543  1.00  6.69           O
ATOM    131  CB  TRP A   7      16.239  16.474  18.550  1.00  7.50           C
ATOM    132  CG  TRP A   7      15.155  17.515  18.611  1.00 11.74           C
ATOM    133  CD1 TRP A   7      15.032  18.529  19.526  1.00 13.91           C
ATOM    134  CD2 TRP A   7      13.993  17.613  17.784  1.00 15.18           C
ATOM    135  CE2 TRP A   7      13.226  18.720  18.241  1.00 16.48           C
ATOM    136  CE3 TRP A   7      13.533  16.880  16.689  1.00 16.72           C
ATOM    137  NE1 TRP A   7      13.876  19.232  19.333  1.00 17.23           N
ATOM    138  CZ2 TRP A   7      12.044  19.119  17.634  1.00 19.99           C
ATOM    139  CZ3 TRP A   7      12.331  17.278  16.097  1.00 19.79           C
ATOM    140  CH2 TRP A   7      11.619  18.379  16.565  1.00 20.73           C
ATOM    141  H   TRP A   7      15.572  15.708  20.917  1.00  7.80           H
ATOM    142  HA  TRP A   7      14.980  14.854  18.497  1.00  7.58           H
ATOM    143 1HB  TRP A   7      16.975  16.760  19.113  1.00  9.00           H
ATOM    144 2HB  TRP A   7      16.570  16.424  17.639  1.00  9.00           H
ATOM    145  HD1 TRP A   7      15.654  18.714  20.192  1.00 16.69           H
ATOM    146  HE1 TRP A   7      13.602  19.887  19.818  1.00 20.67           H
ATOM    147  HE3 TRP A   7      14.011  16.152  16.364  1.00 20.07           H
ATOM    148  HZ2 TRP A   7      11.564  19.855  17.938  1.00 23.99           H
ATOM    149  HZ3 TRP A   7      12.000  16.796  15.374  1.00 23.75           H
ATOM    150  HH2 TRP A   7      10.829  18.618  16.138  1.00 24.87           H
ATOM    151  N   ALA A   8      17.890  13.818  19.436  1.00  6.36           N
ATOM    152  CA  ALA A   8      18.928  12.815  19.152  1.00  6.52           C
ATOM    153  C   ALA A   8      18.343  11.388  19.091  1.00  5.90           C
ATOM    154  O   ALA A   8      18.713  10.560  18.228  1.00  6.17           O
ATOM    155  CB  ALA A   8      20.062  12.891  20.173  1.00  7.91           C
ATOM    156  H   ALA A   8      17.950  14.291  20.152  1.00  7.63           H
ATOM    157  HA  ALA A   8      19.307  13.019  18.271  1.00  7.83           H
ATOM    158 1HB  ALA A   8      19.724  12.671  21.044  1.00 11.87           H
ATOM    159 2HB  ALA A   8      20.421  13.781  20.185  1.00 11.87           H
ATOM    160 3HB  ALA A   8      20.753  12.271  19.931  1.00 11.87           H
ATOM    161  N   GLN A   9      17.503  10.998  20.006  1.00  6.44           N
ATOM    162  CA  GLN A   9      16.853   9.729  20.123  1.00  6.42           C
ATOM    163  C   GLN A   9      15.950   9.510  18.900  1.00  6.23           C
ATOM    164  O   GLN A   9      15.878   8.376  18.378  1.00  6.95           O
ATOM    165  CB  GLN A   9      16.083   9.533  21.431  1.00  7.15           C
ATOM    166  CG  GLN A   9      17.004   9.469  22.653  1.00  8.24           C
ATOM    167  CD  GLN A   9      16.289   9.624  23.971  1.00  8.61           C
ATOM    168  NE2 GLN A   9      16.939   9.148  25.034  1.00 12.48           N
ATOM    169  OE1 GLN A   9      15.160  10.130  24.063  1.00  8.53           O
ATOM    170  H   GLN A   9      17.316  11.575  20.616  1.00  7.73           H
ATOM    171  HA  GLN A   9      17.552   9.043  20.093  1.00  7.71           H
ATOM    172 1HB  GLN A   9      15.457  10.266  21.543  1.00  8.58           H
ATOM    173 2HB  GLN A   9      15.570   8.711  21.377  1.00  8.58           H
ATOM    174 1HG  GLN A   9      17.469   8.618  22.648  1.00  9.89           H
ATOM    175 2HG  GLN A   9      17.672  10.169  22.576  1.00  9.89           H
ATOM    176 1HE2 GLN A   9      17.721   8.802  24.941  1.00 14.98           H
ATOM    177 2HE2 GLN A   9      16.576   9.186  25.813  1.00 14.98           H
ATOM    178  N   TRP A  10      15.244  10.566  18.467  1.00  5.81           N
ATOM    179  CA  TRP A  10      14.388  10.474  17.278  1.00  5.88           C
ATOM    180  C   TRP A  10      15.234  10.321  16.005  1.00  5.71           C
ATOM    181  O   TRP A  10      14.873   9.540  15.101  1.00  6.49           O
ATOM    182  CB  TRP A  10      13.407  11.658  17.235  1.00  6.36           C
ATOM    183  CG  TRP A  10      12.359  11.597  16.153  1.00  6.50           C
ATOM    184  CD1 TRP A  10      12.104  12.570  15.231  1.00  8.78           C
ATOM    185  CD2 TRP A  10      11.392  10.538  15.895  1.00  6.62           C
ATOM    186  CE2 TRP A  10      10.595  10.953  14.802  1.00  7.90           C
ATOM    187  CE3 TRP A  10      11.101   9.297  16.485  1.00  7.18           C
ATOM    188  NE1 TRP A  10      11.051  12.200  14.424  1.00  9.58           N
ATOM    189  CZ2 TRP A  10       9.561  10.176  14.262  1.00  8.39           C
ATOM    190  CZ3 TRP A  10      10.072   8.520  15.966  1.00  8.08           C
ATOM    191  CH2 TRP A  10       9.332   8.951  14.850  1.00  8.96           C
ATOM    192  H   TRP A  10      15.294  11.310  18.895  1.00  6.97           H
ATOM    193  HA  TRP A  10      13.853   9.658  17.369  1.00  7.06           H
ATOM    194 1HB  TRP A  10      12.957  11.714  18.093  1.00  7.63           H
ATOM    195 2HB  TRP A  10      13.917  12.474  17.121  1.00  7.63           H
ATOM    196  HD1 TRP A  10      12.574  13.369  15.158  1.00 10.53           H
ATOM    197  HE1 TRP A  10      10.728  12.673  13.783  1.00 11.50           H
ATOM    198  HE3 TRP A  10      11.592   8.998  17.216  1.00  8.61           H
ATOM    199  HZ2 TRP A  10       9.053  10.473  13.542  1.00 10.07           H
ATOM    200  HZ3 TRP A  10       9.870   7.704  16.362  1.00  9.70           H
ATOM    201  HH2 TRP A  10       8.673   8.396  14.500  1.00 10.76           H
ATOM    202  N   PHE A  11      16.365  11.048  15.915  1.00  5.71           N
ATOM    203  CA  PHE A  11      17.312  10.870  14.802  1.00  5.71           C
ATOM    204  C   PHE A  11      17.754   9.396  14.727  1.00  5.41           C
ATOM    205  O   PHE A  11      17.832   8.778  13.637  1.00  5.95           O
ATOM    206  CB  PHE A  11      18.520  11.825  14.960  1.00  5.98           C
ATOM    207  CG  PHE A  11      19.606  11.644  13.914  1.00  5.78           C
ATOM    208  CD1 PHE A  11      19.585  12.377  12.724  1.00  6.38           C
ATOM    209  CD2 PHE A  11      20.616  10.688  14.047  1.00  6.27           C
ATOM    210  CE1 PHE A  11      20.524  12.165  11.723  1.00  6.84           C
ATOM    211  CE2 PHE A  11      21.525  10.450  13.038  1.00  6.84           C
ATOM    212  CZ  PHE A  11      21.484  11.185  11.871  1.00  6.80           C
ATOM    213  H   PHE A  11      16.538  11.631  16.523  1.00  6.85           H
ATOM    214  HA  PHE A  11      16.850  11.094  13.967  1.00  6.85           H
ATOM    215 1HB  PHE A  11      18.199  12.739  14.920  1.00  7.18           H
ATOM    216 2HB  PHE A  11      18.909  11.689  15.838  1.00  7.18           H
ATOM    217  HD1 PHE A  11      18.927  13.023  12.600  1.00  7.65           H
ATOM    218  HD2 PHE A  11      20.677  10.199  14.836  1.00  7.53           H
ATOM    219  HE1 PHE A  11      20.506  12.685  10.952  1.00  8.20           H
ATOM    220  HE2 PHE A  11      22.170   9.788  13.145  1.00  8.21           H
ATOM    221  HZ  PHE A  11      22.097  11.021  11.191  1.00  8.16           H
ATOM    222  N   GLU A  12      18.159   8.825  15.857  1.00  5.58           N
ATOM    223  CA  GLU A  12      18.632   7.429  15.902  1.00  5.63           C
ATOM    224  C   GLU A  12      17.521   6.477  15.418  1.00  5.40           C
ATOM    225  O   GLU A  12      17.774   5.501  14.669  1.00  6.29           O
ATOM    226  CB  GLU A  12      19.136   7.096  17.309  1.00  6.16           C
ATOM    227  CG  GLU A  12      19.791   5.727  17.455  1.00  7.66           C
ATOM    228  CD  GLU A  12      20.288   5.459  18.865  1.00  9.40           C
ATOM    229  OE1 GLU A  12      19.655   5.980  19.816  1.00 13.14           O
ATOM    230  OE2 GLU A  12      21.301   4.716  19.022  1.00 10.75           O
ATOM    231  H   GLU A  12      18.145   9.284  16.584  1.00  6.69           H
ATOM    232  HA  GLU A  12      19.388   7.347  15.284  1.00  6.75           H
ATOM    233 1HB  GLU A  12      19.778   7.774  17.574  1.00  7.40           H
ATOM    234 2HB  GLU A  12      18.388   7.147  17.924  1.00  7.40           H
ATOM    235 1HG  GLU A  12      19.149   5.042  17.211  1.00  9.19           H
ATOM    236 2HG  GLU A  12      20.538   5.666  16.840  1.00  9.19           H
ATOM    237  N   THR A  13      16.285   6.712  15.884  1.00  5.39           N
ATOM    238  CA  THR A  13      15.123   5.874  15.514  1.00  5.32           C
ATOM    239  C   THR A  13      14.811   5.951  14.011  1.00  5.23           C
ATOM    240  O   THR A  13      14.453   4.939  13.385  1.00  6.11           O
ATOM    241  CB  THR A  13      13.894   6.264  16.372  1.00  5.87           C
ATOM    242  CG2 THR A  13      12.642   5.479  16.017  1.00  6.91           C
ATOM    243  OG1 THR A  13      14.191   6.034  17.760  1.00  7.27           O
ATOM    244  H   THR A  13      16.164   7.375  16.419  1.00  6.47           H
ATOM    245  HA  THR A  13      15.349   4.944  15.723  1.00  6.39           H
ATOM    246  HB  THR A  13      13.712   7.219  16.244  1.00  7.05           H
ATOM    247 1HG2 THR A  13      12.421   5.629  15.095  1.00 10.36           H
ATOM    248 2HG2 THR A  13      12.799   4.543  16.160  1.00 10.36           H
ATOM    249 3HG2 THR A  13      11.914   5.770  16.571  1.00 10.36           H
ATOM    250  N   GLN A  14      14.881   7.167  13.428  1.00  5.58           N
ATOM    251  CA  GLN A  14      14.539   7.329  12.009  1.00  5.77           C
ATOM    252  C   GLN A  14      15.664   6.907  11.056  1.00  5.85           C
ATOM    253  O   GLN A  14      15.373   6.452   9.928  1.00  6.66           O
ATOM    254  CB  GLN A  14      14.164   8.786  11.658  1.00  5.92           C
ATOM    255  CG  GLN A  14      12.882   9.276  12.327  1.00  6.94           C
ATOM    256  CD  GLN A  14      12.381  10.554  11.686  1.00  8.93           C
ATOM    257  NE2 GLN A  14      13.099  11.651  11.838  1.00 14.23           N
ATOM    258  OE1 GLN A  14      11.372  10.535  10.954  1.00 13.20           O
ATOM    259  H   GLN A  14      15.127   7.850  13.890  1.00  6.69           H
ATOM    260  HA  GLN A  14      13.760   6.766  11.821  1.00  6.93           H
ATOM    261 1HB  GLN A  14      14.895   9.368  11.920  1.00  7.11           H
ATOM    262 2HB  GLN A  14      14.061   8.859  10.696  1.00  7.11           H
ATOM    263 1HG  GLN A  14      12.200   8.591  12.255  1.00  8.33           H
ATOM    264 2HG  GLN A  14      13.051   9.433  13.269  1.00  8.33           H
ATOM    265 1HE2 GLN A  14      13.792  11.644  12.348  1.00 17.07           H
ATOM    266 2HE2 GLN A  14      12.875  12.373  11.428  1.00 17.07           H
ATOM    267  N   HIS A  15      16.937   7.133  11.425  1.00  5.75           N
ATOM    268  CA  HIS A  15      18.022   7.124  10.428  1.00  6.07           C
ATOM    269  C   HIS A  15      19.149   6.136  10.722  1.00  6.19           C
ATOM    270  O   HIS A  15      20.036   5.972   9.845  1.00  7.46           O
ATOM    271  CB  HIS A  15      18.603   8.531  10.212  1.00  6.38           C
ATOM    272  CG  HIS A  15      17.590   9.564   9.807  1.00  6.03           C
ATOM    273  CD2 HIS A  15      17.142  10.691  10.407  1.00  6.95           C
ATOM    274  ND1 HIS A  15      16.828   9.443   8.644  1.00  6.58           N
ATOM    275  CE1 HIS A  15      15.999  10.502   8.574  1.00  7.16           C
ATOM    276  NE2 HIS A  15      16.144  11.266   9.645  1.00  7.22           N
ATOM    277  H   HIS A  15      17.119   7.285  12.251  1.00  6.90           H
ATOM    278  HA  HIS A  15      17.621   6.850   9.577  1.00  7.28           H
ATOM    279 1HB  HIS A  15      19.030   8.821  11.034  1.00  7.65           H
ATOM    280 2HB  HIS A  15      19.289   8.483   9.528  1.00  7.65           H
ATOM    281  HD1 HIS A  15      16.878   8.803   8.072  1.00  7.90           H
ATOM    282  HD2 HIS A  15      17.460  11.029  11.213  1.00  8.34           H
ATOM    283  HE1 HIS A  15      15.411  10.673   7.874  1.00  8.59           H
ATOM    284  N   ILE A  16      19.203   5.508  11.920  1.00  6.08           N
ATOM    285  CA  ILE A  16      20.285   4.563  12.277  1.00  6.14           C
ATOM    286  C   ILE A  16      19.761   3.165  12.575  1.00  6.50           C
ATOM    287  O   ILE A  16      20.285   2.159  12.054  1.00  7.85           O
ATOM    288  CB  ILE A  16      21.141   5.119  13.454  1.00  6.88           C
ATOM    289  CG1 ILE A  16      21.766   6.480  13.114  1.00  7.41           C
ATOM    290  CG2 ILE A  16      22.191   4.095  13.874  1.00  8.40           C
ATOM    291  CD1 ILE A  16      22.810   6.429  12.007  1.00  9.66           C
ATOM    292  H   ILE A  16      18.584   5.665  12.496  1.00  7.29           H
ATOM    293  HA  ILE A  16      20.876   4.491  11.498  1.00  7.37           H
ATOM    294  HB  ILE A  16      20.540   5.254  14.217  1.00  8.26           H
ATOM    295 1HG1 ILE A  16      21.059   7.088  12.846  1.00  8.89           H
ATOM    296 2HG1 ILE A  16      22.178   6.842  13.914  1.00  8.89           H
ATOM    297 1HG2 ILE A  16      21.761   3.262  14.081  1.00 12.60           H
ATOM    298 2HG2 ILE A  16      22.815   3.964  13.156  1.00 12.60           H
ATOM    299 3HG2 ILE A  16      22.658   4.415  14.650  1.00 12.60           H
ATOM    300 1HD1 ILE A  16      22.408   6.091  11.204  1.00 14.49           H
ATOM    301 2HD1 ILE A  16      23.150   7.312  11.848  1.00 14.49           H
ATOM    302 3HD1 ILE A  16      23.529   5.852  12.273  1.00 14.49           H
ATOM    303  N   ASN A  17      18.737   3.057  13.427  1.00  6.75           N
ATOM    304  CA  ASN A  17      18.239   1.736  13.885  1.00  7.33           C
ATOM    305  C   ASN A  17      17.227   1.138  12.923  1.00  6.97           C
ATOM    306  O   ASN A  17      16.000   1.155  13.145  1.00  8.43           O
ATOM    307  CB  ASN A  17      17.706   1.842  15.320  1.00  8.30           C
ATOM    308  CG  ASN A  17      18.804   2.027  16.354  1.00  9.57           C
ATOM    309  ND2 ASN A  17      18.407   2.419  17.565  1.00 10.92           N
ATOM    310  OD1 ASN A  17      19.984   1.796  16.066  1.00 10.67           O
ATOM    311  H   ASN A  17      18.357   3.772  13.717  1.00  8.10           H
ATOM    312  HA  ASN A  17      19.009   1.130  13.907  1.00  8.79           H
ATOM    313 1HB  ASN A  17      17.093   2.592  15.374  1.00  9.96           H
ATOM    314 2HB  ASN A  17      17.207   1.037  15.531  1.00  9.96           H
ATOM    315 1HD2 ASN A  17      17.573   2.568  17.716  1.00 13.11           H
ATOM    316 2HD2 ASN A  17      18.984   2.523  18.194  1.00 13.11           H
ATOM    317  N   MET A  18      17.728   0.647  11.776  1.00  6.75           N
ATOM    318  CA  MET A  18      16.856   0.003  10.772  1.00  6.41           C
ATOM    319  C   MET A  18      16.539  -1.414  11.274  1.00  6.45           C
ATOM    320  O   MET A  18      17.378  -2.326  11.161  1.00  7.83           O
ATOM    321  CB  MET A  18      17.504  -0.009   9.382  1.00  6.73           C
ATOM    322  CG  MET A  18      16.492  -0.243   8.262  1.00  6.64           C
ATOM    323  SD  MET A  18      17.230  -0.301   6.608  1.00  7.07           S
ATOM    324  CE  MET A  18      15.772  -0.743   5.634  1.00  7.62           C
ATOM    325  H   MET A  18      18.572   0.708  11.624  1.00  8.10           H
ATOM    326  HA  MET A  18      16.018   0.508  10.720  1.00  7.69           H
ATOM    327 1HB  MET A  18      17.950   0.839   9.233  1.00  8.07           H
ATOM    328 2HB  MET A  18      18.176  -0.707   9.352  1.00  8.07           H
ATOM    329 1HG  MET A  18      16.031  -1.080   8.427  1.00  7.97           H
ATOM    330 2HG  MET A  18      15.831   0.467   8.284  1.00  7.97           H
ATOM    331 1HE  MET A  18      15.100  -0.067   5.739  1.00 11.44           H
ATOM    332 2HE  MET A  18      16.015  -0.812   4.708  1.00 11.44           H
ATOM    333 3HE  MET A  18      15.428  -1.586   5.938  1.00 11.44           H
ATOM    334  N   THR A  19      15.347  -1.616  11.859  1.00  6.00           N
ATOM    335  CA  THR A  19      15.066  -2.818  12.635  1.00  5.92           C
ATOM    336  C   THR A  19      14.874  -4.082  11.775  1.00  6.38           C
ATOM    337  O   THR A  19      14.864  -5.213  12.312  1.00  7.26           O
ATOM    338  CB  THR A  19      13.836  -2.637  13.554  1.00  6.48           C
ATOM    339  CG2 THR A  19      14.099  -1.640  14.678  1.00  7.31           C
ATOM    340  OG1 THR A  19      12.689  -2.265  12.767  1.00  6.85           O
ATOM    341  H   THR A  19      14.733  -1.020  11.774  1.00  7.20           H
ATOM    342  HA  THR A  19      15.840  -2.977  13.215  1.00  7.11           H
ATOM    343  HB  THR A  19      13.644  -3.505  13.967  1.00  7.77           H
ATOM    344  HG1 THR A  19      12.603  -1.452  12.698  1.00 10.28           H
ATOM    345 1HG2 THR A  19      14.320  -0.785  14.301  1.00 10.96           H
ATOM    346 2HG2 THR A  19      13.313  -1.556  15.222  1.00 10.96           H
ATOM    347 3HG2 THR A  19      14.830  -1.951  15.217  1.00 10.96           H
ATOM    348  N   SER A  20      14.759  -3.944  10.467  1.00  6.33           N
ATOM    349  CA  SER A  20      14.742  -5.009   9.430  1.00  6.89           C
ATOM    350  C   SER A  20      15.489  -4.449   8.209  1.00  6.24           C
ATOM    351  O   SER A  20      15.365  -3.243   7.933  1.00  6.54           O
ATOM    352  CB  SER A  20      13.268  -5.297   9.024  1.00  7.19           C
ATOM    353  OG  SER A  20      13.106  -6.279   8.066  1.00  9.57           O
ATOM    354  H   SER A  20      14.685  -3.137  10.179  1.00  7.59           H
ATOM    355  HA  SER A  20      15.176  -5.823   9.761  1.00  8.26           H
ATOM    356 1HB  SER A  20      12.776  -5.558   9.818  1.00  8.63           H
ATOM    357 2HB  SER A  20      12.874  -4.476   8.693  1.00  8.63           H
ATOM    358  N   GLN A  21      16.130  -5.314   7.406  1.00  6.10           N
ATOM    359  CA  GLN A  21      16.704  -4.884   6.131  1.00  6.19           C
ATOM    360  C   GLN A  21      15.674  -4.596   5.044  1.00  6.66           C
ATOM    361  O   GLN A  21      15.983  -4.042   3.984  1.00  8.87           O
ATOM    362  CB  GLN A  21      17.757  -5.885   5.612  1.00  6.86           C
ATOM    363  CG  GLN A  21      19.010  -6.008   6.486  1.00  6.75           C
ATOM    364  CD  GLN A  21      20.063  -6.868   5.800  1.00  6.54           C
ATOM    365  NE2 GLN A  21      20.666  -7.804   6.501  1.00  6.96           N
ATOM    366  OE1 GLN A  21      20.364  -6.704   4.594  1.00  8.33           O
ATOM    367  H   GLN A  21      16.205  -6.136   7.646  1.00  7.33           H
ATOM    368  HA  GLN A  21      17.175  -4.043   6.303  1.00  7.43           H
ATOM    369 1HB  GLN A  21      17.343  -6.760   5.540  1.00  8.23           H
ATOM    370 2HB  GLN A  21      18.027  -5.615   4.720  1.00  8.23           H
ATOM    371 1HG  GLN A  21      19.374  -5.125   6.656  1.00  8.10           H
ATOM    372 2HG  GLN A  21      18.773  -6.405   7.338  1.00  8.10           H
ATOM    373 1HE2 GLN A  21      20.463  -7.920   7.328  1.00  8.36           H
ATOM    374 2HE2 GLN A  21      21.264  -8.300   6.131  1.00  8.36           H
ATOM    375  N   GLN A  22      14.437  -4.882   5.211  1.00  6.72           N
ATOM    376  CA  GLN A  22      13.252  -4.682   4.393  1.00  6.54           C
ATOM    377  C   GLN A  22      12.543  -3.381   4.833  1.00  5.91           C
ATOM    378  O   GLN A  22      12.111  -3.234   5.983  1.00  6.98           O
ATOM    379  CB AGLN A  22      12.327  -5.872   4.259  0.51  8.33           C
ATOM    380  CB BGLN A  22      12.251  -5.835   4.614  0.49  7.87           C
ATOM    381  CG AGLN A  22      11.485  -5.896   2.993  0.51  9.97           C
ATOM    382  CG BGLN A  22      12.686  -7.186   4.057  0.49  7.55           C
ATOM    383  CD AGLN A  22      10.005  -5.743   3.261  0.51 10.08           C
ATOM    384  CD BGLN A  22      12.868  -7.096   2.554  0.49  7.91           C
ATOM    385  NE2AGLN A  22       9.213  -5.991   2.224  0.51  9.49           N
ATOM    386  OE1AGLN A  22       9.598  -5.448   4.383  0.51 11.41           O
ATOM    387  NE2BGLN A  22      13.977  -7.640   2.077  0.49  9.82           N
ATOM    388  OE1BGLN A  22      12.029  -6.614   1.795  0.49 10.74           O
ATOM    389  H   GLN A  22      14.275  -5.273   5.960  1.00  8.07           H
ATOM    390  HA  GLN A  22      13.501  -4.627   3.447  1.00  7.85           H
ATOM    391 1HE2AGLN A  22       8.359  -5.950   2.315  0.51 11.39           H
ATOM    392 2HE2AGLN A  22       8.359  -5.950   2.315  0.51 11.39           H
ATOM    393 1HE2BGLN A  22      14.558  -7.975   2.615  0.49 11.78           H
ATOM    394 2HE2BGLN A  22      14.116  -7.659   1.228  0.49 11.78           H
ATOM    395  N   CYS A  23      12.370  -2.442   3.882  1.00  6.09           N
ATOM    396  CA  CYS A  23      11.738  -1.157   4.182  1.00  5.59           C
ATOM    397  C   CYS A  23      10.320  -1.275   4.732  1.00  5.63           C
ATOM    398  O   CYS A  23       9.953  -0.541   5.672  1.00  6.41           O
ATOM    399  CB  CYS A  23      11.766  -0.199   2.976  1.00  6.25           C
ATOM    400  SG  CYS A  23      13.338   0.638   2.662  1.00  6.59           S
ATOM    401  H   CYS A  23      12.638  -2.601   3.081  1.00  7.31           H
ATOM    402  HA  CYS A  23      12.277  -0.737   4.885  1.00  6.70           H
ATOM    403 1HB  CYS A  23      11.525  -0.703   2.182  1.00  7.50           H
ATOM    404 2HB  CYS A  23      11.083   0.477   3.108  1.00  7.50           H
ATOM    405  N   THR A  24       9.456  -2.147   4.181  1.00  6.21           N
ATOM    406  CA  THR A  24       8.075  -2.198   4.690  1.00  7.01           C
ATOM    407  C   THR A  24       8.058  -2.500   6.195  1.00  7.12           C
ATOM    408  O   THR A  24       7.336  -1.870   6.983  1.00  9.07           O
ATOM    409  CB  THR A  24       7.260  -3.269   3.911  1.00  8.17           C
ATOM    410  CG2 THR A  24       5.882  -3.431   4.525  1.00 12.14           C
ATOM    411  OG1 THR A  24       7.108  -2.763   2.566  1.00  9.66           O
ATOM    412  H   THR A  24       9.706  -2.665   3.543  1.00  7.45           H
ATOM    413  HA  THR A  24       7.658  -1.324   4.544  1.00  8.41           H
ATOM    414  HB  THR A  24       7.736  -4.126   3.904  1.00  9.80           H
ATOM    415 1HG2 THR A  24       5.970  -3.703   5.441  1.00 18.21           H
ATOM    416 2HG2 THR A  24       5.412  -2.595   4.483  1.00 18.21           H
ATOM    417 3HG2 THR A  24       5.391  -4.098   4.039  1.00 18.21           H
ATOM    418  N   ASN A  25       8.892  -3.468   6.635  1.00  6.76           N
ATOM    419  CA  ASN A  25       8.970  -3.807   8.071  1.00  7.00           C
ATOM    420  C   ASN A  25       9.621  -2.684   8.887  1.00  6.86           C
ATOM    421  O   ASN A  25       9.101  -2.273   9.956  1.00  7.86           O
ATOM    422  CB AASN A  25       9.674  -5.144   8.308  0.51  9.23           C
ATOM    423  CB BASN A  25       9.794  -5.101   8.177  0.49  9.63           C
ATOM    424  CG AASN A  25       8.937  -6.304   7.668  0.51  9.97           C
ATOM    425  CG BASN A  25       9.622  -5.819   9.494  0.49 12.05           C
ATOM    426  ND2AASN A  25       9.620  -7.414   7.457  0.51 15.22           N
ATOM    427  OD1AASN A  25       7.720  -6.236   7.472  0.51 16.52           O
ATOM    428  ND2BASN A  25       9.273  -7.099   9.423  0.49 19.28           N
ATOM    429  OD1BASN A  25       9.760  -5.188  10.540  0.49 18.45           O
ATOM    430  H   ASN A  25       9.383  -3.893   6.072  1.00  8.11           H
ATOM    431  HA  ASN A  25       8.051  -3.903   8.395  1.00  8.39           H
ATOM    432 1HD2AASN A  25      10.468  -7.432   7.602  0.51 18.26           H
ATOM    433 2HD2AASN A  25       9.218  -8.120   7.175  0.51 18.26           H
ATOM    434 1HD2BASN A  25       9.126  -7.546  10.143  0.49 23.14           H
ATOM    435 2HD2BASN A  25       9.126  -7.546  10.143  0.49 23.14           H
ATOM    436  N   ALA A  26      10.775  -2.151   8.440  1.00  6.07           N
ATOM    437  CA  ALA A  26      11.488  -1.122   9.200  1.00  6.37           C
ATOM    438  C   ALA A  26      10.634   0.137   9.404  1.00  5.79           C
ATOM    439  O   ALA A  26      10.682   0.800  10.462  1.00  6.72           O
ATOM    440  CB  ALA A  26      12.824  -0.764   8.555  1.00  7.07           C
ATOM    441  H   ALA A  26      11.101  -2.422   7.691  1.00  7.28           H
ATOM    442  HA  ALA A  26      11.680  -1.492  10.087  1.00  7.64           H
ATOM    443 1HB  ALA A  26      13.300  -0.152   9.121  1.00 10.61           H
ATOM    444 2HB  ALA A  26      13.345  -1.561   8.436  1.00 10.61           H
ATOM    445 3HB  ALA A  26      12.667  -0.354   7.701  1.00 10.61           H
ATOM    446  N   MET A  27       9.885   0.526   8.349  1.00  5.47           N
ATOM    447  CA  MET A  27       9.065   1.744   8.408  1.00  6.15           C
ATOM    448  C   MET A  27       7.909   1.649   9.396  1.00  6.21           C
ATOM    449  O   MET A  27       7.382   2.694   9.831  1.00  7.02           O
ATOM    450  CB  MET A  27       8.578   2.152   7.005  1.00  6.08           C
ATOM    451  CG  MET A  27       9.675   2.677   6.063  1.00  6.37           C
ATOM    452  SD  MET A  27      10.635   4.082   6.691  1.00  7.00           S
ATOM    453  CE  MET A  27       9.325   5.309   6.866  1.00  8.22           C
ATOM    454  H   MET A  27       9.889   0.053   7.631  1.00  6.56           H
ATOM    455  HA  MET A  27       9.650   2.464   8.725  1.00  7.38           H
ATOM    456 1HB  MET A  27       8.157   1.383   6.589  1.00  7.30           H
ATOM    457 2HB  MET A  27       7.901   2.839   7.101  1.00  7.30           H
ATOM    458 1HG  MET A  27      10.287   1.949   5.871  1.00  7.65           H
ATOM    459 2HG  MET A  27       9.261   2.938   5.226  1.00  7.65           H
ATOM    460 1HE  MET A  27       8.659   4.981   7.475  1.00 12.33           H
ATOM    461 2HE  MET A  27       9.696   6.126   7.207  1.00 12.33           H
ATOM    462 3HE  MET A  27       8.923   5.473   6.010  1.00 12.33           H
ATOM    463  N   GLN A  28       7.428   0.440   9.704  1.00  6.80           N
ATOM    464  CA  GLN A  28       6.345   0.304  10.692  1.00  7.44           C
ATOM    465  C   GLN A  28       6.686   1.014  12.006  1.00  7.05           C
ATOM    466  O   GLN A  28       5.783   1.575  12.663  1.00  7.75           O
ATOM    467  CB AGLN A  28       6.020  -1.157  10.950  0.67  8.87           C
ATOM    468  CB BGLN A  28       6.071  -1.180  10.975  0.33  9.20           C
ATOM    469  CG AGLN A  28       5.336  -1.851   9.790  0.67 11.29           C
ATOM    470  CG BGLN A  28       5.625  -2.027   9.794  0.33 10.95           C
ATOM    471  CD AGLN A  28       5.176  -3.334   9.926  0.67 12.46           C
ATOM    472  CD BGLN A  28       4.144  -2.348   9.849  0.33 12.58           C
ATOM    473  NE2AGLN A  28       5.882  -4.035  10.812  0.67 15.99           N
ATOM    474  OE1AGLN A  28       4.448  -3.895   9.091  0.67 21.18           O
ATOM    475  NE2BGLN A  28       3.857  -3.589  10.238  0.33 16.15           N
ATOM    476  OE1BGLN A  28       3.311  -1.443  10.007  0.33 15.45           O
ATOM    477  H   GLN A  28       7.751  -0.260   9.324  1.00  8.16           H
ATOM    478  HA  GLN A  28       5.544   0.729  10.320  1.00  8.92           H
ATOM    479 1HE2AGLN A  28       6.381  -3.628  11.383  0.67 19.19           H
ATOM    480 2HE2AGLN A  28       5.840  -4.894  10.813  0.67 19.19           H
ATOM    481 1HE2BGLN A  28       3.096  -3.761  10.598  0.33 19.38           H
ATOM    482 2HE2BGLN A  28       3.096  -3.761  10.598  0.33 19.38           H
ATOM    483  N   VAL A  29       7.962   0.965  12.425  1.00  6.42           N
ATOM    484  CA  VAL A  29       8.384   1.590  13.685  1.00  6.69           C
ATOM    485  C   VAL A  29       8.139   3.108  13.635  1.00  6.04           C
ATOM    486  O   VAL A  29       7.507   3.718  14.526  1.00  6.84           O
ATOM    487  CB  VAL A  29       9.856   1.278  14.005  1.00  7.20           C
ATOM    488  CG1 VAL A  29      10.385   2.077  15.201  1.00  8.17           C
ATOM    489  CG2 VAL A  29      10.056  -0.220  14.251  1.00  9.08           C
ATOM    490  H   VAL A  29       8.545   0.557  11.943  1.00  7.70           H
ATOM    491  HA  VAL A  29       7.833   1.219  14.405  1.00  8.02           H
ATOM    492  HB  VAL A  29      10.390   1.525  13.222  1.00  8.64           H
ATOM    493 1HG1 VAL A  29      10.306   3.016  15.018  1.00 12.25           H
ATOM    494 2HG1 VAL A  29       9.873   1.859  15.983  1.00 12.25           H
ATOM    495 3HG1 VAL A  29      11.307   1.856  15.350  1.00 12.25           H
ATOM    496 1HG2 VAL A  29       9.719  -0.715  13.500  1.00 13.62           H
ATOM    497 2HG2 VAL A  29      10.991  -0.404  14.362  1.00 13.62           H
ATOM    498 3HG2 VAL A  29       9.582  -0.480  15.044  1.00 13.62           H
ATOM    499  N   ILE A  30       8.715   3.764  12.608  1.00  5.97           N
ATOM    500  CA  ILE A  30       8.605   5.234  12.462  1.00  6.35           C
ATOM    501  C   ILE A  30       7.131   5.633  12.360  1.00  6.65           C
ATOM    502  O   ILE A  30       6.679   6.582  13.035  1.00  7.56           O
ATOM    503  CB AILE A  30       9.428   5.734  11.252  0.69  6.70           C
ATOM    504  CB BILE A  30       9.353   5.726  11.206  0.31  6.76           C
ATOM    505  CG1AILE A  30      10.929   5.431  11.415  0.69  6.58           C
ATOM    506  CG2AILE A  30       9.204   7.210  10.991  0.69  7.75           C
ATOM    507  CG1BILE A  30      10.873   5.727  11.369  0.31  7.21           C
ATOM    508  CG2BILE A  30       8.841   7.093  10.776  0.31  6.96           C
ATOM    509  CD1AILE A  30      11.733   5.718  10.152  0.69  6.89           C
ATOM    510  CD1BILE A  30      11.489   4.373  11.649  0.31 10.20           C
ATOM    511  H   ILE A  30       9.159   3.317  12.022  1.00  7.17           H
ATOM    512  HA  ILE A  30       8.974   5.646  13.271  1.00  7.62           H
ATOM    513 1HG1AILE A  30      11.282   5.967  12.143  0.69  7.89           H
ATOM    514 2HG1AILE A  30      11.039   4.497  11.654  0.69  7.89           H
ATOM    515 1HG2AILE A  30       8.265   7.376  10.879  0.69 11.62           H
ATOM    516 2HG2AILE A  30       9.532   7.721  11.735  0.69 11.62           H
ATOM    517 3HG2AILE A  30       9.671   7.469  10.194  0.69 11.62           H
ATOM    518 1HG1BILE A  30      11.269   6.083  10.558  0.31  8.66           H
ATOM    519 2HG1BILE A  30      11.269   6.083  10.558  0.31  8.66           H
ATOM    520 1HG2BILE A  30       7.890   7.054  10.653  0.31 10.44           H
ATOM    521 2HG2BILE A  30       7.890   7.054  10.653  0.31 10.44           H
ATOM    522 3HG2BILE A  30       7.890   7.054  10.653  0.31 10.44           H
ATOM    523 1HD1AILE A  30      11.641   6.645   9.918  0.69 10.33           H
ATOM    524 2HD1AILE A  30      12.659   5.519  10.310  0.69 10.33           H
ATOM    525 3HD1AILE A  30      11.406   5.173   9.434  0.69 10.33           H
ATOM    526 1HD1BILE A  30      12.435   4.472  11.775  0.31 15.31           H
ATOM    527 2HD1BILE A  30      12.435   4.472  11.775  0.31 15.31           H
ATOM    528 3HD1BILE A  30      12.435   4.472  11.775  0.31 15.31           H
ATOM    529  N   ASN A  31       6.382   4.894  11.548  1.00  6.38           N
ATOM    530  CA  ASN A  31       4.998   5.250  11.239  1.00  7.27           C
ATOM    531  C   ASN A  31       4.068   5.043  12.438  1.00  7.28           C
ATOM    532  O   ASN A  31       3.153   5.859  12.695  1.00  8.39           O
ATOM    533  CB  ASN A  31       4.530   4.460  10.025  1.00  7.72           C
ATOM    534  CG  ASN A  31       5.284   4.804   8.755  1.00  8.88           C
ATOM    535  ND2 ASN A  31       5.106   3.943   7.740  1.00  9.73           N
ATOM    536  OD1 ASN A  31       5.962   5.834   8.651  1.00 10.20           O
ATOM    537  H   ASN A  31       6.720   4.186  11.195  1.00  7.65           H
ATOM    538  HA  ASN A  31       4.978   6.202  11.004  1.00  8.72           H
ATOM    539 1HB  ASN A  31       4.636   3.513  10.207  1.00  9.27           H
ATOM    540 2HB  ASN A  31       3.585   4.630   9.884  1.00  9.27           H
ATOM    541 1HD2 ASN A  31       4.627   3.238   7.852  1.00 11.68           H
ATOM    542 2HD2 ASN A  31       5.470   4.098   6.976  1.00 11.68           H
ATOM    543  N   ASN A  32       4.260   3.951  13.193  1.00  7.01           N
ATOM    544  CA  ASN A  32       3.487   3.720  14.424  1.00  7.99           C
ATOM    545  C   ASN A  32       3.758   4.794  15.476  1.00  8.28           C
ATOM    546  O   ASN A  32       2.830   5.176  16.207  1.00 11.73           O
ATOM    547  CB AASN A  32       3.705   2.294  14.935  0.76  9.80           C
ATOM    548  CB BASN A  32       3.869   2.362  15.022  0.24  9.55           C
ATOM    549  CG AASN A  32       3.064   1.180  14.138  0.76 11.73           C
ATOM    550  CG BASN A  32       2.963   1.806  16.093  0.24 11.24           C
ATOM    551  ND2AASN A  32       1.990   1.373  13.394  0.76 15.57           N
ATOM    552  OD1AASN A  32       3.592   0.040  14.091  0.76 16.33           O
ATOM    553  ND2BASN A  32       2.282   2.613  16.888  0.24 13.42           N
ATOM    554  OD1BASN A  32       2.900   0.580  16.267  0.24 15.30           O
ATOM    555  H   ASN A  32       4.849   3.373  12.952  1.00  8.41           H
ATOM    556  HA  ASN A  32       2.541   3.793  14.182  1.00  9.59           H
ATOM    557 1HD2AASN A  32       1.597   2.138  13.396  0.76 18.69           H
ATOM    558 2HD2AASN A  32       1.683   0.734  12.908  0.76 18.69           H
ATOM    559 1HD2BASN A  32       1.799   2.287  17.520  0.24 16.10           H
ATOM    560 2HD2BASN A  32       1.799   2.287  17.520  0.24 16.10           H
ATOM    561  N   TYR A  33       5.005   5.256  15.563  1.00  7.61           N
ATOM    562  CA  TYR A  33       5.326   6.328  16.507  1.00  8.61           C
ATOM    563  C   TYR A  33       4.742   7.680  16.116  1.00  9.42           C
ATOM    564  O   TYR A  33       4.185   8.411  16.947  1.00 12.64           O
ATOM    565  CB  TYR A  33       6.836   6.389  16.756  1.00  8.95           C
ATOM    566  CG  TYR A  33       7.377   5.438  17.795  1.00  8.28           C
ATOM    567  CD1 TYR A  33       6.826   5.370  19.075  1.00  9.57           C
ATOM    568  CD2 TYR A  33       8.493   4.624  17.565  1.00  8.53           C
ATOM    569  CE1 TYR A  33       7.308   4.536  20.061  1.00  9.89           C
ATOM    570  CE2 TYR A  33       9.029   3.816  18.552  1.00  8.47           C
ATOM    571  CZ  TYR A  33       8.439   3.756  19.805  1.00  9.54           C
ATOM    572  OH  TYR A  33       8.954   2.936  20.781  1.00 11.28           O
ATOM    573  H   TYR A  33       5.621   4.925  15.064  1.00  9.13           H
ATOM    574  HA  TYR A  33       4.913   6.081  17.361  1.00 10.33           H
ATOM    575 1HB  TYR A  33       7.289   6.213  15.916  1.00 10.74           H
ATOM    576 2HB  TYR A  33       7.063   7.294  17.023  1.00 10.74           H
ATOM    577  HD1 TYR A  33       6.097   5.913  19.272  1.00 11.48           H
ATOM    578  HD2 TYR A  33       8.887   4.627  16.723  1.00 10.23           H
ATOM    579  HE1 TYR A  33       6.886   4.493  20.888  1.00 11.87           H
ATOM    580  HE2 TYR A  33       9.788   3.310  18.373  1.00 10.16           H
ATOM    581  N   GLN A  34       4.840   8.051  14.829  1.00  9.88           N
ATOM    582  CA  GLN A  34       4.395   9.393  14.434  1.00 11.84           C
ATOM    583  C   GLN A  34       2.965   9.462  13.918  1.00 12.11           C
ATOM    584  O   GLN A  34       2.441  10.556  13.631  1.00 14.98           O
ATOM    585  CB  GLN A  34       5.431  10.062  13.524  1.00 13.06           C
ATOM    586  CG  GLN A  34       5.328   9.537  12.123  1.00 13.54           C
ATOM    587  CD  GLN A  34       5.998  10.332  11.029  1.00 14.19           C
ATOM    588  NE2 GLN A  34       6.848  11.267  11.377  1.00 14.17           N
ATOM    589  OE1 GLN A  34       5.718  10.094   9.844  1.00 19.74           O
ATOM    590  H   GLN A  34       5.159   7.508  14.243  1.00 11.85           H
ATOM    591  HA  GLN A  34       4.397   9.920  15.261  1.00 14.21           H
ATOM    592 1HB  GLN A  34       5.287  11.021  13.522  1.00 15.67           H
ATOM    593 2HB  GLN A  34       6.322   9.892  13.869  1.00 15.67           H
ATOM    594 1HG  GLN A  34       5.701   8.642  12.112  1.00 16.25           H
ATOM    595 2HG  GLN A  34       4.387   9.459  11.902  1.00 16.25           H
ATOM    596 1HE2 GLN A  34       7.019  11.405  12.209  1.00 17.00           H
ATOM    597 2HE2 GLN A  34       7.235  11.742  10.774  1.00 17.00           H
ATOM    598  N   ARG A  35       2.244   8.335  13.825  1.00 11.26           N
ATOM    599  CA  ARG A  35       0.826   8.246  13.515  1.00 11.65           C
ATOM    600  C   ARG A  35       0.508   8.674  12.089  1.00 13.90           C
ATOM    601  O   ARG A  35      -0.544   9.279  11.818  1.00 17.10           O
ATOM    602  CB  ARG A  35      -0.084   8.924  14.544  1.00 12.32           C
ATOM    603  CG  ARG A  35       0.198   8.522  15.974  1.00 12.06           C
ATOM    604  CD  ARG A  35       0.243   7.030  16.171  1.00 11.94           C
ATOM    605  NE  ARG A  35      -0.971   6.316  15.829  1.00 11.05           N
ATOM    606  CZ  ARG A  35      -1.059   5.001  15.679  1.00 12.27           C
ATOM    607  NH1 ARG A  35       0.023   4.248  15.810  1.00 12.64           N
ATOM    608  NH2 ARG A  35      -2.217   4.427  15.374  1.00 14.84           N
ATOM    609  H   ARG A  35       2.660   7.595  13.962  1.00 13.51           H
ATOM    610  HA  ARG A  35       0.607   7.292  13.558  1.00 13.98           H
ATOM    611 1HB  ARG A  35       0.017   9.886  14.465  1.00 14.79           H
ATOM    612 2HB  ARG A  35      -1.006   8.708  14.336  1.00 14.79           H
ATOM    613 1HG  ARG A  35       1.048   8.902  16.246  1.00 14.47           H
ATOM    614 2HG  ARG A  35      -0.490   8.895  16.547  1.00 14.47           H
ATOM    615 1HD  ARG A  35       0.969   6.672  15.636  1.00 14.33           H
ATOM    616 2HD  ARG A  35       0.452   6.850  17.101  1.00 14.33           H
ATOM    617  HE  ARG A  35      -1.686   6.779  15.715  1.00 13.26           H
ATOM    618 1HH1 ARG A  35       0.781   4.612  15.992  1.00 15.16           H
ATOM    619 2HH1 ARG A  35      -0.032   3.395  15.714  1.00 15.16           H
ATOM    620 1HH2 ARG A  35      -2.921   4.909  15.270  1.00 17.81           H
ATOM    621 2HH2 ARG A  35      -2.262   3.574  15.279  1.00 17.81           H
ATOM    622  N   ARG A  36       1.421   8.365  11.159  1.00 14.98           N
ATOM    623  CA  ARG A  36       1.221   8.640   9.736  1.00 15.62           C
ATOM    624  C   ARG A  36       2.300   7.877   8.955  1.00 14.81           C
ATOM    625  O   ARG A  36       3.387   7.660   9.489  1.00 17.55           O
ATOM    626  CB  ARG A  36       1.365  10.141   9.447  1.00 19.98           C
ATOM    627  CG  ARG A  36       1.447  10.498   7.975  1.00 26.28           C
ATOM    628  CD  ARG A  36       1.562  11.997   7.770  1.00 30.69           C
ATOM    629  NE  ARG A  36       0.231  12.604   7.737  1.00 33.70           N
ATOM    630  CZ  ARG A  36       0.006  13.911   7.758  1.00 34.87           C
ATOM    631  NH1 ARG A  36      -1.238  14.358   7.717  1.00 36.07           N
ATOM    632  NH2 ARG A  36       1.043  14.741   7.816  1.00 37.24           N
ATOM    633  H   ARG A  36       2.153   7.990  11.407  1.00 17.98           H
ATOM    634  HA  ARG A  36       0.332   8.333   9.460  1.00 18.75           H
ATOM    635 1HB  ARG A  36       0.607  10.604   9.836  1.00 23.97           H
ATOM    636 2HB  ARG A  36       2.165  10.466   9.889  1.00 23.97           H
ATOM    637 1HG  ARG A  36       2.218  10.060   7.582  1.00 31.53           H
ATOM    638 2HG  ARG A  36       0.654  10.172   7.522  1.00 31.53           H
ATOM    639 1HD  ARG A  36       2.080  12.385   8.492  1.00 36.83           H
ATOM    640 2HD  ARG A  36       2.024  12.177   6.936  1.00 36.83           H
ATOM    641  HE  ARG A  36      -0.449  12.079   7.702  1.00 40.43           H
ATOM    642 1HH1 ARG A  36      -1.894  13.803   7.678  1.00 43.29           H
ATOM    643 2HH1 ARG A  36      -1.392  15.204   7.730  1.00 43.29           H
ATOM    644 1HH2 ARG A  36       1.843  14.427   7.839  1.00 44.69           H
ATOM    645 2HH2 ARG A  36       0.913  15.591   7.829  1.00 44.69           H
ATOM    646  N   CYS A  37       1.993   7.456   7.739  1.00 14.19           N
ATOM    647  CA  CYS A  37       3.010   6.786   6.920  1.00 13.61           C
ATOM    648  C   CYS A  37       3.909   7.824   6.266  1.00 13.45           C
ATOM    649  O   CYS A  37       3.461   8.560   5.370  1.00 17.56           O
ATOM    650  CB  CYS A  37       2.406   5.837   5.896  1.00 14.10           C
ATOM    651  SG  CYS A  37       1.612   4.403   6.658  1.00 15.36           S
ATOM    652  H   CYS A  37       1.200   7.575   7.429  1.00 17.02           H
ATOM    653  HA  CYS A  37       3.568   6.251   7.523  1.00 16.33           H
ATOM    654 1HB  CYS A  37       1.828   6.339   5.300  1.00 16.92           H
ATOM    655 2HB  CYS A  37       3.119   5.451   5.362  1.00 16.92           H
ATOM    656  N   LYS A  38       5.174   7.853   6.647  1.00 11.94           N
ATOM    657  CA  LYS A  38       6.130   8.801   6.082  1.00 11.93           C
ATOM    658  C   LYS A  38       6.362   8.513   4.606  1.00 11.22           C
ATOM    659  O   LYS A  38       6.550   7.357   4.196  1.00 11.49           O
ATOM    660  CB  LYS A  38       7.420   8.732   6.904  1.00 12.43           C
ATOM    661  CG  LYS A  38       8.386   9.879   6.726  1.00 12.65           C
ATOM    662  CD  LYS A  38       9.583   9.773   7.667  1.00 13.04           C
ATOM    663  CE  LYS A  38      10.562  10.906   7.381  1.00 12.28           C
ATOM    664  NZ  LYS A  38      11.814  10.813   8.164  1.00 12.77           N
ATOM    665  H   LYS A  38       5.442   7.297   7.245  1.00 14.33           H
ATOM    666  HA  LYS A  38       5.757   9.703   6.166  1.00 14.32           H
ATOM    667 1HB  LYS A  38       7.179   8.680   7.842  1.00 14.92           H
ATOM    668 2HB  LYS A  38       7.880   7.909   6.677  1.00 14.92           H
ATOM    669 1HG  LYS A  38       8.702   9.890   5.809  1.00 15.18           H
ATOM    670 2HG  LYS A  38       7.923  10.715   6.891  1.00 15.18           H
ATOM    671 1HD  LYS A  38       9.281   9.825   8.588  1.00 15.64           H
ATOM    672 2HD  LYS A  38      10.025   8.919   7.541  1.00 15.64           H
ATOM    673 1HE  LYS A  38      10.780  10.901   6.436  1.00 14.74           H
ATOM    674 2HE  LYS A  38      10.130  11.752   7.580  1.00 14.74           H
ATOM    675 1HZ  LYS A  38      12.219  10.041   7.985  1.00 19.15           H
ATOM    676 2HZ  LYS A  38      12.352  11.487   7.944  1.00 19.15           H
ATOM    677 3HZ  LYS A  38      11.625  10.855   9.032  1.00 19.15           H
ATOM    678  N   ASN A  39       6.326   9.539   3.757  1.00 11.33           N
ATOM    679  CA  ASN A  39       6.401   9.304   2.305  1.00 10.42           C
ATOM    680  C   ASN A  39       7.767   8.784   1.843  1.00 10.05           C
ATOM    681  O   ASN A  39       7.860   7.964   0.911  1.00 10.40           O
ATOM    682  CB  ASN A  39       6.033  10.598   1.559  1.00 12.22           C
ATOM    683  CG  ASN A  39       5.926  10.381   0.066  1.00 13.21           C
ATOM    684  ND2 ASN A  39       4.998   9.526  -0.339  1.00 12.54           N
ATOM    685  OD1 ASN A  39       6.654  11.004  -0.725  1.00 17.67           O
ATOM    686  H   ASN A  39       6.259  10.341   4.058  1.00 13.59           H
ATOM    687  HA  ASN A  39       5.731   8.627   2.077  1.00 12.50           H
ATOM    688 1HB  ASN A  39       5.186  10.930   1.895  1.00 14.66           H
ATOM    689 2HB  ASN A  39       6.708  11.271   1.736  1.00 14.66           H
ATOM    690 1HD2 ASN A  39       4.512   9.113   0.238  1.00 15.05           H
ATOM    691 2HD2 ASN A  39       4.882   9.383  -1.179  1.00 15.05           H
ATOM    692  N   GLN A  40       8.842   9.269   2.454  1.00  9.68           N
ATOM    693  CA  GLN A  40      10.201   8.843   2.130  1.00  9.97           C
ATOM    694  C   GLN A  40      11.075   8.896   3.390  1.00  8.97           C
ATOM    695  O   GLN A  40      10.849   9.733   4.261  1.00 10.04           O
ATOM    696  CB  GLN A  40      10.832   9.645   0.998  1.00 17.58           C
ATOM    697  CG  GLN A  40      10.028  10.010  -0.223  1.00 25.16           C
ATOM    698  CD  GLN A  40      10.768  10.888  -1.218  1.00 29.13           C
ATOM    699  NE2 GLN A  40      12.069  11.080  -1.013  1.00 33.44           N
ATOM    700  OE1 GLN A  40      10.209  11.317  -2.243  1.00 35.63           O
ATOM    701  H   GLN A  40       8.733   9.860   3.069  1.00 11.61           H
ATOM    702  HA  GLN A  40      10.156   7.908   1.840  1.00 11.97           H
ATOM    703 1HB  GLN A  40      11.161  10.473   1.382  1.00 21.10           H
ATOM    704 2HB  GLN A  40      11.607   9.149   0.692  1.00 21.10           H
ATOM    705 1HG  GLN A  40       9.755   9.194  -0.671  1.00 30.19           H
ATOM    706 2HG  GLN A  40       9.224  10.472   0.061  1.00 30.19           H
ATOM    707 1HE2 GLN A  40      12.441  10.777  -0.299  1.00 40.13           H
ATOM    708 2HE2 GLN A  40      12.538  11.507  -1.594  1.00 40.13           H
ATOM    709  N   ASN A  41      12.091   8.025   3.478  1.00  8.35           N
ATOM    710  CA  ASN A  41      12.984   8.002   4.644  1.00  7.15           C
ATOM    711  C   ASN A  41      14.284   7.276   4.292  1.00  7.46           C
ATOM    712  O   ASN A  41      14.229   6.147   3.764  1.00  8.37           O
ATOM    713  CB  ASN A  41      12.322   7.312   5.846  1.00  7.52           C
ATOM    714  CG  ASN A  41      13.124   7.441   7.118  1.00  7.41           C
ATOM    715  ND2 ASN A  41      13.785   6.345   7.522  1.00  7.81           N
ATOM    716  OD1 ASN A  41      13.243   8.527   7.718  1.00  9.14           O
ATOM    717  H   ASN A  41      12.222   7.467   2.837  1.00 10.02           H
ATOM    718  HA  ASN A  41      13.199   8.925   4.892  1.00  8.58           H
ATOM    719 1HB  ASN A  41      11.444   7.699   5.986  1.00  9.02           H
ATOM    720 2HB  ASN A  41      12.202   6.371   5.643  1.00  9.02           H
ATOM    721 1HD2 ASN A  41      13.691   5.604   7.095  1.00  9.37           H
ATOM    722 2HD2 ASN A  41      14.303   6.383   8.207  1.00  9.37           H
ATOM    723  N   THR A  42      15.430   7.855   4.712  1.00  6.99           N
ATOM    724  CA  THR A  42      16.739   7.245   4.520  1.00  6.91           C
ATOM    725  C   THR A  42      17.292   6.658   5.832  1.00  6.70           C
ATOM    726  O   THR A  42      17.352   7.352   6.859  1.00  7.73           O
ATOM    727  CB  THR A  42      17.756   8.292   4.022  1.00  9.20           C
ATOM    728  CG2 THR A  42      19.129   7.695   3.831  1.00 11.37           C
ATOM    729  OG1 THR A  42      17.323   8.876   2.803  1.00 12.61           O
ATOM    730  H   THR A  42      15.385   8.616   5.109  1.00  8.39           H
ATOM    731  HA  THR A  42      16.665   6.529   3.855  1.00  8.29           H
ATOM    732  HB  THR A  42      17.821   9.001   4.695  1.00 11.04           H
ATOM    733 1HG2 THR A  42      19.082   6.983   3.189  1.00 17.05           H
ATOM    734 2HG2 THR A  42      19.732   8.372   3.514  1.00 17.05           H
ATOM    735 3HG2 THR A  42      19.447   7.350   4.669  1.00 17.05           H
ATOM    736  N   PHE A  43      17.748   5.393   5.760  1.00  6.61           N
ATOM    737  CA  PHE A  43      18.540   4.744   6.791  1.00  6.71           C
ATOM    738  C   PHE A  43      20.017   4.721   6.371  1.00  6.69           C
ATOM    739  O   PHE A  43      20.370   4.156   5.324  1.00  8.67           O
ATOM    740  CB  PHE A  43      18.049   3.310   7.091  1.00  7.00           C
ATOM    741  CG  PHE A  43      16.654   3.242   7.706  1.00  6.31           C
ATOM    742  CD1 PHE A  43      16.449   3.388   9.068  1.00  6.43           C
ATOM    743  CD2 PHE A  43      15.532   2.991   6.905  1.00  6.37           C
ATOM    744  CE1 PHE A  43      15.185   3.262   9.651  1.00  6.94           C
ATOM    745  CE2 PHE A  43      14.264   2.879   7.478  1.00  6.26           C
ATOM    746  CZ  PHE A  43      14.086   2.982   8.842  1.00  6.93           C
ATOM    747  H   PHE A  43      17.557   4.938   5.056  1.00  7.93           H
ATOM    748  HA  PHE A  43      18.464   5.271   7.613  1.00  8.05           H
ATOM    749 1HB  PHE A  43      18.049   2.802   6.264  1.00  8.40           H
ATOM    750 2HB  PHE A  43      18.677   2.886   7.696  1.00  8.40           H
ATOM    751  HD1 PHE A  43      17.178   3.577   9.613  1.00  7.72           H
ATOM    752  HD2 PHE A  43      15.633   2.900   5.985  1.00  7.65           H
ATOM    753  HE1 PHE A  43      15.079   3.365  10.569  1.00  8.33           H
ATOM    754  HE2 PHE A  43      13.526   2.731   6.931  1.00  7.51           H
ATOM    755  HZ  PHE A  43      13.243   2.866   9.217  1.00  8.32           H
ATOM    756  N   LEU A  44      20.895   5.309   7.206  1.00  6.71           N
ATOM    757  CA  LEU A  44      22.358   5.286   7.001  1.00  6.09           C
ATOM    758  C   LEU A  44      22.938   4.005   7.620  1.00  6.63           C
ATOM    759  O   LEU A  44      22.690   3.755   8.820  1.00  7.53           O
ATOM    760  CB  LEU A  44      23.004   6.513   7.653  1.00  6.60           C
ATOM    761  CG  LEU A  44      22.492   7.900   7.237  1.00  7.64           C
ATOM    762  CD1 LEU A  44      23.115   8.990   8.110  1.00  8.89           C
ATOM    763  CD2 LEU A  44      22.790   8.179   5.766  1.00  9.19           C
ATOM    764  H   LEU A  44      20.587   5.720   7.896  1.00  8.05           H
ATOM    765  HA  LEU A  44      22.549   5.294   6.039  1.00  7.30           H
ATOM    766 1HB  LEU A  44      22.894   6.431   8.613  1.00  7.93           H
ATOM    767 2HB  LEU A  44      23.956   6.480   7.470  1.00  7.93           H
ATOM    768  HG  LEU A  44      21.521   7.921   7.364  1.00  9.17           H
ATOM    769 1HD1 LEU A  44      22.883   8.836   9.029  1.00 13.33           H
ATOM    770 2HD1 LEU A  44      24.070   8.971   8.013  1.00 13.33           H
ATOM    771 3HD1 LEU A  44      22.783   9.848   7.836  1.00 13.33           H
ATOM    772 1HD2 LEU A  44      22.362   7.514   5.222  1.00 13.79           H
ATOM    773 2HD2 LEU A  44      22.456   9.048   5.531  1.00 13.79           H
ATOM    774 3HD2 LEU A  44      23.738   8.150   5.621  1.00 13.79           H
ATOM    775  N   LEU A  45      23.730   3.227   6.876  1.00  7.28           N
ATOM    776  CA  LEU A  45      24.351   1.999   7.394  1.00  8.10           C
ATOM    777  C   LEU A  45      25.700   2.345   8.037  1.00  8.18           C
ATOM    778  O   LEU A  45      26.787   2.066   7.498  1.00 10.34           O
ATOM    779  CB  LEU A  45      24.397   0.893   6.340  1.00  9.22           C
ATOM    780  CG  LEU A  45      23.074   0.509   5.670  1.00 12.28           C
ATOM    781  CD1 LEU A  45      23.219  -0.724   4.779  1.00 14.15           C
ATOM    782  CD2 LEU A  45      21.904   0.354   6.602  1.00 16.99           C
ATOM    783  H   LEU A  45      23.883   3.454   6.061  1.00  8.73           H
ATOM    784  HA  LEU A  45      23.772   1.674   8.115  1.00  9.72           H
ATOM    785 1HB  LEU A  45      25.017   1.166   5.646  1.00 11.07           H
ATOM    786 2HB  LEU A  45      24.764   0.097   6.756  1.00 11.07           H
ATOM    787  HG  LEU A  45      22.848   1.252   5.071  1.00 14.74           H
ATOM    788 1HD1 LEU A  45      23.952  -0.595   4.172  1.00 21.22           H
ATOM    789 2HD1 LEU A  45      23.387  -1.495   5.325  1.00 21.22           H
ATOM    790 3HD1 LEU A  45      22.410  -0.855   4.280  1.00 21.22           H
ATOM    791 1HD2 LEU A  45      21.834   1.132   7.159  1.00 25.48           H
ATOM    792 2HD2 LEU A  45      21.099   0.253   6.090  1.00 25.48           H
ATOM    793 3HD2 LEU A  45      22.034  -0.422   7.151  1.00 25.48           H
ATOM    794  N   THR A  46      25.596   3.035   9.176  1.00  7.82           N
ATOM    795  CA  THR A  46      26.733   3.513   9.982  1.00  7.32           C
ATOM    796  C   THR A  46      26.321   3.443  11.454  1.00  7.28           C
ATOM    797  O   THR A  46      25.167   3.102  11.782  1.00  8.68           O
ATOM    798  CB  THR A  46      27.143   4.936   9.539  1.00  7.49           C
ATOM    799  CG2 THR A  46      26.156   6.022   9.913  1.00  7.94           C
ATOM    800  OG1 THR A  46      28.416   5.233  10.043  1.00  8.41           O
ATOM    801  H   THR A  46      24.804   3.214   9.461  1.00  9.38           H
ATOM    802  HA  THR A  46      27.492   2.909   9.840  1.00  8.78           H
ATOM    803  HB  THR A  46      27.211   4.928   8.562  1.00  8.99           H
ATOM    804 1HG2 THR A  46      25.305   5.834   9.511  1.00 11.91           H
ATOM    805 2HG2 THR A  46      26.059   6.052  10.867  1.00 11.91           H
ATOM    806 3HG2 THR A  46      26.478   6.870   9.597  1.00 11.91           H
ATOM    807  N   THR A  47      27.237   3.731  12.371  1.00  7.66           N
ATOM    808  CA  THR A  47      26.955   3.703  13.807  1.00  7.88           C
ATOM    809  C   THR A  47      26.628   5.099  14.351  1.00  7.88           C
ATOM    810  O   THR A  47      27.058   6.131  13.805  1.00  7.75           O
ATOM    811  CB  THR A  47      28.117   3.080  14.596  1.00  8.80           C
ATOM    812  CG2 THR A  47      28.642   1.795  14.004  1.00  9.48           C
ATOM    813  OG1 THR A  47      29.170   4.068  14.663  1.00  8.90           O
ATOM    814  H   THR A  47      28.029   3.944  12.111  1.00  9.19           H
ATOM    815  HA  THR A  47      26.165   3.138  13.944  1.00  9.46           H
ATOM    816  HB  THR A  47      27.808   2.895  15.508  1.00 10.56           H
ATOM    817 1HG2 THR A  47      27.934   1.148  13.962  1.00 14.21           H
ATOM    818 2HG2 THR A  47      28.974   1.963  13.119  1.00 14.21           H
ATOM    819 3HG2 THR A  47      29.353   1.456  14.553  1.00 14.21           H
ATOM    820  N   PHE A  48      25.837   5.163  15.442  1.00  8.03           N
ATOM    821  CA  PHE A  48      25.547   6.427  16.118  1.00  7.79           C
ATOM    822  C   PHE A  48      26.841   7.181  16.500  1.00  7.88           C
ATOM    823  O   PHE A  48      26.980   8.404  16.291  1.00  7.24           O
ATOM    824  CB  PHE A  48      24.628   6.211  17.332  1.00  8.73           C
ATOM    825  CG  PHE A  48      24.107   7.493  17.978  1.00  8.02           C
ATOM    826  CD1 PHE A  48      23.021   8.171  17.450  1.00  9.28           C
ATOM    827  CD2 PHE A  48      24.733   8.048  19.091  1.00  8.78           C
ATOM    828  CE1 PHE A  48      22.523   9.315  18.047  1.00  9.12           C
ATOM    829  CE2 PHE A  48      24.255   9.199  19.693  1.00  9.27           C
ATOM    830  CZ  PHE A  48      23.173   9.876  19.137  1.00  9.43           C
ATOM    831  H   PHE A  48      25.493   4.438  15.750  1.00  9.63           H
ATOM    832  HA  PHE A  48      25.059   6.992  15.482  1.00  9.35           H
ATOM    833 1HB  PHE A  48      23.869   5.675  17.053  1.00 10.47           H
ATOM    834 2HB  PHE A  48      25.114   5.704  18.001  1.00 10.47           H
ATOM    835  HD1 PHE A  48      22.618   7.849  16.676  1.00 11.13           H
ATOM    836  HD2 PHE A  48      25.490   7.635  19.438  1.00 10.53           H
ATOM    837  HE1 PHE A  48      21.748   9.710  17.716  1.00 10.94           H
ATOM    838  HE2 PHE A  48      24.656   9.520  20.468  1.00 11.12           H
ATOM    839  HZ  PHE A  48      22.891  10.690  19.489  1.00 11.31           H
ATOM    840  N   ALA A  49      27.821   6.444  17.039  1.00  7.61           N
ATOM    841  CA  ALA A  49      29.121   7.042  17.396  1.00  7.39           C
ATOM    842  C   ALA A  49      29.807   7.683  16.186  1.00  7.21           C
ATOM    843  O   ALA A  49      30.457   8.757  16.310  1.00  7.10           O
ATOM    844  CB  ALA A  49      30.014   5.997  18.088  1.00 10.33           C
ATOM    845  H   ALA A  49      27.690   5.606  17.179  1.00  9.13           H
ATOM    846  HA  ALA A  49      28.947   7.755  18.046  1.00  8.87           H
ATOM    847 1HB  ALA A  49      30.823   6.418  18.390  1.00 15.49           H
ATOM    848 2HB  ALA A  49      30.230   5.298  17.467  1.00 15.49           H
ATOM    849 3HB  ALA A  49      29.548   5.625  18.840  1.00 15.49           H
ATOM    850  N   ASN A  50      29.749   7.028  15.011  1.00  7.00           N
ATOM    851  CA  ASN A  50      30.331   7.596  13.802  1.00  6.62           C
ATOM    852  C   ASN A  50      29.671   8.929  13.433  1.00  6.11           C
ATOM    853  O   ASN A  50      30.345   9.893  13.013  1.00  6.86           O
ATOM    854  CB  ASN A  50      30.211   6.632  12.610  1.00  7.44           C
ATOM    855  CG  ASN A  50      31.093   5.400  12.717  1.00  8.28           C
ATOM    856  ND2 ASN A  50      30.952   4.449  11.803  1.00  9.59           N
ATOM    857  OD1 ASN A  50      31.971   5.237  13.559  1.00  9.45           O
ATOM    858  H   ASN A  50      29.362   6.261  14.973  1.00  8.40           H
ATOM    859  HA  ASN A  50      31.283   7.761  13.969  1.00  7.94           H
ATOM    860 1HB  ASN A  50      29.287   6.348  12.531  1.00  8.93           H
ATOM    861 2HB  ASN A  50      30.441   7.110  11.798  1.00  8.93           H
ATOM    862 1HD2 ASN A  50      30.349   4.523  11.195  1.00 11.51           H
ATOM    863 2HD2 ASN A  50      31.463   3.758  11.819  1.00 11.51           H
ATOM    864  N   VAL A  51      28.334   9.018  13.571  1.00  6.13           N
ATOM    865  CA  VAL A  51      27.614  10.278  13.278  1.00  5.74           C
ATOM    866  C   VAL A  51      27.994  11.367  14.298  1.00  5.61           C
ATOM    867  O   VAL A  51      28.244  12.530  13.902  1.00  6.02           O
ATOM    868  CB  VAL A  51      26.088  10.099  13.192  1.00  6.14           C
ATOM    869  CG1 VAL A  51      25.433  11.436  12.791  1.00  6.82           C
ATOM    870  CG2 VAL A  51      25.680   9.006  12.213  1.00  7.30           C
ATOM    871  H   VAL A  51      27.891   8.331  13.835  1.00  7.36           H
ATOM    872  HA  VAL A  51      27.918  10.587  12.399  1.00  6.89           H
ATOM    873  HB  VAL A  51      25.759   9.851  14.081  1.00  7.37           H
ATOM    874 1HG1 VAL A  51      25.678  12.115  13.425  1.00 10.23           H
ATOM    875 2HG1 VAL A  51      25.735  11.691  11.916  1.00 10.23           H
ATOM    876 3HG1 VAL A  51      24.478  11.335  12.784  1.00 10.23           H
ATOM    877 1HG2 VAL A  51      26.069   8.171  12.484  1.00 10.95           H
ATOM    878 2HG2 VAL A  51      24.724   8.925  12.204  1.00 10.95           H
ATOM    879 3HG2 VAL A  51      25.991   9.232  11.333  1.00 10.95           H
ATOM    880  N   VAL A  52      28.082  11.024  15.590  1.00  6.03           N
ATOM    881  CA  VAL A  52      28.580  11.994  16.591  1.00  6.73           C
ATOM    882  C   VAL A  52      29.938  12.559  16.190  1.00  6.48           C
ATOM    883  O   VAL A  52      30.189  13.787  16.258  1.00  6.81           O
ATOM    884  CB  VAL A  52      28.596  11.373  18.002  1.00  6.82           C
ATOM    885  CG1 VAL A  52      29.377  12.254  18.981  1.00  8.02           C
ATOM    886  CG2 VAL A  52      27.195  11.112  18.532  1.00  7.28           C
ATOM    887  H   VAL A  52      27.848  10.235  15.839  1.00  7.24           H
ATOM    888  HA  VAL A  52      27.948  12.743  16.611  1.00  8.07           H
ATOM    889  HB  VAL A  52      29.058  10.511  17.943  1.00  8.18           H
ATOM    890 1HG1 VAL A  52      30.259  12.412  18.636  1.00 12.03           H
ATOM    891 2HG1 VAL A  52      28.922  13.093  19.090  1.00 12.03           H
ATOM    892 3HG1 VAL A  52      29.440  11.812  19.830  1.00 12.03           H
ATOM    893 1HG2 VAL A  52      26.736  10.513  17.939  1.00 10.92           H
ATOM    894 2HG2 VAL A  52      27.252  10.718  19.405  1.00 10.92           H
ATOM    895 3HG2 VAL A  52      26.714  11.941  18.586  1.00 10.92           H
ATOM    896  N   ASN A  53      30.838  11.674  15.704  1.00  6.84           N
ATOM    897  CA  ASN A  53      32.136  12.159  15.213  1.00  7.73           C
ATOM    898  C   ASN A  53      32.031  13.106  14.012  1.00  6.59           C
ATOM    899  O   ASN A  53      32.799  14.095  13.936  1.00  7.01           O
ATOM    900  CB AASN A  53      33.179  11.047  15.111  0.72  8.14           C
ATOM    901  CB BASN A  53      33.000  10.948  14.800  0.28  8.27           C
ATOM    902  CG AASN A  53      33.726  10.665  16.476  0.72  8.85           C
ATOM    903  CG BASN A  53      34.377  11.327  14.306  0.28  9.07           C
ATOM    904  ND2AASN A  53      33.852   9.366  16.678  0.72 13.23           N
ATOM    905  OD1AASN A  53      34.013  11.497  17.342  0.72 10.13           O
ATOM    906  ND2BASN A  53      34.682  11.088  13.031  0.28 12.16           N
ATOM    907  OD1BASN A  53      35.205  11.833  15.068  0.28 10.10           O
ATOM    908  H   ASN A  53      30.653  10.834  15.682  1.00  8.21           H
ATOM    909  HA  ASN A  53      32.466  12.730  15.938  1.00  9.28           H
ATOM    910 1HD2AASN A  53      33.643   8.811  16.054  0.72 15.87           H
ATOM    911 2HD2AASN A  53      34.142   9.074  17.433  0.72 15.87           H
ATOM    912 1HD2BASN A  53      35.463  11.287  12.732  0.28 14.59           H
ATOM    913 2HD2BASN A  53      35.463  11.287  12.732  0.28 14.59           H
ATOM    914  N   VAL A  54      31.085  12.866  13.098  1.00  6.39           N
ATOM    915  CA  VAL A  54      30.796  13.814  12.000  1.00  6.47           C
ATOM    916  C   VAL A  54      30.402  15.200  12.529  1.00  5.94           C
ATOM    917  O   VAL A  54      30.764  16.233  11.934  1.00  6.26           O
ATOM    918  CB  VAL A  54      29.786  13.233  10.982  1.00  6.91           C
ATOM    919  CG1 VAL A  54      29.281  14.304  10.020  1.00  7.39           C
ATOM    920  CG2 VAL A  54      30.383  12.038  10.238  1.00  8.06           C
ATOM    921  H   VAL A  54      30.631  12.137  13.150  1.00  7.67           H
ATOM    922  HA  VAL A  54      31.637  13.935  11.513  1.00  7.76           H
ATOM    923  HB  VAL A  54      29.014  12.906  11.489  1.00  8.29           H
ATOM    924 1HG1 VAL A  54      28.902  15.030  10.520  1.00 11.08           H
ATOM    925 2HG1 VAL A  54      30.012  14.627   9.488  1.00 11.08           H
ATOM    926 3HG1 VAL A  54      28.610  13.927   9.445  1.00 11.08           H
ATOM    927 1HG2 VAL A  54      30.690  11.387  10.873  1.00 12.09           H
ATOM    928 2HG2 VAL A  54      29.713  11.645   9.674  1.00 12.09           H
ATOM    929 3HG2 VAL A  54      31.121  12.333   9.700  1.00 12.09           H
ATOM    930  N   CYS A  55      29.665  15.262  13.653  1.00  6.27           N
ATOM    931  CA  CYS A  55      29.345  16.559  14.275  1.00  5.68           C
ATOM    932  C   CYS A  55      30.612  17.367  14.642  1.00  5.90           C
ATOM    933  O   CYS A  55      30.525  18.603  14.796  1.00  6.97           O
ATOM    934  CB  CYS A  55      28.517  16.370  15.567  1.00  6.33           C
ATOM    935  SG  CYS A  55      26.859  15.647  15.349  1.00  6.70           S
ATOM    936  H   CYS A  55      29.376  14.536  14.012  1.00  7.53           H
ATOM    937  HA  CYS A  55      28.814  17.085  13.641  1.00  6.81           H
ATOM    938 1HB  CYS A  55      29.021  15.802  16.171  1.00  7.59           H
ATOM    939 2HB  CYS A  55      28.419  17.235  15.995  1.00  7.59           H
ATOM    940  N   GLY A  56      31.772  16.700  14.799  1.00  6.03           N
ATOM    941  CA  GLY A  56      33.055  17.343  15.014  1.00  6.40           C
ATOM    942  C   GLY A  56      33.787  17.868  13.781  1.00  6.32           C
ATOM    943  O   GLY A  56      34.829  18.556  13.929  1.00  7.19           O
ATOM    944  H   GLY A  56      31.751  15.841  14.770  1.00  7.23           H
ATOM    945 1HA  GLY A  56      33.637  16.709  15.461  1.00  7.69           H
ATOM    946 2HA  GLY A  56      32.920  18.087  15.621  1.00  7.69           H
ATOM    947  N   ASN A  57      33.263  17.600  12.580  1.00  6.07           N
ATOM    948  CA  ASN A  57      33.836  18.117  11.312  1.00  6.73           C
ATOM    949  C   ASN A  57      33.465  19.600  11.150  1.00  6.94           C
ATOM    950  O   ASN A  57      32.600  20.116  11.899  1.00  6.90           O
ATOM    951  CB  ASN A  57      33.362  17.272  10.117  1.00  7.31           C
ATOM    952  CG  ASN A  57      33.946  15.866  10.103  1.00  7.92           C
ATOM    953  ND2 ASN A  57      33.327  14.976   9.330  1.00  8.56           N
ATOM    954  OD1 ASN A  57      34.964  15.587  10.761  1.00 10.14           O
ATOM    955  H   ASN A  57      32.561  17.105  12.540  1.00  7.29           H
ATOM    956  HA  ASN A  57      34.812  18.049  11.367  1.00  8.08           H
ATOM    957 1HB  ASN A  57      32.394  17.211  10.139  1.00  8.78           H
ATOM    958 2HB  ASN A  57      33.611  17.724   9.295  1.00  8.78           H
ATOM    959 1HD2 ASN A  57      32.625  15.204   8.889  1.00 10.27           H
ATOM    960 2HD2 ASN A  57      33.630  14.173   9.272  1.00 10.27           H
ATOM    961  N   PRO A  58      34.118  20.331  10.237  1.00  7.35           N
ATOM    962  CA  PRO A  58      33.870  21.781  10.123  1.00  7.80           C
ATOM    963  C   PRO A  58      32.386  22.095   9.938  1.00  7.90           C
ATOM    964  O   PRO A  58      31.617  21.384   9.268  1.00  9.12           O
ATOM    965  CB  PRO A  58      34.752  22.199   8.943  1.00  8.81           C
ATOM    966  CG  PRO A  58      35.909  21.223   9.018  1.00  9.79           C
ATOM    967  CD  PRO A  58      35.219  19.903   9.348  1.00  8.54           C
ATOM    968  HA  PRO A  58      34.192  22.225  10.935  1.00  9.36           H
ATOM    969 1HB  PRO A  58      34.275  22.114   8.103  1.00 10.58           H
ATOM    970 2HB  PRO A  58      35.059  23.114   9.043  1.00 10.58           H
ATOM    971 1HG  PRO A  58      36.378  21.170   8.171  1.00 11.75           H
ATOM    972 2HG  PRO A  58      36.536  21.475   9.714  1.00 11.75           H
ATOM    973 1HD  PRO A  58      34.879  19.474   8.548  1.00 10.25           H
ATOM    974 2HD  PRO A  58      35.823  19.295   9.803  1.00 10.25           H
ATOM    975  N   ASN A  59      31.947  23.230  10.503  1.00  8.64           N
ATOM    976  CA  ASN A  59      30.582  23.707  10.295  1.00  9.31           C
ATOM    977  C   ASN A  59      30.397  24.192   8.844  1.00  9.92           C
ATOM    978  O   ASN A  59      31.327  24.781   8.242  1.00 13.29           O
ATOM    979  CB  ASN A  59      30.193  24.857  11.249  1.00 10.03           C
ATOM    980  CG  ASN A  59      30.040  24.406  12.693  1.00 10.00           C
ATOM    981  ND2 ASN A  59      28.884  24.679  13.287  1.00 12.07           N
ATOM    982  OD1 ASN A  59      30.958  23.841  13.279  1.00 10.66           O
ATOM    983  H   ASN A  59      32.480  23.687  10.999  1.00 10.37           H
ATOM    984  HA  ASN A  59      29.968  22.959  10.449  1.00 11.18           H
ATOM    985 1HB  ASN A  59      30.873  25.547  11.205  1.00 12.04           H
ATOM    986 2HB  ASN A  59      29.357  25.246  10.950  1.00 12.04           H
ATOM    987 1HD2 ASN A  59      28.259  25.077  12.850  1.00 14.48           H
ATOM    988 2HD2 ASN A  59      28.761  24.459  14.109  1.00 14.48           H
ATOM    989  N   MET A  60      29.196  24.002   8.305  1.00  8.63           N
ATOM    990  CA  MET A  60      28.810  24.474   6.979  1.00  9.20           C
ATOM    991  C   MET A  60      27.339  24.910   6.997  1.00  7.52           C
ATOM    992  O   MET A  60      26.564  24.533   7.887  1.00  7.89           O
ATOM    993  CB  MET A  60      29.072  23.453   5.870  1.00 10.22           C
ATOM    994  CG  MET A  60      28.186  22.232   5.934  1.00 10.30           C
ATOM    995  SD  MET A  60      28.404  20.986   4.642  1.00 13.76           S
ATOM    996  CE  MET A  60      28.046  21.936   3.169  1.00 16.67           C
ATOM    997  H   MET A  60      28.610  23.574   8.767  1.00 10.36           H
ATOM    998  HA  MET A  60      29.349  25.268   6.781  1.00 11.04           H
ATOM    999 1HB  MET A  60      28.944  23.886   5.011  1.00 12.27           H
ATOM   1000 2HB  MET A  60      29.998  23.169   5.920  1.00 12.27           H
ATOM   1001 1HG  MET A  60      28.328  21.803   6.792  1.00 12.36           H
ATOM   1002 2HG  MET A  60      27.263  22.530   5.910  1.00 12.36           H
ATOM   1003 1HE  MET A  60      27.155  22.288   3.224  1.00 25.00           H
ATOM   1004 2HE  MET A  60      28.673  22.660   3.095  1.00 25.00           H
ATOM   1005 3HE  MET A  60      28.120  21.370   2.397  1.00 25.00           H
ATOM   1006  N   THR A  61      26.932  25.687   5.988  1.00  7.37           N
ATOM   1007  CA  THR A  61      25.528  26.043   5.828  1.00  7.26           C
ATOM   1008  C   THR A  61      24.691  24.804   5.482  1.00  7.28           C
ATOM   1009  O   THR A  61      25.088  23.968   4.653  1.00  9.72           O
ATOM   1010  CB  THR A  61      25.379  27.107   4.729  1.00  8.33           C
ATOM   1011  CG2 THR A  61      23.938  27.519   4.513  1.00  9.71           C
ATOM   1012  OG1 THR A  61      26.177  28.247   5.109  1.00 12.63           O
ATOM   1013  H   THR A  61      27.510  25.983   5.424  1.00  8.84           H
ATOM   1014  HA  THR A  61      25.201  26.416   6.673  1.00  8.71           H
ATOM   1015  HB  THR A  61      25.731  26.743   3.890  1.00  9.99           H
ATOM   1016 1HG2 THR A  61      23.419  26.750   4.267  1.00 14.57           H
ATOM   1017 2HG2 THR A  61      23.587  27.895   5.324  1.00 14.57           H
ATOM   1018 3HG2 THR A  61      23.893  28.173   3.812  1.00 14.57           H
ATOM   1019  N   CYS A  62      23.513  24.698   6.107  1.00  7.72           N
ATOM   1020  CA  CYS A  62      22.598  23.584   5.812  1.00  7.50           C
ATOM   1021  C   CYS A  62      21.959  23.752   4.442  1.00  8.66           C
ATOM   1022  O   CYS A  62      21.285  24.767   4.184  1.00 10.57           O
ATOM   1023  CB  CYS A  62      21.540  23.490   6.912  1.00  7.99           C
ATOM   1024  SG  CYS A  62      22.117  23.172   8.599  1.00  8.14           S
ATOM   1025  H   CYS A  62      23.287  25.289   6.690  1.00  9.27           H
ATOM   1026  HA  CYS A  62      23.116  22.752   5.811  1.00  9.00           H
ATOM   1027 1HB  CYS A  62      21.041  24.321   6.919  1.00  9.59           H
ATOM   1028 2HB  CYS A  62      20.920  22.784   6.671  1.00  9.59           H
ATOM   1029  N   PRO A  63      22.088  22.793   3.518  1.00 10.00           N
ATOM   1030  CA  PRO A  63      21.397  22.906   2.219  1.00 13.06           C
ATOM   1031  C   PRO A  63      19.909  23.191   2.330  1.00 12.28           C
ATOM   1032  O   PRO A  63      19.359  23.888   1.461  1.00 14.56           O
ATOM   1033  CB  PRO A  63      21.624  21.550   1.566  1.00 16.86           C
ATOM   1034  CG  PRO A  63      22.817  20.953   2.212  1.00 14.93           C
ATOM   1035  CD  PRO A  63      22.985  21.630   3.543  1.00 10.99           C
ATOM   1036  HA  PRO A  63      21.825  23.605   1.680  1.00 15.67           H
ATOM   1037 1HB  PRO A  63      20.850  20.980   1.695  1.00 20.24           H
ATOM   1038 2HB  PRO A  63      21.774  21.655   0.613  1.00 20.24           H
ATOM   1039 1HG  PRO A  63      22.692  19.999   2.333  1.00 17.92           H
ATOM   1040 2HG  PRO A  63      23.604  21.094   1.662  1.00 17.92           H
ATOM   1041 1HD  PRO A  63      22.742  21.028   4.264  1.00 13.18           H
ATOM   1042 2HD  PRO A  63      23.905  21.911   3.669  1.00 13.18           H
ATOM   1043  N   SER A  64      19.216  22.595   3.305  1.00 12.54           N
ATOM   1044  CA  SER A  64      17.777  22.817   3.456  1.00 15.16           C
ATOM   1045  C   SER A  64      17.380  24.149   4.078  1.00 16.77           C
ATOM   1046  O   SER A  64      16.171  24.461   4.038  1.00 22.90           O
ATOM   1047  CB ASER A  64      17.181  21.696   4.326  0.69 17.87           C
ATOM   1048  CB BSER A  64      17.093  21.610   4.081  0.31 17.44           C
ATOM   1049  OG ASER A  64      17.348  22.007   5.698  0.69 18.30           O
ATOM   1050  OG BSER A  64      17.449  20.429   3.369  0.31 18.12           O
ATOM   1051  H   SER A  64      19.622  22.071   3.852  1.00 15.05           H
ATOM   1052  HA  SER A  64      17.367  22.763   2.568  1.00 18.20           H
ATOM   1053  N   ASN A  65      18.295  24.932   4.659  1.00 16.59           N
ATOM   1054  CA  ASN A  65      18.007  26.249   5.270  1.00 16.67           C
ATOM   1055  C   ASN A  65      19.211  27.178   5.267  1.00 15.12           C
ATOM   1056  O   ASN A  65      20.119  26.974   6.111  1.00 18.70           O
ATOM   1057  CB  ASN A  65      17.547  25.907   6.705  1.00 18.72           C
ATOM   1058  CG  ASN A  65      16.776  26.965   7.436  1.00 21.05           C
ATOM   1059  ND2 ASN A  65      16.922  28.191   6.980  1.00 20.45           N
ATOM   1060  OD1 ASN A  65      15.946  26.743   8.330  1.00 27.18           O
ATOM   1061  H   ASN A  65      19.107  24.651   4.678  1.00 19.90           H
ATOM   1062  HA  ASN A  65      17.269  26.675   4.787  1.00 20.00           H
ATOM   1063 1HB  ASN A  65      16.997  25.108   6.664  1.00 22.46           H
ATOM   1064 2HB  ASN A  65      18.333  25.689   7.230  1.00 22.46           H
ATOM   1065 1HD2 ASN A  65      17.496  28.354   6.360  1.00 24.54           H
ATOM   1066 2HD2 ASN A  65      16.443  28.829   7.301  1.00 24.54           H
ATOM   1067  N   LYS A  66      19.345  28.154   4.389  1.00 15.84           N
ATOM   1068  CA  LYS A  66      20.362  29.145   4.148  1.00 17.06           C
ATOM   1069  C   LYS A  66      20.785  29.955   5.376  1.00 14.92           C
ATOM   1070  O   LYS A  66      21.705  30.784   5.300  1.00 14.87           O
ATOM   1071  CB  LYS A  66      19.946  30.131   3.041  1.00 22.32           C
ATOM   1072  CG  LYS A  66      18.577  30.754   3.211  1.00 26.02           C
ATOM   1073  CD  LYS A  66      18.477  32.174   3.667  1.00 28.04           C
ATOM   1074  CE  LYS A  66      19.608  33.098   3.272  1.00 28.13           C
ATOM   1075  NZ  LYS A  66      19.097  34.494   3.116  1.00 29.02           N
ATOM   1076  H   LYS A  66      18.682  28.211   3.844  1.00 19.01           H
ATOM   1077  HA  LYS A  66      21.158  28.670   3.827  1.00 20.47           H
ATOM   1078 1HB  LYS A  66      20.605  30.842   3.001  1.00 26.78           H
ATOM   1079 2HB  LYS A  66      19.968  29.665   2.191  1.00 26.78           H
ATOM   1080 1HG  LYS A  66      18.117  30.688   2.359  1.00 31.23           H
ATOM   1081 2HG  LYS A  66      18.083  30.209   3.843  1.00 31.23           H
ATOM   1082 1HD  LYS A  66      17.650  32.545   3.321  1.00 33.65           H
ATOM   1083 2HD  LYS A  66      18.411  32.176   4.635  1.00 33.65           H
ATOM   1084 1HE  LYS A  66      20.298  33.078   3.953  1.00 33.76           H
ATOM   1085 2HE  LYS A  66      19.997  32.798   2.436  1.00 33.76           H
ATOM   1086 1HZ  LYS A  66      18.460  34.510   2.495  1.00 43.52           H
ATOM   1087 2HZ  LYS A  66      18.762  34.776   3.891  1.00 43.52           H
ATOM   1088 3HZ  LYS A  66      19.765  35.029   2.870  1.00 43.52           H
ATOM   1089  N   THR A  67      19.863  30.007   6.349  1.00 13.75           N
ATOM   1090  CA  THR A  67      19.981  30.702   7.588  1.00 11.65           C
ATOM   1091  C   THR A  67      20.681  29.903   8.689  1.00  9.52           C
ATOM   1092  O   THR A  67      20.993  30.525   9.711  1.00  9.31           O
ATOM   1093  CB  THR A  67      18.710  31.355   8.116  1.00 12.54           C
ATOM   1094  CG2 THR A  67      17.862  32.054   7.072  1.00 17.29           C
ATOM   1095  OG1 THR A  67      17.879  30.408   8.807  1.00 13.37           O
ATOM   1096  H   THR A  67      19.130  29.579   6.212  1.00 16.51           H
ATOM   1097  HA  THR A  67      20.586  31.449   7.399  1.00 13.98           H
ATOM   1098  HB  THR A  67      18.982  32.032   8.769  1.00 15.05           H
ATOM   1099 1HG2 THR A  67      18.377  32.748   6.653  1.00 25.93           H
ATOM   1100 2HG2 THR A  67      17.582  31.419   6.409  1.00 25.93           H
ATOM   1101 3HG2 THR A  67      17.089  32.439   7.493  1.00 25.93           H
ATOM   1102  N   ARG A  68      20.905  28.595   8.531  1.00 10.20           N
ATOM   1103  CA  ARG A  68      21.477  27.759   9.585  1.00  9.07           C
ATOM   1104  C   ARG A  68      22.909  27.331   9.268  1.00  7.98           C
ATOM   1105  O   ARG A  68      23.219  26.923   8.142  1.00  9.17           O
ATOM   1106  CB AARG A  68      20.595  26.583   9.986  0.56 11.38           C
ATOM   1107  CB BARG A  68      20.643  26.459   9.686  0.44 10.58           C
ATOM   1108  CG AARG A  68      19.214  26.875  10.516  0.56 12.99           C
ATOM   1109  CG BARG A  68      19.189  26.695  10.042  0.44 12.01           C
ATOM   1110  CD AARG A  68      19.155  27.815  11.696  0.56 14.76           C
ATOM   1111  CD BARG A  68      19.062  27.129  11.493  0.44 14.04           C
ATOM   1112  NE AARG A  68      20.045  27.495  12.788  0.56 16.60           N
ATOM   1113  NE BARG A  68      17.672  27.399  11.855  0.44 15.32           N
ATOM   1114  CZ AARG A  68      19.881  26.671  13.804  0.56 18.45           C
ATOM   1115  CZ BARG A  68      16.766  26.442  12.038  0.44 16.94           C
ATOM   1116  NH1AARG A  68      18.793  25.941  13.948  0.56 22.67           N
ATOM   1117  NH2AARG A  68      20.871  26.543  14.683  0.56 20.00           N
ATOM   1118  NH1BARG A  68      17.069  25.159  11.892  0.44 17.92           N
ATOM   1119  NH2BARG A  68      15.517  26.772  12.334  0.44 19.40           N
ATOM   1120  H   ARG A  68      20.704  28.231   7.779  1.00 12.24           H
ATOM   1121  HA  ARG A  68      21.537  28.332  10.378  1.00 10.88           H
ATOM   1122 1HH1AARG A  68      18.160  25.992  13.368  0.56 27.21           H
ATOM   1123 2HH1AARG A  68      18.716  25.412  14.623  0.56 27.21           H
ATOM   1124 1HH2AARG A  68      21.586  27.014  14.598  0.56 24.00           H
ATOM   1125 2HH2AARG A  68      20.798  25.988  15.336  0.56 24.00           H
ATOM   1126 1HH1BARG A  68      16.460  24.559  11.989  0.44 21.50           H
ATOM   1127 2HH1BARG A  68      16.460  24.559  11.989  0.44 21.50           H
ATOM   1128 1HH2BARG A  68      14.921  26.159  12.428  0.44 23.27           H
ATOM   1129 2HH2BARG A  68      14.921  26.159  12.428  0.44 23.27           H
ATOM   1130  N   LYS A  69      23.773  27.358  10.287  1.00  8.13           N
ATOM   1131  CA  LYS A  69      25.206  27.078  10.226  1.00  7.97           C
ATOM   1132  C   LYS A  69      25.602  25.901  11.139  1.00  7.55           C
ATOM   1133  O   LYS A  69      26.784  25.747  11.460  1.00 10.53           O
ATOM   1134  CB  LYS A  69      26.008  28.339  10.524  1.00  9.05           C
ATOM   1135  CG  LYS A  69      27.508  28.341  10.317  1.00 12.43           C
ATOM   1136  CD  LYS A  69      27.859  27.844   8.933  1.00 17.15           C
ATOM   1137  CE  LYS A  69      29.288  28.117   8.547  1.00 20.40           C
ATOM   1138  NZ  LYS A  69      29.585  29.555   8.318  1.00 17.09           N
ATOM   1139  H   LYS A  69      23.452  27.560  11.059  1.00  9.75           H
ATOM   1140  HA  LYS A  69      25.411  26.813   9.305  1.00  9.57           H
ATOM   1141 1HB  LYS A  69      25.639  29.053   9.980  1.00 10.86           H
ATOM   1142 2HB  LYS A  69      25.843  28.576  11.450  1.00 10.86           H
ATOM   1143 1HG  LYS A  69      27.850  29.241  10.434  1.00 14.92           H
ATOM   1144 2HG  LYS A  69      27.927  27.771  10.981  1.00 14.92           H
ATOM   1145 1HD  LYS A  69      27.700  26.888   8.892  1.00 20.58           H
ATOM   1146 2HD  LYS A  69      27.273  28.269   8.288  1.00 20.58           H
ATOM   1147 1HE  LYS A  69      29.870  27.786   9.249  1.00 24.48           H
ATOM   1148 2HE  LYS A  69      29.493  27.623   7.738  1.00 24.48           H
ATOM   1149 1HZ  LYS A  69      29.021  29.881   7.713  1.00 25.64           H
ATOM   1150 2HZ  LYS A  69      29.492  30.002   9.082  1.00 25.64           H
ATOM   1151 3HZ  LYS A  69      30.420  29.642   8.023  1.00 25.64           H
ATOM   1152  N   ASN A  70      24.638  25.072  11.568  1.00  7.39           N
ATOM   1153  CA  ASN A  70      24.885  23.922  12.450  1.00  7.33           C
ATOM   1154  C   ASN A  70      25.010  22.573  11.726  1.00  6.58           C
ATOM   1155  O   ASN A  70      24.857  21.498  12.338  1.00  6.73           O
ATOM   1156  CB  ASN A  70      23.877  23.838  13.591  1.00  7.95           C
ATOM   1157  CG  ASN A  70      22.462  23.533  13.140  1.00  8.16           C
ATOM   1158  ND2 ASN A  70      21.696  22.864  14.013  1.00  9.76           N
ATOM   1159  OD1 ASN A  70      22.053  23.860  12.025  1.00 10.17           O
ATOM   1160  H   ASN A  70      23.830  25.221  11.312  1.00  8.87           H
ATOM   1161  HA  ASN A  70      25.755  24.086  12.870  1.00  8.80           H
ATOM   1162 1HB  ASN A  70      24.164  23.149  14.210  1.00  9.54           H
ATOM   1163 2HB  ASN A  70      23.877  24.682  14.069  1.00  9.54           H
ATOM   1164 1HD2 ASN A  70      22.010  22.650  14.785  1.00 11.72           H
ATOM   1165 2HD2 ASN A  70      20.891  22.649  13.802  1.00 11.72           H
ATOM   1166  N   CYS A  71      25.309  22.618  10.412  1.00  6.83           N
ATOM   1167  CA  CYS A  71      25.471  21.421   9.593  1.00  6.26           C
ATOM   1168  C   CYS A  71      26.929  21.009   9.401  1.00  6.44           C
ATOM   1169  O   CYS A  71      27.889  21.798   9.597  1.00  6.86           O
ATOM   1170  CB  CYS A  71      24.720  21.545   8.275  1.00  7.14           C
ATOM   1171  SG  CYS A  71      22.931  21.278   8.417  1.00  7.92           S
ATOM   1172  H   CYS A  71      25.407  23.387  10.039  1.00  8.19           H
ATOM   1173  HA  CYS A  71      25.042  20.691  10.086  1.00  7.51           H
ATOM   1174 1HB  CYS A  71      24.875  22.430   7.910  1.00  8.57           H
ATOM   1175 2HB  CYS A  71      25.083  20.901   7.647  1.00  8.57           H
ATOM   1176  N   HIS A  72      27.148  19.706   9.103  1.00  6.12           N
ATOM   1177  CA  HIS A  72      28.467  19.058   9.050  1.00  6.06           C
ATOM   1178  C   HIS A  72      28.441  17.977   7.956  1.00  6.32           C
ATOM   1179  O   HIS A  72      27.484  17.173   7.922  1.00  7.09           O
ATOM   1180  CB  HIS A  72      28.820  18.405  10.411  1.00  6.15           C
ATOM   1181  CG  HIS A  72      28.727  19.368  11.567  1.00  6.40           C
ATOM   1182  CD2 HIS A  72      27.662  19.756  12.311  1.00  6.60           C
ATOM   1183  ND1 HIS A  72      29.779  20.172  11.982  1.00  6.61           N
ATOM   1184  CE1 HIS A  72      29.354  20.990  12.943  1.00  7.03           C
ATOM   1185  NE2 HIS A  72      28.048  20.797  13.137  1.00  7.13           N
ATOM   1186  H   HIS A  72      26.461  19.218   8.931  1.00  7.34           H
ATOM   1187  HA  HIS A  72      29.147  19.727   8.826  1.00  7.27           H
ATOM   1188 1HB  HIS A  72      28.218  17.662  10.570  1.00  7.38           H
ATOM   1189 2HB  HIS A  72      29.722  18.052  10.366  1.00  7.38           H
ATOM   1190  HD1 HIS A  72      30.579  20.146  11.668  1.00  7.94           H
ATOM   1191  HD2 HIS A  72      26.811  19.383  12.273  1.00  7.92           H
ATOM   1192  HE1 HIS A  72      29.884  21.599  13.405  1.00  8.44           H
ATOM   1193  N   HIS A  73      29.461  17.947   7.095  1.00  7.14           N
ATOM   1194  CA  HIS A  73      29.572  16.944   6.019  1.00  7.30           C
ATOM   1195  C   HIS A  73      30.296  15.690   6.515  1.00  6.89           C
ATOM   1196  O   HIS A  73      31.273  15.780   7.274  1.00  8.01           O
ATOM   1197  CB  HIS A  73      30.330  17.600   4.835  1.00  8.40           C
ATOM   1198  CG  HIS A  73      30.326  16.832   3.549  1.00  9.46           C
ATOM   1199  CD2 HIS A  73      29.647  16.955   2.385  1.00 11.49           C
ATOM   1200  ND1 HIS A  73      31.233  15.882   3.263  1.00 12.24           N
ATOM   1201  CE1 HIS A  73      31.059  15.286   2.104  1.00 11.80           C
ATOM   1202  NE2 HIS A  73      30.112  15.986   1.505  1.00 11.77           N
ATOM   1203  H   HIS A  73      30.080  18.538   7.171  1.00  8.57           H
ATOM   1204  HA  HIS A  73      28.672  16.696   5.722  1.00  8.76           H
ATOM   1205 1HB  HIS A  73      29.940  18.473   4.670  1.00 10.08           H
ATOM   1206 2HB  HIS A  73      31.251  17.741   5.104  1.00 10.08           H
ATOM   1207  HD1 HIS A  73      31.876  15.679   3.797  1.00 14.69           H
ATOM   1208  HD2 HIS A  73      28.983  17.581   2.205  1.00 13.79           H
ATOM   1209  HE1 HIS A  73      31.505  14.538   1.777  1.00 14.16           H
ATOM   1210  N   SER A  74      29.838  14.507   6.068  1.00  7.07           N
ATOM   1211  CA  SER A  74      30.379  13.240   6.490  1.00  7.64           C
ATOM   1212  C   SER A  74      31.821  12.926   6.198  1.00  8.65           C
ATOM   1213  O   SER A  74      32.466  12.055   6.806  1.00 11.07           O
ATOM   1214  CB  SER A  74      29.492  12.086   5.980  1.00  7.76           C
ATOM   1215  OG  SER A  74      29.468  11.989   4.556  1.00  8.42           O
ATOM   1216  H   SER A  74      29.190  14.507   5.502  1.00  8.48           H
ATOM   1217  HA  SER A  74      30.296  13.227   7.467  1.00  9.16           H
ATOM   1218 1HB  SER A  74      29.819  11.250   6.347  1.00  9.32           H
ATOM   1219 2HB  SER A  74      28.587  12.217   6.302  1.00  9.32           H
ATOM   1220  N   GLY A  75      32.395  13.466   5.188  1.00 10.12           N
ATOM   1221  CA  GLY A  75      33.790  13.333   4.778  1.00 13.22           C
ATOM   1222  C   GLY A  75      33.994  12.143   3.852  1.00 14.23           C
ATOM   1223  O   GLY A  75      34.553  12.261   2.758  1.00 21.67           O
ATOM   1224  H   GLY A  75      31.900  13.966   4.694  1.00 12.15           H
ATOM   1225 1HA  GLY A  75      34.347  13.225   5.565  1.00 15.87           H
ATOM   1226 2HA  GLY A  75      34.069  14.143   4.323  1.00 15.87           H
ATOM   1227  N   SER A  76      33.472  10.996   4.249  1.00 13.79           N
ATOM   1228  CA  SER A  76      33.442   9.764   3.485  1.00 13.55           C
ATOM   1229  C   SER A  76      32.004   9.369   3.145  1.00 11.72           C
ATOM   1230  O   SER A  76      31.045   9.778   3.786  1.00 11.23           O
ATOM   1231  CB  SER A  76      34.146   8.653   4.265  1.00 16.59           C
ATOM   1232  OG  SER A  76      33.622   8.504   5.578  1.00 21.17           O
ATOM   1233  H   SER A  76      33.118  10.978   5.032  1.00 16.54           H
ATOM   1234  HA  SER A  76      33.929   9.908   2.647  1.00 16.25           H
ATOM   1235 1HB  SER A  76      34.047   7.815   3.786  1.00 19.91           H
ATOM   1236 2HB  SER A  76      35.093   8.854   4.321  1.00 19.91           H
ATOM   1237  N   GLN A  77      31.875   8.524   2.112  1.00 11.91           N
ATOM   1238  CA  GLN A  77      30.592   7.912   1.776  1.00 12.12           C
ATOM   1239  C   GLN A  77      30.261   6.749   2.732  1.00 11.46           C
ATOM   1240  O   GLN A  77      31.183   6.091   3.246  1.00 13.80           O
ATOM   1241  CB  GLN A  77      30.639   7.349   0.342  1.00 13.01           C
ATOM   1242  CG  GLN A  77      30.783   8.426  -0.709  1.00 15.56           C
ATOM   1243  CD  GLN A  77      30.789   7.877  -2.114  1.00 18.91           C
ATOM   1244  NE2 GLN A  77      30.093   8.524  -3.030  1.00 22.76           N
ATOM   1245  OE1 GLN A  77      31.521   6.927  -2.393  1.00 29.80           O
ATOM   1246  H   GLN A  77      32.566   8.337   1.635  1.00 14.30           H
ATOM   1247  HA  GLN A  77      29.886   8.589   1.834  1.00 14.54           H
ATOM   1248 1HB  GLN A  77      31.385   6.734   0.269  1.00 15.61           H
ATOM   1249 2HB  GLN A  77      29.825   6.849   0.173  1.00 15.61           H
ATOM   1250 1HG  GLN A  77      30.050   9.055  -0.619  1.00 18.68           H
ATOM   1251 2HG  GLN A  77      31.609   8.909  -0.554  1.00 18.68           H
ATOM   1252 1HE2 GLN A  77      29.591   9.184  -2.802  1.00 27.31           H
ATOM   1253 2HE2 GLN A  77      30.142   8.286  -3.855  1.00 27.31           H
ATOM   1254  N   VAL A  78      28.968   6.466   2.868  1.00  9.85           N
ATOM   1255  CA  VAL A  78      28.491   5.271   3.581  1.00  9.43           C
ATOM   1256  C   VAL A  78      27.464   4.553   2.713  1.00  9.43           C
ATOM   1257  O   VAL A  78      26.746   5.188   1.933  1.00  8.95           O
ATOM   1258  CB  VAL A  78      27.904   5.613   4.969  1.00  9.53           C
ATOM   1259  CG1 VAL A  78      28.956   6.246   5.881  1.00 11.71           C
ATOM   1260  CG2 VAL A  78      26.656   6.490   4.894  1.00 10.35           C
ATOM   1261  H   VAL A  78      28.389   7.002   2.525  1.00 11.82           H
ATOM   1262  HA  VAL A  78      29.253   4.669   3.712  1.00 11.31           H
ATOM   1263  HB  VAL A  78      27.636   4.767   5.384  1.00 11.44           H
ATOM   1264 1HG1 VAL A  78      29.721   5.669   5.936  1.00 17.56           H
ATOM   1265 2HG1 VAL A  78      29.222   7.096   5.522  1.00 17.56           H
ATOM   1266 3HG1 VAL A  78      28.586   6.371   6.758  1.00 17.56           H
ATOM   1267 1HG2 VAL A  78      26.006   6.073   4.324  1.00 15.53           H
ATOM   1268 2HG2 VAL A  78      26.288   6.598   5.774  1.00 15.53           H
ATOM   1269 3HG2 VAL A  78      26.890   7.350   4.537  1.00 15.53           H
ATOM   1270  N   PRO A  79      27.296   3.242   2.925  1.00  9.24           N
ATOM   1271  CA  PRO A  79      26.100   2.572   2.382  1.00  9.58           C
ATOM   1272  C   PRO A  79      24.838   3.130   3.063  1.00  8.45           C
ATOM   1273  O   PRO A  79      24.863   3.492   4.254  1.00  8.46           O
ATOM   1274  CB  PRO A  79      26.327   1.089   2.709  1.00 11.16           C
ATOM   1275  CG  PRO A  79      27.728   0.983   3.212  1.00 13.65           C
ATOM   1276  CD  PRO A  79      28.102   2.337   3.758  1.00 11.10           C
ATOM   1277  HA  PRO A  79      26.049   2.702   1.412  1.00 11.50           H
ATOM   1278 1HB  PRO A  79      25.699   0.791   3.386  1.00 13.39           H
ATOM   1279 2HB  PRO A  79      26.209   0.544   1.915  1.00 13.39           H
ATOM   1280 1HG  PRO A  79      27.786   0.310   3.909  1.00 16.39           H
ATOM   1281 2HG  PRO A  79      28.327   0.733   2.491  1.00 16.39           H
ATOM   1282 1HD  PRO A  79      27.866   2.416   4.696  1.00 13.32           H
ATOM   1283 2HD  PRO A  79      29.050   2.511   3.652  1.00 13.32           H
ATOM   1284  N   LEU A  80      23.732   3.123   2.323  1.00  8.12           N
ATOM   1285  CA  LEU A  80      22.447   3.568   2.841  1.00  7.74           C
ATOM   1286  C   LEU A  80      21.315   2.790   2.144  1.00  8.07           C
ATOM   1287  O   LEU A  80      21.530   2.251   1.039  1.00  8.72           O
ATOM   1288  CB  LEU A  80      22.304   5.085   2.810  1.00  8.96           C
ATOM   1289  CG  LEU A  80      22.292   5.751   1.438  1.00 10.46           C
ATOM   1290  CD1 LEU A  80      20.949   5.712   0.714  1.00 14.80           C
ATOM   1291  CD2 LEU A  80      22.678   7.230   1.609  1.00 14.67           C
ATOM   1292  H   LEU A  80      23.778   2.845   1.510  1.00  9.75           H
ATOM   1293  HA  LEU A  80      22.423   3.306   3.785  1.00  9.28           H
ATOM   1294 1HB  LEU A  80      21.479   5.319   3.265  1.00 10.76           H
ATOM   1295 2HB  LEU A  80      23.033   5.467   3.323  1.00 10.76           H
ATOM   1296  HG  LEU A  80      22.964   5.315   0.873  1.00 12.55           H
ATOM   1297 1HD1 LEU A  80      20.674   4.799   0.597  1.00 22.19           H
ATOM   1298 2HD1 LEU A  80      20.291   6.180   1.233  1.00 22.19           H
ATOM   1299 3HD1 LEU A  80      21.036   6.132  -0.145  1.00 22.19           H
ATOM   1300 1HD2 LEU A  80      22.046   7.660   2.189  1.00 22.00           H
ATOM   1301 2HD2 LEU A  80      23.556   7.289   1.992  1.00 22.00           H
ATOM   1302 3HD2 LEU A  80      22.673   7.663   0.752  1.00 22.00           H
ATOM   1303  N   ILE A  81      20.114   2.853   2.711  1.00  8.48           N
ATOM   1304  CA  ILE A  81      18.874   2.356   2.102  1.00  8.21           C
ATOM   1305  C   ILE A  81      17.821   3.457   2.135  1.00  7.82           C
ATOM   1306  O   ILE A  81      17.512   4.000   3.217  1.00  8.95           O
ATOM   1307  CB AILE A  81      18.338   1.058   2.746  0.51  9.20           C
ATOM   1308  CB BILE A  81      18.350   1.066   2.769  0.49  9.22           C
ATOM   1309  CG1AILE A  81      19.373  -0.073   2.660  0.51  9.87           C
ATOM   1310  CG2AILE A  81      17.041   0.620   2.066  0.51  9.47           C
ATOM   1311  CG1BILE A  81      19.373  -0.047   3.000  0.49  9.65           C
ATOM   1312  CG2BILE A  81      17.136   0.518   2.023  0.49  9.98           C
ATOM   1313  CD1AILE A  81      19.171  -1.206   3.621  0.51 10.98           C
ATOM   1314  CD1BILE A  81      19.816  -0.810   1.767  0.49  9.36           C
ATOM   1315  H   ILE A  81      20.059   3.211   3.492  1.00 10.18           H
ATOM   1316  HA  ILE A  81      19.067   2.160   1.161  1.00  9.85           H
ATOM   1317 1HG1AILE A  81      19.363  -0.430   1.758  0.51 11.85           H
ATOM   1318 2HG1AILE A  81      20.253   0.305   2.812  0.51 11.85           H
ATOM   1319 1HG2AILE A  81      16.402   1.336   2.104  0.51 14.20           H
ATOM   1320 2HG2AILE A  81      17.219   0.398   1.150  0.51 14.20           H
ATOM   1321 3HG2AILE A  81      16.686  -0.149   2.519  0.51 14.20           H
ATOM   1322 1HG1BILE A  81      20.158   0.342   3.416  0.49 11.57           H
ATOM   1323 2HG1BILE A  81      20.158   0.342   3.416  0.49 11.57           H
ATOM   1324 1HG2BILE A  81      16.500   1.224   1.885  0.49 14.97           H
ATOM   1325 2HG2BILE A  81      16.500   1.224   1.885  0.49 14.97           H
ATOM   1326 3HG2BILE A  81      16.500   1.224   1.885  0.49 14.97           H
ATOM   1327 1HD1AILE A  81      19.142  -0.864   4.518  0.51 16.47           H
ATOM   1328 2HD1AILE A  81      18.344  -1.651   3.422  0.51 16.47           H
ATOM   1329 3HD1AILE A  81      19.897  -1.829   3.539  0.51 16.47           H
ATOM   1330 1HD1BILE A  81      20.446  -1.488   2.020  0.49 14.04           H
ATOM   1331 2HD1BILE A  81      20.446  -1.488   2.020  0.49 14.04           H
ATOM   1332 3HD1BILE A  81      20.446  -1.488   2.020  0.49 14.04           H
ATOM   1333  N   HIS A  82      17.294   3.840   0.963  1.00  8.06           N
ATOM   1334  CA  HIS A  82      16.214   4.804   0.866  1.00  8.46           C
ATOM   1335  C   HIS A  82      14.870   4.050   0.723  1.00  7.35           C
ATOM   1336  O   HIS A  82      14.765   3.197  -0.186  1.00  8.48           O
ATOM   1337  CB AHIS A  82      16.507   5.736  -0.321  0.66 10.80           C
ATOM   1338  CB BHIS A  82      16.201   5.694  -0.371  0.34 10.83           C
ATOM   1339  CG AHIS A  82      15.676   6.964  -0.205  0.66 10.70           C
ATOM   1340  CG BHIS A  82      17.336   6.587  -0.674  0.34 10.64           C
ATOM   1341  CD2AHIS A  82      15.711   7.839   0.778  0.66 10.59           C
ATOM   1342  ND1AHIS A  82      14.680   7.435  -0.990  0.66 14.18           N
ATOM   1343  CD2BHIS A  82      18.149   6.634  -1.755  0.34 10.47           C
ATOM   1344  ND1BHIS A  82      17.710   7.640   0.128  0.34 10.49           N
ATOM   1345  CE1AHIS A  82      14.167   8.554  -0.503  0.66 11.74           C
ATOM   1346  NE2AHIS A  82      14.787   8.847   0.631  0.66 13.14           N
ATOM   1347  CE1BHIS A  82      18.739   8.264  -0.406  0.34 10.96           C
ATOM   1348  NE2BHIS A  82      19.018   7.683  -1.566  0.34 11.40           N
ATOM   1349  H   HIS A  82      17.609   3.500   0.239  1.00  9.67           H
ATOM   1350  HA  HIS A  82      16.190   5.337   1.689  1.00 10.15           H
ATOM   1351  HD1AHIS A  82      14.414   7.055  -1.714  0.66 17.02           H
ATOM   1352  HD2AHIS A  82      16.299   7.781   1.497  0.66 12.71           H
ATOM   1353  HD1BHIS A  82      17.329   7.858   0.867  0.34 12.59           H
ATOM   1354  HD2BHIS A  82      18.124   6.063  -2.489  0.34 12.56           H
ATOM   1355  HE1AHIS A  82      13.485   9.052  -0.893  0.66 14.09           H
ATOM   1356  HE1BHIS A  82      19.193   8.986  -0.035  0.34 13.15           H
ATOM   1357  N   CYS A  83      13.904   4.375   1.565  1.00  7.31           N
ATOM   1358  CA  CYS A  83      12.560   3.796   1.555  1.00  6.69           C
ATOM   1359  C   CYS A  83      11.568   4.800   0.924  1.00  7.39           C
ATOM   1360  O   CYS A  83      11.542   5.961   1.360  1.00  8.98           O
ATOM   1361  CB  CYS A  83      12.107   3.407   2.965  1.00  6.70           C
ATOM   1362  SG  CYS A  83      13.204   2.297   3.897  1.00  6.93           S
ATOM   1363  H   CYS A  83      14.078   4.971   2.161  1.00  8.77           H
ATOM   1364  HA  CYS A  83      12.576   2.988   1.001  1.00  8.03           H
ATOM   1365 1HB  CYS A  83      11.992   4.220   3.481  1.00  8.03           H
ATOM   1366 2HB  CYS A  83      11.237   2.983   2.896  1.00  8.03           H
ATOM   1367  N   ASN A  84      10.746   4.356  -0.034  1.00  7.89           N
ATOM   1368  CA  ASN A  84       9.719   5.157  -0.708  1.00  8.80           C
ATOM   1369  C   ASN A  84       8.342   4.499  -0.590  1.00  8.73           C
ATOM   1370  O   ASN A  84       8.216   3.312  -0.915  1.00  8.76           O
ATOM   1371  CB  ASN A  84      10.024   5.370  -2.199  1.00  9.91           C
ATOM   1372  CG  ASN A  84      11.200   6.269  -2.455  1.00 12.17           C
ATOM   1373  ND2 ASN A  84      12.350   5.662  -2.724  1.00 12.98           N
ATOM   1374  OD1 ASN A  84      11.058   7.500  -2.506  1.00 17.32           O
ATOM   1375  H   ASN A  84      10.826   3.534  -0.274  1.00  9.47           H
ATOM   1376  HA  ASN A  84       9.679   6.035  -0.274  1.00 10.56           H
ATOM   1377 1HB  ASN A  84      10.194   4.507  -2.609  1.00 11.89           H
ATOM   1378 2HB  ASN A  84       9.241   5.749  -2.627  1.00 11.89           H
ATOM   1379 1HD2 ASN A  84      12.406   4.805  -2.677  1.00 15.58           H
ATOM   1380 2HD2 ASN A  84      13.040   6.126  -2.944  1.00 15.58           H
ATOM   1381  N   LEU A  85       7.322   5.249  -0.147  1.00  9.17           N
ATOM   1382  CA  LEU A  85       5.960   4.729   0.014  1.00  9.83           C
ATOM   1383  C   LEU A  85       5.349   4.356  -1.331  1.00 10.38           C
ATOM   1384  O   LEU A  85       5.234   5.215  -2.220  1.00 12.72           O
ATOM   1385  CB  LEU A  85       5.083   5.730   0.765  1.00 10.65           C
ATOM   1386  CG  LEU A  85       3.653   5.383   1.146  1.00 11.15           C
ATOM   1387  CD1 LEU A  85       3.565   4.214   2.104  1.00 12.13           C
ATOM   1388  CD2 LEU A  85       2.914   6.596   1.706  1.00 15.16           C
ATOM   1389  H   LEU A  85       7.474   6.072   0.052  1.00 11.00           H
ATOM   1390  HA  LEU A  85       6.014   3.913   0.555  1.00 11.80           H
ATOM   1391 1HB  LEU A  85       5.549   5.959   1.584  1.00 12.78           H
ATOM   1392 2HB  LEU A  85       5.048   6.537   0.228  1.00 12.78           H
ATOM   1393  HG  LEU A  85       3.191   5.118   0.324  1.00 13.37           H
ATOM   1394 1HD1 LEU A  85       3.968   3.441   1.702  1.00 18.19           H
ATOM   1395 2HD1 LEU A  85       4.029   4.430   2.917  1.00 18.19           H
ATOM   1396 3HD1 LEU A  85       2.644   4.030   2.301  1.00 18.19           H
ATOM   1397 1HD2 LEU A  85       2.970   7.322   1.081  1.00 22.74           H
ATOM   1398 2HD2 LEU A  85       1.993   6.370   1.852  1.00 22.74           H
ATOM   1399 3HD2 LEU A  85       3.315   6.858   2.538  1.00 22.74           H
ATOM   1400  N   THR A  86       4.936   3.108  -1.529  1.00 10.91           N
ATOM   1401  CA  THR A  86       4.262   2.669  -2.765  1.00 12.38           C
ATOM   1402  C   THR A  86       2.750   2.505  -2.567  1.00 13.44           C
ATOM   1403  O   THR A  86       1.971   2.576  -3.519  1.00 14.25           O
ATOM   1404  CB  THR A  86       4.821   1.307  -3.238  1.00 12.60           C
ATOM   1405  CG2 THR A  86       6.317   1.337  -3.452  1.00 11.79           C
ATOM   1406  OG1 THR A  86       4.493   0.326  -2.252  1.00 15.57           O
ATOM   1407  H   THR A  86       5.069   2.529  -0.907  1.00 13.09           H
ATOM   1408  HA  THR A  86       4.419   3.336  -3.465  1.00 14.85           H
ATOM   1409  HB  THR A  86       4.387   1.064  -4.082  1.00 15.12           H
ATOM   1410 1HG2 THR A  86       6.753   1.571  -2.629  1.00 17.69           H
ATOM   1411 2HG2 THR A  86       6.617   0.471  -3.738  1.00 17.69           H
ATOM   1412 3HG2 THR A  86       6.531   1.988  -4.124  1.00 17.69           H
ATOM   1413  N   THR A  87       2.352   2.251  -1.326  1.00 14.94           N
ATOM   1414  CA  THR A  87       0.994   1.851  -1.036  1.00 17.67           C
ATOM   1415  C   THR A  87       0.494   2.508   0.251  1.00 18.88           C
ATOM   1416  O   THR A  87       0.889   2.046   1.328  1.00 20.09           O
ATOM   1417  CB  THR A  87       0.891   0.333  -0.885  1.00 19.04           C
ATOM   1418  CG2 THR A  87      -0.551  -0.052  -0.696  1.00 21.59           C
ATOM   1419  OG1 THR A  87       1.519  -0.283  -1.996  1.00 23.31           O
ATOM   1420  H   THR A  87       2.914   2.326  -0.680  1.00 17.93           H
ATOM   1421  HA  THR A  87       0.418   2.133  -1.777  1.00 21.20           H
ATOM   1422  HB  THR A  87       1.382   0.075  -0.077  1.00 22.85           H
ATOM   1423  HG1 THR A  87       0.877  -0.579  -2.412  1.00 34.96           H
ATOM   1424 1HG2 THR A  87      -0.899   0.383   0.085  1.00 32.39           H
ATOM   1425 2HG2 THR A  87      -1.058   0.219  -1.466  1.00 32.39           H
ATOM   1426 3HG2 THR A  87      -0.617  -1.003  -0.589  1.00 32.39           H
ATOM   1427  N   PRO A  88      -0.271   3.584   0.148  1.00 21.02           N
ATOM   1428  CA  PRO A  88      -0.745   4.298   1.346  1.00 21.83           C
ATOM   1429  C   PRO A  88      -1.786   3.495   2.125  1.00 21.45           C
ATOM   1430  O   PRO A  88      -2.437   2.635   1.521  1.00 24.75           O
ATOM   1431  CB  PRO A  88      -1.404   5.546   0.749  1.00 25.26           C
ATOM   1432  CG  PRO A  88      -1.927   5.028  -0.558  1.00 27.01           C
ATOM   1433  CD  PRO A  88      -0.742   4.278  -1.081  1.00 23.92           C
ATOM   1434  HA  PRO A  88       0.007   4.544   1.924  1.00 26.20           H
ATOM   1435 1HB  PRO A  88      -2.123   5.870   1.314  1.00 30.31           H
ATOM   1436 2HB  PRO A  88      -0.758   6.256   0.614  1.00 30.31           H
ATOM   1437 1HG  PRO A  88      -2.689   4.442  -0.428  1.00 32.41           H
ATOM   1438 2HG  PRO A  88      -2.179   5.753  -1.151  1.00 32.41           H
ATOM   1439 1HD  PRO A  88      -0.997   3.646  -1.771  1.00 28.70           H
ATOM   1440 2HD  PRO A  88      -0.066   4.880  -1.431  1.00 28.70           H
ATOM   1441  N   SER A  89      -2.036   3.882   3.362  1.00 21.38           N
ATOM   1442  CA  SER A  89      -3.144   3.291   4.131  1.00 22.63           C
ATOM   1443  C   SER A  89      -3.385   4.080   5.412  1.00 22.57           C
ATOM   1444  O   SER A  89      -3.023   3.624   6.507  1.00 22.66           O
ATOM   1445  CB  SER A  89      -2.776   1.849   4.487  1.00 23.47           C
ATOM   1446  OG  SER A  89      -3.765   1.202   5.261  1.00 26.08           O
ATOM   1447  H   SER A  89      -1.544   4.488   3.725  1.00 25.66           H
ATOM   1448  HA  SER A  89      -3.958   3.296   3.586  1.00 27.16           H
ATOM   1449 1HB  SER A  89      -2.638   1.348   3.668  1.00 28.16           H
ATOM   1450 2HB  SER A  89      -1.940   1.849   4.979  1.00 28.16           H
ATOM   1451  N   PRO A  90      -3.995   5.256   5.299  1.00 23.72           N
ATOM   1452  CA  PRO A  90      -4.039   6.175   6.438  1.00 25.18           C
ATOM   1453  C   PRO A  90      -4.946   5.728   7.569  1.00 24.99           C
ATOM   1454  O   PRO A  90      -4.753   6.183   8.702  1.00 25.01           O
ATOM   1455  CB  PRO A  90      -4.534   7.487   5.826  1.00 25.78           C
ATOM   1456  CG  PRO A  90      -5.238   7.077   4.575  1.00 25.06           C
ATOM   1457  CD  PRO A  90      -4.497   5.874   4.060  1.00 23.98           C
ATOM   1458  HA  PRO A  90      -3.131   6.304   6.784  1.00 30.21           H
ATOM   1459 1HB  PRO A  90      -5.142   7.942   6.430  1.00 30.94           H
ATOM   1460 2HB  PRO A  90      -3.791   8.077   5.626  1.00 30.94           H
ATOM   1461 1HG  PRO A  90      -6.163   6.852   4.763  1.00 30.08           H
ATOM   1462 2HG  PRO A  90      -5.219   7.794   3.922  1.00 30.08           H
ATOM   1463 1HD  PRO A  90      -5.090   5.273   3.582  1.00 28.77           H
ATOM   1464 2HD  PRO A  90      -3.768   6.134   3.475  1.00 28.77           H
ATOM   1465  N   GLN A  91      -5.834   4.768   7.335  1.00 26.57           N
ATOM   1466  CA  GLN A  91      -6.715   4.252   8.366  1.00 27.76           C
ATOM   1467  C   GLN A  91      -6.239   2.939   8.975  1.00 26.32           C
ATOM   1468  O   GLN A  91      -6.875   2.476   9.929  1.00 29.37           O
ATOM   1469  CB  GLN A  91      -8.128   4.059   7.795  1.00 31.39           C
ATOM   1470  CG  GLN A  91      -8.898   5.376   7.738  1.00 34.34           C
ATOM   1471  CD  GLN A  91      -8.489   6.246   6.566  1.00 35.51           C
ATOM   1472  NE2 GLN A  91      -8.503   5.672   5.365  1.00 38.11           N
ATOM   1473  OE1 GLN A  91      -8.173   7.428   6.735  1.00 36.22           O
ATOM   1474  H   GLN A  91      -5.889   4.440   6.542  1.00 31.88           H
ATOM   1475  HA  GLN A  91      -6.766   4.918   9.083  1.00 33.31           H
ATOM   1476 1HB  GLN A  91      -8.065   3.686   6.902  1.00 37.67           H
ATOM   1477 2HB  GLN A  91      -8.614   3.428   8.349  1.00 37.67           H
ATOM   1478 1HG  GLN A  91      -9.847   5.185   7.674  1.00 41.21           H
ATOM   1479 2HG  GLN A  91      -8.749   5.865   8.562  1.00 41.21           H
ATOM   1480 1HE2 GLN A  91      -8.729   4.846   5.286  1.00 45.74           H
ATOM   1481 2HE2 GLN A  91      -8.286   6.127   4.668  1.00 45.74           H
ATOM   1482  N   ASN A  92      -5.136   2.410   8.461  1.00 23.49           N
ATOM   1483  CA  ASN A  92      -4.481   1.221   8.964  1.00 22.69           C
ATOM   1484  C   ASN A  92      -3.012   1.241   8.542  1.00 19.93           C
ATOM   1485  O   ASN A  92      -2.610   0.643   7.535  1.00 20.64           O
ATOM   1486  CB  ASN A  92      -5.116  -0.083   8.498  1.00 25.07           C
ATOM   1487  CG  ASN A  92      -4.631  -1.298   9.257  1.00 26.95           C
ATOM   1488  ND2 ASN A  92      -3.673  -1.189  10.167  1.00 27.17           N
ATOM   1489  OD1 ASN A  92      -5.098  -2.410   8.967  1.00 35.81           O
ATOM   1490  N   ILE A  93      -2.266   1.981   9.339  1.00 17.67           N
ATOM   1491  CA  ILE A  93      -0.852   2.258   9.090  1.00 16.72           C
ATOM   1492  C   ILE A  93      -0.050   0.992   8.865  1.00 16.92           C
ATOM   1493  O   ILE A  93       0.939   0.993   8.115  1.00 15.12           O
ATOM   1494  CB  ILE A  93      -0.302   3.100  10.274  1.00 17.47           C
ATOM   1495  CG1 ILE A  93      -0.895   4.515  10.296  1.00 19.11           C
ATOM   1496  CG2 ILE A  93       1.201   3.119  10.330  1.00 20.51           C
ATOM   1497  CD1 ILE A  93      -0.597   5.293  11.570  1.00 23.59           C
ATOM   1498  H   ILE A  93      -2.630   2.318  10.041  1.00 21.20           H
ATOM   1499  HA  ILE A  93      -0.789   2.803   8.278  1.00 20.07           H
ATOM   1500  HB  ILE A  93      -0.606   2.658  11.094  1.00 20.97           H
ATOM   1501 1HG1 ILE A  93      -0.546   5.011   9.539  1.00 22.93           H
ATOM   1502 2HG1 ILE A  93      -1.857   4.452  10.188  1.00 22.93           H
ATOM   1503 1HG2 ILE A  93       1.533   2.218  10.334  1.00 30.77           H
ATOM   1504 2HG2 ILE A  93       1.544   3.583   9.562  1.00 30.77           H
ATOM   1505 3HG2 ILE A  93       1.486   3.569  11.129  1.00 30.77           H
ATOM   1506 1HD1 ILE A  93      -0.945   4.814  12.326  1.00 35.38           H
ATOM   1507 2HD1 ILE A  93       0.352   5.397  11.666  1.00 35.38           H
ATOM   1508 3HD1 ILE A  93      -1.011   6.158  11.521  1.00 35.38           H
ATOM   1509  N   SER A  94      -0.448  -0.121   9.478  1.00 19.06           N
ATOM   1510  CA  SER A  94       0.251  -1.387   9.315  1.00 22.44           C
ATOM   1511  C   SER A  94       0.264  -1.867   7.866  1.00 22.30           C
ATOM   1512  O   SER A  94       1.070  -2.718   7.470  1.00 26.64           O
ATOM   1513  CB  SER A  94      -0.276  -2.527  10.188  1.00 24.27           C
ATOM   1514  OG  SER A  94      -0.652  -2.193  11.500  1.00 30.91           O
ATOM   1515  H   SER A  94      -1.141  -0.091   9.986  1.00 22.88           H
ATOM   1516  HA  SER A  94       1.184  -1.234   9.575  1.00 26.93           H
ATOM   1517 1HB  SER A  94      -1.046  -2.916   9.744  1.00 29.12           H
ATOM   1518 2HB  SER A  94       0.408  -3.213  10.235  1.00 29.12           H
ATOM   1519  N   ASN A  95      -0.661  -1.406   7.031  1.00 22.65           N
ATOM   1520  CA  ASN A  95      -0.693  -2.048   5.707  1.00 24.18           C
ATOM   1521  C   ASN A  95      -0.135  -1.145   4.565  1.00 23.82           C
ATOM   1522  O   ASN A  95      -0.518  -1.278   3.404  1.00 24.42           O
ATOM   1523  CB  ASN A  95      -2.104  -2.678   5.494  1.00 26.21           C
ATOM   1524  CG  ASN A  95      -2.421  -3.859   6.460  1.00 27.14           C
ATOM   1525  ND2 ASN A  95      -3.712  -4.172   6.604  1.00 33.54           N
ATOM   1526  OD1 ASN A  95      -1.513  -4.457   7.043  1.00 28.10           O
ATOM   1527  N   CYS A  96       0.783  -0.225   4.970  1.00 19.63           N
ATOM   1528  CA  CYS A  96       1.545   0.714   4.157  1.00 15.29           C
ATOM   1529  C   CYS A  96       2.804  -0.019   3.692  1.00 13.12           C
ATOM   1530  O   CYS A  96       3.569  -0.543   4.519  1.00 13.50           O
ATOM   1531  CB  CYS A  96       1.947   1.983   4.939  1.00 12.61           C
ATOM   1532  SG  CYS A  96       0.752   3.349   4.819  1.00 17.04           S
ATOM   1533  N   ARG A  97       3.013  -0.070   2.380  1.00 13.03           N
ATOM   1534  CA  ARG A  97       4.165  -0.756   1.815  1.00 11.59           C
ATOM   1535  C   ARG A  97       5.158   0.182   1.157  1.00  9.64           C
ATOM   1536  O   ARG A  97       4.801   1.266   0.701  1.00 10.99           O
ATOM   1537  CB  ARG A  97       3.732  -1.792   0.764  1.00 14.49           C
ATOM   1538  CG  ARG A  97       2.549  -2.635   1.189  1.00 15.88           C
ATOM   1539  CD  ARG A  97       2.112  -3.581   0.064  1.00 16.25           C
ATOM   1540  NE  ARG A  97       3.126  -4.599  -0.147  1.00 16.42           N
ATOM   1541  CZ  ARG A  97       3.176  -5.731   0.562  1.00 17.02           C
ATOM   1542  NH1 ARG A  97       2.262  -5.979   1.499  1.00 20.60           N
ATOM   1543  NH2 ARG A  97       4.135  -6.623   0.327  1.00 16.16           N
ATOM   1544  H   ARG A  97       2.510   0.343   1.846  1.00 15.63           H
ATOM   1545  HA  ARG A  97       4.628  -1.250   2.543  1.00 13.91           H
ATOM   1546 1HB  ARG A  97       3.450  -1.365  -0.011  1.00 17.39           H
ATOM   1547 2HB  ARG A  97       4.499  -2.372   0.568  1.00 17.39           H
ATOM   1548 1HG  ARG A  97       2.918  -3.315   1.960  1.00 19.06           H
ATOM   1549 2HG  ARG A  97       1.868  -2.202   1.586  1.00 19.06           H
ATOM   1550 1HD  ARG A  97       1.285  -3.910   0.175  1.00 19.50           H
ATOM   1551 2HD  ARG A  97       2.155  -2.988  -0.758  1.00 19.50           H
ATOM   1552  HE  ARG A  97       3.708  -4.540  -0.774  1.00 19.70           H
ATOM   1553 1HH1 ARG A  97       1.661  -5.319   1.674  1.00 24.72           H
ATOM   1554 2HH1 ARG A  97       2.279  -6.633   2.006  1.00 24.72           H
ATOM   1555 1HH2 ARG A  97       4.619  -6.658  -0.276  1.00 19.40           H
ATOM   1556 2HH2 ARG A  97       4.022  -7.416   0.859  1.00 19.40           H
ATOM   1557  N   TYR A  98       6.422  -0.227   1.117  1.00  8.17           N
ATOM   1558  CA  TYR A  98       7.543   0.542   0.623  1.00  7.43           C
ATOM   1559  C   TYR A  98       8.389  -0.226  -0.413  1.00  7.45           C
ATOM   1560  O   TYR A  98       8.540  -1.446  -0.362  1.00  8.87           O
ATOM   1561  CB  TYR A  98       8.455   0.967   1.805  1.00  7.22           C
ATOM   1562  CG  TYR A  98       7.795   2.012   2.714  1.00  7.16           C
ATOM   1563  CD1 TYR A  98       6.855   1.682   3.670  1.00  7.82           C
ATOM   1564  CD2 TYR A  98       8.120   3.356   2.568  1.00  7.61           C
ATOM   1565  CE1 TYR A  98       6.226   2.659   4.438  1.00  8.11           C
ATOM   1566  CE2 TYR A  98       7.499   4.356   3.352  1.00  7.94           C
ATOM   1567  CZ  TYR A  98       6.550   3.990   4.271  1.00  8.52           C
ATOM   1568  OH  TYR A  98       5.866   4.921   5.058  1.00  9.23           O
ATOM   1569  H   TYR A  98       6.587  -1.018   1.410  1.00  9.80           H
ATOM   1570  HA  TYR A  98       7.196   1.353   0.196  1.00  8.91           H
ATOM   1571 1HB  TYR A  98       8.676   0.183   2.332  1.00  8.67           H
ATOM   1572 2HB  TYR A  98       9.282   1.331   1.453  1.00  8.67           H
ATOM   1573  HD1 TYR A  98       6.637   0.788   3.804  1.00  9.38           H
ATOM   1574  HD2 TYR A  98       8.761   3.604   1.941  1.00  9.13           H
ATOM   1575  HE1 TYR A  98       5.586   2.413   5.067  1.00  9.73           H
ATOM   1576  HE2 TYR A  98       7.731   5.250   3.245  1.00  9.52           H
ATOM   1577  N   ALA A  99       9.024   0.558  -1.285  1.00  7.41           N
ATOM   1578  CA  ALA A  99      10.191   0.123  -2.049  1.00  7.83           C
ATOM   1579  C   ALA A  99      11.487   0.433  -1.264  1.00  8.15           C
ATOM   1580  O   ALA A  99      11.479   1.339  -0.417  1.00  8.00           O
ATOM   1581  CB  ALA A  99      10.208   0.798  -3.406  1.00  8.67           C
ATOM   1582  H   ALA A  99       8.733   1.359  -1.402  1.00  8.89           H
ATOM   1583  HA  ALA A  99      10.131  -0.846  -2.183  1.00  9.40           H
ATOM   1584 1HB  ALA A  99      10.962   0.484  -3.910  1.00 13.00           H
ATOM   1585 2HB  ALA A  99       9.398   0.589  -3.878  1.00 13.00           H
ATOM   1586 3HB  ALA A  99      10.274   1.749  -3.290  1.00 13.00           H
ATOM   1587  N   GLN A 100      12.564  -0.298  -1.593  1.00  9.53           N
ATOM   1588  CA  GLN A 100      13.907  -0.101  -1.058  1.00  8.54           C
ATOM   1589  C   GLN A 100      14.927   0.148  -2.164  1.00  7.29           C
ATOM   1590  O   GLN A 100      14.997  -0.620  -3.143  1.00  8.53           O
ATOM   1591  CB AGLN A 100      14.424  -1.176  -0.129  0.52  9.96           C
ATOM   1592  CB BGLN A 100      14.334  -1.268  -0.155  0.48  9.71           C
ATOM   1593  CG AGLN A 100      14.257  -2.609  -0.659  0.52 10.14           C
ATOM   1594  CG BGLN A 100      14.225  -2.688  -0.683  0.48  9.67           C
ATOM   1595  CD AGLN A 100      14.515  -3.448   0.583  0.52 12.87           C
ATOM   1596  CD BGLN A 100      13.086  -3.480  -0.090  0.48  7.48           C
ATOM   1597  NE2AGLN A 100      13.467  -3.724   1.317  0.52 14.73           N
ATOM   1598  OE1AGLN A 100      15.675  -3.738   0.876  0.52 24.32           O
ATOM   1599  NE2BGLN A 100      12.481  -4.343  -0.912  0.48  7.85           N
ATOM   1600  OE1BGLN A 100      12.613  -3.200   1.023  0.48  7.01           O
ATOM   1601  H   GLN A 100      12.454  -0.932  -2.163  1.00 11.44           H
ATOM   1602  HA  GLN A 100      13.882   0.704  -0.500  1.00 10.24           H
ATOM   1603 1HE2AGLN A 100      13.563  -4.138   2.064  0.52 17.68           H
ATOM   1604 2HE2AGLN A 100      13.563  -4.138   2.064  0.52 17.68           H
ATOM   1605 1HE2BGLN A 100      12.828  -4.521  -1.679  0.48  9.42           H
ATOM   1606 2HE2BGLN A 100      11.746  -4.721  -0.674  0.48  9.42           H
ATOM   1607  N   THR A 101      15.786   1.168  -1.999  1.00  8.85           N
ATOM   1608  CA  THR A 101      16.856   1.506  -2.942  1.00  8.74           C
ATOM   1609  C   THR A 101      18.199   1.580  -2.214  1.00  9.28           C
ATOM   1610  O   THR A 101      18.395   2.485  -1.378  1.00 11.36           O
ATOM   1611  CB  THR A 101      16.581   2.866  -3.611  1.00 10.88           C
ATOM   1612  CG2 THR A 101      17.664   3.305  -4.574  1.00 13.47           C
ATOM   1613  OG1 THR A 101      15.329   2.795  -4.324  1.00 12.48           O
ATOM   1614  H   THR A 101      15.702   1.655  -1.295  1.00 10.62           H
ATOM   1615  HA  THR A 101      16.904   0.814  -3.633  1.00 10.49           H
ATOM   1616  HB  THR A 101      16.499   3.544  -2.908  1.00 13.05           H
ATOM   1617 1HG2 THR A 101      18.499   3.376  -4.106  1.00 20.21           H
ATOM   1618 2HG2 THR A 101      17.747   2.658  -5.279  1.00 20.21           H
ATOM   1619 3HG2 THR A 101      17.433   4.158  -4.948  1.00 20.21           H
ATOM   1620  N   PRO A 102      19.139   0.673  -2.515  1.00  9.05           N
ATOM   1621  CA  PRO A 102      20.479   0.749  -1.885  1.00 10.04           C
ATOM   1622  C   PRO A 102      21.379   1.732  -2.637  1.00 10.87           C
ATOM   1623  O   PRO A 102      21.302   1.838  -3.864  1.00 14.84           O
ATOM   1624  CB  PRO A 102      20.980  -0.693  -2.053  1.00 11.79           C
ATOM   1625  CG  PRO A 102      20.310  -1.205  -3.275  1.00 12.18           C
ATOM   1626  CD  PRO A 102      18.968  -0.527  -3.340  1.00  9.62           C
ATOM   1627  HA  PRO A 102      20.409   0.989  -0.937  1.00 12.04           H
ATOM   1628 1HB  PRO A 102      21.944  -0.710  -2.159  1.00 14.15           H
ATOM   1629 2HB  PRO A 102      20.742  -1.231  -1.281  1.00 14.15           H
ATOM   1630 1HG  PRO A 102      20.834  -0.994  -4.063  1.00 14.61           H
ATOM   1631 2HG  PRO A 102      20.201  -2.168  -3.223  1.00 14.61           H
ATOM   1632 1HD  PRO A 102      18.742  -0.292  -4.253  1.00 11.54           H
ATOM   1633 2HD  PRO A 102      18.272  -1.100  -2.980  1.00 11.54           H
ATOM   1634  N   ALA A 103      22.249   2.448  -1.944  1.00 10.70           N
ATOM   1635  CA  ALA A 103      23.199   3.382  -2.546  1.00 11.05           C
ATOM   1636  C   ALA A 103      24.414   3.576  -1.639  1.00 10.65           C
ATOM   1637  O   ALA A 103      24.422   3.132  -0.494  1.00 11.85           O
ATOM   1638  CB  ALA A 103      22.522   4.706  -2.838  1.00 13.98           C
ATOM   1639  H   ALA A 103      22.256   2.359  -1.089  1.00 12.84           H
ATOM   1640  HA  ALA A 103      23.507   3.002  -3.394  1.00 13.26           H
ATOM   1641 1HB  ALA A 103      22.220   5.099  -2.015  1.00 20.97           H
ATOM   1642 2HB  ALA A 103      23.145   5.297  -3.266  1.00 20.97           H
ATOM   1643 3HB  ALA A 103      21.770   4.560  -3.417  1.00 20.97           H
ATOM   1644  N   ASN A 104      25.450   4.238  -2.146  1.00 11.50           N
ATOM   1645  CA  ASN A 104      26.624   4.656  -1.385  1.00 11.00           C
ATOM   1646  C   ASN A 104      26.848   6.152  -1.621  1.00 10.29           C
ATOM   1647  O   ASN A 104      27.058   6.554  -2.781  1.00 12.34           O
ATOM   1648  CB  ASN A 104      27.867   3.892  -1.872  1.00 13.14           C
ATOM   1649  CG  ASN A 104      27.791   2.416  -1.536  1.00 15.45           C
ATOM   1650  ND2 ASN A 104      27.068   1.661  -2.365  1.00 20.93           N
ATOM   1651  OD1 ASN A 104      28.202   1.989  -0.455  1.00 20.89           O
ATOM   1652  H   ASN A 104      25.427   4.434  -2.983  1.00 13.80           H
ATOM   1653  HA  ASN A 104      26.481   4.486  -0.431  1.00 13.20           H
ATOM   1654 1HB  ASN A 104      27.950   3.998  -2.833  1.00 15.77           H
ATOM   1655 2HB  ASN A 104      28.658   4.274  -1.461  1.00 15.77           H
ATOM   1656 1HD2 ASN A 104      26.794   1.985  -3.114  1.00 25.12           H
ATOM   1657 2HD2 ASN A 104      26.876   0.850  -2.152  1.00 25.12           H
ATOM   1658  N   MET A 105      26.615   6.967  -0.590  1.00 10.04           N
ATOM   1659  CA  MET A 105      26.559   8.417  -0.726  1.00  9.95           C
ATOM   1660  C   MET A 105      27.180   9.133   0.472  1.00  9.00           C
ATOM   1661  O   MET A 105      27.317   8.549   1.551  1.00  9.42           O
ATOM   1662  CB AMET A 105      25.079   8.845  -0.852  0.58 10.67           C
ATOM   1663  CB BMET A 105      25.148   8.933  -0.981  0.42 10.92           C
ATOM   1664  CG AMET A 105      24.385   8.288  -2.082  0.58 11.74           C
ATOM   1665  CG BMET A 105      24.413   8.374  -2.178  0.42 11.62           C
ATOM   1666  SD AMET A 105      22.628   8.641  -2.230  0.58 14.69           S
ATOM   1667  SD BMET A 105      24.927   9.003  -3.781  0.42 17.44           S
ATOM   1668  CE AMET A 105      22.737  10.212  -3.108  0.58 19.29           C
ATOM   1669  CE BMET A 105      23.953  10.499  -3.890  0.42 19.25           C
ATOM   1670  H   MET A 105      26.493   6.621   0.188  1.00 12.05           H
ATOM   1671  HA  MET A 105      27.038   8.680  -1.540  1.00 11.94           H
ATOM   1672  N   PHE A 106      27.523  10.424   0.299  1.00 10.05           N
ATOM   1673  CA  PHE A 106      27.862  11.288   1.427  1.00  9.39           C
ATOM   1674  C   PHE A 106      26.572  11.737   2.119  1.00  8.54           C
ATOM   1675  O   PHE A 106      25.475  11.699   1.525  1.00  9.00           O
ATOM   1676  CB  PHE A 106      28.687  12.501   0.977  1.00 10.65           C
ATOM   1677  CG  PHE A 106      29.949  12.226   0.181  1.00 12.85           C
ATOM   1678  CD1 PHE A 106      31.122  11.896   0.836  1.00 13.55           C
ATOM   1679  CD2 PHE A 106      29.950  12.218  -1.210  1.00 15.32           C
ATOM   1680  CE1 PHE A 106      32.311  11.696   0.154  1.00 16.02           C
ATOM   1681  CE2 PHE A 106      31.125  11.970  -1.903  1.00 17.06           C
ATOM   1682  CZ  PHE A 106      32.286  11.658  -1.224  1.00 17.15           C
ATOM   1683  H   PHE A 106      27.544  10.748  -0.497  1.00 12.06           H
ATOM   1684  HA  PHE A 106      28.394  10.770   2.067  1.00 11.26           H
ATOM   1685 1HB  PHE A 106      28.113  13.072   0.442  1.00 12.78           H
ATOM   1686 2HB  PHE A 106      28.935  13.005   1.768  1.00 12.78           H
ATOM   1687  HD1 PHE A 106      31.112  11.806   1.762  1.00 16.26           H
ATOM   1688  HD2 PHE A 106      29.161  12.380  -1.676  1.00 18.39           H
ATOM   1689  HE1 PHE A 106      33.110  11.589   0.617  1.00 19.23           H
ATOM   1690  HE2 PHE A 106      31.131  12.014  -2.832  1.00 20.48           H
ATOM   1691  HZ  PHE A 106      33.052  11.423  -1.697  1.00 20.57           H
ATOM   1692  N   TYR A 107      26.672  12.257   3.349  1.00  8.10           N
ATOM   1693  CA  TYR A 107      25.536  12.856   4.035  1.00  7.90           C
ATOM   1694  C   TYR A 107      25.948  14.140   4.771  1.00  7.21           C
ATOM   1695  O   TYR A 107      27.130  14.351   5.093  1.00  7.81           O
ATOM   1696  CB  TYR A 107      24.839  11.873   4.973  1.00  8.55           C
ATOM   1697  CG  TYR A 107      25.638  11.346   6.154  1.00  7.64           C
ATOM   1698  CD1 TYR A 107      26.349  10.145   6.078  1.00  7.85           C
ATOM   1699  CD2 TYR A 107      25.700  12.038   7.355  1.00  7.59           C
ATOM   1700  CE1 TYR A 107      27.065   9.669   7.164  1.00  7.90           C
ATOM   1701  CE2 TYR A 107      26.409  11.557   8.443  1.00  8.34           C
ATOM   1702  CZ  TYR A 107      27.103  10.363   8.359  1.00  7.40           C
ATOM   1703  OH  TYR A 107      27.763   9.904   9.483  1.00  8.89           O
ATOM   1704  H   TYR A 107      27.433  12.237   3.748  1.00  9.72           H
ATOM   1705  HA  TYR A 107      24.885  13.112   3.349  1.00  9.49           H
ATOM   1706 1HB  TYR A 107      24.043  12.304   5.321  1.00 10.26           H
ATOM   1707 2HB  TYR A 107      24.547  11.112   4.447  1.00 10.26           H
ATOM   1708  HD1 TYR A 107      26.342   9.657   5.286  1.00  9.42           H
ATOM   1709  HD2 TYR A 107      25.253  12.849   7.431  1.00  9.10           H
ATOM   1710  HE1 TYR A 107      27.529   8.867   7.088  1.00  9.48           H
ATOM   1711  HE2 TYR A 107      26.418  12.040   9.237  1.00 10.01           H
ATOM   1712  HH  TYR A 107      28.110   9.179   9.319  1.00 13.33           H
ATOM   1713  N   ILE A 108      24.956  15.003   5.029  1.00  7.49           N
ATOM   1714  CA  ILE A 108      25.082  16.231   5.808  1.00  7.18           C
ATOM   1715  C   ILE A 108      24.059  16.198   6.950  1.00  6.66           C
ATOM   1716  O   ILE A 108      22.855  15.995   6.690  1.00  7.32           O
ATOM   1717  CB  ILE A 108      24.913  17.501   4.938  1.00  7.87           C
ATOM   1718  CG1 ILE A 108      26.035  17.635   3.887  1.00  9.48           C
ATOM   1719  CG2 ILE A 108      24.885  18.773   5.791  1.00  8.61           C
ATOM   1720  CD1 ILE A 108      25.717  18.600   2.763  1.00 11.50           C
ATOM   1721  H   ILE A 108      24.180  14.818   4.708  1.00  8.99           H
ATOM   1722  HA  ILE A 108      25.978  16.250   6.203  1.00  8.62           H
ATOM   1723  HB  ILE A 108      24.058  17.433   4.463  1.00  9.45           H
ATOM   1724 1HG1 ILE A 108      26.845  17.930   4.332  1.00 11.37           H
ATOM   1725 2HG1 ILE A 108      26.211  16.760   3.507  1.00 11.37           H
ATOM   1726 1HG2 ILE A 108      24.186  18.705   6.445  1.00 12.91           H
ATOM   1727 2HG2 ILE A 108      25.730  18.880   6.234  1.00 12.91           H
ATOM   1728 3HG2 ILE A 108      24.722  19.533   5.227  1.00 12.91           H
ATOM   1729 1HD1 ILE A 108      24.927  18.307   2.303  1.00 17.25           H
ATOM   1730 2HD1 ILE A 108      25.570  19.477   3.125  1.00 17.25           H
ATOM   1731 3HD1 ILE A 108      26.454  18.628   2.147  1.00 17.25           H
ATOM   1732  N   VAL A 109      24.535  16.308   8.194  1.00  6.71           N
ATOM   1733  CA  VAL A 109      23.709  16.280   9.404  1.00  6.24           C
ATOM   1734  C   VAL A 109      23.766  17.647  10.119  1.00  6.19           C
ATOM   1735  O   VAL A 109      24.814  18.301  10.135  1.00  7.12           O
ATOM   1736  CB AVAL A 109      24.049  15.170  10.415  0.68  7.40           C
ATOM   1737  CB BVAL A 109      24.272  15.149  10.291  0.32  7.34           C
ATOM   1738  CG1AVAL A 109      23.502  13.816  10.019  0.68  6.73           C
ATOM   1739  CG2AVAL A 109      25.535  15.094  10.761  0.68  7.23           C
ATOM   1740  CG1BVAL A 109      25.670  15.460  10.800  0.32  6.08           C
ATOM   1741  CG2BVAL A 109      23.311  14.784  11.394  0.32  6.18           C
ATOM   1742  H   VAL A 109      25.384  16.403   8.290  1.00  8.06           H
ATOM   1743  HA  VAL A 109      22.782  16.139   9.120  1.00  7.49           H
ATOM   1744 1HG1AVAL A 109      22.566  13.894   9.821  0.68 10.09           H
ATOM   1745 2HG1AVAL A 109      23.968  13.497   9.243  0.68 10.09           H
ATOM   1746 3HG1AVAL A 109      23.626  13.197  10.743  0.68 10.09           H
ATOM   1747 1HG2AVAL A 109      25.844  15.960  11.036  0.68 10.85           H
ATOM   1748 2HG2AVAL A 109      25.665  14.466  11.476  0.68 10.85           H
ATOM   1749 3HG2AVAL A 109      26.029  14.807   9.989  0.68 10.85           H
ATOM   1750 1HG1BVAL A 109      26.247  15.649  10.056  0.32  9.12           H
ATOM   1751 2HG1BVAL A 109      26.247  15.649  10.056  0.32  9.12           H
ATOM   1752 3HG1BVAL A 109      26.247  15.649  10.056  0.32  9.12           H
ATOM   1753 1HG2BVAL A 109      22.451  14.587  11.016  0.32  9.27           H
ATOM   1754 2HG2BVAL A 109      22.451  14.587  11.016  0.32  9.27           H
ATOM   1755 3HG2BVAL A 109      22.451  14.587  11.016  0.32  9.27           H
ATOM   1756  N   ALA A 110      22.629  18.028  10.721  1.00  6.63           N
ATOM   1757  CA  ALA A 110      22.564  19.130  11.687  1.00  6.52           C
ATOM   1758  C   ALA A 110      22.843  18.567  13.093  1.00  5.88           C
ATOM   1759  O   ALA A 110      22.253  17.509  13.436  1.00  6.48           O
ATOM   1760  CB  ALA A 110      21.215  19.841  11.665  1.00  7.91           C
ATOM   1761  H   ALA A 110      21.905  17.606  10.532  1.00  7.96           H
ATOM   1762  HA  ALA A 110      23.264  19.780  11.466  1.00  7.82           H
ATOM   1763 1HB  ALA A 110      20.522  19.220  11.900  1.00 11.86           H
ATOM   1764 2HB  ALA A 110      21.225  20.564  12.297  1.00 11.86           H
ATOM   1765 3HB  ALA A 110      21.050  20.188  10.785  1.00 11.86           H
ATOM   1766  N   CYS A 111      23.690  19.248  13.883  1.00  6.20           N
ATOM   1767  CA  CYS A 111      24.015  18.853  15.253  1.00  5.96           C
ATOM   1768  C   CYS A 111      23.742  20.001  16.231  1.00  6.42           C
ATOM   1769  O   CYS A 111      23.872  21.178  15.855  1.00  9.84           O
ATOM   1770  CB  CYS A 111      25.469  18.362  15.396  1.00  6.61           C
ATOM   1771  SG  CYS A 111      25.870  17.047  14.191  1.00  6.43           S
ATOM   1772  H   CYS A 111      24.062  19.956  13.565  1.00  7.44           H
ATOM   1773  HA  CYS A 111      23.425  18.109  15.495  1.00  7.15           H
ATOM   1774 1HB  CYS A 111      26.072  19.110  15.265  1.00  7.94           H
ATOM   1775 2HB  CYS A 111      25.604  18.024  16.295  1.00  7.94           H
ATOM   1776  N   ASP A 112      23.419  19.659  17.474  1.00  6.82           N
ATOM   1777  CA  ASP A 112      23.170  20.634  18.551  1.00  7.07           C
ATOM   1778  C   ASP A 112      23.711  20.091  19.875  1.00  6.70           C
ATOM   1779  O   ASP A 112      24.020  18.901  20.003  1.00  7.11           O
ATOM   1780  CB AASP A 112      21.673  20.938  18.654  0.60  8.17           C
ATOM   1781  CB BASP A 112      21.688  20.966  18.663  0.40  8.48           C
ATOM   1782  CG AASP A 112      21.070  21.910  17.665  0.60  9.57           C
ATOM   1783  CG BASP A 112      21.362  22.278  19.341  0.40 10.75           C
ATOM   1784  OD1AASP A 112      19.817  21.856  17.503  0.60 12.83           O
ATOM   1785  OD2AASP A 112      21.772  22.798  17.119  0.60 13.33           O
ATOM   1786  OD1BASP A 112      20.150  22.495  19.557  0.40 16.00           O
ATOM   1787  OD2BASP A 112      22.251  23.052  19.759  0.40 12.86           O
ATOM   1788  H   ASP A 112      23.352  18.822  17.660  1.00  8.19           H
ATOM   1789  HA  ASP A 112      23.644  21.465  18.336  1.00  8.48           H
ATOM   1790  N   ASN A 113      23.805  20.975  20.885  1.00  7.13           N
ATOM   1791  CA  ASN A 113      24.031  20.522  22.243  1.00  7.52           C
ATOM   1792  C   ASN A 113      22.899  19.592  22.689  1.00  7.05           C
ATOM   1793  O   ASN A 113      21.735  19.767  22.300  1.00  8.20           O
ATOM   1794  CB  ASN A 113      24.154  21.719  23.193  1.00  9.43           C
ATOM   1795  CG  ASN A 113      25.429  22.530  22.949  1.00 11.77           C
ATOM   1796  ND2 ASN A 113      25.349  23.815  23.270  1.00 16.20           N
ATOM   1797  OD1 ASN A 113      26.455  22.006  22.509  1.00 16.44           O
ATOM   1798  H   ASN A 113      23.731  21.817  20.723  1.00  8.56           H
ATOM   1799  HA  ASN A 113      24.872  20.020  22.267  1.00  9.02           H
ATOM   1800 1HB  ASN A 113      23.383  22.297  23.077  1.00 11.32           H
ATOM   1801 2HB  ASN A 113      24.151  21.399  24.109  1.00 11.32           H
ATOM   1802 1HD2 ASN A 113      24.611  24.137  23.573  1.00 19.44           H
ATOM   1803 2HD2 ASN A 113      26.034  24.326  23.174  1.00 19.44           H
ATOM   1804  N   ARG A 114      23.249  18.587  23.503  1.00  7.42           N
ATOM   1805  CA  ARG A 114      22.287  17.578  23.953  1.00  7.49           C
ATOM   1806  C   ARG A 114      21.174  18.196  24.824  1.00  8.66           C
ATOM   1807  O   ARG A 114      21.288  19.299  25.388  1.00  9.83           O
ATOM   1808  CB  ARG A 114      23.001  16.475  24.769  1.00  8.24           C
ATOM   1809  CG  ARG A 114      23.483  16.890  26.166  1.00  9.19           C
ATOM   1810  CD  ARG A 114      24.012  15.716  26.982  1.00  9.57           C
ATOM   1811  NE  ARG A 114      24.542  16.146  28.293  1.00  9.95           N
ATOM   1812  CZ  ARG A 114      23.845  16.307  29.417  1.00 10.99           C
ATOM   1813  NH1 ARG A 114      22.578  15.917  29.506  1.00 14.14           N
ATOM   1814  NH2 ARG A 114      24.429  16.848  30.485  1.00 13.87           N
ATOM   1815  H   ARG A 114      24.065  18.532  23.769  1.00  8.90           H
ATOM   1816  HA  ARG A 114      21.874  17.166  23.166  1.00  8.99           H
ATOM   1817 1HB  ARG A 114      22.393  15.725  24.866  1.00  9.89           H
ATOM   1818 2HB  ARG A 114      23.766  16.165  24.261  1.00  9.89           H
ATOM   1819 1HG  ARG A 114      24.186  17.553  26.073  1.00 11.03           H
ATOM   1820 2HG  ARG A 114      22.748  17.303  26.645  1.00 11.03           H
ATOM   1821 1HD  ARG A 114      23.296  15.076  27.122  1.00 11.48           H
ATOM   1822 2HD  ARG A 114      24.716  15.272  26.483  1.00 11.48           H
ATOM   1823  HE  ARG A 114      25.386  16.308  28.335  1.00 11.94           H
ATOM   1824 1HH1 ARG A 114      22.188  15.566  28.825  1.00 16.97           H
ATOM   1825 2HH1 ARG A 114      22.149  16.016  30.244  1.00 16.97           H
ATOM   1826 1HH2 ARG A 114      25.249  17.105  30.442  1.00 16.65           H
ATOM   1827 2HH2 ARG A 114      23.987  16.941  31.216  1.00 16.65           H
ATOM   1828  N   ASP A 115      20.064  17.454  24.927  1.00  9.07           N
ATOM   1829  CA  ASP A 115      18.970  17.741  25.861  1.00 11.11           C
ATOM   1830  C   ASP A 115      19.484  17.565  27.284  1.00 11.30           C
ATOM   1831  O   ASP A 115      19.894  16.482  27.710  1.00 11.30           O
ATOM   1832  CB  ASP A 115      17.791  16.802  25.566  1.00 12.68           C
ATOM   1833  CG  ASP A 115      16.536  17.022  26.366  1.00 15.34           C
ATOM   1834  OD1 ASP A 115      16.601  16.996  27.622  1.00 16.44           O
ATOM   1835  OD2 ASP A 115      15.407  16.942  25.792  1.00 18.61           O
ATOM   1836  H   ASP A 115      19.987  16.767  24.415  1.00 10.88           H
ATOM   1837  HA  ASP A 115      18.679  18.669  25.738  1.00 13.33           H
ATOM   1838 1HB  ASP A 115      17.568  16.884  24.626  1.00 15.21           H
ATOM   1839 2HB  ASP A 115      18.088  15.891  25.714  1.00 15.21           H
ATOM   1840  N   GLN A 116      19.515  18.640  28.073  1.00 13.28           N
ATOM   1841  CA  GLN A 116      20.171  18.616  29.381  1.00 14.98           C
ATOM   1842  C   GLN A 116      19.585  17.576  30.323  1.00 15.71           C
ATOM   1843  O   GLN A 116      20.310  16.896  31.055  1.00 17.91           O
ATOM   1844  CB  GLN A 116      20.167  19.998  30.036  1.00 18.50           C
ATOM   1845  CG  GLN A 116      21.154  20.131  31.195  1.00 22.83           C
ATOM   1846  CD  GLN A 116      22.594  19.991  30.723  1.00 26.23           C
ATOM   1847  NE2 GLN A 116      23.460  19.584  31.651  1.00 31.66           N
ATOM   1848  OE1 GLN A 116      22.984  20.318  29.594  1.00 28.38           O
ATOM   1849  H   GLN A 116      19.141  19.367  27.806  1.00 15.94           H
ATOM   1850  HA  GLN A 116      21.108  18.371  29.229  1.00 17.98           H
ATOM   1851 1HB  GLN A 116      20.381  20.663  29.364  1.00 22.20           H
ATOM   1852 2HB  GLN A 116      19.273  20.186  30.363  1.00 22.20           H
ATOM   1853 1HG  GLN A 116      21.037  20.996  31.617  1.00 27.39           H
ATOM   1854 2HG  GLN A 116      20.966  19.447  31.857  1.00 27.39           H
ATOM   1855 1HE2 GLN A 116      23.179  19.359  32.432  1.00 38.00           H
ATOM   1856 2HE2 GLN A 116      24.299  19.546  31.468  1.00 38.00           H
ATOM   1857  N   ARG A 117      18.264  17.483  30.391  1.00 14.74           N
ATOM   1858  CA  ARG A 117      17.573  16.606  31.313  1.00 16.21           C
ATOM   1859  C   ARG A 117      17.548  15.159  30.855  1.00 15.36           C
ATOM   1860  O   ARG A 117      17.494  14.248  31.695  1.00 20.28           O
ATOM   1861  CB  ARG A 117      16.145  17.124  31.555  1.00 19.85           C
ATOM   1862  CG  ARG A 117      16.125  18.430  32.326  1.00 24.31           C
ATOM   1863  CD  ARG A 117      14.764  18.927  32.782  1.00 28.92           C
ATOM   1864  NE  ARG A 117      14.968  19.907  33.849  1.00 33.12           N
ATOM   1865  CZ  ARG A 117      14.427  19.955  35.047  1.00 35.26           C
ATOM   1866  NH1 ARG A 117      13.423  19.167  35.416  1.00 38.92           N
ATOM   1867  NH2 ARG A 117      14.825  20.909  35.886  1.00 40.30           N
ATOM   1868  H   ARG A 117      17.793  17.969  29.861  1.00 17.68           H
ATOM   1869  HA  ARG A 117      18.050  16.639  32.169  1.00 19.45           H
ATOM   1870 1HB  ARG A 117      15.705  17.254  30.700  1.00 23.82           H
ATOM   1871 2HB  ARG A 117      15.645  16.456  32.049  1.00 23.82           H
ATOM   1872 1HG  ARG A 117      16.688  18.327  33.109  1.00 29.17           H
ATOM   1873 2HG  ARG A 117      16.526  19.116  31.769  1.00 29.17           H
ATOM   1874 1HD  ARG A 117      14.294  19.337  32.040  1.00 34.70           H
ATOM   1875 2HD  ARG A 117      14.232  18.185  33.110  1.00 34.70           H
ATOM   1876  HE  ARG A 117      15.520  20.542  33.668  1.00 39.74           H
ATOM   1877 1HH1 ARG A 117      13.099  18.594  34.861  1.00 46.70           H
ATOM   1878 2HH1 ARG A 117      13.096  19.229  36.209  1.00 46.70           H
ATOM   1879 1HH2 ARG A 117      15.424  21.476  35.639  1.00 48.36           H
ATOM   1880 2HH2 ARG A 117      14.485  20.959  36.674  1.00 48.36           H
ATOM   1881  N   ARG A 118      17.460  14.888  29.552  1.00 13.82           N
ATOM   1882  CA  ARG A 118      17.104  13.566  29.067  1.00 13.62           C
ATOM   1883  C   ARG A 118      18.169  12.835  28.255  1.00 12.92           C
ATOM   1884  O   ARG A 118      18.070  11.605  28.127  1.00 15.30           O
ATOM   1885  CB  ARG A 118      15.790  13.593  28.283  1.00 14.00           C
ATOM   1886  CG  ARG A 118      14.592  14.001  29.135  1.00 14.98           C
ATOM   1887  CD  ARG A 118      13.285  13.888  28.362  1.00 15.34           C
ATOM   1888  NE  ARG A 118      13.249  14.821  27.236  1.00 14.87           N
ATOM   1889  CZ  ARG A 118      12.419  14.756  26.200  1.00 13.69           C
ATOM   1890  NH1 ARG A 118      11.562  13.746  26.063  1.00 15.38           N
ATOM   1891  NH2 ARG A 118      12.505  15.661  25.226  1.00 14.80           N
ATOM   1892  H   ARG A 118      17.619  15.513  28.983  1.00 16.59           H
ATOM   1893  HA  ARG A 118      16.939  13.017  29.862  1.00 16.34           H
ATOM   1894 1HB  ARG A 118      15.877  14.214  27.544  1.00 16.80           H
ATOM   1895 2HB  ARG A 118      15.627  12.712  27.912  1.00 16.80           H
ATOM   1896 1HG  ARG A 118      14.550  13.434  29.921  1.00 17.98           H
ATOM   1897 2HG  ARG A 118      14.709  14.917  29.434  1.00 17.98           H
ATOM   1898 1HD  ARG A 118      13.184  12.982  28.032  1.00 18.40           H
ATOM   1899 2HD  ARG A 118      12.542  14.074  28.958  1.00 18.40           H
ATOM   1900  HE  ARG A 118      13.815  15.469  27.245  1.00 17.84           H
ATOM   1901 1HH1 ARG A 118      11.494  13.153  26.682  1.00 18.45           H
ATOM   1902 2HH1 ARG A 118      11.077  13.686  25.356  1.00 18.45           H
ATOM   1903 1HH2 ARG A 118      13.053  16.320  25.298  1.00 17.76           H
ATOM   1904 2HH2 ARG A 118      12.013  15.586  24.525  1.00 17.76           H
ATOM   1905  N   ASP A 119      19.063  13.524  27.562  1.00 11.28           N
ATOM   1906  CA  ASP A 119      20.114  12.841  26.783  1.00  9.85           C
ATOM   1907  C   ASP A 119      21.266  12.447  27.719  1.00 10.61           C
ATOM   1908  O   ASP A 119      21.621  13.190  28.643  1.00 11.70           O
ATOM   1909  CB  ASP A 119      20.633  13.744  25.659  1.00  9.31           C
ATOM   1910  CG  ASP A 119      19.825  13.758  24.374  1.00  7.90           C
ATOM   1911  OD1 ASP A 119      19.332  12.659  23.967  1.00  8.62           O
ATOM   1912  OD2 ASP A 119      19.740  14.842  23.736  1.00  8.70           O
ATOM   1913  H   ASP A 119      19.030  14.383  27.567  1.00 13.53           H
ATOM   1914  HA  ASP A 119      19.737  12.029  26.386  1.00 11.83           H
ATOM   1915 1HB  ASP A 119      20.678  14.652  25.998  1.00 11.17           H
ATOM   1916 2HB  ASP A 119      21.538  13.470  25.445  1.00 11.17           H
ATOM   1917  N   PRO A 120      21.913  11.302  27.470  1.00 11.31           N
ATOM   1918  CA  PRO A 120      23.012  10.864  28.357  1.00 12.78           C
ATOM   1919  C   PRO A 120      24.216  11.800  28.306  1.00 11.58           C
ATOM   1920  O   PRO A 120      24.603  12.282  27.220  1.00 11.50           O
ATOM   1921  CB  PRO A 120      23.348   9.478  27.813  1.00 14.95           C
ATOM   1922  CG  PRO A 120      22.907   9.503  26.384  1.00 17.79           C
ATOM   1923  CD  PRO A 120      21.631  10.333  26.396  1.00 15.18           C
ATOM   1924  HA  PRO A 120      22.687  10.791  29.278  1.00 15.34           H
ATOM   1925 1HB  PRO A 120      24.301   9.306  27.876  1.00 17.94           H
ATOM   1926 2HB  PRO A 120      22.873   8.791  28.307  1.00 17.94           H
ATOM   1927 1HG  PRO A 120      23.582   9.915  25.822  1.00 21.34           H
ATOM   1928 2HG  PRO A 120      22.733   8.606  26.060  1.00 21.34           H
ATOM   1929 1HD  PRO A 120      21.490  10.778  25.545  1.00 18.22           H
ATOM   1930 2HD  PRO A 120      20.856   9.788  26.604  1.00 18.22           H
ATOM   1931  N   PRO A 121      24.874  12.049  29.438  1.00 10.96           N
ATOM   1932  CA  PRO A 121      26.047  12.944  29.448  1.00 11.00           C
ATOM   1933  C   PRO A 121      27.232  12.506  28.599  1.00 10.15           C
ATOM   1934  O   PRO A 121      28.086  13.333  28.214  1.00 10.32           O
ATOM   1935  CB  PRO A 121      26.401  13.130  30.922  1.00 14.00           C
ATOM   1936  CG  PRO A 121      25.282  12.550  31.691  1.00 16.77           C
ATOM   1937  CD  PRO A 121      24.458  11.675  30.808  1.00 13.54           C
ATOM   1938  HA  PRO A 121      25.751  13.814  29.108  1.00 13.20           H
ATOM   1939 1HB  PRO A 121      27.230  12.672  31.132  1.00 16.80           H
ATOM   1940 2HB  PRO A 121      26.505  14.071  31.130  1.00 16.80           H
ATOM   1941 1HG  PRO A 121      25.629  12.032  32.433  1.00 20.13           H
ATOM   1942 2HG  PRO A 121      24.730  13.262  32.051  1.00 20.13           H
ATOM   1943 1HD  PRO A 121      24.640  10.738  30.982  1.00 16.25           H
ATOM   1944 2HD  PRO A 121      23.512  11.841  30.941  1.00 16.25           H
ATOM   1945  N   GLN A 122      27.313  11.225  28.231  1.00 10.28           N
ATOM   1946  CA  GLN A 122      28.336  10.658  27.373  1.00 11.05           C
ATOM   1947  C   GLN A 122      28.607  11.519  26.135  1.00  9.33           C
ATOM   1948  O   GLN A 122      29.767  11.659  25.720  1.00 10.41           O
ATOM   1949  CB  GLN A 122      27.894   9.246  26.936  1.00 12.64           C
ATOM   1950  CG  GLN A 122      28.796   8.573  25.917  1.00 14.35           C
ATOM   1951  CD  GLN A 122      28.340   7.168  25.569  1.00 16.77           C
ATOM   1952  NE2 GLN A 122      29.283   6.351  25.116  1.00 27.10           N
ATOM   1953  OE1 GLN A 122      27.161   6.834  25.639  1.00 18.23           O
ATOM   1954  H   GLN A 122      26.707  10.691  28.528  1.00 12.33           H
ATOM   1955  HA  GLN A 122      29.166  10.580  27.888  1.00 13.26           H
ATOM   1956 1HB  GLN A 122      27.845   8.682  27.723  1.00 15.17           H
ATOM   1957 2HB  GLN A 122      27.001   9.306  26.563  1.00 15.17           H
ATOM   1958 1HG  GLN A 122      28.816   9.109  25.109  1.00 17.22           H
ATOM   1959 2HG  GLN A 122      29.699   8.535  26.270  1.00 17.22           H
ATOM   1960 1HE2 GLN A 122      30.101   6.616  25.080  1.00 32.52           H
ATOM   1961 2HE2 GLN A 122      29.077   5.557  24.858  1.00 32.52           H
ATOM   1962  N   TYR A 123      27.560  12.044  25.487  1.00  8.62           N
ATOM   1963  CA  TYR A 123      27.657  12.782  24.221  1.00  7.98           C
ATOM   1964  C   TYR A 123      27.173  14.226  24.381  1.00  7.50           C
ATOM   1965  O   TYR A 123      25.959  14.507  24.262  1.00  7.76           O
ATOM   1966  CB  TYR A 123      26.897  12.053  23.106  1.00  7.87           C
ATOM   1967  CG  TYR A 123      27.463  10.698  22.703  1.00  8.52           C
ATOM   1968  CD1 TYR A 123      28.776  10.559  22.271  1.00  9.06           C
ATOM   1969  CD2 TYR A 123      26.670   9.555  22.666  1.00  9.50           C
ATOM   1970  CE1 TYR A 123      29.292   9.345  21.848  1.00 10.29           C
ATOM   1971  CE2 TYR A 123      27.179   8.338  22.239  1.00  9.94           C
ATOM   1972  CZ  TYR A 123      28.488   8.220  21.830  1.00 10.27           C
ATOM   1973  OH  TYR A 123      28.987   7.009  21.391  1.00 12.46           O
ATOM   1974  H   TYR A 123      26.780  11.942  25.834  1.00 10.34           H
ATOM   1975  HA  TYR A 123      28.603  12.812  23.965  1.00  9.58           H
ATOM   1976 1HB  TYR A 123      25.978  11.928  23.393  1.00  9.45           H
ATOM   1977 2HB  TYR A 123      26.881  12.624  22.322  1.00  9.45           H
ATOM   1978  HD1 TYR A 123      29.328  11.307  22.266  1.00 10.87           H
ATOM   1979  HD2 TYR A 123      25.781   9.608  22.934  1.00 11.40           H
ATOM   1980  HE1 TYR A 123      30.180   9.287  21.575  1.00 12.34           H
ATOM   1981  HE2 TYR A 123      26.626   7.590  22.227  1.00 11.93           H
ATOM   1982  HH  TYR A 123      29.775   7.097  21.184  1.00 18.69           H
ATOM   1983  N   PRO A 124      28.061  15.199  24.646  1.00  7.25           N
ATOM   1984  CA  PRO A 124      27.615  16.600  24.789  1.00  7.48           C
ATOM   1985  C   PRO A 124      26.974  17.174  23.518  1.00  6.54           C
ATOM   1986  O   PRO A 124      26.110  18.058  23.636  1.00  7.51           O
ATOM   1987  CB  PRO A 124      28.881  17.375  25.128  1.00  9.43           C
ATOM   1988  CG  PRO A 124      30.008  16.439  24.955  1.00 12.25           C
ATOM   1989  CD  PRO A 124      29.500  15.026  24.953  1.00  8.41           C
ATOM   1990  HA  PRO A 124      26.981  16.667  25.533  1.00  8.97           H
ATOM   1991 1HB  PRO A 124      28.980  18.136  24.535  1.00 11.32           H
ATOM   1992 2HB  PRO A 124      28.846  17.696  26.042  1.00 11.32           H
ATOM   1993 1HG  PRO A 124      30.462  16.625  24.118  1.00 14.70           H
ATOM   1994 2HG  PRO A 124      30.645  16.557  25.677  1.00 14.70           H
ATOM   1995 1HD  PRO A 124      29.943  14.494  24.274  1.00 10.10           H
ATOM   1996 2HD  PRO A 124      29.626  14.606  25.819  1.00 10.10           H
ATOM   1997  N   VAL A 125      27.438  16.740  22.342  1.00  6.25           N
ATOM   1998  CA  VAL A 125      26.992  17.221  21.028  1.00  6.27           C
ATOM   1999  C   VAL A 125      26.404  16.029  20.251  1.00  5.93           C
ATOM   2000  O   VAL A 125      27.060  14.983  20.143  1.00  7.26           O
ATOM   2001  CB  VAL A 125      28.144  17.893  20.242  1.00  7.12           C
ATOM   2002  CG1 VAL A 125      27.677  18.320  18.857  1.00  8.19           C
ATOM   2003  CG2 VAL A 125      28.699  19.095  21.018  1.00  8.46           C
ATOM   2004  H   VAL A 125      28.044  16.131  22.356  1.00  7.49           H
ATOM   2005  HA  VAL A 125      26.283  17.883  21.165  1.00  7.53           H
ATOM   2006  HB  VAL A 125      28.865  17.238  20.135  1.00  8.54           H
ATOM   2007 1HG1 VAL A 125      27.372  17.550  18.371  1.00 12.29           H
ATOM   2008 2HG1 VAL A 125      26.958  18.950  18.942  1.00 12.29           H
ATOM   2009 3HG1 VAL A 125      28.406  18.728  18.385  1.00 12.29           H
ATOM   2010 1HG2 VAL A 125      28.996  18.807  21.884  1.00 12.69           H
ATOM   2011 2HG2 VAL A 125      29.438  19.473  20.535  1.00 12.69           H
ATOM   2012 3HG2 VAL A 125      28.010  19.756  21.119  1.00 12.69           H
ATOM   2013  N   VAL A 126      25.199  16.195  19.690  1.00  5.86           N
ATOM   2014  CA  VAL A 126      24.457  15.077  19.065  1.00  5.92           C
ATOM   2015  C   VAL A 126      23.850  15.499  17.730  1.00  5.62           C
ATOM   2016  O   VAL A 126      23.465  16.669  17.519  1.00  5.92           O
ATOM   2017  CB  VAL A 126      23.357  14.558  20.032  1.00  6.61           C
ATOM   2018  CG1 VAL A 126      23.948  13.768  21.195  1.00  8.81           C
ATOM   2019  CG2 VAL A 126      22.449  15.681  20.526  1.00  8.01           C
ATOM   2020  H   VAL A 126      24.845  16.979  19.692  1.00  7.03           H
ATOM   2021  HA  VAL A 126      25.088  14.346  18.898  1.00  7.11           H
ATOM   2022  HB  VAL A 126      22.795  13.939  19.521  1.00  7.93           H
ATOM   2023 1HG1 VAL A 126      24.506  13.065  20.854  1.00 13.21           H
ATOM   2024 2HG1 VAL A 126      24.472  14.353  21.747  1.00 13.21           H
ATOM   2025 3HG1 VAL A 126      23.238  13.387  21.717  1.00 13.21           H
ATOM   2026 1HG2 VAL A 126      22.088  16.155  19.774  1.00 12.02           H
ATOM   2027 2HG2 VAL A 126      21.732  15.308  21.044  1.00 12.02           H
ATOM   2028 3HG2 VAL A 126      22.957  16.287  21.072  1.00 12.02           H
ATOM   2029  N   PRO A 127      23.657  14.510  16.816  1.00  5.72           N
ATOM   2030  CA  PRO A 127      22.882  14.760  15.586  1.00  5.84           C
ATOM   2031  C   PRO A 127      21.386  14.931  15.903  1.00  6.00           C
ATOM   2032  O   PRO A 127      20.823  14.149  16.703  1.00  7.09           O
ATOM   2033  CB  PRO A 127      23.126  13.488  14.742  1.00  6.28           C
ATOM   2034  CG  PRO A 127      23.327  12.408  15.781  1.00  6.84           C
ATOM   2035  CD  PRO A 127      24.118  13.106  16.886  1.00  5.96           C
ATOM   2036  HA  PRO A 127      23.226  15.550  15.120  1.00  7.00           H
ATOM   2037 1HB  PRO A 127      22.361  13.291  14.179  1.00  7.54           H
ATOM   2038 2HB  PRO A 127      23.913  13.585  14.183  1.00  7.54           H
ATOM   2039 1HG  PRO A 127      22.476  12.084  16.115  1.00  8.21           H
ATOM   2040 2HG  PRO A 127      23.827  11.662  15.415  1.00  8.21           H
ATOM   2041 1HD  PRO A 127      23.921  12.718  17.753  1.00  7.16           H
ATOM   2042 2HD  PRO A 127      25.072  13.046  16.722  1.00  7.16           H
ATOM   2043  N   VAL A 128      20.747  15.920  15.246  1.00  6.36           N
ATOM   2044  CA  VAL A 128      19.327  16.224  15.468  1.00  6.40           C
ATOM   2045  C   VAL A 128      18.487  16.173  14.191  1.00  6.71           C
ATOM   2046  O   VAL A 128      17.246  16.104  14.291  1.00  8.98           O
ATOM   2047  CB  VAL A 128      19.129  17.554  16.223  1.00  7.76           C
ATOM   2048  CG1 VAL A 128      19.739  17.498  17.622  1.00  8.32           C
ATOM   2049  CG2 VAL A 128      19.683  18.764  15.465  1.00  8.30           C
ATOM   2050  H   VAL A 128      21.186  16.389  14.675  1.00  7.64           H
ATOM   2051  HA  VAL A 128      18.982  15.519  16.054  1.00  7.68           H
ATOM   2052  HB  VAL A 128      18.164  17.691  16.328  1.00  9.31           H
ATOM   2053 1HG1 VAL A 128      19.390  16.738  18.092  1.00 12.48           H
ATOM   2054 2HG1 VAL A 128      20.693  17.421  17.552  1.00 12.48           H
ATOM   2055 3HG1 VAL A 128      19.517  18.300  18.100  1.00 12.48           H
ATOM   2056 1HG2 VAL A 128      19.292  18.800  14.589  1.00 12.45           H
ATOM   2057 2HG2 VAL A 128      19.468  19.568  15.944  1.00 12.45           H
ATOM   2058 3HG2 VAL A 128      20.637  18.684  15.387  1.00 12.45           H
ATOM   2059  N   HIS A 129      19.067  16.240  12.991  1.00  6.50           N
ATOM   2060  CA  HIS A 129      18.328  16.157  11.716  1.00  7.46           C
ATOM   2061  C   HIS A 129      19.275  15.649  10.613  1.00  7.39           C
ATOM   2062  O   HIS A 129      20.435  16.053  10.566  1.00  8.81           O
ATOM   2063  CB AHIS A 129      17.859  17.580  11.308  0.60 10.42           C
ATOM   2064  CB BHIS A 129      17.768  17.491  11.226  0.40 10.30           C
ATOM   2065  CG AHIS A 129      17.001  17.706  10.093  0.60 11.88           C
ATOM   2066  CG BHIS A 129      16.828  18.164  12.163  0.40 10.86           C
ATOM   2067  CD2AHIS A 129      15.716  17.303   9.902  0.60 13.16           C
ATOM   2068  ND1AHIS A 129      17.357  18.289   8.902  0.60 14.46           N
ATOM   2069  CD2BHIS A 129      17.062  19.250  12.937  0.40 12.54           C
ATOM   2070  ND1BHIS A 129      15.600  17.681  12.536  0.40 12.48           N
ATOM   2071  CE1AHIS A 129      16.369  18.203   8.021  0.60 14.41           C
ATOM   2072  NE2AHIS A 129      15.358  17.585   8.610  0.60 15.87           N
ATOM   2073  CE1BHIS A 129      15.050  18.521  13.404  0.40 13.50           C
ATOM   2074  NE2BHIS A 129      15.921  19.476  13.663  0.40 13.87           N
ATOM   2075  H   HIS A 129      19.921  16.337  12.958  1.00  7.80           H
ATOM   2076  HA  HIS A 129      17.558  15.557  11.807  1.00  8.95           H
ATOM   2077  HD1AHIS A 129      18.118  18.661   8.748  0.60 17.35           H
ATOM   2078  HD2AHIS A 129      15.171  16.903  10.541  0.60 15.79           H
ATOM   2079  HD1BHIS A 129      15.244  16.951  12.253  0.40 14.98           H
ATOM   2080  HD2BHIS A 129      17.847  19.748  12.971  0.40 15.05           H
ATOM   2081  HE1AHIS A 129      16.383  18.519   7.146  0.60 17.29           H
ATOM   2082  HE1BHIS A 129      14.197  18.448  13.766  0.40 16.20           H
ATOM   2083  N   LEU A 130      18.714  14.809   9.726  1.00  6.95           N
ATOM   2084  CA  LEU A 130      19.392  14.441   8.470  1.00  6.81           C
ATOM   2085  C   LEU A 130      19.045  15.485   7.404  1.00  7.46           C
ATOM   2086  O   LEU A 130      17.890  15.545   6.964  1.00  9.38           O
ATOM   2087  CB  LEU A 130      19.043  13.021   8.014  1.00  7.64           C
ATOM   2088  CG  LEU A 130      19.706  12.542   6.711  1.00  8.21           C
ATOM   2089  CD1 LEU A 130      21.226  12.558   6.822  1.00 10.24           C
ATOM   2090  CD2 LEU A 130      19.197  11.139   6.360  1.00 11.00           C
ATOM   2091  H   LEU A 130      17.939  14.478   9.896  1.00  8.34           H
ATOM   2092  HA  LEU A 130      20.359  14.479   8.626  1.00  8.17           H
ATOM   2093 1HB  LEU A 130      19.288  12.406   8.723  1.00  9.16           H
ATOM   2094 2HB  LEU A 130      18.081  12.966   7.902  1.00  9.16           H
ATOM   2095  HG  LEU A 130      19.444  13.153   5.991  1.00  9.85           H
ATOM   2096 1HD1 LEU A 130      21.522  13.446   7.037  1.00 15.37           H
ATOM   2097 2HD1 LEU A 130      21.503  11.952   7.513  1.00 15.37           H
ATOM   2098 3HD1 LEU A 130      21.611  12.287   5.985  1.00 15.37           H
ATOM   2099 1HD2 LEU A 130      18.241  11.157   6.278  1.00 16.50           H
ATOM   2100 2HD2 LEU A 130      19.585  10.857   5.529  1.00 16.50           H
ATOM   2101 3HD2 LEU A 130      19.448  10.525   7.055  1.00 16.50           H
ATOM   2102  N   ASP A 131      19.987  16.377   7.054  1.00  7.54           N
ATOM   2103  CA  ASP A 131      19.677  17.498   6.172  1.00  8.73           C
ATOM   2104  C   ASP A 131      19.674  17.113   4.701  1.00  9.30           C
ATOM   2105  O   ASP A 131      18.778  17.580   3.976  1.00 12.43           O
ATOM   2106  CB  ASP A 131      20.625  18.682   6.419  1.00  9.43           C
ATOM   2107  CG  ASP A 131      20.063  20.027   5.978  1.00 10.62           C
ATOM   2108  OD1 ASP A 131      20.427  20.501   4.892  1.00 12.30           O
ATOM   2109  OD2 ASP A 131      19.303  20.626   6.765  1.00 13.38           O
ATOM   2110  H   ASP A 131      20.787  16.286   7.355  1.00  9.05           H
ATOM   2111  HA  ASP A 131      18.772  17.800   6.394  1.00 10.48           H
ATOM   2112 1HB  ASP A 131      20.830  18.725   7.367  1.00 11.31           H
ATOM   2113 2HB  ASP A 131      21.456  18.521   5.946  1.00 11.31           H
ATOM   2114  N   ARG A 132      20.624  16.315   4.228  1.00  9.30           N
ATOM   2115  CA  ARG A 132      20.806  16.002   2.814  1.00 10.77           C
ATOM   2116  C   ARG A 132      21.667  14.739   2.642  1.00  9.88           C
ATOM   2117  O   ARG A 132      22.575  14.458   3.442  1.00 10.01           O
ATOM   2118  CB  ARG A 132      21.480  17.187   2.090  1.00 14.56           C
ATOM   2119  CG  ARG A 132      21.246  17.301   0.602  1.00 19.76           C
ATOM   2120  CD  ARG A 132      19.794  17.345   0.193  1.00 24.65           C
ATOM   2121  NE  ARG A 132      19.006  18.407   0.789  1.00 28.40           N
ATOM   2122  CZ  ARG A 132      18.668  19.568   0.256  1.00 30.85           C
ATOM   2123  NH1 ARG A 132      19.153  19.958  -0.916  1.00 35.48           N
ATOM   2124  NH2 ARG A 132      17.891  20.430   0.909  1.00 37.14           N
ATOM   2125  H   ARG A 132      21.167  15.959   4.792  1.00 11.16           H
ATOM   2126  HA  ARG A 132      19.927  15.843   2.410  1.00 12.92           H
ATOM   2127 1HB  ARG A 132      21.174  18.008   2.506  1.00 17.47           H
ATOM   2128 2HB  ARG A 132      22.436  17.127   2.240  1.00 17.47           H
ATOM   2129 1HG  ARG A 132      21.682  18.105   0.281  1.00 23.71           H
ATOM   2130 2HG  ARG A 132      21.668  16.545   0.164  1.00 23.71           H
ATOM   2131 1HD  ARG A 132      19.751  17.436  -0.772  1.00 29.58           H
ATOM   2132 2HD  ARG A 132      19.386  16.495   0.423  1.00 29.58           H
ATOM   2133  HE  ARG A 132      18.724  18.263   1.588  1.00 34.08           H
ATOM   2134 1HH1 ARG A 132      19.700  19.452  -1.346  1.00 42.57           H
ATOM   2135 2HH1 ARG A 132      18.921  20.718  -1.246  1.00 42.57           H
ATOM   2136 1HH2 ARG A 132      17.598  20.236   1.694  1.00 44.57           H
ATOM   2137 2HH2 ARG A 132      17.682  21.181   0.545  1.00 44.57           H
ATOM   2138  N   ILE A 133      21.341  13.994   1.578  1.00 10.71           N
ATOM   2139  CA  ILE A 133      22.244  12.981   1.025  1.00 10.49           C
ATOM   2140  C   ILE A 133      22.749  13.428  -0.341  1.00 12.20           C
ATOM   2141  O   ILE A 133      21.979  13.993  -1.134  1.00 15.71           O
ATOM   2142  CB AILE A 133      21.745  11.541   1.130  0.56 11.51           C
ATOM   2143  CB BILE A 133      21.399  11.705   0.712  0.44 11.81           C
ATOM   2144  CG1AILE A 133      20.437  11.362   0.351  0.56 11.85           C
ATOM   2145  CG2AILE A 133      21.622  11.069   2.572  0.56  9.55           C
ATOM   2146  CG1BILE A 133      20.600  11.217   1.911  0.44 12.22           C
ATOM   2147  CG2BILE A 133      22.378  10.649   0.233  0.44 14.97           C
ATOM   2148  CD1AILE A 133      19.219  11.118   1.204  0.56 19.20           C
ATOM   2149  CD1BILE A 133      21.487  10.818   3.075  0.44 10.80           C
ATOM   2150  H   ILE A 133      20.574  14.114   1.207  1.00 12.85           H
ATOM   2151  HA  ILE A 133      22.984  12.783   1.637  1.00 12.59           H
ATOM   2152 1HG1AILE A 133      20.285  12.157  -0.184  0.56 14.22           H
ATOM   2153 2HG1AILE A 133      20.285  12.157  -0.184  0.56 14.22           H
ATOM   2154 1HG2AILE A 133      22.470  11.163   3.013  0.56 14.32           H
ATOM   2155 2HG2AILE A 133      22.470  11.163   3.013  0.56 14.32           H
ATOM   2156 3HG2AILE A 133      22.470  11.163   3.013  0.56 14.32           H
ATOM   2157 1HG1BILE A 133      19.996  11.920   2.198  0.44 14.67           H
ATOM   2158 2HG1BILE A 133      20.063  10.454   1.645  0.44 14.67           H
ATOM   2159 1HG2BILE A 133      22.871  10.987  -0.519  0.44 22.45           H
ATOM   2160 2HG2BILE A 133      22.986  10.431   0.943  0.44 22.45           H
ATOM   2161 3HG2BILE A 133      21.896   9.861  -0.029  0.44 22.45           H
ATOM   2162 1HD1AILE A 133      18.441  11.067   0.645  0.56 28.79           H
ATOM   2163 2HD1AILE A 133      18.441  11.067   0.645  0.56 28.79           H
ATOM   2164 3HD1AILE A 133      18.441  11.067   0.645  0.56 28.79           H
ATOM   2165 1HD1BILE A 133      22.078  10.114   2.801  0.44 16.20           H
ATOM   2166 2HD1BILE A 133      22.003  11.577   3.359  0.44 16.20           H
ATOM   2167 3HD1BILE A 133      20.941  10.513   3.804  0.44 16.20           H
ATOM   2168  N   ILE A 134      24.028  13.248  -0.628  1.00 14.42           N
ATOM   2169  CA  ILE A 134      24.688  13.840  -1.772  1.00 18.48           C
ATOM   2170  C   ILE A 134      25.676  12.879  -2.392  1.00 20.02           C
ATOM   2171  O   ILE A 134      26.258  11.965  -1.841  1.00 18.53           O
ATOM   2172  CB  ILE A 134      25.313  15.204  -1.509  1.00 21.09           C
ATOM   2173  CG1 ILE A 134      26.573  15.309  -0.671  1.00 25.38           C
ATOM   2174  CG2 ILE A 134      24.335  16.241  -0.976  1.00 25.13           C
ATOM   2175  CD1 ILE A 134      26.271  15.700   0.764  1.00 28.98           C
ATOM   2176  H   ILE A 134      24.494  12.751  -0.104  1.00 17.30           H
ATOM   2177  HA  ILE A 134      23.990  13.986  -2.445  1.00 22.18           H
ATOM   2178  HB  ILE A 134      25.572  15.536  -2.394  1.00 25.31           H
ATOM   2179 1HG1 ILE A 134      27.034  14.456  -0.679  1.00 30.46           H
ATOM   2180 2HG1 ILE A 134      27.163  15.971  -1.064  1.00 30.46           H
ATOM   2181 1HG2 ILE A 134      23.597  16.327  -1.584  1.00 37.69           H
ATOM   2182 2HG2 ILE A 134      24.010  15.962  -0.116  1.00 37.69           H
ATOM   2183 3HG2 ILE A 134      24.780  17.087  -0.890  1.00 37.69           H
ATOM   2184 1HD1 ILE A 134      25.578  15.134   1.111  1.00 43.48           H
ATOM   2185 2HD1 ILE A 134      27.064  15.600   1.296  1.00 43.48           H
ATOM   2186 3HD1 ILE A 134      25.980  16.615   0.792  1.00 43.48           H
TER    2187      ILE A 134 
HETATM 2188  C   ACT A 135      30.427   7.688   8.811  1.00 10.36           C
HETATM 2189  O   ACT A 135      29.193   7.675   9.211  1.00  8.94           O
HETATM 2190  CH3 ACT A 135      30.896   8.916   8.069  1.00  9.86           C
HETATM 2191  OXT ACT A 135      31.215   6.682   8.870  1.00 13.84           O
HETATM 2192  O   HOH Z   1      17.426  -3.739  15.892  1.00 13.13           O
HETATM 2193  O   HOH Z   2      20.856  -0.935   9.864  1.00 16.03           O
HETATM 2194  O  AHOH Z   3       3.363   4.356  20.858  0.50 29.13           O
HETATM 2195  O   HOH Z   4      16.973  19.221  22.882  1.00 19.02           O
HETATM 2196  O  AHOH Z   5       3.048  12.658   3.767  0.50 21.18           O
HETATM 2197  O  AHOH Z   6      36.139   6.999  14.365  0.50 23.07           O
HETATM 2198  O   HOH Z   7      26.478   9.109  32.200  1.00 56.57           O
HETATM 2199  O  AHOH Z   8      -2.661   1.278  13.527  0.50 39.35           O
HETATM 2200  O  AHOH Z   9      31.083   1.127   5.058  0.50 20.88           O
HETATM 2201  O  AHOH Z  10      14.073  -9.905  13.265  0.50 25.60           O
HETATM 2202  O  AHOH Z  11       8.599  18.502  18.477  0.50 27.57           O
HETATM 2203  O  AHOH Z  12      22.197  -2.663   1.407  0.50 24.77           O
HETATM 2204  O   HOH Z  13      22.883  -3.834   3.261  1.00 34.01           O
HETATM 2205  O  AHOH Z  14      17.134  12.035   0.028  0.50 20.89           O
HETATM 2206  O  AHOH Z  15      16.347  22.871  19.036  0.50 37.32           O
HETATM 2207  O   HOH Z  16       3.305  -5.852   5.780  1.00 22.93           O
HETATM 2208  O  AHOH Z  17      22.422  31.934   1.008  0.50 24.55           O
HETATM 2209  O  AHOH Z  18      31.363   2.160  -3.129  0.50 28.61           O
HETATM 2210  O  AHOH Z  19      31.553   1.690   2.924  0.50 34.43           O
HETATM 2211  O   HOH Z  20      36.822  13.490   7.641  1.00 43.71           O
HETATM 2212  O  AHOH Z  21      16.647  20.778  24.695  0.50 25.98           O
HETATM 2213  O  AHOH Z  22      17.405  21.692  31.427  0.50 29.37           O
HETATM 2214  O  AHOH Z  23      35.400  14.490  -1.413  0.50 30.92           O
HETATM 2215  O  AHOH Z  24       9.518  18.030  13.499  0.50 31.04           O
HETATM 2216  O  AHOH Z  25      35.171   5.303  10.603  0.50 27.79           O
HETATM 2217  O  AHOH Z  26      25.866  26.150  16.452  0.50 24.78           O
HETATM 2218  O  AHOH Z  27      12.254  16.758  30.638  0.50 22.27           O
HETATM 2219  O   HOH Z  28       8.252  13.645   8.524  1.00 31.49           O
HETATM 2220  O   HOH Z  29      36.123   5.286   3.168  1.00 55.71           O
HETATM 2221  O  AHOH Z  30      16.460  14.539   3.408  0.50 31.84           O
HETATM 2222  O  AHOH Z  31      26.719  -2.640   1.035  0.50 30.35           O
HETATM 2223  O  AHOH Z  32       3.062  17.125   5.323  0.50 24.48           O
HETATM 2224  O   HOH Z  33      28.331  22.140  17.580  1.00 20.92           O
HETATM 2225  O   HOH Z  34      32.785  21.225   5.205  1.00 15.42           O
HETATM 2226  O  AHOH Z  35      32.255   8.362  23.789  0.50 22.39           O
HETATM 2227  O  AHOH Z  36      31.948   8.632  28.321  0.50 31.88           O
HETATM 2228  O  AHOH Z  37      17.072  36.834   0.035  0.50 35.49           O
HETATM 2229  O  AHOH Z  38      21.462   7.330  -5.254  0.50 28.93           O
HETATM 2230  O   HOH Z  39      19.262   6.720  -5.446  1.00 46.54           O
HETATM 2231  O  AHOH Z  40      39.074  13.473  10.461  0.50 27.59           O
HETATM 2232  O   HOH Z  41      10.055  14.336  12.552  1.00 18.36           O
HETATM 2233  O  AHOH Z  42       7.103  15.745   9.869  0.50 28.60           O
HETATM 2234  O   HOH Z  43       8.401  16.676  20.427  1.00 20.85           O
HETATM 2235  O   HOH Z  44       8.000  17.508  15.806  1.00 23.98           O
HETATM 2236  O   HOH Z  45      12.361  18.007  22.564  1.00 14.91           O
HETATM 2237  O   HOH Z  46       5.181  15.571  20.727  1.00 10.98           O
HETATM 2238  O   HOH Z  47       9.827  15.891  23.920  1.00 12.30           O
HETATM 2239  O   HOH Z  48      13.752  10.867  26.408  1.00 17.48           O
HETATM 2240  O   HOH Z  49       4.367   6.738  21.510  1.00 13.50           O
HETATM 2241  O   HOH Z  50      16.643   5.926  19.955  1.00 17.24           O
HETATM 2242  O   HOH Z  51      20.470   2.248  19.569  1.00 20.55           O
HETATM 2243  O   HOH Z  52      22.196   2.693  17.505  1.00 23.09           O
HETATM 2244  O  AHOH Z  53      20.086   8.828  20.697  0.50 20.27           O
HETATM 2245  O  AHOH Z  54      12.274  14.410  11.462  0.50 19.90           O
HETATM 2246  O   HOH Z  55      15.435  12.821  12.878  1.00 16.06           O
HETATM 2247  O   HOH Z  56      15.984  14.012  10.307  1.00  9.16           O
HETATM 2248  O   HOH Z  57      22.271   1.517  10.485  1.00 11.79           O
HETATM 2249  O   HOH Z  58      15.791   3.357  18.009  1.00 14.87           O
HETATM 2250  O   HOH Z  59      13.807   2.346  14.130  1.00  6.79           O
HETATM 2251  O   HOH Z  60      18.899  -4.022   9.421  1.00  9.64           O
HETATM 2252  O   HOH Z  61      17.905  -1.393  14.369  1.00 10.17           O
HETATM 2253  O   HOH Z  62      10.488  -3.849  12.907  1.00 27.88           O
HETATM 2254  O   HOH Z  63      15.451  -5.687  15.024  1.00 12.82           O
HETATM 2255  O   HOH Z  64      13.401  -7.598  12.013  1.00 18.43           O
HETATM 2256  O   HOH Z  65      12.981   0.440  12.059  1.00  6.85           O
HETATM 2257  O   HOH Z  66      14.466  -9.151   9.794  1.00 27.84           O
HETATM 2258  O  AHOH Z  67      12.536  -8.693   8.024  0.50 28.84           O
HETATM 2259  O   HOH Z  68      20.420  -4.284   3.345  1.00 21.15           O
HETATM 2260  O   HOH Z  69      22.335  -8.104   3.216  1.00 16.67           O
HETATM 2261  O   HOH Z  70       6.997  -5.176   1.342  1.00 28.84           O
HETATM 2262  O   HOH Z  71       6.838  -7.719   3.210  1.00 15.89           O
HETATM 2263  O   HOH Z  72      10.608  -9.771   6.753  1.00 27.29           O
HETATM 2264  O   HOH Z  73       6.411  -7.205   5.803  1.00 25.19           O
HETATM 2265  O  AHOH Z  74       5.069  -5.718   7.519  0.50 29.14           O
HETATM 2266  O   HOH Z  75       7.408  -3.350  13.417  1.00 25.56           O
HETATM 2267  O  AHOH Z  76       3.012  -2.929  12.755  0.50 24.22           O
HETATM 2268  O   HOH Z  77       2.000   3.944  18.981  1.00 22.74           O
HETATM 2269  O  AHOH Z  78      -0.145   1.373  16.348  0.50 22.04           O
HETATM 2270  O  AHOH Z  79      -0.546   0.064  13.501  0.50 28.03           O
HETATM 2271  O   HOH Z  80       2.928   7.064  19.156  1.00 17.77           O
HETATM 2272  O   HOH Z  81       9.210  12.216  10.501  1.00 19.08           O
HETATM 2273  O   HOH Z  82       0.860  12.699  14.137  1.00 12.34           O
HETATM 2274  O   HOH Z  83       5.689  12.352   7.833  1.00 24.24           O
HETATM 2275  O  AHOH Z  84      -5.162   5.031  16.987  0.50 29.81           O
HETATM 2276  O   HOH Z  85      -0.875  10.092   5.333  1.00 34.91           O
HETATM 2277  O  AHOH Z  86      -2.422  15.050   5.536  0.50 31.53           O
HETATM 2278  O  AHOH Z  87       2.034  14.987   5.002  0.50 24.92           O
HETATM 2279  O   HOH Z  88      -0.706   8.089   6.699  1.00 19.15           O
HETATM 2280  O   HOH Z  89       1.735   9.784   3.676  1.00 36.81           O
HETATM 2281  O   HOH Z  90      13.606  12.475   6.569  1.00 19.14           O
HETATM 2282  O  AHOH Z  91      11.490  13.667   9.711  0.50 23.81           O
HETATM 2283  O   HOH Z  92       2.270  10.142   0.766  1.00 24.53           O
HETATM 2284  O   HOH Z  93       5.644  12.091   4.810  1.00 19.13           O
HETATM 2285  O  AHOH Z  94      11.879  12.780   4.182  0.50 21.53           O
HETATM 2286  O   HOH Z  95       7.504  11.597  -3.688  1.00 25.34           O
HETATM 2287  O   HOH Z  96       8.467  12.114   3.663  1.00 22.45           O
HETATM 2288  O   HOH Z  97      15.216  10.718   5.246  1.00 14.51           O
HETATM 2289  O   HOH Z  98      16.862  11.422   2.681  1.00 28.43           O
HETATM 2290  O   HOH Z  99      27.629  -0.915   7.010  1.00 25.16           O
HETATM 2291  O   HOH Z 100      29.626   2.267   7.338  1.00 21.53           O
HETATM 2292  O   HOH Z 101      24.621   2.630  16.322  1.00 22.41           O
HETATM 2293  O   HOH Z 102      31.687   9.272  19.006  1.00 18.88           O
HETATM 2294  O   HOH Z 103      27.255   3.739  18.289  1.00 12.49           O
HETATM 2295  O   HOH Z 104      33.447   6.769  15.394  1.00 19.69           O
HETATM 2296  O   HOH Z 105      33.110  11.532  19.847  1.00 12.94           O
HETATM 2297  O   HOH Z 106      36.879  12.343  13.584  1.00 38.78           O
HETATM 2298  O   HOH Z 107      32.905   9.440  11.775  1.00 16.89           O
HETATM 2299  O   HOH Z 108      35.439  14.676  13.994  1.00 34.14           O
HETATM 2300  O   HOH Z 109      28.767  20.317  16.263  1.00 25.21           O
HETATM 2301  O   HOH Z 110      36.398  20.708  12.828  1.00  9.33           O
HETATM 2302  O   HOH Z 111      37.431  17.181  14.269  1.00 23.00           O
HETATM 2303  O   HOH Z 112      36.072  16.708   7.599  1.00 33.88           O
HETATM 2304  O  AHOH Z 113      37.564  16.985  11.319  0.50 20.00           O
HETATM 2305  O   HOH Z 114      31.860  19.587   7.279  1.00 10.03           O
HETATM 2306  O   HOH Z 115      31.565  25.183  15.604  1.00 15.28           O
HETATM 2307  O   HOH Z 116      28.536  24.301  16.328  1.00 28.15           O
HETATM 2308  O   HOH Z 117      33.303  26.446  13.874  1.00 14.01           O
HETATM 2309  O   HOH Z 118      32.864  26.991   8.783  1.00 15.62           O
HETATM 2310  O   HOH Z 119      32.232  25.983   6.306  1.00 23.94           O
HETATM 2311  O   HOH Z 120      21.231  26.652   1.924  1.00 28.08           O
HETATM 2312  O  AHOH Z 121      20.746  24.299  -0.916  0.50 25.40           O
HETATM 2313  O  AHOH Z 122      17.054  25.233   0.593  0.50 31.46           O
HETATM 2314  O  AHOH Z 123      14.316  29.587   9.453  0.50 30.14           O
HETATM 2315  O   HOH Z 124      13.485  30.607   4.475  1.00 47.10           O
HETATM 2316  O  AHOH Z 125      19.526  36.539   1.399  0.50 29.46           O
HETATM 2317  O  AHOH Z 126      17.178  28.265   2.360  0.50 22.95           O
HETATM 2318  O  AHOH Z 127      17.717  36.748   2.445  0.50 26.77           O
HETATM 2319  O   HOH Z 128      23.617  30.881   3.031  1.00 26.00           O
HETATM 2320  O  AHOH Z 129      17.187  30.033  11.352  0.50 34.90           O
HETATM 2321  O   HOH Z 130      19.565  31.632  11.994  1.00 24.89           O
HETATM 2322  O   HOH Z 131      23.094  30.580  11.467  1.00 29.24           O
HETATM 2323  O  AHOH Z 132      23.455  27.121  15.199  0.50 26.26           O
HETATM 2324  O   HOH Z 133      28.266  29.407   6.185  1.00 22.44           O
HETATM 2325  O   HOH Z 134      22.890  28.222  12.937  1.00 15.08           O
HETATM 2326  O   HOH Z 135      31.556  28.620   6.626  1.00 11.74           O
HETATM 2327  O   HOH Z 136      19.423  23.269  11.149  1.00 16.54           O
HETATM 2328  O   HOH Z 137      18.768  22.180  14.028  1.00 25.80           O
HETATM 2329  O   HOH Z 138      26.735  22.040  15.176  1.00 11.01           O
HETATM 2330  O   HOH Z 139      33.620  17.244   6.516  1.00 16.72           O
HETATM 2331  O   HOH Z 140      29.438  15.897  -1.223  1.00 29.37           O
HETATM 2332  O   HOH Z 141      34.242  12.200   8.852  1.00 25.48           O
HETATM 2333  O   HOH Z 142      34.828  14.642   0.807  1.00 34.34           O
HETATM 2334  O   HOH Z 143      32.694   5.884   5.968  1.00 26.01           O
HETATM 2335  O   HOH Z 144      34.952   8.949   7.954  1.00 31.22           O
HETATM 2336  O  AHOH Z 145      33.471   5.044   2.311  0.50 32.52           O
HETATM 2337  O   HOH Z 146      34.287   7.798   0.634  1.00 24.12           O
HETATM 2338  O   HOH Z 147      31.905   4.289  -1.099  1.00 35.87           O
HETATM 2339  O   HOH Z 148      23.341  -0.039   0.753  1.00 19.36           O
HETATM 2340  O  AHOH Z 149      15.341   7.442  -4.380  0.50 32.29           O
HETATM 2341  O  AHOH Z 150      13.412   9.157  -3.808  0.50 24.48           O
HETATM 2342  O   HOH Z 151      13.173   3.074  -2.601  1.00 13.48           O
HETATM 2343  O   HOH Z 152       9.198   7.868  -5.512  1.00 24.99           O
HETATM 2344  O  AHOH Z 153      11.300   8.715  -5.893  0.50 23.77           O
HETATM 2345  O   HOH Z 154       8.570   8.480  -2.227  1.00 26.54           O
HETATM 2346  O   HOH Z 155       5.809   7.869  -2.462  1.00 20.31           O
HETATM 2347  O   HOH Z 156       6.406   4.733  -5.327  1.00 21.40           O
HETATM 2348  O   HOH Z 157       0.163  -1.633  -3.667  1.00 18.34           O
HETATM 2349  O  AHOH Z 158      -3.359   1.343  -0.920  0.50 28.35           O
HETATM 2350  O   HOH Z 159      -0.736   6.597   4.183  1.00 24.17           O
HETATM 2351  O  AHOH Z 160      -4.221   5.573  11.633  0.50 26.58           O
HETATM 2352  O   HOH Z 161      -6.497   3.205   5.007  1.00 37.66           O
HETATM 2353  O  AHOH Z 162      -7.558   9.691   4.368  0.50 34.78           O
HETATM 2354  O  AHOH Z 163      -2.260   0.123  11.755  0.50 27.19           O
HETATM 2355  O   HOH Z 164       3.750   1.381   8.368  1.00 12.01           O
HETATM 2356  O   HOH Z 165      -3.859   2.808  11.656  1.00 25.68           O
HETATM 2357  O   HOH Z 166       2.375  -3.567   5.178  1.00 22.42           O
HETATM 2358  O   HOH Z 167       0.795  -6.418   7.502  1.00 26.40           O
HETATM 2359  O   HOH Z 168      -1.359  -2.942   1.818  1.00 30.97           O
HETATM 2360  O   HOH Z 169       5.179  -0.081   6.464  1.00 10.83           O
HETATM 2361  O   HOH Z 170       3.788  -8.484   2.094  1.00 36.18           O
HETATM 2362  O   HOH Z 171      12.818  -1.923  -4.264  1.00  9.70           O
HETATM 2363  O   HOH Z 172      10.014  -3.024   1.504  1.00 15.33           O
HETATM 2364  O   HOH Z 173      18.039  -4.172   2.057  1.00 12.29           O
HETATM 2365  O   HOH Z 174      14.389   5.224  -5.623  1.00 29.87           O
HETATM 2366  O  AHOH Z 175      20.793   4.415  -5.916  0.50 32.69           O
HETATM 2367  O   HOH Z 176      20.188   1.017  -6.299  1.00 13.77           O
HETATM 2368  O   HOH Z 177      28.260  -0.959  -0.136  1.00 41.28           O
HETATM 2369  O   HOH Z 178      26.526   2.107  -4.980  1.00 45.99           O
HETATM 2370  O  AHOH Z 179      28.377  -1.353  -2.780  0.50 26.07           O
HETATM 2371  O   HOH Z 180      25.012   0.015  -1.450  1.00 30.43           O
HETATM 2372  O   HOH Z 181      30.237   3.575   0.990  1.00 28.77           O
HETATM 2373  O   HOH Z 182      25.363   4.574  -5.034  1.00 22.66           O
HETATM 2374  O  AHOH Z 183      18.650  23.213  21.300  0.50 29.90           O
HETATM 2375  O  AHOH Z 184      21.576  24.949  21.393  0.50 23.37           O
HETATM 2376  O  AHOH Z 185      20.178  24.945  17.139  0.50 29.66           O
HETATM 2377  O  AHOH Z 186      24.624  23.762  17.221  0.50 22.66           O
HETATM 2378  O  AHOH Z 187      18.515  23.505  15.877  0.50 26.67           O
HETATM 2379  O   HOH Z 188      18.321  20.556  19.445  1.00 20.23           O
HETATM 2380  O   HOH Z 189      26.722  22.532  19.635  1.00 25.68           O
HETATM 2381  O   HOH Z 190      20.040  21.897  23.437  1.00 31.04           O
HETATM 2382  O   HOH Z 191      22.837  25.116  23.704  1.00 26.64           O
HETATM 2383  O   HOH Z 192      19.332  18.591  21.262  1.00 12.29           O
HETATM 2384  O   HOH Z 193      23.032  20.973  26.735  1.00 13.93           O
HETATM 2385  O  AHOH Z 194      23.516  16.472  33.104  0.50 29.68           O
HETATM 2386  O   HOH Z 195      14.095  17.595  28.567  1.00 32.95           O
HETATM 2387  O   HOH Z 196      15.086  17.137  22.880  1.00 14.96           O
HETATM 2388  O  AHOH Z 197      20.469  18.604  33.618  0.50 22.36           O
HETATM 2389  O  AHOH Z 198      21.621  14.901  32.927  0.50 35.58           O
HETATM 2390  O  AHOH Z 199      18.642  21.180  27.160  0.50 21.36           O
HETATM 2391  O  AHOH Z 200      17.435  15.009  34.405  0.50 36.74           O
HETATM 2392  O   HOH Z 201      16.419  20.013  29.205  1.00 24.16           O
HETATM 2393  O  AHOH Z 202      11.016  18.733  25.058  0.50 26.49           O
HETATM 2394  O  AHOH Z 203      19.733   9.407  29.068  0.50 21.19           O
HETATM 2395  O   HOH Z 204      18.513  15.830  21.474  1.00  7.99           O
HETATM 2396  O  AHOH Z 205      20.682  13.158  31.238  0.50 20.42           O
HETATM 2397  O   HOH Z 206      21.804  11.349  23.076  1.00 17.23           O
HETATM 2398  O   HOH Z 207      23.742  12.694  24.599  1.00  8.83           O
HETATM 2399  O  AHOH Z 208      32.305  10.370  26.877  0.50 31.08           O
HETATM 2400  O  AHOH Z 209      32.516   7.467  26.220  0.50 28.14           O
HETATM 2401  O   HOH Z 210      24.612   7.704  25.040  1.00 26.01           O
HETATM 2402  O   HOH Z 211      31.806  11.446  23.878  1.00 23.31           O
HETATM 2403  O   HOH Z 212      26.354   4.487  24.203  1.00 23.91           O
HETATM 2404  O   HOH Z 213      26.102   8.924  29.900  1.00 17.82           O
HETATM 2405  O   HOH Z 214      31.730   7.077  21.078  1.00 26.38           O
HETATM 2406  O   HOH Z 215      27.473   4.795  20.853  1.00 13.39           O
HETATM 2407  O   HOH Z 216      29.195  14.413  21.802  1.00  7.48           O
HETATM 2408  O   HOH Z 217      15.438  14.305  15.192  1.00 11.18           O
HETATM 2409  O  AHOH Z 218      16.022  20.693  16.558  0.50 23.80           O
HETATM 2410  O   HOH Z 219      18.621  20.435   9.311  1.00 30.56           O
HETATM 2411  O  AHOH Z 220      15.203  14.528   7.089  0.50 25.32           O
HETATM 2412  O  AHOH Z 221      16.261  18.261   4.973  0.50 22.39           O
HETATM 2413  O  AHOH Z 222      18.457  22.984   8.894  0.50 29.83           O
HETATM 2414  O   HOH Z 223      18.676  14.499   0.290  1.00 21.48           O
HETATM 2415  O   HOH Z 224      27.932  10.524  -3.565  1.00 21.49           O
HETATM 2416  O   HOH Z 225      31.333   4.116   8.157  1.00 17.54           O
HETATM 2417  O   HOH Z 226      33.475   7.385  10.200  1.00 21.52           O
CONECT 2188 2189 2190 2191
CONECT 2189 2188
CONECT 2190 2188
CONECT 2191 2188
END
