# Supplementary material for: Identification of new, well-populated amino-acid sidechain rotamers involving hydroxyl-hydrogen atoms and sulfhydryl-hydrogen atoms
Source: BMC Struct Biol. 2008 Oct 7;8:41. doi: 10.1186/1472-6807-8-41 (PMC2569941; doi:10.1186/1472-6807-8-41)
Supplement: Additional file 1 — Manually-fitted hydrogen atoms in high resolution structures. In these high-resolution X-ray structures, the hydroxyl hydrogen atoms were removed if there is no corresponding electron density but if there is sufficient electron density due to hydrogen-bonding, the hydrogen atom position were fitted manually. [file 1472-6807-8-41-S1.zip › pdb/1jm1.pdb]

ATOM      1  N   ASN A  49       5.900  22.865  51.845  1.00 34.75           N
ATOM      2  CA  ASN A  49       4.642  23.369  52.319  1.00 27.83           C
ATOM      3  C   ASN A  49       3.667  23.400  51.148  1.00 22.12           C
ATOM      4  O   ASN A  49       4.099  23.297  49.971  1.00 21.40           O
ATOM      5  CB  ASN A  49       4.863  24.731  53.023  1.00 34.93           C
ATOM      6  CG  ASN A  49       5.219  25.825  52.055  1.00 27.03           C
ATOM      7  ND2 ASN A  49       6.423  26.356  52.108  1.00 33.39           N
ATOM      8  OD1 ASN A  49       4.333  26.264  51.348  1.00 22.08           O
ATOM      9  H   ASN A  49       6.495  22.838  52.534  1.00 52.12           H
ATOM     10  HA  ASN A  49       4.288  22.725  52.998  1.00 33.40           H
ATOM     11 1HB  ASN A  49       4.038  24.983  53.508  1.00 41.92           H
ATOM     12 2HB  ASN A  49       5.590  24.637  53.690  1.00 41.92           H
ATOM     13 1HD2 ASN A  49       6.615  27.061  51.617  1.00 40.07           H
ATOM     14 2HD2 ASN A  49       7.036  26.007  52.633  1.00 40.07           H
ATOM     15  N   THR A  50       2.436  23.547  51.471  1.00 21.66           N
ATOM     16  CA  THR A  50       1.370  23.704  50.490  1.00 20.24           C
ATOM     17  C   THR A  50       0.654  25.037  50.800  1.00 20.91           C
ATOM     18  O   THR A  50      -0.553  25.139  50.579  1.00 23.73           O
ATOM     19  CB  THR A  50       0.439  22.505  50.457  1.00 20.21           C
ATOM     20  CG2 THR A  50       1.147  21.264  50.081  1.00 21.42           C
ATOM     21  OG1 THR A  50      -0.193  22.344  51.761  1.00 26.82           O
ATOM     22  H   THR A  50       2.223  23.554  52.325  1.00 26.00           H
ATOM     23  HA  THR A  50       1.794  23.786  49.588  1.00 24.29           H
ATOM     24  HB  THR A  50      -0.276  22.678  49.780  1.00 24.25           H
ATOM     25 1HG2 THR A  50       0.516  20.514  50.080  1.00 32.13           H
ATOM     26 2HG2 THR A  50       1.862  21.087  50.730  1.00 32.13           H
ATOM     27 3HG2 THR A  50       1.535  21.367  49.188  1.00 32.13           H
ATOM     28  N   ASP A  51       1.420  26.046  51.212  1.00 22.33           N
ATOM     29  CA  ASP A  51       0.799  27.315  51.616  1.00 24.99           C
ATOM     30  C   ASP A  51       0.675  28.311  50.482  1.00 21.42           C
ATOM     31  O   ASP A  51       0.275  29.436  50.741  1.00 22.42           O
ATOM     32  CB  ASP A  51       1.620  27.979  52.736  1.00 31.02           C
ATOM     33  CG  ASP A  51       1.640  27.111  54.005  1.00 37.69           C
ATOM     34  OD1 ASP A  51       0.683  26.326  54.254  1.00 50.77           O
ATOM     35  OD2 ASP A  51       2.627  27.233  54.768  1.00 41.73           O
ATOM     36  H   ASP A  51       2.295  25.954  51.242  1.00 26.80           H
ATOM     37  HA  ASP A  51      -0.117  27.120  51.969  1.00 29.99           H
ATOM     38 1HB  ASP A  51       2.549  28.122  52.422  1.00 37.22           H
ATOM     39 2HB  ASP A  51       1.230  28.863  52.949  1.00 37.22           H
ATOM     40  N   GLY A  52       1.082  27.896  49.277  1.00 19.09           N
ATOM     41  CA  GLY A  52       0.799  28.699  48.130  1.00 17.59           C
ATOM     42  C   GLY A  52      -0.565  28.472  47.566  1.00 17.77           C
ATOM     43  O   GLY A  52      -1.523  28.141  48.310  1.00 22.52           O
ATOM     44  H   GLY A  52       1.518  27.137  49.191  1.00 22.91           H
ATOM     45 1HA  GLY A  52       0.887  29.654  48.378  1.00 21.11           H
ATOM     46 2HA  GLY A  52       1.471  28.506  47.429  1.00 21.11           H
ATOM     47  N   LEU A  53      -0.785  28.658  46.259  1.00 16.26           N
ATOM     48  CA  LEU A  53      -2.071  28.433  45.641  1.00 17.40           C
ATOM     49  C   LEU A  53      -2.192  27.008  45.161  1.00 16.33           C
ATOM     50  O   LEU A  53      -1.296  26.444  44.563  1.00 14.84           O
ATOM     51  CB  LEU A  53      -2.230  29.340  44.447  1.00 17.04           C
ATOM     52  CG  LEU A  53      -2.182  30.855  44.662  1.00 17.83           C
ATOM     53  CD1 LEU A  53      -2.119  31.592  43.332  1.00 19.06           C
ATOM     54  CD2 LEU A  53      -3.368  31.212  45.597  1.00 23.26           C
ATOM     55  H   LEU A  53      -0.117  28.930  45.753  1.00 19.51           H
ATOM     56  HA  LEU A  53      -2.796  28.623  46.303  1.00 20.88           H
ATOM     57 1HB  LEU A  53      -1.519  29.107  43.799  1.00 20.44           H
ATOM     58 2HB  LEU A  53      -3.096  29.125  44.020  1.00 20.44           H
ATOM     59  HG  LEU A  53      -1.338  31.061  45.158  1.00 21.40           H
ATOM     60 1HD1 LEU A  53      -2.084  32.556  43.495  1.00 28.60           H
ATOM     61 2HD1 LEU A  53      -2.915  31.378  42.802  1.00 28.60           H
ATOM     62 3HD1 LEU A  53      -1.316  31.313  42.842  1.00 28.60           H
ATOM     63 1HD2 LEU A  53      -3.371  32.177  45.767  1.00 34.88           H
ATOM     64 2HD2 LEU A  53      -3.270  30.731  46.445  1.00 34.88           H
ATOM     65 3HD2 LEU A  53      -4.210  30.952  45.170  1.00 34.88           H
ATOM     66  N   ALA A  54      -3.380  26.432  45.447  1.00 18.90           N
ATOM     67  CA  ALA A  54      -3.821  25.190  44.813  1.00 17.04           C
ATOM     68  C   ALA A  54      -2.749  24.102  44.949  1.00 15.81           C
ATOM     69  O   ALA A  54      -2.511  23.340  44.021  1.00 15.09           O
ATOM     70  CB  ALA A  54      -4.249  25.382  43.414  1.00 18.25           C
ATOM     71  H   ALA A  54      -3.907  26.818  46.037  1.00 22.68           H
ATOM     72  HA  ALA A  54      -4.623  24.872  45.320  1.00 20.45           H
ATOM     73 1HB  ALA A  54      -4.930  26.087  43.375  1.00 27.37           H
ATOM     74 2HB  ALA A  54      -4.624  24.546  43.069  1.00 27.37           H
ATOM     75 3HB  ALA A  54      -3.477  25.643  42.869  1.00 27.37           H
ATOM     76  N   GLY A  55      -2.151  23.965  46.122  1.00 17.16           N
ATOM     77  CA  GLY A  55      -1.247  22.880  46.438  1.00 17.17           C
ATOM     78  C   GLY A  55       0.262  23.203  46.247  1.00 15.89           C
ATOM     79  O   GLY A  55       1.087  22.376  46.611  1.00 16.51           O
ATOM     80  H   GLY A  55      -2.314  24.565  46.744  1.00 20.59           H
ATOM     81 1HA  GLY A  55      -1.393  22.613  47.380  1.00 20.61           H
ATOM     82 2HA  GLY A  55      -1.476  22.104  45.869  1.00 20.61           H
ATOM     83  N   PHE A  56       0.573  24.340  45.661  1.00 13.40           N
ATOM     84  CA  PHE A  56       1.932  24.788  45.511  1.00 12.66           C
ATOM     85  C   PHE A  56       2.496  25.266  46.826  1.00 13.53           C
ATOM     86  O   PHE A  56       1.734  25.701  47.709  1.00 15.08           O
ATOM     87  CB  PHE A  56       2.041  25.920  44.530  1.00 12.18           C
ATOM     88  CG  PHE A  56       2.116  25.528  43.067  1.00 11.19           C
ATOM     89  CD1 PHE A  56       1.021  25.166  42.334  1.00 12.57           C
ATOM     90  CD2 PHE A  56       3.344  25.557  42.419  1.00 11.42           C
ATOM     91  CE1 PHE A  56       1.100  24.864  41.021  1.00 12.60           C
ATOM     92  CE2 PHE A  56       3.410  25.266  41.051  1.00 11.48           C
ATOM     93  CZ  PHE A  56       2.291  24.923  40.355  1.00 11.72           C
ATOM     94  H   PHE A  56      -0.076  24.846  45.349  1.00 16.08           H
ATOM     95  HA  PHE A  56       2.487  24.025  45.182  1.00 15.19           H
ATOM     96 1HB  PHE A  56       1.258  26.514  44.653  1.00 14.61           H
ATOM     97 2HB  PHE A  56       2.849  26.447  44.752  1.00 14.61           H
ATOM     98  HD1 PHE A  56       0.174  25.128  42.764  1.00 15.08           H
ATOM     99  HD2 PHE A  56       4.134  25.774  42.900  1.00 13.70           H
ATOM    100  HE1 PHE A  56       0.315  24.606  40.553  1.00 15.11           H
ATOM    101  HE2 PHE A  56       4.246  25.308  40.602  1.00 13.77           H
ATOM    102  HZ  PHE A  56       2.338  24.727  39.427  1.00 14.07           H
ATOM    103  N   PRO A  57       3.816  25.278  46.981  1.00 13.48           N
ATOM    104  CA  PRO A  57       4.467  25.918  48.147  1.00 14.26           C
ATOM    105  C   PRO A  57       4.448  27.410  48.009  1.00 13.96           C
ATOM    106  O   PRO A  57       4.345  27.984  46.914  1.00 14.19           O
ATOM    107  CB  PRO A  57       5.876  25.376  48.075  1.00 15.57           C
ATOM    108  CG  PRO A  57       6.125  25.061  46.629  1.00 15.00           C
ATOM    109  CD  PRO A  57       4.813  24.715  46.042  1.00 14.40           C
ATOM    110  HA  PRO A  57       4.023  25.636  48.998  1.00 17.11           H
ATOM    111 1HB  PRO A  57       6.524  26.050  48.400  1.00 18.68           H
ATOM    112 2HB  PRO A  57       5.963  24.559  48.628  1.00 18.68           H
ATOM    113 1HG  PRO A  57       6.515  25.844  46.167  1.00 18.00           H
ATOM    114 2HG  PRO A  57       6.752  24.298  46.544  1.00 18.00           H
ATOM    115 1HD  PRO A  57       4.714  25.118  45.142  1.00 17.28           H
ATOM    116 2HD  PRO A  57       4.709  23.734  45.965  1.00 17.28           H
ATOM    117  N   ARG A  58       4.550  28.084  49.137  1.00 15.46           N
ATOM    118  CA  ARG A  58       4.799  29.513  49.235  1.00 15.01           C
ATOM    119  C   ARG A  58       6.294  29.660  49.507  1.00 15.73           C
ATOM    120  O   ARG A  58       6.783  29.289  50.554  1.00 20.21           O
ATOM    121  CB  ARG A  58       3.931  30.085  50.345  1.00 17.44           C
ATOM    122  CG  ARG A  58       4.122  31.584  50.623  1.00 18.29           C
ATOM    123  CD  ARG A  58       3.106  32.021  51.680  1.00 18.86           C
ATOM    124  NE  ARG A  58       3.258  33.434  52.024  1.00 20.55           N
ATOM    125  CZ  ARG A  58       2.656  34.398  51.364  1.00 21.02           C
ATOM    126  NH1 ARG A  58       1.858  34.208  50.309  1.00 21.19           N
ATOM    127  NH2 ARG A  58       2.877  35.657  51.779  1.00 24.56           N
ATOM    128  H   ARG A  58       4.460  27.635  49.889  1.00 18.55           H
ATOM    129  HA  ARG A  58       4.571  29.955  48.368  1.00 18.02           H
ATOM    130 1HB  ARG A  58       2.981  29.929  50.112  1.00 20.93           H
ATOM    131 2HB  ARG A  58       4.118  29.586  51.179  1.00 20.93           H
ATOM    132 1HG  ARG A  58       5.042  31.753  50.949  1.00 21.95           H
ATOM    133 2HG  ARG A  58       3.987  32.102  49.790  1.00 21.95           H
ATOM    134 1HD  ARG A  58       2.190  31.865  51.336  1.00 22.63           H
ATOM    135 2HD  ARG A  58       3.224  31.470  52.494  1.00 22.63           H
ATOM    136  HE  ARG A  58       3.775  33.648  52.704  1.00 24.67           H
ATOM    137 1HH1 ARG A  58       1.705  33.392  50.015  1.00 25.43           H
ATOM    138 2HH1 ARG A  58       1.485  34.896  49.910  1.00 25.43           H
ATOM    139 1HH2 ARG A  58       3.405  35.807  52.467  1.00 29.47           H
ATOM    140 2HH2 ARG A  58       2.493  36.331  51.364  1.00 29.47           H
ATOM    141  N   TYR A  59       7.044  30.205  48.548  1.00 14.05           N
ATOM    142  CA  TYR A  59       8.489  30.313  48.568  1.00 14.47           C
ATOM    143  C   TYR A  59       8.912  31.754  48.500  1.00 13.61           C
ATOM    144  O   TYR A  59       8.529  32.465  47.581  1.00 13.17           O
ATOM    145  CB  TYR A  59       9.100  29.544  47.350  1.00 16.76           C
ATOM    146  CG  TYR A  59      10.547  29.824  47.071  1.00 16.12           C
ATOM    147  CD1 TYR A  59      11.463  29.334  48.023  1.00 18.81           C
ATOM    148  CD2 TYR A  59      11.041  30.562  45.982  1.00 16.74           C
ATOM    149  CE1 TYR A  59      12.817  29.576  47.819  1.00 21.52           C
ATOM    150  CE2 TYR A  59      12.389  30.826  45.813  1.00 16.67           C
ATOM    151  CZ  TYR A  59      13.256  30.313  46.722  1.00 18.24           C
ATOM    152  OH  TYR A  59      14.632  30.618  46.556  1.00 21.60           O
ATOM    153  H   TYR A  59       6.626  30.525  47.843  1.00 16.86           H
ATOM    154  HA  TYR A  59       8.835  29.910  49.416  1.00 17.36           H
ATOM    155 1HB  TYR A  59       8.995  28.572  47.508  1.00 20.11           H
ATOM    156 2HB  TYR A  59       8.576  29.772  46.542  1.00 20.11           H
ATOM    157  HD1 TYR A  59      11.163  28.850  48.783  1.00 22.57           H
ATOM    158  HD2 TYR A  59      10.426  30.892  45.337  1.00 20.09           H
ATOM    159  HE1 TYR A  59      13.452  29.233  48.437  1.00 25.83           H
ATOM    160  HE2 TYR A  59      12.698  31.350  45.083  1.00 20.00           H
ATOM    161  N   LYS A  60       9.759  32.222  49.422  1.00 14.00           N
ATOM    162  CA  LYS A  60      10.265  33.567  49.367  1.00 13.25           C
ATOM    163  C   LYS A  60      11.335  33.711  48.306  1.00 13.55           C
ATOM    164  O   LYS A  60      12.400  33.069  48.378  1.00 17.44           O
ATOM    165  CB ALYS A  60      10.881  33.921  50.746  0.46 16.09           C
ATOM    166  CB BLYS A  60      10.893  33.973  50.706  0.25 11.83           C
ATOM    167  CB CLYS A  60      10.839  34.014  50.717  0.10 13.35           C
ATOM    168  CG ALYS A  60      11.249  35.410  50.792  0.46 15.99           C
ATOM    169  CG BLYS A  60      11.396  35.409  50.620  0.25 12.00           C
ATOM    170  CG CLYS A  60      11.069  35.535  50.714  0.10 14.76           C
ATOM    171  CD ALYS A  60      12.005  35.756  52.095  0.46 17.64           C
ATOM    172  CD BLYS A  60      11.564  36.050  52.002  0.25 14.68           C
ATOM    173  CD CLYS A  60      11.749  35.943  52.031  0.10 13.57           C
ATOM    174  CE ALYS A  60      11.259  35.365  53.362  0.46 20.26           C
ATOM    175  CE BLYS A  60      12.779  35.397  52.658  0.25 17.28           C
ATOM    176  CE CLYS A  60      12.717  37.085  51.784  0.10 17.19           C
ATOM    177  NZ ALYS A  60      11.939  35.922  54.559  0.46 34.20           N
ATOM    178  NZ BLYS A  60      13.126  36.070  53.931  0.25 16.56           N
ATOM    179  NZ CLYS A  60      12.326  37.903  50.601  0.00 17.30           N
ATOM    180  H   LYS A  60      10.012  31.694  50.079  1.00 16.80           H
ATOM    181  HA ALYS A  60       9.514  34.197  49.168  1.00 15.90           H
ATOM    182 1HB ALYS A  60      10.231  33.717  51.463  0.46 19.31           H
ATOM    183 2HB ALYS A  60      11.691  33.373  50.899  0.46 19.31           H
ATOM    184 1HB BLYS A  60      10.220  33.896  51.428  0.25 14.20           H
ATOM    185 2HB BLYS A  60      11.647  33.367  50.920  0.25 14.20           H
ATOM    186 1HB CLYS A  60      10.209  33.773  51.442  0.10 16.02           H
ATOM    187 2HB CLYS A  60      11.696  33.547  50.885  0.10 16.02           H
ATOM    188 1HG ALYS A  60      11.817  35.633  50.011  0.46 19.19           H
ATOM    189 2HG ALYS A  60      10.424  35.955  50.735  0.46 19.19           H
ATOM    190 1HG BLYS A  60      12.266  35.421  50.150  0.25 14.40           H
ATOM    191 2HG BLYS A  60      10.756  35.946  50.089  0.25 14.40           H
ATOM    192 1HG CLYS A  60      11.642  35.787  49.947  0.10 17.72           H
ATOM    193 2HG CLYS A  60      10.203  36.006  50.622  0.10 17.72           H
ATOM    194 1HD ALYS A  60      12.882  35.296  52.087  0.46 21.17           H
ATOM    195 2HD ALYS A  60      12.178  36.731  52.115  0.46 21.17           H
ATOM    196 1HD BLYS A  60      11.705  37.025  51.913  0.25 17.62           H
ATOM    197 2HD BLYS A  60      10.754  35.897  52.551  0.25 17.62           H
ATOM    198 1HD CLYS A  60      11.062  36.225  52.686  0.10 16.28           H
ATOM    199 2HD CLYS A  60      12.236  35.169  52.408  0.10 16.28           H
ATOM    200 1HE ALYS A  60      10.330  35.707  53.319  0.46 24.31           H
ATOM    201 2HE ALYS A  60      11.220  34.379  53.433  0.46 24.31           H
ATOM    202 1HE BLYS A  60      12.584  34.442  52.835  0.25 20.74           H
ATOM    203 2HE BLYS A  60      13.551  35.443  52.040  0.25 20.74           H
ATOM    204 1HE CLYS A  60      12.748  37.665  52.586  0.10 20.63           H
ATOM    205 2HE CLYS A  60      13.625  36.717  51.639  0.10 20.63           H
ATOM    206 1HZ ALYS A  60      11.469  35.698  55.307  0.46 51.30           H
ATOM    207 2HZ ALYS A  60      11.982  36.829  54.489  0.46 51.30           H
ATOM    208 3HZ ALYS A  60      12.781  35.583  54.616  0.46 51.30           H
ATOM    209 1HZ BLYS A  60      13.847  35.659  54.305  0.25 24.84           H
ATOM    210 2HZ BLYS A  60      12.420  36.023  54.503  0.25 24.84           H
ATOM    211 3HZ BLYS A  60      13.326  36.943  53.768  0.25 24.84           H
ATOM    212 1HZ CLYS A  60      12.920  38.584  50.494  0.00 25.95           H
ATOM    213 2HZ CLYS A  60      11.492  38.244  50.731  0.00 25.95           H
ATOM    214 3HZ CLYS A  60      12.328  37.379  49.857  0.00 25.95           H
ATOM    215  N   VAL A  61      11.102  34.529  47.333  1.00 12.18           N
ATOM    216  CA  VAL A  61      12.050  34.776  46.242  1.00 12.87           C
ATOM    217  C   VAL A  61      13.109  35.774  46.674  1.00 12.92           C
ATOM    218  O   VAL A  61      14.307  35.558  46.533  1.00 14.06           O
ATOM    219  CB  VAL A  61      11.334  35.258  44.966  1.00 13.01           C
ATOM    220  CG1 VAL A  61      12.380  35.568  43.878  1.00 14.37           C
ATOM    221  CG2 VAL A  61      10.372  34.236  44.461  1.00 14.35           C
ATOM    222  H   VAL A  61      10.335  34.960  47.325  1.00 14.62           H
ATOM    223  HA  VAL A  61      12.509  33.913  46.031  1.00 15.44           H
ATOM    224  HB  VAL A  61      10.832  36.096  45.177  1.00 15.61           H
ATOM    225 1HG1 VAL A  61      13.015  36.235  44.215  1.00 21.55           H
ATOM    226 2HG1 VAL A  61      11.928  35.920  43.082  1.00 21.55           H
ATOM    227 3HG1 VAL A  61      12.862  34.748  43.644  1.00 21.55           H
ATOM    228 1HG2 VAL A  61       9.937  34.571  43.650  1.00 21.53           H
ATOM    229 2HG2 VAL A  61       9.693  34.059  45.147  1.00 21.53           H
ATOM    230 3HG2 VAL A  61      10.852  33.407  44.256  1.00 21.53           H
ATOM    231  N   ALA A  62      12.655  36.940  47.161  1.00 12.66           N
ATOM    232  CA  ALA A  62      13.521  38.059  47.484  1.00 13.00           C
ATOM    233  C   ALA A  62      12.683  39.108  48.201  1.00 12.76           C
ATOM    234  O   ALA A  62      11.467  39.123  48.066  1.00 13.96           O
ATOM    235  CB  ALA A  62      14.113  38.715  46.236  1.00 15.39           C
ATOM    236  H   ALA A  62      11.790  37.030  47.291  1.00 15.19           H
ATOM    237  HA  ALA A  62      14.260  37.751  48.085  1.00 15.60           H
ATOM    238 1HB  ALA A  62      14.661  38.061  45.752  1.00 23.09           H
ATOM    239 2HB  ALA A  62      14.670  39.477  46.499  1.00 23.09           H
ATOM    240 3HB  ALA A  62      13.386  39.026  45.656  1.00 23.09           H
ATOM    241  N   ASN A  63      13.340  40.022  48.911  1.00 12.84           N
ATOM    242  CA  ASN A  63      12.673  41.214  49.382  1.00 12.25           C
ATOM    243  C   ASN A  63      12.661  42.249  48.281  1.00 11.88           C
ATOM    244  O   ASN A  63      13.601  42.325  47.479  1.00 12.87           O
ATOM    245  CB  ASN A  63      13.435  41.730  50.633  1.00 13.16           C
ATOM    246  CG  ASN A  63      12.657  42.842  51.321  1.00 12.55           C
ATOM    247  ND2 ASN A  63      11.839  42.455  52.276  1.00 13.41           N
ATOM    248  OD1 ASN A  63      12.806  44.017  50.977  1.00 13.61           O
ATOM    249  H   ASN A  63      14.191  39.899  49.096  1.00 15.41           H
ATOM    250  HA  ASN A  63      11.732  40.988  49.635  1.00 14.70           H
ATOM    251 1HB  ASN A  63      13.571  40.982  51.268  1.00 15.79           H
ATOM    252 2HB  ASN A  63      14.324  42.068  50.362  1.00 15.79           H
ATOM    253 1HD2 ASN A  63      11.358  43.051  52.711  1.00 16.09           H
ATOM    254 2HD2 ASN A  63      11.772  41.602  52.481  1.00 16.09           H
ATOM    255  N   ILE A  64      11.633  43.096  48.267  1.00 11.83           N
ATOM    256  CA  ILE A  64      11.594  44.198  47.289  1.00 12.28           C
ATOM    257  C   ILE A  64      12.847  45.020  47.302  1.00 12.03           C
ATOM    258  O   ILE A  64      13.281  45.492  46.262  1.00 13.21           O
ATOM    259  CB  ILE A  64      10.333  45.077  47.565  1.00 12.66           C
ATOM    260  CG1 ILE A  64      10.136  46.150  46.510  1.00 14.41           C
ATOM    261  CG2 ILE A  64      10.351  45.740  48.930  1.00 13.24           C
ATOM    262  CD1 ILE A  64       9.808  45.563  45.125  1.00 16.13           C
ATOM    263  H   ILE A  64      10.974  42.997  48.843  1.00 14.19           H
ATOM    264  HA  ILE A  64      11.497  43.798  46.378  1.00 14.74           H
ATOM    265  HB  ILE A  64       9.535  44.475  47.533  1.00 15.19           H
ATOM    266 1HG1 ILE A  64       9.399  46.748  46.790  1.00 17.29           H
ATOM    267 2HG1 ILE A  64      10.960  46.694  46.443  1.00 17.29           H
ATOM    268 1HG2 ILE A  64      10.478  45.058  49.622  1.00 19.86           H
ATOM    269 2HG2 ILE A  64       9.499  46.203  49.080  1.00 19.86           H
ATOM    270 3HG2 ILE A  64      11.085  46.387  48.970  1.00 19.86           H
ATOM    271 1HD1 ILE A  64       9.689  46.292  44.481  1.00 24.19           H
ATOM    272 2HD1 ILE A  64       8.983  45.038  45.181  1.00 24.19           H
ATOM    273 3HD1 ILE A  64      10.543  44.986  44.832  1.00 24.19           H
ATOM    274  N   GLN A  65      13.472  45.224  48.472  1.00 12.49           N
ATOM    275  CA  GLN A  65      14.683  46.067  48.498  1.00 13.50           C
ATOM    276  C   GLN A  65      15.864  45.409  47.824  1.00 13.30           C
ATOM    277  O   GLN A  65      16.740  46.087  47.319  1.00 15.41           O
ATOM    278  CB  GLN A  65      15.046  46.456  49.917  1.00 15.48           C
ATOM    279  CG  GLN A  65      14.067  47.473  50.490  1.00 15.01           C
ATOM    280  CD  GLN A  65      13.915  48.707  49.709  1.00 16.07           C
ATOM    281  NE2 GLN A  65      12.701  49.206  49.593  1.00 17.20           N
ATOM    282  OE1 GLN A  65      14.914  49.192  49.146  1.00 20.60           O
ATOM    283  H   GLN A  65      13.164  44.861  49.213  1.00 14.99           H
ATOM    284  HA  GLN A  65      14.477  46.908  47.997  1.00 16.20           H
ATOM    285 1HB  GLN A  65      15.048  45.648  50.488  1.00 18.58           H
ATOM    286 2HB  GLN A  65      15.959  46.839  49.928  1.00 18.58           H
ATOM    287 1HG  GLN A  65      13.178  47.043  50.570  1.00 18.01           H
ATOM    288 2HG  GLN A  65      14.364  47.715  51.403  1.00 18.01           H
ATOM    289 1HE2 GLN A  65      12.566  49.921  49.097  1.00 20.65           H
ATOM    290 2HE2 GLN A  65      12.027  48.827  50.012  1.00 20.65           H
ATOM    291  N   GLN A  66      15.931  44.069  47.801  1.00 13.27           N
ATOM    292  CA  GLN A  66      16.974  43.367  47.064  1.00 14.02           C
ATOM    293  C   GLN A  66      16.783  43.624  45.571  1.00 14.02           C
ATOM    294  O   GLN A  66      17.770  43.840  44.827  1.00 15.43           O
ATOM    295  CB  GLN A  66      16.995  41.888  47.417  1.00 16.74           C
ATOM    296  CG  GLN A  66      17.401  41.589  48.828  1.00 19.37           C
ATOM    297  CD  GLN A  66      17.186  40.165  49.260  1.00 21.67           C
ATOM    298  NE2 GLN A  66      18.258  39.486  49.621  1.00 35.93           N
ATOM    299  OE1 GLN A  66      16.124  39.620  49.223  1.00 17.66           O
ATOM    300  H   GLN A  66      15.330  43.601  48.242  1.00 15.93           H
ATOM    301  HA  GLN A  66      17.853  43.759  47.332  1.00 16.82           H
ATOM    302 1HB  GLN A  66      16.091  41.513  47.262  1.00 20.09           H
ATOM    303 2HB  GLN A  66      17.620  41.425  46.804  1.00 20.09           H
ATOM    304 1HG  GLN A  66      18.360  41.809  48.934  1.00 23.24           H
ATOM    305 2HG  GLN A  66      16.891  42.182  49.435  1.00 23.24           H
ATOM    306 1HE2 GLN A  66      18.189  38.635  49.834  1.00 43.11           H
ATOM    307 2HE2 GLN A  66      19.042  39.884  49.650  1.00 43.11           H
ATOM    308  N   VAL A  67      15.551  43.584  45.095  1.00 13.47           N
ATOM    309  CA  VAL A  67      15.272  43.824  43.676  1.00 13.96           C
ATOM    310  C   VAL A  67      15.589  45.253  43.324  1.00 14.17           C
ATOM    311  O   VAL A  67      16.306  45.531  42.370  1.00 15.83           O
ATOM    312  CB  VAL A  67      13.820  43.414  43.338  1.00 14.23           C
ATOM    313  CG1 VAL A  67      13.503  43.808  41.889  1.00 17.61           C
ATOM    314  CG2 VAL A  67      13.542  41.976  43.607  1.00 15.41           C
ATOM    315  H   VAL A  67      14.883  43.411  45.641  1.00 16.17           H
ATOM    316  HA  VAL A  67      15.884  43.238  43.144  1.00 16.75           H
ATOM    317  HB  VAL A  67      13.215  43.947  43.930  1.00 17.07           H
ATOM    318 1HG1 VAL A  67      13.702  44.759  41.758  1.00 26.42           H
ATOM    319 2HG1 VAL A  67      12.555  43.645  41.705  1.00 26.42           H
ATOM    320 3HG1 VAL A  67      14.051  43.273  41.278  1.00 26.42           H
ATOM    321 1HG2 VAL A  67      12.613  41.773  43.372  1.00 23.11           H
ATOM    322 2HG2 VAL A  67      13.688  41.787  44.558  1.00 23.11           H
ATOM    323 3HG2 VAL A  67      14.144  41.421  43.068  1.00 23.11           H
ATOM    324  N   GLN A  68      15.085  46.190  44.136  1.00 14.52           N
ATOM    325  CA  GLN A  68      15.370  47.600  43.836  1.00 16.46           C
ATOM    326  C   GLN A  68      16.817  47.987  43.927  1.00 17.71           C
ATOM    327  O   GLN A  68      17.301  48.750  43.102  1.00 19.67           O
ATOM    328  CB  GLN A  68      14.485  48.471  44.801  1.00 19.37           C
ATOM    329  CG  GLN A  68      12.968  48.329  44.734  1.00 23.99           C
ATOM    330  CD  GLN A  68      12.251  49.488  45.395  0.00 24.24           C
ATOM    331  NE2 GLN A  68      11.606  50.322  44.587  0.00 24.04           N
ATOM    332  OE1 GLN A  68      12.275  49.632  46.617  0.00 24.49           O
ATOM    333  H   GLN A  68      14.594  45.967  44.831  1.00 17.42           H
ATOM    334  HA  GLN A  68      15.065  47.780  42.900  1.00 19.75           H
ATOM    335 1HB  GLN A  68      14.765  48.267  45.729  1.00 23.25           H
ATOM    336 2HB  GLN A  68      14.705  49.421  44.635  1.00 23.25           H
ATOM    337 1HG  GLN A  68      12.690  48.273  43.785  1.00 28.79           H
ATOM    338 2HG  GLN A  68      12.701  47.486  45.178  1.00 28.79           H
ATOM    339 1HE2 GLN A  68      11.173  51.011  44.921  0.00 28.84           H
ATOM    340 2HE2 GLN A  68      11.611  50.186  43.718  0.00 28.84           H
ATOM    341  N   GLN A  69      17.518  47.444  44.912  1.00 17.58           N
ATOM    342  CA  GLN A  69      18.953  47.754  45.029  1.00 19.57           C
ATOM    343  C   GLN A  69      19.671  47.244  43.823  1.00 18.22           C
ATOM    344  O   GLN A  69      20.646  47.877  43.335  1.00 20.66           O
ATOM    345  CB  GLN A  69      19.534  47.295  46.340  1.00 24.40           C
ATOM    346  CG  GLN A  69      21.080  47.513  46.492  1.00 40.45           C
ATOM    347  CD  GLN A  69      21.512  48.976  46.430  1.00 59.96           C
ATOM    348  NE2 GLN A  69      22.635  49.174  45.756  1.00 95.21           N
ATOM    349  OE1 GLN A  69      20.889  49.939  46.863  1.00 80.60           O
ATOM    350  H   GLN A  69      17.132  46.905  45.490  1.00 21.10           H
ATOM    351  HA  GLN A  69      19.034  48.750  45.011  1.00 23.49           H
ATOM    352 1HB  GLN A  69      19.074  47.775  47.074  1.00 29.28           H
ATOM    353 2HB  GLN A  69      19.340  46.330  46.449  1.00 29.28           H
ATOM    354 1HG  GLN A  69      21.370  47.132  47.359  1.00 48.54           H
ATOM    355 2HG  GLN A  69      21.544  47.013  45.775  1.00 48.54           H
ATOM    356 1HE2 GLN A  69      22.928  49.993  45.622  1.00114.25           H
ATOM    357 2HE2 GLN A  69      23.088  48.488  45.442  1.00114.25           H
ATOM    358  N   GLN A  70      19.321  46.039  43.325  1.00 16.92           N
ATOM    359  CA  GLN A  70      19.981  45.529  42.183  1.00 17.22           C
ATOM    360  C   GLN A  70      19.727  46.423  40.979  1.00 18.21           C
ATOM    361  O   GLN A  70      20.646  46.765  40.172  1.00 20.58           O
ATOM    362  CB  GLN A  70      19.453  44.067  41.902  1.00 16.85           C
ATOM    363  CG  GLN A  70      20.106  43.555  40.598  1.00 16.73           C
ATOM    364  CD  GLN A  70      19.629  42.137  40.338  1.00 16.09           C
ATOM    365  NE2 GLN A  70      18.793  42.004  39.322  1.00 18.41           N
ATOM    366  OE1 GLN A  70      20.012  41.173  41.016  1.00 17.46           O
ATOM    367  H   GLN A  70      18.683  45.572  43.711  1.00 20.30           H
ATOM    368  HA  GLN A  70      20.964  45.492  42.362  1.00 20.66           H
ATOM    369 1HB  GLN A  70      19.689  43.471  42.657  1.00 20.22           H
ATOM    370 2HB  GLN A  70      18.468  44.076  41.807  1.00 20.22           H
ATOM    371 1HG  GLN A  70      19.853  44.141  39.841  1.00 20.08           H
ATOM    372 2HG  GLN A  70      21.092  43.569  40.687  1.00 20.08           H
ATOM    373 1HE2 GLN A  70      18.486  41.209  39.106  1.00 22.09           H
ATOM    374 2HE2 GLN A  70      18.543  42.712  38.864  1.00 22.09           H
ATOM    375  N   ILE A  71      18.477  46.866  40.762  1.00 16.89           N
ATOM    376  CA  ILE A  71      18.181  47.727  39.650  1.00 18.77           C
ATOM    377  C   ILE A  71      18.941  49.035  39.760  1.00 21.02           C
ATOM    378  O   ILE A  71      19.554  49.492  38.799  1.00 23.31           O
ATOM    379  CB  ILE A  71      16.660  47.967  39.562  1.00 18.80           C
ATOM    380  CG1 ILE A  71      15.944  46.688  39.190  1.00 18.32           C
ATOM    381  CG2 ILE A  71      16.338  49.159  38.591  1.00 23.59           C
ATOM    382  CD1 ILE A  71      14.422  46.740  39.341  1.00 20.33           C
ATOM    383  H   ILE A  71      17.830  46.625  41.310  1.00 20.27           H
ATOM    384  HA  ILE A  71      18.474  47.266  38.813  1.00 22.53           H
ATOM    385  HB  ILE A  71      16.346  48.232  40.473  1.00 22.56           H
ATOM    386 1HG1 ILE A  71      16.161  46.468  38.249  1.00 21.98           H
ATOM    387 2HG1 ILE A  71      16.293  45.955  39.757  1.00 21.98           H
ATOM    388 1HG2 ILE A  71      16.833  49.956  38.875  1.00 35.39           H
ATOM    389 2HG2 ILE A  71      15.376  49.347  38.612  1.00 35.39           H
ATOM    390 3HG2 ILE A  71      16.604  48.919  37.679  1.00 35.39           H
ATOM    391 1HD1 ILE A  71      14.038  45.879  39.075  1.00 30.50           H
ATOM    392 2HD1 ILE A  71      14.061  47.450  38.769  1.00 30.50           H
ATOM    393 3HD1 ILE A  71      14.193  46.926  40.275  1.00 30.50           H
ATOM    394  N   LYS A  72      18.980  49.632  40.954  1.00 20.94           N
ATOM    395  CA  LYS A  72      19.712  50.887  41.111  1.00 23.63           C
ATOM    396  C   LYS A  72      21.208  50.771  40.915  1.00 25.45           C
ATOM    397  O   LYS A  72      21.828  51.645  40.313  1.00 33.34           O
ATOM    398  CB  LYS A  72      19.462  51.387  42.533  1.00 28.22           C
ATOM    399  CG  LYS A  72      18.079  51.854  42.591  1.00 43.93           C
ATOM    400  CD  LYS A  72      17.921  53.346  42.837  0.00 44.80           C
ATOM    401  CE  LYS A  72      16.793  53.627  43.817  0.00 44.13           C
ATOM    402  NZ  LYS A  72      17.249  53.530  45.231  0.00 47.31           N
ATOM    403  H   LYS A  72      18.567  49.272  41.642  1.00 25.13           H
ATOM    404  HA  LYS A  72      19.351  51.558  40.463  1.00 28.35           H
ATOM    405 1HB  LYS A  72      19.604  50.655  43.184  1.00 33.86           H
ATOM    406 2HB  LYS A  72      20.083  52.127  42.751  1.00 33.86           H
ATOM    407 1HG  LYS A  72      17.633  51.626  41.738  1.00 52.72           H
ATOM    408 2HG  LYS A  72      17.612  51.365  43.314  1.00 52.72           H
ATOM    409 1HD  LYS A  72      18.768  53.712  43.197  0.00 53.77           H
ATOM    410 2HD  LYS A  72      17.732  53.801  41.978  0.00 53.77           H
ATOM    411 1HE  LYS A  72      16.435  54.534  43.650  0.00 52.96           H
ATOM    412 2HE  LYS A  72      16.060  52.978  43.665  0.00 52.96           H
ATOM    413 1HZ  LYS A  72      16.559  53.737  45.787  0.00 70.97           H
ATOM    414 2HZ  LYS A  72      17.934  54.114  45.369  0.00 70.97           H
ATOM    415 3HZ  LYS A  72      17.534  52.683  45.401  0.00 70.97           H
ATOM    416  N   SER A  73      21.787  49.680  41.362  1.00 25.05           N
ATOM    417  CA  SER A  73      23.232  49.571  41.356  1.00 27.58           C
ATOM    418  C   SER A  73      23.748  49.073  40.032  1.00 27.92           C
ATOM    419  O   SER A  73      24.809  49.468  39.547  1.00 41.41           O
ATOM    420  CB  SER A  73      23.717  48.767  42.622  1.00 32.24           C
ATOM    421  OG  SER A  73      23.255  47.413  42.498  1.00 35.03           O
ATOM    422  H   SER A  73      21.297  49.014  41.665  1.00 30.06           H
ATOM    423  HA  SER A  73      23.584  50.500  41.462  1.00 33.10           H
ATOM    424 1HB  SER A  73      24.705  48.787  42.678  1.00 38.69           H
ATOM    425 2HB  SER A  73      23.349  49.177  43.445  1.00 38.69           H
ATOM    426  N   SER A  74      23.061  48.161  39.395  1.00 25.36           N
ATOM    427  CA  SER A  74      23.590  47.459  38.222  1.00 25.94           C
ATOM    428  C   SER A  74      22.772  47.692  36.982  1.00 25.59           C
ATOM    429  O   SER A  74      23.155  47.395  35.871  1.00 27.92           O
ATOM    430  CB  SER A  74      23.646  45.941  38.529  1.00 28.24           C
ATOM    431  OG  SER A  74      22.355  45.382  38.474  1.00 22.44           O
ATOM    432  H   SER A  74      22.253  47.962  39.681  1.00 30.43           H
ATOM    433  HA  SER A  74      24.521  47.782  38.052  1.00 31.12           H
ATOM    434 1HB  SER A  74      24.231  45.491  37.870  1.00 33.89           H
ATOM    435 2HB  SER A  74      24.030  45.799  39.430  1.00 33.89           H
ATOM    436  HG  SER A  74      21.856  45.772  39.026  1.00 33.66           H
ATOM    437  N   GLY A  75      21.529  48.175  37.132  1.00 23.99           N
ATOM    438  CA  GLY A  75      20.638  48.308  36.014  1.00 25.20           C
ATOM    439  C   GLY A  75      19.962  46.990  35.647  1.00 20.07           C
ATOM    440  O   GLY A  75      19.185  47.019  34.652  1.00 25.92           O
ATOM    441  H   GLY A  75      21.254  48.416  37.932  1.00 28.79           H
ATOM    442 1HA  GLY A  75      19.944  48.979  36.233  1.00 30.24           H
ATOM    443 2HA  GLY A  75      21.147  48.640  35.233  1.00 30.24           H
ATOM    444  N   CYS A  76      20.168  45.938  36.343  1.00 18.07           N
ATOM    445  CA  CYS A  76      19.661  44.618  35.954  1.00 16.41           C
ATOM    446  C   CYS A  76      18.273  44.403  36.541  1.00 15.98           C
ATOM    447  O   CYS A  76      18.131  44.376  37.734  1.00 17.51           O
ATOM    448  CB  CYS A  76      20.649  43.567  36.413  1.00 18.12           C
ATOM    449  SG  CYS A  76      20.162  41.911  35.958  1.00 17.66           S
ATOM    450  H   CYS A  76      20.635  46.009  37.086  1.00 21.68           H
ATOM    451  HA  CYS A  76      19.595  44.582  34.957  1.00 19.69           H
ATOM    452 1HB  CYS A  76      21.535  43.762  36.017  1.00 21.74           H
ATOM    453 2HB  CYS A  76      20.740  43.617  37.398  1.00 21.74           H
ATOM    454  N   ALA A  77      17.247  44.289  35.634  1.00 15.48           N
ATOM    455  CA  ALA A  77      15.844  44.166  36.054  1.00 15.65           C
ATOM    456  C   ALA A  77      15.351  42.765  36.107  1.00 14.11           C
ATOM    457  O   ALA A  77      14.119  42.555  36.246  1.00 14.69           O
ATOM    458  CB  ALA A  77      14.972  44.970  35.084  1.00 19.01           C
ATOM    459  H   ALA A  77      17.436  44.288  34.774  1.00 18.57           H
ATOM    460  HA  ALA A  77      15.752  44.566  36.965  1.00 18.77           H
ATOM    461 1HB  ALA A  77      15.292  45.896  35.049  1.00 28.51           H
ATOM    462 2HB  ALA A  77      14.042  44.957  35.393  1.00 28.51           H
ATOM    463 3HB  ALA A  77      15.025  44.572  34.190  1.00 28.51           H
ATOM    464  N   VAL A  78      16.234  41.765  36.005  1.00 13.84           N
ATOM    465  CA  VAL A  78      15.891  40.342  36.008  1.00 13.02           C
ATOM    466  C   VAL A  78      16.559  39.708  37.208  1.00 13.13           C
ATOM    467  O   VAL A  78      17.721  39.993  37.510  1.00 15.27           O
ATOM    468  CB  VAL A  78      16.455  39.690  34.672  1.00 16.46           C
ATOM    469  CG1 VAL A  78      16.278  38.267  34.610  1.00 17.01           C
ATOM    470  CG2 VAL A  78      15.732  40.392  33.472  1.00 20.21           C
ATOM    471  H   VAL A  78      17.084  41.979  35.930  1.00 16.61           H
ATOM    472  HA  VAL A  78      14.899  40.222  36.061  1.00 15.63           H
ATOM    473  HB  VAL A  78      17.433  39.889  34.612  1.00 19.76           H
ATOM    474 1HG1 VAL A  78      16.735  37.847  35.368  1.00 25.52           H
ATOM    475 2HG1 VAL A  78      16.655  37.927  33.771  1.00 25.52           H
ATOM    476 3HG1 VAL A  78      15.321  38.055  34.647  1.00 25.52           H
ATOM    477 1HG2 VAL A  78      15.867  41.360  33.532  1.00 30.32           H
ATOM    478 2HG2 VAL A  78      14.774  40.191  33.506  1.00 30.32           H
ATOM    479 3HG2 VAL A  78      16.105  40.061  32.629  1.00 30.32           H
ATOM    480  N   TYR A  79      15.831  38.797  37.907  1.00 12.09           N
ATOM    481  CA  TYR A  79      16.307  38.206  39.138  1.00 11.69           C
ATOM    482  C   TYR A  79      15.957  36.736  39.114  1.00 11.22           C
ATOM    483  O   TYR A  79      14.770  36.361  39.180  1.00 11.91           O
ATOM    484  CB  TYR A  79      15.699  38.909  40.334  1.00 12.83           C
ATOM    485  CG  TYR A  79      16.242  38.625  41.668  1.00 13.75           C
ATOM    486  CD1 TYR A  79      17.211  39.441  42.248  1.00 18.43           C
ATOM    487  CD2 TYR A  79      15.847  37.479  42.394  1.00 15.03           C
ATOM    488  CE1 TYR A  79      17.741  39.175  43.495  1.00 22.11           C
ATOM    489  CE2 TYR A  79      16.378  37.249  43.661  1.00 17.35           C
ATOM    490  CZ  TYR A  79      17.324  38.108  44.163  1.00 20.28           C
ATOM    491  OH  TYR A  79      17.823  37.927  45.468  1.00 29.20           O
ATOM    492  H   TYR A  79      15.042  38.559  37.598  1.00 14.50           H
ATOM    493  HA  TYR A  79      17.301  38.301  39.179  1.00 14.03           H
ATOM    494 1HB  TYR A  79      15.776  39.885  40.180  1.00 15.40           H
ATOM    495 2HB  TYR A  79      14.733  38.693  40.351  1.00 15.40           H
ATOM    496  HD1 TYR A  79      17.516  40.204  41.770  1.00 22.11           H
ATOM    497  HD2 TYR A  79      15.223  36.868  42.019  1.00 18.04           H
ATOM    498  HE1 TYR A  79      18.397  39.751  43.870  1.00 26.53           H
ATOM    499  HE2 TYR A  79      16.087  36.504  44.175  1.00 20.82           H
ATOM    500  HH  TYR A  79      17.609  37.245  45.911  1.00 43.80           H
ATOM    501  N   PHE A  80      16.954  35.858  39.022  1.00 11.88           N
ATOM    502  CA  PHE A  80      16.728  34.434  38.849  1.00 11.30           C
ATOM    503  C   PHE A  80      16.490  33.742  40.167  1.00 11.53           C
ATOM    504  O   PHE A  80      17.044  34.149  41.202  1.00 12.91           O
ATOM    505  CB  PHE A  80      17.903  33.764  38.124  1.00 12.61           C
ATOM    506  CG  PHE A  80      17.978  34.181  36.659  1.00 12.47           C
ATOM    507  CD1 PHE A  80      18.766  35.260  36.302  1.00 15.48           C
ATOM    508  CD2 PHE A  80      17.261  33.496  35.709  1.00 12.78           C
ATOM    509  CE1 PHE A  80      18.819  35.616  34.958  1.00 19.50           C
ATOM    510  CE2 PHE A  80      17.314  33.860  34.360  1.00 14.54           C
ATOM    511  CZ  PHE A  80      18.098  34.915  33.986  1.00 17.93           C
ATOM    512  H   PHE A  80      17.782  36.153  39.066  1.00 14.25           H
ATOM    513  HA  PHE A  80      15.909  34.316  38.285  1.00 13.56           H
ATOM    514 1HB  PHE A  80      18.748  34.009  38.578  1.00 15.13           H
ATOM    515 2HB  PHE A  80      17.802  32.780  38.179  1.00 15.13           H
ATOM    516  HD1 PHE A  80      19.257  35.744  36.955  1.00 18.58           H
ATOM    517  HD2 PHE A  80      16.721  32.761  35.973  1.00 15.34           H
ATOM    518  HE1 PHE A  80      19.358  36.351  34.695  1.00 23.40           H
ATOM    519  HE2 PHE A  80      16.811  33.380  33.712  1.00 17.44           H
ATOM    520  HZ  PHE A  80      18.153  35.170  33.072  1.00 21.51           H
ATOM    521  N   PHE A  81      15.704  32.672  40.105  1.00 11.22           N
ATOM    522  CA  PHE A  81      15.413  31.821  41.254  1.00 11.64           C
ATOM    523  C   PHE A  81      14.961  30.460  40.708  1.00 11.28           C
ATOM    524  O   PHE A  81      14.881  30.293  39.474  1.00 12.79           O
ATOM    525  CB  PHE A  81      14.349  32.462  42.183  1.00 12.04           C
ATOM    526  CG  PHE A  81      13.000  32.660  41.592  1.00 11.21           C
ATOM    527  CD1 PHE A  81      11.942  31.808  41.875  1.00 11.24           C
ATOM    528  CD2 PHE A  81      12.730  33.731  40.743  1.00 11.27           C
ATOM    529  CE1 PHE A  81      10.673  32.030  41.397  1.00 10.86           C
ATOM    530  CE2 PHE A  81      11.453  33.953  40.245  1.00 11.12           C
ATOM    531  CZ  PHE A  81      10.423  33.115  40.565  1.00 10.90           C
ATOM    532  H   PHE A  81      15.343  32.466  39.331  1.00 13.46           H
ATOM    533  HA  PHE A  81      16.255  31.691  41.776  1.00 13.97           H
ATOM    534 1HB  PHE A  81      14.255  31.893  42.987  1.00 14.45           H
ATOM    535 2HB  PHE A  81      14.688  33.343  42.483  1.00 14.45           H
ATOM    536  HD1 PHE A  81      12.100  31.045  42.420  1.00 13.49           H
ATOM    537  HD2 PHE A  81      13.434  34.320  40.500  1.00 13.52           H
ATOM    538  HE1 PHE A  81       9.966  31.443  41.636  1.00 13.03           H
ATOM    539  HE2 PHE A  81      11.293  34.697  39.676  1.00 13.35           H
ATOM    540  HZ  PHE A  81       9.550  33.270  40.224  1.00 13.08           H
ATOM    541  N   ALA A  82      14.699  29.516  41.568  1.00 11.94           N
ATOM    542  CA  ALA A  82      14.137  28.218  41.181  1.00 11.94           C
ATOM    543  C   ALA A  82      12.841  28.015  41.923  1.00 11.15           C
ATOM    544  O   ALA A  82      12.731  28.379  43.107  1.00 12.60           O
ATOM    545  CB  ALA A  82      15.074  27.070  41.510  1.00 14.22           C
ATOM    546  H   ALA A  82      14.867  29.665  42.419  1.00 14.32           H
ATOM    547  HA  ALA A  82      13.956  28.220  40.198  1.00 14.32           H
ATOM    548 1HB  ALA A  82      15.920  27.193  41.033  1.00 21.33           H
ATOM    549 2HB  ALA A  82      14.663  26.225  41.234  1.00 21.33           H
ATOM    550 3HB  ALA A  82      15.242  27.051  42.475  1.00 21.33           H
ATOM    551  N   TYR A  83      11.842  27.442  41.245  1.00 10.59           N
ATOM    552  CA  TYR A  83      10.536  27.264  41.865  1.00 10.44           C
ATOM    553  C   TYR A  83       9.648  26.408  40.970  1.00 10.24           C
ATOM    554  O   TYR A  83       9.659  26.612  39.756  1.00 10.51           O
ATOM    555  CB  TYR A  83       9.815  28.634  41.991  1.00 10.83           C
ATOM    556  CG  TYR A  83       8.438  28.541  42.614  1.00 10.55           C
ATOM    557  CD1 TYR A  83       8.268  28.443  43.989  1.00 10.78           C
ATOM    558  CD2 TYR A  83       7.298  28.518  41.795  1.00 10.37           C
ATOM    559  CE1 TYR A  83       7.008  28.323  44.543  1.00 10.74           C
ATOM    560  CE2 TYR A  83       6.044  28.388  42.364  1.00 10.62           C
ATOM    561  CZ  TYR A  83       5.913  28.290  43.754  1.00 10.53           C
ATOM    562  OH  TYR A  83       4.640  28.161  44.249  1.00 11.83           O
ATOM    563  H   TYR A  83      11.974  27.170  40.419  1.00 12.71           H
ATOM    564  HA  TYR A  83      10.634  26.840  42.766  1.00 12.52           H
ATOM    565 1HB  TYR A  83      10.374  29.240  42.539  1.00 13.00           H
ATOM    566 2HB  TYR A  83       9.731  29.034  41.089  1.00 13.00           H
ATOM    567  HD1 TYR A  83       9.030  28.458  44.557  1.00 12.93           H
ATOM    568  HD2 TYR A  83       7.387  28.593  40.852  1.00 12.45           H
ATOM    569  HE1 TYR A  83       6.911  28.265  45.486  1.00 12.89           H
ATOM    570  HE2 TYR A  83       5.271  28.365  41.811  1.00 12.74           H
ATOM    571  N   PRO A  84       8.796  25.547  41.550  1.00 10.83           N
ATOM    572  CA  PRO A  84       8.731  25.170  42.963  1.00 11.30           C
ATOM    573  C   PRO A  84       9.795  24.238  43.444  1.00 12.34           C
ATOM    574  O   PRO A  84       9.888  24.034  44.657  1.00 14.09           O
ATOM    575  CB  PRO A  84       7.315  24.563  43.089  1.00 12.47           C
ATOM    576  CG  PRO A  84       7.093  23.945  41.704  1.00 11.90           C
ATOM    577  CD  PRO A  84       7.686  24.935  40.766  1.00 11.37           C
ATOM    578  HA  PRO A  84       8.769  26.002  43.515  1.00 13.56           H
ATOM    579 1HB  PRO A  84       7.282  23.874  43.799  1.00 14.97           H
ATOM    580 2HB  PRO A  84       6.642  25.262  43.282  1.00 14.97           H
ATOM    581 1HG  PRO A  84       7.549  23.070  41.630  1.00 14.29           H
ATOM    582 2HG  PRO A  84       6.128  23.821  41.523  1.00 14.29           H
ATOM    583 1HD  PRO A  84       8.031  24.490  39.951  1.00 13.64           H
ATOM    584 2HD  PRO A  84       7.019  25.617  40.502  1.00 13.64           H
ATOM    585  N   LEU A  85      10.582  23.623  42.544  1.00 12.14           N
ATOM    586  CA  LEU A  85      11.654  22.751  42.866  1.00 12.76           C
ATOM    587  C   LEU A  85      12.973  23.358  42.518  1.00 12.92           C
ATOM    588  O   LEU A  85      13.080  24.209  41.623  1.00 13.84           O
ATOM    589  CB  LEU A  85      11.520  21.389  42.143  1.00 13.83           C
ATOM    590  CG  LEU A  85      10.168  20.658  42.313  1.00 16.19           C
ATOM    591  CD1 LEU A  85      10.267  19.378  41.496  1.00 17.18           C
ATOM    592  CD2 LEU A  85       9.741  20.433  43.733  1.00 18.63           C
ATOM    593  H   LEU A  85      10.422  23.772  41.693  1.00 14.57           H
ATOM    594  HA  LEU A  85      11.637  22.586  43.852  1.00 15.31           H
ATOM    595 1HB  LEU A  85      11.674  21.535  41.176  1.00 16.59           H
ATOM    596 2HB  LEU A  85      12.239  20.792  42.470  1.00 16.59           H
ATOM    597  HG  LEU A  85       9.469  21.228  41.883  1.00 19.42           H
ATOM    598 1HD1 LEU A  85      10.549  19.594  40.582  1.00 25.76           H
ATOM    599 2HD1 LEU A  85       9.391  18.936  41.471  1.00 25.76           H
ATOM    600 3HD1 LEU A  85      10.922  18.777  41.906  1.00 25.76           H
ATOM    601 1HD2 LEU A  85       9.698  21.294  44.200  1.00 27.94           H
ATOM    602 2HD2 LEU A  85      10.389  19.850  44.181  1.00 27.94           H
ATOM    603 3HD2 LEU A  85       8.857  20.010  43.746  1.00 27.94           H
ATOM    604  N   THR A  86      14.023  22.899  43.159  1.00 14.72           N
ATOM    605  CA  THR A  86      15.355  23.533  43.006  1.00 18.62           C
ATOM    606  C   THR A  86      15.840  23.478  41.666  1.00 18.30           C
ATOM    607  O   THR A  86      16.684  24.318  41.245  1.00 21.23           O
ATOM    608  CB ATHR A  86      16.411  22.954  43.998  0.67 22.52           C
ATOM    609  CB BTHR A  86      16.334  22.898  44.056  0.33 23.03           C
ATOM    610  CG2ATHR A  86      15.868  23.107  45.377  0.67 25.23           C
ATOM    611  OG1ATHR A  86      16.543  21.664  43.541  0.67 33.71           O
ATOM    612  CG2BTHR A  86      16.393  21.397  44.085  0.33 24.50           C
ATOM    613  OG1BTHR A  86      17.692  23.349  43.754  0.33 33.49           O
ATOM    614  H   THR A  86      13.936  22.202  43.688  1.00 17.66           H
ATOM    615  HA ATHR A  86      15.243  24.501  43.234  1.00 22.35           H
ATOM    616  HB ATHR A  86      17.279  23.445  43.910  0.67 27.03           H
ATOM    617  HB BTHR A  86      16.083  23.226  44.966  0.33 27.63           H
ATOM    618 1HG2ATHR A  86      16.513  22.752  46.023  0.67 37.84           H
ATOM    619 2HG2ATHR A  86      15.025  22.612  45.453  0.67 37.84           H
ATOM    620 3HG2ATHR A  86      15.708  24.056  45.562  0.67 37.84           H
ATOM    621 1HG2BTHR A  86      17.026  21.109  44.775  0.33 36.75           H
ATOM    622 2HG2BTHR A  86      16.686  21.064  43.212  0.33 36.75           H
ATOM    623 3HG2BTHR A  86      15.504  21.040  44.290  0.33 36.75           H
ATOM    624  N   ASP A  87      15.511  22.544  40.796  1.00 19.88           N
ATOM    625  CA  ASP A  87      16.031  22.455  39.403  1.00 19.74           C
ATOM    626  C   ASP A  87      15.179  23.072  38.294  1.00 15.26           C
ATOM    627  O   ASP A  87      15.365  22.798  37.088  1.00 14.49           O
ATOM    628  CB  ASP A  87      16.074  20.857  39.143  1.00 22.15           C
ATOM    629  CG  ASP A  87      14.740  20.056  39.131  1.00 30.59           C
ATOM    630  OD1 ASP A  87      13.485  20.269  39.194  1.00 28.86           O
ATOM    631  OD2 ASP A  87      14.600  18.711  39.058  1.00 33.95           O
ATOM    632  H   ASP A  87      14.942  21.928  41.057  1.00 23.86           H
ATOM    633  HA  ASP A  87      16.958  22.829  39.364  1.00 23.69           H
ATOM    634 1HB  ASP A  87      16.520  20.708  38.273  1.00 26.58           H
ATOM    635 2HB  ASP A  87      16.655  20.458  39.838  1.00 26.58           H
ATOM    636  N   GLU A  88      14.247  23.915  38.670  1.00 11.98           N
ATOM    637  CA  GLU A  88      13.274  24.552  37.762  1.00 10.60           C
ATOM    638  C   GLU A  88      13.538  26.049  37.744  1.00 10.54           C
ATOM    639  O   GLU A  88      13.036  26.800  38.587  1.00 11.12           O
ATOM    640  CB  GLU A  88      11.857  24.261  38.210  1.00 11.07           C
ATOM    641  CG  GLU A  88      11.461  22.794  38.058  1.00 11.47           C
ATOM    642  CD  GLU A  88      10.179  22.461  38.749  1.00 10.82           C
ATOM    643  OE1 GLU A  88       9.809  23.050  39.763  1.00 11.88           O
ATOM    644  OE2 GLU A  88       9.455  21.523  38.205  1.00 12.25           O
ATOM    645  H   GLU A  88      14.199  24.115  39.525  1.00 14.38           H
ATOM    646  HA  GLU A  88      13.404  24.188  36.839  1.00 12.73           H
ATOM    647 1HB  GLU A  88      11.761  24.522  39.160  1.00 13.28           H
ATOM    648 2HB  GLU A  88      11.233  24.818  37.680  1.00 13.28           H
ATOM    649 1HG  GLU A  88      11.372  22.583  37.095  1.00 13.76           H
ATOM    650 2HG  GLU A  88      12.182  22.226  38.428  1.00 13.76           H
ATOM    651  N   PRO A  89      14.348  26.530  36.811  1.00 10.79           N
ATOM    652  CA  PRO A  89      14.727  27.930  36.841  1.00 10.76           C
ATOM    653  C   PRO A  89      13.604  28.849  36.394  1.00 10.22           C
ATOM    654  O   PRO A  89      12.860  28.516  35.474  1.00 10.03           O
ATOM    655  CB  PRO A  89      15.938  27.980  35.867  1.00 11.63           C
ATOM    656  CG  PRO A  89      15.580  26.936  34.867  1.00 12.83           C
ATOM    657  CD  PRO A  89      14.953  25.800  35.677  1.00 12.34           C
ATOM    658  HA  PRO A  89      15.023  28.181  37.762  1.00 12.91           H
ATOM    659 1HB  PRO A  89      16.024  28.870  35.442  1.00 13.96           H
ATOM    660 2HB  PRO A  89      16.784  27.757  36.332  1.00 13.96           H
ATOM    661 1HG  PRO A  89      14.935  27.292  34.206  1.00 15.40           H
ATOM    662 2HG  PRO A  89      16.387  26.619  34.388  1.00 15.40           H
ATOM    663 1HD  PRO A  89      14.267  25.318  35.150  1.00 14.81           H
ATOM    664 2HD  PRO A  89      15.639  25.156  35.986  1.00 14.81           H
ATOM    665  N   CYS A  90      13.539  30.007  37.039  1.00 10.02           N
ATOM    666  CA  CYS A  90      12.568  31.054  36.819  1.00  9.81           C
ATOM    667  C   CYS A  90      13.242  32.387  36.896  1.00 10.09           C
ATOM    668  O   CYS A  90      14.374  32.496  37.391  1.00 10.62           O
ATOM    669  CB  CYS A  90      11.473  30.987  37.914  1.00  9.88           C
ATOM    670  SG  CYS A  90      10.532  29.445  37.968  1.00 10.54           S
ATOM    671  H   CYS A  90      14.146  30.150  37.660  1.00 12.02           H
ATOM    672  HA  CYS A  90      12.149  30.941  35.918  1.00 11.77           H
ATOM    673 1HB  CYS A  90      11.902  31.123  38.796  1.00 11.86           H
ATOM    674 2HB  CYS A  90      10.840  31.736  37.772  1.00 11.86           H
ATOM    675  N   PHE A  91      12.559  33.463  36.501  1.00 10.35           N
ATOM    676  CA  PHE A  91      13.068  34.806  36.769  1.00 10.72           C
ATOM    677  C   PHE A  91      11.944  35.731  37.125  1.00 10.29           C
ATOM    678  O   PHE A  91      10.863  35.685  36.531  1.00 10.60           O
ATOM    679  CB  PHE A  91      13.904  35.339  35.592  1.00 11.53           C
ATOM    680  CG  PHE A  91      13.157  35.526  34.303  1.00 10.89           C
ATOM    681  CD1 PHE A  91      12.618  36.735  33.956  1.00 11.26           C
ATOM    682  CD2 PHE A  91      12.962  34.460  33.437  1.00 11.58           C
ATOM    683  CE1 PHE A  91      11.888  36.884  32.810  1.00 11.72           C
ATOM    684  CE2 PHE A  91      12.208  34.609  32.281  1.00 11.88           C
ATOM    685  CZ  PHE A  91      11.686  35.815  31.952  1.00 11.83           C
ATOM    686  H   PHE A  91      11.795  33.362  36.076  1.00 12.42           H
ATOM    687  HA  PHE A  91      13.672  34.746  37.564  1.00 12.87           H
ATOM    688 1HB  PHE A  91      14.297  36.208  35.855  1.00 13.83           H
ATOM    689 2HB  PHE A  91      14.653  34.711  35.431  1.00 13.83           H
ATOM    690  HD1 PHE A  91      12.755  37.487  34.522  1.00 13.51           H
ATOM    691  HD2 PHE A  91      13.350  33.617  33.638  1.00 13.90           H
ATOM    692  HE1 PHE A  91      11.513  37.731  32.599  1.00 14.06           H
ATOM    693  HE2 PHE A  91      12.057  33.860  31.717  1.00 14.25           H
ATOM    694  HZ  PHE A  91      11.191  35.926  31.149  1.00 14.19           H
ATOM    695  N   LEU A  92      12.240  36.642  38.045  1.00 11.11           N
ATOM    696  CA  LEU A  92      11.477  37.856  38.255  1.00 10.99           C
ATOM    697  C   LEU A  92      11.929  38.878  37.264  1.00 10.67           C
ATOM    698  O   LEU A  92      13.103  38.941  36.916  1.00 12.12           O
ATOM    699  CB  LEU A  92      11.712  38.510  39.672  1.00 14.16           C
ATOM    700  CG  LEU A  92      11.536  37.806  40.922  1.00 13.91           C
ATOM    701  CD1 LEU A  92      11.819  38.722  42.146  1.00 16.18           C
ATOM    702  CD2 LEU A  92      10.095  37.325  41.098  1.00 14.77           C
ATOM    703  H   LEU A  92      12.943  36.500  38.557  1.00 13.33           H
ATOM    704  HA  LEU A  92      10.502  37.669  38.128  1.00 13.19           H
ATOM    705 1HB  LEU A  92      12.643  38.848  39.673  1.00 16.99           H
ATOM    706 2HB  LEU A  92      11.125  39.305  39.715  1.00 16.99           H
ATOM    707  HG  LEU A  92      12.152  37.018  40.948  1.00 16.69           H
ATOM    708 1HD1 LEU A  92      11.684  38.213  42.973  1.00 24.27           H
ATOM    709 2HD1 LEU A  92      11.208  39.486  42.130  1.00 24.27           H
ATOM    710 3HD1 LEU A  92      12.744  39.042  42.107  1.00 24.27           H
ATOM    711 1HD2 LEU A  92      10.009  36.854  41.954  1.00 22.16           H
ATOM    712 2HD2 LEU A  92       9.861  36.717  40.367  1.00 22.16           H
ATOM    713 3HD2 LEU A  92       9.489  38.097  41.088  1.00 22.16           H
ATOM    714  N   VAL A  93      10.999  39.736  36.848  1.00 11.05           N
ATOM    715  CA  VAL A  93      11.345  40.886  36.004  1.00 12.14           C
ATOM    716  C   VAL A  93      10.491  42.054  36.420  1.00 11.98           C
ATOM    717  O   VAL A  93       9.267  41.914  36.601  1.00 12.43           O
ATOM    718  CB  VAL A  93      11.204  40.565  34.521  1.00 13.01           C
ATOM    719  CG1 VAL A  93       9.804  40.097  34.106  1.00 13.62           C
ATOM    720  CG2 VAL A  93      11.673  41.756  33.653  1.00 15.19           C
ATOM    721  H   VAL A  93      10.160  39.612  37.084  1.00 13.26           H
ATOM    722  HA  VAL A  93      12.301  41.122  36.179  1.00 14.56           H
ATOM    723  HB  VAL A  93      11.829  39.808  34.330  1.00 15.61           H
ATOM    724 1HG1 VAL A  93       9.795  39.907  33.144  1.00 20.44           H
ATOM    725 2HG1 VAL A  93       9.152  40.799  34.307  1.00 20.44           H
ATOM    726 3HG1 VAL A  93       9.571  39.283  34.601  1.00 20.44           H
ATOM    727 1HG2 VAL A  93      11.576  41.528  32.705  1.00 22.78           H
ATOM    728 2HG2 VAL A  93      12.613  41.952  33.847  1.00 22.78           H
ATOM    729 3HG2 VAL A  93      11.126  42.544  33.856  1.00 22.78           H
ATOM    730  N   ASP A  94      11.127  43.214  36.585  1.00 12.52           N
ATOM    731  CA  ASP A  94      10.406  44.470  36.777  1.00 12.88           C
ATOM    732  C   ASP A  94      10.169  45.023  35.407  1.00 12.96           C
ATOM    733  O   ASP A  94      11.084  45.544  34.735  1.00 14.04           O
ATOM    734  CB  ASP A  94      11.137  45.425  37.680  1.00 13.68           C
ATOM    735  CG  ASP A  94      10.327  46.699  37.909  1.00 16.73           C
ATOM    736  OD1 ASP A  94       9.610  47.161  37.047  1.00 15.69           O
ATOM    737  OD2 ASP A  94      10.558  47.336  38.981  1.00 26.03           O
ATOM    738  H   ASP A  94      12.007  43.225  36.580  1.00 15.02           H
ATOM    739  HA  ASP A  94       9.519  44.264  37.191  1.00 15.45           H
ATOM    740 1HB  ASP A  94      11.312  44.986  38.550  1.00 16.41           H
ATOM    741 2HB  ASP A  94      12.010  45.659  37.274  1.00 16.41           H
ATOM    742  N   LEU A  95       8.912  44.885  34.894  1.00 13.17           N
ATOM    743  CA  LEU A  95       8.635  45.270  33.531  1.00 12.92           C
ATOM    744  C   LEU A  95       8.706  46.762  33.326  1.00 14.51           C
ATOM    745  O   LEU A  95       8.954  47.189  32.158  1.00 15.28           O
ATOM    746  CB  LEU A  95       7.333  44.707  33.019  1.00 13.97           C
ATOM    747  CG  LEU A  95       7.300  43.186  32.760  1.00 13.48           C
ATOM    748  CD1 LEU A  95       5.938  42.735  32.281  1.00 14.93           C
ATOM    749  CD2 LEU A  95       8.326  42.753  31.708  1.00 15.06           C
ATOM    750  H   LEU A  95       8.267  44.559  35.396  1.00 15.81           H
ATOM    751  HA  LEU A  95       9.360  44.870  32.969  1.00 15.50           H
ATOM    752 1HB  LEU A  95       6.623  44.925  33.673  1.00 16.77           H
ATOM    753 2HB  LEU A  95       7.108  45.169  32.173  1.00 16.77           H
ATOM    754  HG  LEU A  95       7.507  42.713  33.617  1.00 16.17           H
ATOM    755 1HD1 LEU A  95       5.256  43.007  32.931  1.00 22.39           H
ATOM    756 2HD1 LEU A  95       5.930  41.760  32.187  1.00 22.39           H
ATOM    757 3HD1 LEU A  95       5.744  43.147  31.413  1.00 22.39           H
ATOM    758 1HD2 LEU A  95       9.222  43.030  31.992  1.00 22.60           H
ATOM    759 2HD2 LEU A  95       8.112  43.175  30.849  1.00 22.60           H
ATOM    760 3HD2 LEU A  95       8.301  41.779  31.608  1.00 22.60           H
ATOM    761  N   GLN A  96       8.523  47.579  34.338  1.00 15.26           N
ATOM    762  CA  GLN A  96       8.690  49.036  34.177  1.00 16.10           C
ATOM    763  C   GLN A  96      10.152  49.395  34.092  1.00 16.65           C
ATOM    764  O   GLN A  96      10.539  50.216  33.250  1.00 17.56           O
ATOM    765  CB  GLN A  96       7.953  49.740  35.337  1.00 17.70           C
ATOM    766  CG  GLN A  96       8.131  51.275  35.261  1.00 21.56           C
ATOM    767  CD  GLN A  96       7.237  51.952  36.323  1.00 27.62           C
ATOM    768  NE2 GLN A  96       7.335  51.612  37.544  1.00 34.88           N
ATOM    769  OE1 GLN A  96       6.598  52.871  35.905  1.00 44.36           O
ATOM    770  H   GLN A  96       8.297  47.252  35.124  1.00 18.32           H
ATOM    771  HA  GLN A  96       8.252  49.307  33.319  1.00 19.32           H
ATOM    772 1HB  GLN A  96       6.988  49.519  35.296  1.00 21.24           H
ATOM    773 2HB  GLN A  96       8.306  49.410  36.201  1.00 21.24           H
ATOM    774 1HG  GLN A  96       9.078  51.510  35.424  1.00 25.87           H
ATOM    775 2HG  GLN A  96       7.881  51.597  34.359  1.00 25.87           H
ATOM    776 1HE2 GLN A  96       6.909  52.069  38.164  1.00 41.85           H
ATOM    777 2HE2 GLN A  96       7.828  50.920  37.769  1.00 41.85           H
ATOM    778  N   ALA A  97      11.012  48.816  34.954  1.00 16.37           N
ATOM    779  CA  ALA A  97      12.420  49.070  34.805  1.00 16.97           C
ATOM    780  C   ALA A  97      12.926  48.622  33.439  1.00 16.23           C
ATOM    781  O   ALA A  97      13.742  49.299  32.805  1.00 17.99           O
ATOM    782  CB  ALA A  97      13.192  48.382  35.947  1.00 16.98           C
ATOM    783  H   ALA A  97      10.716  48.292  35.597  1.00 19.64           H
ATOM    784  HA  ALA A  97      12.566  50.056  34.881  1.00 20.36           H
ATOM    785 1HB  ALA A  97      12.843  48.691  36.810  1.00 25.47           H
ATOM    786 2HB  ALA A  97      14.143  48.608  35.881  1.00 25.47           H
ATOM    787 3HB  ALA A  97      13.082  47.411  35.879  1.00 25.47           H
ATOM    788  N   LEU A  98      12.414  47.515  32.955  1.00 14.94           N
ATOM    789  CA  LEU A  98      12.862  46.966  31.684  1.00 14.29           C
ATOM    790  C   LEU A  98      12.452  47.865  30.491  1.00 15.07           C
ATOM    791  O   LEU A  98      13.265  48.150  29.631  1.00 15.83           O
ATOM    792  CB  LEU A  98      12.334  45.551  31.516  1.00 13.87           C
ATOM    793  CG  LEU A  98      12.838  44.838  30.264  1.00 14.45           C
ATOM    794  CD1 LEU A  98      14.283  44.403  30.449  1.00 15.99           C
ATOM    795  CD2 LEU A  98      11.919  43.637  29.954  1.00 14.71           C
ATOM    796  H   LEU A  98      11.788  47.096  33.410  1.00 17.93           H
ATOM    797  HA  LEU A  98      13.861  46.920  31.703  1.00 17.14           H
ATOM    798 1HB  LEU A  98      12.595  45.020  32.310  1.00 16.65           H
ATOM    799 2HB  LEU A  98      11.345  45.583  31.488  1.00 16.65           H
ATOM    800  HG  LEU A  98      12.793  45.476  29.497  1.00 17.34           H
ATOM    801 1HD1 LEU A  98      14.594  43.950  29.638  1.00 23.98           H
ATOM    802 2HD1 LEU A  98      14.344  43.789  31.210  1.00 23.98           H
ATOM    803 3HD1 LEU A  98      14.841  45.191  30.619  1.00 23.98           H
ATOM    804 1HD2 LEU A  98      12.244  43.175  29.153  1.00 22.06           H
ATOM    805 2HD2 LEU A  98      11.005  43.956  29.799  1.00 22.06           H
ATOM    806 3HD2 LEU A  98      11.923  43.017  30.714  1.00 22.06           H
ATOM    807  N   THR A  99      11.154  48.188  30.430  1.00 15.21           N
ATOM    808  CA  THR A  99      10.552  48.798  29.251  1.00 15.38           C
ATOM    809  C   THR A  99      10.400  50.309  29.351  1.00 16.12           C
ATOM    810  O   THR A  99      10.140  50.954  28.306  1.00 18.42           O
ATOM    811  CB  THR A  99       9.143  48.226  28.943  1.00 14.89           C
ATOM    812  CG2 THR A  99       9.128  46.715  28.830  1.00 15.44           C
ATOM    813  OG1 THR A  99       8.228  48.654  29.941  1.00 15.09           O
ATOM    814  H   THR A  99      10.644  48.026  31.129  1.00 18.25           H
ATOM    815  HA  THR A  99      11.142  48.601  28.468  1.00 18.45           H
ATOM    816  HB  THR A  99       8.842  48.603  28.068  1.00 17.87           H
ATOM    817 1HG2 THR A  99       8.215  46.411  28.640  1.00 23.17           H
ATOM    818 2HG2 THR A  99       9.434  46.321  29.673  1.00 23.17           H
ATOM    819 3HG2 THR A  99       9.724  46.436  28.104  1.00 23.17           H
ATOM    820  N   GLY A 100      10.429  50.862  30.501  1.00 16.88           N
ATOM    821  CA  GLY A 100      10.078  52.259  30.712  1.00 18.81           C
ATOM    822  C   GLY A 100       8.587  52.490  30.794  1.00 19.89           C
ATOM    823  O   GLY A 100       8.208  53.623  31.114  1.00 24.72           O
ATOM    824  H   GLY A 100      10.672  50.379  31.195  1.00 20.25           H
ATOM    825 1HA  GLY A 100      10.498  52.572  31.552  1.00 22.57           H
ATOM    826 2HA  GLY A 100      10.447  52.799  29.970  1.00 22.57           H
ATOM    827  N   GLN A 101       7.742  51.565  30.675  1.00 17.57           N
ATOM    828  CA  GLN A 101       6.290  51.598  30.691  1.00 18.88           C
ATOM    829  C   GLN A 101       5.740  51.066  32.003  1.00 17.98           C
ATOM    830  O   GLN A 101       6.261  50.099  32.549  1.00 17.33           O
ATOM    831  CB  GLN A 101       5.683  50.804  29.559  1.00 19.58           C
ATOM    832  CG  GLN A 101       6.073  51.232  28.182  1.00 21.63           C
ATOM    833  CD  GLN A 101       5.433  50.411  27.085  1.00 26.12           C
ATOM    834  NE2 GLN A 101       4.150  50.110  27.176  1.00 32.02           N
ATOM    835  OE1 GLN A 101       6.097  49.985  26.131  1.00 32.74           O
ATOM    836  H   GLN A 101       8.089  50.764  30.562  1.00 21.08           H
ATOM    837  HA  GLN A 101       6.000  52.550  30.595  1.00 22.66           H
ATOM    838 1HB  GLN A 101       5.939  49.853  29.673  1.00 23.49           H
ATOM    839 2HB  GLN A 101       4.697  50.857  29.634  1.00 23.49           H
ATOM    840 1HG  GLN A 101       5.821  52.182  28.059  1.00 25.96           H
ATOM    841 2HG  GLN A 101       7.058  51.170  28.094  1.00 25.96           H
ATOM    842 1HE2 GLN A 101       3.771  49.610  26.560  1.00 38.42           H
ATOM    843 2HE2 GLN A 101       3.675  50.411  27.853  1.00 38.42           H
ATOM    844  N   GLN A 102       4.670  51.700  32.476  1.00 20.51           N
ATOM    845  CA  GLN A 102       4.067  51.268  33.744  1.00 22.69           C
ATOM    846  C   GLN A 102       3.196  50.084  33.527  1.00 18.73           C
ATOM    847  O   GLN A 102       1.943  50.198  33.520  1.00 23.40           O
ATOM    848  CB AGLN A 102       3.287  52.438  34.349  0.55 36.97           C
ATOM    849  CB BGLN A 102       3.276  52.484  34.294  0.45 36.25           C
ATOM    850  CG AGLN A 102       2.874  52.013  35.774  0.55 39.06           C
ATOM    851  CG BGLN A 102       2.897  52.330  35.772  0.45 38.54           C
ATOM    852  CD AGLN A 102       3.955  51.478  36.685  0.55 49.22           C
ATOM    853  CD BGLN A 102       1.993  53.351  36.425  0.45 41.04           C
ATOM    854  NE2AGLN A 102       4.242  50.186  36.572  0.00 45.19           N
ATOM    855  OE1AGLN A 102       4.530  52.212  37.491  0.00 48.32           O
ATOM    856  NE2BGLN A 102       1.031  53.912  35.689  0.45 43.23           N
ATOM    857  OE1BGLN A 102       2.191  53.709  37.600  0.45 41.40           O
ATOM    858  H   GLN A 102       4.325  52.376  32.030  1.00 24.61           H
ATOM    859  HA AGLN A 102       4.799  51.013  34.375  1.00 27.23           H
ATOM    860 1HB AGLN A 102       3.854  53.249  34.382  0.55 44.37           H
ATOM    861 2HB AGLN A 102       2.485  52.636  33.802  0.55 44.37           H
ATOM    862 1HB BGLN A 102       3.825  53.302  34.186  0.45 43.50           H
ATOM    863 2HB BGLN A 102       2.451  52.602  33.759  0.45 43.50           H
ATOM    864 1HG AGLN A 102       2.461  52.796  36.217  0.55 46.87           H
ATOM    865 2HG AGLN A 102       2.173  51.319  35.693  0.55 46.87           H
ATOM    866 1HG BGLN A 102       2.467  51.444  35.876  0.45 46.24           H
ATOM    867 2HG BGLN A 102       3.739  52.303  36.292  0.45 46.24           H
ATOM    868 1HE2AGLN A 102       4.862  49.827  37.082  0.00 54.23           H
ATOM    869 2HE2AGLN A 102       3.812  49.689  35.986  0.00 54.23           H
ATOM    870 1HE2BGLN A 102       0.526  54.545  36.033  0.45 51.88           H
ATOM    871 2HE2BGLN A 102       0.902  53.648  34.859  0.45 51.88           H
ATOM    872  N   ILE A 103       3.698  48.940  33.385  1.00 14.65           N
ATOM    873  CA  ILE A 103       2.970  47.685  33.159  1.00 13.21           C
ATOM    874  C   ILE A 103       2.649  47.077  34.506  1.00 12.53           C
ATOM    875  O   ILE A 103       3.570  46.632  35.227  1.00 13.92           O
ATOM    876  CB AILE A 103       3.769  46.740  32.242  0.58 14.69           C
ATOM    877  CB BILE A 103       3.826  46.689  32.340  0.42 12.45           C
ATOM    878  CG1AILE A 103       4.029  47.389  30.842  0.58 17.10           C
ATOM    879  CG2AILE A 103       3.041  45.425  32.092  0.58 14.13           C
ATOM    880  CG1BILE A 103       4.353  47.248  31.003  0.42 15.08           C
ATOM    881  CG2BILE A 103       3.025  45.428  32.069  0.42 13.56           C
ATOM    882  CD1AILE A 103       5.257  46.741  30.218  0.58 17.36           C
ATOM    883  CD1BILE A 103       3.327  47.991  30.193  0.42 16.63           C
ATOM    884  H   ILE A 103       4.576  48.886  33.425  1.00 17.59           H
ATOM    885  HA AILE A 103       2.107  47.904  32.704  1.00 15.85           H
ATOM    886  HB AILE A 103       4.653  46.560  32.672  0.58 17.62           H
ATOM    887  HB BILE A 103       4.616  46.435  32.897  0.42 14.94           H
ATOM    888 1HG1AILE A 103       3.243  47.254  30.256  0.58 20.52           H
ATOM    889 2HG1AILE A 103       4.178  48.363  30.944  0.58 20.52           H
ATOM    890 1HG2AILE A 103       3.557  44.830  31.508  0.58 21.20           H
ATOM    891 2HG2AILE A 103       2.158  45.584  31.698  0.58 21.20           H
ATOM    892 3HG2AILE A 103       2.935  45.008  32.971  0.58 21.20           H
ATOM    893 1HG1BILE A 103       5.111  47.857  31.190  0.42 18.09           H
ATOM    894 2HG1BILE A 103       4.701  46.497  30.460  0.42 18.09           H
ATOM    895 1HG2BILE A 103       2.670  45.079  32.914  0.42 20.33           H
ATOM    896 2HG2BILE A 103       3.605  44.756  31.655  0.42 20.33           H
ATOM    897 3HG2BILE A 103       2.282  45.636  31.464  0.42 20.33           H
ATOM    898 1HD1AILE A 103       5.433  47.146  29.343  0.58 26.04           H
ATOM    899 2HD1AILE A 103       5.098  45.780  30.106  0.58 26.04           H
ATOM    900 3HD1AILE A 103       6.032  46.877  30.802  0.58 26.04           H
ATOM    901 1HD1BILE A 103       3.735  48.307  29.359  0.42 24.95           H
ATOM    902 2HD1BILE A 103       3.000  48.758  30.707  0.42 24.95           H
ATOM    903 3HD1BILE A 103       2.580  47.393  29.985  0.42 24.95           H
ATOM    904  N   THR A 104       1.377  47.031  34.848  1.00 12.60           N
ATOM    905  CA  THR A 104       0.935  46.590  36.163  1.00 12.36           C
ATOM    906  C   THR A 104       0.022  45.375  36.102  1.00 11.67           C
ATOM    907  O   THR A 104      -0.312  44.835  37.161  1.00 12.03           O
ATOM    908  CB  THR A 104       0.252  47.685  36.974  1.00 14.31           C
ATOM    909  CG2 THR A 104       1.177  48.901  37.177  1.00 16.63           C
ATOM    910  OG1 THR A 104      -0.899  48.126  36.288  1.00 17.28           O
ATOM    911  H   THR A 104       0.771  47.277  34.259  1.00 15.12           H
ATOM    912  HA  THR A 104       1.752  46.317  36.670  1.00 14.83           H
ATOM    913  HB  THR A 104      -0.014  47.320  37.866  1.00 17.17           H
ATOM    914 1HG2 THR A 104       0.708  49.583  37.702  1.00 24.95           H
ATOM    915 2HG2 THR A 104       1.424  49.273  36.305  1.00 24.95           H
ATOM    916 3HG2 THR A 104       1.985  48.620  37.655  1.00 24.95           H
ATOM    917  N   GLU A 105      -0.379  44.909  34.935  1.00 11.64           N
ATOM    918  CA  GLU A 105      -1.280  43.757  34.824  1.00 11.57           C
ATOM    919  C   GLU A 105      -1.103  43.204  33.403  1.00 12.10           C
ATOM    920  O   GLU A 105      -1.054  43.979  32.453  1.00 14.01           O
ATOM    921  CB  GLU A 105      -2.703  44.220  35.086  1.00 12.66           C
ATOM    922  CG  GLU A 105      -3.725  43.098  35.098  1.00 13.37           C
ATOM    923  CD  GLU A 105      -5.108  43.611  35.506  1.00 15.78           C
ATOM    924  OE1 GLU A 105      -5.403  44.821  35.482  1.00 21.66           O
ATOM    925  OE2 GLU A 105      -5.937  42.778  35.913  1.00 17.79           O
ATOM    926  H   GLU A 105      -0.098  45.303  34.199  1.00 13.97           H
ATOM    927  HA  GLU A 105      -1.022  43.059  35.493  1.00 13.88           H
ATOM    928 1HB  GLU A 105      -2.729  44.685  35.960  1.00 15.20           H
ATOM    929 2HB  GLU A 105      -2.957  44.876  34.390  1.00 15.20           H
ATOM    930 1HG  GLU A 105      -3.778  42.693  34.196  1.00 16.05           H
ATOM    931 2HG  GLU A 105      -3.435  42.395  35.732  1.00 16.05           H
ATOM    932  N   ILE A 106      -1.026  41.886  33.319  1.00 11.50           N
ATOM    933  CA  ILE A 106      -0.860  41.197  32.032  1.00 12.26           C
ATOM    934  C   ILE A 106      -1.919  40.080  32.014  1.00 11.61           C
ATOM    935  O   ILE A 106      -2.375  39.592  33.056  1.00 11.90           O
ATOM    936  CB  ILE A 106       0.528  40.702  31.792  1.00 13.42           C
ATOM    937  CG1 ILE A 106       0.925  39.570  32.738  1.00 13.66           C
ATOM    938  CG2 ILE A 106       1.551  41.824  31.864  1.00 15.08           C
ATOM    939  CD1 ILE A 106       2.338  39.073  32.642  1.00 15.80           C
ATOM    940  H   ILE A 106      -1.076  41.408  34.055  1.00 13.80           H
ATOM    941  HA  ILE A 106      -1.085  41.845  31.304  1.00 14.72           H
ATOM    942  HB  ILE A 106       0.556  40.334  30.863  1.00 16.11           H
ATOM    943 1HG1 ILE A 106       0.769  39.875  33.667  1.00 16.40           H
ATOM    944 2HG1 ILE A 106       0.319  38.804  32.574  1.00 16.40           H
ATOM    945 1HG2 ILE A 106       2.447  41.459  31.706  1.00 22.62           H
ATOM    946 2HG2 ILE A 106       1.519  42.239  32.751  1.00 22.62           H
ATOM    947 3HG2 ILE A 106       1.347  42.495  31.181  1.00 22.62           H
ATOM    948 1HD1 ILE A 106       2.475  38.349  33.287  1.00 23.71           H
ATOM    949 2HD1 ILE A 106       2.956  39.809  32.839  1.00 23.71           H
ATOM    950 3HD1 ILE A 106       2.506  38.741  31.735  1.00 23.71           H
ATOM    951  N   PRO A 107      -2.293  39.584  30.817  1.00 11.22           N
ATOM    952  CA  PRO A 107      -3.312  38.538  30.777  1.00 10.85           C
ATOM    953  C   PRO A 107      -2.750  37.202  31.181  1.00 10.99           C
ATOM    954  O   PRO A 107      -1.569  36.931  31.024  1.00 11.71           O
ATOM    955  CB  PRO A 107      -3.738  38.524  29.282  1.00 11.69           C
ATOM    956  CG  PRO A 107      -3.153  39.744  28.640  1.00 15.79           C
ATOM    957  CD  PRO A 107      -1.921  40.064  29.485  1.00 11.60           C
ATOM    958  HA  PRO A 107      -4.087  38.781  31.360  1.00 13.01           H
ATOM    959 1HB  PRO A 107      -3.399  37.707  28.837  1.00 14.03           H
ATOM    960 2HB  PRO A 107      -4.725  38.535  29.207  1.00 14.03           H
ATOM    961 1HG  PRO A 107      -2.899  39.562  27.701  1.00 18.94           H
ATOM    962 2HG  PRO A 107      -3.797  40.496  28.658  1.00 18.94           H
ATOM    963 1HD  PRO A 107      -1.122  39.587  29.145  1.00 13.92           H
ATOM    964 2HD  PRO A 107      -1.738  41.037  29.495  1.00 13.92           H
ATOM    965  N   ASN A 108      -3.657  36.305  31.648  1.00 10.78           N
ATOM    966  CA  ASN A 108      -3.328  34.921  31.772  1.00 11.30           C
ATOM    967  C   ASN A 108      -3.803  34.198  30.531  1.00 10.93           C
ATOM    968  O   ASN A 108      -5.007  33.877  30.426  1.00 11.43           O
ATOM    969  CB  ASN A 108      -3.966  34.251  32.999  1.00 11.90           C
ATOM    970  CG  ASN A 108      -3.690  32.779  33.007  1.00 11.54           C
ATOM    971  ND2 ASN A 108      -4.447  32.011  33.747  1.00 12.55           N
ATOM    972  OD1 ASN A 108      -2.750  32.307  32.322  1.00 11.63           O
ATOM    973  H   ASN A 108      -4.460  36.581  31.878  1.00 12.94           H
ATOM    974  HA  ASN A 108      -2.334  34.831  31.836  1.00 13.56           H
ATOM    975 1HB  ASN A 108      -3.602  34.659  33.824  1.00 14.29           H
ATOM    976 2HB  ASN A 108      -4.944  34.404  32.988  1.00 14.29           H
ATOM    977 1HD2 ASN A 108      -4.302  31.144  33.772  1.00 15.06           H
ATOM    978 2HD2 ASN A 108      -5.101  32.362  34.219  1.00 15.06           H
ATOM    979  N   PRO A 109      -2.933  33.880  29.560  1.00 11.03           N
ATOM    980  CA  PRO A 109      -3.411  33.238  28.318  1.00 11.21           C
ATOM    981  C   PRO A 109      -3.908  31.823  28.513  1.00 11.16           C
ATOM    982  O   PRO A 109      -4.536  31.271  27.606  1.00 12.66           O
ATOM    983  CB  PRO A 109      -2.168  33.271  27.413  1.00 11.82           C
ATOM    984  CG  PRO A 109      -1.050  33.246  28.354  1.00 13.04           C
ATOM    985  CD  PRO A 109      -1.462  34.081  29.561  1.00 11.72           C
ATOM    986  HA  PRO A 109      -4.136  33.794  27.913  1.00 13.45           H
ATOM    987 1HB  PRO A 109      -2.145  32.485  26.813  1.00 14.19           H
ATOM    988 2HB  PRO A 109      -2.151  34.096  26.865  1.00 14.19           H
ATOM    989 1HG  PRO A 109      -0.855  32.315  28.631  1.00 15.65           H
ATOM    990 2HG  PRO A 109      -0.238  33.626  27.935  1.00 15.65           H
ATOM    991 1HD  PRO A 109      -1.050  33.743  30.396  1.00 14.07           H
ATOM    992 2HD  PRO A 109      -1.225  35.035  29.442  1.00 14.07           H
ATOM    993  N   TYR A 110      -3.634  31.213  29.663  1.00 11.01           N
ATOM    994  CA  TYR A 110      -4.060  29.852  29.976  1.00 10.90           C
ATOM    995  C   TYR A 110      -5.410  29.805  30.718  1.00 11.87           C
ATOM    996  O   TYR A 110      -5.808  28.707  31.108  1.00 12.26           O
ATOM    997  CB  TYR A 110      -2.982  29.129  30.740  1.00 11.41           C
ATOM    998  CG  TYR A 110      -1.759  28.777  29.972  1.00 10.87           C
ATOM    999  CD1 TYR A 110      -0.584  29.520  30.061  1.00 10.65           C
ATOM   1000  CD2 TYR A 110      -1.726  27.644  29.183  1.00 11.57           C
ATOM   1001  CE1 TYR A 110       0.552  29.137  29.365  1.00 10.93           C
ATOM   1002  CE2 TYR A 110      -0.587  27.227  28.532  1.00 11.27           C
ATOM   1003  CZ  TYR A 110       0.569  27.980  28.623  1.00 10.34           C
ATOM   1004  OH  TYR A 110       1.684  27.500  27.994  1.00 11.10           O
ATOM   1005  H   TYR A 110      -3.171  31.653  30.268  1.00 13.21           H
ATOM   1006  HA  TYR A 110      -4.183  29.372  29.107  1.00 13.08           H
ATOM   1007 1HB  TYR A 110      -2.715  29.693  31.508  1.00 13.69           H
ATOM   1008 2HB  TYR A 110      -3.369  28.295  31.107  1.00 13.69           H
ATOM   1009  HD1 TYR A 110      -0.559  30.299  30.605  1.00 12.78           H
ATOM   1010  HD2 TYR A 110      -2.521  27.132  29.085  1.00 13.89           H
ATOM   1011  HE1 TYR A 110       1.330  29.681  29.402  1.00 13.12           H
ATOM   1012  HE2 TYR A 110      -0.595  26.426  28.023  1.00 13.53           H
ATOM   1013  N   TYR A 111      -6.120  30.927  30.841  1.00 11.43           N
ATOM   1014  CA  TYR A 111      -7.441  30.875  31.510  1.00 11.38           C
ATOM   1015  C   TYR A 111      -8.298  29.796  30.878  1.00 11.44           C
ATOM   1016  O   TYR A 111      -8.435  29.718  29.650  1.00 12.24           O
ATOM   1017  CB  TYR A 111      -8.097  32.244  31.355  1.00 12.36           C
ATOM   1018  CG  TYR A 111      -9.518  32.256  31.905  1.00 12.32           C
ATOM   1019  CD1 TYR A 111      -9.764  32.428  33.218  1.00 12.71           C
ATOM   1020  CD2 TYR A 111     -10.628  32.032  31.120  1.00 17.24           C
ATOM   1021  CE1 TYR A 111     -11.057  32.449  33.743  1.00 12.50           C
ATOM   1022  CE2 TYR A 111     -11.918  32.080  31.624  1.00 18.65           C
ATOM   1023  CZ  TYR A 111     -12.097  32.306  32.945  1.00 13.75           C
ATOM   1024  OH  TYR A 111     -13.419  32.342  33.421  1.00 15.74           O
ATOM   1025  H   TYR A 111      -5.807  31.688  30.529  1.00 13.72           H
ATOM   1026  HA  TYR A 111      -7.315  30.675  32.482  1.00 13.66           H
ATOM   1027 1HB  TYR A 111      -7.556  32.921  31.833  1.00 14.83           H
ATOM   1028 2HB  TYR A 111      -8.116  32.490  30.396  1.00 14.83           H
ATOM   1029  HD1 TYR A 111      -9.028  32.540  33.809  1.00 15.25           H
ATOM   1030  HD2 TYR A 111     -10.504  31.839  30.199  1.00 20.68           H
ATOM   1031  HE1 TYR A 111     -11.188  32.566  34.676  1.00 15.00           H
ATOM   1032  HE2 TYR A 111     -12.665  31.954  31.050  1.00 22.38           H
ATOM   1033  N   GLY A 112      -8.887  28.962  31.725  1.00 11.43           N
ATOM   1034  CA  GLY A 112      -9.761  27.902  31.299  1.00 12.32           C
ATOM   1035  C   GLY A 112      -9.088  26.694  30.691  1.00 11.87           C
ATOM   1036  O   GLY A 112      -9.745  25.739  30.302  1.00 13.34           O
ATOM   1037  H   GLY A 112      -8.737  29.064  32.586  1.00 13.71           H
ATOM   1038 1HA  GLY A 112     -10.290  27.601  32.081  1.00 14.79           H
ATOM   1039 2HA  GLY A 112     -10.396  28.270  30.636  1.00 14.79           H
ATOM   1040  N   LYS A 113      -7.730  26.676  30.603  1.00 11.73           N
ATOM   1041  CA  LYS A 113      -7.031  25.539  30.039  1.00 12.06           C
ATOM   1042  C   LYS A 113      -6.710  24.472  31.050  1.00 12.35           C
ATOM   1043  O   LYS A 113      -6.364  23.342  30.680  1.00 14.92           O
ATOM   1044  CB  LYS A 113      -5.762  25.988  29.318  1.00 13.50           C
ATOM   1045  CG  LYS A 113      -6.033  26.964  28.144  1.00 17.78           C
ATOM   1046  CD  LYS A 113      -6.849  26.303  27.019  1.00 29.65           C
ATOM   1047  CE  LYS A 113      -6.400  26.942  25.693  1.00 52.16           C
ATOM   1048  NZ  LYS A 113      -4.915  26.927  25.575  0.00 52.10           N
ATOM   1049  H   LYS A 113      -7.268  27.367  30.892  1.00 14.07           H
ATOM   1050  HA  LYS A 113      -7.633  25.129  29.353  1.00 14.47           H
ATOM   1051 1HB  LYS A 113      -5.163  26.430  29.970  1.00 16.19           H
ATOM   1052 2HB  LYS A 113      -5.292  25.190  28.968  1.00 16.19           H
ATOM   1053 1HG  LYS A 113      -6.526  27.753  28.484  1.00 21.33           H
ATOM   1054 2HG  LYS A 113      -5.170  27.281  27.778  1.00 21.33           H
ATOM   1055 1HD  LYS A 113      -6.683  25.327  27.005  1.00 35.58           H
ATOM   1056 2HD  LYS A 113      -7.817  26.455  27.163  1.00 35.58           H
ATOM   1057 1HE  LYS A 113      -6.795  26.443  24.936  1.00 62.60           H
ATOM   1058 2HE  LYS A 113      -6.725  27.876  25.649  1.00 62.60           H
ATOM   1059 1HZ  LYS A 113      -4.671  27.301  24.782  0.00 78.15           H
ATOM   1060 2HZ  LYS A 113      -4.616  26.069  25.612  0.00 78.15           H
ATOM   1061 3HZ  LYS A 113      -4.552  27.405  26.260  0.00 78.15           H
ATOM   1062  N   TYR A 114      -6.747  24.817  32.337  1.00 11.52           N
ATOM   1063  CA  TYR A 114      -6.462  23.925  33.430  1.00 11.52           C
ATOM   1064  C   TYR A 114      -7.555  24.078  34.483  1.00 11.78           C
ATOM   1065  O   TYR A 114      -8.290  25.070  34.480  1.00 12.32           O
ATOM   1066  CB  TYR A 114      -5.081  24.231  34.087  1.00 12.18           C
ATOM   1067  CG  TYR A 114      -3.983  24.115  33.011  1.00 11.41           C
ATOM   1068  CD1 TYR A 114      -3.364  25.235  32.513  1.00 11.62           C
ATOM   1069  CD2 TYR A 114      -3.661  22.909  32.476  1.00 12.63           C
ATOM   1070  CE1 TYR A 114      -2.402  25.153  31.510  1.00 12.40           C
ATOM   1071  CE2 TYR A 114      -2.739  22.785  31.451  1.00 13.61           C
ATOM   1072  CZ  TYR A 114      -2.127  23.913  30.963  1.00 13.05           C
ATOM   1073  OH  TYR A 114      -1.220  23.867  29.946  1.00 16.21           O
ATOM   1074  H   TYR A 114      -6.960  25.649  32.532  1.00 13.83           H
ATOM   1075  HA  TYR A 114      -6.462  22.983  33.093  1.00 13.83           H
ATOM   1076 1HB  TYR A 114      -5.084  25.145  34.468  1.00 14.62           H
ATOM   1077 2HB  TYR A 114      -4.905  23.589  34.820  1.00 14.62           H
ATOM   1078  HD1 TYR A 114      -3.598  26.087  32.862  1.00 13.94           H
ATOM   1079  HD2 TYR A 114      -4.080  22.127  32.815  1.00 15.16           H
ATOM   1080  HE1 TYR A 114      -1.947  25.928  31.207  1.00 14.88           H
ATOM   1081  HE2 TYR A 114      -2.532  21.931  31.090  1.00 16.34           H
ATOM   1082  HH  TYR A 114      -1.119  23.072  29.696  1.00 24.31           H
ATOM   1083  N  AALA A 115      -7.674  23.145  35.410  0.66 12.59           N
ATOM   1084  N  BALA A 115      -7.558  23.060  35.324  0.34 12.67           N
ATOM   1085  CA AALA A 115      -8.730  23.297  36.430  0.66 12.37           C
ATOM   1086  CA BALA A 115      -8.526  22.921  36.392  0.34 12.01           C
ATOM   1087  C  AALA A 115      -8.587  24.562  37.234  0.66 11.84           C
ATOM   1088  C  BALA A 115      -8.133  23.750  37.595  0.34 12.03           C
ATOM   1089  O  AALA A 115      -7.487  25.128  37.490  0.66 11.62           O
ATOM   1090  O  BALA A 115      -6.988  24.023  37.807  0.34 12.53           O
ATOM   1091  CB AALA A 115      -8.636  22.117  37.419  0.66 15.29           C
ATOM   1092  CB BALA A 115      -8.588  21.475  36.900  0.34 13.05           C
ATOM   1093  H  AALA A 115      -7.134  22.449  35.420  0.66 15.11           H
ATOM   1094  H  BALA A 115      -6.942  22.437  35.232  0.34 15.21           H
ATOM   1095  HA AALA A 115      -9.625  23.286  35.985  0.66 14.85           H
ATOM   1096 1HB AALA A 115      -8.716  21.272  36.929  0.66 22.94           H
ATOM   1097 2HB AALA A 115      -9.359  22.183  38.077  0.66 22.94           H
ATOM   1098 3HB AALA A 115      -7.771  22.146  37.880  0.66 22.94           H
ATOM   1099  HA BALA A 115      -9.429  23.203  36.067  0.34 14.42           H
ATOM   1100 1HB BALA A 115      -8.845  20.880  36.165  0.34 19.58           H
ATOM   1101 2HB BALA A 115      -9.249  21.410  37.620  0.34 19.58           H
ATOM   1102 3HB BALA A 115      -7.708  21.211  37.241  0.34 19.58           H
ATOM   1103  N  AGLY A 116      -9.697  25.053  37.735  0.66 13.65           N
ATOM   1104  N  BGLY A 116      -9.176  24.053  38.364  0.34 11.46           N
ATOM   1105  CA AGLY A 116      -9.580  26.197  38.706  0.66 16.78           C
ATOM   1106  CA BGLY A 116      -9.152  24.654  39.635  0.34 14.82           C
ATOM   1107  C  AGLY A 116      -9.060  25.595  39.983  0.66 14.47           C
ATOM   1108  C  BGLY A 116      -8.758  26.114  39.629  0.34 16.36           C
ATOM   1109  O  AGLY A 116      -9.101  24.355  40.130  0.66 14.14           O
ATOM   1110  O  BGLY A 116      -8.619  26.814  38.594  0.34 13.36           O
ATOM   1111  H  AGLY A 116     -10.481  24.725  37.512  0.66 16.38           H
ATOM   1112  H  BGLY A 116      -9.971  23.854  38.041  0.34 13.75           H
ATOM   1113 1HA AGLY A 116      -8.953  26.883  38.363  0.66 20.14           H
ATOM   1114 2HA AGLY A 116     -10.463  26.620  38.854  0.66 20.14           H
ATOM   1115 1HA BGLY A 116     -10.052  24.571  40.042  0.34 17.79           H
ATOM   1116 2HA BGLY A 116      -8.517  24.157  40.209  0.34 17.79           H
ATOM   1117  N  APRO A 117      -8.488  26.382  40.903  0.66 11.90           N
ATOM   1118  N  BPRO A 117      -8.482  26.611  40.850  0.34 13.08           N
ATOM   1119  CA APRO A 117      -8.437  27.839  40.795  0.66 14.10           C
ATOM   1120  CA BPRO A 117      -8.130  28.031  41.027  0.34 13.33           C
ATOM   1121  C  APRO A 117      -7.353  28.352  39.910  0.66 12.82           C
ATOM   1122  C  BPRO A 117      -7.134  28.564  40.042  0.34 15.32           C
ATOM   1123  O  APRO A 117      -7.508  29.498  39.413  0.66 14.29           O
ATOM   1124  O  BPRO A 117      -7.262  29.639  39.469  0.34 16.82           O
ATOM   1125  CB APRO A 117      -8.212  28.290  42.297  0.66 13.32           C
ATOM   1126  CB BPRO A 117      -7.515  28.029  42.448  0.34 11.29           C
ATOM   1127  CG APRO A 117      -7.728  27.080  42.938  0.66 14.89           C
ATOM   1128  CG BPRO A 117      -8.469  27.096  43.119  0.34 15.58           C
ATOM   1129  CD APRO A 117      -8.120  25.838  42.202  0.66 10.85           C
ATOM   1130  CD BPRO A 117      -8.572  25.927  42.154  0.34 12.41           C
ATOM   1131  HA APRO A 117      -9.320  28.181  40.473  0.66 16.92           H
ATOM   1132 1HB APRO A 117      -7.541  29.016  42.355  0.66 15.99           H
ATOM   1133 2HB APRO A 117      -9.058  28.597  42.709  0.66 15.99           H
ATOM   1134  HA BPRO A 117      -8.957  28.593  41.013  0.34 15.99           H
ATOM   1135 1HB BPRO A 117      -6.590  27.678  42.450  0.34 13.55           H
ATOM   1136 2HB BPRO A 117      -7.530  28.931  42.858  0.34 13.55           H
ATOM   1137 1HG APRO A 117      -6.741  27.121  43.000  0.66 17.87           H
ATOM   1138 2HG APRO A 117      -8.088  27.038  43.859  0.66 17.87           H
ATOM   1139 1HG BPRO A 117      -8.118  26.801  43.996  0.34 18.70           H
ATOM   1140 2HG BPRO A 117      -9.351  27.524  43.252  0.34 18.70           H
ATOM   1141 1HD APRO A 117      -7.361  25.204  42.130  0.66 13.02           H
ATOM   1142 2HD APRO A 117      -8.885  25.384  42.637  0.66 13.02           H
ATOM   1143 1HD BPRO A 117      -7.827  25.288  42.280  0.34 14.89           H
ATOM   1144 2HD BPRO A 117      -9.433  25.450  42.254  0.34 14.89           H
ATOM   1145  N   LEU A 118      -6.212  27.668  39.674  1.00 12.73           N
ATOM   1146  CA  LEU A 118      -5.145  28.273  38.858  1.00 12.90           C
ATOM   1147  C   LEU A 118      -5.619  28.553  37.440  1.00 12.76           C
ATOM   1148  O   LEU A 118      -5.189  29.537  36.843  1.00 15.81           O
ATOM   1149  CB  LEU A 118      -3.877  27.413  38.889  1.00 12.46           C
ATOM   1150  CG  LEU A 118      -3.191  27.357  40.212  1.00 14.64           C
ATOM   1151  CD1 LEU A 118      -2.058  26.347  40.210  1.00 15.02           C
ATOM   1152  CD2 LEU A 118      -2.590  28.751  40.559  1.00 19.97           C
ATOM   1153  H  ALEU A 118      -6.106  26.861  40.006  1.00 15.27           H
ATOM   1154  HA  LEU A 118      -4.917  29.153  39.274  1.00 15.47           H
ATOM   1155 1HB  LEU A 118      -4.115  26.492  38.617  1.00 14.95           H
ATOM   1156 2HB  LEU A 118      -3.240  27.767  38.219  1.00 14.95           H
ATOM   1157  HG  LEU A 118      -3.856  27.102  40.914  1.00 17.56           H
ATOM   1158 1HD1 LEU A 118      -1.631  26.333  41.092  1.00 22.53           H
ATOM   1159 2HD1 LEU A 118      -1.398  26.599  39.532  1.00 22.53           H
ATOM   1160 3HD1 LEU A 118      -2.414  25.457  40.005  1.00 22.53           H
ATOM   1161 1HD2 LEU A 118      -3.303  29.422  40.567  1.00 29.95           H
ATOM   1162 2HD2 LEU A 118      -1.919  28.994  39.886  1.00 29.95           H
ATOM   1163 3HD2 LEU A 118      -2.167  28.713  41.442  1.00 29.95           H
ATOM   1164  N   GLY A 119      -6.483  27.703  36.906  1.00 12.08           N
ATOM   1165  CA  GLY A 119      -7.034  27.918  35.591  1.00 12.12           C
ATOM   1166  C   GLY A 119      -8.071  29.022  35.515  1.00 11.96           C
ATOM   1167  O   GLY A 119      -8.464  29.423  34.419  1.00 13.33           O
ATOM   1168  H   GLY A 119      -6.726  26.992  37.364  1.00 14.49           H
ATOM   1169 1HA  GLY A 119      -6.294  28.136  34.969  1.00 14.54           H
ATOM   1170 2HA  GLY A 119      -7.447  27.073  35.280  1.00 14.54           H
ATOM   1171  N   GLN A 120      -8.544  29.506  36.657  1.00 11.91           N
ATOM   1172  CA  GLN A 120      -9.555  30.552  36.690  1.00 12.27           C
ATOM   1173  C   GLN A 120      -8.950  31.935  36.785  1.00 11.72           C
ATOM   1174  O   GLN A 120      -9.657  32.941  36.717  1.00 13.01           O
ATOM   1175  CB  GLN A 120     -10.535  30.287  37.826  1.00 11.94           C
ATOM   1176  CG  GLN A 120     -11.762  31.167  37.756  1.00 13.72           C
ATOM   1177  CD  GLN A 120     -12.873  30.705  38.670  1.00 12.72           C
ATOM   1178  NE2 GLN A 120     -14.092  31.153  38.420  1.00 13.20           N
ATOM   1179  OE1 GLN A 120     -12.579  29.966  39.655  1.00 13.54           O
ATOM   1180  H   GLN A 120      -8.235  29.187  37.417  1.00 14.29           H
ATOM   1181  HA  GLN A 120     -10.065  30.504  35.833  1.00 14.73           H
ATOM   1182 1HB  GLN A 120     -10.815  29.338  37.794  1.00 14.32           H
ATOM   1183 2HB  GLN A 120     -10.077  30.439  38.691  1.00 14.32           H
ATOM   1184 1HG  GLN A 120     -11.509  32.092  37.997  1.00 16.47           H
ATOM   1185 2HG  GLN A 120     -12.096  31.179  36.824  1.00 16.47           H
ATOM   1186 1HE2 GLN A 120     -14.758  30.938  38.954  1.00 15.84           H
ATOM   1187 2HE2 GLN A 120     -14.238  31.665  37.719  1.00 15.84           H
ATOM   1188  N   ILE A 121      -7.642  32.042  36.946  1.00 11.48           N
ATOM   1189  CA  ILE A 121      -6.985  33.361  37.011  1.00 12.13           C
ATOM   1190  C   ILE A 121      -7.110  33.989  35.614  1.00 11.53           C
ATOM   1191  O   ILE A 121      -6.706  33.416  34.610  1.00 12.67           O
ATOM   1192  CB  ILE A 121      -5.522  33.207  37.429  1.00 12.59           C
ATOM   1193  CG1 ILE A 121      -5.441  32.686  38.866  1.00 14.47           C
ATOM   1194  CG2 ILE A 121      -4.782  34.511  37.262  1.00 14.98           C
ATOM   1195  CD1 ILE A 121      -4.022  32.285  39.280  1.00 17.01           C
ATOM   1196  H   ILE A 121      -7.155  31.313  37.018  1.00 13.78           H
ATOM   1197  HA  ILE A 121      -7.461  33.936  37.677  1.00 14.56           H
ATOM   1198  HB  ILE A 121      -5.096  32.529  36.830  1.00 15.11           H
ATOM   1199 1HG1 ILE A 121      -5.769  33.388  39.482  1.00 17.37           H
ATOM   1200 2HG1 ILE A 121      -6.036  31.900  38.958  1.00 17.37           H
ATOM   1201 1HG2 ILE A 121      -4.860  34.812  36.333  1.00 22.47           H
ATOM   1202 2HG2 ILE A 121      -3.837  34.382  37.487  1.00 22.47           H
ATOM   1203 3HG2 ILE A 121      -5.170  35.184  37.858  1.00 22.47           H
ATOM   1204 1HD1 ILE A 121      -4.031  31.961  40.205  1.00 25.52           H
ATOM   1205 2HD1 ILE A 121      -3.430  33.064  39.214  1.00 25.52           H
ATOM   1206 3HD1 ILE A 121      -3.697  31.576  38.688  1.00 25.52           H
ATOM   1207  N   GLN A 122      -7.717  35.203  35.566  1.00 11.66           N
ATOM   1208  CA  GLN A 122      -7.878  35.878  34.286  1.00 11.57           C
ATOM   1209  C   GLN A 122      -6.708  36.746  33.918  1.00 10.72           C
ATOM   1210  O   GLN A 122      -6.385  36.880  32.713  1.00 11.41           O
ATOM   1211  CB  GLN A 122      -9.162  36.760  34.289  1.00 13.03           C
ATOM   1212  CG  GLN A 122     -10.394  35.906  34.350  1.00 17.10           C
ATOM   1213  CD  GLN A 122     -11.626  36.796  34.448  1.00 23.57           C
ATOM   1214  NE2 GLN A 122     -12.166  36.855  35.616  1.00 27.96           N
ATOM   1215  OE1 GLN A 122     -12.014  37.390  33.428  1.00 31.89           O
ATOM   1216  H   GLN A 122      -8.013  35.580  36.303  1.00 14.00           H
ATOM   1217  HA  GLN A 122      -7.982  35.179  33.577  1.00 13.88           H
ATOM   1218 1HB  GLN A 122      -9.144  37.367  35.071  1.00 15.63           H
ATOM   1219 2HB  GLN A 122      -9.185  37.314  33.470  1.00 15.63           H
ATOM   1220 1HG  GLN A 122     -10.450  35.342  33.538  1.00 20.52           H
ATOM   1221 2HG  GLN A 122     -10.349  35.308  35.137  1.00 20.52           H
ATOM   1222 1HE2 GLN A 122     -12.879  37.352  35.747  1.00 33.55           H
ATOM   1223 2HE2 GLN A 122     -11.821  36.397  36.284  1.00 33.55           H
ATOM   1224  N   THR A 123      -6.093  37.387  34.894  1.00 11.06           N
ATOM   1225  CA  THR A 123      -4.991  38.303  34.707  1.00 11.09           C
ATOM   1226  C   THR A 123      -4.021  38.123  35.840  1.00 10.91           C
ATOM   1227  O   THR A 123      -4.360  37.617  36.906  1.00 11.83           O
ATOM   1228  CB  THR A 123      -5.402  39.758  34.633  1.00 11.88           C
ATOM   1229  CG2 THR A 123      -6.557  40.017  33.638  1.00 13.68           C
ATOM   1230  OG1 THR A 123      -5.778  40.153  35.976  1.00 13.44           O
ATOM   1231  H   THR A 123      -6.373  37.245  35.716  1.00 13.27           H
ATOM   1232  HA  THR A 123      -4.525  38.064  33.854  1.00 13.30           H
ATOM   1233  HB  THR A 123      -4.611  40.301  34.351  1.00 14.25           H
ATOM   1234 1HG2 THR A 123      -6.779  40.971  33.636  1.00 20.52           H
ATOM   1235 2HG2 THR A 123      -7.343  39.499  33.910  1.00 20.52           H
ATOM   1236 3HG2 THR A 123      -6.280  39.743  32.739  1.00 20.52           H
ATOM   1237  N   ILE A 124      -2.782  38.496  35.571  1.00 11.20           N
ATOM   1238  CA  ILE A 124      -1.691  38.462  36.539  1.00 11.75           C
ATOM   1239  C   ILE A 124      -1.354  39.898  36.896  1.00 11.34           C
ATOM   1240  O   ILE A 124      -0.975  40.684  36.013  1.00 12.23           O
ATOM   1241  CB  ILE A 124      -0.474  37.731  35.979  1.00 13.98           C
ATOM   1242  CG1 ILE A 124      -0.790  36.317  35.532  1.00 24.02           C
ATOM   1243  CG2 ILE A 124       0.679  37.754  37.024  1.00 15.74           C
ATOM   1244  CD1 ILE A 124      -1.297  35.473  36.478  1.00 39.88           C
ATOM   1245  H   ILE A 124      -2.604  38.783  34.759  1.00 13.44           H
ATOM   1246  HA  ILE A 124      -2.003  37.989  37.363  1.00 14.10           H
ATOM   1247  HB  ILE A 124      -0.161  38.237  35.175  1.00 16.77           H
ATOM   1248 1HG1 ILE A 124      -1.439  36.368  34.786  1.00 28.83           H
ATOM   1249 2HG1 ILE A 124       0.040  35.914  35.174  1.00 28.83           H
ATOM   1250 1HG2 ILE A 124       0.852  38.678  37.300  1.00 23.62           H
ATOM   1251 2HG2 ILE A 124       1.490  37.374  36.625  1.00 23.62           H
ATOM   1252 3HG2 ILE A 124       0.422  37.223  37.807  1.00 23.62           H
ATOM   1253 1HD1 ILE A 124      -1.454  34.592  36.079  1.00 59.81           H
ATOM   1254 2HD1 ILE A 124      -2.144  35.833  36.817  1.00 59.81           H
ATOM   1255 3HD1 ILE A 124      -0.659  35.388  37.216  1.00 59.81           H
ATOM   1256  N   LYS A 125      -1.507  40.231  38.157  1.00 12.34           N
ATOM   1257  CA  LYS A 125      -1.149  41.587  38.603  1.00 13.22           C
ATOM   1258  C   LYS A 125       0.310  41.625  38.969  1.00 11.49           C
ATOM   1259  O   LYS A 125       0.850  40.730  39.636  1.00 12.12           O
ATOM   1260  CB  LYS A 125      -2.011  41.991  39.831  1.00 18.10           C
ATOM   1261  CG  LYS A 125      -3.531  42.231  39.374  1.00 26.20           C
ATOM   1262  CD  LYS A 125      -4.366  42.919  40.356  1.00 39.50           C
ATOM   1263  CE  LYS A 125      -5.759  43.252  39.809  1.00 44.89           C
ATOM   1264  NZ  LYS A 125      -6.265  42.077  39.062  1.00 68.65           N
ATOM   1265  H   LYS A 125      -1.823  39.646  38.734  1.00 14.81           H
ATOM   1266  HA  LYS A 125      -1.316  42.233  37.857  1.00 15.87           H
ATOM   1267 1HB  LYS A 125      -1.976  41.275  40.512  1.00 21.72           H
ATOM   1268 2HB  LYS A 125      -1.650  42.819  40.234  1.00 21.72           H
ATOM   1269 1HG  LYS A 125      -3.530  42.758  38.537  1.00 31.44           H
ATOM   1270 2HG  LYS A 125      -3.941  41.352  39.173  1.00 31.44           H
ATOM   1271 1HD  LYS A 125      -4.461  42.346  41.158  1.00 47.40           H
ATOM   1272 2HD  LYS A 125      -3.917  43.756  40.632  1.00 47.40           H
ATOM   1273 1HE  LYS A 125      -6.372  43.469  40.556  1.00 53.87           H
ATOM   1274 2HE  LYS A 125      -5.708  44.038  39.210  1.00 53.87           H
ATOM   1275 1HZ  LYS A 125      -7.128  42.226  38.812  1.00102.97           H
ATOM   1276 2HZ  LYS A 125      -6.226  41.339  39.594  1.00102.97           H
ATOM   1277 3HZ  LYS A 125      -5.753  41.945  38.322  1.00102.97           H
ATOM   1278  N   GLY A 126       0.990  42.692  38.571  1.00 11.44           N
ATOM   1279  CA  GLY A 126       2.337  42.931  39.004  1.00 10.81           C
ATOM   1280  C   GLY A 126       2.351  43.210  40.504  1.00 10.73           C
ATOM   1281  O   GLY A 126       1.394  43.784  41.047  1.00 11.98           O
ATOM   1282  H   GLY A 126       0.606  43.269  38.029  1.00 13.72           H
ATOM   1283 1HA  GLY A 126       2.897  42.138  38.807  1.00 12.97           H
ATOM   1284 2HA  GLY A 126       2.713  43.706  38.517  1.00 12.97           H
ATOM   1285  N   VAL A 127       3.441  42.853  41.166  1.00 10.50           N
ATOM   1286  CA  VAL A 127       3.498  42.980  42.606  1.00 10.36           C
ATOM   1287  C   VAL A 127       4.551  44.001  43.060  1.00 10.74           C
ATOM   1288  O   VAL A 127       5.398  44.472  42.285  1.00 11.20           O
ATOM   1289  CB  VAL A 127       3.723  41.606  43.304  1.00 11.24           C
ATOM   1290  CG1 VAL A 127       2.642  40.627  42.870  1.00 12.25           C
ATOM   1291  CG2 VAL A 127       5.125  41.068  43.064  1.00 11.67           C
ATOM   1292  H   VAL A 127       4.134  42.538  40.727  1.00 12.60           H
ATOM   1293  HA  VAL A 127       2.609  43.321  42.907  1.00 12.43           H
ATOM   1294  HB  VAL A 127       3.621  41.750  44.288  1.00 13.49           H
ATOM   1295 1HG1 VAL A 127       1.760  41.017  43.041  1.00 18.37           H
ATOM   1296 2HG1 VAL A 127       2.734  39.793  43.379  1.00 18.37           H
ATOM   1297 3HG1 VAL A 127       2.737  40.438  41.913  1.00 18.37           H
ATOM   1298 1HG2 VAL A 127       5.784  41.732  43.354  1.00 17.50           H
ATOM   1299 2HG2 VAL A 127       5.245  40.884  42.109  1.00 17.50           H
ATOM   1300 3HG2 VAL A 127       5.249  40.241  43.575  1.00 17.50           H
ATOM   1301  N   GLY A 128       4.457  44.309  44.352  1.00 11.30           N
ATOM   1302  CA  GLY A 128       5.300  45.274  45.005  1.00 11.46           C
ATOM   1303  C   GLY A 128       4.710  46.648  44.953  1.00 11.06           C
ATOM   1304  O   GLY A 128       3.647  46.883  44.352  1.00 11.82           O
ATOM   1305  H   GLY A 128       3.845  43.899  44.835  1.00 13.56           H
ATOM   1306 1HA  GLY A 128       5.428  45.009  45.951  1.00 13.75           H
ATOM   1307 2HA  GLY A 128       6.187  45.282  44.568  1.00 13.75           H
ATOM   1308  N   PRO A 129       5.386  47.633  45.559  1.00 11.89           N
ATOM   1309  CA  PRO A 129       4.792  48.988  45.697  1.00 12.05           C
ATOM   1310  C   PRO A 129       4.537  49.676  44.372  1.00 12.73           C
ATOM   1311  O   PRO A 129       3.711  50.582  44.375  1.00 14.66           O
ATOM   1312  CB  PRO A 129       5.839  49.757  46.529  1.00 13.66           C
ATOM   1313  CG  PRO A 129       6.649  48.713  47.150  1.00 17.17           C
ATOM   1314  CD  PRO A 129       6.653  47.513  46.301  1.00 12.55           C
ATOM   1315  HA  PRO A 129       3.936  48.928  46.210  1.00 14.46           H
ATOM   1316 1HB  PRO A 129       6.395  50.336  45.950  1.00 16.39           H
ATOM   1317 2HB  PRO A 129       5.400  50.318  47.217  1.00 16.39           H
ATOM   1318 1HG  PRO A 129       7.576  49.038  47.272  1.00 20.60           H
ATOM   1319 2HG  PRO A 129       6.279  48.489  48.041  1.00 20.60           H
ATOM   1320 1HD  PRO A 129       7.428  47.513  45.685  1.00 15.06           H
ATOM   1321 2HD  PRO A 129       6.671  46.688  46.846  1.00 15.06           H
ATOM   1322  N   ASN A 130       5.232  49.346  43.311  1.00 12.86           N
ATOM   1323  CA  ASN A 130       4.977  49.936  42.011  1.00 13.93           C
ATOM   1324  C   ASN A 130       4.015  49.104  41.184  1.00 12.53           C
ATOM   1325  O   ASN A 130       3.561  49.555  40.137  1.00 14.66           O
ATOM   1326  CB  ASN A 130       6.277  50.081  41.202  1.00 17.09           C
ATOM   1327  CG  ASN A 130       7.289  50.941  41.940  1.00 19.71           C
ATOM   1328  ND2 ASN A 130       8.433  50.384  42.259  1.00 28.25           N
ATOM   1329  OD1 ASN A 130       6.918  52.076  42.293  1.00 24.89           O
ATOM   1330  H   ASN A 130       5.872  48.748  43.390  1.00 15.43           H
ATOM   1331  HA  ASN A 130       4.580  50.844  42.144  1.00 16.72           H
ATOM   1332 1HB  ASN A 130       6.664  49.185  41.039  1.00 20.50           H
ATOM   1333 2HB  ASN A 130       6.075  50.492  40.325  1.00 20.50           H
ATOM   1334 1HD2 ASN A 130       9.009  50.819  42.763  1.00 33.90           H
ATOM   1335 2HD2 ASN A 130       8.625  49.575  41.971  1.00 33.90           H
ATOM   1336  N   GLY A 131       3.710  47.882  41.599  1.00 11.88           N
ATOM   1337  CA  GLY A 131       2.823  46.998  40.851  1.00 12.23           C
ATOM   1338  C   GLY A 131       3.437  46.413  39.579  1.00 11.03           C
ATOM   1339  O   GLY A 131       2.641  45.987  38.734  1.00 12.52           O
ATOM   1340  H   GLY A 131       4.055  47.593  42.354  1.00 14.26           H
ATOM   1341 1HA  GLY A 131       2.549  46.252  41.441  1.00 14.68           H
ATOM   1342 2HA  GLY A 131       2.008  47.502  40.606  1.00 14.68           H
ATOM   1343  N   THR A 132       4.744  46.371  39.449  1.00 11.10           N
ATOM   1344  CA  THR A 132       5.360  46.116  38.144  1.00 11.56           C
ATOM   1345  C   THR A 132       6.227  44.868  38.101  1.00 10.96           C
ATOM   1346  O   THR A 132       6.898  44.660  37.089  1.00 11.81           O
ATOM   1347  CB  THR A 132       6.171  47.348  37.716  1.00 14.03           C
ATOM   1348  CG2 THR A 132       5.254  48.550  37.454  1.00 14.51           C
ATOM   1349  OG1 THR A 132       7.111  47.634  38.753  1.00 16.11           O
ATOM   1350  H   THR A 132       5.255  46.497  40.154  1.00 13.31           H
ATOM   1351  HA  THR A 132       4.622  45.994  37.481  1.00 13.87           H
ATOM   1352  HB  THR A 132       6.670  47.132  36.877  1.00 16.84           H
ATOM   1353 1HG2 THR A 132       5.795  49.321  37.182  1.00 21.76           H
ATOM   1354 2HG2 THR A 132       4.761  48.769  38.271  1.00 21.76           H
ATOM   1355 3HG2 THR A 132       4.620  48.328  36.740  1.00 21.76           H
ATOM   1356  N   ILE A 133       6.244  44.051  39.152  1.00 10.61           N
ATOM   1357  CA  ILE A 133       7.094  42.860  39.184  1.00 10.80           C
ATOM   1358  C   ILE A 133       6.295  41.620  38.829  1.00 10.13           C
ATOM   1359  O   ILE A 133       5.240  41.344  39.444  1.00 10.32           O
ATOM   1360  CB  ILE A 133       7.779  42.712  40.543  1.00 11.23           C
ATOM   1361  CG1 ILE A 133       8.721  43.901  40.774  1.00 13.77           C
ATOM   1362  CG2 ILE A 133       8.520  41.384  40.602  1.00 12.07           C
ATOM   1363  CD1 ILE A 133       9.232  44.031  42.132  1.00 14.90           C
ATOM   1364  H   ILE A 133       5.731  44.231  39.843  1.00 12.73           H
ATOM   1365  HA  ILE A 133       7.807  42.974  38.492  1.00 12.96           H
ATOM   1366  HB  ILE A 133       7.078  42.717  41.256  1.00 13.47           H
ATOM   1367 1HG1 ILE A 133       9.490  43.817  40.155  1.00 16.52           H
ATOM   1368 2HG1 ILE A 133       8.239  44.733  40.538  1.00 16.52           H
ATOM   1369 1HG2 ILE A 133       7.886  40.651  40.457  1.00 18.10           H
ATOM   1370 2HG2 ILE A 133       8.941  41.284  41.481  1.00 18.10           H
ATOM   1371 3HG2 ILE A 133       9.209  41.364  39.906  1.00 18.10           H
ATOM   1372 1HD1 ILE A 133       9.827  44.809  42.184  1.00 22.34           H
ATOM   1373 2HD1 ILE A 133       9.730  43.222  42.373  1.00 22.34           H
ATOM   1374 3HD1 ILE A 133       8.483  44.150  42.753  1.00 22.34           H
ATOM   1375  N   PHE A 134       6.808  40.877  37.865  1.00  9.85           N
ATOM   1376  CA  PHE A 134       6.227  39.660  37.318  1.00  9.71           C
ATOM   1377  C   PHE A 134       7.293  38.567  37.352  1.00  9.69           C
ATOM   1378  O   PHE A 134       8.477  38.841  37.612  1.00 10.56           O
ATOM   1379  CB  PHE A 134       5.750  39.896  35.865  1.00 10.41           C
ATOM   1380  CG  PHE A 134       4.689  40.961  35.784  1.00 10.13           C
ATOM   1381  CD1 PHE A 134       5.023  42.298  35.695  1.00 10.98           C
ATOM   1382  CD2 PHE A 134       3.359  40.608  35.820  1.00 10.97           C
ATOM   1383  CE1 PHE A 134       4.049  43.275  35.617  1.00 11.46           C
ATOM   1384  CE2 PHE A 134       2.359  41.561  35.750  1.00 11.74           C
ATOM   1385  CZ  PHE A 134       2.732  42.889  35.626  1.00 12.27           C
ATOM   1386  H   PHE A 134       7.572  41.144  37.519  1.00 11.82           H
ATOM   1387  HA  PHE A 134       5.450  39.382  37.882  1.00 11.65           H
ATOM   1388 1HB  PHE A 134       6.523  40.164  35.307  1.00 12.49           H
ATOM   1389 2HB  PHE A 134       5.390  39.050  35.499  1.00 12.49           H
ATOM   1390  HD1 PHE A 134       5.939  42.551  35.687  1.00 13.18           H
ATOM   1391  HD2 PHE A 134       3.123  39.691  35.894  1.00 13.16           H
ATOM   1392  HE1 PHE A 134       4.285  44.193  35.559  1.00 13.75           H
ATOM   1393  HE2 PHE A 134       1.442  41.312  35.787  1.00 14.09           H
ATOM   1394  HZ  PHE A 134       2.056  43.552  35.544  1.00 14.72           H
ATOM   1395  N   ALA A 135       6.907  37.348  37.032  1.00  9.65           N
ATOM   1396  CA  ALA A 135       7.854  36.250  36.966  1.00  9.40           C
ATOM   1397  C   ALA A 135       7.402  35.208  35.965  1.00  9.02           C
ATOM   1398  O   ALA A 135       6.213  34.985  35.752  1.00  9.41           O
ATOM   1399  CB  ALA A 135       8.020  35.612  38.344  1.00 10.68           C
ATOM   1400  H   ALA A 135       6.059  37.197  36.855  1.00 11.58           H
ATOM   1401  HA  ALA A 135       8.739  36.611  36.674  1.00 11.28           H
ATOM   1402 1HB  ALA A 135       8.313  36.291  38.986  1.00 16.02           H
ATOM   1403 2HB  ALA A 135       8.691  34.898  38.295  1.00 16.02           H
ATOM   1404 3HB  ALA A 135       7.163  35.235  38.634  1.00 16.02           H
ATOM   1405  N   PHE A 136       8.398  34.526  35.381  1.00  9.18           N
ATOM   1406  CA  PHE A 136       8.175  33.529  34.338  1.00  9.14           C
ATOM   1407  C   PHE A 136       9.093  32.351  34.579  1.00  9.11           C
ATOM   1408  O   PHE A 136      10.192  32.454  35.128  1.00  9.46           O
ATOM   1409  CB  PHE A 136       8.464  34.122  32.959  1.00  9.74           C
ATOM   1410  CG  PHE A 136       7.556  35.266  32.564  1.00 10.10           C
ATOM   1411  CD1 PHE A 136       7.842  36.558  32.944  1.00 10.67           C
ATOM   1412  CD2 PHE A 136       6.394  35.004  31.827  1.00 11.22           C
ATOM   1413  CE1 PHE A 136       6.979  37.585  32.635  1.00 11.97           C
ATOM   1414  CE2 PHE A 136       5.549  36.045  31.483  1.00 12.43           C
ATOM   1415  CZ  PHE A 136       5.836  37.307  31.883  1.00 12.90           C
ATOM   1416  H   PHE A 136       9.223  34.686  35.639  1.00 11.02           H
ATOM   1417  HA  PHE A 136       7.225  33.220  34.373  1.00 10.97           H
ATOM   1418 1HB  PHE A 136       9.401  34.442  32.943  1.00 11.69           H
ATOM   1419 2HB  PHE A 136       8.382  33.404  32.283  1.00 11.69           H
ATOM   1420  HD1 PHE A 136       8.642  36.742  33.423  1.00 12.81           H
ATOM   1421  HD2 PHE A 136       6.186  34.116  31.564  1.00 13.46           H
ATOM   1422  HE1 PHE A 136       7.159  38.470  32.930  1.00 14.37           H
ATOM   1423  HE2 PHE A 136       4.769  35.875  30.968  1.00 14.91           H
ATOM   1424  HZ  PHE A 136       5.249  38.016  31.647  1.00 15.48           H
ATOM   1425  N   SER A 137       8.682  31.191  33.997  1.00  9.35           N
ATOM   1426  CA  SER A 137       9.623  30.095  33.801  1.00  9.25           C
ATOM   1427  C   SER A 137      10.768  30.544  32.884  1.00  9.25           C
ATOM   1428  O   SER A 137      10.583  31.295  31.940  1.00  9.90           O
ATOM   1429  CB  SER A 137       8.895  28.931  33.149  1.00  9.75           C
ATOM   1430  OG  SER A 137       9.774  27.842  32.881  1.00  9.83           O
ATOM   1431  H   SER A 137       7.846  31.102  33.737  1.00 11.22           H
ATOM   1432  HA  SER A 137       9.993  29.807  34.685  1.00 11.10           H
ATOM   1433 1HB  SER A 137       8.168  28.624  33.747  1.00 11.70           H
ATOM   1434 2HB  SER A 137       8.485  29.236  32.301  1.00 11.70           H
ATOM   1435  N   ASP A 138      11.970  30.008  33.184  1.00  9.71           N
ATOM   1436  CA  ASP A 138      13.140  30.224  32.349  1.00  9.62           C
ATOM   1437  C   ASP A 138      13.407  29.065  31.400  1.00  9.83           C
ATOM   1438  O   ASP A 138      14.514  29.018  30.840  1.00 11.19           O
ATOM   1439  CB  ASP A 138      14.358  30.520  33.199  1.00 10.62           C
ATOM   1440  CG  ASP A 138      15.529  31.052  32.444  1.00 10.78           C
ATOM   1441  OD1 ASP A 138      15.260  31.902  31.515  1.00 11.37           O
ATOM   1442  OD2 ASP A 138      16.692  30.731  32.748  1.00 12.61           O
ATOM   1443  H   ASP A 138      12.047  29.513  33.906  1.00 11.65           H
ATOM   1444  HA  ASP A 138      12.962  31.033  31.790  1.00 11.55           H
ATOM   1445 1HB  ASP A 138      14.105  31.178  33.895  1.00 12.74           H
ATOM   1446 2HB  ASP A 138      14.631  29.687  33.660  1.00 12.74           H
ATOM   1447  N   VAL A 139      12.457  28.170  31.195  1.00  9.92           N
ATOM   1448  CA  VAL A 139      12.604  27.011  30.298  1.00 10.00           C
ATOM   1449  C   VAL A 139      11.656  27.181  29.123  1.00 10.41           C
ATOM   1450  O   VAL A 139      10.423  27.255  29.286  1.00 10.62           O
ATOM   1451  CB  VAL A 139      12.406  25.696  31.039  1.00 10.64           C
ATOM   1452  CG1 VAL A 139      12.597  24.522  30.040  1.00 11.35           C
ATOM   1453  CG2 VAL A 139      13.324  25.542  32.239  1.00 11.76           C
ATOM   1454  H   VAL A 139      11.693  28.273  31.619  1.00 11.91           H
ATOM   1455  HA  VAL A 139      13.538  27.020  29.939  1.00 12.00           H
ATOM   1456  HB  VAL A 139      11.462  25.669  31.368  1.00 12.77           H
ATOM   1457 1HG1 VAL A 139      11.993  24.641  29.277  1.00 17.03           H
ATOM   1458 2HG1 VAL A 139      12.391  23.675  30.489  1.00 17.03           H
ATOM   1459 3HG1 VAL A 139      13.524  24.508  29.724  1.00 17.03           H
ATOM   1460 1HG2 VAL A 139      13.150  24.681  32.675  1.00 17.64           H
ATOM   1461 2HG2 VAL A 139      13.157  26.268  32.874  1.00 17.64           H
ATOM   1462 3HG2 VAL A 139      14.257  25.575  31.942  1.00 17.64           H
ATOM   1463  N   CYS A 140      12.224  27.245  27.909  1.00 10.32           N
ATOM   1464  CA  CYS A 140      11.434  27.340  26.712  1.00 10.13           C
ATOM   1465  C   CYS A 140      10.509  26.157  26.546  1.00  9.97           C
ATOM   1466  O   CYS A 140      10.905  25.003  26.747  1.00 10.70           O
ATOM   1467  CB  CYS A 140      12.418  27.400  25.518  1.00 10.82           C
ATOM   1468  SG  CYS A 140      11.601  27.745  23.944  1.00 11.23           S
ATOM   1469  H   CYS A 140      13.102  27.229  27.843  1.00 12.39           H
ATOM   1470  HA  CYS A 140      10.894  28.180  26.737  1.00 12.16           H
ATOM   1471 1HB  CYS A 140      13.093  28.103  25.692  1.00 12.99           H
ATOM   1472 2HB  CYS A 140      12.895  26.534  25.450  1.00 12.99           H
ATOM   1473  N   VAL A 141       9.252  26.439  26.178  1.00 10.58           N
ATOM   1474  CA  VAL A 141       8.232  25.389  26.022  1.00 10.68           C
ATOM   1475  C   VAL A 141       8.193  24.825  24.601  1.00 11.48           C
ATOM   1476  O   VAL A 141       7.335  23.992  24.301  1.00 13.43           O
ATOM   1477  CB  VAL A 141       6.869  25.826  26.531  1.00 11.26           C
ATOM   1478  CG1 VAL A 141       6.902  25.969  28.068  1.00 12.27           C
ATOM   1479  CG2 VAL A 141       6.357  27.103  25.915  1.00 13.47           C
ATOM   1480  H   VAL A 141       9.030  27.277  26.025  1.00 12.70           H
ATOM   1481  HA  VAL A 141       8.520  24.634  26.612  1.00 12.81           H
ATOM   1482  HB  VAL A 141       6.217  25.102  26.310  1.00 13.51           H
ATOM   1483 1HG1 VAL A 141       7.239  25.139  28.466  1.00 18.41           H
ATOM   1484 2HG1 VAL A 141       5.998  26.147  28.399  1.00 18.41           H
ATOM   1485 3HG1 VAL A 141       7.492  26.712  28.315  1.00 18.41           H
ATOM   1486 1HG2 VAL A 141       5.479  27.318  26.293  1.00 20.21           H
ATOM   1487 2HG2 VAL A 141       6.275  26.988  24.946  1.00 20.21           H
ATOM   1488 3HG2 VAL A 141       6.983  27.831  26.107  1.00 20.21           H
ATOM   1489  N   HIS A 142       9.114  25.216  23.725  1.00 11.40           N
ATOM   1490  CA  HIS A 142       9.301  24.530  22.449  1.00 11.83           C
ATOM   1491  C   HIS A 142      10.083  23.240  22.687  1.00 11.58           C
ATOM   1492  O   HIS A 142       9.515  22.150  22.622  1.00 13.51           O
ATOM   1493  CB  HIS A 142       9.998  25.430  21.463  1.00 12.34           C
ATOM   1494  CG  HIS A 142      10.315  24.715  20.165  1.00 12.44           C
ATOM   1495  CD2 HIS A 142       9.478  23.979  19.382  1.00 14.30           C
ATOM   1496  ND1 HIS A 142      11.595  24.670  19.665  1.00 12.34           N
ATOM   1497  CE1 HIS A 142      11.523  23.932  18.580  1.00 13.28           C
ATOM   1498  NE2 HIS A 142      10.284  23.499  18.369  1.00 14.63           N
ATOM   1499  H   HIS A 142       9.623  25.907  23.919  1.00 13.69           H
ATOM   1500  HA  HIS A 142       8.401  24.293  22.082  1.00 14.19           H
ATOM   1501 1HB  HIS A 142       9.421  26.211  21.272  1.00 14.81           H
ATOM   1502 2HB  HIS A 142      10.838  25.763  21.866  1.00 14.81           H
ATOM   1503  HD2 HIS A 142       8.548  23.830  19.504  1.00 17.17           H
ATOM   1504  HE1 HIS A 142      12.263  23.733  18.017  1.00 15.93           H
ATOM   1505  HE2 HIS A 142      10.022  22.993  17.697  1.00 17.55           H
ATOM   1506  N   LEU A 143      11.379  23.353  22.998  1.00 11.43           N
ATOM   1507  CA  LEU A 143      12.260  22.192  23.150  1.00 11.48           C
ATOM   1508  C   LEU A 143      13.155  22.323  24.334  1.00 11.33           C
ATOM   1509  O   LEU A 143      14.199  21.645  24.438  1.00 12.10           O
ATOM   1510  CB  LEU A 143      13.041  21.898  21.860  1.00 13.14           C
ATOM   1511  CG  LEU A 143      13.065  20.453  21.408  1.00 19.16           C
ATOM   1512  CD1 LEU A 143      11.651  19.916  21.085  1.00 23.10           C
ATOM   1513  CD2 LEU A 143      14.012  20.321  20.242  1.00 23.74           C
ATOM   1514  H   LEU A 143      11.716  24.157  23.117  1.00 13.72           H
ATOM   1515  HA  LEU A 143      11.672  21.402  23.318  1.00 13.78           H
ATOM   1516 1HB  LEU A 143      12.652  22.444  21.132  1.00 15.77           H
ATOM   1517 2HB  LEU A 143      13.975  22.199  21.988  1.00 15.77           H
ATOM   1518  HG  LEU A 143      13.433  19.906  22.160  1.00 22.99           H
ATOM   1519 1HD1 LEU A 143      11.075  20.020  21.870  1.00 34.66           H
ATOM   1520 2HD1 LEU A 143      11.709  18.967  20.846  1.00 34.66           H
ATOM   1521 3HD1 LEU A 143      11.274  20.419  20.333  1.00 34.66           H
ATOM   1522 1HD2 LEU A 143      14.033  19.388  19.942  1.00 35.61           H
ATOM   1523 2HD2 LEU A 143      14.911  20.595  20.519  1.00 35.61           H
ATOM   1524 3HD2 LEU A 143      13.708  20.893  19.507  1.00 35.61           H
ATOM   1525  N   GLY A 144      12.783  23.105  25.375  1.00 10.90           N
ATOM   1526  CA  GLY A 144      13.446  23.010  26.648  1.00 10.78           C
ATOM   1527  C   GLY A 144      14.774  23.692  26.758  1.00 10.48           C
ATOM   1528  O   GLY A 144      15.493  23.464  27.767  1.00 11.02           O
ATOM   1529  H   GLY A 144      12.126  23.681  25.271  1.00 13.07           H
ATOM   1530 1HA  GLY A 144      12.846  23.388  27.339  1.00 12.94           H
ATOM   1531 2HA  GLY A 144      13.573  22.050  26.859  1.00 12.94           H
ATOM   1532  N   CYS A 145      15.168  24.547  25.803  1.00 10.62           N
ATOM   1533  CA  CYS A 145      16.339  25.363  26.070  1.00 10.83           C
ATOM   1534  C   CYS A 145      16.083  26.332  27.206  1.00 10.66           C
ATOM   1535  O   CYS A 145      14.962  26.783  27.416  1.00 12.07           O
ATOM   1536  CB  CYS A 145      16.746  26.142  24.801  1.00 11.68           C
ATOM   1537  SG  CYS A 145      17.607  25.008  23.659  1.00 12.57           S
ATOM   1538  H   CYS A 145      14.732  24.611  25.041  1.00 12.75           H
ATOM   1539  HA  CYS A 145      17.094  24.760  26.330  1.00 13.00           H
ATOM   1540 1HB  CYS A 145      15.941  26.515  24.362  1.00 14.02           H
ATOM   1541 2HB  CYS A 145      17.343  26.893  25.044  1.00 14.02           H
ATOM   1542  N   GLN A 146      17.135  26.666  27.929  1.00 10.50           N
ATOM   1543  CA  GLN A 146      17.057  27.681  28.963  1.00 11.24           C
ATOM   1544  C   GLN A 146      17.127  29.045  28.314  1.00 10.84           C
ATOM   1545  O   GLN A 146      17.967  29.311  27.453  1.00 12.43           O
ATOM   1546  CB  GLN A 146      18.168  27.458  29.992  1.00 11.81           C
ATOM   1547  CG  GLN A 146      18.030  28.349  31.181  1.00 13.29           C
ATOM   1548  CD  GLN A 146      18.866  27.953  32.363  1.00 13.52           C
ATOM   1549  NE2 GLN A 146      18.659  28.617  33.482  1.00 15.56           N
ATOM   1550  OE1 GLN A 146      19.672  27.019  32.315  1.00 17.58           O
ATOM   1551  H   GLN A 146      17.903  26.264  27.779  1.00 12.60           H
ATOM   1552  HA  GLN A 146      16.175  27.594  29.426  1.00 13.49           H
ATOM   1553 1HB  GLN A 146      18.151  26.515  30.291  1.00 14.17           H
ATOM   1554 2HB  GLN A 146      19.045  27.624  29.564  1.00 14.17           H
ATOM   1555 1HG  GLN A 146      18.276  29.270  30.915  1.00 15.95           H
ATOM   1556 2HG  GLN A 146      17.080  28.362  31.457  1.00 15.95           H
ATOM   1557 1HE2 GLN A 146      19.099  28.397  34.212  1.00 18.67           H
ATOM   1558 2HE2 GLN A 146      18.081  29.280  33.500  1.00 18.67           H
ATOM   1559  N   LEU A 147      16.246  29.946  28.718  1.00 10.78           N
ATOM   1560  CA  LEU A 147      16.080  31.217  28.033  1.00 10.75           C
ATOM   1561  C   LEU A 147      17.043  32.260  28.589  1.00 11.09           C
ATOM   1562  O   LEU A 147      17.117  32.470  29.815  1.00 11.49           O
ATOM   1563  CB  LEU A 147      14.635  31.699  28.193  1.00 10.86           C
ATOM   1564  CG  LEU A 147      13.610  30.833  27.483  1.00 11.03           C
ATOM   1565  CD1 LEU A 147      12.202  31.138  27.999  1.00 12.48           C
ATOM   1566  CD2 LEU A 147      13.655  30.977  25.969  1.00 11.98           C
ATOM   1567  H   LEU A 147      15.746  29.770  29.420  1.00 12.94           H
ATOM   1568  HA  LEU A 147      16.271  31.088  27.060  1.00 12.89           H
ATOM   1569 1HB  LEU A 147      14.413  31.725  29.158  1.00 13.03           H
ATOM   1570 2HB  LEU A 147      14.566  32.622  27.843  1.00 13.03           H
ATOM   1571  HG  LEU A 147      13.814  29.879  27.703  1.00 13.24           H
ATOM   1572 1HD1 LEU A 147      11.552  30.574  27.531  1.00 18.72           H
ATOM   1573 2HD1 LEU A 147      11.992  32.081  27.837  1.00 18.72           H
ATOM   1574 3HD1 LEU A 147      12.160  30.955  28.961  1.00 18.72           H
ATOM   1575 1HD2 LEU A 147      12.976  30.397  25.566  1.00 17.96           H
ATOM   1576 2HD2 LEU A 147      14.541  30.718  25.642  1.00 17.96           H
ATOM   1577 3HD2 LEU A 147      13.475  31.909  25.725  1.00 17.96           H
ATOM   1578  N   PRO A 148      17.749  32.973  27.716  1.00 11.58           N
ATOM   1579  CA  PRO A 148      18.766  33.955  28.177  1.00 12.55           C
ATOM   1580  C   PRO A 148      18.154  35.312  28.503  1.00 12.64           C
ATOM   1581  O   PRO A 148      18.432  36.332  27.874  1.00 13.78           O
ATOM   1582  CB  PRO A 148      19.758  34.022  26.984  1.00 15.04           C
ATOM   1583  CG  PRO A 148      18.857  33.784  25.790  1.00 15.05           C
ATOM   1584  CD  PRO A 148      17.829  32.746  26.253  1.00 13.49           C
ATOM   1585  HA  PRO A 148      19.236  33.597  28.983  1.00 15.06           H
ATOM   1586 1HB  PRO A 148      20.196  34.907  26.931  1.00 18.04           H
ATOM   1587 2HB  PRO A 148      20.451  33.319  27.053  1.00 18.04           H
ATOM   1588 1HG  PRO A 148      18.407  34.624  25.520  1.00 18.06           H
ATOM   1589 2HG  PRO A 148      19.378  33.441  25.023  1.00 18.06           H
ATOM   1590 1HD  PRO A 148      16.951  32.895  25.821  1.00 16.19           H
ATOM   1591 2HD  PRO A 148      18.136  31.826  26.052  1.00 16.19           H
ATOM   1592  N   ALA A 149      17.296  35.314  29.537  1.00 11.70           N
ATOM   1593  CA  ALA A 149      16.640  36.533  29.950  1.00 12.05           C
ATOM   1594  C   ALA A 149      17.600  37.571  30.502  1.00 13.46           C
ATOM   1595  O   ALA A 149      17.254  38.740  30.587  1.00 15.63           O
ATOM   1596  CB  ALA A 149      15.573  36.218  30.995  1.00 13.54           C
ATOM   1597  H   ALA A 149      17.133  34.565  29.967  1.00 14.04           H
ATOM   1598  HA  ALA A 149      16.184  36.927  29.152  1.00 14.46           H
ATOM   1599 1HB  ALA A 149      14.949  35.553  30.634  1.00 20.31           H
ATOM   1600 2HB  ALA A 149      15.084  37.036  31.220  1.00 20.31           H
ATOM   1601 3HB  ALA A 149      16.002  35.861  31.800  1.00 20.31           H
ATOM   1602  N   GLN A 150      18.810  37.140  30.848  1.00 14.05           N
ATOM   1603  CA  GLN A 150      19.837  38.056  31.362  1.00 16.36           C
ATOM   1604  C   GLN A 150      20.589  38.810  30.267  1.00 15.88           C
ATOM   1605  O   GLN A 150      21.309  39.731  30.561  1.00 18.52           O
ATOM   1606  CB  GLN A 150      20.888  37.299  32.240  1.00 19.98           C
ATOM   1607  CG  GLN A 150      21.789  36.308  31.502  1.00 22.47           C
ATOM   1608  CD  GLN A 150      21.295  35.014  31.119  1.00 23.77           C
ATOM   1609  NE2 GLN A 150      22.149  34.150  30.516  1.00 44.89           N
ATOM   1610  OE1 GLN A 150      20.146  34.670  31.133  1.00 19.24           O
ATOM   1611  H   GLN A 150      19.000  36.285  30.767  1.00 16.86           H
ATOM   1612  HA  GLN A 150      19.383  38.732  31.941  1.00 19.63           H
ATOM   1613 1HB  GLN A 150      21.464  37.970  32.685  1.00 23.98           H
ATOM   1614 2HB  GLN A 150      20.404  36.808  32.950  1.00 23.98           H
ATOM   1615 1HG  GLN A 150      22.103  36.758  30.678  1.00 26.97           H
ATOM   1616 2HG  GLN A 150      22.587  36.161  32.069  1.00 26.97           H
ATOM   1617 1HE2 GLN A 150      21.844  33.399  30.170  1.00 53.87           H
ATOM   1618 2HE2 GLN A 150      23.007  34.339  30.470  1.00 53.87           H
ATOM   1619  N   VAL A 151      20.439  38.371  29.003  1.00 14.41           N
ATOM   1620  CA  VAL A 151      21.160  39.008  27.883  1.00 14.28           C
ATOM   1621  C   VAL A 151      20.227  40.074  27.332  1.00 14.31           C
ATOM   1622  O   VAL A 151      19.236  39.760  26.662  1.00 14.77           O
ATOM   1623  CB  VAL A 151      21.599  38.019  26.847  1.00 15.57           C
ATOM   1624  CG1 VAL A 151      22.311  38.750  25.691  1.00 17.01           C
ATOM   1625  CG2 VAL A 151      22.525  36.922  27.443  1.00 17.41           C
ATOM   1626  H   VAL A 151      19.903  37.691  28.842  1.00 17.29           H
ATOM   1627  HA  VAL A 151      21.973  39.461  28.249  1.00 17.14           H
ATOM   1628  HB  VAL A 151      20.784  37.573  26.477  1.00 18.69           H
ATOM   1629 1HG1 VAL A 151      22.603  38.097  25.021  1.00 25.51           H
ATOM   1630 2HG1 VAL A 151      23.090  39.231  26.039  1.00 25.51           H
ATOM   1631 3HG1 VAL A 151      21.692  39.388  25.277  1.00 25.51           H
ATOM   1632 1HG2 VAL A 151      22.788  36.297  26.736  1.00 26.12           H
ATOM   1633 2HG2 VAL A 151      22.044  36.435  28.145  1.00 26.12           H
ATOM   1634 3HG2 VAL A 151      23.324  37.340  27.825  1.00 26.12           H
ATOM   1635  N   ILE A 152      20.483  41.340  27.651  1.00 15.56           N
ATOM   1636  CA  ILE A 152      19.586  42.427  27.304  1.00 15.92           C
ATOM   1637  C   ILE A 152      19.958  42.957  25.927  1.00 17.18           C
ATOM   1638  O   ILE A 152      21.148  43.293  25.712  1.00 19.14           O
ATOM   1639  CB  ILE A 152      19.613  43.541  28.356  1.00 17.08           C
ATOM   1640  CG1 ILE A 152      19.435  42.999  29.796  1.00 18.04           C
ATOM   1641  CG2 ILE A 152      18.651  44.627  27.965  1.00 21.82           C
ATOM   1642  CD1 ILE A 152      18.143  42.205  30.029  1.00 19.84           C
ATOM   1643  H   ILE A 152      21.224  41.525  28.088  1.00 18.67           H
ATOM   1644  HA  ILE A 152      18.655  42.063  27.259  1.00 19.11           H
ATOM   1645  HB  ILE A 152      20.527  43.945  28.316  1.00 20.49           H
ATOM   1646 1HG1 ILE A 152      20.206  42.416  30.009  1.00 21.65           H
ATOM   1647 2HG1 ILE A 152      19.455  43.762  30.424  1.00 21.65           H
ATOM   1648 1HG2 ILE A 152      18.669  45.338  28.639  1.00 32.73           H
ATOM   1649 2HG2 ILE A 152      17.746  44.257  27.906  1.00 32.73           H
ATOM   1650 3HG2 ILE A 152      18.910  44.995  27.095  1.00 32.73           H
ATOM   1651 1HD1 ILE A 152      18.118  41.887  30.956  1.00 29.76           H
ATOM   1652 2HD1 ILE A 152      18.117  41.438  29.420  1.00 29.76           H
ATOM   1653 3HD1 ILE A 152      17.370  42.784  29.861  1.00 29.76           H
ATOM   1654  N   VAL A 153      19.030  42.929  24.989  1.00 16.66           N
ATOM   1655  CA  VAL A 153      19.323  43.192  23.604  1.00 16.77           C
ATOM   1656  C   VAL A 153      18.481  44.381  23.122  1.00 18.03           C
ATOM   1657  O   VAL A 153      17.439  44.788  23.709  1.00 18.75           O
ATOM   1658  CB  VAL A 153      19.163  41.949  22.706  1.00 16.56           C
ATOM   1659  CG1 VAL A 153      20.098  40.851  23.178  1.00 18.67           C
ATOM   1660  CG2 VAL A 153      17.737  41.436  22.660  1.00 16.19           C
ATOM   1661  H   VAL A 153      18.201  42.742  25.219  1.00 19.99           H
ATOM   1662  HA  VAL A 153      20.282  43.470  23.553  1.00 20.12           H
ATOM   1663  HB  VAL A 153      19.429  42.204  21.776  1.00 19.87           H
ATOM   1664 1HG1 VAL A 153      21.017  41.191  23.200  1.00 28.01           H
ATOM   1665 2HG1 VAL A 153      20.047  40.091  22.562  1.00 28.01           H
ATOM   1666 3HG1 VAL A 153      19.835  40.562  24.076  1.00 28.01           H
ATOM   1667 1HG2 VAL A 153      17.142  42.152  22.355  1.00 24.28           H
ATOM   1668 2HG2 VAL A 153      17.466  41.144  23.556  1.00 24.28           H
ATOM   1669 3HG2 VAL A 153      17.682  40.679  22.040  1.00 24.28           H
ATOM   1670  N   SER A 154      18.962  44.907  21.971  1.00 20.15           N
ATOM   1671  CA  SER A 154      18.306  46.104  21.405  1.00 22.73           C
ATOM   1672  C   SER A 154      17.665  45.832  20.066  1.00 21.21           C
ATOM   1673  O   SER A 154      17.222  46.762  19.413  1.00 24.51           O
ATOM   1674  CB  SER A 154      19.386  47.258  21.362  1.00 32.94           C
ATOM   1675  OG  SER A 154      20.359  46.843  20.433  1.00 44.42           O
ATOM   1676  H   SER A 154      19.654  44.543  21.568  1.00 24.18           H
ATOM   1677  HA  SER A 154      17.585  46.385  22.038  1.00 27.27           H
ATOM   1678 1HB  SER A 154      18.972  48.110  21.074  1.00 39.53           H
ATOM   1679 2HB  SER A 154      19.791  47.388  22.256  1.00 39.53           H
ATOM   1680  N   SER A 155      17.550  44.570  19.663  1.00 23.04           N
ATOM   1681  CA  SER A 155      16.874  44.200  18.492  1.00 28.02           C
ATOM   1682  C   SER A 155      16.006  42.928  18.763  1.00 24.77           C
ATOM   1683  O   SER A 155      16.456  42.032  19.448  1.00 20.74           O
ATOM   1684  CB  SER A 155      17.909  43.669  17.485  1.00 39.32           C
ATOM   1685  OG  SER A 155      17.322  43.585  16.291  1.00 42.59           O
ATOM   1686  H   SER A 155      17.915  43.938  20.153  1.00 27.65           H
ATOM   1687  HA  SER A 155      16.333  44.951  18.116  1.00 33.62           H
ATOM   1688 1HB  SER A 155      18.684  44.283  17.440  1.00 47.18           H
ATOM   1689 2HB  SER A 155      18.231  42.777  17.769  1.00 47.18           H
ATOM   1690  N   GLU A 156      14.827  42.919  18.201  1.00 24.90           N
ATOM   1691  CA  GLU A 156      13.912  41.856  18.310  1.00 24.12           C
ATOM   1692  C   GLU A 156      14.484  40.547  17.739  1.00 21.93           C
ATOM   1693  O   GLU A 156      14.151  39.429  18.165  1.00 22.47           O
ATOM   1694  CB  GLU A 156      12.663  42.155  17.501  1.00 29.29           C
ATOM   1695  CG  GLU A 156      11.955  43.464  17.942  1.00 31.81           C
ATOM   1696  CD  GLU A 156      10.763  43.831  17.082  1.00 39.22           C
ATOM   1697  OE1 GLU A 156      10.844  43.729  15.836  1.00 48.15           O
ATOM   1698  OE2 GLU A 156       9.716  44.235  17.649  1.00 41.68           O
ATOM   1699  H   GLU A 156      14.591  43.620  17.726  1.00 29.88           H
ATOM   1700  HA  GLU A 156      13.665  41.723  19.269  1.00 28.94           H
ATOM   1701 1HB  GLU A 156      12.908  42.229  16.544  1.00 35.14           H
ATOM   1702 2HB  GLU A 156      12.031  41.400  17.593  1.00 35.14           H
ATOM   1703 1HG  GLU A 156      11.654  43.362  18.879  1.00 38.18           H
ATOM   1704 2HG  GLU A 156      12.610  44.205  17.915  1.00 38.18           H
ATOM   1705  N  ASER A 157      15.292  40.646  16.729  0.30 26.05           N
ATOM   1706  N  BSER A 157      15.345  40.619  16.766  0.70 24.66           N
ATOM   1707  CA ASER A 157      16.042  39.640  16.023  0.30 24.49           C
ATOM   1708  CA BSER A 157      15.889  39.459  16.111  0.70 24.30           C
ATOM   1709  C  ASER A 157      17.043  38.875  16.868  0.30 22.48           C
ATOM   1710  C  BSER A 157      17.121  38.920  16.802  0.70 21.08           C
ATOM   1711  O  ASER A 157      17.371  37.722  16.577  0.30 18.96           O
ATOM   1712  O  BSER A 157      17.687  37.945  16.318  0.70 22.20           O
ATOM   1713  CB ASER A 157      16.783  40.341  14.856  0.30 28.66           C
ATOM   1714  CB BSER A 157      16.188  39.850  14.667  0.70 31.90           C
ATOM   1715  OG ASER A 157      15.892  40.318  13.735  0.30 40.27           O
ATOM   1716  OG BSER A 157      17.278  40.765  14.607  0.70 41.48           O
ATOM   1717  H  ASER A 157      15.400  41.465  16.423  0.30 31.26           H
ATOM   1718  H  BSER A 157      15.607  41.414  16.495  0.70 29.59           H
ATOM   1719  HA ASER A 157      15.396  38.984  15.634  0.30 29.39           H
ATOM   1720 1HB ASER A 157      17.006  41.274  15.100  0.30 34.40           H
ATOM   1721 2HB ASER A 157      17.622  39.861  14.641  0.30 34.40           H
ATOM   1722  HA BSER A 157      15.190  38.743  16.106  0.70 29.16           H
ATOM   1723 1HB BSER A 157      16.407  39.039  14.144  0.70 38.28           H
ATOM   1724 2HB BSER A 157      15.385  40.267  14.265  0.70 38.28           H
ATOM   1725  N   ASP A 158      17.555  39.451  17.948  1.00 20.18           N
ATOM   1726  CA  ASP A 158      18.646  38.907  18.740  1.00 19.46           C
ATOM   1727  C   ASP A 158      18.109  37.983  19.853  1.00 16.38           C
ATOM   1728  O   ASP A 158      17.248  38.429  20.624  1.00 16.50           O
ATOM   1729  CB  ASP A 158      19.501  40.016  19.411  1.00 19.70           C
ATOM   1730  CG  ASP A 158      20.251  40.848  18.400  1.00 25.87           C
ATOM   1731  OD1 ASP A 158      20.536  40.377  17.281  1.00 30.96           O
ATOM   1732  OD2 ASP A 158      20.563  41.983  18.678  1.00 32.09           O
ATOM   1733  H  AASP A 158      17.210  40.220  18.204  1.00 24.22           H
ATOM   1734  HA  ASP A 158      19.237  38.369  18.139  1.00 23.35           H
ATOM   1735 1HB  ASP A 158      18.909  40.606  19.943  1.00 23.64           H
ATOM   1736 2HB  ASP A 158      20.148  39.597  20.031  1.00 23.64           H
ATOM   1737  N   PRO A 159      18.635  36.780  20.028  1.00 15.56           N
ATOM   1738  CA  PRO A 159      18.290  35.998  21.244  1.00 14.30           C
ATOM   1739  C   PRO A 159      18.624  36.760  22.469  1.00 13.61           C
ATOM   1740  O   PRO A 159      19.651  37.459  22.551  1.00 16.06           O
ATOM   1741  CB  PRO A 159      19.138  34.747  21.060  1.00 15.86           C
ATOM   1742  CG  PRO A 159      19.271  34.580  19.592  1.00 18.52           C
ATOM   1743  CD  PRO A 159      19.520  36.032  19.115  1.00 18.91           C
ATOM   1744  HA  PRO A 159      17.319  35.761  21.239  1.00 17.16           H
ATOM   1745 1HB  PRO A 159      20.026  34.862  21.481  1.00 19.03           H
ATOM   1746 2HB  PRO A 159      18.692  33.960  21.463  1.00 19.03           H
ATOM   1747 1HG  PRO A 159      20.035  33.990  19.366  1.00 22.22           H
ATOM   1748 2HG  PRO A 159      18.444  34.208  19.197  1.00 22.22           H
ATOM   1749 1HD  PRO A 159      20.467  36.295  19.229  1.00 22.69           H
ATOM   1750 2HD  PRO A 159      19.255  36.155  18.169  1.00 22.69           H
ATOM   1751  N   GLY A 160      17.805  36.637  23.477  1.00 12.87           N
ATOM   1752  CA  GLY A 160      17.896  37.446  24.700  1.00 12.98           C
ATOM   1753  C   GLY A 160      16.584  38.178  24.944  1.00 12.68           C
ATOM   1754  O   GLY A 160      15.539  37.900  24.336  1.00 13.06           O
ATOM   1755  H   GLY A 160      17.163  36.038  23.422  1.00 15.45           H
ATOM   1756 1HA  GLY A 160      18.098  36.859  25.472  1.00 15.57           H
ATOM   1757 2HA  GLY A 160      18.631  38.103  24.611  1.00 15.57           H
ATOM   1758  N   LEU A 161      16.645  39.125  25.857  1.00 12.81           N
ATOM   1759  CA  LEU A 161      15.494  39.887  26.295  1.00 12.52           C
ATOM   1760  C   LEU A 161      15.573  41.271  25.657  1.00 12.89           C
ATOM   1761  O   LEU A 161      16.442  42.089  25.988  1.00 14.12           O
ATOM   1762  CB  LEU A 161      15.465  39.955  27.816  1.00 13.29           C
ATOM   1763  CG  LEU A 161      14.273  40.731  28.438  1.00 12.71           C
ATOM   1764  CD1 LEU A 161      12.944  40.214  27.943  1.00 13.89           C
ATOM   1765  CD2 LEU A 161      14.361  40.677  29.930  1.00 14.32           C
ATOM   1766  H   LEU A 161      17.426  39.304  26.221  1.00 15.38           H
ATOM   1767  HA  LEU A 161      14.664  39.431  25.975  1.00 15.03           H
ATOM   1768 1HB  LEU A 161      15.452  39.031  28.168  1.00 15.94           H
ATOM   1769 2HB  LEU A 161      16.305  40.378  28.125  1.00 15.94           H
ATOM   1770  HG  LEU A 161      14.352  41.688  28.160  1.00 15.25           H
ATOM   1771 1HD1 LEU A 161      12.916  40.270  26.965  1.00 20.83           H
ATOM   1772 2HD1 LEU A 161      12.221  40.757  28.322  1.00 20.83           H
ATOM   1773 3HD1 LEU A 161      12.833  39.281  28.220  1.00 20.83           H
ATOM   1774 1HD2 LEU A 161      15.233  41.021  30.217  1.00 21.49           H
ATOM   1775 2HD2 LEU A 161      14.261  39.750  30.230  1.00 21.49           H
ATOM   1776 3HD2 LEU A 161      13.649  41.227  30.319  1.00 21.49           H
ATOM   1777  N   TYR A 162      14.682  41.517  24.717  1.00 13.22           N
ATOM   1778  CA  TYR A 162      14.563  42.808  24.005  1.00 13.61           C
ATOM   1779  C   TYR A 162      13.839  43.738  24.961  1.00 13.65           C
ATOM   1780  O   TYR A 162      12.623  43.650  25.116  1.00 14.49           O
ATOM   1781  CB  TYR A 162      13.821  42.604  22.682  1.00 14.38           C
ATOM   1782  CG  TYR A 162      13.522  43.878  21.951  1.00 15.50           C
ATOM   1783  CD1 TYR A 162      12.251  44.193  21.559  1.00 17.24           C
ATOM   1784  CD2 TYR A 162      14.572  44.815  21.672  1.00 19.40           C
ATOM   1785  CE1 TYR A 162      11.943  45.357  20.867  1.00 19.41           C
ATOM   1786  CE2 TYR A 162      14.248  45.985  20.996  1.00 23.00           C
ATOM   1787  CZ  TYR A 162      12.955  46.269  20.617  1.00 19.39           C
ATOM   1788  OH  TYR A 162      12.685  47.410  19.926  1.00 23.70           O
ATOM   1789  H   TYR A 162      14.124  40.873  24.500  1.00 15.87           H
ATOM   1790  HA  TYR A 162      15.477  43.169  23.819  1.00 16.33           H
ATOM   1791 1HB  TYR A 162      14.367  42.022  22.097  1.00 17.25           H
ATOM   1792 2HB  TYR A 162      12.969  42.134  22.864  1.00 17.25           H
ATOM   1793  HD1 TYR A 162      11.548  43.590  21.769  1.00 20.69           H
ATOM   1794  HD2 TYR A 162      15.465  44.641  21.944  1.00 23.28           H
ATOM   1795  HE1 TYR A 162      11.056  45.524  20.571  1.00 23.30           H
ATOM   1796  HE2 TYR A 162      14.936  46.607  20.789  1.00 27.60           H
ATOM   1797  HH  TYR A 162      11.855  47.530  19.916  1.00 35.55           H
ATOM   1798  N   ALA A 163      14.576  44.613  25.604  1.00 14.42           N
ATOM   1799  CA  ALA A 163      14.020  45.368  26.728  1.00 15.56           C
ATOM   1800  C   ALA A 163      12.881  46.264  26.317  1.00 15.32           C
ATOM   1801  O   ALA A 163      11.845  46.337  26.976  1.00 16.19           O
ATOM   1802  CB  ALA A 163      15.149  46.196  27.372  1.00 17.74           C
ATOM   1803  H   ALA A 163      15.411  44.747  25.359  1.00 17.30           H
ATOM   1804  HA  ALA A 163      13.680  44.718  27.407  1.00 18.67           H
ATOM   1805 1HB  ALA A 163      15.882  45.601  27.635  1.00 26.61           H
ATOM   1806 2HB  ALA A 163      14.804  46.658  28.165  1.00 26.61           H
ATOM   1807 3HB  ALA A 163      15.479  46.856  26.727  1.00 26.61           H
ATOM   1808  N   LYS A 164      13.057  46.970  25.169  1.00 16.16           N
ATOM   1809  CA  LYS A 164      12.027  47.953  24.803  1.00 17.26           C
ATOM   1810  C   LYS A 164      10.699  47.263  24.594  1.00 15.70           C
ATOM   1811  O   LYS A 164       9.630  47.847  24.876  1.00 17.88           O
ATOM   1812  CB  LYS A 164      12.428  48.675  23.532  1.00 20.51           C
ATOM   1813  CG  LYS A 164      11.487  49.738  23.077  1.00 32.13           C
ATOM   1814  CD  LYS A 164      12.091  50.531  21.856  1.00 50.04           C
ATOM   1815  CE  LYS A 164      11.038  51.286  21.072  1.00 56.18           C
ATOM   1816  NZ  LYS A 164      11.201  51.541  19.597  1.00 68.42           N
ATOM   1817  H   LYS A 164      13.764  46.844  24.662  1.00 19.39           H
ATOM   1818  HA  LYS A 164      11.936  48.620  25.543  1.00 20.71           H
ATOM   1819 1HB  LYS A 164      13.318  49.084  23.672  1.00 24.61           H
ATOM   1820 2HB  LYS A 164      12.519  48.005  22.808  1.00 24.61           H
ATOM   1821 1HG  LYS A 164      10.627  49.327  22.811  1.00 38.56           H
ATOM   1822 2HG  LYS A 164      11.311  50.365  23.824  1.00 38.56           H
ATOM   1823 1HD  LYS A 164      12.768  51.172  22.189  1.00 60.05           H
ATOM   1824 2HD  LYS A 164      12.549  49.894  21.252  1.00 60.05           H
ATOM   1825 1HE  LYS A 164      10.184  50.799  21.190  1.00 67.41           H
ATOM   1826 2HE  LYS A 164      10.927  52.167  21.508  1.00 67.41           H
ATOM   1827 1HZ  LYS A 164      10.477  51.997  19.287  1.00102.63           H
ATOM   1828 2HZ  LYS A 164      11.270  50.747  19.158  1.00102.63           H
ATOM   1829 3HZ  LYS A 164      11.953  52.032  19.455  1.00102.63           H
ATOM   1830  N   GLY A 165      10.701  46.059  24.076  1.00 16.01           N
ATOM   1831  CA  GLY A 165       9.455  45.331  23.777  1.00 14.93           C
ATOM   1832  C   GLY A 165       9.069  44.291  24.795  1.00 13.77           C
ATOM   1833  O   GLY A 165       8.037  43.651  24.611  1.00 14.43           O
ATOM   1834  H   GLY A 165      11.472  45.674  23.901  1.00 19.21           H
ATOM   1835 1HA  GLY A 165       8.717  45.986  23.700  1.00 17.92           H
ATOM   1836 2HA  GLY A 165       9.554  44.888  22.896  1.00 17.92           H
ATOM   1837  N   ALA A 166       9.877  44.042  25.799  1.00 12.65           N
ATOM   1838  CA  ALA A 166       9.682  42.946  26.735  1.00 11.95           C
ATOM   1839  C   ALA A 166       9.480  41.627  26.030  1.00 11.75           C
ATOM   1840  O   ALA A 166       8.635  40.814  26.423  1.00 12.03           O
ATOM   1841  CB  ALA A 166       8.566  43.229  27.732  1.00 14.10           C
ATOM   1842  H   ALA A 166      10.573  44.567  25.913  1.00 15.17           H
ATOM   1843  HA  ALA A 166      10.527  42.864  27.263  1.00 14.34           H
ATOM   1844 1HB  ALA A 166       8.730  44.092  28.169  1.00 21.15           H
ATOM   1845 2HB  ALA A 166       8.544  42.520  28.408  1.00 21.15           H
ATOM   1846 3HB  ALA A 166       7.706  43.260  27.262  1.00 21.15           H
ATOM   1847  N   ASP A 167      10.296  41.363  25.003  1.00 11.71           N
ATOM   1848  CA  ASP A 167      10.206  40.157  24.217  1.00 11.93           C
ATOM   1849  C   ASP A 167      11.386  39.256  24.468  1.00 11.14           C
ATOM   1850  O   ASP A 167      12.559  39.694  24.365  1.00 13.15           O
ATOM   1851  CB  ASP A 167      10.116  40.501  22.715  1.00 12.34           C
ATOM   1852  CG  ASP A 167       8.822  41.168  22.333  1.00 14.30           C
ATOM   1853  OD1 ASP A 167       7.754  40.742  22.844  1.00 15.64           O
ATOM   1854  OD2 ASP A 167       8.871  42.094  21.529  1.00 17.47           O
ATOM   1855  H   ASP A 167      10.917  41.952  24.798  1.00 14.05           H
ATOM   1856  HA  ASP A 167       9.373  39.668  24.480  1.00 14.32           H
ATOM   1857 1HB  ASP A 167      10.867  41.099  22.477  1.00 14.81           H
ATOM   1858 2HB  ASP A 167      10.214  39.668  22.189  1.00 14.81           H
ATOM   1859  N   LEU A 168      11.155  38.018  24.847  1.00 10.85           N
ATOM   1860  CA  LEU A 168      12.191  37.071  25.212  1.00 10.84           C
ATOM   1861  C   LEU A 168      12.373  36.052  24.068  1.00 10.86           C
ATOM   1862  O   LEU A 168      11.428  35.288  23.763  1.00 11.21           O
ATOM   1863  CB  LEU A 168      11.834  36.393  26.509  1.00 11.02           C
ATOM   1864  CG  LEU A 168      12.829  35.375  27.058  1.00 10.75           C
ATOM   1865  CD1 LEU A 168      14.259  35.928  27.145  1.00 12.65           C
ATOM   1866  CD2 LEU A 168      12.357  34.906  28.443  1.00 12.41           C
ATOM   1867  H   LEU A 168      10.319  37.747  24.881  1.00 13.02           H
ATOM   1868  HA  LEU A 168      13.049  37.568  25.335  1.00 13.00           H
ATOM   1869 1HB  LEU A 168      11.705  37.096  27.194  1.00 13.22           H
ATOM   1870 2HB  LEU A 168      10.965  35.937  26.387  1.00 13.22           H
ATOM   1871  HG  LEU A 168      12.836  34.583  26.446  1.00 12.90           H
ATOM   1872 1HD1 LEU A 168      14.855  35.236  27.501  1.00 18.98           H
ATOM   1873 2HD1 LEU A 168      14.273  36.707  27.738  1.00 18.98           H
ATOM   1874 3HD1 LEU A 168      14.562  36.191  26.251  1.00 18.98           H
ATOM   1875 1HD2 LEU A 168      12.991  34.251  28.800  1.00 18.61           H
ATOM   1876 2HD2 LEU A 168      11.471  34.494  28.364  1.00 18.61           H
ATOM   1877 3HD2 LEU A 168      12.306  35.675  29.048  1.00 18.61           H
ATOM   1878  N   HIS A 169      13.528  36.084  23.423  1.00 11.49           N
ATOM   1879  CA  HIS A 169      13.821  35.345  22.199  1.00 11.70           C
ATOM   1880  C   HIS A 169      14.777  34.182  22.516  1.00 11.38           C
ATOM   1881  O   HIS A 169      15.909  34.408  22.987  1.00 12.31           O
ATOM   1882  CB  HIS A 169      14.421  36.361  21.198  1.00 12.68           C
ATOM   1883  CG  HIS A 169      14.799  35.838  19.868  1.00 13.21           C
ATOM   1884  CD2 HIS A 169      15.157  34.637  19.377  1.00 14.39           C
ATOM   1885  ND1 HIS A 169      14.849  36.723  18.799  1.00 15.91           N
ATOM   1886  CE1 HIS A 169      15.248  36.022  17.761  1.00 17.04           C
ATOM   1887  NE2 HIS A 169      15.457  34.739  18.032  1.00 16.08           N
ATOM   1888  H   HIS A 169      14.166  36.589  23.758  1.00 13.78           H
ATOM   1889  HA  HIS A 169      12.971  34.978  21.824  1.00 14.03           H
ATOM   1890 1HB  HIS A 169      13.765  37.090  21.068  1.00 15.21           H
ATOM   1891 2HB  HIS A 169      15.227  36.761  21.612  1.00 15.21           H
ATOM   1892  HD1 HIS A 169      14.655  37.581  18.814  1.00 19.10           H
ATOM   1893  HD2 HIS A 169      15.199  33.834  19.884  1.00 17.27           H
ATOM   1894  HE1 HIS A 169      15.373  36.398  16.897  1.00 20.45           H
ATOM   1895  N   CYS A 170      14.333  32.973  22.240  1.00 11.35           N
ATOM   1896  CA  CYS A 170      15.100  31.772  22.517  1.00 11.46           C
ATOM   1897  C   CYS A 170      16.137  31.544  21.440  1.00 11.91           C
ATOM   1898  O   CYS A 170      15.827  31.560  20.236  1.00 12.68           O
ATOM   1899  CB  CYS A 170      14.156  30.554  22.535  1.00 11.47           C
ATOM   1900  SG  CYS A 170      15.080  29.037  23.006  1.00 11.77           S
ATOM   1901  H   CYS A 170      13.538  32.889  21.873  1.00 13.62           H
ATOM   1902  HA  CYS A 170      15.552  31.860  23.405  1.00 13.75           H
ATOM   1903 1HB  CYS A 170      13.425  30.711  23.184  1.00 13.76           H
ATOM   1904 2HB  CYS A 170      13.753  30.432  21.640  1.00 13.76           H
ATOM   1905  N   PRO A 171      17.407  31.277  21.804  1.00 12.09           N
ATOM   1906  CA  PRO A 171      18.448  31.061  20.783  1.00 12.96           C
ATOM   1907  C   PRO A 171      18.295  29.751  20.049  1.00 13.25           C
ATOM   1908  O   PRO A 171      18.906  29.620  18.960  1.00 15.74           O
ATOM   1909  CB  PRO A 171      19.735  31.057  21.624  1.00 13.90           C
ATOM   1910  CG  PRO A 171      19.291  30.562  22.980  1.00 13.61           C
ATOM   1911  CD  PRO A 171      17.912  31.205  23.175  1.00 12.62           C
ATOM   1912  HA  PRO A 171      18.460  31.822  20.134  1.00 15.55           H
ATOM   1913 1HB  PRO A 171      20.412  30.450  21.231  1.00 16.69           H
ATOM   1914 2HB  PRO A 171      20.118  31.967  21.689  1.00 16.69           H
ATOM   1915 1HG  PRO A 171      19.225  29.574  22.994  1.00 16.33           H
ATOM   1916 2HG  PRO A 171      19.920  30.852  23.687  1.00 16.33           H
ATOM   1917 1HD  PRO A 171      17.329  30.642  23.744  1.00 15.15           H
ATOM   1918 2HD  PRO A 171      17.990  32.107  23.578  1.00 15.15           H
ATOM   1919  N   CYS A 172      17.618  28.753  20.566  1.00 12.52           N
ATOM   1920  CA  CYS A 172      17.687  27.445  19.931  1.00 13.15           C
ATOM   1921  C   CYS A 172      16.933  27.399  18.616  1.00 12.59           C
ATOM   1922  O   CYS A 172      17.491  26.985  17.607  1.00 14.97           O
ATOM   1923  CB ACYS A 172      17.239  26.360  20.920  0.77 11.82           C
ATOM   1924  CB BCYS A 172      17.085  26.397  20.854  0.23 18.95           C
ATOM   1925  SG ACYS A 172      18.453  26.254  22.279  0.77 11.57           S
ATOM   1926  SG BCYS A 172      17.936  24.878  20.380  0.23 42.91           S
ATOM   1927  H   CYS A 172      17.129  28.872  21.287  1.00 15.02           H
ATOM   1928  HA ACYS A 172      18.650  27.272  19.722  1.00 15.78           H
ATOM   1929 1HB ACYS A 172      16.347  26.584  21.284  0.77 14.18           H
ATOM   1930 2HB ACYS A 172      17.177  25.487  20.457  0.77 14.18           H
ATOM   1931 1HB BCYS A 172      17.256  26.620  21.804  0.23 22.74           H
ATOM   1932 2HB BCYS A 172      16.109  26.317  20.713  0.23 22.74           H
ATOM   1933  N   HIS A 173      15.666  27.854  18.600  1.00 12.55           N
ATOM   1934  CA  HIS A 173      14.857  27.826  17.368  1.00 13.23           C
ATOM   1935  C   HIS A 173      14.079  29.127  17.180  1.00 13.42           C
ATOM   1936  O   HIS A 173      13.227  29.192  16.301  1.00 14.90           O
ATOM   1937  CB  HIS A 173      13.944  26.597  17.197  1.00 13.17           C
ATOM   1938  CG  HIS A 173      14.601  25.326  17.641  1.00 12.61           C
ATOM   1939  CD2 HIS A 173      15.385  24.474  16.983  1.00 13.64           C
ATOM   1940  ND1 HIS A 173      14.513  24.922  18.972  1.00 12.39           N
ATOM   1941  CE1 HIS A 173      15.243  23.828  19.049  1.00 12.39           C
ATOM   1942  NE2 HIS A 173      15.779  23.523  17.884  1.00 13.08           N
ATOM   1943  H   HIS A 173      15.314  28.175  19.339  1.00 15.05           H
ATOM   1944  HA  HIS A 173      15.510  27.787  16.612  1.00 15.87           H
ATOM   1945 1HB  HIS A 173      13.116  26.734  17.723  1.00 15.81           H
ATOM   1946 2HB  HIS A 173      13.687  26.513  16.245  1.00 15.81           H
ATOM   1947  HD2 HIS A 173      15.624  24.518  16.064  1.00 16.36           H
ATOM   1948  HE1 HIS A 173      15.367  23.322  19.844  1.00 14.87           H
ATOM   1949  HE2 HIS A 173      16.298  22.832  17.716  1.00 15.69           H
ATOM   1950  N   GLY A 174      14.370  30.193  17.923  1.00 12.75           N
ATOM   1951  CA  GLY A 174      13.813  31.496  17.635  1.00 13.43           C
ATOM   1952  C   GLY A 174      12.396  31.733  18.130  1.00 12.96           C
ATOM   1953  O   GLY A 174      11.736  32.704  17.683  1.00 13.64           O
ATOM   1954  H   GLY A 174      14.915  30.102  18.608  1.00 15.30           H
ATOM   1955 1HA  GLY A 174      14.403  32.182  18.036  1.00 16.12           H
ATOM   1956 2HA  GLY A 174      13.827  31.631  16.654  1.00 16.12           H
ATOM   1957  N   SER A 175      11.890  30.964  19.091  1.00 11.84           N
ATOM   1958  CA  SER A 175      10.640  31.326  19.742  1.00 11.58           C
ATOM   1959  C   SER A 175      10.781  32.660  20.433  1.00 11.34           C
ATOM   1960  O   SER A 175      11.779  32.915  21.105  1.00 12.17           O
ATOM   1961  CB  SER A 175      10.211  30.263  20.750  1.00 11.72           C
ATOM   1962  OG  SER A 175       9.948  29.050  20.139  1.00 12.42           O
ATOM   1963  H   SER A 175      12.314  30.232  19.334  1.00 14.21           H
ATOM   1964  HA  SER A 175       9.930  31.406  19.043  1.00 13.90           H
ATOM   1965 1HB  SER A 175      10.929  30.142  21.421  1.00 14.07           H
ATOM   1966 2HB  SER A 175       9.400  30.572  21.225  1.00 14.07           H
ATOM   1967  N   ILE A 176       9.762  33.514  20.280  1.00 11.42           N
ATOM   1968  CA  ILE A 176       9.726  34.817  20.948  1.00 11.51           C
ATOM   1969  C   ILE A 176       8.457  34.894  21.776  1.00 10.68           C
ATOM   1970  O   ILE A 176       7.358  34.764  21.237  1.00 11.60           O
ATOM   1971  CB  ILE A 176       9.839  35.996  19.984  1.00 11.99           C
ATOM   1972  CG1 ILE A 176      11.120  35.863  19.099  1.00 13.33           C
ATOM   1973  CG2 ILE A 176       9.825  37.311  20.742  1.00 12.96           C
ATOM   1974  CD1 ILE A 176      11.303  36.999  18.102  1.00 15.59           C
ATOM   1975  H   ILE A 176       9.090  33.284  19.761  1.00 13.71           H
ATOM   1976  HA  ILE A 176      10.502  34.860  21.576  1.00 13.81           H
ATOM   1977  HB  ILE A 176       9.043  35.978  19.380  1.00 14.39           H
ATOM   1978 1HG1 ILE A 176      11.913  35.828  19.690  1.00 15.99           H
ATOM   1979 2HG1 ILE A 176      11.077  35.008  18.602  1.00 15.99           H
ATOM   1980 1HG2 ILE A 176       9.896  38.055  20.107  1.00 19.44           H
ATOM   1981 2HG2 ILE A 176      10.581  37.339  21.364  1.00 19.44           H
ATOM   1982 3HG2 ILE A 176       8.986  37.390  21.244  1.00 19.44           H
ATOM   1983 1HD1 ILE A 176      12.121  36.850  17.584  1.00 23.38           H
ATOM   1984 2HD1 ILE A 176      11.373  37.850  18.584  1.00 23.38           H
ATOM   1985 3HD1 ILE A 176      10.534  37.029  17.496  1.00 23.38           H
ATOM   1986  N   TYR A 177       8.640  35.162  23.058  1.00 10.58           N
ATOM   1987  CA  TYR A 177       7.550  35.300  24.034  1.00 10.34           C
ATOM   1988  C   TYR A 177       7.381  36.752  24.405  1.00 10.44           C
ATOM   1989  O   TYR A 177       8.334  37.419  24.812  1.00 11.06           O
ATOM   1990  CB  TYR A 177       7.870  34.495  25.267  1.00 10.38           C
ATOM   1991  CG  TYR A 177       8.141  33.017  25.024  1.00 10.38           C
ATOM   1992  CD1 TYR A 177       9.451  32.531  24.995  1.00 11.04           C
ATOM   1993  CD2 TYR A 177       7.098  32.131  24.817  1.00 10.46           C
ATOM   1994  CE1 TYR A 177       9.674  31.188  24.772  1.00 11.05           C
ATOM   1995  CE2 TYR A 177       7.323  30.774  24.641  1.00 10.70           C
ATOM   1996  CZ  TYR A 177       8.624  30.313  24.626  1.00 10.40           C
ATOM   1997  OH  TYR A 177       8.819  28.959  24.491  1.00 11.23           O
ATOM   1998  H   TYR A 177       9.465  35.263  23.345  1.00 12.70           H
ATOM   1999  HA  TYR A 177       6.700  34.962  23.630  1.00 12.41           H
ATOM   2000 1HB  TYR A 177       8.666  34.892  25.703  1.00 12.45           H
ATOM   2001 2HB  TYR A 177       7.114  34.575  25.900  1.00 12.45           H
ATOM   2002  HD1 TYR A 177      10.184  33.121  25.128  1.00 13.25           H
ATOM   2003  HD2 TYR A 177       6.207  32.460  24.796  1.00 12.56           H
ATOM   2004  HE1 TYR A 177      10.566  30.863  24.718  1.00 13.26           H
ATOM   2005  HE2 TYR A 177       6.596  30.173  24.532  1.00 12.84           H
ATOM   2006  N   ALA A 178       6.140  37.266  24.274  1.00 10.27           N
ATOM   2007  CA  ALA A 178       5.833  38.650  24.568  1.00 10.45           C
ATOM   2008  C   ALA A 178       5.436  38.740  26.032  1.00 10.39           C
ATOM   2009  O   ALA A 178       4.282  38.494  26.410  1.00 10.33           O
ATOM   2010  CB  ALA A 178       4.738  39.132  23.647  1.00 11.25           C
ATOM   2011  H   ALA A 178       5.491  36.739  23.998  1.00 12.32           H
ATOM   2012  HA  ALA A 178       6.651  39.205  24.419  1.00 12.54           H
ATOM   2013 1HB  ALA A 178       5.037  39.055  22.717  1.00 16.87           H
ATOM   2014 2HB  ALA A 178       4.531  40.068  23.848  1.00 16.87           H
ATOM   2015 3HB  ALA A 178       3.937  38.584  23.779  1.00 16.87           H
ATOM   2016  N   LEU A 179       6.406  39.047  26.912  1.00 10.57           N
ATOM   2017  CA  LEU A 179       6.161  39.005  28.356  1.00 10.69           C
ATOM   2018  C   LEU A 179       5.066  39.967  28.787  1.00 10.83           C
ATOM   2019  O   LEU A 179       4.262  39.635  29.665  1.00 11.39           O
ATOM   2020  CB  LEU A 179       7.448  39.299  29.117  1.00 11.04           C
ATOM   2021  CG  LEU A 179       8.639  38.392  28.792  1.00 11.27           C
ATOM   2022  CD1 LEU A 179       9.786  38.715  29.761  1.00 12.31           C
ATOM   2023  CD2 LEU A 179       8.284  36.906  28.867  1.00 12.27           C
ATOM   2024  H   LEU A 179       7.202  39.276  26.615  1.00 12.68           H
ATOM   2025  HA  LEU A 179       5.868  38.079  28.592  1.00 12.82           H
ATOM   2026 1HB  LEU A 179       7.711  40.235  28.932  1.00 13.25           H
ATOM   2027 2HB  LEU A 179       7.259  39.230  30.086  1.00 13.25           H
ATOM   2028  HG  LEU A 179       8.946  38.595  27.862  1.00 13.53           H
ATOM   2029 1HD1 LEU A 179      10.006  39.669  29.702  1.00 18.47           H
ATOM   2030 2HD1 LEU A 179      10.575  38.183  29.524  1.00 18.47           H
ATOM   2031 3HD1 LEU A 179       9.511  38.500  30.677  1.00 18.47           H
ATOM   2032 1HD2 LEU A 179       9.076  36.369  28.654  1.00 18.40           H
ATOM   2033 2HD2 LEU A 179       7.571  36.707  28.225  1.00 18.40           H
ATOM   2034 3HD2 LEU A 179       7.978  36.688  29.774  1.00 18.40           H
ATOM   2035  N   LYS A 180       5.011  41.180  28.205  1.00 11.24           N
ATOM   2036  CA  LYS A 180       4.008  42.129  28.651  1.00 12.33           C
ATOM   2037  C   LYS A 180       2.610  41.737  28.112  1.00 11.62           C
ATOM   2038  O   LYS A 180       1.631  42.302  28.576  1.00 13.82           O
ATOM   2039  CB ALYS A 180       4.578  43.492  28.440  0.69 18.77           C
ATOM   2040  CB BLYS A 180       4.302  43.570  28.461  0.31 17.32           C
ATOM   2041  CG ALYS A 180       4.519  44.103  27.152  0.69 20.92           C
ATOM   2042  CG BLYS A 180       4.782  43.902  27.088  0.31 17.28           C
ATOM   2043  CD ALYS A 180       5.011  45.591  27.234  0.69 20.23           C
ATOM   2044  CD BLYS A 180       4.817  45.468  27.121  0.31 22.29           C
ATOM   2045  CE ALYS A 180       5.438  46.170  25.877  0.69 20.80           C
ATOM   2046  CE BLYS A 180       3.353  45.848  26.896  0.31 17.92           C
ATOM   2047  NZ ALYS A 180       4.225  46.208  24.980  0.69 21.21           N
ATOM   2048  NZ BLYS A 180       2.885  46.832  27.909  0.00 20.76           N
ATOM   2049  H   LYS A 180       5.575  41.394  27.563  1.00 13.49           H
ATOM   2050  HA ALYS A 180       3.953  42.013  29.643  1.00 14.80           H
ATOM   2051 1HB ALYS A 180       4.125  44.100  29.076  0.69 22.52           H
ATOM   2052 2HB ALYS A 180       5.531  43.455  28.706  0.69 22.52           H
ATOM   2053 1HB BLYS A 180       3.480  44.090  28.648  0.31 20.79           H
ATOM   2054 2HB BLYS A 180       4.990  43.846  29.117  0.31 20.79           H
ATOM   2055 1HG ALYS A 180       5.089  43.598  26.518  0.69 25.10           H
ATOM   2056 2HG ALYS A 180       3.589  44.079  26.815  0.69 25.10           H
ATOM   2057 1HG BLYS A 180       5.682  43.525  26.920  0.31 20.74           H
ATOM   2058 2HG BLYS A 180       4.156  43.570  26.396  0.31 20.74           H
ATOM   2059 1HD ALYS A 180       4.283  46.149  27.605  0.69 24.28           H
ATOM   2060 2HD ALYS A 180       5.777  45.641  27.858  0.69 24.28           H
ATOM   2061 1HD BLYS A 180       5.142  45.800  27.995  0.31 26.75           H
ATOM   2062 2HD BLYS A 180       5.394  45.828  26.402  0.31 26.75           H
ATOM   2063 1HE ALYS A 180       5.801  47.083  25.996  0.69 24.96           H
ATOM   2064 2HE ALYS A 180       6.142  45.603  25.473  0.69 24.96           H
ATOM   2065 1HE BLYS A 180       3.250  46.234  25.990  0.31 21.50           H
ATOM   2066 2HE BLYS A 180       2.793  45.033  26.947  0.31 21.50           H
ATOM   2067 1HZ ALYS A 180       4.456  46.555  24.172  0.69 31.82           H
ATOM   2068 2HZ ALYS A 180       3.583  46.729  25.361  0.69 31.82           H
ATOM   2069 3HZ ALYS A 180       3.904  45.364  24.868  0.69 31.82           H
ATOM   2070 1HZ BLYS A 180       2.018  47.052  27.741  0.00 31.14           H
ATOM   2071 2HZ BLYS A 180       3.402  47.581  27.866  0.00 31.14           H
ATOM   2072 3HZ BLYS A 180       2.951  46.468  28.740  0.00 31.14           H
ATOM   2073  N   ASP A 181       2.516  40.772  27.214  1.00 10.40           N
ATOM   2074  CA  ASP A 181       1.273  40.216  26.735  1.00 11.18           C
ATOM   2075  C   ASP A 181       1.020  38.838  27.332  1.00 10.66           C
ATOM   2076  O   ASP A 181       0.248  38.042  26.801  1.00 12.20           O
ATOM   2077  CB  ASP A 181       1.223  40.226  25.213  1.00 12.04           C
ATOM   2078  CG  ASP A 181       1.269  41.623  24.645  1.00 13.39           C
ATOM   2079  OD1 ASP A 181       2.030  41.852  23.695  1.00 14.43           O
ATOM   2080  OD2 ASP A 181       0.531  42.515  25.154  1.00 16.18           O
ATOM   2081  H   ASP A 181       3.264  40.447  26.883  1.00 12.48           H
ATOM   2082  HA  ASP A 181       0.540  40.814  27.057  1.00 13.41           H
ATOM   2083 1HB  ASP A 181       1.988  39.707  24.860  1.00 14.45           H
ATOM   2084 2HB  ASP A 181       0.390  39.782  24.914  1.00 14.45           H
ATOM   2085  N   GLY A 182       1.610  38.542  28.505  1.00 10.23           N
ATOM   2086  CA  GLY A 182       1.328  37.307  29.195  1.00 10.36           C
ATOM   2087  C   GLY A 182       2.130  36.125  28.753  1.00 10.04           C
ATOM   2088  O   GLY A 182       1.804  34.992  29.083  1.00 11.10           O
ATOM   2089  H   GLY A 182       2.179  39.113  28.857  1.00 12.27           H
ATOM   2090 1HA  GLY A 182       1.484  37.447  30.163  1.00 12.43           H
ATOM   2091 2HA  GLY A 182       0.367  37.095  29.077  1.00 12.43           H
ATOM   2092  N   GLY A 183       3.246  36.364  28.026  1.00 10.20           N
ATOM   2093  CA  GLY A 183       4.122  35.292  27.576  1.00 10.13           C
ATOM   2094  C   GLY A 183       3.721  34.621  26.293  1.00 10.02           C
ATOM   2095  O   GLY A 183       4.285  33.606  25.934  1.00 10.53           O
ATOM   2096  H   GLY A 183       3.449  37.195  27.818  1.00 12.24           H
ATOM   2097 1HA  GLY A 183       5.035  35.659  27.464  1.00 12.15           H
ATOM   2098 2HA  GLY A 183       4.164  34.604  28.287  1.00 12.15           H
ATOM   2099  N   VAL A 184       2.714  35.187  25.583  1.00 10.34           N
ATOM   2100  CA  VAL A 184       2.237  34.590  24.342  1.00 10.63           C
ATOM   2101  C   VAL A 184       3.354  34.592  23.290  1.00 10.79           C
ATOM   2102  O   VAL A 184       4.242  35.422  23.276  1.00 10.87           O
ATOM   2103  CB  VAL A 184       0.980  35.286  23.845  1.00 11.15           C
ATOM   2104  CG1 VAL A 184      -0.165  35.133  24.835  1.00 11.49           C
ATOM   2105  CG2 VAL A 184       1.198  36.723  23.512  1.00 11.60           C
ATOM   2106  H   VAL A 184       2.342  35.928  25.876  1.00 12.41           H
ATOM   2107  HA  VAL A 184       2.001  33.637  24.534  1.00 12.75           H
ATOM   2108  HB  VAL A 184       0.703  34.827  23.000  1.00 13.39           H
ATOM   2109 1HG1 VAL A 184      -0.297  34.183  25.037  1.00 17.24           H
ATOM   2110 2HG1 VAL A 184      -0.986  35.499  24.444  1.00 17.24           H
ATOM   2111 3HG1 VAL A 184       0.048  35.616  25.659  1.00 17.24           H
ATOM   2112 1HG2 VAL A 184       1.937  36.802  22.873  1.00 17.40           H
ATOM   2113 2HG2 VAL A 184       1.418  37.217  24.329  1.00 17.40           H
ATOM   2114 3HG2 VAL A 184       0.383  37.094  23.115  1.00 17.40           H
ATOM   2115  N   VAL A 185       3.238  33.606  22.395  1.00 11.25           N
ATOM   2116  CA  VAL A 185       4.247  33.424  21.343  1.00 11.71           C
ATOM   2117  C   VAL A 185       3.954  34.354  20.192  1.00 12.29           C
ATOM   2118  O   VAL A 185       2.845  34.289  19.613  1.00 15.00           O
ATOM   2119  CB  VAL A 185       4.270  31.940  20.889  1.00 12.94           C
ATOM   2120  CG1 VAL A 185       5.325  31.769  19.763  1.00 14.29           C
ATOM   2121  CG2 VAL A 185       4.538  31.040  22.074  1.00 13.55           C
ATOM   2122  H   VAL A 185       2.549  33.060  22.437  1.00 13.50           H
ATOM   2123  HA  VAL A 185       5.144  33.655  21.718  1.00 14.05           H
ATOM   2124  HB  VAL A 185       3.370  31.711  20.516  1.00 15.53           H
ATOM   2125 1HG1 VAL A 185       5.110  32.370  19.020  1.00 21.44           H
ATOM   2126 2HG1 VAL A 185       5.319  30.842  19.448  1.00 21.44           H
ATOM   2127 3HG1 VAL A 185       6.214  31.988  20.114  1.00 21.44           H
ATOM   2128 1HG2 VAL A 185       4.555  30.107  21.779  1.00 20.32           H
ATOM   2129 2HG2 VAL A 185       3.831  31.159  22.742  1.00 20.32           H
ATOM   2130 3HG2 VAL A 185       5.404  31.272  22.471  1.00 20.32           H
ATOM   2131  N   VAL A 186       4.895  35.188  19.810  1.00 11.91           N
ATOM   2132  CA  VAL A 186       4.770  36.128  18.705  1.00 12.91           C
ATOM   2133  C   VAL A 186       5.647  35.761  17.533  1.00 13.54           C
ATOM   2134  O   VAL A 186       5.532  36.408  16.487  1.00 15.80           O
ATOM   2135  CB  VAL A 186       4.944  37.583  19.171  1.00 13.42           C
ATOM   2136  CG1 VAL A 186       3.795  38.014  20.128  1.00 14.57           C
ATOM   2137  CG2 VAL A 186       6.278  37.839  19.824  1.00 14.59           C
ATOM   2138  H   VAL A 186       5.654  35.177  20.254  1.00 14.29           H
ATOM   2139  HA  VAL A 186       3.827  36.051  18.380  1.00 15.49           H
ATOM   2140  HB  VAL A 186       4.891  38.166  18.360  1.00 16.10           H
ATOM   2141 1HG1 VAL A 186       2.930  37.844  19.699  1.00 21.86           H
ATOM   2142 2HG1 VAL A 186       3.877  38.970  20.328  1.00 21.86           H
ATOM   2143 3HG1 VAL A 186       3.853  37.500  20.961  1.00 21.86           H
ATOM   2144 1HG2 VAL A 186       6.331  38.777  20.104  1.00 21.89           H
ATOM   2145 2HG2 VAL A 186       6.997  37.648  19.185  1.00 21.89           H
ATOM   2146 3HG2 VAL A 186       6.375  37.259  20.607  1.00 21.89           H
ATOM   2147  N   SER A 187       6.530  34.803  17.652  1.00 13.26           N
ATOM   2148  CA  SER A 187       7.341  34.310  16.543  1.00 14.13           C
ATOM   2149  C   SER A 187       7.884  32.976  16.921  1.00 13.60           C
ATOM   2150  O   SER A 187       8.036  32.660  18.095  1.00 13.26           O
ATOM   2151  CB  SER A 187       8.531  35.313  16.312  1.00 15.47           C
ATOM   2152  OG  SER A 187       9.174  34.999  15.075  1.00 17.80           O
ATOM   2153  H   SER A 187       6.640  34.435  18.445  1.00 15.91           H
ATOM   2154  HA  SER A 187       6.785  34.235  15.715  1.00 16.96           H
ATOM   2155 1HB  SER A 187       8.188  36.241  16.287  1.00 18.56           H
ATOM   2156 2HB  SER A 187       9.180  35.241  17.056  1.00 18.56           H
ATOM   2157  N   GLY A 188       8.237  32.145  15.902  1.00 14.86           N
ATOM   2158  CA  GLY A 188       8.924  30.903  16.151  1.00 14.56           C
ATOM   2159  C   GLY A 188       7.993  29.794  16.528  1.00 14.07           C
ATOM   2160  O   GLY A 188       6.773  29.925  16.498  1.00 15.59           O
ATOM   2161  H   GLY A 188       8.041  32.370  15.074  1.00 17.84           H
ATOM   2162 1HA  GLY A 188       9.424  30.642  15.338  1.00 17.47           H
ATOM   2163 2HA  GLY A 188       9.580  31.037  16.881  1.00 17.47           H
ATOM   2164  N   PRO A 189       8.567  28.640  16.850  1.00 13.69           N
ATOM   2165  CA  PRO A 189       7.802  27.397  16.889  1.00 14.13           C
ATOM   2166  C   PRO A 189       7.156  27.017  18.204  1.00 13.47           C
ATOM   2167  O   PRO A 189       6.404  26.023  18.252  1.00 15.08           O
ATOM   2168  CB  PRO A 189       8.862  26.328  16.455  1.00 15.00           C
ATOM   2169  CG  PRO A 189      10.134  26.876  17.010  1.00 14.41           C
ATOM   2170  CD  PRO A 189      10.023  28.361  16.781  1.00 14.49           C
ATOM   2171  HA  PRO A 189       7.092  27.441  16.187  1.00 16.95           H
ATOM   2172 1HB  PRO A 189       8.654  25.440  16.842  1.00 18.00           H
ATOM   2173 2HB  PRO A 189       8.907  26.248  15.469  1.00 18.00           H
ATOM   2174 1HG  PRO A 189      10.215  26.672  17.976  1.00 17.29           H
ATOM   2175 2HG  PRO A 189      10.917  26.503  16.536  1.00 17.29           H
ATOM   2176 1HD  PRO A 189      10.512  28.863  17.481  1.00 17.38           H
ATOM   2177 2HD  PRO A 189      10.388  28.610  15.895  1.00 17.38           H
ATOM   2178  N   ALA A 190       7.368  27.719  19.299  1.00 13.06           N
ATOM   2179  CA  ALA A 190       6.824  27.319  20.578  1.00 12.39           C
ATOM   2180  C   ALA A 190       5.320  27.200  20.460  1.00 12.72           C
ATOM   2181  O   ALA A 190       4.656  28.085  19.891  1.00 13.77           O
ATOM   2182  CB  ALA A 190       7.170  28.322  21.676  1.00 12.94           C
ATOM   2183  H   ALA A 190       7.853  28.450  19.251  1.00 15.68           H
ATOM   2184  HA  ALA A 190       7.200  26.427  20.824  1.00 14.87           H
ATOM   2185 1HB  ALA A 190       8.144  28.397  21.754  1.00 19.41           H
ATOM   2186 2HB  ALA A 190       6.797  28.015  22.528  1.00 19.41           H
ATOM   2187 3HB  ALA A 190       6.792  29.198  21.451  1.00 19.41           H
ATOM   2188  N   PRO A 191       4.739  26.136  20.992  1.00 12.83           N
ATOM   2189  CA  PRO A 191       3.311  25.882  20.733  1.00 14.17           C
ATOM   2190  C   PRO A 191       2.366  26.467  21.743  1.00 13.06           C
ATOM   2191  O   PRO A 191       1.146  26.312  21.577  1.00 14.80           O
ATOM   2192  CB  PRO A 191       3.261  24.331  20.757  1.00 17.14           C
ATOM   2193  CG  PRO A 191       4.275  23.992  21.816  1.00 16.28           C
ATOM   2194  CD  PRO A 191       5.413  24.928  21.527  1.00 14.36           C
ATOM   2195  HA  PRO A 191       3.072  26.212  19.819  1.00 17.01           H
ATOM   2196 1HB  PRO A 191       2.360  24.004  21.002  1.00 20.57           H
ATOM   2197 2HB  PRO A 191       3.517  23.950  19.879  1.00 20.57           H
ATOM   2198 1HG  PRO A 191       3.907  24.148  22.723  1.00 19.53           H
ATOM   2199 2HG  PRO A 191       4.563  23.048  21.744  1.00 19.53           H
ATOM   2200 1HD  PRO A 191       5.919  25.139  22.352  1.00 17.23           H
ATOM   2201 2HD  PRO A 191       6.032  24.540  20.859  1.00 17.23           H
ATOM   2202  N   ARG A 192       2.854  27.137  22.770  1.00 12.16           N
ATOM   2203  CA  ARG A 192       2.024  27.670  23.832  1.00 11.79           C
ATOM   2204  C   ARG A 192       2.815  28.745  24.557  1.00 10.91           C
ATOM   2205  O   ARG A 192       4.046  28.822  24.418  1.00 11.20           O
ATOM   2206  CB  ARG A 192       1.592  26.570  24.786  1.00 11.88           C
ATOM   2207  CG  ARG A 192       2.742  25.874  25.507  1.00 11.84           C
ATOM   2208  CD  ARG A 192       2.248  24.670  26.253  1.00 12.91           C
ATOM   2209  NE  ARG A 192       3.288  23.945  27.021  1.00 12.89           N
ATOM   2210  CZ  ARG A 192       3.550  24.105  28.277  1.00 11.34           C
ATOM   2211  NH1 ARG A 192       2.978  25.035  29.011  1.00 11.52           N
ATOM   2212  NH2 ARG A 192       4.465  23.300  28.853  1.00 12.79           N
ATOM   2213  H   ARG A 192       3.725  27.267  22.811  1.00 14.59           H
ATOM   2214  HA  ARG A 192       1.209  28.086  23.428  1.00 14.15           H
ATOM   2215 1HB  ARG A 192       0.982  26.959  25.463  1.00 14.26           H
ATOM   2216 2HB  ARG A 192       1.081  25.893  24.277  1.00 14.26           H
ATOM   2217 1HG  ARG A 192       3.426  25.597  24.847  1.00 14.20           H
ATOM   2218 2HG  ARG A 192       3.164  26.506  26.141  1.00 14.20           H
ATOM   2219 1HD  ARG A 192       1.536  24.956  26.878  1.00 15.49           H
ATOM   2220 2HD  ARG A 192       1.841  24.043  25.604  1.00 15.49           H
ATOM   2221  HE  ARG A 192       3.769  23.352  26.584  1.00 15.46           H
ATOM   2222 1HH1 ARG A 192       2.390  25.580  28.650  1.00 13.82           H
ATOM   2223 2HH1 ARG A 192       3.185  25.111  29.864  1.00 13.82           H
ATOM   2224 1HH2 ARG A 192       4.870  22.682  28.376  1.00 15.35           H
ATOM   2225 2HH2 ARG A 192       4.657  23.394  29.707  1.00 15.35           H
ATOM   2226  N   PRO A 193       2.139  29.573  25.346  1.00 10.65           N
ATOM   2227  CA  PRO A 193       2.814  30.697  26.023  1.00 10.34           C
ATOM   2228  C   PRO A 193       3.810  30.229  27.081  1.00  9.90           C
ATOM   2229  O   PRO A 193       3.690  29.170  27.716  1.00 10.23           O
ATOM   2230  CB  PRO A 193       1.668  31.478  26.654  1.00 10.80           C
ATOM   2231  CG  PRO A 193       0.470  31.149  25.798  1.00 12.00           C
ATOM   2232  CD  PRO A 193       0.664  29.681  25.490  1.00 11.53           C
ATOM   2233  HA  PRO A 193       3.280  31.268  25.347  1.00 12.41           H
ATOM   2234 1HB  PRO A 193       1.522  31.192  27.590  1.00 12.96           H
ATOM   2235 2HB  PRO A 193       1.855  32.450  26.641  1.00 12.96           H
ATOM   2236 1HG  PRO A 193      -0.375  31.302  26.292  1.00 14.40           H
ATOM   2237 2HG  PRO A 193       0.464  31.691  24.970  1.00 14.40           H
ATOM   2238 1HD  PRO A 193       0.333  29.112  26.229  1.00 13.84           H
ATOM   2239 2HD  PRO A 193       0.202  29.427  24.652  1.00 13.84           H
ATOM   2240  N   LEU A 194       4.777  31.099  27.359  1.00  9.75           N
ATOM   2241  CA  LEU A 194       5.724  30.865  28.429  1.00  9.71           C
ATOM   2242  C   LEU A 194       5.011  30.883  29.780  1.00  9.26           C
ATOM   2243  O   LEU A 194       4.326  31.866  30.081  1.00  9.92           O
ATOM   2244  CB  LEU A 194       6.815  31.941  28.402  1.00  9.80           C
ATOM   2245  CG  LEU A 194       7.973  31.708  29.369  1.00 10.07           C
ATOM   2246  CD1 LEU A 194       8.763  30.462  28.983  1.00 10.57           C
ATOM   2247  CD2 LEU A 194       8.902  32.926  29.341  1.00 10.81           C
ATOM   2248  H   LEU A 194       4.842  31.835  26.882  1.00 11.71           H
ATOM   2249  HA  LEU A 194       6.148  29.969  28.297  1.00 11.65           H
ATOM   2250 1HB  LEU A 194       7.179  31.997  27.484  1.00 11.76           H
ATOM   2251 2HB  LEU A 194       6.400  32.815  28.613  1.00 11.76           H
ATOM   2252  HG  LEU A 194       7.610  31.593  30.293  1.00 12.09           H
ATOM   2253 1HD1 LEU A 194       9.501  30.334  29.615  1.00 15.86           H
ATOM   2254 2HD1 LEU A 194       9.124  30.571  28.079  1.00 15.86           H
ATOM   2255 3HD1 LEU A 194       8.172  29.680  29.007  1.00 15.86           H
ATOM   2256 1HD2 LEU A 194       9.648  32.781  29.959  1.00 16.22           H
ATOM   2257 2HD2 LEU A 194       8.403  33.724  29.612  1.00 16.22           H
ATOM   2258 3HD2 LEU A 194       9.250  33.050  28.433  1.00 16.22           H
ATOM   2259  N   PRO A 195       5.145  29.842  30.612  1.00  9.24           N
ATOM   2260  CA  PRO A 195       4.445  29.874  31.894  1.00  9.41           C
ATOM   2261  C   PRO A 195       4.858  31.039  32.780  1.00  9.43           C
ATOM   2262  O   PRO A 195       6.040  31.416  32.857  1.00  9.83           O
ATOM   2263  CB  PRO A 195       4.799  28.515  32.510  1.00  9.83           C
ATOM   2264  CG  PRO A 195       4.989  27.634  31.299  1.00 10.44           C
ATOM   2265  CD  PRO A 195       5.722  28.541  30.307  1.00  9.84           C
ATOM   2266  HA  PRO A 195       3.459  29.916  31.731  1.00 11.30           H
ATOM   2267 1HB  PRO A 195       5.629  28.570  33.046  1.00 11.80           H
ATOM   2268 2HB  PRO A 195       4.064  28.181  33.084  1.00 11.80           H
ATOM   2269 1HG  PRO A 195       5.533  26.837  31.520  1.00 12.53           H
ATOM   2270 2HG  PRO A 195       4.117  27.338  30.934  1.00 12.53           H
ATOM   2271 1HD  PRO A 195       6.699  28.533  30.463  1.00 11.81           H
ATOM   2272 2HD  PRO A 195       5.538  28.276  29.371  1.00 11.81           H
ATOM   2273  N   ILE A 196       3.861  31.573  33.464  1.00  9.63           N
ATOM   2274  CA  ILE A 196       3.985  32.623  34.459  1.00  9.73           C
ATOM   2275  C   ILE A 196       4.043  31.999  35.847  1.00  9.40           C
ATOM   2276  O   ILE A 196       3.270  31.098  36.167  1.00 10.22           O
ATOM   2277  CB  ILE A 196       2.806  33.628  34.361  1.00  9.98           C
ATOM   2278  CG1 ILE A 196       2.863  34.335  33.016  1.00 12.00           C
ATOM   2279  CG2 ILE A 196       2.792  34.603  35.522  1.00 11.15           C
ATOM   2280  CD1 ILE A 196       1.591  35.123  32.679  1.00 14.44           C
ATOM   2281  H   ILE A 196       3.053  31.267  33.301  1.00 11.55           H
ATOM   2282  HA  ILE A 196       4.840  33.117  34.297  1.00 11.67           H
ATOM   2283  HB  ILE A 196       1.956  33.103  34.392  1.00 11.98           H
ATOM   2284 1HG1 ILE A 196       3.634  34.957  33.016  1.00 14.40           H
ATOM   2285 2HG1 ILE A 196       3.020  33.662  32.308  1.00 14.40           H
ATOM   2286 1HG2 ILE A 196       2.757  34.105  36.365  1.00 16.73           H
ATOM   2287 2HG2 ILE A 196       2.004  35.183  35.452  1.00 16.73           H
ATOM   2288 3HG2 ILE A 196       3.603  35.151  35.498  1.00 16.73           H
ATOM   2289 1HD1 ILE A 196       1.693  35.549  31.802  1.00 21.65           H
ATOM   2290 2HD1 ILE A 196       1.442  35.811  33.361  1.00 21.65           H
ATOM   2291 3HD1 ILE A 196       0.824  34.513  32.659  1.00 21.65           H
ATOM   2292  N   VAL A 197       4.946  32.521  36.673  1.00  9.45           N
ATOM   2293  CA  VAL A 197       5.016  32.204  38.082  1.00  9.89           C
ATOM   2294  C   VAL A 197       4.203  33.281  38.817  1.00  9.80           C
ATOM   2295  O   VAL A 197       4.505  34.477  38.736  1.00 10.68           O
ATOM   2296  CB  VAL A 197       6.464  32.165  38.574  1.00 10.50           C
ATOM   2297  CG1 VAL A 197       6.488  31.886  40.093  1.00 11.95           C
ATOM   2298  CG2 VAL A 197       7.258  31.117  37.813  1.00 11.56           C
ATOM   2299  H   VAL A 197       5.532  33.091  36.345  1.00 11.34           H
ATOM   2300  HA  VAL A 197       4.594  31.311  38.238  1.00 11.87           H
ATOM   2301  HB  VAL A 197       6.878  33.060  38.408  1.00 12.59           H
ATOM   2302 1HG1 VAL A 197       5.969  32.574  40.560  1.00 17.92           H
ATOM   2303 2HG1 VAL A 197       7.414  31.903  40.413  1.00 17.92           H
ATOM   2304 3HG1 VAL A 197       6.097  31.005  40.270  1.00 17.92           H
ATOM   2305 1HG2 VAL A 197       8.182  31.108  38.139  1.00 17.35           H
ATOM   2306 2HG2 VAL A 197       7.251  31.333  36.856  1.00 17.35           H
ATOM   2307 3HG2 VAL A 197       6.854  30.235  37.952  1.00 17.35           H
ATOM   2308  N   ILE A 198       3.165  32.833  39.500  1.00 10.32           N
ATOM   2309  CA  ILE A 198       2.271  33.736  40.244  1.00 10.86           C
ATOM   2310  C   ILE A 198       3.000  34.169  41.512  1.00 10.85           C
ATOM   2311  O   ILE A 198       3.559  33.334  42.228  1.00 11.24           O
ATOM   2312  CB AILE A 198       0.972  33.010  40.634  0.46 11.80           C
ATOM   2313  CB BILE A 198       0.941  33.047  40.514  0.54 11.41           C
ATOM   2314  CG1AILE A 198       0.252  32.249  39.530  0.46 11.38           C
ATOM   2315  CG2AILE A 198       0.023  34.027  41.307  0.46 13.54           C
ATOM   2316  CG1BILE A 198       0.340  32.535  39.197  0.54 13.02           C
ATOM   2317  CG2BILE A 198       0.015  33.999  41.284  0.54 13.17           C
ATOM   2318  CD1AILE A 198      -0.101  33.061  38.319  0.46 12.28           C
ATOM   2319  CD1BILE A 198      -0.711  31.485  39.524  0.54 16.06           C
ATOM   2320  H   ILE A 198       3.003  31.968  39.512  1.00 12.38           H
ATOM   2321  HA AILE A 198       2.057  34.537  39.685  1.00 13.03           H
ATOM   2322  HB AILE A 198       1.217  32.338  41.334  0.46 14.16           H
ATOM   2323  HB BILE A 198       1.120  32.255  41.098  0.54 13.69           H
ATOM   2324 1HG1AILE A 198       0.823  31.493  39.245  0.46 13.65           H
ATOM   2325 2HG1AILE A 198      -0.582  31.868  39.905  0.46 13.65           H
ATOM   2326 1HG2AILE A 198       0.505  34.506  42.014  0.46 20.32           H
ATOM   2327 2HG2AILE A 198      -0.741  33.553  41.696  0.46 20.32           H
ATOM   2328 3HG2AILE A 198      -0.296  34.668  40.638  0.46 20.32           H
ATOM   2329 1HG1BILE A 198      -0.073  33.284  38.699  0.54 15.62           H
ATOM   2330 2HG1BILE A 198       1.050  32.139  38.632  0.54 15.62           H
ATOM   2331 1HG2BILE A 198      -0.839  33.552  41.461  0.54 19.75           H
ATOM   2332 2HG2BILE A 198      -0.144  34.805  40.749  0.54 19.75           H
ATOM   2333 3HG2BILE A 198       0.435  34.249  42.134  0.54 19.75           H
ATOM   2334 1HD1AILE A 198      -0.562  32.493  37.667  0.46 18.42           H
ATOM   2335 2HD1AILE A 198       0.718  33.421  37.919  0.46 18.42           H
ATOM   2336 3HD1AILE A 198      -0.688  33.801  38.582  0.46 18.42           H
ATOM   2337 1HD1BILE A 198      -1.106  31.148  38.693  0.54 24.08           H
ATOM   2338 2HD1BILE A 198      -1.412  31.886  40.080  0.54 24.08           H
ATOM   2339 3HD1BILE A 198      -0.292  30.744  40.011  0.54 24.08           H
ATOM   2340  N   LEU A 199       3.007  35.486  41.760  1.00 11.55           N
ATOM   2341  CA  LEU A 199       3.659  36.077  42.889  1.00 11.37           C
ATOM   2342  C   LEU A 199       2.672  36.666  43.854  1.00 12.09           C
ATOM   2343  O   LEU A 199       1.570  37.080  43.493  1.00 13.82           O
ATOM   2344  CB  LEU A 199       4.612  37.188  42.408  1.00 11.55           C
ATOM   2345  CG  LEU A 199       5.685  36.792  41.407  1.00 10.97           C
ATOM   2346  CD1 LEU A 199       6.480  38.034  40.992  1.00 11.57           C
ATOM   2347  CD2 LEU A 199       6.613  35.708  41.974  1.00 11.30           C
ATOM   2348  H   LEU A 199       2.587  36.018  41.198  1.00 13.86           H
ATOM   2349  HA  LEU A 199       4.193  35.374  43.360  1.00 13.64           H
ATOM   2350 1HB  LEU A 199       4.065  37.907  42.003  1.00 13.86           H
ATOM   2351 2HB  LEU A 199       5.061  37.573  43.203  1.00 13.86           H
ATOM   2352  HG  LEU A 199       5.234  36.424  40.594  1.00 13.16           H
ATOM   2353 1HD1 LEU A 199       7.176  37.778  40.351  1.00 17.36           H
ATOM   2354 2HD1 LEU A 199       6.897  38.435  41.783  1.00 17.36           H
ATOM   2355 3HD1 LEU A 199       5.876  38.684  40.576  1.00 17.36           H
ATOM   2356 1HD2 LEU A 199       7.292  35.477  41.306  1.00 16.95           H
ATOM   2357 2HD2 LEU A 199       6.086  34.911  42.193  1.00 16.95           H
ATOM   2358 3HD2 LEU A 199       7.050  36.044  42.784  1.00 16.95           H
ATOM   2359  N   ASP A 200       3.110  36.778  45.100  1.00 12.67           N
ATOM   2360  CA  ASP A 200       2.380  37.445  46.182  1.00 13.17           C
ATOM   2361  C   ASP A 200       3.398  38.316  46.931  1.00 13.07           C
ATOM   2362  O   ASP A 200       4.408  37.800  47.448  1.00 17.89           O
ATOM   2363  CB  ASP A 200       1.733  36.439  47.090  1.00 14.59           C
ATOM   2364  CG  ASP A 200       0.876  37.029  48.184  1.00 21.94           C
ATOM   2365  OD1 ASP A 200       0.438  38.170  48.042  1.00 30.81           O
ATOM   2366  OD2 ASP A 200       0.532  36.296  49.133  1.00 26.58           O
ATOM   2367  H   ASP A 200       3.894  36.428  45.291  1.00 15.20           H
ATOM   2368  HA  ASP A 200       1.675  38.032  45.787  1.00 15.81           H
ATOM   2369 1HB  ASP A 200       1.173  35.835  46.542  1.00 17.50           H
ATOM   2370 2HB  ASP A 200       2.443  35.890  47.509  1.00 17.50           H
ATOM   2371  N   TYR A 201       3.122  39.573  47.120  1.00 13.95           N
ATOM   2372  CA  TYR A 201       3.946  40.499  47.869  1.00 13.17           C
ATOM   2373  C   TYR A 201       3.309  40.693  49.256  1.00 12.17           C
ATOM   2374  O   TYR A 201       2.149  41.056  49.367  1.00 14.35           O
ATOM   2375  CB  TYR A 201       4.029  41.831  47.088  1.00 13.96           C
ATOM   2376  CG  TYR A 201       4.672  42.960  47.828  1.00 13.06           C
ATOM   2377  CD1 TYR A 201       6.070  43.048  48.009  1.00 13.96           C
ATOM   2378  CD2 TYR A 201       3.921  43.993  48.320  1.00 12.20           C
ATOM   2379  CE1 TYR A 201       6.642  44.131  48.661  1.00 15.19           C
ATOM   2380  CE2 TYR A 201       4.491  45.050  48.986  1.00 13.58           C
ATOM   2381  CZ  TYR A 201       5.828  45.101  49.205  1.00 14.43           C
ATOM   2382  OH  TYR A 201       6.460  46.117  49.912  1.00 17.50           O
ATOM   2383  H   TYR A 201       2.379  39.884  46.767  1.00 16.74           H
ATOM   2384  HA  TYR A 201       4.864  40.117  47.975  1.00 15.80           H
ATOM   2385 1HB  TYR A 201       4.536  41.674  46.252  1.00 16.76           H
ATOM   2386 2HB  TYR A 201       3.112  42.104  46.833  1.00 16.76           H
ATOM   2387  HD1 TYR A 201       6.628  42.352  47.679  1.00 16.75           H
ATOM   2388  HD2 TYR A 201       2.979  43.979  48.197  1.00 14.64           H
ATOM   2389  HE1 TYR A 201       7.586  44.203  48.732  1.00 18.23           H
ATOM   2390  HE2 TYR A 201       3.939  45.758  49.299  1.00 16.30           H
ATOM   2391  N   ASP A 202       4.107  40.472  50.269  1.00 11.45           N
ATOM   2392  CA  ASP A 202       3.695  40.671  51.657  1.00 11.81           C
ATOM   2393  C   ASP A 202       3.957  42.154  51.990  1.00 11.33           C
ATOM   2394  O   ASP A 202       5.109  42.561  52.156  1.00 11.63           O
ATOM   2395  CB  ASP A 202       4.465  39.745  52.591  1.00 13.03           C
ATOM   2396  CG  ASP A 202       4.014  39.831  54.019  1.00 15.92           C
ATOM   2397  OD1 ASP A 202       3.452  40.847  54.428  1.00 17.99           O
ATOM   2398  OD2 ASP A 202       4.211  38.865  54.781  1.00 20.14           O
ATOM   2399  H   ASP A 202       4.926  40.192  50.108  1.00 13.74           H
ATOM   2400  HA  ASP A 202       2.716  40.484  51.740  1.00 14.17           H
ATOM   2401 1HB  ASP A 202       4.357  38.812  52.276  1.00 15.63           H
ATOM   2402 2HB  ASP A 202       5.428  39.969  52.543  1.00 15.63           H
ATOM   2403  N   SER A 203       2.908  42.926  52.071  1.00 12.64           N
ATOM   2404  CA  SER A 203       3.050  44.358  52.283  1.00 14.47           C
ATOM   2405  C   SER A 203       3.604  44.673  53.706  1.00 14.16           C
ATOM   2406  O   SER A 203       4.056  45.766  53.895  1.00 18.29           O
ATOM   2407  CB ASER A 203       1.653  44.993  52.273  0.55 15.52           C
ATOM   2408  CB BSER A 203       1.775  45.156  52.028  0.45 18.06           C
ATOM   2409  OG ASER A 203       0.702  44.493  53.241  0.55 16.17           O
ATOM   2410  OG BSER A 203       1.233  45.001  50.726  0.45 18.95           O
ATOM   2411  H   SER A 203       2.105  42.576  51.997  1.00 15.17           H
ATOM   2412  HA ASER A 203       3.630  44.765  51.577  1.00 17.36           H
ATOM   2413 1HB ASER A 203       1.757  45.967  52.419  0.55 18.62           H
ATOM   2414 2HB ASER A 203       1.265  44.872  51.370  0.55 18.62           H
ATOM   2415 1HB BSER A 203       1.092  44.880  52.689  0.45 21.67           H
ATOM   2416 2HB BSER A 203       1.967  46.114  52.178  0.45 21.67           H
ATOM   2417  N   SER A 204       3.520  43.749  54.629  1.00 14.73           N
ATOM   2418  CA  SER A 204       4.056  44.000  55.985  1.00 15.57           C
ATOM   2419  C   SER A 204       5.575  43.945  56.027  1.00 13.80           C
ATOM   2420  O   SER A 204       6.213  44.617  56.830  1.00 15.07           O
ATOM   2421  CB ASER A 204       3.442  42.939  56.939  0.53 16.28           C
ATOM   2422  CB BSER A 204       3.435  43.054  57.015  0.47 19.50           C
ATOM   2423  OG ASER A 204       3.890  41.568  56.951  0.53 18.90           O
ATOM   2424  OG BSER A 204       2.077  43.399  57.082  0.47 20.40           O
ATOM   2425  H   SER A 204       3.144  42.976  54.443  1.00 17.68           H
ATOM   2426  HA ASER A 204       3.760  44.908  56.283  1.00 18.68           H
ATOM   2427 1HB ASER A 204       3.555  43.285  57.861  0.53 19.53           H
ATOM   2428 2HB ASER A 204       2.469  42.921  56.760  0.53 19.53           H
ATOM   2429 1HB BSER A 204       3.542  42.111  56.732  0.47 23.40           H
ATOM   2430 2HB BSER A 204       3.868  43.170  57.899  0.47 23.40           H
ATOM   2431  N   THR A 205       6.153  43.077  55.174  1.00 12.95           N
ATOM   2432  CA  THR A 205       7.576  42.754  55.262  1.00 12.44           C
ATOM   2433  C   THR A 205       8.359  43.176  54.053  1.00 11.93           C
ATOM   2434  O   THR A 205       9.593  43.241  54.115  1.00 12.43           O
ATOM   2435  CB  THR A 205       7.810  41.257  55.487  1.00 13.37           C
ATOM   2436  CG2 THR A 205       7.072  40.750  56.727  1.00 16.61           C
ATOM   2437  OG1 THR A 205       7.296  40.607  54.305  1.00 13.46           O
ATOM   2438  H   THR A 205       5.663  42.696  54.550  1.00 15.54           H
ATOM   2439  HA  THR A 205       7.950  43.242  56.051  1.00 14.92           H
ATOM   2440  HB  THR A 205       8.789  41.076  55.576  1.00 16.04           H
ATOM   2441 1HG2 THR A 205       7.245  39.792  56.841  1.00 24.91           H
ATOM   2442 2HG2 THR A 205       6.110  40.898  56.618  1.00 24.91           H
ATOM   2443 3HG2 THR A 205       7.390  41.235  57.517  1.00 24.91           H
ATOM   2444  N   GLY A 206       7.690  43.400  52.920  1.00 11.45           N
ATOM   2445  CA  GLY A 206       8.376  43.663  51.662  1.00 11.72           C
ATOM   2446  C   GLY A 206       8.796  42.394  50.924  1.00 11.28           C
ATOM   2447  O   GLY A 206       9.389  42.508  49.843  1.00 11.87           O
ATOM   2448  H   GLY A 206       6.810  43.390  52.934  1.00 13.74           H
ATOM   2449 1HA  GLY A 206       7.780  44.192  51.075  1.00 14.06           H
ATOM   2450 2HA  GLY A 206       9.182  44.209  51.844  1.00 14.06           H
ATOM   2451  N   ASP A 207       8.538  41.211  51.447  1.00 11.67           N
ATOM   2452  CA  ASP A 207       8.973  39.988  50.799  1.00 12.05           C
ATOM   2453  C   ASP A 207       8.045  39.614  49.676  1.00 11.52           C
ATOM   2454  O   ASP A 207       6.814  39.709  49.742  1.00 12.42           O
ATOM   2455  CB  ASP A 207       9.064  38.888  51.836  1.00 13.89           C
ATOM   2456  CG  ASP A 207      10.275  39.063  52.775  1.00 14.43           C
ATOM   2457  OD1 ASP A 207      11.265  39.674  52.393  1.00 15.90           O
ATOM   2458  OD2 ASP A 207      10.135  38.545  53.908  1.00 17.35           O
ATOM   2459  H   ASP A 207       8.091  41.163  52.204  1.00 14.00           H
ATOM   2460  HA  ASP A 207       9.886  40.139  50.418  1.00 14.46           H
ATOM   2461 1HB  ASP A 207       8.234  38.882  52.376  1.00 16.66           H
ATOM   2462 2HB  ASP A 207       9.134  38.014  51.377  1.00 16.66           H
ATOM   2463  N   ILE A 208       8.672  39.156  48.588  1.00 11.71           N
ATOM   2464  CA  ILE A 208       7.997  38.644  47.382  1.00 11.08           C
ATOM   2465  C   ILE A 208       8.044  37.136  47.379  1.00 11.37           C
ATOM   2466  O   ILE A 208       9.147  36.559  47.450  1.00 12.15           O
ATOM   2467  CB  ILE A 208       8.695  39.187  46.106  1.00 11.14           C
ATOM   2468  CG1 ILE A 208       8.683  40.710  46.064  1.00 12.59           C
ATOM   2469  CG2 ILE A 208       8.077  38.586  44.861  1.00 12.08           C
ATOM   2470  CD1 ILE A 208       9.723  41.315  45.125  1.00 15.65           C
ATOM   2471  H   ILE A 208       9.552  39.160  48.591  1.00 14.05           H
ATOM   2472  HA  ILE A 208       7.043  38.943  47.387  1.00 13.30           H
ATOM   2473  HB  ILE A 208       9.651  38.895  46.139  1.00 13.37           H
ATOM   2474 1HG1 ILE A 208       7.784  41.013  45.782  1.00 15.10           H
ATOM   2475 2HG1 ILE A 208       8.843  41.054  46.979  1.00 15.10           H
ATOM   2476 1HG2 ILE A 208       8.101  37.609  44.923  1.00 18.12           H
ATOM   2477 2HG2 ILE A 208       8.583  38.876  44.073  1.00 18.12           H
ATOM   2478 3HG2 ILE A 208       7.147  38.886  44.781  1.00 18.12           H
ATOM   2479 1HD1 ILE A 208       9.658  42.292  45.153  1.00 23.48           H
ATOM   2480 2HD1 ILE A 208       9.558  41.003  44.211  1.00 23.48           H
ATOM   2481 3HD1 ILE A 208      10.619  41.038  45.408  1.00 23.48           H
ATOM   2482  N   TYR A 209       6.885  36.514  47.310  1.00 11.38           N
ATOM   2483  CA  TYR A 209       6.751  35.067  47.328  1.00 11.69           C
ATOM   2484  C   TYR A 209       6.271  34.557  45.959  1.00 11.63           C
ATOM   2485  O   TYR A 209       5.407  35.182  45.326  1.00 12.54           O
ATOM   2486  CB  TYR A 209       5.708  34.641  48.368  1.00 13.13           C
ATOM   2487  CG  TYR A 209       6.171  34.878  49.792  1.00 13.11           C
ATOM   2488  CD1 TYR A 209       6.009  36.096  50.417  1.00 13.90           C
ATOM   2489  CD2 TYR A 209       6.856  33.894  50.488  1.00 14.46           C
ATOM   2490  CE1 TYR A 209       6.457  36.275  51.695  1.00 15.07           C
ATOM   2491  CE2 TYR A 209       7.319  34.081  51.768  1.00 15.62           C
ATOM   2492  CZ  TYR A 209       7.141  35.295  52.387  1.00 15.54           C
ATOM   2493  OH  TYR A 209       7.580  35.452  53.652  1.00 19.19           O
ATOM   2494  H   TYR A 209       6.153  37.000  47.251  1.00 13.65           H
ATOM   2495  HA  TYR A 209       7.634  34.654  47.549  1.00 14.03           H
ATOM   2496 1HB  TYR A 209       4.870  35.146  48.211  1.00 15.76           H
ATOM   2497 2HB  TYR A 209       5.508  33.679  48.249  1.00 15.76           H
ATOM   2498  HD1 TYR A 209       5.586  36.812  49.958  1.00 16.68           H
ATOM   2499  HD2 TYR A 209       7.011  33.058  50.064  1.00 17.36           H
ATOM   2500  HE1 TYR A 209       6.290  37.106  52.123  1.00 18.08           H
ATOM   2501  HE2 TYR A 209       7.759  33.373  52.223  1.00 18.74           H
ATOM   2502  N   ALA A 210       6.779  33.399  45.564  1.00 11.40           N
ATOM   2503  CA  ALA A 210       6.210  32.621  44.482  1.00 11.13           C
ATOM   2504  C   ALA A 210       5.198  31.651  45.088  1.00 11.09           C
ATOM   2505  O   ALA A 210       5.493  30.997  46.076  1.00 11.93           O
ATOM   2506  CB  ALA A 210       7.315  31.856  43.747  1.00 11.46           C
ATOM   2507  H   ALA A 210       7.492  33.090  45.977  1.00 13.68           H
ATOM   2508  HA  ALA A 210       5.745  33.231  43.841  1.00 13.36           H
ATOM   2509 1HB  ALA A 210       7.956  32.491  43.366  1.00 17.19           H
ATOM   2510 2HB  ALA A 210       6.918  31.322  43.027  1.00 17.19           H
ATOM   2511 3HB  ALA A 210       7.776  31.263  44.376  1.00 17.19           H
ATOM   2512  N   VAL A 211       4.011  31.608  44.491  1.00 11.16           N
ATOM   2513  CA  VAL A 211       2.877  30.846  45.065  1.00 11.83           C
ATOM   2514  C   VAL A 211       2.184  29.927  44.092  1.00 11.32           C
ATOM   2515  O   VAL A 211       1.300  29.169  44.509  1.00 12.54           O
ATOM   2516  CB  VAL A 211       1.873  31.795  45.755  1.00 12.66           C
ATOM   2517  CG1 VAL A 211       2.555  32.528  46.898  1.00 14.60           C
ATOM   2518  CG2 VAL A 211       1.218  32.753  44.764  1.00 13.72           C
ATOM   2519  H   VAL A 211       3.895  32.044  43.736  1.00 13.39           H
ATOM   2520  HA  VAL A 211       3.259  30.264  45.783  1.00 14.19           H
ATOM   2521  HB  VAL A 211       1.149  31.230  46.150  1.00 15.19           H
ATOM   2522 1HG1 VAL A 211       2.959  31.876  47.509  1.00 21.89           H
ATOM   2523 2HG1 VAL A 211       1.893  33.062  47.384  1.00 21.89           H
ATOM   2524 3HG1 VAL A 211       3.251  33.116  46.540  1.00 21.89           H
ATOM   2525 1HG2 VAL A 211       0.792  32.240  44.046  1.00 20.58           H
ATOM   2526 2HG2 VAL A 211       1.899  33.345  44.382  1.00 20.58           H
ATOM   2527 3HG2 VAL A 211       0.542  33.291  45.227  1.00 20.58           H
ATOM   2528  N   GLY A 212       2.509  29.967  42.801  1.00 10.68           N
ATOM   2529  CA  GLY A 212       1.936  29.017  41.873  1.00 10.93           C
ATOM   2530  C   GLY A 212       2.457  29.288  40.470  1.00 10.22           C
ATOM   2531  O   GLY A 212       3.320  30.113  40.280  1.00 10.53           O
ATOM   2532  H   GLY A 212       3.076  30.575  42.510  1.00 12.82           H
ATOM   2533 1HA  GLY A 212       2.177  28.097  42.146  1.00 13.12           H
ATOM   2534 2HA  GLY A 212       0.949  29.094  41.884  1.00 13.12           H
ATOM   2535  N   THR A 213       1.895  28.560  39.495  1.00 10.08           N
ATOM   2536  CA  THR A 213       2.130  28.850  38.088  1.00  9.97           C
ATOM   2537  C   THR A 213       0.811  28.780  37.363  1.00  9.86           C
ATOM   2538  O   THR A 213      -0.129  28.137  37.832  1.00 11.02           O
ATOM   2539  CB  THR A 213       3.168  27.924  37.421  1.00  9.95           C
ATOM   2540  CG2 THR A 213       4.461  27.869  38.218  1.00 10.96           C
ATOM   2541  OG1 THR A 213       2.638  26.604  37.297  1.00 10.57           O
ATOM   2542  H   THR A 213       1.370  27.888  39.711  1.00 12.10           H
ATOM   2543  HA  THR A 213       2.469  29.788  38.020  1.00 11.97           H
ATOM   2544  HB  THR A 213       3.370  28.275  36.508  1.00 11.94           H
ATOM   2545 1HG2 THR A 213       5.098  27.276  37.767  1.00 16.44           H
ATOM   2546 2HG2 THR A 213       4.277  27.527  39.118  1.00 16.44           H
ATOM   2547 3HG2 THR A 213       4.844  28.769  38.284  1.00 16.44           H
ATOM   2548  N   ASN A 214       0.734  29.410  36.194  1.00 10.03           N
ATOM   2549  CA  ASN A 214      -0.484  29.357  35.400  1.00 10.26           C
ATOM   2550  C   ASN A 214      -0.540  28.161  34.474  1.00 10.08           C
ATOM   2551  O   ASN A 214      -1.583  27.907  33.852  1.00 11.30           O
ATOM   2552  CB  ASN A 214      -0.723  30.631  34.598  1.00 10.58           C
ATOM   2553  CG  ASN A 214       0.308  30.875  33.505  1.00  9.85           C
ATOM   2554  ND2 ASN A 214       0.033  31.818  32.626  1.00 10.89           N
ATOM   2555  OD1 ASN A 214       1.372  30.218  33.497  1.00 10.15           O
ATOM   2556  H   ASN A 214       1.427  29.865  35.898  1.00 12.04           H
ATOM   2557  HA  ASN A 214      -1.246  29.267  36.041  1.00 12.31           H
ATOM   2558 1HB  ASN A 214      -1.621  30.582  34.184  1.00 12.69           H
ATOM   2559 2HB  ASN A 214      -0.720  31.402  35.218  1.00 12.69           H
ATOM   2560 1HD2 ASN A 214       0.611  32.012  31.993  1.00 13.06           H
ATOM   2561 2HD2 ASN A 214      -0.731  32.253  32.673  1.00 13.06           H
ATOM   2562  N   ALA A 215       0.548  27.380  34.367  1.00 10.13           N
ATOM   2563  CA  ALA A 215       0.674  26.303  33.393  1.00 10.08           C
ATOM   2564  C   ALA A 215       1.786  25.412  33.799  1.00 10.02           C
ATOM   2565  O   ALA A 215       2.733  25.832  34.527  1.00 10.30           O
ATOM   2566  CB  ALA A 215       0.963  26.910  32.030  1.00 10.94           C
ATOM   2567  H   ALA A 215       1.222  27.527  34.915  1.00 12.15           H
ATOM   2568  HA  ALA A 215      -0.178  25.782  33.355  1.00 12.10           H
ATOM   2569 1HB  ALA A 215       0.222  27.496  31.770  1.00 16.41           H
ATOM   2570 2HB  ALA A 215       1.062  26.195  31.368  1.00 16.41           H
ATOM   2571 3HB  ALA A 215       1.791  27.432  32.073  1.00 16.41           H
ATOM   2572  N   PRO A 216       1.813  24.182  33.301  1.00 10.62           N
ATOM   2573  CA  PRO A 216       2.995  23.311  33.463  1.00 10.68           C
ATOM   2574  C   PRO A 216       4.178  23.864  32.690  1.00 10.05           C
ATOM   2575  O   PRO A 216       4.045  24.427  31.592  1.00 10.66           O
ATOM   2576  CB  PRO A 216       2.531  21.983  32.822  1.00 11.88           C
ATOM   2577  CG  PRO A 216       1.480  22.412  31.814  1.00 12.22           C
ATOM   2578  CD  PRO A 216       0.758  23.539  32.485  1.00 11.47           C
ATOM   2579  HA  PRO A 216       3.222  23.186  34.430  1.00 12.81           H
ATOM   2580 1HB  PRO A 216       3.285  21.524  32.375  1.00 14.26           H
ATOM   2581 2HB  PRO A 216       2.143  21.378  33.502  1.00 14.26           H
ATOM   2582 1HG  PRO A 216       1.903  22.716  30.972  1.00 14.67           H
ATOM   2583 2HG  PRO A 216       0.861  21.667  31.612  1.00 14.67           H
ATOM   2584 1HD  PRO A 216       0.387  24.171  31.819  1.00 13.77           H
ATOM   2585 2HD  PRO A 216       0.023  23.201  33.056  1.00 13.77           H
ATOM   2586  N   TYR A 217       5.353  23.641  33.245  1.00 10.00           N
ATOM   2587  CA  TYR A 217       6.612  23.894  32.549  1.00  9.98           C
ATOM   2588  C   TYR A 217       6.791  22.876  31.417  1.00 10.40           C
ATOM   2589  O   TYR A 217       6.018  21.908  31.272  1.00 10.97           O
ATOM   2590  CB  TYR A 217       7.760  23.776  33.548  1.00 10.23           C
ATOM   2591  CG  TYR A 217       7.738  24.747  34.704  1.00  9.90           C
ATOM   2592  CD1 TYR A 217       8.368  24.410  35.889  1.00 10.35           C
ATOM   2593  CD2 TYR A 217       7.134  25.995  34.647  1.00 10.05           C
ATOM   2594  CE1 TYR A 217       8.398  25.262  36.958  1.00 10.33           C
ATOM   2595  CE2 TYR A 217       7.162  26.864  35.736  1.00 10.03           C
ATOM   2596  CZ  TYR A 217       7.791  26.500  36.892  1.00  9.62           C
ATOM   2597  OH  TYR A 217       7.790  27.386  37.934  1.00 10.56           O
ATOM   2598  H   TYR A 217       5.379  23.329  34.068  1.00 12.00           H
ATOM   2599  HA  TYR A 217       6.600  24.817  32.165  1.00 11.98           H
ATOM   2600 1HB  TYR A 217       7.757  22.857  33.916  1.00 12.27           H
ATOM   2601 2HB  TYR A 217       8.612  23.895  33.058  1.00 12.27           H
ATOM   2602  HD1 TYR A 217       8.792  23.562  35.961  1.00 12.42           H
ATOM   2603  HD2 TYR A 217       6.694  26.262  33.850  1.00 12.06           H
ATOM   2604  HE1 TYR A 217       8.841  24.998  37.756  1.00 12.39           H
ATOM   2605  HE2 TYR A 217       6.742  27.713  35.674  1.00 12.04           H
ATOM   2606  N   PHE A 218       7.810  23.099  30.605  1.00 10.42           N
ATOM   2607  CA  PHE A 218       8.186  22.170  29.556  1.00 10.60           C
ATOM   2608  C   PHE A 218       8.240  20.749  30.068  1.00 11.10           C
ATOM   2609  O   PHE A 218       8.839  20.455  31.094  1.00 11.45           O
ATOM   2610  CB  PHE A 218       9.570  22.603  29.041  1.00 11.26           C
ATOM   2611  CG  PHE A 218      10.133  21.655  27.991  1.00 12.20           C
ATOM   2612  CD1 PHE A 218       9.588  21.590  26.716  1.00 13.45           C
ATOM   2613  CD2 PHE A 218      11.214  20.835  28.317  1.00 13.64           C
ATOM   2614  CE1 PHE A 218      10.098  20.715  25.757  1.00 15.16           C
ATOM   2615  CE2 PHE A 218      11.750  19.962  27.336  1.00 15.08           C
ATOM   2616  CZ  PHE A 218      11.172  19.922  26.114  1.00 16.32           C
ATOM   2617  H   PHE A 218       8.278  23.838  30.704  1.00 12.50           H
ATOM   2618  HA  PHE A 218       7.523  22.228  28.810  1.00 12.71           H
ATOM   2619 1HB  PHE A 218       9.500  23.510  28.650  1.00 13.51           H
ATOM   2620 2HB  PHE A 218      10.199  22.649  29.804  1.00 13.51           H
ATOM   2621  HD1 PHE A 218       8.854  22.152  26.493  1.00 16.14           H
ATOM   2622  HD2 PHE A 218      11.589  20.861  29.189  1.00 16.37           H
ATOM   2623  HE1 PHE A 218       9.720  20.666  24.887  1.00 18.19           H
ATOM   2624  HE2 PHE A 218      12.501  19.414  27.532  1.00 18.10           H
ATOM   2625  HZ  PHE A 218      11.521  19.318  25.469  1.00 19.58           H
ATOM   2626  N   SER A 219       7.687  19.832  29.277  1.00 11.98           N
ATOM   2627  CA  SER A 219       7.755  18.393  29.576  1.00 13.02           C
ATOM   2628  C   SER A 219       9.003  17.822  28.927  1.00 12.72           C
ATOM   2629  O   SER A 219       9.103  17.735  27.707  1.00 14.33           O
ATOM   2630  CB  SER A 219       6.542  17.663  28.987  1.00 15.14           C
ATOM   2631  OG  SER A 219       5.343  17.978  29.674  1.00 16.46           O
ATOM   2632  H   SER A 219       7.266  20.096  28.550  1.00 14.38           H
ATOM   2633  HA  SER A 219       7.789  18.252  30.565  1.00 15.63           H
ATOM   2634 1HB  SER A 219       6.445  17.910  28.033  1.00 18.17           H
ATOM   2635 2HB  SER A 219       6.697  16.686  29.034  1.00 18.17           H
ATOM   2636  HG  SER A 219       5.097  18.756  29.475  1.00 24.70           H
ATOM   2637  N   ALA A 220       9.922  17.412  29.781  1.00 13.12           N
ATOM   2638  CA  ALA A 220      11.188  16.801  29.341  1.00 13.96           C
ATOM   2639  C   ALA A 220      11.035  15.286  29.378  1.00 15.44           C
ATOM   2640  O   ALA A 220      10.555  14.717  28.409  1.00 19.83           O
ATOM   2641  CB  ALA A 220      12.314  17.365  30.200  1.00 14.32           C
ATOM   2642  H   ALA A 220       9.773  17.506  30.644  1.00 15.75           H
ATOM   2643  HA  ALA A 220      11.353  17.074  28.394  1.00 16.75           H
ATOM   2644 1HB  ALA A 220      12.334  18.340  30.113  1.00 21.47           H
ATOM   2645 2HB  ALA A 220      13.170  16.993  29.902  1.00 21.47           H
ATOM   2646 3HB  ALA A 220      12.162  17.124  31.138  1.00 21.47           H
ATOM   2647  N   GLY A 221      11.423  14.622  30.459  1.00 16.08           N
ATOM   2648  CA  GLY A 221      11.263  13.205  30.567  1.00 20.17           C
ATOM   2649  C   GLY A 221       9.922  12.812  31.185  1.00 20.69           C
ATOM   2650  O   GLY A 221       9.511  11.679  31.038  1.00 29.62           O
ATOM   2651  H   GLY A 221      11.788  15.065  31.126  1.00 19.30           H
ATOM   2652 1HA  GLY A 221      11.335  12.801  29.666  1.00 24.21           H
ATOM   2653 2HA  GLY A 221      11.996  12.838  31.122  1.00 24.21           H
ATOM   2654  N   ILE A 222       9.323  13.599  32.019  1.00 16.87           N
ATOM   2655  CA  ILE A 222       8.114  13.357  32.737  1.00 18.55           C
ATOM   2656  C   ILE A 222       7.037  14.291  32.140  1.00 15.92           C
ATOM   2657  O   ILE A 222       7.232  15.506  32.099  1.00 16.41           O
ATOM   2658  CB AILE A 222       8.232  13.596  34.247  0.42 22.97           C
ATOM   2659  CB BILE A 222       8.229  13.672  34.237  0.58 22.42           C
ATOM   2660  CG1AILE A 222       9.207  12.581  34.866  0.42 24.80           C
ATOM   2661  CG2AILE A 222       6.883  13.562  34.948  0.42 25.90           C
ATOM   2662  CG1BILE A 222       9.357  12.848  34.869  0.58 26.53           C
ATOM   2663  CG2BILE A 222       6.912  13.467  34.974  0.58 29.34           C
ATOM   2664  CD1AILE A 222       9.411  12.758  36.350  0.42 34.48           C
ATOM   2665  CD1BILE A 222       9.040  11.386  34.906  0.58 31.53           C
ATOM   2666  H   ILE A 222       9.707  14.378  32.159  1.00 20.24           H
ATOM   2667  HA AILE A 222       7.835  12.409  32.584  1.00 22.26           H
ATOM   2668  HB AILE A 222       8.619  14.508  34.380  0.42 27.57           H
ATOM   2669  HB BILE A 222       8.476  14.637  34.325  0.58 26.91           H
ATOM   2670 1HG1AILE A 222       8.866  11.667  34.698  0.42 29.76           H
ATOM   2671 2HG1AILE A 222      10.084  12.663  34.413  0.42 29.76           H
ATOM   2672 1HG2AILE A 222       7.009  13.721  35.907  0.42 38.85           H
ATOM   2673 2HG2AILE A 222       6.467  12.684  34.815  0.42 38.85           H
ATOM   2674 3HG2AILE A 222       6.303  14.257  34.575  0.42 38.85           H
ATOM   2675 1HG1BILE A 222      10.190  12.987  34.353  0.58 31.84           H
ATOM   2676 2HG1BILE A 222       9.516  13.169  35.793  0.58 31.84           H
ATOM   2677 1HG2BILE A 222       7.033  13.676  35.924  0.58 44.02           H
ATOM   2678 2HG2BILE A 222       6.626  12.535  34.879  0.58 44.02           H
ATOM   2679 3HG2BILE A 222       6.229  14.058  34.594  0.58 44.02           H
ATOM   2680 1HD1AILE A 222      10.049  12.090  36.674  0.42 51.73           H
ATOM   2681 2HD1AILE A 222       8.554  12.644  36.813  0.42 51.73           H
ATOM   2682 3HD1AILE A 222       9.760  13.657  36.527  0.42 51.73           H
ATOM   2683 1HD1BILE A 222       9.780  10.902  35.330  0.58 47.30           H
ATOM   2684 2HD1BILE A 222       8.916  11.056  33.991  0.58 47.30           H
ATOM   2685 3HD1BILE A 222       8.219  11.242  35.419  0.58 47.30           H
ATOM   2686  N   PRO A 223       5.893  13.803  31.704  1.00 16.87           N
ATOM   2687  CA  PRO A 223       4.842  14.684  31.209  1.00 16.69           C
ATOM   2688  C   PRO A 223       4.347  15.576  32.347  1.00 14.94           C
ATOM   2689  O   PRO A 223       4.086  15.131  33.456  1.00 17.83           O
ATOM   2690  CB  PRO A 223       3.761  13.733  30.771  1.00 21.05           C
ATOM   2691  CG  PRO A 223       4.333  12.426  30.822  1.00 31.31           C
ATOM   2692  CD  PRO A 223       5.515  12.332  31.613  1.00 21.50           C
ATOM   2693  HA  PRO A 223       5.169  15.233  30.439  1.00 20.03           H
ATOM   2694 1HB  PRO A 223       2.980  13.793  31.377  1.00 25.26           H
ATOM   2695 2HB  PRO A 223       3.464  13.945  29.851  1.00 25.26           H
ATOM   2696 1HG  PRO A 223       3.659  11.799  31.185  1.00 37.57           H
ATOM   2697 2HG  PRO A 223       4.546  12.137  29.899  1.00 37.57           H
ATOM   2698 1HD  PRO A 223       5.329  11.945  32.505  1.00 25.80           H
ATOM   2699 2HD  PRO A 223       6.217  11.800  31.162  1.00 25.80           H
ATOM   2700  N   ARG A 224       4.142  16.847  32.013  1.00 13.71           N
ATOM   2701  CA  ARG A 224       3.523  17.792  32.911  1.00 13.75           C
ATOM   2702  C   ARG A 224       2.282  18.334  32.216  1.00 14.45           C
ATOM   2703  O   ARG A 224       2.388  19.040  31.227  1.00 15.89           O
ATOM   2704  CB  ARG A 224       4.495  18.922  33.282  1.00 12.81           C
ATOM   2705  CG  ARG A 224       5.843  18.473  33.842  1.00 12.88           C
ATOM   2706  CD  ARG A 224       6.708  19.691  34.116  1.00 11.99           C
ATOM   2707  NE  ARG A 224       8.111  19.410  34.395  1.00 12.33           N
ATOM   2708  CZ  ARG A 224       8.690  19.121  35.552  1.00 12.11           C
ATOM   2709  NH1 ARG A 224       7.933  18.977  36.647  1.00 12.21           N
ATOM   2710  NH2 ARG A 224       9.992  18.984  35.605  1.00 12.94           N
ATOM   2711  H   ARG A 224       4.391  17.122  31.215  1.00 16.45           H
ATOM   2712  HA  ARG A 224       3.247  17.315  33.744  1.00 16.50           H
ATOM   2713 1HB  ARG A 224       4.658  19.471  32.475  1.00 15.37           H
ATOM   2714 2HB  ARG A 224       4.056  19.503  33.953  1.00 15.37           H
ATOM   2715 1HG  ARG A 224       5.705  17.965  34.680  1.00 15.46           H
ATOM   2716 2HG  ARG A 224       6.296  17.881  33.190  1.00 15.46           H
ATOM   2717 1HD  ARG A 224       6.659  20.293  33.333  1.00 14.39           H
ATOM   2718 2HD  ARG A 224       6.327  20.178  34.890  1.00 14.39           H
ATOM   2719  HE  ARG A 224       8.648  19.435  33.698  1.00 14.80           H
ATOM   2720 1HH1 ARG A 224       8.308  18.787  37.421  1.00 14.65           H
ATOM   2721 2HH1 ARG A 224       7.059  19.072  36.595  1.00 14.65           H
ATOM   2722 1HH2 ARG A 224      10.474  19.083  34.877  1.00 15.53           H
ATOM   2723 2HH2 ARG A 224      10.383  18.793  36.370  1.00 15.53           H
ATOM   2724  N   THR A 225       1.115  17.972  32.703  1.00 15.52           N
ATOM   2725  CA  THR A 225      -0.134  18.311  32.019  1.00 16.42           C
ATOM   2726  C   THR A 225      -1.025  19.229  32.863  1.00 15.14           C
ATOM   2727  O   THR A 225      -2.101  19.597  32.407  1.00 18.20           O
ATOM   2728  CB  THR A 225      -0.934  17.070  31.597  1.00 21.18           C
ATOM   2729  CG2 THR A 225      -0.022  16.181  30.720  1.00 31.08           C
ATOM   2730  OG1 THR A 225      -1.275  16.354  32.725  1.00 25.90           O
ATOM   2731  H   THR A 225       1.084  17.515  33.455  1.00 18.62           H
ATOM   2732  HA  THR A 225       0.107  18.810  31.186  1.00 19.70           H
ATOM   2733  HB  THR A 225      -1.753  17.337  31.090  1.00 25.42           H
ATOM   2734 1HG2 THR A 225      -0.515  15.381  30.443  1.00 46.62           H
ATOM   2735 2HG2 THR A 225       0.769  15.917  31.235  1.00 46.62           H
ATOM   2736 3HG2 THR A 225       0.257  16.683  29.926  1.00 46.62           H
ATOM   2737  N   THR A 226      -0.643  19.596  34.015  1.00 15.25           N
ATOM   2738  CA  THR A 226      -1.352  20.549  34.905  1.00 14.98           C
ATOM   2739  C   THR A 226      -0.287  21.406  35.532  1.00 13.01           C
ATOM   2740  O   THR A 226       0.871  21.005  35.627  1.00 13.05           O
ATOM   2741  CB  THR A 226      -2.132  19.839  36.037  1.00 17.11           C
ATOM   2742  CG2 THR A 226      -3.060  18.782  35.535  1.00 22.95           C
ATOM   2743  OG1 THR A 226      -1.152  19.272  36.927  1.00 18.37           O
ATOM   2744  H   THR A 226       0.111  19.255  34.314  1.00 18.30           H
ATOM   2745  HA  THR A 226      -1.975  21.118  34.368  1.00 17.97           H
ATOM   2746  HB  THR A 226      -2.664  20.522  36.538  1.00 20.53           H
ATOM   2747 1HG2 THR A 226      -3.520  18.365  36.293  1.00 34.43           H
ATOM   2748 2HG2 THR A 226      -2.549  18.101  35.050  1.00 34.43           H
ATOM   2749 3HG2 THR A 226      -3.720  19.185  34.934  1.00 34.43           H
ATOM   2750  N   PRO A 227      -0.653  22.592  36.055  1.00 12.41           N
ATOM   2751  CA  PRO A 227       0.367  23.378  36.766  1.00 11.54           C
ATOM   2752  C   PRO A 227       1.049  22.592  37.888  1.00 11.00           C
ATOM   2753  O   PRO A 227       2.251  22.662  38.059  1.00 11.20           O
ATOM   2754  CB  PRO A 227      -0.458  24.564  37.283  1.00 12.07           C
ATOM   2755  CG  PRO A 227      -1.569  24.702  36.255  1.00 12.99           C
ATOM   2756  CD  PRO A 227      -1.938  23.283  35.942  1.00 12.91           C
ATOM   2757  HA  PRO A 227       1.054  23.704  36.116  1.00 13.85           H
ATOM   2758 1HB  PRO A 227      -0.826  24.374  38.182  1.00 14.48           H
ATOM   2759 2HB  PRO A 227       0.091  25.387  37.326  1.00 14.48           H
ATOM   2760 1HG  PRO A 227      -2.342  25.195  36.630  1.00 15.59           H
ATOM   2761 2HG  PRO A 227      -1.249  25.173  35.445  1.00 15.59           H
ATOM   2762 1HD  PRO A 227      -2.594  22.930  36.594  1.00 15.49           H
ATOM   2763 2HD  PRO A 227      -2.311  23.201  35.029  1.00 15.49           H
ATOM   2764  N   GLN A 228       0.250  21.824  38.654  1.00 11.77           N
ATOM   2765  CA  GLN A 228       0.786  21.091  39.800  1.00 12.46           C
ATOM   2766  C   GLN A 228       1.746  20.000  39.419  1.00 11.93           C
ATOM   2767  O   GLN A 228       2.552  19.577  40.263  1.00 13.17           O
ATOM   2768  CB  GLN A 228      -0.369  20.518  40.657  1.00 14.38           C
ATOM   2769  CG  GLN A 228      -1.184  21.594  41.400  1.00 14.49           C
ATOM   2770  CD  GLN A 228      -2.313  22.179  40.554  1.00 14.09           C
ATOM   2771  NE2 GLN A 228      -3.134  22.984  41.235  1.00 14.65           N
ATOM   2772  OE1 GLN A 228      -2.481  21.913  39.382  1.00 14.98           O
ATOM   2773  H   GLN A 228      -0.606  21.763  38.461  1.00 14.13           H
ATOM   2774  HA  GLN A 228       1.286  21.745  40.368  1.00 14.95           H
ATOM   2775 1HB  GLN A 228      -0.979  20.004  40.070  1.00 17.26           H
ATOM   2776 2HB  GLN A 228       0.008  19.889  41.322  1.00 17.26           H
ATOM   2777 1HG  GLN A 228      -1.570  21.196  42.221  1.00 17.39           H
ATOM   2778 2HG  GLN A 228      -0.577  22.325  41.676  1.00 17.39           H
ATOM   2779 1HE2 GLN A 228      -3.829  23.344  40.833  1.00 17.58           H
ATOM   2780 2HE2 GLN A 228      -2.980  23.153  42.085  1.00 17.58           H
ATOM   2781  N   ASP A 229       1.770  19.576  38.145  1.00 12.33           N
ATOM   2782  CA  ASP A 229       2.820  18.668  37.682  1.00 12.37           C
ATOM   2783  C   ASP A 229       4.200  19.322  37.730  1.00 11.52           C
ATOM   2784  O   ASP A 229       5.199  18.613  37.568  1.00 12.05           O
ATOM   2785  CB  ASP A 229       2.479  18.107  36.328  1.00 13.40           C
ATOM   2786  CG  ASP A 229       1.376  17.070  36.364  1.00 15.64           C
ATOM   2787  OD1 ASP A 229       1.058  16.544  37.482  1.00 17.57           O
ATOM   2788  OD2 ASP A 229       0.863  16.807  35.266  1.00 17.73           O
ATOM   2789  H   ASP A 229       1.148  19.847  37.583  1.00 14.80           H
ATOM   2790  HA  ASP A 229       2.840  17.898  38.320  1.00 14.84           H
ATOM   2791 1HB  ASP A 229       2.201  18.848  35.735  1.00 16.07           H
ATOM   2792 2HB  ASP A 229       3.291  17.696  35.938  1.00 16.07           H
ATOM   2793  N   ASN A 230       4.291  20.613  37.943  1.00 11.10           N
ATOM   2794  CA  ASN A 230       5.581  21.252  38.203  1.00 10.99           C
ATOM   2795  C   ASN A 230       6.181  20.790  39.525  1.00 11.03           C
ATOM   2796  O   ASN A 230       7.385  20.970  39.731  1.00 11.73           O
ATOM   2797  CB  ASN A 230       5.456  22.753  38.151  1.00 10.49           C
ATOM   2798  CG  ASN A 230       5.158  23.234  36.763  1.00 10.46           C
ATOM   2799  ND2 ASN A 230       4.599  24.439  36.633  1.00 10.71           N
ATOM   2800  OD1 ASN A 230       5.475  22.546  35.791  1.00 11.07           O
ATOM   2801  H   ASN A 230       3.562  21.104  37.929  1.00 13.32           H
ATOM   2802  HA  ASN A 230       6.207  20.977  37.473  1.00 13.19           H
ATOM   2803 1HB  ASN A 230       4.730  23.043  38.760  1.00 12.59           H
ATOM   2804 2HB  ASN A 230       6.300  23.164  38.466  1.00 12.59           H
ATOM   2805 1HD2 ASN A 230       4.444  24.769  35.831  1.00 12.85           H
ATOM   2806 2HD2 ASN A 230       4.385  24.905  37.348  1.00 12.85           H
ATOM   2807  N   LEU A 231       5.388  20.181  40.377  1.00 11.79           N
ATOM   2808  CA  LEU A 231       5.894  19.607  41.635  1.00 12.80           C
ATOM   2809  C   LEU A 231       6.527  18.259  41.439  1.00 13.56           C
ATOM   2810  O   LEU A 231       7.082  17.712  42.402  1.00 16.76           O
ATOM   2811  CB  LEU A 231       4.740  19.537  42.661  1.00 13.45           C
ATOM   2812  CG  LEU A 231       4.121  20.908  43.018  1.00 17.59           C
ATOM   2813  CD1 LEU A 231       2.790  20.692  43.735  1.00 20.63           C
ATOM   2814  CD2 LEU A 231       5.076  21.728  43.853  1.00 25.39           C
ATOM   2815  H   LEU A 231       4.531  20.113  40.190  1.00 14.14           H
ATOM   2816  HA  LEU A 231       6.592  20.227  41.998  1.00 15.36           H
ATOM   2817 1HB  LEU A 231       4.028  18.953  42.297  1.00 16.14           H
ATOM   2818 2HB  LEU A 231       5.079  19.115  43.490  1.00 16.14           H
ATOM   2819  HG  LEU A 231       3.943  21.403  42.168  1.00 21.11           H
ATOM   2820 1HD1 LEU A 231       2.201  20.147  43.173  1.00 30.94           H
ATOM   2821 2HD1 LEU A 231       2.367  21.558  43.908  1.00 30.94           H
ATOM   2822 3HD1 LEU A 231       2.948  20.230  44.585  1.00 30.94           H
ATOM   2823 1HD2 LEU A 231       5.918  21.845  43.366  1.00 38.08           H
ATOM   2824 2HD2 LEU A 231       5.250  21.266  44.700  1.00 38.08           H
ATOM   2825 3HD2 LEU A 231       4.679  22.605  44.036  1.00 38.08           H
ATOM   2826  N   LEU A 232       6.435  17.657  40.262  1.00 13.37           N
ATOM   2827  CA  LEU A 232       7.089  16.390  39.992  1.00 14.89           C
ATOM   2828  C   LEU A 232       8.584  16.590  39.720  1.00 14.00           C
ATOM   2829  O   LEU A 232       8.971  17.513  38.993  1.00 13.62           O
ATOM   2830  CB  LEU A 232       6.456  15.719  38.786  1.00 16.13           C
ATOM   2831  CG  LEU A 232       4.957  15.400  38.955  1.00 18.60           C
ATOM   2832  CD1 LEU A 232       4.440  14.888  37.628  1.00 21.24           C
ATOM   2833  CD2 LEU A 232       4.701  14.373  40.066  1.00 24.55           C
ATOM   2834  H   LEU A 232       5.962  18.037  39.624  1.00 16.05           H
ATOM   2835  HA  LEU A 232       6.982  15.794  40.788  1.00 17.87           H
ATOM   2836 1HB  LEU A 232       6.569  16.309  38.000  1.00 19.35           H
ATOM   2837 2HB  LEU A 232       6.940  14.876  38.601  1.00 19.35           H
ATOM   2838  HG  LEU A 232       4.473  16.246  39.183  1.00 22.32           H
ATOM   2839 1HD1 LEU A 232       3.486  14.678  37.707  1.00 31.86           H
ATOM   2840 2HD1 LEU A 232       4.933  14.079  37.376  1.00 31.86           H
ATOM   2841 3HD1 LEU A 232       4.567  15.574  36.941  1.00 31.86           H
ATOM   2842 1HD2 LEU A 232       5.039  14.721  40.917  1.00 36.83           H
ATOM   2843 2HD2 LEU A 232       5.161  13.535  39.849  1.00 36.83           H
ATOM   2844 3HD2 LEU A 232       3.738  14.207  40.141  1.00 36.83           H
ATOM   2845  N   TYR A 233       9.390  15.725  40.265  1.00 16.35           N
ATOM   2846  CA  TYR A 233      10.838  15.698  40.034  1.00 16.44           C
ATOM   2847  C   TYR A 233      11.118  14.951  38.760  1.00 16.41           C
ATOM   2848  O   TYR A 233      10.844  13.777  38.575  1.00 20.89           O
ATOM   2849  CB  TYR A 233      11.501  14.983  41.227  1.00 19.20           C
ATOM   2850  CG  TYR A 233      13.009  14.854  41.021  1.00 23.52           C
ATOM   2851  CD1 TYR A 233      13.892  15.931  41.056  1.00 31.12           C
ATOM   2852  CD2 TYR A 233      13.521  13.603  40.799  1.00 35.76           C
ATOM   2853  CE1 TYR A 233      15.246  15.795  40.876  1.00 38.55           C
ATOM   2854  CE2 TYR A 233      14.888  13.424  40.598  1.00 35.59           C
ATOM   2855  CZ  TYR A 233      15.658  14.540  40.631  1.00 34.61           C
ATOM   2856  OH  TYR A 233      17.009  14.291  40.468  1.00 54.44           O
ATOM   2857  H   TYR A 233       9.045  15.121  40.803  1.00 19.62           H
ATOM   2858  HA  TYR A 233      11.188  16.633  39.963  1.00 19.73           H
ATOM   2859 1HB  TYR A 233      11.325  15.493  42.057  1.00 23.04           H
ATOM   2860 2HB  TYR A 233      11.106  14.081  41.332  1.00 23.04           H
ATOM   2861  HD1 TYR A 233      13.540  16.800  41.211  1.00 37.34           H
ATOM   2862  HD2 TYR A 233      12.939  12.852  40.783  1.00 42.91           H
ATOM   2863  HE1 TYR A 233      15.844  16.532  40.922  1.00 46.25           H
ATOM   2864  HE2 TYR A 233      15.262  12.564  40.444  1.00 42.71           H
ATOM   2865  N   ASP A 234      11.790  15.625  37.832  1.00 15.45           N
ATOM   2866  CA  ASP A 234      12.278  15.073  36.573  1.00 15.14           C
ATOM   2867  C   ASP A 234      13.767  15.235  36.544  1.00 14.70           C
ATOM   2868  O   ASP A 234      14.250  16.363  36.440  1.00 15.45           O
ATOM   2869  CB  ASP A 234      11.669  15.828  35.413  1.00 14.97           C
ATOM   2870  CG  ASP A 234      12.038  15.219  34.063  1.00 14.93           C
ATOM   2871  OD1 ASP A 234      12.927  14.354  34.011  1.00 15.31           O
ATOM   2872  OD2 ASP A 234      11.437  15.691  33.045  1.00 16.44           O
ATOM   2873  H   ASP A 234      11.953  16.475  37.990  1.00 18.53           H
ATOM   2874  HA  ASP A 234      12.040  14.104  36.512  1.00 18.17           H
ATOM   2875 1HB  ASP A 234      10.684  15.830  35.509  1.00 17.96           H
ATOM   2876 2HB  ASP A 234      11.978  16.769  35.440  1.00 17.96           H
ATOM   2877  N   PRO A 235      14.537  14.168  36.595  1.00 16.86           N
ATOM   2878  CA  PRO A 235      15.975  14.275  36.535  1.00 17.90           C
ATOM   2879  C   PRO A 235      16.483  14.965  35.271  1.00 15.99           C
ATOM   2880  O   PRO A 235      17.614  15.431  35.296  1.00 17.67           O
ATOM   2881  CB  PRO A 235      16.463  12.823  36.577  1.00 23.31           C
ATOM   2882  CG  PRO A 235      15.340  12.038  36.945  1.00 34.90           C
ATOM   2883  CD  PRO A 235      14.114  12.761  36.716  1.00 20.77           C
ATOM   2884  HA  PRO A 235      16.309  14.763  37.341  1.00 21.48           H
ATOM   2885 1HB  PRO A 235      16.803  12.546  35.689  1.00 27.97           H
ATOM   2886 2HB  PRO A 235      17.190  12.720  37.241  1.00 27.97           H
ATOM   2887 1HG  PRO A 235      15.334  11.201  36.417  1.00 41.88           H
ATOM   2888 2HG  PRO A 235      15.406  11.796  37.903  1.00 41.88           H
ATOM   2889 1HD  PRO A 235      13.673  12.452  35.885  1.00 24.92           H
ATOM   2890 2HD  PRO A 235      13.488  12.644  37.474  1.00 24.92           H
ATOM   2891  N   ARG A 236      15.731  15.004  34.193  1.00 13.74           N
ATOM   2892  CA  ARG A 236      16.178  15.713  33.006  1.00 14.12           C
ATOM   2893  C   ARG A 236      16.273  17.224  33.215  1.00 14.24           C
ATOM   2894  O   ARG A 236      16.940  17.922  32.444  1.00 14.13           O
ATOM   2895  CB  ARG A 236      15.351  15.404  31.810  1.00 14.28           C
ATOM   2896  CG  ARG A 236      15.334  13.957  31.389  1.00 14.28           C
ATOM   2897  CD  ARG A 236      14.839  13.816  29.948  1.00 14.55           C
ATOM   2898  NE  ARG A 236      14.688  12.386  29.651  1.00 15.89           N
ATOM   2899  CZ  ARG A 236      14.141  11.964  28.525  1.00 16.14           C
ATOM   2900  NH1 ARG A 236      13.775  12.828  27.581  1.00 17.91           N
ATOM   2901  NH2 ARG A 236      13.973  10.685  28.341  1.00 18.83           N
ATOM   2902  H   ARG A 236      14.950  14.598  34.190  1.00 16.49           H
ATOM   2903  HA  ARG A 236      17.104  15.391  32.809  1.00 16.95           H
ATOM   2904 1HB  ARG A 236      14.420  15.688  31.992  1.00 17.13           H
ATOM   2905 2HB  ARG A 236      15.684  15.947  31.052  1.00 17.13           H
ATOM   2906 1HG  ARG A 236      16.248  13.583  31.463  1.00 17.13           H
ATOM   2907 2HG  ARG A 236      14.742  13.445  31.994  1.00 17.13           H
ATOM   2908 1HD  ARG A 236      13.970  14.278  29.841  1.00 17.46           H
ATOM   2909 2HD  ARG A 236      15.490  14.225  29.324  1.00 17.46           H
ATOM   2910  HE  ARG A 236      14.969  11.795  30.239  1.00 19.07           H
ATOM   2911 1HH1 ARG A 236      13.420  12.536  26.831  1.00 21.49           H
ATOM   2912 2HH1 ARG A 236      13.889  13.691  27.708  1.00 21.49           H
ATOM   2913 1HH2 ARG A 236      14.224  10.114  28.961  1.00 22.59           H
ATOM   2914 2HH2 ARG A 236      13.611  10.393  27.594  1.00 22.59           H
ATOM   2915  N   TYR A 237      15.609  17.751  34.271  1.00 14.38           N
ATOM   2916  CA  TYR A 237      15.728  19.159  34.610  1.00 13.73           C
ATOM   2917  C   TYR A 237      17.051  19.355  35.340  1.00 15.94           C
ATOM   2918  O   TYR A 237      17.142  19.303  36.571  1.00 22.10           O
ATOM   2919  CB  TYR A 237      14.544  19.619  35.470  1.00 13.05           C
ATOM   2920  CG  TYR A 237      13.420  20.222  34.644  1.00 12.20           C
ATOM   2921  CD1 TYR A 237      12.762  19.537  33.628  1.00 11.87           C
ATOM   2922  CD2 TYR A 237      13.015  21.546  34.885  1.00 11.40           C
ATOM   2923  CE1 TYR A 237      11.732  20.147  32.901  1.00 12.14           C
ATOM   2924  CE2 TYR A 237      12.019  22.150  34.160  1.00 11.65           C
ATOM   2925  CZ  TYR A 237      11.379  21.449  33.161  1.00 11.25           C
ATOM   2926  OH  TYR A 237      10.391  22.106  32.481  1.00 12.07           O
ATOM   2927  H   TYR A 237      15.097  17.230  34.762  1.00 17.26           H
ATOM   2928  HA  TYR A 237      15.743  19.694  33.767  1.00 16.48           H
ATOM   2929 1HB  TYR A 237      14.193  18.846  35.977  1.00 15.65           H
ATOM   2930 2HB  TYR A 237      14.861  20.292  36.123  1.00 15.65           H
ATOM   2931  HD1 TYR A 237      13.015  18.644  33.424  1.00 14.25           H
ATOM   2932  HD2 TYR A 237      13.446  22.039  35.573  1.00 13.68           H
ATOM   2933  HE1 TYR A 237      11.277  19.659  32.225  1.00 14.57           H
ATOM   2934  HE2 TYR A 237      11.772  23.050  34.346  1.00 13.98           H
ATOM   2935  N  ASER A 238      18.108  19.565  34.568  0.42 17.34           N
ATOM   2936  N  BSER A 238      18.126  19.634  34.655  0.58 14.99           N
ATOM   2937  CA ASER A 238      19.473  19.971  34.974  0.42 16.79           C
ATOM   2938  CA BSER A 238      19.409  19.773  35.363  0.58 17.58           C
ATOM   2939  C  ASER A 238      19.781  21.326  34.244  0.42 14.78           C
ATOM   2940  C  BSER A 238      19.864  21.198  35.295  0.58 15.15           C
ATOM   2941  O  ASER A 238      20.339  21.554  33.168  0.42 17.84           O
ATOM   2942  O  BSER A 238      20.997  21.515  35.615  0.58 16.43           O
ATOM   2943  CB ASER A 238      20.526  18.821  34.882  0.42 18.91           C
ATOM   2944  CB BSER A 238      20.440  18.654  34.771  0.58 16.93           C
ATOM   2945  OG ASER A 238      20.715  18.696  33.531  0.42 16.88           O
ATOM   2946  OG BSER A 238      20.619  19.126  33.499  0.58 18.96           O
ATOM   2947  H  ASER A 238      17.984  19.446  33.705  0.42 20.81           H
ATOM   2948  H  BSER A 238      18.084  19.739  33.783  0.58 17.98           H
ATOM   2949  HA ASER A 238      19.408  20.198  35.946  0.42 20.14           H
ATOM   2950 1HB ASER A 238      21.368  19.067  35.341  0.42 22.70           H
ATOM   2951 2HB ASER A 238      20.176  17.982  35.274  0.42 22.70           H
ATOM   2952  HA BSER A 238      19.247  19.553  36.326  0.58 21.10           H
ATOM   2953 1HB BSER A 238      21.290  18.635  35.277  0.58 20.32           H
ATOM   2954 2HB BSER A 238      20.036  17.750  34.771  0.58 20.32           H
ATOM   2955  N  ATYR A 239      19.241  22.318  34.982  0.42 17.33           N
ATOM   2956  N  BTYR A 239      19.141  22.237  34.875  0.58 17.23           N
ATOM   2957  CA  TYR A 239      19.380  23.644  34.641  1.00 16.12           C
ATOM   2958  C   TYR A 239      19.914  24.305  35.928  1.00 19.44           C
ATOM   2959  O   TYR A 239      19.368  24.021  37.061  1.00 26.24           O
ATOM   2960  CB  TYR A 239      18.092  24.389  34.283  1.00 14.47           C
ATOM   2961  CG  TYR A 239      17.315  23.774  33.142  1.00 12.98           C
ATOM   2962  CD1 TYR A 239      16.242  22.948  33.395  1.00 12.68           C
ATOM   2963  CD2 TYR A 239      17.660  24.016  31.839  1.00 12.83           C
ATOM   2964  CE1 TYR A 239      15.516  22.395  32.359  1.00 12.09           C
ATOM   2965  CE2 TYR A 239      16.930  23.467  30.756  1.00 11.99           C
ATOM   2966  CZ  TYR A 239      15.878  22.657  31.029  1.00 11.03           C
ATOM   2967  OH  TYR A 239      15.119  22.043  30.060  1.00 11.48           O
ATOM   2968  H  ATYR A 239      18.785  22.111  35.706  0.42 20.80           H
ATOM   2969  H  BTYR A 239      18.310  22.010  34.696  0.58 20.67           H
ATOM   2970  HA ATYR A 239      20.048  23.740  33.903  1.00 19.35           H
ATOM   2971 1HB  TYR A 239      17.509  24.419  35.083  1.00 17.37           H
ATOM   2972 2HB  TYR A 239      18.320  25.322  34.044  1.00 17.37           H
ATOM   2973  HD1 TYR A 239      15.998  22.758  34.293  1.00 15.22           H
ATOM   2974  HD2 TYR A 239      18.410  24.568  31.656  1.00 15.40           H
ATOM   2975  HE1 TYR A 239      14.772  21.835  32.547  1.00 14.50           H
ATOM   2976  HE2 TYR A 239      17.173  23.664  29.859  1.00 14.39           H
ATOM   2977  N   SER A 240      20.875  25.073  35.702  1.00 27.51           N
ATOM   2978  CA  SER A 240      21.345  26.019  36.790  1.00 27.88           C
ATOM   2979  C   SER A 240      20.600  27.386  36.792  1.00 19.69           C
ATOM   2980  O   SER A 240      19.999  27.833  35.919  1.00 27.44           O
ATOM   2981  CB  SER A 240      22.828  26.227  36.774  1.00 31.07           C
ATOM   2982  OG  SER A 240      23.217  26.382  35.429  1.00 76.31           O
ATOM   2983  H   SER A 240      21.276  25.063  34.919  1.00 33.02           H
ATOM   2984  HA  SER A 240      21.131  25.578  37.661  1.00 33.46           H
ATOM   2985 1HB  SER A 240      23.066  27.034  37.295  1.00 37.29           H
ATOM   2986 2HB  SER A 240      23.286  25.447  37.175  1.00 37.29           H
ATOM   2987  N   VAL A 241      20.758  28.059  37.864  1.00 20.45           N
ATOM   2988  CA  VAL A 241      20.146  29.309  38.245  1.00 19.43           C
ATOM   2989  C   VAL A 241      21.293  30.312  38.205  1.00 19.93           C
ATOM   2990  O   VAL A 241      22.267  30.206  38.971  1.00 22.81           O
ATOM   2991  CB  VAL A 241      19.512  29.305  39.645  1.00 19.18           C
ATOM   2992  CG1 VAL A 241      18.938  30.667  40.012  1.00 22.38           C
ATOM   2993  CG2 VAL A 241      18.358  28.242  39.695  1.00 25.75           C
ATOM   2994  H   VAL A 241      21.316  27.714  38.451  1.00 24.54           H
ATOM   2995  HA  VAL A 241      19.456  29.562  37.567  1.00 23.32           H
ATOM   2996  HB  VAL A 241      20.210  29.056  40.317  1.00 23.02           H
ATOM   2997 1HG1 VAL A 241      18.537  30.622  40.905  1.00 33.58           H
ATOM   2998 2HG1 VAL A 241      18.251  30.919  39.359  1.00 33.58           H
ATOM   2999 3HG1 VAL A 241      19.653  31.335  40.008  1.00 33.58           H
ATOM   3000 1HG2 VAL A 241      18.711  27.363  39.443  1.00 38.62           H
ATOM   3001 2HG2 VAL A 241      17.649  28.501  39.069  1.00 38.62           H
ATOM   3002 3HG2 VAL A 241      17.993  28.198  40.603  1.00 38.62           H
ATOM   3003  N   PRO A 242      21.239  31.283  37.296  1.00 20.22           N
ATOM   3004  CA  PRO A 242      22.295  32.344  37.255  1.00 20.91           C
ATOM   3005  C   PRO A 242      22.427  33.127  38.550  1.00 19.55           C
ATOM   3006  O   PRO A 242      21.401  33.292  39.254  1.00 20.43           O
ATOM   3007  CB  PRO A 242      21.784  33.290  36.151  1.00 22.18           C
ATOM   3008  CG  PRO A 242      20.996  32.301  35.296  1.00 22.41           C
ATOM   3009  CD  PRO A 242      20.243  31.372  36.230  1.00 20.43           C
ATOM   3010  HA  PRO A 242      23.176  31.949  36.995  1.00 25.09           H
ATOM   3011 1HB  PRO A 242      21.203  34.002  36.518  1.00 26.62           H
ATOM   3012 2HB  PRO A 242      22.530  33.700  35.645  1.00 26.62           H
ATOM   3013 1HG  PRO A 242      20.360  32.787  34.714  1.00 26.89           H
ATOM   3014 2HG  PRO A 242      21.612  31.781  34.722  1.00 26.89           H
ATOM   3015 1HD  PRO A 242      19.393  31.771  36.547  1.00 24.52           H
ATOM   3016 2HD  PRO A 242      20.064  30.492  35.815  1.00 24.52           H
ATOM   3017  N   ASN A 243      23.656  33.534  38.862  1.00 20.82           N
ATOM   3018  CA  ASN A 243      23.850  34.437  40.024  1.00 19.78           C
ATOM   3019  C   ASN A 243      23.300  35.825  39.694  1.00 19.44           C
ATOM   3020  O   ASN A 243      23.344  36.320  38.611  1.00 30.52           O
ATOM   3021  CB AASN A 243      25.332  34.534  40.421  0.56 27.21           C
ATOM   3022  CB BASN A 243      25.283  34.735  40.498  0.44 30.95           C
ATOM   3023  CG AASN A 243      25.925  33.207  40.945  0.56 31.63           C
ATOM   3024  CG BASN A 243      25.448  35.359  41.886  0.44 34.05           C
ATOM   3025  ND2AASN A 243      27.196  33.054  40.576  0.56 50.01           N
ATOM   3026  OD1AASN A 243      25.290  32.414  41.645  0.56 32.77           O
ATOM   3027  ND2BASN A 243      26.326  34.770  42.686  0.00 35.51           N
ATOM   3028  OD1BASN A 243      24.790  36.347  42.207  0.00 33.19           O
ATOM   3029  H   ASN A 243      24.346  33.271  38.383  1.00 24.99           H
ATOM   3030  HA AASN A 243      23.337  34.069  40.799  1.00 23.73           H
ATOM   3031 1HB AASN A 243      25.855  34.828  39.633  0.56 32.65           H
ATOM   3032 2HB AASN A 243      25.431  35.226  41.121  0.56 32.65           H
ATOM   3033 1HB BASN A 243      25.792  33.886  40.482  0.44 37.13           H
ATOM   3034 2HB BASN A 243      25.703  35.342  39.838  0.44 37.13           H
ATOM   3035 1HD2AASN A 243      27.647  32.343  40.834  0.56 60.02           H
ATOM   3036 2HD2AASN A 243      27.584  33.663  40.074  0.56 60.02           H
ATOM   3037 1HD2BASN A 243      26.463  35.084  43.496  0.00 42.61           H
ATOM   3038 2HD2BASN A 243      26.771  34.064  42.406  0.00 42.61           H
ATOM   3039  N   ASN A 244      22.717  36.465  40.687  1.00 16.64           N
ATOM   3040  CA  ASN A 244      22.167  37.799  40.537  1.00 15.85           C
ATOM   3041  C   ASN A 244      23.157  38.817  41.071  1.00 17.01           C
ATOM   3042  O   ASN A 244      23.670  38.595  42.183  1.00 20.45           O
ATOM   3043  CB  ASN A 244      20.840  37.927  41.292  1.00 15.69           C
ATOM   3044  CG  ASN A 244      19.784  36.958  40.776  1.00 13.81           C
ATOM   3045  ND2 ASN A 244      19.198  36.203  41.654  1.00 14.72           N
ATOM   3046  OD1 ASN A 244      19.520  36.935  39.558  1.00 14.03           O
ATOM   3047  H   ASN A 244      22.657  36.067  41.469  1.00 19.96           H
ATOM   3048  HA  ASN A 244      22.008  37.979  39.567  1.00 19.02           H
ATOM   3049 1HB  ASN A 244      20.997  37.754  42.253  1.00 18.83           H
ATOM   3050 2HB  ASN A 244      20.503  38.852  41.201  1.00 18.83           H
ATOM   3051 1HD2 ASN A 244      18.577  35.634  41.399  1.00 17.66           H
ATOM   3052 2HD2 ASN A 244      19.422  36.260  42.503  1.00 17.66           H
ATOM   3053  N   PRO A 245      23.393  39.926  40.396  1.00 17.40           N
ATOM   3054  CA  PRO A 245      22.905  40.287  39.100  1.00 16.86           C
ATOM   3055  C   PRO A 245      23.630  39.542  37.996  1.00 16.78           C
ATOM   3056  O   PRO A 245      24.822  39.348  38.115  1.00 19.11           O
ATOM   3057  CB  PRO A 245      23.102  41.814  38.958  1.00 18.36           C
ATOM   3058  CG  PRO A 245      24.339  42.014  39.807  1.00 21.71           C
ATOM   3059  CD  PRO A 245      24.278  41.007  40.947  1.00 20.02           C
ATOM   3060  HA  PRO A 245      21.928  40.078  39.049  1.00 20.24           H
ATOM   3061 1HB  PRO A 245      23.259  42.076  38.017  1.00 22.03           H
ATOM   3062 2HB  PRO A 245      22.329  42.317  39.316  1.00 22.03           H
ATOM   3063 1HG  PRO A 245      25.154  41.868  39.266  1.00 26.05           H
ATOM   3064 2HG  PRO A 245      24.362  42.936  40.167  1.00 26.05           H
ATOM   3065 1HD  PRO A 245      25.179  40.657  41.162  1.00 24.02           H
ATOM   3066 2HD  PRO A 245      23.884  41.412  41.759  1.00 24.02           H
ATOM   3067  N   SER A 246      22.919  39.205  36.935  1.00 17.05           N
ATOM   3068  CA  SER A 246      23.452  38.447  35.830  1.00 20.97           C
ATOM   3069  C   SER A 246      23.426  39.185  34.506  1.00 16.87           C
ATOM   3070  O   SER A 246      23.908  38.641  33.494  1.00 18.80           O
ATOM   3071  CB  SER A 246      22.560  37.173  35.708  1.00 29.82           C
ATOM   3072  OG  SER A 246      21.221  37.596  35.305  1.00 33.13           O
ATOM   3073  H   SER A 246      22.076  39.457  36.900  1.00 20.46           H
ATOM   3074  HA  SER A 246      24.391  38.174  36.038  1.00 25.16           H
ATOM   3075 1HB  SER A 246      22.939  36.555  35.034  1.00 35.79           H
ATOM   3076 2HB  SER A 246      22.521  36.701  36.578  1.00 35.79           H
ATOM   3077  HG  SER A 246      20.912  38.128  35.877  1.00 49.69           H
ATOM   3078  N   CYS A 247      22.806  40.338  34.408  1.00 16.60           N
ATOM   3079  CA  CYS A 247      22.546  40.945  33.086  1.00 17.08           C
ATOM   3080  C   CYS A 247      23.829  41.344  32.403  1.00 17.88           C
ATOM   3081  O   CYS A 247      24.832  41.769  33.030  1.00 20.42           O
ATOM   3082  CB  CYS A 247      21.685  42.183  33.218  1.00 17.91           C
ATOM   3083  SG  CYS A 247      19.998  41.947  33.777  1.00 20.06           S
ATOM   3084  H   CYS A 247      22.542  40.755  35.137  1.00 19.92           H
ATOM   3085  HA  CYS A 247      22.068  40.278  32.514  1.00 20.49           H
ATOM   3086 1HB  CYS A 247      22.133  42.803  33.847  1.00 21.49           H
ATOM   3087 2HB  CYS A 247      21.655  42.631  32.335  1.00 21.49           H
ATOM   3088  N   SER A 248      23.773  41.269  31.109  1.00 17.94           N
ATOM   3089  CA  SER A 248      24.847  41.752  30.237  1.00 20.30           C
ATOM   3090  C   SER A 248      24.147  42.372  29.024  1.00 21.01           C
ATOM   3091  O   SER A 248      22.992  42.079  28.734  1.00 22.72           O
ATOM   3092  CB  SER A 248      25.808  40.679  29.817  1.00 24.55           C
ATOM   3093  OG  SER A 248      25.082  39.668  29.046  1.00 27.91           O
ATOM   3094  H   SER A 248      23.058  40.913  30.740  1.00 21.52           H
ATOM   3095  HA  SER A 248      25.354  42.468  30.716  1.00 24.36           H
ATOM   3096 1HB  SER A 248      26.530  41.070  29.265  1.00 29.46           H
ATOM   3097 2HB  SER A 248      26.219  40.263  30.616  1.00 29.46           H
ATOM   3098  HG  SER A 248      25.021  39.041  29.602  1.00 41.87           H
ATOM   3099  N   ASN A 249      24.815  43.288  28.334  1.00 25.55           N
ATOM   3100  CA  ASN A 249      24.287  43.828  27.095  1.00 28.63           C
ATOM   3101  C   ASN A 249      24.690  42.966  25.894  1.00 31.42           C
ATOM   3102  O   ASN A 249      25.912  42.668  25.705  1.00 39.82           O
ATOM   3103  CB  ASN A 249      24.784  45.262  26.850  1.00 40.31           C
ATOM   3104  CG  ASN A 249      24.004  46.172  27.800  1.00 39.49           C
ATOM   3105  ND2 ASN A 249      24.768  47.044  28.458  1.00 63.45           N
ATOM   3106  OD1 ASN A 249      22.812  46.087  27.967  1.00 48.68           O
ATOM   3107  H   ASN A 249      25.593  43.572  28.632  1.00 30.65           H
ATOM   3108  HA  ASN A 249      23.289  43.843  27.155  1.00 34.36           H
ATOM   3109 1HB  ASN A 249      25.754  45.326  27.033  1.00 48.37           H
ATOM   3110 2HB  ASN A 249      24.621  45.527  25.910  1.00 48.37           H
ATOM   3111 1HD2 ASN A 249      24.406  47.591  29.044  1.00 76.15           H
ATOM   3112 2HD2 ASN A 249      25.634  47.072  28.306  1.00 76.15           H
ATOM   3113  N   GLY A 250      23.730  42.527  25.083  1.00 28.66           N
ATOM   3114  CA  GLY A 250      24.125  41.602  24.014  1.00 32.28           C
ATOM   3115  C   GLY A 250      23.656  41.979  22.644  1.00 50.39           C
ATOM   3116  O   GLY A 250      23.118  43.090  22.521  1.00 50.92           O
ATOM   3117  OXT GLY A 250      23.797  41.176  21.647  1.00 65.05           O
ATOM   3118  H   GLY A 250      22.893  42.781  25.184  1.00 34.39           H
ATOM   3119 1HA  GLY A 250      25.113  41.538  24.002  1.00 38.74           H
ATOM   3120 2HA  GLY A 250      23.771  40.702  24.231  1.00 38.74           H
TER    3121      GLY A 250 
HETATM 3122  O   HOH     1       1.625  32.396  30.265  1.00 11.13           O
HETATM 3123  O   HOH     2       8.691  25.917  31.035  1.00 10.83           O
HETATM 3124  O   HOH     3      10.840  26.666  35.085  1.00 11.76           O
HETATM 3125  O   HOH     4       5.889  41.740  25.426  1.00 13.46           O
HETATM 3126  O   HOH     5       4.064  37.074  37.612  1.00 10.46           O
HETATM 3127  O   HOH     6       3.244  39.285  39.352  1.00 12.06           O
HETATM 3128  O   HOH     7       9.324  17.302  32.602  1.00 13.49           O
HETATM 3129  O   HOH     8      10.725  48.279  51.357  1.00 13.48           O
HETATM 3130  O   HOH     9      -2.063  38.196  25.189  1.00 13.04           O
HETATM 3131  O   HOH    10      -4.042  29.202  34.213  1.00 12.97           O
HETATM 3132  O   HOH    11      -5.542  24.650  40.235  1.00 13.78           O
HETATM 3133  O   HOH    12       6.706  46.959  42.518  1.00 15.45           O
HETATM 3134  O   HOH    13       1.731  43.749  45.380  1.00 14.77           O
HETATM 3135  O   HOH    14      11.340  45.819  52.472  1.00 13.89           O
HETATM 3136  O   HOH    15      -0.513  45.484  39.908  1.00 15.67           O
HETATM 3137  O   HOH    16      -7.301  31.015  27.522  1.00 15.68           O
HETATM 3138  O   HOH    17     -13.824  33.206  36.093  1.00 16.08           O
HETATM 3139  O   HOH    18     -10.940  26.035  34.002  1.00 14.77           O
HETATM 3140  O   HOH    19      -1.618  41.788  26.520  1.00 18.45           O
HETATM 3141  O   HOH    20      14.105  15.725  27.140  1.00 15.60           O
HETATM 3142  O   HOH    21      20.149  38.634  37.547  1.00 16.96           O
HETATM 3143  O   HOH    22      11.402  18.526  38.057  1.00 15.53           O
HETATM 3144  O   HOH    23      15.097  19.138  30.614  1.00 14.71           O
HETATM 3145  O   HOH    24      -4.963  24.074  37.737  1.00 16.22           O
HETATM 3146  O   HOH    25     -10.725  30.314  41.642  1.00 17.95           O
HETATM 3147  O   HOH    26      -4.826  21.472  38.042  1.00 17.43           O
HETATM 3148  O   HOH    27      -0.594  47.421  32.725  1.00 18.97           O
HETATM 3149  O   HOH    28       4.238  43.495  23.915  1.00 18.28           O
HETATM 3150  O   HOH    29       2.553  51.657  46.576  1.00 16.44           O
HETATM 3151  O   HOH    30      14.941  39.563  21.955  1.00 17.78           O
HETATM 3152  O   HOH    31      15.827  47.183  23.986  1.00 24.14           O
HETATM 3153  O   HOH    32       5.682  20.891  27.370  1.00 20.67           O
HETATM 3154  O   HOH    33       0.960  31.804  22.429  1.00 18.50           O
HETATM 3155  O   HOH    34      -8.423  31.689  40.863  1.00 17.40           O
HETATM 3156  O   HOH    35      15.279  33.187  45.523  1.00 18.47           O
HETATM 3157  O   HOH    36       7.581  37.827  54.796  1.00 22.04           O
HETATM 3158  O   HOH    37      -5.688  21.064  35.265  1.00 20.37           O
HETATM 3159  O   HOH    38      -7.034  35.370  29.369  1.00 19.27           O
HETATM 3160  O   HOH    39      15.797  29.728  44.242  1.00 21.68           O
HETATM 3161  O   HOH    40       9.063  50.300  25.874  1.00 21.22           O
HETATM 3162  O   HOH    41       3.644  21.911  47.527  1.00 21.56           O
HETATM 3163  O   HOH    42       0.732  40.857  45.946  1.00 21.73           O
HETATM 3164  O   HOH    43      -7.205  22.490  41.178  1.00 22.33           O
HETATM 3165  O   HOH    44      19.361  31.901  31.955  1.00 19.76           O
HETATM 3166  O  AHOH    45       1.362  45.191  28.668  0.50 13.59           O
HETATM 3167  O   HOH    46     -11.774  34.671  37.350  1.00 19.58           O
HETATM 3168  O  AHOH    47      -8.044  37.508  30.653  0.50 12.51           O
HETATM 3169  O  BHOH    47      -8.904  38.710  31.042  0.50 26.77           O
HETATM 3170  O   HOH    48       4.277  20.354  29.759  1.00 21.38           O
HETATM 3171  O   HOH    49      11.647  34.017  15.394  1.00 23.19           O
HETATM 3172  O   HOH    50      12.679  39.496  20.631  1.00 23.66           O
HETATM 3173  O  AHOH    51       9.296  47.578  41.546  0.50 15.10           O
HETATM 3174  O  BHOH    51       9.290  48.003  42.420  0.50 24.60           O
HETATM 3175  O   HOH    52      -8.852  36.161  37.964  1.00 24.41           O
HETATM 3176  O   HOH    53       5.210  22.634  25.225  1.00 21.52           O
HETATM 3177  O  AHOH    54       0.393  31.838  49.581  0.50 17.33           O
HETATM 3178  O  BHOH    54      -0.779  32.084  48.832  0.50 27.77           O
HETATM 3179  O   HOH    55      17.595  44.533  32.840  1.00 22.57           O
HETATM 3180  O   HOH    56       6.680  44.150  22.285  1.00 19.75           O
HETATM 3181  O   HOH    57       5.976  41.654  21.166  1.00 18.58           O
HETATM 3182  O  AHOH    58      13.735  38.708  53.102  0.68 18.77           O
HETATM 3183  O   HOH    59      13.326  21.070  45.365  1.00 25.51           O
HETATM 3184  O   HOH    60      -2.392  25.566  48.499  1.00 27.13           O
HETATM 3185  O   HOH    61      21.090  32.948  42.039  1.00 27.07           O
HETATM 3186  O   HOH    62      16.915  36.240  47.239  1.00 28.57           O
HETATM 3187  O   HOH    63      10.482  30.448  51.568  1.00 26.59           O
HETATM 3188  O   HOH    64      12.987  11.742  33.166  1.00 25.52           O
HETATM 3189  O   HOH    65       0.184  41.829  51.925  1.00 28.42           O
HETATM 3190  O   HOH    66       1.241  37.470  40.560  1.00 24.60           O
HETATM 3191  O   HOH    67      10.553  40.801  19.441  1.00 26.11           O
HETATM 3192  O  AHOH    68      17.326  33.448  43.833  0.50 15.57           O
HETATM 3193  O  BHOH    68      18.294  33.129  43.520  0.50 30.74           O
HETATM 3194  O   HOH    69       5.134  53.520  41.110  1.00 28.94           O
HETATM 3195  O  AHOH    70      11.906  26.845  45.153  0.50 14.05           O
HETATM 3196  O  BHOH    70      12.870  25.806  45.079  0.50 22.46           O
HETATM 3197  O   HOH    71      -0.823  21.309  29.070  1.00 26.73           O
HETATM 3198  O   HOH    72      16.732  33.036  16.333  1.00 32.35           O
HETATM 3199  O   HOH    73      21.365  41.299  43.378  1.00 26.52           O
HETATM 3200  O   HOH    74      -7.871  38.663  37.000  1.00 29.04           O
HETATM 3201  O   HOH    75       3.216  12.861  34.586  1.00 32.95           O
HETATM 3202  O   HOH    76      20.382  36.243  44.401  1.00 27.87           O
HETATM 3203  O  AHOH    77      -1.871  38.069  40.022  0.50 19.81           O
HETATM 3204  O  BHOH    77      -2.580  37.017  40.131  0.50 28.93           O
HETATM 3205  O   HOH    78      15.492  45.284  53.097  1.00 19.25           O
HETATM 3206  O   HOH    79       4.479  28.863  17.278  1.00 23.06           O
HETATM 3207  O   HOH    80      -1.634  16.715  38.138  1.00 24.62           O
HETATM 3208  O   HOH    81      22.044  37.747  21.244  1.00 29.58           O
HETATM 3209  O   HOH    82      22.379  35.050  43.267  1.00 32.86           O
HETATM 3210  O   HOH    83       9.650  26.195  46.489  1.00 21.43           O
HETATM 3211  O   HOH    84       8.205  13.647  41.890  1.00 30.36           O
HETATM 3212  O   HOH    85      24.357  42.902  35.666  1.00 30.91           O
HETATM 3213  O   HOH    86      -8.920  34.266  40.227  1.00 29.46           O
HETATM 3214  O   HOH    87      11.750  16.183  25.860  1.00 27.35           O
HETATM 3215  O   HOH    88      -0.185  39.028  41.674  1.00 24.09           O
HETATM 3216  O   HOH    89      21.235  43.671  20.560  1.00 30.68           O
HETATM 3217  O   HOH    90      11.644  39.377  55.987  1.00 26.69           O
HETATM 3218  O   HOH    91       7.487  42.033  18.701  1.00 30.00           O
HETATM 3219  O   HOH    92      16.736  48.218  34.553  1.00 30.16           O
HETATM 3220  O   HOH    93       4.146  36.267  54.306  1.00 29.55           O
HETATM 3221  O   HOH    94      -5.860  39.026  38.953  1.00 38.07           O
HETATM 3222  O  AHOH    95       0.238  44.841  24.100  0.50 23.19           O
HETATM 3223  O  BHOH    95       0.669  44.373  22.353  0.50 34.56           O
HETATM 3224  O   HOH    96      16.499  46.983  32.130  1.00 28.33           O
HETATM 3225  O   HOH    97     -10.740  37.049  30.796  1.00 29.65           O
HETATM 3226  O   HOH    98       7.878  18.101  25.263  1.00 37.25           O
HETATM 3227  O   HOH    99      22.421  20.834  32.637  1.00 30.91           O
HETATM 3228  O   HOH   100      -2.763  24.550  27.480  1.00 30.27           O
HETATM 3229  O   HOH   101      -1.657  24.868  25.489  1.00 48.79           O
HETATM 3230  O   HOH   102       1.205  38.225  51.590  1.00 37.67           O
HETATM 3231  O   HOH   103      15.236  37.645  50.766  1.00 28.23           O
HETATM 3232  O   HOH   104      22.127  25.295  32.970  1.00 42.02           O
HETATM 3233  O   HOH   105      16.330  48.681  30.652  1.00 47.41           O
HETATM 3234  O   HOH   106      24.804  37.907  30.922  1.00 31.57           O
HETATM 3235  O   HOH   107      19.149  16.213  37.480  1.00 31.70           O
HETATM 3236  O   HOH   108       7.166  21.487  21.405  1.00 39.13           O
HETATM 3237  O   HOH   109      -6.377  31.532  42.807  1.00 31.07           O
HETATM 3238  O  AHOH   110       0.940  15.839  40.206  0.50 31.50           O
HETATM 3239  O  BHOH   110       1.833  16.861  41.570  0.50 27.09           O
HETATM 3240  O   HOH   111       9.898  50.107  38.588  1.00 41.57           O
HETATM 3241  O   HOH   112       7.652  32.497  13.104  1.00 41.24           O
HETATM 3242  O   HOH   113      15.355  10.582  31.719  1.00 35.85           O
HETATM 3243  O   HOH   114       6.629  46.918  22.325  1.00 40.22           O
HETATM 3244  O   HOH   115      -0.178  43.996  43.348  1.00 37.85           O
HETATM 3245  O  AHOH   116       1.561  45.985  26.187  0.50 33.64           O
HETATM 3246  O   HOH   117       0.055  19.746  46.500  1.00 31.09           O
HETATM 3247  O   HOH   118       9.227  40.287  17.393  1.00 49.00           O
HETATM 3248  O   HOH   119       4.991  31.918  15.734  1.00 30.83           O
HETATM 3249  O   HOH   120     -10.241  28.609  27.879  1.00 39.36           O
HETATM 3250  O   HOH   121      19.102  25.269  16.120  1.00 40.36           O
HETATM 3251  O  AHOH   122      -0.658  45.908  30.394  0.50 12.09           O
HETATM 3252  O  BHOH   122      -0.059  44.212  29.831  0.50 15.38           O
HETATM 3253  O   HOH   123      12.295  51.600  47.728  1.00 39.36           O
HETATM 3254  O   HOH   124      -2.923  29.508  25.597  1.00 38.06           O
HETATM 3255  O   HOH   125      -5.315  22.576  28.331  1.00 49.88           O
HETATM 3256  O   HOH   126      17.606  48.931  48.346  1.00 41.40           O
HETATM 3257  O   HOH   127      13.351  36.890  14.933  1.00 36.81           O
HETATM 3258  O   HOH   128       1.928  23.711  54.328  1.00 40.51           O
HETATM 3259  O   HOH   129      14.845  19.785  42.084  1.00 34.97           O
HETATM 3260  O   HOH   130     -10.712  25.941  27.066  1.00 40.08           O
HETATM 3261  O   HOH   131      19.068  14.115  39.645  1.00 37.94           O
HETATM 3262  O   HOH   132       6.809  54.619  33.490  1.00 47.65           O
HETATM 3263  O   HOH   133       5.091  48.396  23.745  1.00 37.86           O
HETATM 3264  O  AHOH   134      -0.755  50.443  34.741  0.50 31.35           O
HETATM 3265  O  BHOH   134      -0.366  52.026  34.386  0.50 40.37           O
HETATM 3266  O   HOH   135       7.730  37.184  57.415  1.00 36.85           O
HETATM 3267  O   HOH   136      18.464  34.471  45.651  1.00 41.50           O
HETATM 3268  O   HOH   137      -1.045  36.366  44.303  1.00 35.90           O
HETATM 3269  O   HOH   138      -4.257  19.193  30.760  1.00 44.06           O
HETATM 3270  O   HOH   139     -10.128  22.876  28.814  1.00 44.25           O
HETATM 3271  O   HOH   140       1.973  29.145  19.693  1.00 39.15           O
HETATM 3272  O   HOH   141      22.872  31.101  23.011  1.00 35.60           O
HETATM 3273  O   HOH   142      20.317  43.089  45.510  1.00 32.81           O
HETATM 3274  O   HOH   143      11.554  47.351  41.347  1.00 36.27           O
HETATM 3275  O   HOH   144      20.013  28.158  16.130  1.00 37.52           O
HETATM 3276  O   HOH   145     -14.999  34.322  31.625  1.00 41.58           O
HETATM 3277  O   HOH   146      -1.312  27.226  22.311  1.00 40.76           O
HETATM 3278  O   HOH   147       3.547  53.793  31.192  1.00 48.30           O
HETATM 3279  O   HOH   148      -6.405  20.685  31.123  1.00 44.06           O
HETATM 3280  O   HOH   149      26.820  38.198  39.731  1.00 42.88           O
HETATM 3281  O   HOH   150      11.737  12.505  25.596  1.00 47.84           O
HETATM 3282  O   HOH   151       8.084  28.598  13.548  1.00 46.39           O
HETATM 3283  O   HOH   152      15.447  50.751  42.118  1.00 43.77           O
HETATM 3284  O  AHOH   153      23.640  44.999  41.276  0.50 33.01           O
HETATM 3285  O  BHOH   153      22.936  43.743  43.289  0.50 33.86           O
HETATM 3286  O   HOH   154      -4.613  47.298  35.057  1.00 55.95           O
HETATM 3287  O   HOH   155      16.353  43.045  51.887  1.00 30.63           O
HETATM 3288  O   HOH   156       9.231  25.902  49.228  1.00 43.70           O
HETATM 3289  O   HOH   157       3.650  38.805  57.365  1.00 43.29           O
HETATM 3290  O   HOH   158      21.724  33.214  23.565  1.00 37.62           O
HETATM 3291  O   HOH   159       4.661  33.657  54.370  1.00 37.89           O
HETATM 3292  O   HOH   160       2.536  48.334  26.134  1.00 35.73           O
HETATM 3293  O   HOH   161      -2.254  27.288  24.968  1.00 42.83           O
HETATM 3294  O   HOH   162      -5.411  34.156  43.170  1.00 39.61           O
HETATM 3295  O   HOH   163      16.339  49.255  22.386  1.00 51.73           O
HETATM 3296  O   HOH   164      10.246  48.175  19.519  1.00 48.41           O
HETATM 3297  O   HOH   165      14.250  32.253  50.195  1.00 38.62           O
HETATM 3298  O   HOH   166      17.375  25.508  38.394  1.00 42.76           O
HETATM 3299  O   HOH   167      -0.674  39.681  44.000  1.00 50.31           O
HETATM 3300  O   HOH   168      20.310  45.686  32.254  1.00 31.35           O
HETATM 3301  O   HOH   169       0.587  29.499  21.453  1.00 48.97           O
HETATM 3302  O   HOH   170      18.446  30.744  43.664  1.00 54.18           O
HETATM 3303  O   HOH   171      -7.784  45.618  34.026  1.00 35.70           O
HETATM 3304  O   HOH   172      -8.582  42.989  36.099  1.00 52.06           O
HETATM 3305  O   HOH   173       9.360  21.975  16.236  1.00 43.66           O
HETATM 3306  O   HOH   174      18.378  36.470  49.199  1.00 52.49           O
HETATM 3307  O   HOH   175      15.227  41.025  53.964  1.00 35.17           O
HETATM 3308  O   HOH   176      22.531  29.003  33.880  1.00 54.62           O
HETATM 3309  O   HOH   177      19.592  51.736  36.715  1.00 60.96           O
HETATM 3310  O   HOH   178      14.125  45.215  16.563  1.00 44.44           O
HETATM 3311  O   HOH   179      -2.763  48.414  33.263  1.00 51.96           O
HETATM 3312  O   HOH   180       0.418  35.563  19.576  1.00 50.99           O
HETATM 3313  O   HOH   181      13.876  49.969  27.520  1.00 41.28           O
HETATM 3314  O   HOH   182      21.663  38.780  44.857  1.00 50.90           O
HETATM 3315  O   HOH   183      -1.315  36.756  50.805  1.00 57.33           O
HETATM 3316  O   HOH   184      16.987  30.461  15.732  1.00 54.89           O
HETATM 3317  O   HOH   185       8.462  47.186  20.976  1.00 35.55           O
HETATM 3318  O   HOH   186      -0.961  14.892  35.284  1.00 44.57           O
HETATM 3319  O   HOH   187      12.410  22.328  15.879  1.00 55.93           O
HETATM 3320  O   HOH   188      25.829  32.847  37.193  1.00 44.94           O
HETATM 3321  O   HOH   189      27.435  43.965  29.172  1.00 38.79           O
HETATM 3322  O   HOH   190      13.459  52.108  32.577  1.00 50.57           O
HETATM 3323  O   HOH   191      22.852  45.348  34.150  1.00 46.22           O
HETATM 3324  O   HOH   192      20.815  41.201  50.076  1.00 50.66           O
HETATM 3325  O   HOH   193      -1.951  25.850  53.615  1.00 55.83           O
HETATM 3326  O   HOH   194      12.928  49.553  41.931  1.00 45.22           O
HETATM 3327  O  AHOH   195      21.704  46.031  24.946  0.50 36.76           O
HETATM 3328  O  BHOH   195      20.391  47.146  24.567  0.50 48.19           O
HETATM 3329  O   HOH   196       1.006  47.936  43.981  1.00 41.48           O
HETATM 3330  O   HOH   197      -3.189  47.347  37.619  1.00 47.28           O
HETATM 3331  O   HOH   198       3.256  44.532  20.519  1.00 39.53           O
HETATM 3332  O   HOH   199      14.634   8.530  30.215  1.00 43.07           O
HETATM 3333  O   HOH   200      21.517  26.218  30.777  1.00 35.79           O
HETATM 3334  O   HOH   201       5.647  43.978  19.597  1.00 24.37           O
HETATM 3335  O   HOH   202      11.176  16.854  44.672  1.00 48.97           O
HETATM 3336  O   HOH   203      20.348  24.444  39.641  1.00 43.21           O
HETATM 3337  O   HOH   204     -16.401  36.220  33.272  1.00 61.98           O
HETATM 3338  O   HOH   205      25.200  39.405  43.957  1.00 54.73           O
HETATM 3339  O   HOH   206       3.808  18.938  26.994  1.00 39.09           O
HETATM 3340  O   HOH   207      21.354  30.626  31.596  1.00 45.80           O
HETATM 3341  O   HOH   208      22.004  26.468  40.086  1.00 41.36           O
HETATM 3342  O   HOH   209      11.440  53.232  34.170  1.00 54.72           O
HETATM 3343  O   HOH   210      12.627  27.937  14.012  1.00 35.60           O
HETATM 3344  O   HOH   211      23.368  44.855  31.307  1.00 51.08           O
HETATM 3345  O   HOH   212       8.485  44.495  19.967  1.00 22.10           O
HETATM 3346  O   HOH   213      20.765  30.800  28.871  1.00 53.71           O
HETATM 3347  O   HOH   214       0.925  13.656  36.016  1.00 47.04           O
HETATM 3348  O   HOH   215      -0.088  25.060  19.540  1.00 44.80           O
HETATM 3349  O   HOH   216      25.672  36.112  36.855  1.00 54.93           O
HETATM 3350  O   HOH   217      -3.171  28.958  50.366  1.00 58.50           O
HETATM 3351  O  AHOH   218       4.609  52.129  38.872  0.50 23.58           O
HETATM 3352  O  BHOH   218       2.664  51.986  38.994  0.50 27.66           O
HETATM 3353  O   HOH   219      13.562  25.303  47.181  1.00 51.22           O
HETATM 3354  O   HOH   220      26.168  39.304  26.595  1.00 47.40           O
HETATM 3355  O   HOH   221      10.178  49.661  45.490  1.00 55.97           O
HETATM 3356  O   HOH   222       8.115  12.209  39.389  1.00 54.75           O
HETATM 3357  O   HOH   223      24.933  29.402  38.236  1.00 51.02           O
HETATM 3358  O   HOH   224      16.354  52.434  45.688  1.00 54.53           O
HETATM 3359  O   HOH   225       9.319  33.790  54.998  1.00 53.06           O
HETATM 3360  O   HOH   226      18.187  25.997  42.576  1.00 61.25           O
HETATM 3361  O   HOH   227       8.985  23.653  49.243  1.00 38.60           O
HETATM 3362  O   HOH   228      18.340  47.525  50.279  1.00 57.89           O
HETATM 3363  O   HOH   229     -12.053  31.267  27.311  1.00 54.96           O
HETATM 3364  O   HOH   230      11.408  39.095  14.925  1.00 61.59           O
HETATM 3365  O   HOH   231      -0.731  47.950  41.146  1.00 45.24           O
HETATM 3366  O   HOH   232      19.539  39.613  46.626  1.00 50.14           O
HETATM 3367  O   HOH   233      21.605  35.498  24.140  1.00 39.37           O
HETATM 3368  O   HOH   234      13.731  31.393  53.462  1.00 68.22           O
HETATM 3369  O   HOH   235      -7.486  35.585  42.099  1.00 54.17           O
HETATM 3370  O   HOH   236      17.844  48.598  28.932  1.00 54.43           O
HETATM 3371  O   HOH   237      13.536  18.635  44.090  1.00 43.58           O
HETATM 3372  O   HOH   238      18.077  50.727  46.588  1.00 40.49           O
HETATM 3373  O   HOH   239       0.862  45.038  47.672  1.00 51.57           O
HETATM 3374  O   HOH   240       0.050  31.078  19.903  1.00 53.37           O
HETATM 3375  O   HOH   241      -3.567  36.071  41.975  1.00 59.49           O
HETATM 3376  O   HOH   242       6.423  14.403  27.812  1.00 61.82           O
HETATM 3377  O   HOH   243      22.624  30.675  41.603  1.00 63.41           O
HETATM 3378  O   HOH   244       4.454  19.391  47.491  1.00 53.30           O
HETATM 3379  O   HOH   245       2.245  52.614  42.825  1.00 48.51           O
HETATM 3380  O   HOH   246      16.844  50.664  34.957  1.00 50.25           O
HETATM 3381  O   HOH   247      12.234  51.687  36.922  1.00 64.16           O
HETATM 3382  O   HOH   248      15.726  34.868  50.671  1.00 48.40           O
HETATM 3383  O   HOH   249       1.374  20.823  28.412  1.00 45.76           O
HETATM 3384  O   HOH   250      -9.871  40.556  35.681  1.00 56.26           O
HETATM 3385  O   HOH   251      24.971  35.533  29.888  1.00 41.80           O
HETATM 3386  O   HOH   252      -4.117  16.313  32.983  1.00 60.33           O
HETATM 3387  O   HOH   253       9.928  22.351  46.725  1.00 58.38           O
HETATM 3388  O   HOH   254      20.316  44.324  48.518  1.00 69.70           O
HETATM 3389  O   HOH   255       0.478  13.999  33.184  1.00 52.82           O
HETATM 3390  O   HOH   256       6.960  21.990  53.922  1.00 60.17           O
HETATM 3391  O   HOH   257       8.208   9.287  31.872  1.00 63.09           O
HETATM 3392  O   HOH   258      22.122  23.211  32.065  1.00 58.56           O
HETATM 3393  O   HOH   259      22.068  21.778  37.576  1.00 45.78           O
HETATM 3394  O   HOH   260       2.762  33.647  16.719  1.00 60.58           O
HETATM 3395  O   HOH   261       7.688  48.938  22.244  1.00 45.86           O
HETATM 3396  O   HOH   262      -0.616  20.028  52.847  1.00 41.46           O
HETATM 3397  O   HOH   263       6.287  22.034  19.251  1.00 52.25           O
HETATM 3398  O   HOH   264      11.475   9.484  31.017  1.00 60.66           O
HETATM 3399  O   HOH   265      -1.444  34.463  46.863  1.00 60.46           O
HETATM 3400  O   HOH   266      24.267  21.347  34.881  1.00 59.37           O
HETATM 3401  O   HOH   267      -2.041  45.161  52.226  1.00 53.24           O
HETATM 3402  O   HOH   268       4.713  20.673  23.301  1.00 55.86           O
HETATM 3403  O   HOH   269      13.599  52.567  29.419  1.00 68.29           O
HETATM 3404  O   HOH   270       0.802  18.000  48.123  1.00 50.53           O
HETATM 3405  O   HOH   271       0.760  22.661  23.797  1.00 63.91           O
HETATM 3406  O   HOH   272      12.573  41.705  14.224  1.00 67.82           O
HETATM 3407  O   HOH   273       6.595  37.122  13.771  1.00 62.21           O
HETATM 3408  O   HOH   274      16.540  17.740  38.572  1.00 61.53           O
HETATM 3409  O   HOH   275       0.359  42.892  48.667  1.00 49.15           O
HETATM 3410  O   HOH   276     -10.073  40.050  32.936  1.00 45.17           O
HETATM 3411  O   HOH   277      15.005  26.459  45.333  1.00 59.77           O
HETATM 3412  O   HOH   278      16.737  27.214  14.268  1.00 64.32           O
HETATM 3413  O   HOH   279      10.402  10.061  27.557  1.00 62.82           O
HETATM 3414  O   HOH   280       5.546  24.197  16.556  1.00 57.60           O
HETATM 3415  O   HOH   281      24.321  35.711  24.119  1.00 60.25           O
HETATM 3416  O   HOH   282      16.593  29.884  48.297  1.00 59.62           O
HETATM 3417  O   HOH   283      10.556  26.886  13.027  1.00 54.49           O
HETATM 3418  O   HOH   284       7.145  18.483  45.424  1.00 58.52           O
HETATM 3419  O   HOH   285      -1.616  30.295  52.649  1.00 61.25           O
HETATM 3420  S1  FES   501      12.799  27.919  20.331  1.00 12.32           S
HETATM 3421  S2  FES   501      13.966  25.304  22.531  1.00 11.77           S
HETATM 3422 FE1  FES   501      13.413  27.497  22.472  1.00 11.36          FE
HETATM 3423 FE2  FES   501      13.249  25.709  20.429  1.00 11.88          FE
HETATM 3424 MG   MG    601       7.226  43.047  20.575  1.00 20.91          MG
CONECT 1468 3422
CONECT 1900 3422
CONECT 3420 3422 3423
CONECT 3421 3422 3423
CONECT 3422 1468 1900 3420 3421
CONECT 3423 3420 3421
END
