# Supplementary material for: Identification of new, well-populated amino-acid sidechain rotamers involving hydroxyl-hydrogen atoms and sulfhydryl-hydrogen atoms
Source: BMC Struct Biol. 2008 Oct 7;8:41. doi: 10.1186/1472-6807-8-41 (PMC2569941; doi:10.1186/1472-6807-8-41)
Supplement: Additional file 1 — Manually-fitted hydrogen atoms in high resolution structures. In these high-resolution X-ray structures, the hydroxyl hydrogen atoms were removed if there is no corresponding electron density but if there is sufficient electron density due to hydrogen-bonding, the hydrogen atom position were fitted manually. [file 1472-6807-8-41-S1.zip › pdb/1kqp.pdb]

ATOM      1  N   SER A   1      35.263  78.140  33.731  1.00 23.97           N
ATOM      2  CA  SER A   1      35.397  76.694  33.841  1.00 21.37           C
ATOM      3  C   SER A   1      34.082  75.934  33.684  1.00 19.30           C
ATOM      4  O   SER A   1      33.008  76.589  33.779  1.00 18.31           O
ATOM      5  CB  SER A   1      35.965  76.417  35.233  1.00 21.72           C
ATOM      6  OG  SER A   1      34.967  76.765  36.150  1.00 21.39           O
ATOM      7 1H   SER A   1      36.062  78.520  33.827  1.00 35.95           H
ATOM      8 2H   SER A   1      34.715  78.436  34.366  1.00 35.95           H
ATOM      9  H   SER A   1      34.930  78.347  32.932  1.00 35.95           H
ATOM     10  HA  SER A   1      36.033  76.377  33.166  1.00 25.65           H
ATOM     11 1HB  SER A   1      36.195  75.480  35.324  1.00 26.06           H
ATOM     12 2HB  SER A   1      36.762  76.948  35.384  1.00 26.06           H
ATOM     13  N   MET A   2      34.156  74.608  33.500  1.00 18.21           N
ATOM     14  CA  MET A   2      32.925  73.821  33.486  1.00 17.97           C
ATOM     15  C   MET A   2      32.209  73.918  34.819  1.00 14.94           C
ATOM     16  O   MET A   2      30.982  73.910  34.855  1.00 16.32           O
ATOM     17  CB  MET A   2      33.204  72.350  33.143  1.00 20.34           C
ATOM     18  CG  MET A   2      31.939  71.518  32.869  1.00 22.12           C
ATOM     19  SD  MET A   2      30.858  72.229  31.603  1.00 30.44           S
ATOM     20  CE  MET A   2      32.130  72.789  30.452  1.00 60.77           C
ATOM     21  H   MET A   2      34.918  74.226  33.392  1.00 21.85           H
ATOM     22  HA  MET A   2      32.336  74.189  32.796  1.00 21.56           H
ATOM     23 1HB  MET A   2      33.775  72.316  32.359  1.00 24.41           H
ATOM     24 2HB  MET A   2      33.690  71.945  33.878  1.00 24.41           H
ATOM     25 1HG  MET A   2      32.205  70.628  32.590  1.00 26.54           H
ATOM     26 2HG  MET A   2      31.438  71.430  33.695  1.00 26.54           H
ATOM     27 1HE  MET A   2      31.716  73.245  29.715  1.00 91.16           H
ATOM     28 2HE  MET A   2      32.622  72.032  30.125  1.00 91.16           H
ATOM     29 3HE  MET A   2      32.729  73.388  30.903  1.00 91.16           H
ATOM     30  N   GLN A   3      32.934  73.998  35.908  1.00 15.87           N
ATOM     31  CA  GLN A   3      32.345  74.126  37.237  1.00 14.18           C
ATOM     32  C   GLN A   3      31.481  75.382  37.294  1.00 14.29           C
ATOM     33  O   GLN A   3      30.336  75.351  37.770  1.00 14.51           O
ATOM     34  CB  GLN A   3      33.461  74.129  38.287  1.00 15.22           C
ATOM     35  CG  GLN A   3      32.912  74.288  39.729  1.00 16.61           C
ATOM     36  CD  GLN A   3      34.004  74.348  40.789  1.00 16.61           C
ATOM     37  NE2 GLN A   3      35.280  74.459  40.390  1.00 18.92           N
ATOM     38  OE1 GLN A   3      33.766  74.304  42.044  1.00 16.93           O
ATOM     39  H   GLN A   3      33.790  73.974  35.837  1.00 19.05           H
ATOM     40  HA  GLN A   3      31.771  73.348  37.397  1.00 17.02           H
ATOM     41 1HB  GLN A   3      33.958  73.297  38.226  1.00 18.27           H
ATOM     42 2HB  GLN A   3      34.074  74.856  38.098  1.00 18.27           H
ATOM     43 1HG  GLN A   3      32.384  75.100  39.775  1.00 19.93           H
ATOM     44 2HG  GLN A   3      32.324  73.541  39.925  1.00 19.93           H
ATOM     45 1HE2 GLN A   3      35.911  74.498  40.973  1.00 22.71           H
ATOM     46 2HE2 GLN A   3      35.467  74.491  39.551  1.00 22.71           H
ATOM     47  N   GLU A   4      32.001  76.509  36.838  1.00 15.73           N
ATOM     48  CA  GLU A   4      31.203  77.747  36.844  1.00 14.97           C
ATOM     49  C   GLU A   4      29.963  77.639  35.997  1.00 13.92           C
ATOM     50  O   GLU A   4      28.869  78.105  36.334  1.00 14.64           O
ATOM     51  CB  GLU A   4      32.060  78.932  36.421  1.00 16.56           C
ATOM     52  CG  GLU A   4      33.143  79.238  37.452  1.00 22.03           C
ATOM     53  CD  GLU A   4      34.173  80.242  36.989  1.00 26.70           C
ATOM     54  OE1 GLU A   4      35.003  80.653  37.838  1.00 37.03           O
ATOM     55  OE2 GLU A   4      34.201  80.611  35.800  1.00 29.84           O
ATOM     56  H   GLU A   4      32.807  76.520  36.536  1.00 18.88           H
ATOM     57  HA  GLU A   4      30.915  77.906  37.767  1.00 17.96           H
ATOM     58 1HB  GLU A   4      32.476  78.737  35.566  1.00 19.87           H
ATOM     59 2HB  GLU A   4      31.494  79.712  36.307  1.00 19.87           H
ATOM     60 1HG  GLU A   4      32.719  79.576  38.257  1.00 26.44           H
ATOM     61 2HG  GLU A   4      33.595  78.412  37.683  1.00 26.44           H
ATOM     62  N   LYS A   5      30.084  76.986  34.863  1.00 13.70           N
ATOM     63  CA  LYS A   5      28.980  76.789  33.941  1.00 14.18           C
ATOM     64  C   LYS A   5      27.889  75.946  34.592  1.00 14.15           C
ATOM     65  O   LYS A   5      26.687  76.243  34.502  1.00 13.77           O
ATOM     66  CB  LYS A   5      29.457  76.190  32.603  1.00 15.52           C
ATOM     67  CG  LYS A   5      28.377  76.021  31.577  1.00 21.84           C
ATOM     68  CD  LYS A   5      28.856  75.838  30.175  1.00 26.70           C
ATOM     69  CE  LYS A   5      27.810  75.802  29.097  1.00 35.13           C
ATOM     70  NZ  LYS A   5      28.036  76.823  28.037  1.00 40.79           N
ATOM     71  H   LYS A   5      30.852  76.660  34.657  1.00 16.44           H
ATOM     72  HA  LYS A   5      28.597  77.670  33.749  1.00 17.01           H
ATOM     73 1HB  LYS A   5      30.147  76.763  32.235  1.00 18.62           H
ATOM     74 2HB  LYS A   5      29.857  75.323  32.776  1.00 18.62           H
ATOM     75 1HG  LYS A   5      27.838  75.252  31.820  1.00 26.20           H
ATOM     76 2HG  LYS A   5      27.801  76.801  31.605  1.00 26.20           H
ATOM     77 1HD  LYS A   5      29.473  76.559  29.972  1.00 32.03           H
ATOM     78 2HD  LYS A   5      29.359  75.009  30.135  1.00 32.03           H
ATOM     79 1HE  LYS A   5      27.804  74.921  28.691  1.00 42.15           H
ATOM     80 2HE  LYS A   5      26.938  75.950  29.497  1.00 42.15           H
ATOM     81 1HZ  LYS A   5      27.395  76.761  27.423  1.00 61.19           H
ATOM     82 2HZ  LYS A   5      28.827  76.682  27.654  1.00 61.19           H
ATOM     83 3HZ  LYS A   5      28.023  77.636  28.400  1.00 61.19           H
ATOM     84  N   ILE A   6      28.255  74.815  35.194  1.00 13.62           N
ATOM     85  CA  ILE A   6      27.323  73.939  35.887  1.00 13.20           C
ATOM     86  C   ILE A   6      26.674  74.719  37.032  1.00 13.14           C
ATOM     87  O   ILE A   6      25.447  74.625  37.201  1.00 13.81           O
ATOM     88  CB  ILE A   6      27.972  72.628  36.338  1.00 13.38           C
ATOM     89  CG1 ILE A   6      28.382  71.808  35.131  1.00 14.45           C
ATOM     90  CG2 ILE A   6      27.056  71.857  37.289  1.00 14.44           C
ATOM     91  CD1 ILE A   6      29.113  70.505  35.384  1.00 15.81           C
ATOM     92  H   ILE A   6      29.085  74.592  35.173  1.00 16.34           H
ATOM     93  HA  ILE A   6      26.612  73.709  35.252  1.00 15.84           H
ATOM     94  HB  ILE A   6      28.787  72.856  36.832  1.00 16.06           H
ATOM     95 1HG1 ILE A   6      27.582  71.607  34.622  1.00 17.34           H
ATOM     96 2HG1 ILE A   6      28.947  72.363  34.571  1.00 17.34           H
ATOM     97 1HG2 ILE A   6      26.824  72.417  38.034  1.00 21.66           H
ATOM     98 2HG2 ILE A   6      27.511  71.074  37.607  1.00 21.66           H
ATOM     99 3HG2 ILE A   6      26.258  71.596  36.824  1.00 21.66           H
ATOM    100 1HD1 ILE A   6      29.313  70.082  34.546  1.00 23.72           H
ATOM    101 2HD1 ILE A   6      28.560  69.925  35.912  1.00 23.72           H
ATOM    102 3HD1 ILE A   6      29.930  70.683  35.856  1.00 23.72           H
ATOM    103  N   MET A   7      27.400  75.486  37.800  1.00 14.02           N
ATOM    104  CA  MET A   7      26.801  76.298  38.857  1.00 14.58           C
ATOM    105  C   MET A   7      25.736  77.246  38.336  1.00 13.22           C
ATOM    106  O   MET A   7      24.644  77.364  38.897  1.00 14.51           O
ATOM    107  CB  MET A   7      27.830  77.137  39.575  1.00 16.20           C
ATOM    108  CG  MET A   7      28.748  76.334  40.446  1.00 17.63           C
ATOM    109  SD  MET A   7      30.054  77.445  41.086  1.00 26.11           S
ATOM    110  CE  MET A   7      29.023  78.459  42.132  1.00 32.93           C
ATOM    111  H   MET A   7      28.251  75.515  37.680  1.00 16.82           H
ATOM    112  HA  MET A   7      26.384  75.696  39.509  1.00 17.50           H
ATOM    113 1HB  MET A   7      28.360  77.616  38.918  1.00 19.44           H
ATOM    114 2HB  MET A   7      27.374  77.795  40.123  1.00 19.44           H
ATOM    115 1HG  MET A   7      28.251  75.946  41.183  1.00 21.15           H
ATOM    116 2HG  MET A   7      29.147  75.614  39.933  1.00 21.15           H
ATOM    117 1HE  MET A   7      29.562  79.124  42.565  1.00 49.39           H
ATOM    118 2HE  MET A   7      28.600  77.908  42.796  1.00 49.39           H
ATOM    119 3HE  MET A   7      28.351  78.889  41.599  1.00 49.39           H
ATOM    120  N   ARG A   8      26.031  77.878  37.212  1.00 13.53           N
ATOM    121  CA  ARG A   8      25.093  78.800  36.603  1.00 13.96           C
ATOM    122  C   ARG A   8      23.867  78.047  36.132  1.00 13.34           C
ATOM    123  O   ARG A   8      22.697  78.435  36.363  1.00 15.26           O
ATOM    124  CB  ARG A   8      25.675  79.559  35.426  1.00 13.72           C
ATOM    125  CG  ARG A   8      26.750  80.577  35.764  1.00 13.10           C
ATOM    126  CD  ARG A   8      27.093  81.441  34.577  1.00 13.16           C
ATOM    127  NE  ARG A   8      27.620  80.682  33.421  1.00 13.02           N
ATOM    128  CZ  ARG A   8      28.872  80.390  33.215  1.00 13.09           C
ATOM    129  NH1 ARG A   8      29.800  80.757  34.092  1.00 14.86           N
ATOM    130  NH2 ARG A   8      29.215  79.731  32.091  1.00 14.62           N
ATOM    131  H   ARG A   8      26.793  77.740  36.837  1.00 16.24           H
ATOM    132  HA  ARG A   8      24.814  79.449  37.282  1.00 16.75           H
ATOM    133 1HB  ARG A   8      26.048  78.917  34.802  1.00 16.47           H
ATOM    134 2HB  ARG A   8      24.952  80.019  34.972  1.00 16.47           H
ATOM    135 1HG  ARG A   8      26.442  81.139  36.492  1.00 15.72           H
ATOM    136 2HG  ARG A   8      27.548  80.113  36.063  1.00 15.72           H
ATOM    137 1HD  ARG A   8      26.297  81.921  34.300  1.00 15.79           H
ATOM    138 2HD  ARG A   8      27.754  82.097  34.848  1.00 15.79           H
ATOM    139  HE  ARG A   8      27.051  80.410  32.836  1.00 15.62           H
ATOM    140 1HH1 ARG A   8      29.575  81.189  34.801  1.00 17.83           H
ATOM    141 2HH1 ARG A   8      30.626  80.562  33.952  1.00 17.83           H
ATOM    142 1HH2 ARG A   8      28.610  79.510  31.521  1.00 17.55           H
ATOM    143 2HH2 ARG A   8      30.038  79.533  31.943  1.00 17.55           H
ATOM    144  N   GLU A   9      24.069  76.918  35.458  1.00 13.61           N
ATOM    145  CA  GLU A   9      22.944  76.193  34.871  1.00 13.61           C
ATOM    146  C   GLU A   9      22.037  75.595  35.919  1.00 13.07           C
ATOM    147  O   GLU A   9      20.819  75.494  35.688  1.00 14.67           O
ATOM    148  CB  GLU A   9      23.393  75.069  33.932  1.00 14.42           C
ATOM    149  CG  GLU A   9      24.065  75.675  32.685  1.00 14.63           C
ATOM    150  CD  GLU A   9      24.607  74.681  31.709  1.00 16.31           C
ATOM    151  OE1 GLU A   9      24.998  75.116  30.583  1.00 21.61           O
ATOM    152  OE2 GLU A   9      24.657  73.453  31.964  1.00 17.02           O
ATOM    153  H   GLU A   9      24.867  76.612  35.368  1.00 16.33           H
ATOM    154  HA  GLU A   9      22.417  76.830  34.345  1.00 16.33           H
ATOM    155 1HB  GLU A   9      24.019  74.488  34.392  1.00 17.31           H
ATOM    156 2HB  GLU A   9      22.626  74.538  33.666  1.00 17.31           H
ATOM    157 1HG  GLU A   9      23.417  76.234  32.228  1.00 17.55           H
ATOM    158 2HG  GLU A   9      24.792  76.248  32.976  1.00 17.55           H
ATOM    159  N   LEU A  10      22.611  75.184  37.037  1.00 12.29           N
ATOM    160  CA  LEU A  10      21.831  74.582  38.103  1.00 11.81           C
ATOM    161  C   LEU A  10      21.366  75.607  39.117  1.00 12.08           C
ATOM    162  O   LEU A  10      20.665  75.239  40.073  1.00 13.02           O
ATOM    163  CB  LEU A  10      22.607  73.436  38.756  1.00 11.07           C
ATOM    164  CG  LEU A  10      22.885  72.238  37.845  1.00 11.32           C
ATOM    165  CD1 LEU A  10      23.630  71.163  38.624  1.00 11.42           C
ATOM    166  CD2 LEU A  10      21.629  71.652  37.211  1.00 12.50           C
ATOM    167  H   LEU A  10      23.461  75.276  37.135  1.00 14.75           H
ATOM    168  HA  LEU A  10      21.029  74.195  37.693  1.00 14.17           H
ATOM    169 1HB  LEU A  10      23.455  73.781  39.077  1.00 13.29           H
ATOM    170 2HB  LEU A  10      22.107  73.126  39.527  1.00 13.29           H
ATOM    171  HG  LEU A  10      23.471  72.543  37.121  1.00 13.58           H
ATOM    172 1HD1 LEU A  10      23.804  70.414  38.049  1.00 17.12           H
ATOM    173 2HD1 LEU A  10      23.095  70.878  39.368  1.00 17.12           H
ATOM    174 3HD1 LEU A  10      24.461  71.520  38.946  1.00 17.12           H
ATOM    175 1HD2 LEU A  10      21.164  72.339  36.728  1.00 18.75           H
ATOM    176 2HD2 LEU A  10      21.057  71.301  37.898  1.00 18.75           H
ATOM    177 3HD2 LEU A  10      21.874  70.947  36.607  1.00 18.75           H
ATOM    178  N   HIS A  11      21.693  76.886  38.962  1.00 13.31           N
ATOM    179  CA  HIS A  11      21.206  77.978  39.816  1.00 13.55           C
ATOM    180  C   HIS A  11      21.761  77.975  41.229  1.00 13.30           C
ATOM    181  O   HIS A  11      21.053  78.317  42.163  1.00 14.84           O
ATOM    182  CB  HIS A  11      19.669  77.999  39.807  1.00 17.05           C
ATOM    183  CG  HIS A  11      19.034  77.904  38.446  1.00 17.01           C
ATOM    184  CD2 HIS A  11      18.286  76.984  37.812  1.00 18.91           C
ATOM    185  ND1 HIS A  11      19.180  78.927  37.531  1.00 23.27           N
ATOM    186  CE1 HIS A  11      18.516  78.569  36.438  1.00 20.09           C
ATOM    187  NE2 HIS A  11      17.942  77.374  36.555  1.00 22.53           N
ATOM    188  H   HIS A  11      22.225  77.088  38.317  1.00 15.97           H
ATOM    189  HA  HIS A  11      21.501  78.814  39.400  1.00 16.26           H
ATOM    190 1HB  HIS A  11      19.348  77.261  40.348  1.00 20.46           H
ATOM    191 2HB  HIS A  11      19.370  78.820  40.228  1.00 20.46           H
ATOM    192  HD1 HIS A  11      19.617  79.658  37.647  1.00 27.92           H
ATOM    193  HD2 HIS A  11      18.031  76.173  38.190  1.00 22.69           H
ATOM    194  HE1 HIS A  11      18.459  79.096  35.674  1.00 24.11           H
ATOM    195  N   VAL A  12      23.022  77.602  41.405  1.00 12.84           N
ATOM    196  CA  VAL A  12      23.596  77.471  42.730  1.00 12.84           C
ATOM    197  C   VAL A  12      24.317  78.748  43.155  1.00 14.15           C
ATOM    198  O   VAL A  12      25.127  79.306  42.428  1.00 16.99           O
ATOM    199  CB  VAL A  12      24.564  76.294  42.825  1.00 12.42           C
ATOM    200  CG1 VAL A  12      25.035  76.135  44.252  1.00 14.94           C
ATOM    201  CG2 VAL A  12      23.890  75.022  42.321  1.00 13.80           C
ATOM    202  H   VAL A  12      23.511  77.435  40.718  1.00 15.41           H
ATOM    203  HA  VAL A  12      22.864  77.312  43.362  1.00 15.41           H
ATOM    204  HB  VAL A  12      25.341  76.482  42.259  1.00 14.91           H
ATOM    205 1HG1 VAL A  12      25.644  75.396  44.307  1.00 22.41           H
ATOM    206 2HG1 VAL A  12      24.280  75.970  44.821  1.00 22.41           H
ATOM    207 3HG1 VAL A  12      25.479  76.938  44.534  1.00 22.41           H
ATOM    208 1HG2 VAL A  12      23.597  75.153  41.416  1.00 20.70           H
ATOM    209 2HG2 VAL A  12      23.134  74.820  42.876  1.00 20.70           H
ATOM    210 3HG2 VAL A  12      24.515  74.295  42.354  1.00 20.70           H
ATOM    211  N   LYS A  13      24.024  79.170  44.370  1.00 13.69           N
ATOM    212  CA  LYS A  13      24.809  80.255  45.017  1.00 14.03           C
ATOM    213  C   LYS A  13      25.910  79.726  45.921  1.00 15.33           C
ATOM    214  O   LYS A  13      25.644  78.753  46.621  1.00 17.25           O
ATOM    215  CB  LYS A  13      23.927  81.098  45.929  1.00 16.88           C
ATOM    216  CG  LYS A  13      22.826  81.844  45.228  1.00 17.34           C
ATOM    217  CD  LYS A  13      22.132  82.692  46.299  1.00 20.26           C
ATOM    218  CE  LYS A  13      21.088  83.675  45.882  1.00 21.88           C
ATOM    219  NZ  LYS A  13      19.847  82.953  45.465  1.00 24.12           N
ATOM    220  H   LYS A  13      23.368  78.812  44.795  1.00 16.43           H
ATOM    221  HA  LYS A  13      25.203  80.828  44.326  1.00 16.83           H
ATOM    222 1HB  LYS A  13      23.530  80.518  46.598  1.00 20.25           H
ATOM    223 2HB  LYS A  13      24.487  81.740  46.394  1.00 20.25           H
ATOM    224 1HG  LYS A  13      23.191  82.411  44.531  1.00 20.81           H
ATOM    225 2HG  LYS A  13      22.198  81.223  44.827  1.00 20.81           H
ATOM    226 1HD  LYS A  13      21.723  82.084  46.934  1.00 24.31           H
ATOM    227 2HD  LYS A  13      22.820  83.181  46.776  1.00 24.31           H
ATOM    228 1HE  LYS A  13      20.887  84.271  46.620  1.00 26.26           H
ATOM    229 2HE  LYS A  13      21.419  84.209  45.143  1.00 26.26           H
ATOM    230 1HZ  LYS A  13      19.235  83.543  45.201  1.00 36.18           H
ATOM    231 2HZ  LYS A  13      19.531  82.484  46.152  1.00 36.18           H
ATOM    232 3HZ  LYS A  13      20.036  82.401  44.792  1.00 36.18           H
ATOM    233  N   PRO A  14      27.098  80.323  45.963  1.00 15.16           N
ATOM    234  CA  PRO A  14      28.092  79.882  46.964  1.00 16.69           C
ATOM    235  C   PRO A  14      27.700  80.081  48.406  1.00 15.21           C
ATOM    236  O   PRO A  14      28.038  79.288  49.274  1.00 18.93           O
ATOM    237  CB  PRO A  14      29.331  80.749  46.658  1.00 15.76           C
ATOM    238  CG  PRO A  14      29.077  81.203  45.299  1.00 23.87           C
ATOM    239  CD  PRO A  14      27.596  81.317  45.034  1.00 17.18           C
ATOM    240  HA  PRO A  14      28.309  78.938  46.813  1.00 20.03           H
ATOM    241 1HB  PRO A  14      29.396  81.497  47.272  1.00 18.92           H
ATOM    242 2HB  PRO A  14      30.147  80.226  46.707  1.00 18.92           H
ATOM    243 1HG  PRO A  14      29.497  82.067  45.164  1.00 28.65           H
ATOM    244 2HG  PRO A  14      29.470  80.577  44.671  1.00 28.65           H
ATOM    245 1HD  PRO A  14      27.261  82.203  45.242  1.00 20.61           H
ATOM    246 2HD  PRO A  14      27.377  81.094  44.116  1.00 20.61           H
ATOM    247  N   SER A  15      26.950  81.177  48.677  1.00 15.53           N
ATOM    248  CA  SER A  15      26.518  81.576  49.999  1.00 17.60           C
ATOM    249  C   SER A  15      25.015  81.929  49.929  1.00 15.60           C
ATOM    250  O   SER A  15      24.653  82.613  48.957  1.00 15.72           O
ATOM    251  CB  SER A  15      27.311  82.794  50.492  1.00 19.86           C
ATOM    252  OG ASER A  15      28.680  82.500  50.721  0.43 14.68           O
ATOM    253  OG BSER A  15      27.207  83.747  49.450  0.57 29.14           O
ATOM    254  H   SER A  15      26.713  81.672  48.015  1.00 18.63           H
ATOM    255 1HB ASER A  15      27.246  83.502  49.832  1.00 23.83           H
ATOM    256 2HB ASER A  15      26.915  83.119  51.315  1.00 23.83           H
ATOM    257  HA  SER A  15      26.648  80.831  50.622  1.00 21.12           H
ATOM    258  N   ILE A  16      24.289  81.502  50.924  1.00 15.79           N
ATOM    259  CA  ILE A  16      22.859  81.811  50.922  1.00 14.50           C
ATOM    260  C   ILE A  16      22.538  82.564  52.201  1.00 15.14           C
ATOM    261  O   ILE A  16      23.223  82.479  53.218  1.00 16.52           O
ATOM    262  CB  ILE A  16      22.045  80.492  50.829  1.00 14.29           C
ATOM    263  CG1 ILE A  16      22.385  79.467  51.921  1.00 16.92           C
ATOM    264  CG2 ILE A  16      22.177  79.900  49.435  1.00 16.73           C
ATOM    265  CD1 ILE A  16      21.175  78.555  52.240  1.00 19.30           C
ATOM    266  H   ILE A  16      24.641  81.051  51.565  1.00 18.95           H
ATOM    267  HA  ILE A  16      22.650  82.377  50.150  1.00 17.40           H
ATOM    268  HB  ILE A  16      21.102  80.731  50.947  1.00 17.14           H
ATOM    269 1HG1 ILE A  16      23.131  78.921  51.628  1.00 20.30           H
ATOM    270 2HG1 ILE A  16      22.656  79.935  52.727  1.00 20.30           H
ATOM    271 1HG2 ILE A  16      21.954  80.567  48.782  1.00 25.09           H
ATOM    272 2HG2 ILE A  16      21.581  79.153  49.347  1.00 25.09           H
ATOM    273 3HG2 ILE A  16      23.081  79.607  49.297  1.00 25.09           H
ATOM    274 1HD1 ILE A  16      21.419  77.926  52.923  1.00 28.94           H
ATOM    275 2HD1 ILE A  16      20.913  78.081  51.447  1.00 28.94           H
ATOM    276 3HD1 ILE A  16      20.441  79.092  52.549  1.00 28.94           H
ATOM    277  N   ASP A  17      21.355  83.193  52.101  1.00 14.48           N
ATOM    278  CA  ASP A  17      20.630  83.718  53.249  1.00 13.94           C
ATOM    279  C   ASP A  17      19.441  82.791  53.459  1.00 13.08           C
ATOM    280  O   ASP A  17      18.499  82.858  52.650  1.00 12.41           O
ATOM    281  CB  ASP A  17      20.220  85.138  52.979  1.00 15.24           C
ATOM    282  CG  ASP A  17      19.407  85.815  54.010  1.00 18.11           C
ATOM    283  OD1 ASP A  17      19.640  87.017  54.256  1.00 32.78           O
ATOM    284  OD2 ASP A  17      18.425  85.322  54.555  1.00 21.39           O
ATOM    285  H   ASP A  17      21.008  83.290  51.320  1.00 17.37           H
ATOM    286  HA  ASP A  17      21.209  83.690  54.040  1.00 16.72           H
ATOM    287 1HB  ASP A  17      21.024  85.661  52.840  1.00 18.29           H
ATOM    288 2HB  ASP A  17      19.720  85.152  52.147  1.00 18.29           H
ATOM    289  N   PRO A  18      19.443  81.935  54.462  1.00 14.54           N
ATOM    290  CA  PRO A  18      18.343  80.939  54.571  1.00 14.46           C
ATOM    291  C   PRO A  18      16.958  81.569  54.669  1.00 12.59           C
ATOM    292  O   PRO A  18      16.028  81.011  54.047  1.00 12.21           O
ATOM    293  CB  PRO A  18      18.685  80.183  55.848  1.00 17.80           C
ATOM    294  CG  PRO A  18      20.050  80.538  56.199  1.00 29.95           C
ATOM    295  CD  PRO A  18      20.486  81.735  55.450  1.00 17.85           C
ATOM    296  HA  PRO A  18      18.375  80.327  53.806  1.00 17.35           H
ATOM    297 1HB  PRO A  18      18.078  80.435  56.561  1.00 21.36           H
ATOM    298 2HB  PRO A  18      18.613  79.227  55.703  1.00 21.36           H
ATOM    299 1HG  PRO A  18      20.104  80.714  57.151  1.00 35.94           H
ATOM    300 2HG  PRO A  18      20.641  79.796  55.996  1.00 35.94           H
ATOM    301 1HD  PRO A  18      20.559  82.503  56.037  1.00 21.42           H
ATOM    302 2HD  PRO A  18      21.344  81.582  55.023  1.00 21.42           H
ATOM    303  N   LYS A  19      16.812  82.656  55.392  1.00 13.62           N
ATOM    304  CA  LYS A  19      15.460  83.257  55.504  1.00 12.30           C
ATOM    305  C   LYS A  19      15.018  83.712  54.117  1.00 10.67           C
ATOM    306  O   LYS A  19      13.853  83.532  53.771  1.00 11.50           O
ATOM    307  CB  LYS A  19      15.407  84.391  56.508  1.00 14.67           C
ATOM    308  CG  LYS A  19      15.534  83.916  57.972  1.00 17.27           C
ATOM    309  CD  LYS A  19      15.704  85.145  58.894  1.00 25.09           C
ATOM    310  CE  LYS A  19      16.192  84.816  60.309  1.00 37.13           C
ATOM    311  NZ  LYS A  19      16.370  86.060  61.121  1.00 50.96           N
ATOM    312  H   LYS A  19      17.486  83.012  55.792  1.00 16.34           H
ATOM    313  HA  LYS A  19      14.843  82.558  55.804  1.00 14.75           H
ATOM    314 1HB  LYS A  19      16.125  85.015  56.316  1.00 17.60           H
ATOM    315 2HB  LYS A  19      14.567  84.865  56.403  1.00 17.60           H
ATOM    316 1HG  LYS A  19      14.741  83.421  58.227  1.00 20.72           H
ATOM    317 2HG  LYS A  19      16.301  83.329  58.062  1.00 20.72           H
ATOM    318 1HD  LYS A  19      16.336  85.756  58.482  1.00 30.11           H
ATOM    319 2HD  LYS A  19      14.852  85.604  58.958  1.00 30.11           H
ATOM    320 1HE  LYS A  19      15.549  84.236  60.746  1.00 44.55           H
ATOM    321 2HE  LYS A  19      17.037  84.342  60.257  1.00 44.55           H
ATOM    322 1HZ  LYS A  19      16.662  85.845  61.933  1.00 76.44           H
ATOM    323 2HZ  LYS A  19      15.590  86.484  61.188  1.00 76.44           H
ATOM    324 3HZ  LYS A  19      16.963  86.592  60.723  1.00 76.44           H
ATOM    325  N   GLN A  20      15.897  84.333  53.339  1.00 11.23           N
ATOM    326  CA  GLN A  20      15.508  84.824  52.054  1.00 10.41           C
ATOM    327  C   GLN A  20      15.209  83.667  51.095  1.00 10.20           C
ATOM    328  O   GLN A  20      14.258  83.761  50.300  1.00 10.62           O
ATOM    329  CB  GLN A  20      16.546  85.750  51.447  1.00 11.59           C
ATOM    330  CG  GLN A  20      16.095  86.396  50.144  1.00 11.97           C
ATOM    331  CD  GLN A  20      14.928  87.314  50.343  1.00 12.20           C
ATOM    332  NE2 GLN A  20      13.989  87.283  49.428  1.00 12.29           N
ATOM    333  OE1 GLN A  20      14.861  88.069  51.309  1.00 14.65           O
ATOM    334  H   GLN A  20      16.706  84.441  53.611  1.00 13.47           H
ATOM    335  HA  GLN A  20      14.682  85.337  52.169  1.00 12.49           H
ATOM    336 1HB  GLN A  20      16.756  86.447  52.087  1.00 13.90           H
ATOM    337 2HB  GLN A  20      17.358  85.246  51.282  1.00 13.90           H
ATOM    338 1HG  GLN A  20      16.833  86.898  49.764  1.00 14.36           H
ATOM    339 2HG  GLN A  20      15.850  85.702  49.511  1.00 14.36           H
ATOM    340 1HE2 GLN A  20      13.305  87.800  49.495  1.00 14.74           H
ATOM    341 2HE2 GLN A  20      14.057  86.745  48.760  1.00 14.74           H
ATOM    342  N   GLU A  21      15.972  82.587  51.165  1.00 10.51           N
ATOM    343  CA  GLU A  21      15.689  81.421  50.343  1.00 10.79           C
ATOM    344  C   GLU A  21      14.284  80.891  50.608  1.00 10.02           C
ATOM    345  O   GLU A  21      13.544  80.510  49.694  1.00 10.21           O
ATOM    346  CB  GLU A  21      16.697  80.326  50.613  1.00 12.30           C
ATOM    347  CG  GLU A  21      18.074  80.621  50.067  1.00 13.83           C
ATOM    348  CD  GLU A  21      18.171  80.643  48.574  1.00 14.03           C
ATOM    349  OE1 GLU A  21      17.304  80.053  47.878  1.00 14.56           O
ATOM    350  OE2 GLU A  21      19.141  81.239  48.084  1.00 16.64           O
ATOM    351  H   GLU A  21      16.642  82.574  51.704  1.00 12.61           H
ATOM    352  HA  GLU A  21      15.754  81.680  49.400  1.00 12.95           H
ATOM    353 1HB  GLU A  21      16.763  80.189  51.571  1.00 14.76           H
ATOM    354 2HB  GLU A  21      16.375  79.500  50.219  1.00 14.76           H
ATOM    355 1HG  GLU A  21      18.362  81.482  50.407  1.00 16.60           H
ATOM    356 2HG  GLU A  21      18.690  79.952  50.406  1.00 16.60           H
ATOM    357  N   ILE A  22      13.942  80.783  51.891  1.00 10.18           N
ATOM    358  CA  ILE A  22      12.610  80.318  52.257  1.00 10.06           C
ATOM    359  C   ILE A  22      11.558  81.242  51.682  1.00  9.65           C
ATOM    360  O   ILE A  22      10.561  80.777  51.108  1.00 10.21           O
ATOM    361  CB  ILE A  22      12.506  80.140  53.786  1.00 10.58           C
ATOM    362  CG1 ILE A  22      13.396  78.958  54.239  1.00 11.52           C
ATOM    363  CG2 ILE A  22      11.058  79.984  54.233  1.00 11.30           C
ATOM    364  CD1 ILE A  22      13.814  79.005  55.683  1.00 12.42           C
ATOM    365  H   ILE A  22      14.509  80.988  52.505  1.00 12.22           H
ATOM    366  HA  ILE A  22      12.484  79.437  51.848  1.00 12.07           H
ATOM    367  HB  ILE A  22      12.858  80.953  54.203  1.00 12.70           H
ATOM    368 1HG1 ILE A  22      12.915  78.130  54.083  1.00 13.82           H
ATOM    369 2HG1 ILE A  22      14.193  78.942  53.686  1.00 13.82           H
ATOM    370 1HG2 ILE A  22      11.027  79.876  55.186  1.00 16.95           H
ATOM    371 2HG2 ILE A  22      10.674  79.213  53.811  1.00 16.95           H
ATOM    372 3HG2 ILE A  22      10.560  80.767  53.983  1.00 16.95           H
ATOM    373 1HD1 ILE A  22      14.361  78.242  55.883  1.00 18.63           H
ATOM    374 2HD1 ILE A  22      13.034  78.996  56.242  1.00 18.63           H
ATOM    375 3HD1 ILE A  22      14.315  79.809  55.845  1.00 18.63           H
ATOM    376  N   GLU A  23      11.719  82.547  51.830  1.00 10.38           N
ATOM    377  CA  GLU A  23      10.764  83.489  51.284  1.00 10.38           C
ATOM    378  C   GLU A  23      10.632  83.328  49.752  1.00  9.96           C
ATOM    379  O   GLU A  23       9.535  83.286  49.226  1.00 10.61           O
ATOM    380  CB  GLU A  23      11.121  84.921  51.608  1.00 12.38           C
ATOM    381  CG  GLU A  23      10.969  85.222  53.067  1.00 16.19           C
ATOM    382  CD  GLU A  23       9.607  84.866  53.663  1.00 20.61           C
ATOM    383  OE1 GLU A  23       9.562  84.078  54.672  1.00 26.85           O
ATOM    384  OE2 GLU A  23       8.628  85.374  53.069  1.00 22.30           O
ATOM    385  H   GLU A  23      12.404  82.841  52.258  1.00 12.46           H
ATOM    386  HA  GLU A  23       9.890  83.299  51.684  1.00 12.46           H
ATOM    387 1HB  GLU A  23      12.039  85.089  51.342  1.00 14.86           H
ATOM    388 2HB  GLU A  23      10.549  85.516  51.098  1.00 14.86           H
ATOM    389 1HG  GLU A  23      11.653  84.737  53.554  1.00 19.43           H
ATOM    390 2HG  GLU A  23      11.127  86.169  53.205  1.00 19.43           H
ATOM    391  N   ASP A  24      11.760  83.248  49.070  1.00 10.23           N
ATOM    392  CA  ASP A  24      11.733  83.122  47.612  1.00 10.32           C
ATOM    393  C   ASP A  24      10.965  81.880  47.195  1.00  9.64           C
ATOM    394  O   ASP A  24      10.182  81.901  46.223  1.00  9.92           O
ATOM    395  CB  ASP A  24      13.163  83.020  47.053  1.00 11.35           C
ATOM    396  CG  ASP A  24      13.995  84.284  47.095  1.00 11.79           C
ATOM    397  OD1 ASP A  24      13.465  85.365  47.273  1.00 12.15           O
ATOM    398  OD2 ASP A  24      15.221  84.160  46.920  1.00 15.09           O
ATOM    399  H   ASP A  24      12.513  83.269  49.485  1.00 12.27           H
ATOM    400  HA  ASP A  24      11.296  83.912  47.231  1.00 12.38           H
ATOM    401 1HB  ASP A  24      13.634  82.331  47.549  1.00 13.62           H
ATOM    402 2HB  ASP A  24      13.108  82.725  46.131  1.00 13.62           H
ATOM    403  N   ARG A  25      11.208  80.773  47.895  1.00  9.09           N
ATOM    404  CA  ARG A  25      10.656  79.479  47.453  1.00  9.07           C
ATOM    405  C   ARG A  25       9.193  79.337  47.826  1.00  8.76           C
ATOM    406  O   ARG A  25       8.385  78.857  47.036  1.00  9.57           O
ATOM    407  CB  ARG A  25      11.581  78.374  47.991  1.00  9.06           C
ATOM    408  CG  ARG A  25      12.953  78.462  47.360  1.00  9.34           C
ATOM    409  CD  ARG A  25      14.049  77.663  48.029  1.00  9.65           C
ATOM    410  NE  ARG A  25      15.348  78.003  47.454  1.00 10.09           N
ATOM    411  CZ  ARG A  25      15.783  77.537  46.305  1.00  9.71           C
ATOM    412  NH1 ARG A  25      15.094  76.637  45.602  1.00  9.24           N
ATOM    413  NH2 ARG A  25      16.932  77.952  45.826  1.00 10.59           N
ATOM    414  H   ARG A  25      11.688  80.814  48.608  1.00 10.91           H
ATOM    415  HA  ARG A  25      10.712  79.456  46.475  1.00 10.89           H
ATOM    416 1HB  ARG A  25      11.662  78.462  48.954  1.00 10.87           H
ATOM    417 2HB  ARG A  25      11.192  77.507  47.799  1.00 10.87           H
ATOM    418 1HG  ARG A  25      12.883  78.168  46.438  1.00 11.21           H
ATOM    419 2HG  ARG A  25      13.222  79.394  47.347  1.00 11.21           H
ATOM    420 1HD  ARG A  25      14.055  77.852  48.980  1.00 11.58           H
ATOM    421 2HD  ARG A  25      13.880  76.715  47.910  1.00 11.58           H
ATOM    422  HE  ARG A  25      15.857  78.540  47.892  1.00 12.11           H
ATOM    423 1HH1 ARG A  25      15.405  76.344  44.856  1.00 11.09           H
ATOM    424 2HH1 ARG A  25      14.338  76.349  45.895  1.00 11.09           H
ATOM    425 1HH2 ARG A  25      17.398  78.528  46.263  1.00 12.71           H
ATOM    426 2HH2 ARG A  25      17.220  77.649  45.074  1.00 12.71           H
ATOM    427  N   VAL A  26       8.786  79.805  49.015  1.00  9.00           N
ATOM    428  CA  VAL A  26       7.377  79.911  49.336  1.00  9.51           C
ATOM    429  C   VAL A  26       6.671  80.859  48.383  1.00  9.77           C
ATOM    430  O   VAL A  26       5.585  80.547  47.887  1.00 10.52           O
ATOM    431  CB  VAL A  26       7.185  80.323  50.807  1.00  9.47           C
ATOM    432  CG1 VAL A  26       5.724  80.686  51.092  1.00 11.94           C
ATOM    433  CG2 VAL A  26       7.711  79.251  51.757  1.00 11.67           C
ATOM    434  H   VAL A  26       9.371  80.047  49.597  1.00 10.80           H
ATOM    435  HA  VAL A  26       6.978  79.023  49.222  1.00 11.41           H
ATOM    436  HB  VAL A  26       7.720  81.131  50.955  1.00 11.37           H
ATOM    437 1HG1 VAL A  26       5.436  81.362  50.474  1.00 17.91           H
ATOM    438 2HG1 VAL A  26       5.646  81.019  51.989  1.00 17.91           H
ATOM    439 3HG1 VAL A  26       5.175  79.905  50.991  1.00 17.91           H
ATOM    440 1HG2 VAL A  26       8.627  79.059  51.546  1.00 17.51           H
ATOM    441 2HG2 VAL A  26       7.186  78.453  51.661  1.00 17.51           H
ATOM    442 3HG2 VAL A  26       7.650  79.568  52.662  1.00 17.51           H
ATOM    443  N   ASN A  27       7.283  82.005  48.104  1.00 10.04           N
ATOM    444  CA  ASN A  27       6.657  82.947  47.143  1.00 10.01           C
ATOM    445  C   ASN A  27       6.469  82.354  45.796  1.00 10.30           C
ATOM    446  O   ASN A  27       5.446  82.612  45.154  1.00 11.45           O
ATOM    447  CB  ASN A  27       7.477  84.254  47.121  1.00 11.33           C
ATOM    448  CG  ASN A  27       7.359  85.145  48.297  1.00 12.85           C
ATOM    449  ND2 ASN A  27       6.361  84.965  49.127  1.00 13.61           N
ATOM    450  OD1 ASN A  27       8.222  86.056  48.562  1.00 15.77           O
ATOM    451  H   ASN A  27       8.034  82.198  48.477  1.00 12.05           H
ATOM    452  HA  ASN A  27       5.768  83.168  47.490  1.00 12.01           H
ATOM    453 1HB  ASN A  27       8.413  84.019  47.016  1.00 13.60           H
ATOM    454 2HB  ASN A  27       7.217  84.759  46.335  1.00 13.60           H
ATOM    455 1HD2 ASN A  27       6.295  85.453  49.833  1.00 16.33           H
ATOM    456 2HD2 ASN A  27       5.773  84.359  48.967  1.00 16.33           H
ATOM    457  N   PHE A  28       7.416  81.551  45.327  1.00  9.68           N
ATOM    458  CA  PHE A  28       7.261  80.863  44.060  1.00  9.80           C
ATOM    459  C   PHE A  28       6.042  79.960  44.083  1.00  9.56           C
ATOM    460  O   PHE A  28       5.210  79.978  43.165  1.00 10.15           O
ATOM    461  CB  PHE A  28       8.536  80.075  43.771  1.00 10.33           C
ATOM    462  CG  PHE A  28       8.322  79.054  42.654  1.00  9.86           C
ATOM    463  CD1 PHE A  28       7.920  79.441  41.386  1.00 10.33           C
ATOM    464  CD2 PHE A  28       8.520  77.707  42.923  1.00 10.55           C
ATOM    465  CE1 PHE A  28       7.736  78.469  40.408  1.00 10.76           C
ATOM    466  CE2 PHE A  28       8.335  76.752  41.933  1.00 11.07           C
ATOM    467  CZ  PHE A  28       7.918  77.151  40.687  1.00 10.58           C
ATOM    468  H   PHE A  28       8.136  81.437  45.783  1.00 11.62           H
ATOM    469  HA  PHE A  28       7.141  81.532  43.354  1.00 11.75           H
ATOM    470 1HB  PHE A  28       9.242  80.690  43.514  1.00 12.40           H
ATOM    471 2HB  PHE A  28       8.819  79.615  44.577  1.00 12.40           H
ATOM    472  HD1 PHE A  28       7.776  80.339  41.191  1.00 12.39           H
ATOM    473  HD2 PHE A  28       8.778  77.442  43.776  1.00 12.66           H
ATOM    474  HE1 PHE A  28       7.483  78.724  39.550  1.00 12.92           H
ATOM    475  HE2 PHE A  28       8.493  75.853  42.111  1.00 13.28           H
ATOM    476  HZ  PHE A  28       7.758  76.514  40.028  1.00 12.70           H
ATOM    477  N   LEU A  29       5.931  79.124  45.115  1.00  9.77           N
ATOM    478  CA  LEU A  29       4.803  78.235  45.206  1.00  9.99           C
ATOM    479  C   LEU A  29       3.496  78.982  45.173  1.00 10.69           C
ATOM    480  O   LEU A  29       2.515  78.608  44.493  1.00 11.67           O
ATOM    481  CB  LEU A  29       4.907  77.357  46.428  1.00 10.13           C
ATOM    482  CG  LEU A  29       6.064  76.361  46.444  1.00 10.24           C
ATOM    483  CD1 LEU A  29       6.024  75.515  47.695  1.00 11.76           C
ATOM    484  CD2 LEU A  29       6.042  75.453  45.219  1.00 10.53           C
ATOM    485  H   LEU A  29       6.535  79.116  45.728  1.00 11.72           H
ATOM    486  HA  LEU A  29       4.827  77.649  44.421  1.00 11.99           H
ATOM    487 1HB  LEU A  29       4.988  77.929  47.207  1.00 12.15           H
ATOM    488 2HB  LEU A  29       4.078  76.861  46.517  1.00 12.15           H
ATOM    489  HG  LEU A  29       6.905  76.865  46.439  1.00 12.29           H
ATOM    490 1HD1 LEU A  29       6.757  74.895  47.685  1.00 17.64           H
ATOM    491 2HD1 LEU A  29       5.196  75.031  47.727  1.00 17.64           H
ATOM    492 3HD1 LEU A  29       6.094  76.082  48.467  1.00 17.64           H
ATOM    493 1HD2 LEU A  29       6.069  75.989  44.423  1.00 15.79           H
ATOM    494 2HD2 LEU A  29       5.238  74.929  45.224  1.00 15.79           H
ATOM    495 3HD2 LEU A  29       6.804  74.870  45.238  1.00 15.79           H
ATOM    496  N   LYS A  30       3.432  80.097  45.937  1.00 10.56           N
ATOM    497  CA  LYS A  30       2.224  80.914  45.971  1.00 11.86           C
ATOM    498  C   LYS A  30       1.941  81.505  44.590  1.00 12.28           C
ATOM    499  O   LYS A  30       0.772  81.507  44.133  1.00 14.52           O
ATOM    500  CB  LYS A  30       2.369  82.048  46.970  1.00 12.16           C
ATOM    501  CG  LYS A  30       2.465  81.631  48.431  1.00 11.48           C
ATOM    502  CD  LYS A  30       2.666  82.787  49.379  1.00 14.76           C
ATOM    503  CE  LYS A  30       1.525  83.748  49.345  1.00 15.34           C
ATOM    504  NZ  LYS A  30       1.693  85.000  50.111  1.00 18.30           N
ATOM    505  H   LYS A  30       4.113  80.328  46.409  1.00 12.67           H
ATOM    506  HA  LYS A  30       1.467  80.352  46.238  1.00 14.23           H
ATOM    507 1HB  LYS A  30       3.165  82.555  46.743  1.00 14.59           H
ATOM    508 2HB  LYS A  30       1.608  82.642  46.871  1.00 14.59           H
ATOM    509 1HG  LYS A  30       1.653  81.162  48.677  1.00 13.77           H
ATOM    510 2HG  LYS A  30       3.205  81.011  48.531  1.00 13.77           H
ATOM    511 1HD  LYS A  30       2.768  82.445  50.281  1.00 17.71           H
ATOM    512 2HD  LYS A  30       3.483  83.254  49.144  1.00 17.71           H
ATOM    513 1HE  LYS A  30       1.354  83.981  48.419  1.00 18.41           H
ATOM    514 2HE  LYS A  30       0.736  83.293  49.679  1.00 18.41           H
ATOM    515 1HZ  LYS A  30       0.962  85.500  50.028  1.00 27.46           H
ATOM    516 2HZ  LYS A  30       2.396  85.448  49.798  1.00 27.46           H
ATOM    517 3HZ  LYS A  30       1.824  84.807  50.970  1.00 27.46           H
ATOM    518  N   GLN A  31       2.933  82.077  43.951  1.00 12.24           N
ATOM    519  CA  GLN A  31       2.707  82.714  42.660  1.00 12.67           C
ATOM    520  C   GLN A  31       2.259  81.697  41.634  1.00 12.10           C
ATOM    521  O   GLN A  31       1.415  82.008  40.782  1.00 15.11           O
ATOM    522  CB AGLN A  31       3.921  83.440  42.136  0.51 14.41           C
ATOM    523  CB BGLN A  31       3.999  83.349  42.231  0.49 12.70           C
ATOM    524  CG AGLN A  31       4.341  84.685  42.889  0.51 15.58           C
ATOM    525  CG BGLN A  31       3.931  84.235  40.998  0.49 13.65           C
ATOM    526  CD AGLN A  31       3.409  85.869  42.708  0.51 21.53           C
ATOM    527  CD BGLN A  31       5.328  84.749  40.683  0.49 13.79           C
ATOM    528  NE2AGLN A  31       3.523  86.522  41.570  0.51 34.94           N
ATOM    529  OE1AGLN A  31       2.610  86.132  43.609  0.51 34.92           O
ATOM    530  NE2BGLN A  31       5.470  85.304  39.510  0.49 17.86           N
ATOM    531  OE1BGLN A  31       6.278  84.668  41.475  0.49 18.96           O
ATOM    532  H   GLN A  31       3.721  82.075  44.296  1.00 14.69           H
ATOM    533  HA AGLN A  31       1.987  83.370  42.769  1.00 15.20           H
ATOM    534 1HB AGLN A  31       4.668  82.820  42.137  0.51 17.29           H
ATOM    535 2HB AGLN A  31       3.751  83.687  41.214  0.51 17.29           H
ATOM    536 1HB BGLN A  31       4.336  83.880  42.969  0.49 15.24           H
ATOM    537 2HB BGLN A  31       4.644  82.644  42.064  0.49 15.24           H
ATOM    538 1HG AGLN A  31       4.395  84.473  43.834  0.51 18.70           H
ATOM    539 2HG AGLN A  31       5.230  84.941  42.595  0.51 18.70           H
ATOM    540 1HG BGLN A  31       3.589  83.729  40.245  0.49 16.38           H
ATOM    541 2HG BGLN A  31       3.334  84.982  41.160  0.49 16.38           H
ATOM    542 1HE2AGLN A  31       3.012  87.195  41.407  0.51 41.93           H
ATOM    543 2HE2AGLN A  31       4.108  86.276  40.989  0.51 41.93           H
ATOM    544 1HE2BGLN A  31       6.233  85.622  39.274  0.49 21.43           H
ATOM    545 2HE2BGLN A  31       4.800  85.351  38.973  0.49 21.43           H
ATOM    546  N   TYR A  32       2.822  80.501  41.668  1.00 12.39           N
ATOM    547  CA  TYR A  32       2.472  79.498  40.673  1.00 12.48           C
ATOM    548  C   TYR A  32       1.012  79.087  40.834  1.00 13.97           C
ATOM    549  O   TYR A  32       0.263  78.999  39.858  1.00 16.05           O
ATOM    550  CB  TYR A  32       3.447  78.275  40.782  1.00 12.43           C
ATOM    551  CG  TYR A  32       3.371  77.490  39.497  1.00 11.35           C
ATOM    552  CD1 TYR A  32       4.244  77.760  38.470  1.00 11.28           C
ATOM    553  CD2 TYR A  32       2.440  76.485  39.276  1.00 12.34           C
ATOM    554  CE1 TYR A  32       4.235  77.087  37.261  1.00 11.05           C
ATOM    555  CE2 TYR A  32       2.360  75.797  38.064  1.00 13.03           C
ATOM    556  CZ  TYR A  32       3.277  76.109  37.073  1.00 11.24           C
ATOM    557  OH  TYR A  32       3.250  75.504  35.833  1.00 12.72           O
ATOM    558  H   TYR A  32       3.396  80.315  42.281  1.00 14.87           H
ATOM    559  HA  TYR A  32       2.581  79.898  39.784  1.00 14.97           H
ATOM    560 1HB  TYR A  32       4.354  78.586  40.927  1.00 14.92           H
ATOM    561 2HB  TYR A  32       3.192  77.713  41.530  1.00 14.92           H
ATOM    562  HD1 TYR A  32       4.875  78.431  38.594  1.00 13.54           H
ATOM    563  HD2 TYR A  32       1.850  76.262  39.959  1.00 14.80           H
ATOM    564  HE1 TYR A  32       4.854  77.286  36.596  1.00 13.25           H
ATOM    565  HE2 TYR A  32       1.709  75.147  37.925  1.00 15.64           H
ATOM    566  N   VAL A  33       0.580  78.891  42.085  1.00 16.34           N
ATOM    567  CA  VAL A  33      -0.867  78.675  42.355  1.00 21.92           C
ATOM    568  C   VAL A  33      -1.702  79.848  41.938  1.00 20.47           C
ATOM    569  O   VAL A  33      -2.759  79.686  41.283  1.00 27.68           O
ATOM    570  CB  VAL A  33      -1.141  78.478  43.887  1.00 22.49           C
ATOM    571  CG1 VAL A  33      -2.623  78.457  44.222  1.00 28.90           C
ATOM    572  CG2 VAL A  33      -0.459  77.186  44.200  1.00 27.38           C
ATOM    573  H   VAL A  33       1.142  78.889  42.737  1.00 19.61           H
ATOM    574  HA  VAL A  33      -1.169  77.879  41.870  1.00 26.31           H
ATOM    575  HB  VAL A  33      -0.708  79.200  44.388  1.00 26.98           H
ATOM    576 1HG1 VAL A  33      -3.010  79.311  44.017  1.00 43.35           H
ATOM    577 2HG1 VAL A  33      -2.737  78.270  45.157  1.00 43.35           H
ATOM    578 3HG1 VAL A  33      -3.059  77.776  43.704  1.00 43.35           H
ATOM    579 1HG2 VAL A  33       0.469  77.250  43.965  1.00 41.07           H
ATOM    580 2HG2 VAL A  33      -0.869  76.478  43.699  1.00 41.07           H
ATOM    581 3HG2 VAL A  33      -0.540  77.002  45.139  1.00 41.07           H
ATOM    582  N   LYS A  34      -1.333  81.093  42.173  1.00 23.35           N
ATOM    583  CA  LYS A  34      -2.156  82.229  41.797  1.00 23.69           C
ATOM    584  C   LYS A  34      -2.335  82.269  40.295  1.00 30.30           C
ATOM    585  O   LYS A  34      -3.472  82.446  39.813  1.00 33.67           O
ATOM    586  CB  LYS A  34      -1.513  83.551  42.248  1.00 29.01           C
ATOM    587  CG  LYS A  34      -2.159  84.027  43.532  1.00 32.90           C
ATOM    588  CD  LYS A  34      -2.172  82.813  44.469  1.00 36.78           C
ATOM    589  CE  LYS A  34      -1.266  82.951  45.617  1.00 31.47           C
ATOM    590  NZ  LYS A  34      -1.054  84.296  46.272  1.00 44.30           N
ATOM    591  H   LYS A  34      -0.579  81.236  42.561  1.00 28.02           H
ATOM    592  HA  LYS A  34      -3.035  82.140  42.221  1.00 28.43           H
ATOM    593 1HB  LYS A  34      -0.562  83.421  42.389  1.00 34.81           H
ATOM    594 2HB  LYS A  34      -1.627  84.222  41.556  1.00 34.81           H
ATOM    595 1HG  LYS A  34      -1.647  84.753  43.922  1.00 39.48           H
ATOM    596 2HG  LYS A  34      -3.063  84.338  43.365  1.00 39.48           H
ATOM    597 1HD  LYS A  34      -3.075  82.679  44.797  1.00 44.14           H
ATOM    598 2HD  LYS A  34      -1.921  82.024  43.964  1.00 44.14           H
ATOM    599 1HE  LYS A  34      -1.580  82.344  46.305  1.00 37.76           H
ATOM    600 2HE  LYS A  34      -0.395  82.629  45.335  1.00 37.76           H
ATOM    601 1HZ  LYS A  34      -0.601  84.188  47.030  1.00 66.44           H
ATOM    602 2HZ  LYS A  34      -1.843  84.668  46.447  1.00 66.44           H
ATOM    603 3HZ  LYS A  34      -0.592  84.823  45.723  1.00 66.44           H
ATOM    604  N   LYS A  35      -1.222  82.126  39.612  1.00 24.25           N
ATOM    605  CA  LYS A  35      -1.261  82.299  38.182  1.00 23.92           C
ATOM    606  C   LYS A  35      -2.098  81.216  37.517  1.00 26.89           C
ATOM    607  O   LYS A  35      -2.813  81.457  36.537  1.00 31.70           O
ATOM    608  CB  LYS A  35       0.171  82.226  37.656  1.00 22.04           C
ATOM    609  CG  LYS A  35       0.095  82.044  36.139  1.00 22.41           C
ATOM    610  CD  LYS A  35      -0.410  83.388  35.574  1.00 27.98           C
ATOM    611  CE  LYS A  35      -0.481  83.226  34.050  1.00 28.24           C
ATOM    612  NZ  LYS A  35      -0.649  84.566  33.409  1.00 36.55           N
ATOM    613  H   LYS A  35      -0.485  81.933  40.010  1.00 29.10           H
ATOM    614  HA  LYS A  35      -1.640  83.178  37.971  1.00 28.70           H
ATOM    615 1HB  LYS A  35       0.650  83.041  37.872  1.00 26.45           H
ATOM    616 2HB  LYS A  35       0.639  81.478  38.060  1.00 26.45           H
ATOM    617 1HG  LYS A  35       0.970  81.831  35.778  1.00 26.89           H
ATOM    618 2HG  LYS A  35      -0.518  81.328  35.912  1.00 26.89           H
ATOM    619 1HD  LYS A  35      -1.286  83.598  35.933  1.00 33.58           H
ATOM    620 2HD  LYS A  35       0.201  84.104  35.810  1.00 33.58           H
ATOM    621 1HE  LYS A  35       0.332  82.807  33.726  1.00 33.88           H
ATOM    622 2HE  LYS A  35      -1.230  82.655  33.816  1.00 33.88           H
ATOM    623 1HZ  LYS A  35      -0.696  84.469  32.526  1.00 54.83           H
ATOM    624 2HZ  LYS A  35       0.047  85.082  33.614  1.00 54.83           H
ATOM    625 3HZ  LYS A  35      -1.397  84.945  33.706  1.00 54.83           H
ATOM    626  N   THR A  36      -2.071  79.995  38.040  1.00 23.50           N
ATOM    627  CA  THR A  36      -2.688  78.908  37.309  1.00 26.15           C
ATOM    628  C   THR A  36      -4.063  78.475  37.800  1.00 28.79           C
ATOM    629  O   THR A  36      -4.777  77.702  37.160  1.00 29.81           O
ATOM    630  CB  THR A  36      -1.797  77.674  37.367  1.00 23.79           C
ATOM    631  CG2 THR A  36      -0.417  77.916  36.769  1.00 22.79           C
ATOM    632  OG1 THR A  36      -1.631  77.374  38.759  1.00 21.00           O
ATOM    633  H   THR A  36      -1.694  79.853  38.800  1.00 28.20           H
ATOM    634  HA  THR A  36      -2.772  79.179  36.371  1.00 31.38           H
ATOM    635  HB  THR A  36      -2.232  76.924  36.912  1.00 28.55           H
ATOM    636 1HG2 THR A  36       0.102  77.110  36.827  1.00 34.18           H
ATOM    637 2HG2 THR A  36       0.024  78.616  37.256  1.00 34.18           H
ATOM    638 3HG2 THR A  36      -0.508  78.173  35.849  1.00 34.18           H
ATOM    639  N   GLY A  37      -4.453  79.018  38.939  1.00 28.99           N
ATOM    640  CA  GLY A  37      -5.753  78.762  39.526  1.00 29.40           C
ATOM    641  C   GLY A  37      -5.761  77.421  40.208  1.00 29.61           C
ATOM    642  O   GLY A  37      -6.785  76.782  40.460  1.00 30.15           O
ATOM    643  H   GLY A  37      -3.912  79.546  39.350  1.00 34.79           H
ATOM    644 1HA  GLY A  37      -5.962  79.456  40.170  1.00 35.27           H
ATOM    645 2HA  GLY A  37      -6.432  78.779  38.833  1.00 35.27           H
ATOM    646  N   ALA A  38      -4.580  76.942  40.581  1.00 29.06           N
ATOM    647  CA  ALA A  38      -4.405  75.631  41.167  1.00 28.97           C
ATOM    648  C   ALA A  38      -5.060  75.552  42.557  1.00 27.11           C
ATOM    649  O   ALA A  38      -5.223  76.553  43.212  1.00 28.16           O
ATOM    650  CB  ALA A  38      -2.900  75.307  41.219  1.00 26.41           C
ATOM    651  H   ALA A  38      -3.885  77.436  40.469  1.00 34.87           H
ATOM    652  HA  ALA A  38      -4.840  74.974  40.584  1.00 34.76           H
ATOM    653 1HB  ALA A  38      -2.527  75.373  40.337  1.00 39.61           H
ATOM    654 2HB  ALA A  38      -2.775  74.416  41.553  1.00 39.61           H
ATOM    655 3HB  ALA A  38      -2.458  75.931  41.800  1.00 39.61           H
ATOM    656  N   LYS A  39      -5.482  74.381  43.025  1.00 25.31           N
ATOM    657  CA  LYS A  39      -6.055  74.231  44.382  1.00 23.38           C
ATOM    658  C   LYS A  39      -5.059  73.869  45.484  1.00 16.09           C
ATOM    659  O   LYS A  39      -5.436  73.849  46.650  1.00 15.35           O
ATOM    660  CB  LYS A  39      -7.096  73.131  44.278  1.00 30.63           C
ATOM    661  CG  LYS A  39      -8.366  73.107  45.055  1.00 45.72           C
ATOM    662  CD  LYS A  39      -9.373  72.030  44.637  1.00 39.67           C
ATOM    663  CE  LYS A  39      -9.978  71.310  45.832  1.00 46.91           C
ATOM    664  NZ  LYS A  39     -10.509  72.233  46.876  1.00 50.24           N
ATOM    665  H   LYS A  39      -5.420  73.687  42.522  1.00 30.37           H
ATOM    666  HA  LYS A  39      -6.505  75.066  44.628  1.00 28.05           H
ATOM    667 1HB  LYS A  39      -7.349  73.083  43.343  1.00 36.75           H
ATOM    668 2HB  LYS A  39      -6.637  72.301  44.481  1.00 36.75           H
ATOM    669 1HG  LYS A  39      -8.149  72.977  45.992  1.00 54.87           H
ATOM    670 2HG  LYS A  39      -8.792  73.974  44.973  1.00 54.87           H
ATOM    671 1HD  LYS A  39     -10.084  72.442  44.121  1.00 47.60           H
ATOM    672 2HD  LYS A  39      -8.928  71.383  44.067  1.00 47.60           H
ATOM    673 1HE  LYS A  39     -10.698  70.738  45.523  1.00 56.30           H
ATOM    674 2HE  LYS A  39      -9.301  70.741  46.231  1.00 56.30           H
ATOM    675 1HZ  LYS A  39     -10.871  71.758  47.536  1.00 75.36           H
ATOM    676 2HZ  LYS A  39     -11.128  72.762  46.517  1.00 75.36           H
ATOM    677 3HZ  LYS A  39      -9.845  72.730  47.199  1.00 75.36           H
ATOM    678  N   GLY A  40      -3.836  73.574  45.106  1.00 13.74           N
ATOM    679  CA  GLY A  40      -2.801  73.225  46.055  1.00 11.31           C
ATOM    680  C   GLY A  40      -1.889  72.154  45.503  1.00  9.39           C
ATOM    681  O   GLY A  40      -1.720  72.072  44.280  1.00 10.23           O
ATOM    682  H   GLY A  40      -3.644  73.588  44.267  1.00 16.49           H
ATOM    683 1HA  GLY A  40      -2.279  74.015  46.267  1.00 13.58           H
ATOM    684 2HA  GLY A  40      -3.211  72.908  46.875  1.00 13.58           H
ATOM    685  N   PHE A  41      -1.344  71.366  46.406  1.00  9.32           N
ATOM    686  CA  PHE A  41      -0.193  70.521  46.115  1.00  9.04           C
ATOM    687  C   PHE A  41      -0.348  69.126  46.704  1.00  8.83           C
ATOM    688  O   PHE A  41      -0.994  68.979  47.752  1.00  9.31           O
ATOM    689  CB  PHE A  41       1.084  71.096  46.719  1.00  9.62           C
ATOM    690  CG  PHE A  41       1.345  72.542  46.342  1.00  9.66           C
ATOM    691  CD1 PHE A  41       1.325  73.513  47.331  1.00 10.84           C
ATOM    692  CD2 PHE A  41       1.616  72.903  45.034  1.00 10.67           C
ATOM    693  CE1 PHE A  41       1.561  74.837  47.014  1.00 12.61           C
ATOM    694  CE2 PHE A  41       1.799  74.212  44.715  1.00 11.62           C
ATOM    695  CZ  PHE A  41       1.781  75.186  45.702  1.00 12.31           C
ATOM    696  H   PHE A  41      -1.680  71.350  47.198  1.00 11.19           H
ATOM    697  HA  PHE A  41      -0.085  70.449  45.144  1.00 10.85           H
ATOM    698 1HB  PHE A  41       1.029  71.030  47.685  1.00 11.54           H
ATOM    699 2HB  PHE A  41       1.836  70.556  46.430  1.00 11.54           H
ATOM    700  HD1 PHE A  41       1.153  73.272  48.213  1.00 13.01           H
ATOM    701  HD2 PHE A  41       1.674  72.251  44.374  1.00 12.81           H
ATOM    702  HE1 PHE A  41       1.571  75.485  47.681  1.00 15.13           H
ATOM    703  HE2 PHE A  41       1.936  74.457  43.828  1.00 13.94           H
ATOM    704  HZ  PHE A  41       1.918  76.078  45.477  1.00 14.77           H
ATOM    705  N   VAL A  42       0.326  68.159  46.107  1.00  8.71           N
ATOM    706  CA  VAL A  42       0.552  66.822  46.655  1.00  8.95           C
ATOM    707  C   VAL A  42       2.035  66.520  46.584  1.00  8.24           C
ATOM    708  O   VAL A  42       2.732  66.891  45.627  1.00  8.85           O
ATOM    709  CB  VAL A  42      -0.309  65.765  45.940  1.00 10.16           C
ATOM    710  CG1 VAL A  42      -0.113  65.718  44.450  1.00 12.31           C
ATOM    711  CG2 VAL A  42      -0.118  64.394  46.555  1.00 11.84           C
ATOM    712  H   VAL A  42       0.659  68.330  45.333  1.00 10.46           H
ATOM    713  HA  VAL A  42       0.292  66.835  47.600  1.00 10.74           H
ATOM    714  HB  VAL A  42      -1.244  66.014  46.093  1.00 12.19           H
ATOM    715 1HG1 VAL A  42      -0.245  66.595  44.082  1.00 18.47           H
ATOM    716 2HG1 VAL A  42      -0.747  65.110  44.063  1.00 18.47           H
ATOM    717 3HG1 VAL A  42       0.778  65.420  44.253  1.00 18.47           H
ATOM    718 1HG2 VAL A  42      -0.253  64.448  47.504  1.00 17.77           H
ATOM    719 2HG2 VAL A  42       0.773  64.084  46.375  1.00 17.77           H
ATOM    720 3HG2 VAL A  42      -0.752  63.782  46.175  1.00 17.77           H
ATOM    721  N   LEU A  43       2.532  65.818  47.614  1.00  8.57           N
ATOM    722  CA  LEU A  43       3.939  65.425  47.634  1.00  8.30           C
ATOM    723  C   LEU A  43       4.142  64.162  48.468  1.00  8.58           C
ATOM    724  O   LEU A  43       3.658  64.091  49.609  1.00  8.90           O
ATOM    725  CB  LEU A  43       4.824  66.523  48.231  1.00  8.97           C
ATOM    726  CG  LEU A  43       6.320  66.163  48.350  1.00  9.58           C
ATOM    727  CD1 LEU A  43       6.958  65.852  47.003  1.00 11.00           C
ATOM    728  CD2 LEU A  43       7.057  67.305  49.063  1.00 11.23           C
ATOM    729  H   LEU A  43       2.019  65.597  48.267  1.00 10.29           H
ATOM    730  HA  LEU A  43       4.231  65.248  46.715  1.00  9.96           H
ATOM    731 1HB  LEU A  43       4.742  67.318  47.681  1.00 10.77           H
ATOM    732 2HB  LEU A  43       4.489  66.743  49.114  1.00 10.77           H
ATOM    733  HG  LEU A  43       6.393  65.361  48.910  1.00 11.50           H
ATOM    734 1HD1 LEU A  43       6.476  65.140  46.577  1.00 16.50           H
ATOM    735 2HD1 LEU A  43       7.871  65.587  47.136  1.00 16.50           H
ATOM    736 3HD1 LEU A  43       6.930  66.635  46.448  1.00 16.50           H
ATOM    737 1HD2 LEU A  43       6.638  67.477  49.909  1.00 16.84           H
ATOM    738 2HD2 LEU A  43       7.021  68.096  48.521  1.00 16.84           H
ATOM    739 3HD2 LEU A  43       7.973  67.055  49.204  1.00 16.84           H
ATOM    740  N   GLY A  44       4.887  63.212  47.925  1.00  8.66           N
ATOM    741  CA  GLY A  44       5.329  62.053  48.665  1.00  8.95           C
ATOM    742  C   GLY A  44       6.362  62.439  49.716  1.00  8.57           C
ATOM    743  O   GLY A  44       7.375  63.100  49.445  1.00  9.10           O
ATOM    744  H   GLY A  44       5.115  63.287  47.099  1.00 10.39           H
ATOM    745 1HA  GLY A  44       4.568  61.637  49.098  1.00 10.74           H
ATOM    746 2HA  GLY A  44       5.717  61.408  48.053  1.00 10.74           H
ATOM    747  N   ILE A  45       6.096  62.039  50.939  1.00  9.13           N
ATOM    748  CA  ILE A  45       6.953  62.335  52.119  1.00  9.37           C
ATOM    749  C   ILE A  45       7.666  61.043  52.477  1.00  9.28           C
ATOM    750  O   ILE A  45       7.047  60.089  52.966  1.00 10.22           O
ATOM    751  CB  ILE A  45       6.089  62.852  53.275  1.00  9.90           C
ATOM    752  CG1 ILE A  45       5.377  64.170  52.871  1.00 10.45           C
ATOM    753  CG2 ILE A  45       6.891  63.008  54.571  1.00 10.41           C
ATOM    754  CD1 ILE A  45       6.304  65.246  52.341  1.00 11.32           C
ATOM    755  H   ILE A  45       5.381  61.577  51.065  1.00 10.96           H
ATOM    756  HA  ILE A  45       7.615  63.015  51.878  1.00 11.25           H
ATOM    757  HB  ILE A  45       5.392  62.182  53.440  1.00 11.88           H
ATOM    758 1HG1 ILE A  45       4.714  63.970  52.192  1.00 12.54           H
ATOM    759 2HG1 ILE A  45       4.908  64.519  53.646  1.00 12.54           H
ATOM    760 1HG2 ILE A  45       6.314  63.330  55.267  1.00 15.61           H
ATOM    761 2HG2 ILE A  45       7.605  63.633  54.432  1.00 15.61           H
ATOM    762 3HG2 ILE A  45       7.255  62.157  54.826  1.00 15.61           H
ATOM    763 1HD1 ILE A  45       5.792  66.026  52.114  1.00 16.98           H
ATOM    764 2HD1 ILE A  45       6.757  64.921  51.560  1.00 16.98           H
ATOM    765 3HD1 ILE A  45       6.950  65.472  53.015  1.00 16.98           H
ATOM    766  N   SER A  46       8.977  60.977  52.235  1.00  9.06           N
ATOM    767  CA  SER A  46       9.721  59.739  52.374  1.00  9.71           C
ATOM    768  C   SER A  46      10.366  59.535  53.739  1.00  9.95           C
ATOM    769  O   SER A  46      10.755  58.399  54.040  1.00 10.55           O
ATOM    770  CB  SER A  46      10.869  59.679  51.361  1.00  8.96           C
ATOM    771  OG  SER A  46      11.793  60.698  51.709  1.00  9.50           O
ATOM    772  H   SER A  46       9.392  61.688  51.990  1.00 10.87           H
ATOM    773  HA  SER A  46       9.114  58.989  52.202  1.00 11.65           H
ATOM    774 1HB  SER A  46      11.299  58.810  51.393  1.00 10.75           H
ATOM    775 2HB  SER A  46      10.532  59.824  50.463  1.00 10.75           H
ATOM    776  N   GLY A  47      10.482  60.572  54.541  1.00  9.71           N
ATOM    777  CA  GLY A  47      11.332  60.545  55.713  1.00 10.92           C
ATOM    778  C   GLY A  47      12.751  60.996  55.444  1.00 11.45           C
ATOM    779  O   GLY A  47      13.584  60.959  56.363  1.00 13.97           O
ATOM    780  H   GLY A  47      10.039  61.288  54.364  1.00 11.65           H
ATOM    781 1HA  GLY A  47      10.946  61.118  56.394  1.00 13.10           H
ATOM    782 2HA  GLY A  47      11.352  59.642  56.065  1.00 13.10           H
ATOM    783  N   GLY A  48      13.083  61.395  54.227  1.00  9.94           N
ATOM    784  CA  GLY A  48      14.342  61.960  53.887  1.00  9.90           C
ATOM    785  C   GLY A  48      14.317  63.483  53.931  1.00  9.67           C
ATOM    786  O   GLY A  48      13.291  64.146  54.077  1.00 10.80           O
ATOM    787  H   GLY A  48      12.500  61.306  53.601  1.00 11.93           H
ATOM    788 1HA  GLY A  48      15.015  61.634  54.505  1.00 11.88           H
ATOM    789 2HA  GLY A  48      14.591  61.671  52.995  1.00 11.88           H
ATOM    790  N   GLN A  49      15.520  64.066  53.827  1.00 10.09           N
ATOM    791  CA  GLN A  49      15.701  65.487  53.953  1.00 10.10           C
ATOM    792  C   GLN A  49      14.864  66.310  52.961  1.00  9.07           C
ATOM    793  O   GLN A  49      14.309  67.354  53.291  1.00  9.81           O
ATOM    794  CB  GLN A  49      17.214  65.844  53.717  1.00 14.40           C
ATOM    795  CG  GLN A  49      17.523  67.285  53.575  1.00 14.94           C
ATOM    796  CD  GLN A  49      19.061  67.401  53.491  1.00 17.24           C
ATOM    797  NE2 GLN A  49      19.364  68.329  52.607  1.00 15.07           N
ATOM    798  OE1 GLN A  49      19.861  66.723  54.185  1.00 18.57           O
ATOM    799  H   GLN A  49      16.208  63.572  53.679  1.00 12.11           H
ATOM    800  HA  GLN A  49      15.456  65.753  54.863  1.00 12.12           H
ATOM    801 1HB  GLN A  49      17.729  65.494  54.461  1.00 17.28           H
ATOM    802 2HB  GLN A  49      17.514  65.387  52.916  1.00 17.28           H
ATOM    803 1HG  GLN A  49      17.114  67.641  52.771  1.00 17.92           H
ATOM    804 2HG  GLN A  49      17.188  67.780  54.338  1.00 17.92           H
ATOM    805 1HE2 GLN A  49      20.187  68.525  52.455  1.00 18.08           H
ATOM    806 2HE2 GLN A  49      18.739  68.738  52.182  1.00 18.08           H
ATOM    807  N   ASP A  50      14.913  65.882  51.687  1.00  8.57           N
ATOM    808  CA  ASP A  50      14.419  66.780  50.620  1.00  8.88           C
ATOM    809  C   ASP A  50      12.912  66.952  50.661  1.00  8.35           C
ATOM    810  O   ASP A  50      12.389  68.033  50.550  1.00  8.80           O
ATOM    811  CB  ASP A  50      14.862  66.223  49.271  1.00  8.99           C
ATOM    812  CG  ASP A  50      16.350  65.989  49.122  1.00  9.06           C
ATOM    813  OD1 ASP A  50      17.139  66.684  49.830  1.00 10.00           O
ATOM    814  OD2 ASP A  50      16.733  65.096  48.306  1.00  9.01           O
ATOM    815  H   ASP A  50      15.224  65.104  51.497  1.00 10.29           H
ATOM    816  HA  ASP A  50      14.832  67.660  50.741  1.00 10.66           H
ATOM    817 1HB  ASP A  50      14.403  65.382  49.121  1.00 10.79           H
ATOM    818 2HB  ASP A  50      14.578  66.838  48.576  1.00 10.79           H
ATOM    819  N   SER A  51      12.227  65.796  50.802  1.00  8.37           N
ATOM    820  CA  SER A  51      10.786  65.841  50.885  1.00  8.37           C
ATOM    821  C   SER A  51      10.313  66.480  52.188  1.00  8.82           C
ATOM    822  O   SER A  51       9.261  67.079  52.233  1.00  9.18           O
ATOM    823  CB  SER A  51      10.186  64.479  50.642  1.00  8.67           C
ATOM    824  OG  SER A  51      10.587  63.493  51.570  1.00  8.82           O
ATOM    825  H   SER A  51      12.643  65.044  50.841  1.00 10.04           H
ATOM    826  HA  SER A  51      10.478  66.420  50.157  1.00 10.05           H
ATOM    827 1HB  SER A  51       9.220  64.556  50.669  1.00 10.41           H
ATOM    828 2HB  SER A  51      10.433  64.186  49.751  1.00 10.41           H
ATOM    829  HG  SER A  51      10.252  63.699  52.290  1.00 13.23           H
ATOM    830  N   THR A  52      11.127  66.362  53.263  1.00  9.24           N
ATOM    831  CA  THR A  52      10.800  67.090  54.479  1.00  8.87           C
ATOM    832  C   THR A  52      10.790  68.593  54.212  1.00  9.26           C
ATOM    833  O   THR A  52       9.894  69.328  54.618  1.00  9.72           O
ATOM    834  CB  THR A  52      11.781  66.722  55.598  1.00 10.01           C
ATOM    835  CG2 THR A  52      11.443  67.458  56.897  1.00 11.30           C
ATOM    836  OG1 THR A  52      11.667  65.312  55.876  1.00 10.55           O
ATOM    837  H   THR A  52      11.828  65.864  53.228  1.00 11.08           H
ATOM    838  HA  THR A  52       9.901  66.823  54.761  1.00 10.64           H
ATOM    839  HB  THR A  52      12.697  66.935  55.323  1.00 12.01           H
ATOM    840 1HG2 THR A  52      12.071  67.208  57.579  1.00 16.95           H
ATOM    841 2HG2 THR A  52      10.555  67.222  57.177  1.00 16.95           H
ATOM    842 3HG2 THR A  52      11.490  68.405  56.750  1.00 16.95           H
ATOM    843  N   LEU A  53      11.866  69.067  53.565  1.00  8.95           N
ATOM    844  CA  LEU A  53      11.999  70.497  53.270  1.00  8.88           C
ATOM    845  C   LEU A  53      10.900  70.977  52.325  1.00  8.76           C
ATOM    846  O   LEU A  53      10.208  71.961  52.564  1.00  9.19           O
ATOM    847  CB  LEU A  53      13.382  70.780  52.728  1.00  9.10           C
ATOM    848  CG  LEU A  53      13.652  72.219  52.279  1.00  8.98           C
ATOM    849  CD1 LEU A  53      13.361  73.205  53.391  1.00  9.91           C
ATOM    850  CD2 LEU A  53      15.091  72.339  51.786  1.00 10.06           C
ATOM    851  H   LEU A  53      12.487  68.524  53.319  1.00 10.74           H
ATOM    852  HA  LEU A  53      11.903  70.987  54.113  1.00 10.66           H
ATOM    853 1HB  LEU A  53      14.030  70.549  53.412  1.00 10.92           H
ATOM    854 2HB  LEU A  53      13.538  70.193  51.972  1.00 10.92           H
ATOM    855  HG  LEU A  53      13.055  72.422  51.529  1.00 10.77           H
ATOM    856 1HD1 LEU A  53      12.451  73.104  53.678  1.00 14.86           H
ATOM    857 2HD1 LEU A  53      13.499  74.099  53.071  1.00 14.86           H
ATOM    858 3HD1 LEU A  53      13.950  73.036  54.131  1.00 14.86           H
ATOM    859 1HD2 LEU A  53      15.242  71.703  51.083  1.00 15.08           H
ATOM    860 2HD2 LEU A  53      15.694  72.162  52.512  1.00 15.08           H
ATOM    861 3HD2 LEU A  53      15.243  73.226  51.453  1.00 15.08           H
ATOM    862  N   ALA A  54      10.747  70.296  51.184  1.00  8.58           N
ATOM    863  CA  ALA A  54       9.737  70.707  50.226  1.00  8.93           C
ATOM    864  C   ALA A  54       8.333  70.646  50.837  1.00  8.40           C
ATOM    865  O   ALA A  54       7.510  71.508  50.585  1.00  9.23           O
ATOM    866  CB  ALA A  54       9.771  69.832  48.978  1.00  8.86           C
ATOM    867  H   ALA A  54      11.247  69.616  51.018  1.00 10.29           H
ATOM    868  HA  ALA A  54       9.919  71.632  49.960  1.00 10.72           H
ATOM    869 1HB  ALA A  54      10.648  69.864  48.589  1.00 13.29           H
ATOM    870 2HB  ALA A  54       9.127  70.154  48.344  1.00 13.29           H
ATOM    871 3HB  ALA A  54       9.559  68.926  49.217  1.00 13.29           H
ATOM    872  N   GLY A  55       8.053  69.646  51.669  1.00  8.95           N
ATOM    873  CA  GLY A  55       6.765  69.533  52.313  1.00  9.16           C
ATOM    874  C   GLY A  55       6.500  70.672  53.263  1.00  8.79           C
ATOM    875  O   GLY A  55       5.393  71.245  53.285  1.00  9.64           O
ATOM    876  H   GLY A  55       8.655  69.051  51.827  1.00 10.74           H
ATOM    877 1HA  GLY A  55       6.071  69.516  51.635  1.00 11.00           H
ATOM    878 2HA  GLY A  55       6.725  68.696  52.801  1.00 11.00           H
ATOM    879  N   ARG A  56       7.487  71.065  54.075  1.00  9.08           N
ATOM    880  CA  ARG A  56       7.249  72.208  54.966  1.00  9.64           C
ATOM    881  C   ARG A  56       7.054  73.482  54.179  1.00  9.49           C
ATOM    882  O   ARG A  56       6.205  74.309  54.546  1.00 10.04           O
ATOM    883  CB  ARG A  56       8.377  72.334  55.996  1.00 10.44           C
ATOM    884  CG  ARG A  56       8.115  73.396  57.054  1.00 10.65           C
ATOM    885  CD  ARG A  56       6.944  73.019  57.962  1.00 12.21           C
ATOM    886  NE  ARG A  56       6.625  74.138  58.854  1.00 12.79           N
ATOM    887  CZ  ARG A  56       5.424  74.456  59.309  1.00 13.23           C
ATOM    888  NH1 ARG A  56       4.348  73.709  59.005  1.00 12.98           N
ATOM    889  NH2 ARG A  56       5.259  75.494  60.090  1.00 13.98           N
ATOM    890  H   ARG A  56       8.244  70.658  54.075  1.00 10.89           H
ATOM    891  HA  ARG A  56       6.419  72.033  55.456  1.00 11.57           H
ATOM    892 1HB  ARG A  56       8.498  71.477  56.435  1.00 12.53           H
ATOM    893 2HB  ARG A  56       9.202  72.548  55.533  1.00 12.53           H
ATOM    894 1HG  ARG A  56       8.913  73.513  57.593  1.00 12.78           H
ATOM    895 2HG  ARG A  56       7.922  74.241  56.618  1.00 12.78           H
ATOM    896 1HD  ARG A  56       6.169  72.801  57.422  1.00 14.65           H
ATOM    897 2HD  ARG A  56       7.177  72.238  58.488  1.00 14.65           H
ATOM    898  HE  ARG A  56       7.281  74.635  59.106  1.00 15.35           H
ATOM    899 1HH1 ARG A  56       3.576  73.919  59.321  1.00 15.58           H
ATOM    900 2HH1 ARG A  56       4.431  73.022  58.495  1.00 15.58           H
ATOM    901 1HH2 ARG A  56       5.936  75.977  60.311  1.00 16.78           H
ATOM    902 2HH2 ARG A  56       4.475  75.693  60.381  1.00 16.78           H
ATOM    903  N   LEU A  57       7.847  73.705  53.105  1.00  9.23           N
ATOM    904  CA  LEU A  57       7.637  74.888  52.290  1.00  9.23           C
ATOM    905  C   LEU A  57       6.231  74.912  51.685  1.00  9.29           C
ATOM    906  O   LEU A  57       5.606  75.968  51.635  1.00  9.54           O
ATOM    907  CB  LEU A  57       8.685  74.958  51.187  1.00  9.22           C
ATOM    908  CG  LEU A  57      10.140  75.138  51.629  1.00  9.15           C
ATOM    909  CD1 LEU A  57      11.081  75.025  50.475  1.00 10.84           C
ATOM    910  CD2 LEU A  57      10.360  76.487  52.321  1.00 11.32           C
ATOM    911  H   LEU A  57       8.472  73.148  52.906  1.00 11.07           H
ATOM    912  HA  LEU A  57       7.740  75.677  52.862  1.00 11.07           H
ATOM    913 1HB  LEU A  57       8.627  74.143  50.664  1.00 11.06           H
ATOM    914 2HB  LEU A  57       8.455  75.695  50.599  1.00 11.06           H
ATOM    915  HG  LEU A  57      10.354  74.427  52.269  1.00 10.98           H
ATOM    916 1HD1 LEU A  57      10.949  74.182  50.035  1.00 16.26           H
ATOM    917 2HD1 LEU A  57      11.985  75.081  50.793  1.00 16.26           H
ATOM    918 3HD1 LEU A  57      10.915  75.739  49.855  1.00 16.26           H
ATOM    919 1HD2 LEU A  57       9.758  76.567  53.065  1.00 16.99           H
ATOM    920 2HD2 LEU A  57      10.194  77.197  51.697  1.00 16.99           H
ATOM    921 3HD2 LEU A  57      11.266  76.541  52.635  1.00 16.99           H
ATOM    922  N   ALA A  58       5.770  73.754  51.227  1.00  9.11           N
ATOM    923  CA  ALA A  58       4.423  73.662  50.666  1.00  9.18           C
ATOM    924  C   ALA A  58       3.355  74.049  51.683  1.00  9.20           C
ATOM    925  O   ALA A  58       2.411  74.766  51.374  1.00  9.92           O
ATOM    926  CB  ALA A  58       4.169  72.242  50.142  1.00 10.09           C
ATOM    927  H   ALA A  58       6.268  73.053  51.259  1.00 10.93           H
ATOM    928  HA  ALA A  58       4.364  74.282  49.910  1.00 11.02           H
ATOM    929 1HB  ALA A  58       4.848  72.011  49.503  1.00 15.14           H
ATOM    930 2HB  ALA A  58       3.307  72.206  49.720  1.00 15.14           H
ATOM    931 3HB  ALA A  58       4.194  71.622  50.874  1.00 15.14           H
ATOM    932  N   GLN A  59       3.497  73.521  52.901  1.00  9.72           N
ATOM    933  CA  GLN A  59       2.544  73.797  53.963  1.00  9.98           C
ATOM    934  C   GLN A  59       2.548  75.294  54.299  1.00 10.21           C
ATOM    935  O   GLN A  59       1.503  75.922  54.476  1.00 10.32           O
ATOM    936  CB  GLN A  59       2.799  72.938  55.172  1.00 10.41           C
ATOM    937  CG  GLN A  59       1.734  73.096  56.258  1.00 11.18           C
ATOM    938  CD  GLN A  59       0.350  72.798  55.831  1.00 10.50           C
ATOM    939  NE2 GLN A  59       0.166  71.928  54.952  1.00  9.51           N
ATOM    940  OE1 GLN A  59      -0.626  73.373  56.434  1.00 13.97           O
ATOM    941  H   GLN A  59       4.167  73.006  53.061  1.00 11.66           H
ATOM    942  HA  GLN A  59       1.652  73.572  53.625  1.00 11.98           H
ATOM    943 1HB  GLN A  59       2.832  72.009  54.896  1.00 12.49           H
ATOM    944 2HB  GLN A  59       3.665  73.168  55.544  1.00 12.49           H
ATOM    945 1HG  GLN A  59       1.961  72.511  56.997  1.00 13.41           H
ATOM    946 2HG  GLN A  59       1.765  74.008  56.587  1.00 13.41           H
ATOM    947 1HE2 GLN A  59      -0.633  71.699  54.735  1.00 11.41           H
ATOM    948 2HE2 GLN A  59       0.840  71.560  54.564  1.00 11.41           H
ATOM    949  N   LEU A  60       3.734  75.885  54.400  1.00 10.25           N
ATOM    950  CA  LEU A  60       3.810  77.313  54.633  1.00 11.19           C
ATOM    951  C   LEU A  60       3.143  78.104  53.523  1.00 10.42           C
ATOM    952  O   LEU A  60       2.462  79.102  53.762  1.00 11.09           O
ATOM    953  CB  LEU A  60       5.281  77.747  54.808  1.00 12.44           C
ATOM    954  CG  LEU A  60       5.935  77.266  56.109  1.00 12.92           C
ATOM    955  CD1 LEU A  60       7.442  77.513  56.035  1.00 15.00           C
ATOM    956  CD2 LEU A  60       5.313  77.893  57.338  1.00 14.48           C
ATOM    957  H   LEU A  60       4.454  75.421  54.327  1.00 12.30           H
ATOM    958  HA  LEU A  60       3.336  77.507  55.468  1.00 13.42           H
ATOM    959 1HB  LEU A  60       5.796  77.408  54.059  1.00 14.93           H
ATOM    960 2HB  LEU A  60       5.324  78.715  54.779  1.00 14.93           H
ATOM    961  HG  LEU A  60       5.796  76.298  56.169  1.00 15.51           H
ATOM    962 1HD1 LEU A  60       7.796  77.093  55.247  1.00 22.49           H
ATOM    963 2HD1 LEU A  60       7.865  77.143  56.813  1.00 22.49           H
ATOM    964 3HD1 LEU A  60       7.610  78.457  55.997  1.00 22.49           H
ATOM    965 1HD2 LEU A  60       4.370  77.712  57.347  1.00 21.72           H
ATOM    966 2HD2 LEU A  60       5.456  78.842  57.321  1.00 21.72           H
ATOM    967 3HD2 LEU A  60       5.718  77.523  58.126  1.00 21.72           H
ATOM    968  N   ALA A  61       3.334  77.675  52.277  1.00 10.49           N
ATOM    969  CA  ALA A  61       2.726  78.366  51.133  1.00 10.54           C
ATOM    970  C   ALA A  61       1.212  78.327  51.219  1.00 10.15           C
ATOM    971  O   ALA A  61       0.570  79.357  51.023  1.00 10.93           O
ATOM    972  CB  ALA A  61       3.224  77.772  49.833  1.00 10.45           C
ATOM    973  H   ALA A  61       3.823  76.981  52.139  1.00 12.58           H
ATOM    974  HA  ALA A  61       3.006  79.304  51.164  1.00 12.65           H
ATOM    975 1HB  ALA A  61       4.182  77.811  49.809  1.00 15.68           H
ATOM    976 2HB  ALA A  61       2.864  78.271  49.095  1.00 15.68           H
ATOM    977 3HB  ALA A  61       2.939  76.857  49.769  1.00 15.68           H
ATOM    978  N   VAL A  62       0.627  77.156  51.438  1.00 10.60           N
ATOM    979  CA  VAL A  62      -0.848  77.084  51.458  1.00 10.84           C
ATOM    980  C   VAL A  62      -1.390  77.844  52.662  1.00 11.50           C
ATOM    981  O   VAL A  62      -2.439  78.498  52.544  1.00 12.41           O
ATOM    982  CB  VAL A  62      -1.372  75.652  51.378  1.00 11.35           C
ATOM    983  CG1 VAL A  62      -0.886  74.999  50.086  1.00 11.44           C
ATOM    984  CG2 VAL A  62      -1.049  74.802  52.571  1.00 11.88           C
ATOM    985  H   VAL A  62       1.100  76.450  51.567  1.00 12.72           H
ATOM    986  HA  VAL A  62      -1.168  77.550  50.658  1.00 13.01           H
ATOM    987  HB  VAL A  62      -2.349  75.707  51.321  1.00 13.62           H
ATOM    988 1HG1 VAL A  62      -1.109  75.562  49.340  1.00 17.15           H
ATOM    989 2HG1 VAL A  62      -1.310  74.145  49.980  1.00 17.15           H
ATOM    990 3HG1 VAL A  62       0.066  74.882  50.125  1.00 17.15           H
ATOM    991 1HG2 VAL A  62      -1.370  75.232  53.367  1.00 17.82           H
ATOM    992 2HG2 VAL A  62      -0.098  74.685  52.632  1.00 17.82           H
ATOM    993 3HG2 VAL A  62      -1.472  73.945  52.477  1.00 17.82           H
ATOM    994  N   GLU A  63      -0.707  77.840  53.791  1.00 11.36           N
ATOM    995  CA  GLU A  63      -1.150  78.625  54.962  1.00 13.40           C
ATOM    996  C   GLU A  63      -1.136  80.096  54.611  1.00 13.56           C
ATOM    997  O   GLU A  63      -2.049  80.819  55.031  1.00 15.54           O
ATOM    998  CB  GLU A  63      -0.321  78.294  56.176  1.00 13.07           C
ATOM    999  CG  GLU A  63      -0.629  76.957  56.812  1.00 13.48           C
ATOM   1000  CD  GLU A  63       0.272  76.483  57.912  1.00 14.51           C
ATOM   1001  OE1 GLU A  63       1.218  77.211  58.281  1.00 16.33           O
ATOM   1002  OE2 GLU A  63       0.010  75.355  58.423  1.00 14.17           O
ATOM   1003  H   GLU A  63       0.012  77.371  53.847  1.00 13.63           H
ATOM   1004  HA  GLU A  63      -2.077  78.373  55.156  1.00 16.08           H
ATOM   1005 1HB  GLU A  63       0.615  78.307  55.924  1.00 15.69           H
ATOM   1006 2HB  GLU A  63      -0.455  78.989  56.840  1.00 15.69           H
ATOM   1007 1HG  GLU A  63      -1.533  76.995  57.163  1.00 16.18           H
ATOM   1008 2HG  GLU A  63      -0.622  76.286  56.112  1.00 16.18           H
ATOM   1009  N   SER A  64      -0.090  80.547  53.918  1.00 13.15           N
ATOM   1010  CA  SER A  64      -0.017  81.959  53.531  1.00 14.09           C
ATOM   1011  C   SER A  64      -1.103  82.362  52.531  1.00 14.66           C
ATOM   1012  O   SER A  64      -1.694  83.429  52.679  1.00 17.21           O
ATOM   1013  CB  SER A  64       1.398  82.181  53.008  1.00 13.47           C
ATOM   1014  OG  SER A  64       1.583  83.531  52.694  1.00 16.68           O
ATOM   1015  H   SER A  64       0.544  80.009  53.699  1.00 15.78           H
ATOM   1016  HA  SER A  64      -0.132  82.502  54.339  1.00 16.90           H
ATOM   1017 1HB  SER A  64       2.042  81.911  53.682  1.00 16.17           H
ATOM   1018 2HB  SER A  64       1.543  81.639  52.217  1.00 16.17           H
ATOM   1019  N   ILE A  65      -1.385  81.493  51.573  1.00 13.57           N
ATOM   1020  CA  ILE A  65      -2.524  81.756  50.682  1.00 13.98           C
ATOM   1021  C   ILE A  65      -3.814  81.913  51.443  1.00 15.90           C
ATOM   1022  O   ILE A  65      -4.595  82.822  51.188  1.00 16.98           O
ATOM   1023  CB  ILE A  65      -2.579  80.629  49.621  1.00 13.78           C
ATOM   1024  CG1 ILE A  65      -1.347  80.691  48.726  1.00 14.34           C
ATOM   1025  CG2 ILE A  65      -3.899  80.703  48.884  1.00 15.73           C
ATOM   1026  CD1 ILE A  65      -1.236  79.422  47.885  1.00 17.51           C
ATOM   1027  H   ILE A  65      -0.909  80.784  51.473  1.00 16.28           H
ATOM   1028  HA  ILE A  65      -2.349  82.599  50.214  1.00 16.78           H
ATOM   1029  HB  ILE A  65      -2.555  79.774  50.098  1.00 16.54           H
ATOM   1030 1HG1 ILE A  65      -1.407  81.463  48.142  1.00 17.21           H
ATOM   1031 2HG1 ILE A  65      -0.552  80.788  49.274  1.00 17.21           H
ATOM   1032 1HG2 ILE A  65      -4.621  80.660  49.516  1.00 23.60           H
ATOM   1033 2HG2 ILE A  65      -3.966  79.966  48.272  1.00 23.60           H
ATOM   1034 3HG2 ILE A  65      -3.948  81.529  48.398  1.00 23.60           H
ATOM   1035 1HD1 ILE A  65      -0.454  79.474  47.330  1.00 26.27           H
ATOM   1036 2HD1 ILE A  65      -2.016  79.336  47.331  1.00 26.27           H
ATOM   1037 3HD1 ILE A  65      -1.168  78.659  48.463  1.00 26.27           H
ATOM   1038  N   ARG A  66      -4.052  81.015  52.374  1.00 15.22           N
ATOM   1039  CA  ARG A  66      -5.299  81.123  53.144  1.00 16.65           C
ATOM   1040  C   ARG A  66      -5.319  82.386  53.999  1.00 18.81           C
ATOM   1041  O   ARG A  66      -6.401  83.027  54.063  1.00 20.00           O
ATOM   1042  CB  ARG A  66      -5.494  79.867  54.018  1.00 16.81           C
ATOM   1043  CG  ARG A  66      -5.843  78.649  53.169  1.00 16.36           C
ATOM   1044  CD  ARG A  66      -6.342  77.468  53.931  1.00 16.69           C
ATOM   1045  NE  ARG A  66      -5.449  76.976  54.971  1.00 16.60           N
ATOM   1046  CZ  ARG A  66      -4.633  75.959  54.907  1.00 14.30           C
ATOM   1047  NH1 ARG A  66      -4.475  75.257  53.771  1.00 13.97           N
ATOM   1048  NH2 ARG A  66      -3.884  75.587  55.958  1.00 14.26           N
ATOM   1049  H   ARG A  66      -3.491  80.381  52.529  1.00 18.27           H
ATOM   1050  HA  ARG A  66      -6.044  81.171  52.510  1.00 19.98           H
ATOM   1051 1HB  ARG A  66      -4.679  79.690  54.514  1.00 20.17           H
ATOM   1052 2HB  ARG A  66      -6.205  80.028  54.658  1.00 20.17           H
ATOM   1053 1HG  ARG A  66      -6.520  78.907  52.524  1.00 19.63           H
ATOM   1054 2HG  ARG A  66      -5.053  78.383  52.672  1.00 19.63           H
ATOM   1055 1HD  ARG A  66      -7.190  77.703  54.340  1.00 20.02           H
ATOM   1056 2HD  ARG A  66      -6.511  76.747  53.304  1.00 20.02           H
ATOM   1057  HE  ARG A  66      -5.461  77.406  55.715  1.00 19.93           H
ATOM   1058 1HH1 ARG A  66      -4.917  75.474  53.066  1.00 16.77           H
ATOM   1059 2HH1 ARG A  66      -3.932  74.590  53.750  1.00 16.77           H
ATOM   1060 1HH2 ARG A  66      -3.935  76.023  56.697  1.00 17.11           H
ATOM   1061 2HH2 ARG A  66      -3.354  74.914  55.891  1.00 17.11           H
ATOM   1062  N   GLU A  67      -4.206  82.743  54.584  1.00 19.23           N
ATOM   1063  CA  GLU A  67      -4.116  83.963  55.372  1.00 20.61           C
ATOM   1064  C   GLU A  67      -4.445  85.187  54.516  1.00 24.07           C
ATOM   1065  O   GLU A  67      -4.971  86.196  54.998  1.00 28.55           O
ATOM   1066  CB  GLU A  67      -2.760  84.064  56.030  1.00 22.89           C
ATOM   1067  CG  GLU A  67      -2.675  83.203  57.269  1.00 33.73           C
ATOM   1068  CD  GLU A  67      -1.305  83.176  57.922  1.00 40.60           C
ATOM   1069  OE1 GLU A  67      -1.099  82.380  58.878  1.00 58.35           O
ATOM   1070  OE2 GLU A  67      -0.410  83.951  57.500  1.00 45.20           O
ATOM   1071  H   GLU A  67      -3.510  82.245  54.501  1.00 23.07           H
ATOM   1072  HA  GLU A  67      -4.788  83.908  56.083  1.00 24.73           H
ATOM   1073 1HB  GLU A  67      -2.076  83.786  55.400  1.00 27.47           H
ATOM   1074 2HB  GLU A  67      -2.587  84.988  56.270  1.00 27.47           H
ATOM   1075 1HG  GLU A  67      -3.321  83.527  57.916  1.00 40.47           H
ATOM   1076 2HG  GLU A  67      -2.925  82.296  57.033  1.00 40.47           H
ATOM   1077  N   GLU A  68      -4.190  85.175  53.224  1.00 21.66           N
ATOM   1078  CA  GLU A  68      -4.529  86.212  52.265  1.00 23.56           C
ATOM   1079  C   GLU A  68      -5.981  86.120  51.767  1.00 29.83           C
ATOM   1080  O   GLU A  68      -6.431  86.845  50.886  1.00 33.21           O
ATOM   1081  CB  GLU A  68      -3.656  86.077  51.013  1.00 28.24           C
ATOM   1082  CG  GLU A  68      -2.242  86.544  51.170  1.00 32.88           C
ATOM   1083  CD  GLU A  68      -1.427  86.210  49.924  1.00 30.22           C
ATOM   1084  OE1 GLU A  68      -1.957  85.632  48.936  1.00 38.37           O
ATOM   1085  OE2 GLU A  68      -0.251  86.549  49.950  1.00 31.73           O
ATOM   1086  H   GLU A  68      -3.782  84.483  52.917  1.00 25.99           H
ATOM   1087  HA  GLU A  68      -4.380  87.092  52.671  1.00 28.28           H
ATOM   1088 1HB  GLU A  68      -3.644  85.145  50.746  1.00 33.89           H
ATOM   1089 2HB  GLU A  68      -4.068  86.582  50.295  1.00 33.89           H
ATOM   1090 1HG  GLU A  68      -2.231  87.503  51.317  1.00 39.45           H
ATOM   1091 2HG  GLU A  68      -1.843  86.116  51.943  1.00 39.45           H
ATOM   1092  N   GLY A  69      -6.693  85.145  52.358  1.00 24.42           N
ATOM   1093  CA  GLY A  69      -8.096  85.104  51.951  1.00 28.46           C
ATOM   1094  C   GLY A  69      -8.296  84.197  50.772  1.00 29.78           C
ATOM   1095  O   GLY A  69      -9.349  84.106  50.132  1.00 31.83           O
ATOM   1096  H   GLY A  69      -6.354  84.594  52.925  1.00 29.31           H
ATOM   1097 1HA  GLY A  69      -8.637  84.791  52.693  1.00 34.15           H
ATOM   1098 2HA  GLY A  69      -8.390  85.999  51.722  1.00 34.15           H
ATOM   1099  N   GLY A  70      -7.257  83.457  50.403  1.00 25.24           N
ATOM   1100  CA  GLY A  70      -7.475  82.512  49.304  1.00 22.02           C
ATOM   1101  C   GLY A  70      -7.715  81.101  49.789  1.00 21.19           C
ATOM   1102  O   GLY A  70      -7.873  80.864  50.982  1.00 24.85           O
ATOM   1103  H   GLY A  70      -6.492  83.528  50.791  1.00 30.29           H
ATOM   1104 1HA  GLY A  70      -8.241  82.803  48.784  1.00 26.43           H
ATOM   1105 2HA  GLY A  70      -6.700  82.520  48.721  1.00 26.43           H
ATOM   1106  N   ASP A  71      -7.765  80.160  48.861  1.00 21.55           N
ATOM   1107  CA  ASP A  71      -8.070  78.759  49.026  1.00 22.32           C
ATOM   1108  C   ASP A  71      -6.891  77.918  48.536  1.00 18.49           C
ATOM   1109  O   ASP A  71      -6.524  78.073  47.375  1.00 20.25           O
ATOM   1110  CB  ASP A  71      -9.317  78.347  48.244  1.00 32.45           C
ATOM   1111  CG  ASP A  71     -10.580  78.644  49.002  1.00 39.66           C
ATOM   1112  OD1 ASP A  71     -10.676  78.099  50.124  1.00 58.76           O
ATOM   1113  OD2 ASP A  71     -11.404  79.389  48.446  1.00 53.39           O
ATOM   1114  H   ASP A  71      -7.594  80.415  48.057  1.00 25.86           H
ATOM   1115  HA  ASP A  71      -8.216  78.576  49.977  1.00 26.78           H
ATOM   1116 1HB  ASP A  71      -9.333  78.820  47.398  1.00 38.94           H
ATOM   1117 2HB  ASP A  71      -9.274  77.397  48.054  1.00 38.94           H
ATOM   1118  N   ALA A  72      -6.364  77.042  49.362  1.00 16.16           N
ATOM   1119  CA  ALA A  72      -5.309  76.110  48.943  1.00 13.40           C
ATOM   1120  C   ALA A  72      -5.194  75.030  49.955  1.00 12.76           C
ATOM   1121  O   ALA A  72      -5.436  75.248  51.135  1.00 15.56           O
ATOM   1122  CB  ALA A  72      -4.008  76.836  48.781  1.00 16.85           C
ATOM   1123  H   ALA A  72      -6.646  77.014  50.174  1.00 19.40           H
ATOM   1124  HA  ALA A  72      -5.560  75.714  48.082  1.00 16.09           H
ATOM   1125 1HB  ALA A  72      -4.106  77.528  48.123  1.00 25.27           H
ATOM   1126 2HB  ALA A  72      -3.330  76.218  48.497  1.00 25.27           H
ATOM   1127 3HB  ALA A  72      -3.753  77.227  49.620  1.00 25.27           H
ATOM   1128  N   GLN A  73      -4.741  73.871  49.552  1.00 12.71           N
ATOM   1129  CA  GLN A  73      -4.481  72.776  50.458  1.00 12.82           C
ATOM   1130  C   GLN A  73      -3.227  71.985  50.039  1.00 11.71           C
ATOM   1131  O   GLN A  73      -2.842  72.004  48.879  1.00 12.12           O
ATOM   1132  CB  GLN A  73      -5.676  71.803  50.500  1.00 14.64           C
ATOM   1133  CG  GLN A  73      -5.859  71.127  49.173  1.00 17.64           C
ATOM   1134  CD  GLN A  73      -6.967  70.119  49.045  1.00 19.68           C
ATOM   1135  NE2 GLN A  73      -7.996  70.355  48.279  1.00 28.90           N
ATOM   1136  OE1 GLN A  73      -6.932  69.032  49.584  1.00 23.90           O
ATOM   1137  H   GLN A  73      -4.592  73.756  48.713  1.00 15.25           H
ATOM   1138  HA  GLN A  73      -4.338  73.138  51.357  1.00 15.38           H
ATOM   1139 1HB  GLN A  73      -5.523  71.133  51.186  1.00 17.57           H
ATOM   1140 2HB  GLN A  73      -6.482  72.290  50.730  1.00 17.57           H
ATOM   1141 1HG  GLN A  73      -6.005  71.817  48.507  1.00 21.17           H
ATOM   1142 2HG  GLN A  73      -5.026  70.683  48.948  1.00 21.17           H
ATOM   1143 1HE2 GLN A  73      -8.604  69.755  48.178  1.00 34.68           H
ATOM   1144 2HE2 GLN A  73      -8.067  71.111  47.875  1.00 34.68           H
ATOM   1145  N   PHE A  74      -2.659  71.309  51.014  1.00 10.70           N
ATOM   1146  CA  PHE A  74      -1.503  70.425  50.801  1.00 10.22           C
ATOM   1147  C   PHE A  74      -1.802  69.020  51.291  1.00  9.67           C
ATOM   1148  O   PHE A  74      -2.131  68.812  52.472  1.00 10.82           O
ATOM   1149  CB  PHE A  74      -0.276  71.000  51.508  1.00 10.84           C
ATOM   1150  CG  PHE A  74       0.944  70.134  51.461  1.00  9.81           C
ATOM   1151  CD1 PHE A  74       1.313  69.463  50.284  1.00  9.75           C
ATOM   1152  CD2 PHE A  74       1.778  69.899  52.523  1.00 10.84           C
ATOM   1153  CE1 PHE A  74       2.420  68.662  50.241  1.00 10.10           C
ATOM   1154  CE2 PHE A  74       2.895  69.139  52.518  1.00 10.67           C
ATOM   1155  CZ  PHE A  74       3.197  68.459  51.330  1.00 10.17           C
ATOM   1156  H   PHE A  74      -2.977  71.386  51.809  1.00 12.84           H
ATOM   1157  HA  PHE A  74      -1.316  70.385  49.839  1.00 12.27           H
ATOM   1158 1HB  PHE A  74      -0.062  71.857  51.106  1.00 13.01           H
ATOM   1159 2HB  PHE A  74      -0.504  71.162  52.437  1.00 13.01           H
ATOM   1160  HD1 PHE A  74       0.794  69.565  49.519  1.00 11.70           H
ATOM   1161  HD2 PHE A  74       1.552  70.304  53.329  1.00 13.01           H
ATOM   1162  HE1 PHE A  74       2.645  68.246  49.440  1.00 12.12           H
ATOM   1163  HE2 PHE A  74       3.439  69.070  53.269  1.00 12.81           H
ATOM   1164  HZ  PHE A  74       3.921  67.876  51.290  1.00 12.21           H
ATOM   1165  N   ILE A  75      -1.683  68.045  50.418  1.00  9.81           N
ATOM   1166  CA  ILE A  75      -1.715  66.636  50.735  1.00  9.71           C
ATOM   1167  C   ILE A  75      -0.319  66.058  50.729  1.00  9.41           C
ATOM   1168  O   ILE A  75       0.318  65.933  49.675  1.00 10.25           O
ATOM   1169  CB  ILE A  75      -2.624  65.825  49.808  1.00 10.04           C
ATOM   1170  CG1 ILE A  75      -4.051  66.401  49.731  1.00 11.40           C
ATOM   1171  CG2 ILE A  75      -2.599  64.336  50.214  1.00 11.47           C
ATOM   1172  CD1 ILE A  75      -5.018  65.595  48.912  1.00 12.24           C
ATOM   1173  H   ILE A  75      -1.579  68.264  49.593  1.00 11.77           H
ATOM   1174  HA  ILE A  75      -2.067  66.547  51.645  1.00 11.66           H
ATOM   1175  HB  ILE A  75      -2.241  65.884  48.908  1.00 12.05           H
ATOM   1176 1HG1 ILE A  75      -4.401  66.478  50.632  1.00 13.68           H
ATOM   1177 2HG1 ILE A  75      -4.003  67.295  49.359  1.00 13.68           H
ATOM   1178 1HG2 ILE A  75      -3.174  63.836  49.630  1.00 17.21           H
ATOM   1179 2HG2 ILE A  75      -2.906  64.246  51.119  1.00 17.21           H
ATOM   1180 3HG2 ILE A  75      -1.703  64.000  50.146  1.00 17.21           H
ATOM   1181 1HD1 ILE A  75      -5.878  66.022  48.920  1.00 18.36           H
ATOM   1182 2HD1 ILE A  75      -5.095  64.713  49.284  1.00 18.36           H
ATOM   1183 3HD1 ILE A  75      -4.699  65.534  48.009  1.00 18.36           H
ATOM   1184  N   ALA A  76       0.151  65.681  51.909  1.00  9.22           N
ATOM   1185  CA  ALA A  76       1.338  64.889  52.089  1.00  9.39           C
ATOM   1186  C   ALA A  76       0.970  63.411  51.944  1.00  9.14           C
ATOM   1187  O   ALA A  76      -0.038  63.032  52.503  1.00 11.75           O
ATOM   1188  CB  ALA A  76       1.941  65.133  53.464  1.00 10.62           C
ATOM   1189  H   ALA A  76      -0.281  65.925  52.611  1.00 11.06           H
ATOM   1190  HA  ALA A  76       1.993  65.128  51.401  1.00 11.26           H
ATOM   1191 1HB  ALA A  76       2.166  66.062  53.555  1.00 15.93           H
ATOM   1192 2HB  ALA A  76       2.733  64.600  53.566  1.00 15.93           H
ATOM   1193 3HB  ALA A  76       1.304  64.891  54.141  1.00 15.93           H
ATOM   1194  N   VAL A  77       1.753  62.624  51.251  1.00  9.23           N
ATOM   1195  CA  VAL A  77       1.416  61.211  51.082  1.00  9.19           C
ATOM   1196  C   VAL A  77       2.606  60.314  51.388  1.00  8.66           C
ATOM   1197  O   VAL A  77       3.708  60.498  50.879  1.00  9.52           O
ATOM   1198  CB  VAL A  77       0.765  60.930  49.702  1.00  9.69           C
ATOM   1199  CG1 VAL A  77       1.655  61.231  48.532  1.00 10.93           C
ATOM   1200  CG2 VAL A  77       0.261  59.504  49.632  1.00  9.87           C
ATOM   1201  H   VAL A  77       2.469  62.939  50.893  1.00 11.08           H
ATOM   1202  HA  VAL A  77       0.734  61.007  51.756  1.00 11.03           H
ATOM   1203  HB  VAL A  77      -0.017  61.516  49.627  1.00 11.63           H
ATOM   1204 1HG1 VAL A  77       1.965  62.137  48.590  1.00 16.40           H
ATOM   1205 2HG1 VAL A  77       1.162  61.113  47.716  1.00 16.40           H
ATOM   1206 3HG1 VAL A  77       2.407  60.634  48.540  1.00 16.40           H
ATOM   1207 1HG2 VAL A  77      -0.305  59.327  50.387  1.00 14.80           H
ATOM   1208 2HG2 VAL A  77       1.007  58.900  49.642  1.00 14.80           H
ATOM   1209 3HG2 VAL A  77      -0.239  59.381  48.821  1.00 14.80           H
ATOM   1210  N   ARG A  78       2.352  59.325  52.248  1.00  9.57           N
ATOM   1211  CA  ARG A  78       3.315  58.257  52.491  1.00  9.52           C
ATOM   1212  C   ARG A  78       3.215  57.248  51.357  1.00  9.24           C
ATOM   1213  O   ARG A  78       2.096  56.839  51.007  1.00 10.19           O
ATOM   1214  CB  ARG A  78       3.011  57.568  53.822  1.00 10.50           C
ATOM   1215  CG  ARG A  78       3.346  58.440  55.031  1.00 11.88           C
ATOM   1216  CD  ARG A  78       4.833  58.556  55.342  1.00 11.20           C
ATOM   1217  NE  ARG A  78       5.419  57.224  55.384  1.00 11.33           N
ATOM   1218  CZ  ARG A  78       6.145  56.663  54.429  1.00 11.35           C
ATOM   1219  NH1 ARG A  78       6.586  57.316  53.361  1.00 11.03           N
ATOM   1220  NH2 ARG A  78       6.468  55.373  54.570  1.00 12.68           N
ATOM   1221  H   ARG A  78       1.602  59.317  52.670  1.00 11.48           H
ATOM   1222  HA  ARG A  78       4.220  58.632  52.515  1.00 11.42           H
ATOM   1223 1HB  ARG A  78       2.069  57.337  53.850  1.00 12.60           H
ATOM   1224 2HB  ARG A  78       3.520  56.744  53.875  1.00 12.60           H
ATOM   1225 1HG  ARG A  78       2.992  59.330  54.878  1.00 14.26           H
ATOM   1226 2HG  ARG A  78       2.895  58.076  55.809  1.00 14.26           H
ATOM   1227 1HD  ARG A  78       5.272  59.087  54.659  1.00 13.44           H
ATOM   1228 2HD  ARG A  78       4.957  58.997  56.197  1.00 13.44           H
ATOM   1229  HE  ARG A  78       5.280  56.759  56.094  1.00 13.60           H
ATOM   1230 1HH1 ARG A  78       6.403  58.150  53.262  1.00 13.24           H
ATOM   1231 2HH1 ARG A  78       7.055  56.905  52.769  1.00 13.24           H
ATOM   1232 1HH2 ARG A  78       6.205  54.937  55.263  1.00 15.22           H
ATOM   1233 2HH2 ARG A  78       6.939  54.979  53.968  1.00 15.22           H
ATOM   1234  N   LEU A  79       4.341  56.814  50.803  1.00  9.18           N
ATOM   1235  CA  LEU A  79       4.363  55.889  49.646  1.00  9.41           C
ATOM   1236  C   LEU A  79       5.281  54.721  49.926  1.00  9.80           C
ATOM   1237  O   LEU A  79       6.200  54.428  49.152  1.00 10.10           O
ATOM   1238  CB  LEU A  79       4.747  56.612  48.374  1.00  9.07           C
ATOM   1239  CG  LEU A  79       3.857  57.778  47.986  1.00  9.78           C
ATOM   1240  CD1 LEU A  79       4.506  58.645  46.916  1.00  9.89           C
ATOM   1241  CD2 LEU A  79       2.476  57.270  47.529  1.00 10.74           C
ATOM   1242  H   LEU A  79       5.090  57.082  51.129  1.00 11.02           H
ATOM   1243  HA  LEU A  79       3.456  55.536  49.528  1.00 11.29           H
ATOM   1244 1HB  LEU A  79       5.655  56.938  48.470  1.00 10.88           H
ATOM   1245 2HB  LEU A  79       4.744  55.971  47.646  1.00 10.88           H
ATOM   1246  HG  LEU A  79       3.725  58.333  48.783  1.00 11.73           H
ATOM   1247 1HD1 LEU A  79       3.919  59.372  46.695  1.00 14.83           H
ATOM   1248 2HD1 LEU A  79       4.670  58.116  46.132  1.00 14.83           H
ATOM   1249 3HD1 LEU A  79       5.337  58.994  47.247  1.00 14.83           H
ATOM   1250 1HD2 LEU A  79       1.924  58.017  47.286  1.00 16.11           H
ATOM   1251 2HD2 LEU A  79       2.060  56.785  48.246  1.00 16.11           H
ATOM   1252 3HD2 LEU A  79       2.583  56.691  46.771  1.00 16.11           H
ATOM   1253  N   PRO A  80       5.045  53.968  51.004  1.00 10.20           N
ATOM   1254  CA  PRO A  80       5.923  52.802  51.273  1.00 10.70           C
ATOM   1255  C   PRO A  80       5.717  51.748  50.186  1.00  9.84           C
ATOM   1256  O   PRO A  80       4.621  51.629  49.606  1.00 10.56           O
ATOM   1257  CB  PRO A  80       5.400  52.278  52.602  1.00 11.73           C
ATOM   1258  CG  PRO A  80       3.939  52.656  52.601  1.00 11.81           C
ATOM   1259  CD  PRO A  80       3.920  54.025  51.933  1.00 10.86           C
ATOM   1260  HA  PRO A  80       6.863  53.069  51.338  1.00 12.84           H
ATOM   1261 1HB  PRO A  80       5.509  51.316  52.662  1.00 14.08           H
ATOM   1262 2HB  PRO A  80       5.864  52.695  53.345  1.00 14.08           H
ATOM   1263 1HG  PRO A  80       3.415  52.015  52.096  1.00 14.17           H
ATOM   1264 2HG  PRO A  80       3.592  52.705  53.505  1.00 14.17           H
ATOM   1265 1HD  PRO A  80       3.085  54.170  51.460  1.00 13.03           H
ATOM   1266 2HD  PRO A  80       4.042  54.733  52.585  1.00 13.03           H
ATOM   1267  N   HIS A  81       6.753  50.958  49.967  1.00 10.70           N
ATOM   1268  CA  HIS A  81       6.653  49.688  49.242  1.00 11.20           C
ATOM   1269  C   HIS A  81       6.637  48.575  50.277  1.00 10.94           C
ATOM   1270  O   HIS A  81       7.689  48.122  50.734  1.00 11.97           O
ATOM   1271  CB  HIS A  81       7.830  49.540  48.258  1.00 11.39           C
ATOM   1272  CG  HIS A  81       7.786  48.268  47.482  1.00 11.32           C
ATOM   1273  CD2 HIS A  81       7.239  47.937  46.313  1.00 11.26           C
ATOM   1274  ND1 HIS A  81       8.392  47.084  47.906  1.00 13.52           N
ATOM   1275  CE1 HIS A  81       8.169  46.146  47.000  1.00 12.14           C
ATOM   1276  NE2 HIS A  81       7.443  46.605  46.014  1.00 12.67           N
ATOM   1277  H   HIS A  81       7.523  51.200  50.265  1.00 12.84           H
ATOM   1278  HA  HIS A  81       5.812  49.670  48.740  1.00 13.44           H
ATOM   1279 1HB  HIS A  81       7.819  50.287  47.639  1.00 13.67           H
ATOM   1280 2HB  HIS A  81       8.663  49.579  48.754  1.00 13.67           H
ATOM   1281  HD1 HIS A  81       8.836  46.981  48.636  1.00 16.23           H
ATOM   1282  HD2 HIS A  81       6.776  48.530  45.766  1.00 13.51           H
ATOM   1283  HE1 HIS A  81       8.488  45.274  47.057  1.00 14.57           H
ATOM   1284  N   GLY A  82       5.457  48.158  50.728  1.00 11.97           N
ATOM   1285  CA  GLY A  82       5.396  47.242  51.841  1.00 13.77           C
ATOM   1286  C   GLY A  82       5.861  47.937  53.107  1.00 13.53           C
ATOM   1287  O   GLY A  82       5.546  49.086  53.327  1.00 17.60           O
ATOM   1288  H   GLY A  82       4.732  48.434  50.357  1.00 14.37           H
ATOM   1289 1HA  GLY A  82       4.485  46.928  51.957  1.00 16.53           H
ATOM   1290 2HA  GLY A  82       5.960  46.474  51.663  1.00 16.53           H
ATOM   1291  N   THR A  83       6.622  47.216  53.916  1.00 18.80           N
ATOM   1292  CA  THR A  83       7.143  47.832  55.134  1.00 18.85           C
ATOM   1293  C   THR A  83       8.343  48.676  54.815  1.00 17.17           C
ATOM   1294  O   THR A  83       9.294  48.119  54.281  1.00 18.55           O
ATOM   1295  CB  THR A  83       7.521  46.728  56.124  1.00 21.58           C
ATOM   1296  CG2 THR A  83       8.026  47.370  57.405  1.00 28.17           C
ATOM   1297  OG1 THR A  83       6.331  46.029  56.442  1.00 25.41           O
ATOM   1298  H   THR A  83       6.807  46.397  53.727  1.00 22.56           H
ATOM   1299  HA  THR A  83       6.449  48.398  55.532  1.00 22.63           H
ATOM   1300  HB  THR A  83       8.193  46.126  55.742  1.00 25.89           H
ATOM   1301 1HG2 THR A  83       8.264  46.685  58.034  1.00 42.25           H
ATOM   1302 2HG2 THR A  83       7.337  47.924  57.779  1.00 42.25           H
ATOM   1303 3HG2 THR A  83       8.798  47.907  57.210  1.00 42.25           H
ATOM   1304  N   GLN A  84       8.305  49.965  55.136  1.00 16.62           N
ATOM   1305  CA  GLN A  84       9.451  50.830  54.952  1.00 14.97           C
ATOM   1306  C   GLN A  84      10.259  50.867  56.238  1.00 14.93           C
ATOM   1307  O   GLN A  84       9.733  51.168  57.301  1.00 16.12           O
ATOM   1308  CB  GLN A  84       8.977  52.227  54.566  1.00 14.25           C
ATOM   1309  CG  GLN A  84      10.139  53.132  54.178  1.00 12.94           C
ATOM   1310  CD  GLN A  84       9.660  54.484  53.662  1.00 11.90           C
ATOM   1311  NE2 GLN A  84      10.418  55.520  53.988  1.00 13.27           N
ATOM   1312  OE1 GLN A  84       8.614  54.592  53.013  1.00 12.24           O
ATOM   1313  H   GLN A  84       7.581  50.294  55.462  1.00 19.94           H
ATOM   1314  HA  GLN A  84      10.011  50.471  54.232  1.00 17.97           H
ATOM   1315 1HB  GLN A  84       8.360  52.160  53.820  1.00 17.10           H
ATOM   1316 2HB  GLN A  84       8.500  52.620  55.313  1.00 17.10           H
ATOM   1317 1HG  GLN A  84      10.709  53.269  54.950  1.00 15.52           H
ATOM   1318 2HG  GLN A  84      10.667  52.697  53.490  1.00 15.52           H
ATOM   1319 1HE2 GLN A  84      10.188  56.313  53.747  1.00 15.92           H
ATOM   1320 2HE2 GLN A  84      11.139  55.400  54.441  1.00 15.92           H
ATOM   1321  N   GLN A  85      11.555  50.547  56.110  1.00 15.28           N
ATOM   1322  CA  GLN A  85      12.318  50.362  57.329  1.00 17.26           C
ATOM   1323  C   GLN A  85      12.477  51.647  58.164  1.00 17.49           C
ATOM   1324  O   GLN A  85      12.552  51.539  59.398  1.00 19.63           O
ATOM   1325  CB  GLN A  85      13.670  49.746  56.961  1.00 22.21           C
ATOM   1326  CG  GLN A  85      13.601  48.287  56.467  1.00 25.76           C
ATOM   1327  CD  GLN A  85      13.157  47.259  57.487  1.00 36.63           C
ATOM   1328  NE2 GLN A  85      12.292  46.289  57.146  1.00 38.45           N
ATOM   1329  OE1 GLN A  85      13.613  47.323  58.638  1.00 38.17           O
ATOM   1330  H   GLN A  85      11.918  50.456  55.336  1.00 18.34           H
ATOM   1331  HA  GLN A  85      11.838  49.710  57.880  1.00 20.71           H
ATOM   1332 1HB  GLN A  85      14.079  50.288  56.268  1.00 26.66           H
ATOM   1333 2HB  GLN A  85      14.248  49.782  57.739  1.00 26.66           H
ATOM   1334 1HG  GLN A  85      12.991  48.250  55.714  1.00 30.91           H
ATOM   1335 2HG  GLN A  85      14.479  48.034  56.142  1.00 30.91           H
ATOM   1336 1HE2 GLN A  85      12.049  45.706  57.729  1.00 46.14           H
ATOM   1337 2HE2 GLN A  85      11.981  46.253  56.345  1.00 46.14           H
ATOM   1338  N   ASP A  86      12.463  52.812  57.557  1.00 15.18           N
ATOM   1339  CA  ASP A  86      12.503  54.092  58.269  1.00 15.19           C
ATOM   1340  C   ASP A  86      11.154  54.805  58.314  1.00 14.63           C
ATOM   1341  O   ASP A  86      11.131  56.054  58.341  1.00 14.39           O
ATOM   1342  CB  ASP A  86      13.641  54.984  57.741  1.00 15.29           C
ATOM   1343  CG  ASP A  86      13.445  55.428  56.307  1.00 14.61           C
ATOM   1344  OD1 ASP A  86      12.616  54.817  55.615  1.00 14.11           O
ATOM   1345  OD2 ASP A  86      14.118  56.371  55.866  1.00 16.40           O
ATOM   1346  H   ASP A  86      12.429  52.824  56.698  1.00 18.22           H
ATOM   1347  HA  ASP A  86      12.731  53.881  59.199  1.00 18.23           H
ATOM   1348 1HB  ASP A  86      13.712  55.769  58.305  1.00 18.35           H
ATOM   1349 2HB  ASP A  86      14.477  54.497  57.806  1.00 18.35           H
ATOM   1350  N   GLU A  87      10.066  54.026  58.393  1.00 14.87           N
ATOM   1351  CA  GLU A  87       8.741  54.605  58.620  1.00 14.59           C
ATOM   1352  C   GLU A  87       8.767  55.591  59.778  1.00 15.09           C
ATOM   1353  O   GLU A  87       8.077  56.625  59.700  1.00 14.97           O
ATOM   1354  CB  GLU A  87       7.742  53.507  58.904  1.00 14.70           C
ATOM   1355  CG  GLU A  87       6.302  53.970  59.032  1.00 13.82           C
ATOM   1356  CD  GLU A  87       5.741  54.509  57.734  1.00 13.54           C
ATOM   1357  OE1 GLU A  87       5.859  53.774  56.699  1.00 14.89           O
ATOM   1358  OE2 GLU A  87       5.209  55.624  57.748  1.00 14.38           O
ATOM   1359  H   GLU A  87      10.148  53.174  58.308  1.00 17.85           H
ATOM   1360  HA  GLU A  87       8.463  55.081  57.810  1.00 17.51           H
ATOM   1361 1HB  GLU A  87       7.794  52.851  58.191  1.00 17.64           H
ATOM   1362 2HB  GLU A  87       7.998  53.063  59.728  1.00 17.64           H
ATOM   1363 1HG  GLU A  87       5.756  53.225  59.327  1.00 16.59           H
ATOM   1364 2HG  GLU A  87       6.252  54.662  59.709  1.00 16.59           H
ATOM   1365  N   ASP A  88       9.477  55.286  60.854  1.00 15.11           N
ATOM   1366  CA  ASP A  88       9.516  56.193  61.991  1.00 16.63           C
ATOM   1367  C   ASP A  88       9.960  57.594  61.582  1.00 15.11           C
ATOM   1368  O   ASP A  88       9.348  58.591  62.020  1.00 15.40           O
ATOM   1369  CB  ASP A  88      10.434  55.619  63.080  1.00 21.39           C
ATOM   1370  CG  ASP A  88      11.837  55.197  62.679  1.00 33.80           C
ATOM   1371  OD1 ASP A  88      12.561  54.767  63.617  1.00 37.58           O
ATOM   1372  OD2 ASP A  88      12.330  55.244  61.504  1.00 25.83           O
ATOM   1373  H   ASP A  88       9.918  54.547  60.881  1.00 18.14           H
ATOM   1374  HA  ASP A  88       8.610  56.257  62.359  1.00 19.96           H
ATOM   1375 1HB  ASP A  88      10.512  56.283  63.783  1.00 25.67           H
ATOM   1376 2HB  ASP A  88       9.990  54.846  63.465  1.00 25.67           H
ATOM   1377  N   ASP A  89      10.980  57.690  60.752  1.00 14.92           N
ATOM   1378  CA  ASP A  89      11.442  58.982  60.280  1.00 13.95           C
ATOM   1379  C   ASP A  89      10.407  59.674  59.386  1.00 12.66           C
ATOM   1380  O   ASP A  89      10.271  60.883  59.411  1.00 13.17           O
ATOM   1381  CB  ASP A  89      12.745  58.853  59.511  1.00 15.04           C
ATOM   1382  CG  ASP A  89      13.936  58.559  60.426  1.00 17.21           C
ATOM   1383  OD1 ASP A  89      14.980  58.181  59.883  1.00 17.97           O
ATOM   1384  OD2 ASP A  89      13.820  58.612  61.679  1.00 21.58           O
ATOM   1385  H   ASP A  89      11.378  56.976  60.486  1.00 17.90           H
ATOM   1386  HA  ASP A  89      11.603  59.553  61.060  1.00 16.74           H
ATOM   1387 1HB  ASP A  89      12.661  58.139  58.860  1.00 18.05           H
ATOM   1388 2HB  ASP A  89      12.912  59.678  59.028  1.00 18.05           H
ATOM   1389  N   ALA A  90       9.692  58.911  58.568  1.00 12.26           N
ATOM   1390  CA  ALA A  90       8.631  59.495  57.744  1.00 12.01           C
ATOM   1391  C   ALA A  90       7.514  60.069  58.619  1.00 11.78           C
ATOM   1392  O   ALA A  90       6.961  61.115  58.323  1.00 12.41           O
ATOM   1393  CB  ALA A  90       8.135  58.476  56.741  1.00 12.66           C
ATOM   1394  H   ALA A  90       9.852  58.067  58.522  1.00 14.71           H
ATOM   1395  HA  ALA A  90       9.023  60.239  57.241  1.00 14.41           H
ATOM   1396 1HB  ALA A  90       8.874  58.153  56.221  1.00 19.00           H
ATOM   1397 2HB  ALA A  90       7.490  58.886  56.160  1.00 19.00           H
ATOM   1398 3HB  ALA A  90       7.725  57.743  57.206  1.00 19.00           H
ATOM   1399  N   GLN A  91       7.176  59.357  59.718  1.00 12.49           N
ATOM   1400  CA  GLN A  91       6.171  59.875  60.644  1.00 12.62           C
ATOM   1401  C   GLN A  91       6.646  61.144  61.348  1.00 13.55           C
ATOM   1402  O   GLN A  91       5.880  62.079  61.561  1.00 14.36           O
ATOM   1403  CB  GLN A  91       5.771  58.762  61.628  1.00 15.41           C
ATOM   1404  CG  GLN A  91       5.002  57.608  60.950  1.00 14.35           C
ATOM   1405  CD  GLN A  91       3.727  57.953  60.236  1.00 15.17           C
ATOM   1406  NE2 GLN A  91       2.890  58.847  60.784  1.00 14.17           N
ATOM   1407  OE1 GLN A  91       3.475  57.450  59.099  1.00 17.35           O
ATOM   1408  H   GLN A  91       7.553  58.599  59.872  1.00 14.99           H
ATOM   1409  HA  GLN A  91       5.377  60.107  60.120  1.00 15.14           H
ATOM   1410 1HB  GLN A  91       6.572  58.406  62.044  1.00 18.49           H
ATOM   1411 2HB  GLN A  91       5.218  59.143  62.328  1.00 18.49           H
ATOM   1412 1HG  GLN A  91       5.598  57.186  60.312  1.00 17.22           H
ATOM   1413 2HG  GLN A  91       4.795  56.948  61.630  1.00 17.22           H
ATOM   1414 1HE2 GLN A  91       2.178  59.083  60.363  1.00 17.00           H
ATOM   1415 2HE2 GLN A  91       3.066  59.185  61.555  1.00 17.00           H
ATOM   1416  N   LEU A  92       7.930  61.177  61.676  1.00 14.34           N
ATOM   1417  CA  LEU A  92       8.509  62.353  62.278  1.00 14.52           C
ATOM   1418  C   LEU A  92       8.463  63.528  61.300  1.00 13.21           C
ATOM   1419  O   LEU A  92       8.180  64.662  61.678  1.00 13.71           O
ATOM   1420  CB  LEU A  92       9.966  62.031  62.674  1.00 15.19           C
ATOM   1421  CG  LEU A  92      10.731  63.179  63.285  1.00 17.39           C
ATOM   1422  CD1 LEU A  92      10.080  63.670  64.583  1.00 24.46           C
ATOM   1423  CD2 LEU A  92      12.158  62.715  63.551  1.00 21.66           C
ATOM   1424  H   LEU A  92       8.424  60.489  61.528  1.00 17.21           H
ATOM   1425  HA  LEU A  92       8.001  62.584  63.083  1.00 17.42           H
ATOM   1426 1HB  LEU A  92       9.958  61.296  63.306  1.00 18.23           H
ATOM   1427 2HB  LEU A  92      10.440  61.731  61.883  1.00 18.23           H
ATOM   1428  HG  LEU A  92      10.755  63.920  62.643  1.00 20.86           H
ATOM   1429 1HD1 LEU A  92      10.594  64.396  64.944  1.00 36.69           H
ATOM   1430 2HD1 LEU A  92      10.051  62.951  65.218  1.00 36.69           H
ATOM   1431 3HD1 LEU A  92       9.187  63.971  64.399  1.00 36.69           H
ATOM   1432 1HD2 LEU A  92      12.662  63.433  63.939  1.00 32.50           H
ATOM   1433 2HD2 LEU A  92      12.567  62.448  62.724  1.00 32.50           H
ATOM   1434 3HD2 LEU A  92      12.144  61.969  64.156  1.00 32.50           H
ATOM   1435  N   ALA A  93       8.750  63.243  60.005  1.00 12.36           N
ATOM   1436  CA  ALA A  93       8.652  64.284  58.994  1.00 11.89           C
ATOM   1437  C   ALA A  93       7.241  64.852  58.929  1.00 12.02           C
ATOM   1438  O   ALA A  93       7.053  66.062  58.871  1.00 11.80           O
ATOM   1439  CB  ALA A  93       9.114  63.752  57.628  1.00 12.04           C
ATOM   1440  H   ALA A  93       8.989  62.447  59.782  1.00 14.83           H
ATOM   1441  HA  ALA A  93       9.257  65.011  59.252  1.00 14.26           H
ATOM   1442 1HB  ALA A  93      10.006  63.407  57.704  1.00 18.07           H
ATOM   1443 2HB  ALA A  93       9.101  64.465  56.986  1.00 18.07           H
ATOM   1444 3HB  ALA A  93       8.523  63.052  57.341  1.00 18.07           H
ATOM   1445  N   LEU A  94       6.240  63.943  58.946  1.00 12.11           N
ATOM   1446  CA  LEU A  94       4.862  64.421  58.948  1.00 12.62           C
ATOM   1447  C   LEU A  94       4.541  65.280  60.170  1.00 12.05           C
ATOM   1448  O   LEU A  94       3.822  66.275  60.087  1.00 13.63           O
ATOM   1449  CB  LEU A  94       3.895  63.245  58.903  1.00 12.78           C
ATOM   1450  CG  LEU A  94       3.858  62.448  57.587  1.00 12.73           C
ATOM   1451  CD1 LEU A  94       3.047  61.163  57.779  1.00 15.48           C
ATOM   1452  CD2 LEU A  94       3.306  63.289  56.427  1.00 13.02           C
ATOM   1453  H   LEU A  94       6.413  63.101  58.955  1.00 14.53           H
ATOM   1454  HA  LEU A  94       4.723  64.964  58.145  1.00 15.15           H
ATOM   1455 1HB  LEU A  94       4.124  62.634  59.621  1.00 15.33           H
ATOM   1456 2HB  LEU A  94       3.002  63.579  59.080  1.00 15.33           H
ATOM   1457  HG  LEU A  94       4.778  62.193  57.363  1.00 15.27           H
ATOM   1458 1HD1 LEU A  94       3.414  60.659  58.509  1.00 23.22           H
ATOM   1459 2HD1 LEU A  94       3.085  60.637  56.977  1.00 23.22           H
ATOM   1460 3HD1 LEU A  94       2.134  61.386  57.972  1.00 23.22           H
ATOM   1461 1HD2 LEU A  94       3.836  64.084  56.328  1.00 19.54           H
ATOM   1462 2HD2 LEU A  94       2.396  63.532  56.613  1.00 19.54           H
ATOM   1463 3HD2 LEU A  94       3.342  62.778  55.615  1.00 19.54           H
ATOM   1464  N   LYS A  95       5.056  64.886  61.330  1.00 13.15           N
ATOM   1465  CA  LYS A  95       4.838  65.635  62.562  1.00 14.46           C
ATOM   1466  C   LYS A  95       5.418  67.038  62.451  1.00 13.80           C
ATOM   1467  O   LYS A  95       4.825  67.991  62.947  1.00 15.86           O
ATOM   1468  CB  LYS A  95       5.522  64.885  63.716  1.00 17.18           C
ATOM   1469  CG  LYS A  95       5.099  65.399  65.073  1.00 25.11           C
ATOM   1470  CD  LYS A  95       5.829  64.653  66.190  1.00 31.20           C
ATOM   1471  CE  LYS A  95       5.450  65.097  67.599  1.00 33.92           C
ATOM   1472  NZ  LYS A  95       6.325  64.360  68.559  1.00 41.51           N
ATOM   1473  H   LYS A  95       5.531  64.170  61.355  1.00 15.78           H
ATOM   1474  HA  LYS A  95       3.876  65.695  62.739  1.00 17.36           H
ATOM   1475 1HB  LYS A  95       5.307  63.942  63.653  1.00 20.62           H
ATOM   1476 2HB  LYS A  95       6.484  64.977  63.628  1.00 20.62           H
ATOM   1477 1HG  LYS A  95       5.295  66.347  65.136  1.00 30.13           H
ATOM   1478 2HG  LYS A  95       4.142  65.282  65.179  1.00 30.13           H
ATOM   1479 1HD  LYS A  95       5.642  63.705  66.103  1.00 37.44           H
ATOM   1480 2HD  LYS A  95       6.784  64.775  66.072  1.00 37.44           H
ATOM   1481 1HE  LYS A  95       5.581  66.053  67.695  1.00 40.70           H
ATOM   1482 2HE  LYS A  95       4.518  64.895  67.774  1.00 40.70           H
ATOM   1483 1HZ  LYS A  95       6.115  64.593  69.391  1.00 62.26           H
ATOM   1484 2HZ  LYS A  95       7.177  64.563  68.399  1.00 62.26           H
ATOM   1485 3HZ  LYS A  95       6.205  63.484  68.457  1.00 62.26           H
ATOM   1486  N   PHE A  96       6.569  67.183  61.815  1.00 12.42           N
ATOM   1487  CA  PHE A  96       7.158  68.495  61.611  1.00 12.44           C
ATOM   1488  C   PHE A  96       6.448  69.305  60.540  1.00 11.50           C
ATOM   1489  O   PHE A  96       6.230  70.487  60.687  1.00 12.65           O
ATOM   1490  CB  PHE A  96       8.620  68.269  61.221  1.00 12.59           C
ATOM   1491  CG  PHE A  96       9.275  69.517  60.689  1.00 12.06           C
ATOM   1492  CD1 PHE A  96       9.439  70.639  61.496  1.00 14.16           C
ATOM   1493  CD2 PHE A  96       9.698  69.610  59.361  1.00 12.58           C
ATOM   1494  CE1 PHE A  96       9.977  71.817  61.018  1.00 15.33           C
ATOM   1495  CE2 PHE A  96      10.272  70.780  58.891  1.00 13.55           C
ATOM   1496  CZ  PHE A  96      10.402  71.876  59.713  1.00 15.41           C
ATOM   1497  H   PHE A  96       6.977  66.487  61.516  1.00 14.90           H
ATOM   1498  HA  PHE A  96       7.128  68.991  62.456  1.00 14.93           H
ATOM   1499 1HB  PHE A  96       9.112  67.960  61.998  1.00 15.10           H
ATOM   1500 2HB  PHE A  96       8.664  67.575  60.546  1.00 15.10           H
ATOM   1501  HD1 PHE A  96       9.176  70.594  62.387  1.00 17.00           H
ATOM   1502  HD2 PHE A  96       9.593  68.883  58.790  1.00 15.10           H
ATOM   1503  HE1 PHE A  96      10.052  72.560  61.572  1.00 18.39           H
ATOM   1504  HE2 PHE A  96      10.573  70.825  58.012  1.00 16.26           H
ATOM   1505  HZ  PHE A  96      10.779  72.660  59.383  1.00 18.49           H
ATOM   1506  N   ILE A  97       6.146  68.663  59.410  1.00 11.08           N
ATOM   1507  CA  ILE A  97       5.487  69.396  58.317  1.00 11.30           C
ATOM   1508  C   ILE A  97       4.131  69.923  58.735  1.00 11.62           C
ATOM   1509  O   ILE A  97       3.725  71.015  58.301  1.00 12.22           O
ATOM   1510  CB  ILE A  97       5.395  68.461  57.087  1.00 11.32           C
ATOM   1511  CG1 ILE A  97       6.753  68.132  56.488  1.00 11.91           C
ATOM   1512  CG2 ILE A  97       4.462  69.066  56.049  1.00 12.19           C
ATOM   1513  CD1 ILE A  97       6.743  66.921  55.585  1.00 12.91           C
ATOM   1514  H   ILE A  97       6.335  67.828  59.321  1.00 13.29           H
ATOM   1515  HA  ILE A  97       6.051  70.161  58.078  1.00 13.56           H
ATOM   1516  HB  ILE A  97       4.994  67.619  57.387  1.00 13.58           H
ATOM   1517 1HG1 ILE A  97       7.065  68.897  55.981  1.00 14.29           H
ATOM   1518 2HG1 ILE A  97       7.383  67.979  57.209  1.00 14.29           H
ATOM   1519 1HG2 ILE A  97       3.615  69.262  56.457  1.00 18.28           H
ATOM   1520 2HG2 ILE A  97       4.334  68.441  55.331  1.00 18.28           H
ATOM   1521 3HG2 ILE A  97       4.847  69.875  55.705  1.00 18.28           H
ATOM   1522 1HD1 ILE A  97       7.628  66.768  55.246  1.00 19.37           H
ATOM   1523 2HD1 ILE A  97       6.141  67.072  54.853  1.00 19.37           H
ATOM   1524 3HD1 ILE A  97       6.454  66.152  56.083  1.00 19.37           H
ATOM   1525  N   LYS A  98       3.405  69.099  59.478  1.00 11.77           N
ATOM   1526  CA  LYS A  98       2.043  69.424  59.885  1.00 12.92           C
ATOM   1527  C   LYS A  98       1.188  69.762  58.682  1.00 11.67           C
ATOM   1528  O   LYS A  98       0.607  70.823  58.563  1.00 12.75           O
ATOM   1529  CB  LYS A  98       2.010  70.544  60.930  1.00 15.68           C
ATOM   1530  CG  LYS A  98       2.730  70.180  62.211  1.00 19.70           C
ATOM   1531  CD  LYS A  98       2.897  71.395  63.140  1.00 32.30           C
ATOM   1532  CE  LYS A  98       3.374  70.966  64.499  1.00 37.45           C
ATOM   1533  NZ  LYS A  98       4.773  70.404  64.484  1.00 43.01           N
ATOM   1534  H   LYS A  98       3.748  68.351  59.728  1.00 14.13           H
ATOM   1535  HA  LYS A  98       1.662  68.623  60.301  1.00 15.50           H
ATOM   1536 1HB  LYS A  98       2.418  71.339  60.554  1.00 18.81           H
ATOM   1537 2HB  LYS A  98       1.086  70.755  61.137  1.00 18.81           H
ATOM   1538 1HG  LYS A  98       2.229  69.490  62.674  1.00 23.64           H
ATOM   1539 2HG  LYS A  98       3.604  69.820  61.995  1.00 23.64           H
ATOM   1540 1HD  LYS A  98       3.537  72.012  62.753  1.00 38.75           H
ATOM   1541 2HD  LYS A  98       2.048  71.856  63.226  1.00 38.75           H
ATOM   1542 1HE  LYS A  98       3.347  71.729  65.097  1.00 44.94           H
ATOM   1543 2HE  LYS A  98       2.768  70.295  64.848  1.00 44.94           H
ATOM   1544 1HZ  LYS A  98       5.013  70.182  65.312  1.00 64.52           H
ATOM   1545 2HZ  LYS A  98       5.335  71.017  64.166  1.00 64.52           H
ATOM   1546 3HZ  LYS A  98       4.797  69.682  63.964  1.00 64.52           H
ATOM   1547  N   PRO A  99       1.081  68.807  57.720  1.00 11.68           N
ATOM   1548  CA  PRO A  99       0.368  69.084  56.472  1.00 10.94           C
ATOM   1549  C   PRO A  99      -1.111  69.184  56.719  1.00 11.11           C
ATOM   1550  O   PRO A  99      -1.687  68.578  57.639  1.00 11.85           O
ATOM   1551  CB  PRO A  99       0.692  67.815  55.643  1.00 11.44           C
ATOM   1552  CG  PRO A  99       0.809  66.737  56.697  1.00 12.10           C
ATOM   1553  CD  PRO A  99       1.563  67.403  57.810  1.00 11.52           C
ATOM   1554  HA  PRO A  99       0.713  69.892  56.036  1.00 13.13           H
ATOM   1555 1HB  PRO A  99      -0.021  67.615  55.017  1.00 13.72           H
ATOM   1556 2HB  PRO A  99       1.523  67.918  55.155  1.00 13.72           H
ATOM   1557 1HG  PRO A  99      -0.066  66.447  56.996  1.00 14.52           H
ATOM   1558 2HG  PRO A  99       1.297  65.971  56.357  1.00 14.52           H
ATOM   1559 1HD  PRO A  99       1.344  67.009  58.669  1.00 13.83           H
ATOM   1560 2HD  PRO A  99       2.521  67.349  57.669  1.00 13.83           H
ATOM   1561  N   ASP A 100      -1.861  69.799  55.832  1.00 11.09           N
ATOM   1562  CA  ASP A 100      -3.273  69.914  55.892  1.00 10.83           C
ATOM   1563  C   ASP A 100      -3.876  68.523  55.912  1.00 10.91           C
ATOM   1564  O   ASP A 100      -4.784  68.278  56.695  1.00 11.61           O
ATOM   1565  CB  ASP A 100      -3.875  70.653  54.685  1.00 10.99           C
ATOM   1566  CG  ASP A 100      -3.560  72.129  54.633  1.00 11.28           C
ATOM   1567  OD1 ASP A 100      -3.424  72.727  55.721  1.00 12.09           O
ATOM   1568  OD2 ASP A 100      -3.475  72.628  53.487  1.00 12.19           O
ATOM   1569  H   ASP A 100      -1.462  70.162  55.161  1.00 13.31           H
ATOM   1570  HA  ASP A 100      -3.523  70.385  56.715  1.00 13.00           H
ATOM   1571 1HB  ASP A 100      -3.548  70.237  53.872  1.00 13.18           H
ATOM   1572 2HB  ASP A 100      -4.839  70.542  54.703  1.00 13.18           H
ATOM   1573  N   LYS A 101      -3.362  67.649  55.046  1.00 10.42           N
ATOM   1574  CA  LYS A 101      -3.866  66.291  54.905  1.00 10.28           C
ATOM   1575  C   LYS A 101      -2.676  65.359  54.804  1.00  9.60           C
ATOM   1576  O   LYS A 101      -1.661  65.695  54.199  1.00 10.65           O
ATOM   1577  CB  LYS A 101      -4.736  66.166  53.679  1.00 10.55           C
ATOM   1578  CG  LYS A 101      -5.962  67.050  53.684  1.00 12.43           C
ATOM   1579  CD  LYS A 101      -6.794  66.957  52.386  1.00 13.37           C
ATOM   1580  CE  LYS A 101      -8.004  67.873  52.496  1.00 16.12           C
ATOM   1581  NZ  LYS A 101      -8.862  67.767  51.299  1.00 18.98           N
ATOM   1582  H   LYS A 101      -2.706  67.898  54.550  1.00 12.50           H
ATOM   1583  HA  LYS A 101      -4.391  66.057  55.699  1.00 12.33           H
ATOM   1584 1HB  LYS A 101      -4.203  66.381  52.898  1.00 12.66           H
ATOM   1585 2HB  LYS A 101      -5.021  65.243  53.594  1.00 12.66           H
ATOM   1586 1HG  LYS A 101      -6.523  66.803  54.436  1.00 14.91           H
ATOM   1587 2HG  LYS A 101      -5.684  67.971  53.813  1.00 14.91           H
ATOM   1588 1HD  LYS A 101      -6.250  67.220  51.627  1.00 16.04           H
ATOM   1589 2HD  LYS A 101      -7.086  66.042  52.248  1.00 16.04           H
ATOM   1590 1HE  LYS A 101      -8.518  67.636  53.283  1.00 19.35           H
ATOM   1591 2HE  LYS A 101      -7.705  68.790  52.597  1.00 19.35           H
ATOM   1592 1HZ  LYS A 101      -9.557  68.317  51.382  1.00 28.48           H
ATOM   1593 2HZ  LYS A 101      -9.155  66.930  51.218  1.00 28.48           H
ATOM   1594 3HZ  LYS A 101      -8.393  67.989  50.576  1.00 28.48           H
ATOM   1595  N   SER A 102      -2.768  64.178  55.358  1.00 10.13           N
ATOM   1596  CA  SER A 102      -1.739  63.159  55.363  1.00  9.68           C
ATOM   1597  C   SER A 102      -2.380  61.847  54.926  1.00  9.88           C
ATOM   1598  O   SER A 102      -3.193  61.261  55.652  1.00 11.44           O
ATOM   1599  CB ASER A 102      -0.968  63.028  56.658  0.52 10.55           C
ATOM   1600  CB BSER A 102      -1.143  63.047  56.754  0.48 13.36           C
ATOM   1601  OG ASER A 102      -1.801  62.852  57.784  0.52  9.52           O
ATOM   1602  OG BSER A 102      -0.164  62.052  56.921  0.48 14.60           O
ATOM   1603  H   SER A 102      -3.507  63.989  55.755  1.00 12.15           H
ATOM   1604  HA ASER A 102      -1.092  63.405  54.669  1.00 11.62           H
ATOM   1605 1HB ASER A 102      -0.365  62.271  56.591  0.52 12.66           H
ATOM   1606 2HB ASER A 102      -0.429  63.824  56.786  0.52 12.66           H
ATOM   1607 1HB BSER A 102      -0.751  63.903  56.988  0.48 16.03           H
ATOM   1608 2HB BSER A 102      -1.862  62.875  57.382  0.48 16.03           H
ATOM   1609  N   TRP A 103      -2.070  61.439  53.716  1.00 10.03           N
ATOM   1610  CA  TRP A 103      -2.597  60.287  53.055  1.00  9.82           C
ATOM   1611  C   TRP A 103      -1.523  59.210  52.958  1.00  9.77           C
ATOM   1612  O   TRP A 103      -0.349  59.423  53.292  1.00  9.89           O
ATOM   1613  CB  TRP A 103      -3.109  60.664  51.649  1.00  9.99           C
ATOM   1614  CG  TRP A 103      -4.391  61.452  51.627  1.00  9.71           C
ATOM   1615  CD1 TRP A 103      -4.948  62.193  52.610  1.00 10.50           C
ATOM   1616  CD2 TRP A 103      -5.292  61.551  50.501  1.00 10.28           C
ATOM   1617  CE2 TRP A 103      -6.354  62.366  50.900  1.00 10.51           C
ATOM   1618  CE3 TRP A 103      -5.270  61.008  49.221  1.00 11.16           C
ATOM   1619  NE1 TRP A 103      -6.132  62.760  52.204  1.00 11.33           N
ATOM   1620  CZ2 TRP A 103      -7.444  62.704  50.073  1.00 11.52           C
ATOM   1621  CZ3 TRP A 103      -6.337  61.323  48.413  1.00 10.90           C
ATOM   1622  CH2 TRP A 103      -7.397  62.129  48.811  1.00 11.71           C
ATOM   1623  H   TRP A 103      -1.495  61.908  53.281  1.00 12.04           H
ATOM   1624  HA  TRP A 103      -3.347  59.937  53.581  1.00 11.78           H
ATOM   1625 1HB  TRP A 103      -2.422  61.180  51.200  1.00 11.99           H
ATOM   1626 2HB  TRP A 103      -3.241  59.848  51.141  1.00 11.99           H
ATOM   1627  HD1 TRP A 103      -4.577  62.305  53.456  1.00 12.61           H
ATOM   1628  HE1 TRP A 103      -6.642  63.268  52.675  1.00 13.60           H
ATOM   1629  HE3 TRP A 103      -4.575  60.464  48.929  1.00 13.39           H
ATOM   1630  HZ2 TRP A 103      -8.134  63.263  50.350  1.00 13.82           H
ATOM   1631  HZ3 TRP A 103      -6.351  60.976  47.550  1.00 13.08           H
ATOM   1632  HH2 TRP A 103      -8.094  62.287  48.216  1.00 14.05           H
ATOM   1633  N   LYS A 104      -1.903  58.033  52.474  1.00 10.36           N
ATOM   1634  CA  LYS A 104      -0.984  56.889  52.338  1.00 10.86           C
ATOM   1635  C   LYS A 104      -1.397  56.073  51.125  1.00 10.85           C
ATOM   1636  O   LYS A 104      -2.583  55.845  50.890  1.00 13.73           O
ATOM   1637  CB  LYS A 104      -1.018  56.055  53.610  1.00 14.14           C
ATOM   1638  CG  LYS A 104      -0.156  54.816  53.550  1.00 19.86           C
ATOM   1639  CD  LYS A 104      -0.614  53.762  54.567  1.00 29.38           C
ATOM   1640  CE  LYS A 104      -0.337  52.365  54.076  1.00 32.53           C
ATOM   1641  NZ  LYS A 104      -1.561  51.496  53.804  1.00 38.27           N
ATOM   1642  H   LYS A 104      -2.721  57.934  52.230  1.00 12.43           H
ATOM   1643  HA  LYS A 104      -0.074  57.226  52.201  1.00 13.03           H
ATOM   1644 1HB  LYS A 104      -0.723  56.605  54.352  1.00 16.97           H
ATOM   1645 2HB  LYS A 104      -1.934  55.789  53.785  1.00 16.97           H
ATOM   1646 1HG  LYS A 104      -0.196  54.439  52.658  1.00 23.83           H
ATOM   1647 2HG  LYS A 104       0.766  55.057  53.732  1.00 23.83           H
ATOM   1648 1HD  LYS A 104      -0.151  53.904  55.408  1.00 35.26           H
ATOM   1649 2HD  LYS A 104      -1.565  53.863  54.728  1.00 35.26           H
ATOM   1650 1HE  LYS A 104       0.180  52.428  53.258  1.00 39.03           H
ATOM   1651 2HE  LYS A 104       0.215  51.915  54.735  1.00 39.03           H
ATOM   1652 1HZ  LYS A 104      -1.298  50.697  53.512  1.00 57.41           H
ATOM   1653 2HZ  LYS A 104      -2.070  51.885  53.186  1.00 57.41           H
ATOM   1654 3HZ  LYS A 104      -2.029  51.398  54.555  1.00 57.41           H
ATOM   1655  N   PHE A 105      -0.403  55.592  50.403  1.00 10.75           N
ATOM   1656  CA  PHE A 105      -0.638  54.654  49.308  1.00 10.77           C
ATOM   1657  C   PHE A 105       0.552  53.715  49.273  1.00 10.63           C
ATOM   1658  O   PHE A 105       1.657  54.104  48.930  1.00 11.03           O
ATOM   1659  CB  PHE A 105      -0.864  55.404  47.999  1.00 11.78           C
ATOM   1660  CG  PHE A 105      -1.162  54.479  46.829  1.00 10.72           C
ATOM   1661  CD1 PHE A 105      -2.461  54.308  46.406  1.00 12.62           C
ATOM   1662  CD2 PHE A 105      -0.182  53.780  46.152  1.00 11.01           C
ATOM   1663  CE1 PHE A 105      -2.774  53.460  45.348  1.00 12.79           C
ATOM   1664  CE2 PHE A 105      -0.475  52.927  45.110  1.00 10.97           C
ATOM   1665  CZ  PHE A 105      -1.773  52.778  44.705  1.00 11.46           C
ATOM   1666  H   PHE A 105       0.402  55.837  50.581  1.00 12.90           H
ATOM   1667  HA  PHE A 105      -1.442  54.132  49.511  1.00 12.92           H
ATOM   1668 1HB  PHE A 105      -1.605  56.020  48.111  1.00 14.14           H
ATOM   1669 2HB  PHE A 105      -0.073  55.927  47.794  1.00 14.14           H
ATOM   1670  HD1 PHE A 105      -3.144  54.770  46.836  1.00 15.14           H
ATOM   1671  HD2 PHE A 105       0.705  53.888  46.408  1.00 13.21           H
ATOM   1672  HE1 PHE A 105      -3.658  53.355  45.079  1.00 15.34           H
ATOM   1673  HE2 PHE A 105       0.205  52.456  44.685  1.00 13.17           H
ATOM   1674  HZ  PHE A 105      -1.976  52.215  43.994  1.00 13.75           H
ATOM   1675  N   ASP A 106       0.305  52.441  49.620  1.00 10.63           N
ATOM   1676  CA  ASP A 106       1.354  51.403  49.561  1.00 10.34           C
ATOM   1677  C   ASP A 106       1.459  50.904  48.126  1.00 10.09           C
ATOM   1678  O   ASP A 106       0.466  50.369  47.573  1.00 10.78           O
ATOM   1679  CB  ASP A 106       0.983  50.294  50.541  1.00 11.23           C
ATOM   1680  CG  ASP A 106       1.974  49.156  50.584  1.00 14.33           C
ATOM   1681  OD1 ASP A 106       2.813  48.956  49.725  1.00 13.22           O
ATOM   1682  OD2 ASP A 106       1.927  48.362  51.567  1.00 21.43           O
ATOM   1683  H   ASP A 106      -0.485  52.224  49.884  1.00 12.76           H
ATOM   1684  HA  ASP A 106       2.211  51.796  49.829  1.00 12.41           H
ATOM   1685 1HB  ASP A 106       0.907  50.675  51.430  1.00 13.48           H
ATOM   1686 2HB  ASP A 106       0.113  49.940  50.298  1.00 13.48           H
ATOM   1687  N   ILE A 107       2.599  51.111  47.506  1.00  9.98           N
ATOM   1688  CA  ILE A 107       2.803  50.792  46.099  1.00  9.65           C
ATOM   1689  C   ILE A 107       3.092  49.335  45.833  1.00  9.80           C
ATOM   1690  O   ILE A 107       3.195  48.944  44.663  1.00 10.15           O
ATOM   1691  CB  ILE A 107       3.932  51.657  45.480  1.00  9.79           C
ATOM   1692  CG1 ILE A 107       5.274  51.356  46.134  1.00 10.01           C
ATOM   1693  CG2 ILE A 107       3.566  53.124  45.520  1.00 10.39           C
ATOM   1694  CD1 ILE A 107       6.452  51.855  45.308  1.00 10.29           C
ATOM   1695  H   ILE A 107       3.253  51.450  47.950  1.00 11.98           H
ATOM   1696  HA  ILE A 107       1.974  51.014  45.627  1.00 11.58           H
ATOM   1697  HB  ILE A 107       4.007  51.404  44.536  1.00 11.75           H
ATOM   1698 1HG1 ILE A 107       5.301  51.773  47.010  1.00 12.01           H
ATOM   1699 2HG1 ILE A 107       5.358  50.397  46.260  1.00 12.01           H
ATOM   1700 1HG2 ILE A 107       2.715  53.253  45.095  1.00 15.59           H
ATOM   1701 2HG2 ILE A 107       4.236  53.633  45.057  1.00 15.59           H
ATOM   1702 3HG2 ILE A 107       3.516  53.416  46.433  1.00 15.59           H
ATOM   1703 1HD1 ILE A 107       7.272  51.644  45.760  1.00 15.43           H
ATOM   1704 2HD1 ILE A 107       6.384  52.805  45.195  1.00 15.43           H
ATOM   1705 3HD1 ILE A 107       6.443  51.429  44.448  1.00 15.43           H
ATOM   1706  N   LYS A 108       3.228  48.493  46.881  1.00 10.00           N
ATOM   1707  CA  LYS A 108       3.728  47.130  46.611  1.00 10.83           C
ATOM   1708  C   LYS A 108       2.825  46.304  45.736  1.00 10.12           C
ATOM   1709  O   LYS A 108       3.330  45.589  44.859  1.00 10.43           O
ATOM   1710  CB  LYS A 108       3.993  46.454  47.962  1.00 12.13           C
ATOM   1711  CG  LYS A 108       4.544  45.048  47.784  1.00 13.41           C
ATOM   1712  CD  LYS A 108       5.093  44.515  49.069  1.00 18.84           C
ATOM   1713  CE  LYS A 108       5.773  43.192  49.017  1.00 26.00           C
ATOM   1714  NZ  LYS A 108       6.455  42.975  50.337  1.00 33.05           N
ATOM   1715  H   LYS A 108       3.029  48.742  47.680  1.00 12.00           H
ATOM   1716  HA  LYS A 108       4.589  47.217  46.151  1.00 13.00           H
ATOM   1717 1HB  LYS A 108       4.627  46.985  48.469  1.00 14.56           H
ATOM   1718 2HB  LYS A 108       3.166  46.412  48.468  1.00 14.56           H
ATOM   1719 1HG  LYS A 108       3.839  44.463  47.468  1.00 16.10           H
ATOM   1720 2HG  LYS A 108       5.246  45.060  47.115  1.00 16.10           H
ATOM   1721 1HD  LYS A 108       5.724  45.163  49.418  1.00 22.61           H
ATOM   1722 2HD  LYS A 108       4.363  44.453  49.704  1.00 22.61           H
ATOM   1723 1HE  LYS A 108       5.124  42.489  48.857  1.00 31.20           H
ATOM   1724 2HE  LYS A 108       6.424  43.179  48.298  1.00 31.20           H
ATOM   1725 1HZ  LYS A 108       6.888  42.197  50.323  1.00 49.57           H
ATOM   1726 2HZ  LYS A 108       5.847  42.964  50.987  1.00 49.57           H
ATOM   1727 3HZ  LYS A 108       7.035  43.634  50.484  1.00 49.57           H
ATOM   1728  N   SER A 109       1.493  46.329  45.939  1.00 10.49           N
ATOM   1729  CA  SER A 109       0.695  45.466  45.103  1.00 10.48           C
ATOM   1730  C   SER A 109       0.734  45.856  43.657  1.00 10.64           C
ATOM   1731  O   SER A 109       0.664  44.969  42.772  1.00 10.60           O
ATOM   1732  CB  SER A 109      -0.753  45.432  45.595  1.00 11.34           C
ATOM   1733  OG  SER A 109      -1.378  46.701  45.469  1.00 11.53           O
ATOM   1734  H   SER A 109       1.137  46.834  46.537  1.00 12.58           H
ATOM   1735  HA  SER A 109       1.058  44.558  45.178  1.00 12.57           H
ATOM   1736 1HB  SER A 109      -1.251  44.777  45.081  1.00 13.60           H
ATOM   1737 2HB  SER A 109      -0.769  45.157  46.525  1.00 13.60           H
ATOM   1738  N   THR A 110       0.878  47.139  43.356  1.00  9.99           N
ATOM   1739  CA  THR A 110       0.981  47.572  41.981  1.00  9.54           C
ATOM   1740  C   THR A 110       2.312  47.156  41.359  1.00  9.67           C
ATOM   1741  O   THR A 110       2.351  46.618  40.227  1.00 10.10           O
ATOM   1742  CB  THR A 110       0.832  49.096  41.904  1.00  9.91           C
ATOM   1743  CG2 THR A 110       0.926  49.590  40.479  1.00 10.28           C
ATOM   1744  OG1 THR A 110      -0.438  49.508  42.396  1.00 10.45           O
ATOM   1745  H   THR A 110       0.910  47.722  43.988  1.00 11.99           H
ATOM   1746  HA  THR A 110       0.254  47.160  41.468  1.00 11.45           H
ATOM   1747  HB  THR A 110       1.538  49.516  42.438  1.00 11.89           H
ATOM   1748 1HG2 THR A 110       0.831  50.545  40.464  1.00 15.42           H
ATOM   1749 2HG2 THR A 110       0.227  49.191  39.955  1.00 15.42           H
ATOM   1750 3HG2 THR A 110       1.779  49.348  40.111  1.00 15.42           H
ATOM   1751  N   VAL A 111       3.387  47.347  42.092  1.00  9.51           N
ATOM   1752  CA  VAL A 111       4.706  46.950  41.611  1.00  9.43           C
ATOM   1753  C   VAL A 111       4.774  45.431  41.436  1.00 10.01           C
ATOM   1754  O   VAL A 111       5.344  44.947  40.443  1.00 10.58           O
ATOM   1755  CB  VAL A 111       5.828  47.449  42.539  1.00  9.66           C
ATOM   1756  CG1 VAL A 111       7.188  46.883  42.138  1.00 10.93           C
ATOM   1757  CG2 VAL A 111       5.840  48.974  42.570  1.00 10.17           C
ATOM   1758  H   VAL A 111       3.312  47.712  42.867  1.00 11.41           H
ATOM   1759  HA  VAL A 111       4.840  47.360  40.731  1.00 11.32           H
ATOM   1760  HB  VAL A 111       5.629  47.134  43.445  1.00 11.59           H
ATOM   1761 1HG1 VAL A 111       7.145  45.924  42.128  1.00 16.39           H
ATOM   1762 2HG1 VAL A 111       7.853  47.167  42.770  1.00 16.39           H
ATOM   1763 3HG1 VAL A 111       7.423  47.201  41.263  1.00 16.39           H
ATOM   1764 1HG2 VAL A 111       4.972  49.296  42.824  1.00 15.26           H
ATOM   1765 2HG2 VAL A 111       6.063  49.310  41.699  1.00 15.26           H
ATOM   1766 3HG2 VAL A 111       6.493  49.276  43.206  1.00 15.26           H
ATOM   1767  N   SER A 112       4.210  44.669  42.366  1.00 10.64           N
ATOM   1768  CA  SER A 112       4.195  43.216  42.236  1.00 11.53           C
ATOM   1769  C   SER A 112       3.394  42.788  41.031  1.00 10.80           C
ATOM   1770  O   SER A 112       3.775  41.853  40.304  1.00 11.58           O
ATOM   1771  CB  SER A 112       3.618  42.595  43.503  1.00 12.56           C
ATOM   1772  OG  SER A 112       4.543  42.745  44.568  1.00 15.25           O
ATOM   1773  H   SER A 112       3.850  45.038  43.055  1.00 12.77           H
ATOM   1774  HA  SER A 112       5.116  42.902  42.126  1.00 13.83           H
ATOM   1775 1HB  SER A 112       2.782  43.031  43.731  1.00 15.07           H
ATOM   1776 2HB  SER A 112       3.439  41.654  43.355  1.00 15.07           H
ATOM   1777  N   ALA A 113       2.222  43.388  40.803  1.00 10.66           N
ATOM   1778  CA  ALA A 113       1.410  43.043  39.632  1.00 10.81           C
ATOM   1779  C   ALA A 113       2.225  43.291  38.374  1.00 10.33           C
ATOM   1780  O   ALA A 113       2.238  42.454  37.452  1.00 10.95           O
ATOM   1781  CB  ALA A 113       0.123  43.829  39.591  1.00 11.37           C
ATOM   1782  H   ALA A 113       1.939  43.986  41.353  1.00 12.79           H
ATOM   1783  HA  ALA A 113       1.191  42.089  39.676  1.00 12.97           H
ATOM   1784 1HB  ALA A 113      -0.380  43.661  40.391  1.00 17.05           H
ATOM   1785 2HB  ALA A 113      -0.392  43.559  38.827  1.00 17.05           H
ATOM   1786 3HB  ALA A 113       0.322  44.766  39.528  1.00 17.05           H
ATOM   1787  N   PHE A 114       2.900  44.440  38.302  1.00  9.95           N
ATOM   1788  CA  PHE A 114       3.688  44.755  37.130  1.00 10.23           C
ATOM   1789  C   PHE A 114       4.777  43.728  36.946  1.00 10.25           C
ATOM   1790  O   PHE A 114       5.057  43.255  35.798  1.00 10.33           O
ATOM   1791  CB  PHE A 114       4.254  46.171  37.269  1.00 10.03           C
ATOM   1792  CG  PHE A 114       5.064  46.576  36.060  1.00 10.11           C
ATOM   1793  CD1 PHE A 114       4.509  47.257  34.998  1.00 10.51           C
ATOM   1794  CD2 PHE A 114       6.422  46.251  35.953  1.00 10.29           C
ATOM   1795  CE1 PHE A 114       5.246  47.523  33.871  1.00 11.39           C
ATOM   1796  CE2 PHE A 114       7.153  46.499  34.826  1.00 10.86           C
ATOM   1797  CZ  PHE A 114       6.551  47.175  33.776  1.00 11.06           C
ATOM   1798  H   PHE A 114       2.866  44.996  38.957  1.00 11.95           H
ATOM   1799  HA  PHE A 114       3.101  44.731  36.345  1.00 12.27           H
ATOM   1800 1HB  PHE A 114       3.524  46.797  37.389  1.00 12.03           H
ATOM   1801 2HB  PHE A 114       4.817  46.214  38.059  1.00 12.03           H
ATOM   1802  HD1 PHE A 114       3.625  47.541  35.046  1.00 12.61           H
ATOM   1803  HD2 PHE A 114       6.843  45.850  36.679  1.00 12.35           H
ATOM   1804  HE1 PHE A 114       4.838  47.953  33.155  1.00 13.67           H
ATOM   1805  HE2 PHE A 114       8.038  46.219  34.765  1.00 13.03           H
ATOM   1806  HZ  PHE A 114       7.039  47.387  33.013  1.00 13.27           H
ATOM   1807  N   SER A 115       5.545  43.465  37.997  1.00 10.65           N
ATOM   1808  CA  SER A 115       6.722  42.588  37.932  1.00 11.10           C
ATOM   1809  C   SER A 115       6.306  41.181  37.560  1.00 11.07           C
ATOM   1810  O   SER A 115       6.961  40.498  36.764  1.00 12.22           O
ATOM   1811  CB  SER A 115       7.425  42.640  39.282  1.00 12.84           C
ATOM   1812  OG  SER A 115       7.875  43.942  39.610  1.00 15.51           O
ATOM   1813  H   SER A 115       5.345  43.825  38.751  1.00 12.78           H
ATOM   1814  HA  SER A 115       7.332  42.929  37.245  1.00 13.32           H
ATOM   1815 1HB  SER A 115       6.813  42.334  39.970  1.00 15.41           H
ATOM   1816 2HB  SER A 115       8.183  42.036  39.268  1.00 15.41           H
ATOM   1817  N   ASP A 116       5.193  40.720  38.122  1.00 11.42           N
ATOM   1818  CA  ASP A 116       4.702  39.393  37.807  1.00 12.67           C
ATOM   1819  C   ASP A 116       4.265  39.348  36.331  1.00 12.30           C
ATOM   1820  O   ASP A 116       4.532  38.367  35.630  1.00 13.06           O
ATOM   1821  CB  ASP A 116       3.542  39.006  38.706  1.00 13.51           C
ATOM   1822  CG  ASP A 116       3.899  38.773  40.155  1.00 17.80           C
ATOM   1823  OD1 ASP A 116       5.108  38.679  40.464  1.00 19.40           O
ATOM   1824  OD2 ASP A 116       2.966  38.709  40.982  1.00 20.49           O
ATOM   1825  H   ASP A 116       4.761  41.214  38.678  1.00 13.71           H
ATOM   1826  HA  ASP A 116       5.430  38.750  37.938  1.00 15.21           H
ATOM   1827 1HB  ASP A 116       2.873  39.707  38.663  1.00 16.21           H
ATOM   1828 2HB  ASP A 116       3.138  38.197  38.355  1.00 16.21           H
ATOM   1829  N   GLN A 117       3.580  40.387  35.856  1.00 11.85           N
ATOM   1830  CA  GLN A 117       3.196  40.441  34.453  1.00 11.23           C
ATOM   1831  C   GLN A 117       4.413  40.445  33.572  1.00 11.23           C
ATOM   1832  O   GLN A 117       4.417  39.810  32.505  1.00 11.89           O
ATOM   1833  CB  GLN A 117       2.326  41.678  34.153  1.00 11.61           C
ATOM   1834  CG  GLN A 117       1.697  41.625  32.790  1.00 11.89           C
ATOM   1835  CD  GLN A 117       0.587  40.622  32.602  1.00 15.28           C
ATOM   1836  NE2 GLN A 117      -0.180  40.328  33.609  1.00 20.72           N
ATOM   1837  OE1 GLN A 117       0.308  40.153  31.464  1.00 17.12           O
ATOM   1838  H   GLN A 117       3.362  41.032  36.382  1.00 14.22           H
ATOM   1839  HA  GLN A 117       2.671  39.639  34.247  1.00 13.47           H
ATOM   1840 1HB  GLN A 117       1.627  41.744  34.822  1.00 13.93           H
ATOM   1841 2HB  GLN A 117       2.875  42.475  34.218  1.00 13.93           H
ATOM   1842 1HG  GLN A 117       1.347  42.506  32.583  1.00 14.26           H
ATOM   1843 2HG  GLN A 117       2.393  41.431  32.142  1.00 14.26           H
ATOM   1844 1HE2 GLN A 117      -0.865  39.821  33.493  1.00 24.87           H
ATOM   1845 2HE2 GLN A 117      -0.002  40.639  34.390  1.00 24.87           H
ATOM   1846  N   TYR A 118       5.453  41.173  33.964  1.00 11.22           N
ATOM   1847  CA  TYR A 118       6.636  41.249  33.137  1.00 11.30           C
ATOM   1848  C   TYR A 118       7.217  39.849  32.913  1.00 11.70           C
ATOM   1849  O   TYR A 118       7.587  39.474  31.801  1.00 12.69           O
ATOM   1850  CB  TYR A 118       7.669  42.241  33.762  1.00 11.24           C
ATOM   1851  CG  TYR A 118       8.762  42.520  32.756  1.00 11.11           C
ATOM   1852  CD1 TYR A 118       8.631  43.626  31.911  1.00 11.52           C
ATOM   1853  CD2 TYR A 118       9.876  41.731  32.638  1.00 11.79           C
ATOM   1854  CE1 TYR A 118       9.596  43.925  30.973  1.00 12.17           C
ATOM   1855  CE2 TYR A 118      10.823  42.006  31.672  1.00 12.21           C
ATOM   1856  CZ  TYR A 118      10.689  43.101  30.847  1.00 11.72           C
ATOM   1857  OH  TYR A 118      11.613  43.404  29.853  1.00 12.84           O
ATOM   1858  H   TYR A 118       5.422  41.599  34.710  1.00 13.46           H
ATOM   1859  HA  TYR A 118       6.369  41.606  32.264  1.00 13.56           H
ATOM   1860 1HB  TYR A 118       7.226  43.069  34.004  1.00 13.49           H
ATOM   1861 2HB  TYR A 118       8.052  41.855  34.566  1.00 13.49           H
ATOM   1862  HD1 TYR A 118       7.879  44.169  31.982  1.00 13.83           H
ATOM   1863  HD2 TYR A 118       9.996  41.009  33.211  1.00 14.15           H
ATOM   1864  HE1 TYR A 118       9.509  44.676  30.431  1.00 14.61           H
ATOM   1865  HE2 TYR A 118      11.559  41.445  31.577  1.00 14.66           H
ATOM   1866  N   GLN A 119       7.353  39.083  33.979  1.00 12.17           N
ATOM   1867  CA  GLN A 119       7.863  37.708  33.867  1.00 12.83           C
ATOM   1868  C   GLN A 119       6.907  36.834  33.091  1.00 13.62           C
ATOM   1869  O   GLN A 119       7.361  36.002  32.287  1.00 15.42           O
ATOM   1870  CB  GLN A 119       8.183  37.172  35.272  1.00 16.03           C
ATOM   1871  CG  GLN A 119       8.804  35.768  35.097  1.00 19.14           C
ATOM   1872  CD  GLN A 119       9.171  35.118  36.399  1.00 30.78           C
ATOM   1873  NE2 GLN A 119       9.191  35.809  37.514  1.00 39.80           N
ATOM   1874  OE1 GLN A 119       9.495  33.916  36.357  1.00 38.16           O
ATOM   1875  H   GLN A 119       7.140  39.393  34.752  1.00 14.61           H
ATOM   1876  HA  GLN A 119       8.704  37.744  33.366  1.00 15.40           H
ATOM   1877 1HB  GLN A 119       8.808  37.762  35.723  1.00 19.24           H
ATOM   1878 2HB  GLN A 119       7.373  37.117  35.804  1.00 19.24           H
ATOM   1879 1HG  GLN A 119       8.173  35.200  34.628  1.00 22.97           H
ATOM   1880 2HG  GLN A 119       9.600  35.842  34.547  1.00 22.97           H
ATOM   1881 1HE2 GLN A 119       9.434  35.434  38.248  1.00 47.76           H
ATOM   1882 2HE2 GLN A 119       8.961  36.638  37.510  1.00 47.76           H
ATOM   1883  N   GLN A 120       5.591  36.971  33.277  1.00 13.47           N
ATOM   1884  CA  GLN A 120       4.629  36.183  32.533  1.00 14.61           C
ATOM   1885  C   GLN A 120       4.755  36.462  31.052  1.00 13.87           C
ATOM   1886  O   GLN A 120       4.651  35.529  30.215  1.00 16.32           O
ATOM   1887  CB  GLN A 120       3.204  36.469  33.061  1.00 17.07           C
ATOM   1888  CG AGLN A 120       3.009  35.679  34.352  0.48 22.87           C
ATOM   1889  CG BGLN A 120       2.108  35.794  32.256  0.52 19.89           C
ATOM   1890  CD AGLN A 120       1.896  36.112  35.269  0.48 25.75           C
ATOM   1891  CD BGLN A 120       0.709  36.284  32.551  0.52 26.68           C
ATOM   1892  NE2AGLN A 120       2.012  35.746  36.551  0.48 32.10           N
ATOM   1893  OE1AGLN A 120       0.923  36.770  34.886  0.48 39.23           O
ATOM   1894  NE2BGLN A 120      -0.116  36.426  31.523  0.52 33.18           N
ATOM   1895  OE1BGLN A 120       0.382  36.548  33.711  0.52 37.11           O
ATOM   1896  H   GLN A 120       5.307  37.542  33.854  1.00 16.17           H
ATOM   1897 1HB AGLN A 120       3.096  37.418  33.231  1.00 20.48           H
ATOM   1898 2HB AGLN A 120       2.545  36.199  32.403  1.00 20.48           H
ATOM   1899  HA  GLN A 120       4.827  35.235  32.683  1.00 17.54           H
ATOM   1900 1HG AGLN A 120       2.857  34.751  34.115  0.48 27.45           H
ATOM   1901 2HG AGLN A 120       3.839  35.715  34.853  0.48 27.45           H
ATOM   1902 1HG BGLN A 120       2.290  35.929  31.313  0.52 23.87           H
ATOM   1903 2HG BGLN A 120       2.143  34.839  32.426  0.52 23.87           H
ATOM   1904 1HE2AGLN A 120       1.405  35.970  37.118  0.48 38.52           H
ATOM   1905 2HE2AGLN A 120       2.693  35.289  36.808  0.48 38.52           H
ATOM   1906 1HE2BGLN A 120      -0.917  36.712  31.651  0.52 39.82           H
ATOM   1907 2HE2BGLN A 120       0.149  36.232  30.728  0.52 39.82           H
ATOM   1908  N   GLU A 121       4.971  37.697  30.660  1.00 12.77           N
ATOM   1909  CA  GLU A 121       4.985  38.075  29.255  1.00 13.31           C
ATOM   1910  C   GLU A 121       6.299  37.689  28.594  1.00 13.84           C
ATOM   1911  O   GLU A 121       6.295  37.234  27.456  1.00 16.65           O
ATOM   1912  CB  GLU A 121       4.794  39.573  29.096  1.00 12.95           C
ATOM   1913  CG  GLU A 121       3.409  40.087  29.491  1.00 13.81           C
ATOM   1914  CD  GLU A 121       2.245  39.791  28.572  1.00 13.02           C
ATOM   1915  OE1 GLU A 121       1.179  40.415  28.755  1.00 13.09           O
ATOM   1916  OE2 GLU A 121       2.359  38.892  27.699  1.00 14.67           O
ATOM   1917  H   GLU A 121       5.109  38.303  31.254  1.00 15.32           H
ATOM   1918  HA  GLU A 121       4.253  37.613  28.796  1.00 15.97           H
ATOM   1919 1HB  GLU A 121       5.459  40.028  29.636  1.00 15.54           H
ATOM   1920 2HB  GLU A 121       4.959  39.808  28.169  1.00 15.54           H
ATOM   1921 1HG  GLU A 121       3.196  39.722  30.364  1.00 16.58           H
ATOM   1922 2HG  GLU A 121       3.469  41.050  29.591  1.00 16.58           H
ATOM   1923  N   THR A 122       7.430  37.864  29.274  1.00 14.18           N
ATOM   1924  CA  THR A 122       8.741  37.802  28.674  1.00 14.47           C
ATOM   1925  C   THR A 122       9.519  36.554  29.081  1.00 15.73           C
ATOM   1926  O   THR A 122      10.464  36.205  28.355  1.00 17.21           O
ATOM   1927  CB  THR A 122       9.628  39.023  29.007  1.00 14.56           C
ATOM   1928  CG2 THR A 122       8.990  40.348  28.668  1.00 15.64           C
ATOM   1929  OG1 THR A 122       9.907  39.071  30.363  1.00 14.31           O
ATOM   1930  H   THR A 122       7.376  38.023  30.117  1.00 17.02           H
ATOM   1931  HA  THR A 122       8.623  37.775  27.702  1.00 17.37           H
ATOM   1932  HB  THR A 122      10.471  38.943  28.514  1.00 17.47           H
ATOM   1933 1HG2 THR A 122       9.592  41.060  28.898  1.00 23.46           H
ATOM   1934 2HG2 THR A 122       8.174  40.446  29.164  1.00 23.46           H
ATOM   1935 3HG2 THR A 122       8.800  40.381  27.728  1.00 23.46           H
ATOM   1936  N   GLY A 123       9.162  35.913  30.196  1.00 15.20           N
ATOM   1937  CA  GLY A 123       9.980  34.838  30.707  1.00 16.10           C
ATOM   1938  C   GLY A 123      11.098  35.297  31.595  1.00 17.04           C
ATOM   1939  O   GLY A 123      11.810  34.531  32.250  1.00 19.54           O
ATOM   1940  H   GLY A 123       8.444  36.141  30.611  1.00 18.24           H
ATOM   1941 1HA  GLY A 123       9.416  34.227  31.205  1.00 19.33           H
ATOM   1942 2HA  GLY A 123      10.356  34.349  29.959  1.00 19.33           H
ATOM   1943  N   ASP A 124      11.446  36.485  31.775  1.00 15.61           N
ATOM   1944  CA  ASP A 124      12.472  37.250  32.418  1.00 15.10           C
ATOM   1945  C   ASP A 124      11.944  37.918  33.682  1.00 14.17           C
ATOM   1946  O   ASP A 124      10.894  38.575  33.689  1.00 14.80           O
ATOM   1947  CB  ASP A 124      13.039  38.403  31.588  1.00 17.20           C
ATOM   1948  CG  ASP A 124      13.664  37.999  30.297  1.00 17.59           C
ATOM   1949  OD1 ASP A 124      14.237  36.905  30.179  1.00 19.51           O
ATOM   1950  OD2 ASP A 124      13.589  38.807  29.322  1.00 19.78           O
ATOM   1951  H   ASP A 124      10.889  37.013  31.387  1.00 18.74           H
ATOM   1952  HA  ASP A 124      13.206  36.649  32.664  1.00 18.12           H
ATOM   1953 1HB  ASP A 124      12.322  39.030  31.401  1.00 20.64           H
ATOM   1954 2HB  ASP A 124      13.703  38.869  32.120  1.00 20.64           H
ATOM   1955  N   GLN A 125      12.706  37.705  34.742  1.00 15.18           N
ATOM   1956  CA  GLN A 125      12.475  38.522  35.930  1.00 14.95           C
ATOM   1957  C   GLN A 125      13.195  39.847  35.776  1.00 14.32           C
ATOM   1958  O   GLN A 125      14.352  39.922  35.343  1.00 17.23           O
ATOM   1959  CB  GLN A 125      12.945  37.745  37.162  1.00 18.14           C
ATOM   1960  CG  GLN A 125      12.871  38.447  38.477  1.00 27.51           C
ATOM   1961  CD  GLN A 125      13.339  37.653  39.675  1.00 36.87           C
ATOM   1962  NE2 GLN A 125      13.614  38.445  40.712  1.00 37.12           N
ATOM   1963  OE1 GLN A 125      13.419  36.412  39.652  1.00 43.92           O
ATOM   1964  H   GLN A 125      13.319  37.102  34.731  1.00 18.21           H
ATOM   1965  HA  GLN A 125      11.514  38.694  36.012  1.00 17.94           H
ATOM   1966 1HB  GLN A 125      12.416  36.934  37.224  1.00 21.77           H
ATOM   1967 2HB  GLN A 125      13.865  37.478  37.015  1.00 21.77           H
ATOM   1968 1HG  GLN A 125      13.403  39.256  38.421  1.00 33.01           H
ATOM   1969 2HG  GLN A 125      11.951  38.714  38.629  1.00 33.01           H
ATOM   1970 1HE2 GLN A 125      13.877  38.103  41.457  1.00 44.55           H
ATOM   1971 2HE2 GLN A 125      13.530  39.297  40.637  1.00 44.55           H
ATOM   1972  N   LEU A 126      12.529  40.946  36.163  1.00 12.23           N
ATOM   1973  CA  LEU A 126      13.176  42.239  36.170  1.00 11.90           C
ATOM   1974  C   LEU A 126      14.357  42.159  37.110  1.00 12.33           C
ATOM   1975  O   LEU A 126      14.336  41.613  38.202  1.00 14.12           O
ATOM   1976  CB  LEU A 126      12.261  43.311  36.739  1.00 12.85           C
ATOM   1977  CG  LEU A 126      11.063  43.699  35.886  1.00 12.52           C
ATOM   1978  CD1 LEU A 126      10.097  44.578  36.725  1.00 14.71           C
ATOM   1979  CD2 LEU A 126      11.521  44.415  34.610  1.00 14.14           C
ATOM   1980  H   LEU A 126      11.708  40.881  36.409  1.00 14.68           H
ATOM   1981  HA  LEU A 126      13.471  42.482  35.267  1.00 14.28           H
ATOM   1982 1HB  LEU A 126      11.933  43.003  37.599  1.00 15.43           H
ATOM   1983 2HB  LEU A 126      12.790  44.107  36.899  1.00 15.43           H
ATOM   1984  HG  LEU A 126      10.590  42.881  35.628  1.00 15.03           H
ATOM   1985 1HD1 LEU A 126       9.341  44.824  36.187  1.00 22.07           H
ATOM   1986 2HD1 LEU A 126      10.555  45.370  37.015  1.00 22.07           H
ATOM   1987 3HD1 LEU A 126       9.797  44.082  37.490  1.00 22.07           H
ATOM   1988 1HD2 LEU A 126      10.754  44.654  34.085  1.00 21.21           H
ATOM   1989 2HD2 LEU A 126      12.088  43.832  34.101  1.00 21.21           H
ATOM   1990 3HD2 LEU A 126      12.007  45.209  34.845  1.00 21.21           H
ATOM   1991  N   THR A 127      15.429  42.825  36.813  1.00 12.72           N
ATOM   1992  CA  THR A 127      16.569  43.014  37.635  1.00 12.69           C
ATOM   1993  C   THR A 127      16.067  43.866  38.789  1.00 11.66           C
ATOM   1994  O   THR A 127      15.110  44.639  38.698  1.00 11.52           O
ATOM   1995  CB  THR A 127      17.765  43.704  36.963  1.00 13.18           C
ATOM   1996  CG2 THR A 127      18.198  42.965  35.698  1.00 15.61           C
ATOM   1997  OG1 THR A 127      17.352  45.047  36.618  1.00 12.35           O
ATOM   1998  H   THR A 127      15.451  43.191  36.035  1.00 15.26           H
ATOM   1999  HA  THR A 127      16.858  42.144  37.984  1.00 15.23           H
ATOM   2000  HB  THR A 127      18.515  43.743  37.592  1.00 15.81           H
ATOM   2001  HG1 THR A 127      18.050  45.250  36.237  1.00 18.52           H
ATOM   2002 1HG2 THR A 127      18.944  43.420  35.300  1.00 23.41           H
ATOM   2003 2HG2 THR A 127      17.468  42.942  35.074  1.00 23.41           H
ATOM   2004 3HG2 THR A 127      18.454  42.067  35.923  1.00 23.41           H
ATOM   2005  N   ASP A 128      16.752  43.710  39.933  1.00 12.13           N
ATOM   2006  CA  ASP A 128      16.406  44.520  41.081  1.00 12.48           C
ATOM   2007  C   ASP A 128      16.459  46.014  40.734  1.00 11.36           C
ATOM   2008  O   ASP A 128      15.597  46.799  41.136  1.00 11.58           O
ATOM   2009  CB  ASP A 128      17.365  44.227  42.246  1.00 13.22           C
ATOM   2010  CG  ASP A 128      16.854  44.609  43.596  1.00 13.98           C
ATOM   2011  OD1 ASP A 128      15.636  44.798  43.777  1.00 15.74           O
ATOM   2012  OD2 ASP A 128      17.685  44.668  44.551  1.00 15.09           O
ATOM   2013  H   ASP A 128      17.389  43.135  39.983  1.00 14.56           H
ATOM   2014  HA  ASP A 128      15.494  44.295  41.361  1.00 14.98           H
ATOM   2015 1HB  ASP A 128      17.565  43.277  42.249  1.00 15.87           H
ATOM   2016 2HB  ASP A 128      18.197  44.699  42.086  1.00 15.87           H
ATOM   2017  N   PHE A 129      17.456  46.415  39.988  1.00 11.82           N
ATOM   2018  CA  PHE A 129      17.652  47.793  39.582  1.00 11.49           C
ATOM   2019  C   PHE A 129      16.461  48.269  38.739  1.00 11.08           C
ATOM   2020  O   PHE A 129      15.901  49.344  38.972  1.00 11.81           O
ATOM   2021  CB  PHE A 129      18.967  47.930  38.827  1.00 12.49           C
ATOM   2022  CG  PHE A 129      19.244  49.364  38.454  1.00 13.59           C
ATOM   2023  CD1 PHE A 129      19.841  50.199  39.373  1.00 22.49           C
ATOM   2024  CD2 PHE A 129      18.943  49.846  37.203  1.00 15.21           C
ATOM   2025  CE1 PHE A 129      20.148  51.517  39.064  1.00 27.00           C
ATOM   2026  CE2 PHE A 129      19.184  51.162  36.868  1.00 17.06           C
ATOM   2027  CZ  PHE A 129      19.756  51.978  37.814  1.00 24.07           C
ATOM   2028  H   PHE A 129      18.027  45.828  39.724  1.00 14.18           H
ATOM   2029  HA  PHE A 129      17.701  48.347  40.388  1.00 13.78           H
ATOM   2030 1HB  PHE A 129      19.690  47.597  39.380  1.00 14.99           H
ATOM   2031 2HB  PHE A 129      18.932  47.390  38.022  1.00 14.99           H
ATOM   2032  HD1 PHE A 129      20.044  49.872  40.219  1.00 26.99           H
ATOM   2033  HD2 PHE A 129      18.570  49.275  36.571  1.00 18.25           H
ATOM   2034  HE1 PHE A 129      20.594  52.066  39.667  1.00 32.40           H
ATOM   2035  HE2 PHE A 129      18.965  51.488  36.025  1.00 20.47           H
ATOM   2036  HZ  PHE A 129      19.886  52.875  37.609  1.00 28.88           H
ATOM   2037  N   ASN A 130      16.055  47.485  37.736  1.00 10.63           N
ATOM   2038  CA  ASN A 130      14.950  47.912  36.897  1.00 10.50           C
ATOM   2039  C   ASN A 130      13.652  47.882  37.662  1.00 10.18           C
ATOM   2040  O   ASN A 130      12.802  48.769  37.476  1.00 10.73           O
ATOM   2041  CB  ASN A 130      14.893  47.073  35.621  1.00 11.14           C
ATOM   2042  CG  ASN A 130      16.020  47.426  34.672  1.00 11.16           C
ATOM   2043  ND2 ASN A 130      16.647  46.527  33.953  1.00 12.34           N
ATOM   2044  OD1 ASN A 130      16.381  48.576  34.538  1.00 13.60           O
ATOM   2045  H   ASN A 130      16.446  46.733  37.589  1.00 12.75           H
ATOM   2046  HA  ASN A 130      15.119  48.841  36.634  1.00 12.60           H
ATOM   2047 1HB  ASN A 130      14.951  46.133  35.852  1.00 13.36           H
ATOM   2048 2HB  ASN A 130      14.042  47.220  35.178  1.00 13.36           H
ATOM   2049 1HD2 ASN A 130      17.278  46.767  33.420  1.00 14.80           H
ATOM   2050 2HD2 ASN A 130      16.427  45.698  34.013  1.00 14.80           H
ATOM   2051  N   LYS A 131      13.464  46.946  38.583  1.00 10.62           N
ATOM   2052  CA  LYS A 131      12.286  46.941  39.460  1.00 10.94           C
ATOM   2053  C   LYS A 131      12.270  48.195  40.348  1.00 10.48           C
ATOM   2054  O   LYS A 131      11.229  48.775  40.588  1.00 10.61           O
ATOM   2055  CB  LYS A 131      12.236  45.670  40.301  1.00 11.18           C
ATOM   2056  CG  LYS A 131      10.952  45.560  41.087  1.00 12.16           C
ATOM   2057  CD  LYS A 131      10.964  44.309  41.969  1.00 15.15           C
ATOM   2058  CE  LYS A 131       9.667  44.264  42.801  1.00 17.97           C
ATOM   2059  NZ  LYS A 131       9.780  43.126  43.751  1.00 19.44           N
ATOM   2060  H   LYS A 131      14.050  46.322  38.669  1.00 12.75           H
ATOM   2061  HA  LYS A 131      11.486  46.961  38.894  1.00 13.13           H
ATOM   2062 1HB  LYS A 131      12.320  44.898  39.719  1.00 13.42           H
ATOM   2063 2HB  LYS A 131      12.987  45.664  40.915  1.00 13.42           H
ATOM   2064 1HG  LYS A 131      10.844  46.347  41.643  1.00 14.60           H
ATOM   2065 2HG  LYS A 131      10.201  45.518  40.475  1.00 14.60           H
ATOM   2066 1HD  LYS A 131      11.027  43.515  41.414  1.00 18.18           H
ATOM   2067 2HD  LYS A 131      11.734  44.329  42.559  1.00 18.18           H
ATOM   2068 1HE  LYS A 131       9.552  45.095  43.287  1.00 21.57           H
ATOM   2069 2HE  LYS A 131       8.900  44.139  42.220  1.00 21.57           H
ATOM   2070 1HZ  LYS A 131       9.044  43.080  44.248  1.00 29.16           H
ATOM   2071 2HZ  LYS A 131      10.487  43.249  44.278  1.00 29.16           H
ATOM   2072 3HZ  LYS A 131       9.879  42.368  43.295  1.00 29.16           H
ATOM   2073  N   GLY A 132      13.454  48.630  40.779  1.00 10.95           N
ATOM   2074  CA  GLY A 132      13.526  49.840  41.575  1.00 11.07           C
ATOM   2075  C   GLY A 132      12.984  51.048  40.836  1.00 10.21           C
ATOM   2076  O   GLY A 132      12.290  51.906  41.372  1.00 10.43           O
ATOM   2077  H   GLY A 132      14.171  48.197  40.585  1.00 13.14           H
ATOM   2078 1HA  GLY A 132      13.019  49.713  42.393  1.00 13.29           H
ATOM   2079 2HA  GLY A 132      14.450  50.005  41.821  1.00 13.29           H
ATOM   2080  N   ASN A 133      13.300  51.134  39.544  1.00 10.24           N
ATOM   2081  CA  ASN A 133      12.783  52.240  38.733  1.00  9.86           C
ATOM   2082  C   ASN A 133      11.278  52.099  38.498  1.00  9.54           C
ATOM   2083  O   ASN A 133      10.592  53.126  38.418  1.00  9.51           O
ATOM   2084  CB  ASN A 133      13.568  52.350  37.450  1.00 11.15           C
ATOM   2085  CG  ASN A 133      14.979  52.870  37.682  1.00 13.21           C
ATOM   2086  ND2 ASN A 133      15.913  52.495  36.848  1.00 14.27           N
ATOM   2087  OD1 ASN A 133      15.227  53.611  38.640  1.00 18.14           O
ATOM   2088  H   ASN A 133      13.808  50.540  39.186  1.00 12.28           H
ATOM   2089  HA  ASN A 133      12.926  53.068  39.237  1.00 11.83           H
ATOM   2090 1HB  ASN A 133      13.615  51.477  37.030  1.00 13.37           H
ATOM   2091 2HB  ASN A 133      13.104  52.947  36.843  1.00 13.37           H
ATOM   2092 1HD2 ASN A 133      16.722  52.764  36.959  1.00 17.13           H
ATOM   2093 2HD2 ASN A 133      15.718  51.979  36.188  1.00 17.13           H
ATOM   2094  N   VAL A 134      10.759  50.879  38.438  1.00  9.61           N
ATOM   2095  CA  VAL A 134       9.313  50.709  38.426  1.00  9.53           C
ATOM   2096  C   VAL A 134       8.694  51.258  39.700  1.00  9.09           C
ATOM   2097  O   VAL A 134       7.660  51.919  39.638  1.00  9.46           O
ATOM   2098  CB  VAL A 134       8.936  49.220  38.261  1.00  9.82           C
ATOM   2099  CG1 VAL A 134       7.458  48.995  38.472  1.00 10.06           C
ATOM   2100  CG2 VAL A 134       9.361  48.718  36.855  1.00 10.85           C
ATOM   2101  H   VAL A 134      11.275  50.192  38.405  1.00 11.53           H
ATOM   2102  HA  VAL A 134       8.948  51.207  37.665  1.00 11.43           H
ATOM   2103  HB  VAL A 134       9.425  48.702  38.934  1.00 11.78           H
ATOM   2104 1HG1 VAL A 134       7.258  48.062  38.362  1.00 15.09           H
ATOM   2105 2HG1 VAL A 134       6.961  49.507  37.829  1.00 15.09           H
ATOM   2106 3HG1 VAL A 134       7.215  49.272  39.358  1.00 15.09           H
ATOM   2107 1HG2 VAL A 134      10.302  48.865  36.734  1.00 16.28           H
ATOM   2108 2HG2 VAL A 134       8.873  49.199  36.183  1.00 16.28           H
ATOM   2109 3HG2 VAL A 134       9.171  47.780  36.780  1.00 16.28           H
ATOM   2110  N   LYS A 135       9.320  51.031  40.853  1.00  9.17           N
ATOM   2111  CA  LYS A 135       8.836  51.611  42.093  1.00  8.86           C
ATOM   2112  C   LYS A 135       8.768  53.112  42.040  1.00  8.54           C
ATOM   2113  O   LYS A 135       7.769  53.725  42.407  1.00  8.86           O
ATOM   2114  CB  LYS A 135       9.693  51.192  43.298  1.00  9.53           C
ATOM   2115  CG  LYS A 135       9.667  49.694  43.574  1.00  9.78           C
ATOM   2116  CD  LYS A 135      10.619  49.326  44.711  1.00 11.08           C
ATOM   2117  CE  LYS A 135      10.738  47.840  44.917  1.00 10.89           C
ATOM   2118  NZ  LYS A 135      11.863  47.537  45.862  1.00 12.74           N
ATOM   2119  H   LYS A 135      10.021  50.533  40.863  1.00 11.00           H
ATOM   2120  HA  LYS A 135       7.927  51.277  42.243  1.00 10.63           H
ATOM   2121 1HB  LYS A 135      10.610  51.465  43.140  1.00 11.43           H
ATOM   2122 2HB  LYS A 135       9.377  51.661  44.085  1.00 11.43           H
ATOM   2123 1HG  LYS A 135       8.766  49.426  43.810  1.00 11.74           H
ATOM   2124 2HG  LYS A 135       9.923  49.214  42.771  1.00 11.74           H
ATOM   2125 1HD  LYS A 135      11.498  49.690  44.517  1.00 13.30           H
ATOM   2126 2HD  LYS A 135      10.304  49.735  45.532  1.00 13.30           H
ATOM   2127 1HE  LYS A 135       9.907  47.494  45.277  1.00 13.06           H
ATOM   2128 2HE  LYS A 135      10.902  47.406  44.065  1.00 13.06           H
ATOM   2129 1HZ  LYS A 135      11.929  46.656  45.973  1.00 19.10           H
ATOM   2130 2HZ  LYS A 135      11.703  47.923  46.648  1.00 19.10           H
ATOM   2131 3HZ  LYS A 135      12.626  47.851  45.527  1.00 19.10           H
ATOM   2132  N   ALA A 136       9.855  53.739  41.573  1.00  8.50           N
ATOM   2133  CA  ALA A 136       9.903  55.207  41.524  1.00  8.67           C
ATOM   2134  C   ALA A 136       8.824  55.747  40.596  1.00  8.07           C
ATOM   2135  O   ALA A 136       8.207  56.780  40.874  1.00  8.66           O
ATOM   2136  CB  ALA A 136      11.275  55.676  41.082  1.00  9.73           C
ATOM   2137  H   ALA A 136      10.530  53.281  41.301  1.00 10.20           H
ATOM   2138  HA  ALA A 136       9.735  55.552  42.425  1.00 10.41           H
ATOM   2139 1HB  ALA A 136      11.940  55.324  41.678  1.00 14.60           H
ATOM   2140 2HB  ALA A 136      11.306  56.635  41.098  1.00 14.60           H
ATOM   2141 3HB  ALA A 136      11.448  55.365  40.190  1.00 14.60           H
ATOM   2142  N   ARG A 137       8.628  55.089  39.451  1.00  8.33           N
ATOM   2143  CA  ARG A 137       7.575  55.511  38.519  1.00  8.28           C
ATOM   2144  C   ARG A 137       6.185  55.225  39.049  1.00  8.12           C
ATOM   2145  O   ARG A 137       5.267  56.012  38.759  1.00  8.55           O
ATOM   2146  CB  ARG A 137       7.842  54.910  37.133  1.00  8.36           C
ATOM   2147  CG  ARG A 137       9.101  55.430  36.471  1.00  8.85           C
ATOM   2148  CD  ARG A 137       9.399  54.755  35.148  1.00  9.53           C
ATOM   2149  NE  ARG A 137      10.566  55.400  34.554  1.00  9.90           N
ATOM   2150  CZ  ARG A 137      11.769  54.884  34.311  1.00  9.36           C
ATOM   2151  NH1 ARG A 137      12.017  53.601  34.432  1.00  9.90           N
ATOM   2152  NH2 ARG A 137      12.697  55.706  33.883  1.00 11.50           N
ATOM   2153  H   ARG A 137       9.122  54.413  39.258  1.00 10.00           H
ATOM   2154  HA  ARG A 137       7.650  56.484  38.426  1.00  9.94           H
ATOM   2155 1HB  ARG A 137       7.910  53.946  37.219  1.00 10.03           H
ATOM   2156 2HB  ARG A 137       7.085  55.101  36.559  1.00 10.03           H
ATOM   2157 1HG  ARG A 137       9.009  56.384  36.324  1.00 10.62           H
ATOM   2158 2HG  ARG A 137       9.852  55.294  37.070  1.00 10.62           H
ATOM   2159 1HD  ARG A 137       9.577  53.812  35.289  1.00 11.43           H
ATOM   2160 2HD  ARG A 137       8.636  54.837  34.554  1.00 11.43           H
ATOM   2161  HE  ARG A 137      10.462  56.225  34.332  1.00 11.88           H
ATOM   2162 1HH1 ARG A 137      12.793  53.292  34.230  1.00 11.88           H
ATOM   2163 2HH1 ARG A 137      11.402  53.069  34.713  1.00 11.88           H
ATOM   2164 1HH2 ARG A 137      13.476  55.406  33.679  1.00 13.79           H
ATOM   2165 2HH2 ARG A 137      12.525  56.546  33.807  1.00 13.79           H
ATOM   2166  N   THR A 138       5.996  54.185  39.835  1.00  8.01           N
ATOM   2167  CA  THR A 138       4.703  53.918  40.456  1.00  8.80           C
ATOM   2168  C   THR A 138       4.373  55.004  41.478  1.00  8.18           C
ATOM   2169  O   THR A 138       3.223  55.400  41.628  1.00  8.45           O
ATOM   2170  CB  THR A 138       4.697  52.487  41.057  1.00  8.90           C
ATOM   2171  CG2 THR A 138       3.342  52.188  41.673  1.00  9.85           C
ATOM   2172  OG1 THR A 138       4.870  51.550  40.008  1.00  9.90           O
ATOM   2173  H   THR A 138       6.651  53.649  39.986  1.00  9.62           H
ATOM   2174  HA  THR A 138       4.021  53.951  39.753  1.00 10.56           H
ATOM   2175  HB  THR A 138       5.408  52.391  41.725  1.00 10.68           H
ATOM   2176  HG1 THR A 138       5.667  51.521  39.905  1.00 14.85           H
ATOM   2177 1HG2 THR A 138       3.346  51.301  42.042  1.00 14.78           H
ATOM   2178 2HG2 THR A 138       2.662  52.249  40.998  1.00 14.78           H
ATOM   2179 3HG2 THR A 138       3.159  52.823  42.370  1.00 14.78           H
ATOM   2180  N   ARG A 139       5.400  55.477  42.209  1.00  8.14           N
ATOM   2181  CA  ARG A 139       5.166  56.612  43.105  1.00  8.57           C
ATOM   2182  C   ARG A 139       4.715  57.834  42.347  1.00  7.86           C
ATOM   2183  O   ARG A 139       3.852  58.588  42.846  1.00  8.42           O
ATOM   2184  CB  ARG A 139       6.403  56.907  43.942  1.00  8.40           C
ATOM   2185  CG  ARG A 139       6.705  55.837  44.994  1.00  8.64           C
ATOM   2186  CD  ARG A 139       7.754  56.323  46.023  1.00  9.39           C
ATOM   2187  NE  ARG A 139       7.908  55.276  47.044  1.00  9.30           N
ATOM   2188  CZ  ARG A 139       8.768  54.283  47.010  1.00  9.64           C
ATOM   2189  NH1 ARG A 139       9.695  54.211  46.060  1.00 10.02           N
ATOM   2190  NH2 ARG A 139       8.721  53.348  47.936  1.00 10.03           N
ATOM   2191  H   ARG A 139       6.180  55.120  42.150  1.00  9.77           H
ATOM   2192  HA  ARG A 139       4.445  56.361  43.720  1.00 10.29           H
ATOM   2193 1HB  ARG A 139       7.168  56.989  43.351  1.00 10.08           H
ATOM   2194 2HB  ARG A 139       6.283  57.759  44.389  1.00 10.08           H
ATOM   2195 1HG  ARG A 139       5.886  55.604  45.458  1.00 10.36           H
ATOM   2196 2HG  ARG A 139       7.036  55.039  44.553  1.00 10.36           H
ATOM   2197 1HD  ARG A 139       8.602  56.487  45.583  1.00 11.26           H
ATOM   2198 2HD  ARG A 139       7.458  57.149  46.436  1.00 11.26           H
ATOM   2199  HE  ARG A 139       7.387  55.317  47.727  1.00 11.16           H
ATOM   2200 1HH1 ARG A 139       9.738  54.821  45.455  1.00 12.03           H
ATOM   2201 2HH1 ARG A 139      10.251  53.555  46.051  1.00 12.03           H
ATOM   2202 1HH2 ARG A 139       8.130  53.389  48.559  1.00 12.04           H
ATOM   2203 2HH2 ARG A 139       9.282  52.697  47.917  1.00 12.04           H
ATOM   2204  N   MET A 140       5.284  58.096  41.161  1.00  8.55           N
ATOM   2205  CA  MET A 140       4.813  59.188  40.313  1.00  8.09           C
ATOM   2206  C   MET A 140       3.346  58.978  39.984  1.00  7.78           C
ATOM   2207  O   MET A 140       2.528  59.879  40.145  1.00  8.14           O
ATOM   2208  CB  MET A 140       5.734  59.271  39.072  1.00  8.56           C
ATOM   2209  CG  MET A 140       5.392  60.374  38.092  1.00  8.40           C
ATOM   2210  SD  MET A 140       3.999  60.008  36.973  1.00  8.68           S
ATOM   2211  CE  MET A 140       4.750  58.674  35.992  1.00  9.51           C
ATOM   2212  H   MET A 140       5.941  57.610  40.894  1.00 10.26           H
ATOM   2213  HA  MET A 140       4.898  60.026  40.815  1.00  9.70           H
ATOM   2214 1HB  MET A 140       6.647  59.399  39.375  1.00 10.27           H
ATOM   2215 2HB  MET A 140       5.698  58.422  38.605  1.00 10.27           H
ATOM   2216 1HG  MET A 140       5.181  61.177  38.594  1.00 10.08           H
ATOM   2217 2HG  MET A 140       6.177  60.564  37.555  1.00 10.08           H
ATOM   2218 1HE  MET A 140       4.120  58.365  35.336  1.00 14.26           H
ATOM   2219 2HE  MET A 140       4.991  57.947  36.571  1.00 14.26           H
ATOM   2220 3HE  MET A 140       5.536  59.005  35.550  1.00 14.26           H
ATOM   2221  N   ILE A 141       2.975  57.764  39.529  1.00  8.05           N
ATOM   2222  CA  ILE A 141       1.606  57.506  39.196  1.00  8.18           C
ATOM   2223  C   ILE A 141       0.691  57.785  40.365  1.00  8.01           C
ATOM   2224  O   ILE A 141      -0.363  58.408  40.239  1.00  8.54           O
ATOM   2225  CB  ILE A 141       1.379  56.075  38.672  1.00  8.32           C
ATOM   2226  CG1 ILE A 141       2.145  55.856  37.360  1.00  9.00           C
ATOM   2227  CG2 ILE A 141      -0.101  55.766  38.497  1.00  9.93           C
ATOM   2228  CD1 ILE A 141       1.926  54.506  36.701  1.00 10.00           C
ATOM   2229  H   ILE A 141       3.563  57.142  39.439  1.00  9.67           H
ATOM   2230  HA  ILE A 141       1.358  58.123  38.477  1.00  9.81           H
ATOM   2231  HB  ILE A 141       1.739  55.451  39.337  1.00  9.98           H
ATOM   2232 1HG1 ILE A 141       1.885  56.549  36.733  1.00 10.81           H
ATOM   2233 2HG1 ILE A 141       3.093  55.961  37.536  1.00 10.81           H
ATOM   2234 1HG2 ILE A 141      -0.559  55.910  39.329  1.00 14.89           H
ATOM   2235 2HG2 ILE A 141      -0.207  54.850  38.228  1.00 14.89           H
ATOM   2236 3HG2 ILE A 141      -0.471  56.342  37.824  1.00 14.89           H
ATOM   2237 1HD1 ILE A 141       2.443  54.457  35.894  1.00 15.00           H
ATOM   2238 2HD1 ILE A 141       0.995  54.399  36.493  1.00 15.00           H
ATOM   2239 3HD1 ILE A 141       2.202  53.809  37.301  1.00 15.00           H
ATOM   2240  N   ALA A 142       1.093  57.333  41.575  1.00  8.42           N
ATOM   2241  CA  ALA A 142       0.255  57.530  42.755  1.00  8.58           C
ATOM   2242  C   ALA A 142       0.025  59.001  43.064  1.00  8.36           C
ATOM   2243  O   ALA A 142      -1.103  59.423  43.374  1.00  8.80           O
ATOM   2244  CB  ALA A 142       0.886  56.829  43.945  1.00  9.03           C
ATOM   2245  H   ALA A 142       1.847  56.927  41.650  1.00 10.11           H
ATOM   2246  HA  ALA A 142      -0.616  57.115  42.583  1.00 10.29           H
ATOM   2247 1HB  ALA A 142       1.024  55.903  43.735  1.00 13.54           H
ATOM   2248 2HB  ALA A 142       0.303  56.901  44.705  1.00 13.54           H
ATOM   2249 3HB  ALA A 142       1.729  57.241  44.149  1.00 13.54           H
ATOM   2250  N   GLN A 143       1.087  59.800  43.005  1.00  8.20           N
ATOM   2251  CA  GLN A 143       0.947  61.228  43.273  1.00  8.22           C
ATOM   2252  C   GLN A 143       0.105  61.919  42.208  1.00  8.42           C
ATOM   2253  O   GLN A 143      -0.706  62.781  42.552  1.00  8.82           O
ATOM   2254  CB  GLN A 143       2.317  61.895  43.394  1.00  8.51           C
ATOM   2255  CG  GLN A 143       3.012  61.421  44.702  1.00  8.73           C
ATOM   2256  CD  GLN A 143       4.485  61.746  44.683  1.00  8.90           C
ATOM   2257  NE2 GLN A 143       5.279  60.803  44.171  1.00  9.25           N
ATOM   2258  OE1 GLN A 143       4.892  62.835  45.096  1.00  9.56           O
ATOM   2259  H   GLN A 143       1.859  59.474  42.809  1.00  9.84           H
ATOM   2260  HA  GLN A 143       0.487  61.329  44.132  1.00  9.87           H
ATOM   2261 1HB  GLN A 143       2.865  61.661  42.628  1.00 10.21           H
ATOM   2262 2HB  GLN A 143       2.212  62.859  43.409  1.00 10.21           H
ATOM   2263 1HG  GLN A 143       2.596  61.854  45.463  1.00 10.48           H
ATOM   2264 2HG  GLN A 143       2.894  60.463  44.800  1.00 10.48           H
ATOM   2265 1HE2 GLN A 143       6.126  60.937  44.114  1.00 11.10           H
ATOM   2266 2HE2 GLN A 143       4.942  60.060  43.897  1.00 11.10           H
ATOM   2267  N   TYR A 144       0.312  61.572  40.943  1.00  8.69           N
ATOM   2268  CA  TYR A 144      -0.524  62.151  39.881  1.00  8.52           C
ATOM   2269  C   TYR A 144      -1.964  61.712  39.960  1.00  8.68           C
ATOM   2270  O   TYR A 144      -2.865  62.474  39.586  1.00  8.92           O
ATOM   2271  CB  TYR A 144       0.076  61.856  38.464  1.00  9.07           C
ATOM   2272  CG  TYR A 144       1.120  62.936  38.145  1.00  8.54           C
ATOM   2273  CD1 TYR A 144       2.443  62.819  38.557  1.00  8.86           C
ATOM   2274  CD2 TYR A 144       0.722  64.105  37.509  1.00  9.12           C
ATOM   2275  CE1 TYR A 144       3.367  63.823  38.281  1.00  9.19           C
ATOM   2276  CE2 TYR A 144       1.613  65.133  37.266  1.00  8.76           C
ATOM   2277  CZ  TYR A 144       2.920  64.987  37.651  1.00  8.57           C
ATOM   2278  OH  TYR A 144       3.836  65.990  37.490  1.00  9.65           O
ATOM   2279  H   TYR A 144       0.932  61.010  40.745  1.00 10.43           H
ATOM   2280  HA  TYR A 144      -0.512  63.123  40.003  1.00 10.22           H
ATOM   2281 1HB  TYR A 144       0.492  60.980  38.456  1.00 10.88           H
ATOM   2282 2HB  TYR A 144      -0.628  61.867  37.797  1.00 10.88           H
ATOM   2283  HD1 TYR A 144       2.713  62.060  39.021  1.00 10.63           H
ATOM   2284  HD2 TYR A 144      -0.164  64.197  37.241  1.00 10.95           H
ATOM   2285  HE1 TYR A 144       4.262  63.721  38.511  1.00 11.02           H
ATOM   2286  HE2 TYR A 144       1.329  65.914  36.848  1.00 10.51           H
ATOM   2287  N   ALA A 145      -2.246  60.521  40.480  1.00  8.53           N
ATOM   2288  CA  ALA A 145      -3.635  60.086  40.641  1.00  8.61           C
ATOM   2289  C   ALA A 145      -4.318  60.881  41.746  1.00  8.56           C
ATOM   2290  O   ALA A 145      -5.436  61.338  41.601  1.00  9.03           O
ATOM   2291  CB  ALA A 145      -3.694  58.608  40.961  1.00  9.57           C
ATOM   2292  H   ALA A 145      -1.606  60.001  40.725  1.00 10.23           H
ATOM   2293  HA  ALA A 145      -4.113  60.244  39.800  1.00 10.33           H
ATOM   2294 1HB  ALA A 145      -3.264  58.112  40.261  1.00 14.36           H
ATOM   2295 2HB  ALA A 145      -4.611  58.332  41.032  1.00 14.36           H
ATOM   2296 3HB  ALA A 145      -3.244  58.443  41.793  1.00 14.36           H
ATOM   2297  N   ILE A 146      -3.603  61.046  42.890  1.00  8.79           N
ATOM   2298  CA  ILE A 146      -4.157  61.894  43.954  1.00  8.99           C
ATOM   2299  C   ILE A 146      -4.330  63.310  43.449  1.00  9.28           C
ATOM   2300  O   ILE A 146      -5.399  63.932  43.655  1.00  9.52           O
ATOM   2301  CB  ILE A 146      -3.227  61.865  45.184  1.00  9.16           C
ATOM   2302  CG1 ILE A 146      -3.187  60.465  45.796  1.00  9.80           C
ATOM   2303  CG2 ILE A 146      -3.638  62.961  46.188  1.00 10.52           C
ATOM   2304  CD1 ILE A 146      -2.096  60.263  46.833  1.00 11.24           C
ATOM   2305  H   ILE A 146      -2.841  60.660  42.989  1.00 10.54           H
ATOM   2306  HA  ILE A 146      -5.034  61.542  44.213  1.00 10.79           H
ATOM   2307  HB  ILE A 146      -2.322  62.076  44.872  1.00 10.99           H
ATOM   2308 1HG1 ILE A 146      -4.045  60.283  46.210  1.00 11.77           H
ATOM   2309 2HG1 ILE A 146      -3.062  59.819  45.084  1.00 11.77           H
ATOM   2310 1HG2 ILE A 146      -3.650  63.813  45.745  1.00 15.79           H
ATOM   2311 2HG2 ILE A 146      -3.007  62.985  46.911  1.00 15.79           H
ATOM   2312 3HG2 ILE A 146      -4.513  62.767  46.533  1.00 15.79           H
ATOM   2313 1HD1 ILE A 146      -2.136  59.365  47.170  1.00 16.86           H
ATOM   2314 2HD1 ILE A 146      -2.223  60.882  47.557  1.00 16.86           H
ATOM   2315 3HD1 ILE A 146      -1.238  60.416  46.430  1.00 16.86           H
ATOM   2316  N   GLY A 147      -3.326  63.871  42.777  1.00  9.55           N
ATOM   2317  CA  GLY A 147      -3.472  65.219  42.251  1.00  9.79           C
ATOM   2318  C   GLY A 147      -4.599  65.331  41.263  1.00  9.31           C
ATOM   2319  O   GLY A 147      -5.323  66.323  41.256  1.00  9.85           O
ATOM   2320  H   GLY A 147      -2.593  63.437  42.654  1.00 11.46           H
ATOM   2321 1HA  GLY A 147      -3.631  65.831  42.986  1.00 11.75           H
ATOM   2322 2HA  GLY A 147      -2.644  65.482  41.819  1.00 11.75           H
ATOM   2323  N   GLY A 148      -4.767  64.322  40.401  1.00  9.47           N
ATOM   2324  CA  GLY A 148      -5.821  64.372  39.399  1.00 10.16           C
ATOM   2325  C   GLY A 148      -7.201  64.283  40.062  1.00  9.46           C
ATOM   2326  O   GLY A 148      -8.119  65.015  39.675  1.00 10.66           O
ATOM   2327  H   GLY A 148      -4.247  63.638  40.439  1.00 11.36           H
ATOM   2328 1HA  GLY A 148      -5.755  65.201  38.900  1.00 12.19           H
ATOM   2329 2HA  GLY A 148      -5.713  63.636  38.777  1.00 12.19           H
ATOM   2330  N   GLN A 149      -7.366  63.398  41.009  1.00  9.24           N
ATOM   2331  CA  GLN A 149      -8.624  63.227  41.724  1.00  9.89           C
ATOM   2332  C   GLN A 149      -8.982  64.473  42.510  1.00  9.60           C
ATOM   2333  O   GLN A 149     -10.162  64.825  42.658  1.00 10.31           O
ATOM   2334  CB  GLN A 149      -8.508  62.026  42.694  1.00  9.84           C
ATOM   2335  CG  GLN A 149      -8.438  60.710  41.993  1.00 10.19           C
ATOM   2336  CD  GLN A 149      -9.762  59.987  41.842  1.00 10.46           C
ATOM   2337  NE2 GLN A 149     -10.061  59.621  40.745  1.00 10.24           N
ATOM   2338  OE1 GLN A 149     -10.520  59.754  42.857  1.00 12.80           O
ATOM   2339  H   GLN A 149      -6.702  62.894  41.220  1.00 11.09           H
ATOM   2340  HA  GLN A 149      -9.336  63.044  41.075  1.00 11.87           H
ATOM   2341 1HB  GLN A 149      -7.711  62.136  43.237  1.00 11.81           H
ATOM   2342 2HB  GLN A 149      -9.274  62.026  43.289  1.00 11.81           H
ATOM   2343 1HG  GLN A 149      -8.063  60.852  41.110  1.00 12.23           H
ATOM   2344 2HG  GLN A 149      -7.828  60.135  42.480  1.00 12.23           H
ATOM   2345 1HE2 GLN A 149     -10.796  59.192  40.620  1.00 12.29           H
ATOM   2346 2HE2 GLN A 149      -9.541  59.786  40.080  1.00 12.29           H
ATOM   2347  N   GLU A 150      -7.987  65.129  43.127  1.00  9.44           N
ATOM   2348  CA  GLU A 150      -8.225  66.163  44.108  1.00 10.12           C
ATOM   2349  C   GLU A 150      -8.062  67.539  43.538  1.00 10.69           C
ATOM   2350  O   GLU A 150      -8.376  68.526  44.215  1.00 13.52           O
ATOM   2351  CB  GLU A 150      -7.324  65.950  45.340  1.00  9.98           C
ATOM   2352  CG  GLU A 150      -7.655  64.641  46.031  1.00 10.16           C
ATOM   2353  CD  GLU A 150      -9.089  64.485  46.454  1.00  9.77           C
ATOM   2354  OE1 GLU A 150      -9.592  65.465  47.065  1.00 11.81           O
ATOM   2355  OE2 GLU A 150      -9.693  63.417  46.215  1.00 10.65           O
ATOM   2356  H   GLU A 150      -7.175  64.925  42.931  1.00 11.33           H
ATOM   2357  HA  GLU A 150      -9.155  66.077  44.406  1.00 12.14           H
ATOM   2358 1HB  GLU A 150      -6.394  65.943  45.064  1.00 11.98           H
ATOM   2359 2HB  GLU A 150      -7.448  66.684  45.962  1.00 11.98           H
ATOM   2360 1HG  GLU A 150      -7.430  63.912  45.432  1.00 12.20           H
ATOM   2361 2HG  GLU A 150      -7.092  64.557  46.817  1.00 12.20           H
ATOM   2362  N   GLY A 151      -7.545  67.703  42.300  1.00 10.58           N
ATOM   2363  CA  GLY A 151      -7.343  68.994  41.722  1.00 11.45           C
ATOM   2364  C   GLY A 151      -6.077  69.707  42.078  1.00 11.10           C
ATOM   2365  O   GLY A 151      -6.108  70.943  42.141  1.00 14.25           O
ATOM   2366  H   GLY A 151      -7.330  67.007  41.845  1.00 12.69           H
ATOM   2367 1HA  GLY A 151      -7.373  68.899  40.758  1.00 13.74           H
ATOM   2368 2HA  GLY A 151      -8.088  69.558  41.980  1.00 13.74           H
ATOM   2369  N   LEU A 152      -5.004  68.996  42.355  1.00 10.34           N
ATOM   2370  CA  LEU A 152      -3.782  69.539  42.897  1.00 10.04           C
ATOM   2371  C   LEU A 152      -2.601  69.356  41.935  1.00  9.89           C
ATOM   2372  O   LEU A 152      -2.659  68.542  41.000  1.00 11.67           O
ATOM   2373  CB  LEU A 152      -3.456  68.832  44.210  1.00 10.29           C
ATOM   2374  CG  LEU A 152      -4.574  68.766  45.257  1.00 12.43           C
ATOM   2375  CD1 LEU A 152      -4.138  67.874  46.392  1.00 14.91           C
ATOM   2376  CD2 LEU A 152      -5.018  70.148  45.693  1.00 14.85           C
ATOM   2377  H   LEU A 152      -5.034  68.150  42.203  1.00 12.41           H
ATOM   2378  HA  LEU A 152      -3.907  70.495  43.072  1.00 12.05           H
ATOM   2379 1HB  LEU A 152      -3.183  67.924  44.003  1.00 12.35           H
ATOM   2380 2HB  LEU A 152      -2.693  69.278  44.611  1.00 12.35           H
ATOM   2381  HG  LEU A 152      -5.345  68.336  44.831  1.00 14.91           H
ATOM   2382 1HD1 LEU A 152      -3.868  67.021  46.043  1.00 22.36           H
ATOM   2383 2HD1 LEU A 152      -4.868  67.753  47.003  1.00 22.36           H
ATOM   2384 3HD1 LEU A 152      -3.399  68.279  46.852  1.00 22.36           H
ATOM   2385 1HD2 LEU A 152      -5.281  70.657  44.923  1.00 22.27           H
ATOM   2386 2HD2 LEU A 152      -4.292  70.592  46.137  1.00 22.27           H
ATOM   2387 3HD2 LEU A 152      -5.761  70.070  46.295  1.00 22.27           H
ATOM   2388  N   LEU A 153      -1.549  70.121  42.160  1.00  9.57           N
ATOM   2389  CA  LEU A 153      -0.281  70.010  41.451  1.00  9.22           C
ATOM   2390  C   LEU A 153       0.681  69.106  42.216  1.00  9.03           C
ATOM   2391  O   LEU A 153       0.696  69.138  43.455  1.00 10.59           O
ATOM   2392  CB  LEU A 153       0.378  71.378  41.262  1.00 10.06           C
ATOM   2393  CG  LEU A 153      -0.460  72.399  40.503  1.00 10.33           C
ATOM   2394  CD1 LEU A 153       0.236  73.758  40.554  1.00 14.99           C
ATOM   2395  CD2 LEU A 153      -0.759  71.935  39.093  1.00 15.58           C
ATOM   2396  H   LEU A 153      -1.616  70.726  42.767  1.00 11.49           H
ATOM   2397  HA  LEU A 153      -0.447  69.617  40.569  1.00 11.07           H
ATOM   2398 1HB  LEU A 153       0.588  71.742  42.137  1.00 12.07           H
ATOM   2399 2HB  LEU A 153       1.215  71.254  40.789  1.00 12.07           H
ATOM   2400  HG  LEU A 153      -1.316  72.487  40.973  1.00 12.39           H
ATOM   2401 1HD1 LEU A 153       0.402  73.999  41.468  1.00 22.48           H
ATOM   2402 2HD1 LEU A 153      -0.326  74.421  40.146  1.00 22.48           H
ATOM   2403 3HD1 LEU A 153       1.069  73.709  40.079  1.00 22.48           H
ATOM   2404 1HD2 LEU A 153      -1.286  72.599  38.642  1.00 23.37           H
ATOM   2405 2HD2 LEU A 153      -1.245  71.108  39.124  1.00 23.37           H
ATOM   2406 3HD2 LEU A 153       0.065  71.804  38.617  1.00 23.37           H
ATOM   2407  N   VAL A 154       1.499  68.373  41.476  1.00  8.57           N
ATOM   2408  CA  VAL A 154       2.511  67.493  42.063  1.00  8.34           C
ATOM   2409  C   VAL A 154       3.813  68.236  42.274  1.00  8.01           C
ATOM   2410  O   VAL A 154       4.430  68.713  41.320  1.00  8.79           O
ATOM   2411  CB  VAL A 154       2.693  66.247  41.182  1.00  8.48           C
ATOM   2412  CG1 VAL A 154       3.796  65.358  41.771  1.00  9.61           C
ATOM   2413  CG2 VAL A 154       1.395  65.480  41.030  1.00 10.00           C
ATOM   2414  H   VAL A 154       1.434  68.416  40.619  1.00 10.29           H
ATOM   2415  HA  VAL A 154       2.184  67.199  42.939  1.00 10.01           H
ATOM   2416  HB  VAL A 154       2.981  66.541  40.292  1.00 10.18           H
ATOM   2417 1HG1 VAL A 154       4.605  65.866  41.856  1.00 14.42           H
ATOM   2418 2HG1 VAL A 154       3.948  64.609  41.189  1.00 14.42           H
ATOM   2419 3HG1 VAL A 154       3.523  65.041  42.635  1.00 14.42           H
ATOM   2420 1HG2 VAL A 154       0.723  66.058  40.661  1.00 15.00           H
ATOM   2421 2HG2 VAL A 154       1.108  65.164  41.890  1.00 15.00           H
ATOM   2422 3HG2 VAL A 154       1.532  64.733  40.443  1.00 15.00           H
ATOM   2423  N   LEU A 155       4.273  68.324  43.509  1.00  8.17           N
ATOM   2424  CA  LEU A 155       5.579  68.885  43.799  1.00  7.98           C
ATOM   2425  C   LEU A 155       6.661  67.840  43.491  1.00  7.82           C
ATOM   2426  O   LEU A 155       6.456  66.669  43.705  1.00  9.33           O
ATOM   2427  CB  LEU A 155       5.677  69.268  45.252  1.00  8.56           C
ATOM   2428  CG  LEU A 155       4.762  70.455  45.646  1.00  8.83           C
ATOM   2429  CD1 LEU A 155       4.622  70.541  47.142  1.00 11.12           C
ATOM   2430  CD2 LEU A 155       5.372  71.759  45.131  1.00 11.81           C
ATOM   2431  H   LEU A 155       3.786  68.042  44.158  1.00  9.80           H
ATOM   2432  HA  LEU A 155       5.724  69.678  43.242  1.00  9.57           H
ATOM   2433 1HB  LEU A 155       5.444  68.499  45.795  1.00 10.27           H
ATOM   2434 2HB  LEU A 155       6.597  69.502  45.453  1.00 10.27           H
ATOM   2435  HG  LEU A 155       3.877  70.330  45.244  1.00 10.60           H
ATOM   2436 1HD1 LEU A 155       4.241  69.725  47.475  1.00 16.68           H
ATOM   2437 2HD1 LEU A 155       4.049  71.278  47.368  1.00 16.68           H
ATOM   2438 3HD1 LEU A 155       5.487  70.675  47.537  1.00 16.68           H
ATOM   2439 1HD2 LEU A 155       5.464  71.714  44.177  1.00 17.71           H
ATOM   2440 2HD2 LEU A 155       6.235  71.887  45.531  1.00 17.71           H
ATOM   2441 3HD2 LEU A 155       4.799  72.494  45.363  1.00 17.71           H
ATOM   2442  N   GLY A 156       7.822  68.313  43.058  1.00  8.35           N
ATOM   2443  CA  GLY A 156       9.011  67.486  42.978  1.00  8.51           C
ATOM   2444  C   GLY A 156      10.089  68.023  43.897  1.00  8.28           C
ATOM   2445  O   GLY A 156      10.101  69.217  44.262  1.00  8.67           O
ATOM   2446  H   GLY A 156       7.871  69.137  42.816  1.00 10.02           H
ATOM   2447 1HA  GLY A 156       8.791  66.576  43.232  1.00 10.21           H
ATOM   2448 2HA  GLY A 156       9.338  67.474  42.065  1.00 10.21           H
ATOM   2449  N   THR A 157      11.006  67.136  44.283  1.00  8.30           N
ATOM   2450  CA  THR A 157      12.044  67.490  45.239  1.00  8.38           C
ATOM   2451  C   THR A 157      13.433  67.612  44.624  1.00  8.47           C
ATOM   2452  O   THR A 157      14.403  67.759  45.367  1.00  9.70           O
ATOM   2453  CB  THR A 157      12.046  66.507  46.406  1.00  9.24           C
ATOM   2454  CG2 THR A 157      10.701  66.500  47.142  1.00 10.33           C
ATOM   2455  OG1 THR A 157      12.325  65.249  45.829  1.00  9.05           O
ATOM   2456  H   THR A 157      10.983  66.339  43.961  1.00  9.97           H
ATOM   2457  HA  THR A 157      11.812  68.370  45.604  1.00 10.05           H
ATOM   2458  HB  THR A 157      12.760  66.745  47.033  1.00 11.09           H
ATOM   2459 1HG2 THR A 157      10.736  65.871  47.866  1.00 15.49           H
ATOM   2460 2HG2 THR A 157      10.004  66.247  46.532  1.00 15.49           H
ATOM   2461 3HG2 THR A 157      10.521  67.377  47.488  1.00 15.49           H
ATOM   2462  N   ASP A 158      13.526  67.654  43.309  1.00  8.67           N
ATOM   2463  CA  ASP A 158      14.839  67.834  42.727  1.00  9.53           C
ATOM   2464  C   ASP A 158      15.473  69.136  43.192  1.00  8.26           C
ATOM   2465  O   ASP A 158      14.866  70.164  43.371  1.00  9.16           O
ATOM   2466  CB  ASP A 158      14.710  67.841  41.177  1.00 10.16           C
ATOM   2467  CG  ASP A 158      16.056  67.893  40.466  1.00 10.78           C
ATOM   2468  OD1 ASP A 158      16.848  66.896  40.574  1.00 11.82           O
ATOM   2469  OD2 ASP A 158      16.329  68.892  39.797  1.00 12.76           O
ATOM   2470  H   ASP A 158      12.828  67.576  42.813  1.00 10.40           H
ATOM   2471  HA  ASP A 158      15.413  67.086  42.996  1.00 11.44           H
ATOM   2472 1HB  ASP A 158      14.237  67.042  40.896  1.00 12.19           H
ATOM   2473 2HB  ASP A 158      14.182  68.608  40.908  1.00 12.19           H
ATOM   2474  N   HIS A 159      16.793  69.036  43.388  1.00  9.05           N
ATOM   2475  CA  HIS A 159      17.650  70.135  43.819  1.00  8.85           C
ATOM   2476  C   HIS A 159      18.990  69.940  43.131  1.00  8.92           C
ATOM   2477  O   HIS A 159      19.225  68.934  42.443  1.00  9.02           O
ATOM   2478  CB  HIS A 159      17.764  70.179  45.345  1.00  8.52           C
ATOM   2479  CG  HIS A 159      18.229  68.852  45.900  1.00  8.34           C
ATOM   2480  CD2 HIS A 159      17.507  67.853  46.413  1.00  9.42           C
ATOM   2481  ND1 HIS A 159      19.543  68.475  45.988  1.00  9.31           N
ATOM   2482  CE1 HIS A 159      19.591  67.281  46.493  1.00  9.70           C
ATOM   2483  NE2 HIS A 159      18.363  66.859  46.796  1.00  9.35           N
ATOM   2484  H   HIS A 159      17.162  68.271  43.249  1.00 10.86           H
ATOM   2485  HA  HIS A 159      17.258  70.979  43.510  1.00 10.62           H
ATOM   2486 1HB  HIS A 159      18.393  70.872  45.600  1.00 10.22           H
ATOM   2487 2HB  HIS A 159      16.901  70.402  45.726  1.00 10.22           H
ATOM   2488  HD1 HIS A 159      20.219  68.950  45.750  1.00 11.18           H
ATOM   2489  HD2 HIS A 159      16.580  67.836  46.495  1.00 11.31           H
ATOM   2490  HE1 HIS A 159      20.370  66.791  46.624  1.00 11.64           H
ATOM   2491  N   ALA A 160      19.917  70.891  43.333  1.00  8.68           N
ATOM   2492  CA  ALA A 160      21.130  70.872  42.521  1.00  9.31           C
ATOM   2493  C   ALA A 160      22.042  69.683  42.791  1.00  8.91           C
ATOM   2494  O   ALA A 160      22.725  69.215  41.895  1.00  9.31           O
ATOM   2495  CB  ALA A 160      21.924  72.177  42.723  1.00 10.06           C
ATOM   2496  H   ALA A 160      19.799  71.499  43.929  1.00 10.42           H
ATOM   2497  HA  ALA A 160      20.858  70.831  41.580  1.00 11.17           H
ATOM   2498 1HB  ALA A 160      21.351  72.929  42.556  1.00 15.10           H
ATOM   2499 2HB  ALA A 160      22.666  72.198  42.114  1.00 15.10           H
ATOM   2500 3HB  ALA A 160      22.249  72.217  43.625  1.00 15.10           H
ATOM   2501  N   ALA A 161      22.057  69.189  44.004  1.00  8.92           N
ATOM   2502  CA  ALA A 161      22.909  68.072  44.377  1.00  9.28           C
ATOM   2503  C   ALA A 161      22.435  66.733  43.854  1.00  9.31           C
ATOM   2504  O   ALA A 161      23.265  65.826  43.805  1.00 11.30           O
ATOM   2505  CB  ALA A 161      23.153  68.051  45.896  1.00  9.81           C
ATOM   2506  H   ALA A 161      21.545  69.538  44.600  1.00 10.71           H
ATOM   2507  HA  ALA A 161      23.780  68.238  43.960  1.00 11.14           H
ATOM   2508 1HB  ALA A 161      23.452  68.917  46.184  1.00 14.71           H
ATOM   2509 2HB  ALA A 161      23.824  67.396  46.103  1.00 14.71           H
ATOM   2510 3HB  ALA A 161      22.337  67.827  46.349  1.00 14.71           H
ATOM   2511  N   GLU A 162      21.170  66.590  43.459  1.00  8.81           N
ATOM   2512  CA  GLU A 162      20.683  65.476  42.657  1.00  9.23           C
ATOM   2513  C   GLU A 162      20.742  65.798  41.146  1.00  8.78           C
ATOM   2514  O   GLU A 162      21.017  64.900  40.346  1.00 10.40           O
ATOM   2515  CB  GLU A 162      19.273  65.091  43.040  1.00  9.07           C
ATOM   2516  CG  GLU A 162      19.195  64.333  44.365  1.00  9.29           C
ATOM   2517  CD  GLU A 162      17.819  64.245  44.982  1.00  9.47           C
ATOM   2518  OE1 GLU A 162      17.698  63.675  46.098  1.00  9.64           O
ATOM   2519  OE2 GLU A 162      16.853  64.728  44.342  1.00 11.48           O
ATOM   2520  H   GLU A 162      20.604  67.194  43.693  1.00 10.57           H
ATOM   2521  HA  GLU A 162      21.264  64.705  42.826  1.00 11.08           H
ATOM   2522 1HB  GLU A 162      18.734  65.895  43.105  1.00 10.88           H
ATOM   2523 2HB  GLU A 162      18.896  64.538  42.338  1.00 10.88           H
ATOM   2524 1HG  GLU A 162      19.525  63.432  44.222  1.00 11.15           H
ATOM   2525 2HG  GLU A 162      19.789  64.763  45.000  1.00 11.15           H
ATOM   2526  N   ALA A 163      20.491  67.021  40.779  1.00  9.25           N
ATOM   2527  CA  ALA A 163      20.462  67.372  39.364  1.00  9.83           C
ATOM   2528  C   ALA A 163      21.846  67.161  38.727  1.00  9.59           C
ATOM   2529  O   ALA A 163      21.941  66.689  37.604  1.00 10.99           O
ATOM   2530  CB  ALA A 163      19.982  68.807  39.198  1.00 10.45           C
ATOM   2531  H   ALA A 163      20.341  67.624  41.373  1.00 11.10           H
ATOM   2532  HA  ALA A 163      19.824  66.780  38.914  1.00 11.79           H
ATOM   2533 1HB  ALA A 163      19.119  68.905  39.608  1.00 15.67           H
ATOM   2534 2HB  ALA A 163      19.917  69.016  38.263  1.00 15.67           H
ATOM   2535 3HB  ALA A 163      20.606  69.404  39.617  1.00 15.67           H
ATOM   2536  N   VAL A 164      22.899  67.492  39.446  1.00  9.58           N
ATOM   2537  CA  VAL A 164      24.220  67.443  38.844  1.00  9.44           C
ATOM   2538  C   VAL A 164      24.622  66.022  38.456  1.00  9.74           C
ATOM   2539  O   VAL A 164      25.350  65.844  37.480  1.00 10.91           O
ATOM   2540  CB  VAL A 164      25.266  68.124  39.743  1.00 10.34           C
ATOM   2541  CG1 VAL A 164      25.553  67.368  41.026  1.00 11.09           C
ATOM   2542  CG2 VAL A 164      26.568  68.350  38.955  1.00 11.41           C
ATOM   2543  H   VAL A 164      22.805  67.735  40.265  1.00 11.50           H
ATOM   2544  HA  VAL A 164      24.175  67.963  38.015  1.00 11.33           H
ATOM   2545  HB  VAL A 164      24.914  69.005  39.991  1.00 12.41           H
ATOM   2546 1HG1 VAL A 164      24.734  67.234  41.509  1.00 16.64           H
ATOM   2547 2HG1 VAL A 164      26.165  67.874  41.566  1.00 16.64           H
ATOM   2548 3HG1 VAL A 164      25.942  66.516  40.815  1.00 16.64           H
ATOM   2549 1HG2 VAL A 164      26.373  68.829  38.146  1.00 17.11           H
ATOM   2550 2HG2 VAL A 164      26.961  67.501  38.738  1.00 17.11           H
ATOM   2551 3HG2 VAL A 164      27.181  68.860  39.489  1.00 17.11           H
ATOM   2552  N   THR A 165      24.166  65.037  39.245  1.00  9.98           N
ATOM   2553  CA  THR A 165      24.498  63.645  38.995  1.00 11.86           C
ATOM   2554  C   THR A 165      23.383  62.922  38.240  1.00 11.29           C
ATOM   2555  O   THR A 165      23.522  61.740  37.884  1.00 13.51           O
ATOM   2556  CB  THR A 165      24.695  62.913  40.351  1.00 12.48           C
ATOM   2557  CG2 THR A 165      25.924  63.405  41.122  1.00 16.14           C
ATOM   2558  OG1 THR A 165      23.540  63.190  41.125  1.00 13.70           O
ATOM   2559  H   THR A 165      23.665  65.234  39.915  1.00 11.98           H
ATOM   2560  HA  THR A 165      25.328  63.596  38.475  1.00 14.23           H
ATOM   2561  HB  THR A 165      24.765  61.947  40.198  1.00 14.98           H
ATOM   2562  HG1 THR A 165      23.654  63.219  41.929  1.00 20.55           H
ATOM   2563 1HG2 THR A 165      25.997  62.922  41.949  1.00 24.21           H
ATOM   2564 2HG2 THR A 165      25.832  64.342  41.307  1.00 24.21           H
ATOM   2565 3HG2 THR A 165      26.712  63.258  40.595  1.00 24.21           H
ATOM   2566  N   GLY A 166      22.270  63.586  37.998  1.00 10.75           N
ATOM   2567  CA  GLY A 166      21.157  62.867  37.427  1.00 10.99           C
ATOM   2568  C   GLY A 166      20.602  61.806  38.308  1.00 10.78           C
ATOM   2569  O   GLY A 166      20.094  60.796  37.838  1.00 11.93           O
ATOM   2570  H   GLY A 166      22.209  64.425  38.177  1.00 12.90           H
ATOM   2571 1HA  GLY A 166      20.451  63.500  37.219  1.00 13.18           H
ATOM   2572 2HA  GLY A 166      21.443  62.462  36.593  1.00 13.18           H
ATOM   2573  N   PHE A 167      20.674  62.014  39.629  1.00 10.90           N
ATOM   2574  CA  PHE A 167      20.324  60.969  40.584  1.00 11.08           C
ATOM   2575  C   PHE A 167      18.833  61.040  40.951  1.00 10.41           C
ATOM   2576  O   PHE A 167      18.441  61.461  42.046  1.00 12.66           O
ATOM   2577  CB  PHE A 167      21.181  61.033  41.830  1.00 13.08           C
ATOM   2578  CG  PHE A 167      21.266  59.733  42.574  1.00 13.03           C
ATOM   2579  CD1 PHE A 167      20.648  59.640  43.814  1.00 13.09           C
ATOM   2580  CD2 PHE A 167      21.927  58.656  42.067  1.00 14.41           C
ATOM   2581  CE1 PHE A 167      20.667  58.452  44.534  1.00 14.77           C
ATOM   2582  CE2 PHE A 167      21.971  57.456  42.808  1.00 17.78           C
ATOM   2583  CZ  PHE A 167      21.362  57.379  44.026  1.00 15.90           C
ATOM   2584  H   PHE A 167      20.932  62.781  39.921  1.00 13.08           H
ATOM   2585  HA  PHE A 167      20.485  60.103  40.153  1.00 13.30           H
ATOM   2586 1HB  PHE A 167      22.077  61.308  41.579  1.00 15.70           H
ATOM   2587 2HB  PHE A 167      20.820  61.710  42.424  1.00 15.70           H
ATOM   2588  HD1 PHE A 167      20.215  60.383  44.167  1.00 15.71           H
ATOM   2589  HD2 PHE A 167      22.345  58.710  41.239  1.00 17.29           H
ATOM   2590  HE1 PHE A 167      20.217  58.383  45.345  1.00 17.72           H
ATOM   2591  HE2 PHE A 167      22.418  56.716  42.466  1.00 21.34           H
ATOM   2592  HZ  PHE A 167      21.417  56.592  44.519  1.00 19.08           H
ATOM   2593  N   PHE A 168      18.026  60.635  39.995  1.00 10.45           N
ATOM   2594  CA  PHE A 168      16.583  60.550  40.057  1.00 10.26           C
ATOM   2595  C   PHE A 168      16.167  59.658  38.902  1.00  9.79           C
ATOM   2596  O   PHE A 168      16.885  59.481  37.911  1.00 11.27           O
ATOM   2597  CB  PHE A 168      15.924  61.913  39.981  1.00 10.44           C
ATOM   2598  CG  PHE A 168      16.201  62.762  38.785  1.00 10.60           C
ATOM   2599  CD1 PHE A 168      15.437  62.645  37.628  1.00 10.38           C
ATOM   2600  CD2 PHE A 168      17.232  63.697  38.796  1.00 11.39           C
ATOM   2601  CE1 PHE A 168      15.659  63.460  36.543  1.00 11.21           C
ATOM   2602  CE2 PHE A 168      17.470  64.523  37.710  1.00 11.44           C
ATOM   2603  CZ  PHE A 168      16.697  64.400  36.584  1.00 11.67           C
ATOM   2604  H   PHE A 168      18.395  60.397  39.255  1.00 12.54           H
ATOM   2605  HA  PHE A 168      16.327  60.119  40.900  1.00 12.31           H
ATOM   2606 1HB  PHE A 168      14.964  61.782  40.035  1.00 12.53           H
ATOM   2607 2HB  PHE A 168      16.188  62.415  40.768  1.00 12.53           H
ATOM   2608  HD1 PHE A 168      14.763  62.005  37.588  1.00 12.45           H
ATOM   2609  HD2 PHE A 168      17.773  63.768  39.550  1.00 13.67           H
ATOM   2610  HE1 PHE A 168      15.124  63.387  35.786  1.00 13.45           H
ATOM   2611  HE2 PHE A 168      18.150  65.157  37.744  1.00 13.73           H
ATOM   2612  HZ  PHE A 168      16.862  64.942  35.846  1.00 14.01           H
ATOM   2613  N   THR A 169      14.960  59.100  39.005  1.00  9.90           N
ATOM   2614  CA  THR A 169      14.432  58.280  37.925  1.00 10.36           C
ATOM   2615  C   THR A 169      13.697  59.181  36.952  1.00  9.56           C
ATOM   2616  O   THR A 169      12.794  59.945  37.338  1.00  9.28           O
ATOM   2617  CB  THR A 169      13.483  57.224  38.481  1.00 11.21           C
ATOM   2618  CG2 THR A 169      12.875  56.365  37.369  1.00 13.49           C
ATOM   2619  OG1 THR A 169      14.126  56.364  39.365  1.00 13.13           O
ATOM   2620  H   THR A 169      14.490  59.225  39.715  1.00 11.88           H
ATOM   2621  HA  THR A 169      15.174  57.837  37.461  1.00 12.43           H
ATOM   2622  HB  THR A 169      12.757  57.677  38.959  1.00 13.46           H
ATOM   2623 1HG2 THR A 169      12.288  55.710  37.755  1.00 20.23           H
ATOM   2624 2HG2 THR A 169      13.577  55.921  36.888  1.00 20.23           H
ATOM   2625 3HG2 THR A 169      12.378  56.925  36.768  1.00 20.23           H
ATOM   2626  N   LYS A 170      14.039  59.049  35.688  1.00 10.11           N
ATOM   2627  CA  LYS A 170      13.422  59.766  34.616  1.00 10.19           C
ATOM   2628  C   LYS A 170      11.923  59.423  34.558  1.00  9.52           C
ATOM   2629  O   LYS A 170      11.574  58.243  34.437  1.00 10.42           O
ATOM   2630  CB  LYS A 170      14.142  59.352  33.315  1.00 11.25           C
ATOM   2631  CG  LYS A 170      13.847  60.258  32.158  1.00 12.16           C
ATOM   2632  CD  LYS A 170      14.701  59.906  30.925  1.00 11.78           C
ATOM   2633  CE  LYS A 170      14.569  60.901  29.843  1.00 10.90           C
ATOM   2634  NZ  LYS A 170      15.296  60.557  28.681  1.00 10.10           N
ATOM   2635  H   LYS A 170      14.672  58.499  35.495  1.00 12.13           H
ATOM   2636  HA  LYS A 170      13.532  60.730  34.760  1.00 12.23           H
ATOM   2637 1HB  LYS A 170      15.099  59.346  33.474  1.00 13.50           H
ATOM   2638 2HB  LYS A 170      13.875  58.449  33.083  1.00 13.50           H
ATOM   2639 1HG  LYS A 170      12.907  60.186  31.927  1.00 14.59           H
ATOM   2640 2HG  LYS A 170      14.022  61.176  32.418  1.00 14.59           H
ATOM   2641 1HD  LYS A 170      15.632  59.849  31.191  1.00 14.13           H
ATOM   2642 2HD  LYS A 170      14.433  59.036  30.591  1.00 14.13           H
ATOM   2643 1HE  LYS A 170      13.631  60.992  29.612  1.00 13.08           H
ATOM   2644 2HE  LYS A 170      14.879  61.761  30.166  1.00 13.08           H
ATOM   2645 1HZ  LYS A 170      15.181  61.186  28.062  1.00 15.16           H
ATOM   2646 2HZ  LYS A 170      15.003  59.777  28.368  1.00 15.16           H
ATOM   2647 3HZ  LYS A 170      16.161  60.491  28.880  1.00 15.16           H
ATOM   2648  N   TYR A 171      11.067  60.405  34.685  1.00  9.82           N
ATOM   2649  CA  TYR A 171       9.610  60.208  34.736  1.00 10.12           C
ATOM   2650  C   TYR A 171       9.155  59.392  35.937  1.00 10.09           C
ATOM   2651  O   TYR A 171       8.035  58.901  35.983  1.00 11.14           O
ATOM   2652  CB  TYR A 171       9.021  59.613  33.412  1.00 11.18           C
ATOM   2653  CG  TYR A 171       9.569  60.362  32.228  1.00 10.69           C
ATOM   2654  CD1 TYR A 171      10.111  59.681  31.148  1.00 10.16           C
ATOM   2655  CD2 TYR A 171       9.671  61.753  32.182  1.00 14.45           C
ATOM   2656  CE1 TYR A 171      10.630  60.331  30.054  1.00 10.56           C
ATOM   2657  CE2 TYR A 171      10.217  62.401  31.067  1.00 15.70           C
ATOM   2658  CZ  TYR A 171      10.700  61.688  30.020  1.00 12.72           C
ATOM   2659  OH  TYR A 171      11.257  62.386  28.939  1.00 16.08           O
ATOM   2660  H   TYR A 171      11.372  61.207  34.741  1.00 11.78           H
ATOM   2661  HA  TYR A 171       9.214  61.099  34.840  1.00 12.15           H
ATOM   2662 1HB  TYR A 171       9.257  58.674  33.342  1.00 13.41           H
ATOM   2663 2HB  TYR A 171       8.054  59.682  33.424  1.00 13.41           H
ATOM   2664  HD1 TYR A 171      10.123  58.752  31.165  1.00 12.19           H
ATOM   2665  HD2 TYR A 171       9.371  62.258  32.903  1.00 17.34           H
ATOM   2666  HE1 TYR A 171      10.938  59.836  29.329  1.00 12.68           H
ATOM   2667  HE2 TYR A 171      10.249  63.330  31.045  1.00 18.84           H
ATOM   2668  N   GLY A 172      10.038  59.261  36.932  1.00  9.49           N
ATOM   2669  CA  GLY A 172       9.643  58.780  38.251  1.00  9.30           C
ATOM   2670  C   GLY A 172       9.581  59.938  39.201  1.00  8.87           C
ATOM   2671  O   GLY A 172       8.749  60.824  39.023  1.00  9.20           O
ATOM   2672  H   GLY A 172      10.861  59.465  36.790  1.00 11.39           H
ATOM   2673 1HA  GLY A 172       8.775  58.351  38.198  1.00 11.16           H
ATOM   2674 2HA  GLY A 172      10.286  58.128  38.569  1.00 11.16           H
ATOM   2675  N   ASP A 173      10.503  60.009  40.157  1.00  8.91           N
ATOM   2676  CA  ASP A 173      10.579  61.215  41.016  1.00  9.31           C
ATOM   2677  C   ASP A 173      11.004  62.421  40.172  1.00  8.64           C
ATOM   2678  O   ASP A 173      10.715  63.547  40.601  1.00  9.94           O
ATOM   2679  CB  ASP A 173      11.485  60.957  42.207  1.00  9.75           C
ATOM   2680  CG  ASP A 173      12.857  60.511  41.830  1.00 10.55           C
ATOM   2681  OD1 ASP A 173      13.816  61.139  42.361  1.00 13.94           O
ATOM   2682  OD2 ASP A 173      13.019  59.640  40.987  1.00 11.96           O
ATOM   2683  H   ASP A 173      11.053  59.359  40.275  1.00 10.69           H
ATOM   2684  HA  ASP A 173       9.679  61.394  41.360  1.00 11.17           H
ATOM   2685 1HB  ASP A 173      11.554  61.770  42.731  1.00 11.70           H
ATOM   2686 2HB  ASP A 173      11.079  60.278  42.768  1.00 11.70           H
ATOM   2687  N   GLY A 174      11.607  62.258  39.003  1.00  8.82           N
ATOM   2688  CA  GLY A 174      11.822  63.387  38.124  1.00  8.91           C
ATOM   2689  C   GLY A 174      10.549  63.968  37.544  1.00  9.26           C
ATOM   2690  O   GLY A 174      10.538  65.113  37.092  1.00 10.01           O
ATOM   2691  H   GLY A 174      11.873  61.475  38.765  1.00 10.59           H
ATOM   2692 1HA  GLY A 174      12.285  64.082  38.617  1.00 10.69           H
ATOM   2693 2HA  GLY A 174      12.398  63.110  37.395  1.00 10.69           H
ATOM   2694  N   GLY A 175       9.468  63.158  37.492  1.00  8.80           N
ATOM   2695  CA  GLY A 175       8.183  63.611  36.968  1.00  9.62           C
ATOM   2696  C   GLY A 175       7.382  64.363  38.019  1.00  8.82           C
ATOM   2697  O   GLY A 175       6.850  63.793  38.966  1.00 10.57           O
ATOM   2698  H   GLY A 175       9.540  62.349  37.776  1.00 10.56           H
ATOM   2699 1HA  GLY A 175       8.334  64.191  36.205  1.00 11.54           H
ATOM   2700 2HA  GLY A 175       7.672  62.844  36.664  1.00 11.54           H
ATOM   2701  N   ALA A 176       7.330  65.675  37.872  1.00  8.85           N
ATOM   2702  CA  ALA A 176       6.651  66.555  38.791  1.00  8.68           C
ATOM   2703  C   ALA A 176       6.130  67.787  38.022  1.00  7.92           C
ATOM   2704  O   ALA A 176       6.510  68.015  36.864  1.00  9.31           O
ATOM   2705  CB  ALA A 176       7.566  67.012  39.931  1.00 10.75           C
ATOM   2706  H   ALA A 176       7.723  66.024  37.191  1.00 10.63           H
ATOM   2707  HA  ALA A 176       5.885  66.078  39.175  1.00 10.42           H
ATOM   2708 1HB  ALA A 176       7.888  66.245  40.410  1.00 16.12           H
ATOM   2709 2HB  ALA A 176       7.073  67.579  40.529  1.00 16.12           H
ATOM   2710 3HB  ALA A 176       8.309  67.499  39.569  1.00 16.12           H
ATOM   2711  N   ASP A 177       5.327  68.581  38.694  1.00  8.07           N
ATOM   2712  CA  ASP A 177       4.773  69.800  38.109  1.00  8.16           C
ATOM   2713  C   ASP A 177       5.609  71.036  38.454  1.00  8.54           C
ATOM   2714  O   ASP A 177       5.793  71.912  37.594  1.00  9.92           O
ATOM   2715  CB  ASP A 177       3.323  70.007  38.512  1.00  8.24           C
ATOM   2716  CG  ASP A 177       2.364  68.941  38.029  1.00  8.66           C
ATOM   2717  OD1 ASP A 177       2.652  68.358  36.939  1.00  8.61           O
ATOM   2718  OD2 ASP A 177       1.351  68.693  38.698  1.00  9.11           O
ATOM   2719  H   ASP A 177       5.121  68.377  39.504  1.00  9.68           H
ATOM   2720  HA  ASP A 177       4.795  69.694  37.135  1.00  9.80           H
ATOM   2721 1HB  ASP A 177       3.276  70.048  39.480  1.00  9.89           H
ATOM   2722 2HB  ASP A 177       3.028  70.865  38.168  1.00  9.89           H
ATOM   2723  N   LEU A 178       6.100  71.145  39.681  1.00  8.47           N
ATOM   2724  CA  LEU A 178       6.891  72.325  40.063  1.00  8.68           C
ATOM   2725  C   LEU A 178       7.862  71.945  41.173  1.00  8.61           C
ATOM   2726  O   LEU A 178       7.601  70.990  41.928  1.00  9.19           O
ATOM   2727  CB  LEU A 178       6.031  73.545  40.398  1.00  9.93           C
ATOM   2728  CG  LEU A 178       5.289  73.525  41.703  1.00  9.93           C
ATOM   2729  CD1 LEU A 178       4.627  74.892  41.951  1.00 11.42           C
ATOM   2730  CD2 LEU A 178       4.194  72.473  41.750  1.00 11.35           C
ATOM   2731  H   LEU A 178       5.954  70.522  40.257  1.00 10.16           H
ATOM   2732  HA  LEU A 178       7.433  72.567  39.283  1.00 10.42           H
ATOM   2733 1HB  LEU A 178       6.605  74.327  40.391  1.00 11.91           H
ATOM   2734 2HB  LEU A 178       5.382  73.658  39.686  1.00 11.91           H
ATOM   2735  HG  LEU A 178       5.927  73.349  42.426  1.00 11.91           H
ATOM   2736 1HD1 LEU A 178       4.158  74.874  42.789  1.00 17.13           H
ATOM   2737 2HD1 LEU A 178       4.007  75.081  41.242  1.00 17.13           H
ATOM   2738 3HD1 LEU A 178       5.301  75.575  41.976  1.00 17.13           H
ATOM   2739 1HD2 LEU A 178       3.755  72.505  42.603  1.00 17.03           H
ATOM   2740 2HD2 LEU A 178       4.581  71.603  41.621  1.00 17.03           H
ATOM   2741 3HD2 LEU A 178       3.555  72.645  41.054  1.00 17.03           H
ATOM   2742  N   LEU A 179       8.932  72.711  41.247  1.00  8.75           N
ATOM   2743  CA  LEU A 179      10.139  72.342  41.994  1.00  9.03           C
ATOM   2744  C   LEU A 179      10.554  73.475  42.952  1.00  9.24           C
ATOM   2745  O   LEU A 179      11.204  74.426  42.508  1.00 11.06           O
ATOM   2746  CB  LEU A 179      11.286  72.092  41.016  1.00  9.36           C
ATOM   2747  CG  LEU A 179      11.062  71.021  39.960  1.00  9.73           C
ATOM   2748  CD1 LEU A 179      12.301  70.914  39.069  1.00 11.42           C
ATOM   2749  CD2 LEU A 179      10.709  69.709  40.566  1.00 11.00           C
ATOM   2750  H   LEU A 179       8.921  73.466  40.836  1.00 10.50           H
ATOM   2751  HA  LEU A 179       9.967  71.526  42.510  1.00 10.83           H
ATOM   2752 1HB  LEU A 179      11.483  72.927  40.563  1.00 11.23           H
ATOM   2753 2HB  LEU A 179      12.073  71.850  41.529  1.00 11.23           H
ATOM   2754  HG  LEU A 179      10.311  71.305  39.398  1.00 11.68           H
ATOM   2755 1HD1 LEU A 179      12.500  71.775  38.693  1.00 17.12           H
ATOM   2756 2HD1 LEU A 179      12.134  70.286  38.363  1.00 17.12           H
ATOM   2757 3HD1 LEU A 179      13.047  70.615  39.594  1.00 17.12           H
ATOM   2758 1HD2 LEU A 179      10.577  69.060  39.871  1.00 16.50           H
ATOM   2759 2HD2 LEU A 179       9.901  69.800  41.077  1.00 16.50           H
ATOM   2760 3HD2 LEU A 179      11.421  69.421  41.142  1.00 16.50           H
ATOM   2761  N   PRO A 180      10.212  73.394  44.234  1.00  8.75           N
ATOM   2762  CA  PRO A 180      10.631  74.472  45.148  1.00  9.03           C
ATOM   2763  C   PRO A 180      12.098  74.440  45.520  1.00  8.40           C
ATOM   2764  O   PRO A 180      12.524  75.446  46.090  1.00  9.27           O
ATOM   2765  CB  PRO A 180       9.721  74.236  46.370  1.00  9.86           C
ATOM   2766  CG  PRO A 180       9.446  72.744  46.334  1.00 10.23           C
ATOM   2767  CD  PRO A 180       9.312  72.417  44.869  1.00 10.08           C
ATOM   2768  HA  PRO A 180      10.416  75.339  44.747  1.00 10.84           H
ATOM   2769 1HB  PRO A 180      10.171  74.487  47.192  1.00 11.83           H
ATOM   2770 2HB  PRO A 180       8.898  74.743  46.293  1.00 11.83           H
ATOM   2771 1HG  PRO A 180      10.179  72.248  46.732  1.00 12.27           H
ATOM   2772 2HG  PRO A 180       8.628  72.532  46.811  1.00 12.27           H
ATOM   2773 1HD  PRO A 180       9.596  71.508  44.684  1.00 12.09           H
ATOM   2774 2HD  PRO A 180       8.398  72.533  44.565  1.00 12.09           H
ATOM   2775  N   LEU A 181      12.827  73.362  45.269  1.00  7.99           N
ATOM   2776  CA  LEU A 181      14.189  73.212  45.790  1.00  8.28           C
ATOM   2777  C   LEU A 181      15.259  73.450  44.752  1.00  8.24           C
ATOM   2778  O   LEU A 181      16.458  73.324  45.071  1.00  9.04           O
ATOM   2779  CB  LEU A 181      14.413  71.818  46.410  1.00  8.86           C
ATOM   2780  CG  LEU A 181      13.360  71.372  47.442  1.00  8.98           C
ATOM   2781  CD1 LEU A 181      13.791  70.066  48.069  1.00 10.09           C
ATOM   2782  CD2 LEU A 181      13.100  72.420  48.503  1.00  9.44           C
ATOM   2783  H   LEU A 181      12.492  72.733  44.788  1.00  9.59           H
ATOM   2784  HA  LEU A 181      14.311  73.877  46.500  1.00  9.94           H
ATOM   2785 1HB  LEU A 181      14.434  71.165  45.694  1.00 10.63           H
ATOM   2786 2HB  LEU A 181      15.283  71.810  46.838  1.00 10.63           H
ATOM   2787  HG  LEU A 181      12.519  71.213  46.964  1.00 10.78           H
ATOM   2788 1HD1 LEU A 181      13.952  69.418  47.379  1.00 15.13           H
ATOM   2789 2HD1 LEU A 181      13.098  69.747  48.652  1.00 15.13           H
ATOM   2790 3HD1 LEU A 181      14.596  70.204  48.573  1.00 15.13           H
ATOM   2791 1HD2 LEU A 181      12.828  73.240  48.083  1.00 14.17           H
ATOM   2792 2HD2 LEU A 181      13.902  72.570  49.008  1.00 14.17           H
ATOM   2793 3HD2 LEU A 181      12.404  72.116  49.090  1.00 14.17           H
ATOM   2794  N   THR A 182      14.919  73.819  43.524  1.00  8.90           N
ATOM   2795  CA  THR A 182      15.902  73.997  42.461  1.00  8.71           C
ATOM   2796  C   THR A 182      17.010  74.950  42.928  1.00  9.05           C
ATOM   2797  O   THR A 182      16.715  76.001  43.480  1.00  9.71           O
ATOM   2798  CB  THR A 182      15.196  74.544  41.213  1.00  9.02           C
ATOM   2799  CG2 THR A 182      16.164  74.866  40.090  1.00  9.72           C
ATOM   2800  OG1 THR A 182      14.217  73.595  40.790  1.00 10.28           O
ATOM   2801  H   THR A 182      14.089  73.959  43.348  1.00 10.68           H
ATOM   2802  HA  THR A 182      16.300  73.127  42.247  1.00 10.46           H
ATOM   2803  HB  THR A 182      14.732  75.371  41.462  1.00 10.82           H
ATOM   2804 1HG2 THR A 182      15.677  75.204  39.335  1.00 14.58           H
ATOM   2805 2HG2 THR A 182      16.635  74.069  39.836  1.00 14.58           H
ATOM   2806 3HG2 THR A 182      16.792  75.528  40.388  1.00 14.58           H
ATOM   2807  N   GLY A 183      18.256  74.574  42.645  1.00  9.85           N
ATOM   2808  CA  GLY A 183      19.382  75.429  42.966  1.00 10.83           C
ATOM   2809  C   GLY A 183      20.012  75.156  44.295  1.00 10.78           C
ATOM   2810  O   GLY A 183      21.159  75.563  44.489  1.00 11.26           O
ATOM   2811  H   GLY A 183      18.394  73.814  42.266  1.00 11.82           H
ATOM   2812 1HA  GLY A 183      20.057  75.325  42.277  1.00 13.00           H
ATOM   2813 2HA  GLY A 183      19.085  76.352  42.948  1.00 13.00           H
ATOM   2814  N   LEU A 184      19.321  74.481  45.222  1.00  9.83           N
ATOM   2815  CA  LEU A 184      19.942  74.218  46.519  1.00  9.53           C
ATOM   2816  C   LEU A 184      20.911  73.072  46.478  1.00  9.34           C
ATOM   2817  O   LEU A 184      20.680  72.024  45.875  1.00  9.84           O
ATOM   2818  CB  LEU A 184      18.853  73.887  47.553  1.00  9.21           C
ATOM   2819  CG  LEU A 184      17.910  75.054  47.840  1.00  9.52           C
ATOM   2820  CD1 LEU A 184      16.762  74.516  48.681  1.00 10.83           C
ATOM   2821  CD2 LEU A 184      18.593  76.215  48.546  1.00 11.27           C
ATOM   2822  H   LEU A 184      18.523  74.206  45.056  1.00 11.80           H
ATOM   2823  HA  LEU A 184      20.418  75.024  46.810  1.00 11.43           H
ATOM   2824 1HB  LEU A 184      18.332  73.135  47.230  1.00 11.06           H
ATOM   2825 2HB  LEU A 184      19.279  73.617  48.381  1.00 11.06           H
ATOM   2826  HG  LEU A 184      17.547  75.378  46.989  1.00 11.43           H
ATOM   2827 1HD1 LEU A 184      16.342  73.786  48.221  1.00 16.25           H
ATOM   2828 2HD1 LEU A 184      16.119  75.213  48.829  1.00 16.25           H
ATOM   2829 3HD1 LEU A 184      17.101  74.209  49.526  1.00 16.25           H
ATOM   2830 1HD2 LEU A 184      19.312  76.543  48.001  1.00 16.90           H
ATOM   2831 2HD2 LEU A 184      18.941  75.916  49.390  1.00 16.90           H
ATOM   2832 3HD2 LEU A 184      17.957  76.918  48.694  1.00 16.90           H
ATOM   2833  N   THR A 185      22.037  73.221  47.177  1.00  9.51           N
ATOM   2834  CA  THR A 185      22.955  72.103  47.444  1.00  9.33           C
ATOM   2835  C   THR A 185      22.436  71.329  48.647  1.00  9.44           C
ATOM   2836  O   THR A 185      21.474  71.741  49.310  1.00  9.72           O
ATOM   2837  CB  THR A 185      24.397  72.573  47.654  1.00  9.90           C
ATOM   2838  CG2 THR A 185      24.847  73.498  46.547  1.00 11.12           C
ATOM   2839  OG1 THR A 185      24.440  73.255  48.907  1.00 11.06           O
ATOM   2840  H   THR A 185      22.234  74.000  47.483  1.00 11.41           H
ATOM   2841  HA  THR A 185      22.941  71.505  46.668  1.00 11.19           H
ATOM   2842  HB  THR A 185      24.990  71.794  47.688  1.00 11.88           H
ATOM   2843  HG1 THR A 185      24.476  74.071  48.984  1.00 16.59           H
ATOM   2844 1HG2 THR A 185      25.753  73.774  46.709  1.00 16.68           H
ATOM   2845 2HG2 THR A 185      24.277  74.270  46.523  1.00 16.68           H
ATOM   2846 3HG2 THR A 185      24.798  73.038  45.706  1.00 16.68           H
ATOM   2847  N   LYS A 186      23.027  70.167  48.906  1.00  9.48           N
ATOM   2848  CA  LYS A 186      22.490  69.327  49.989  1.00  9.48           C
ATOM   2849  C   LYS A 186      22.679  70.019  51.325  1.00  9.60           C
ATOM   2850  O   LYS A 186      21.757  70.077  52.147  1.00 10.46           O
ATOM   2851  CB  LYS A 186      23.170  67.958  49.957  1.00  9.77           C
ATOM   2852  CG  LYS A 186      22.436  66.898  50.715  1.00  9.85           C
ATOM   2853  CD  LYS A 186      21.135  66.477  50.038  1.00  9.56           C
ATOM   2854  CE  LYS A 186      20.516  65.270  50.714  1.00 10.41           C
ATOM   2855  NZ  LYS A 186      19.277  64.836  50.028  1.00  9.48           N
ATOM   2856  H   LYS A 186      23.709  69.911  48.449  1.00 11.38           H
ATOM   2857  HA  LYS A 186      21.530  69.201  49.838  1.00 11.38           H
ATOM   2858 1HB  LYS A 186      23.259  67.675  49.033  1.00 11.73           H
ATOM   2859 2HB  LYS A 186      24.063  68.044  50.326  1.00 11.73           H
ATOM   2860 1HG  LYS A 186      23.009  66.121  50.808  1.00 11.82           H
ATOM   2861 2HG  LYS A 186      22.237  67.227  51.606  1.00 11.82           H
ATOM   2862 1HD  LYS A 186      20.507  67.216  50.065  1.00 11.48           H
ATOM   2863 2HD  LYS A 186      21.311  66.268  49.108  1.00 11.48           H
ATOM   2864 1HE  LYS A 186      21.155  64.540  50.714  1.00 12.49           H
ATOM   2865 2HE  LYS A 186      20.312  65.489  51.637  1.00 12.49           H
ATOM   2866 1HZ  LYS A 186      18.938  64.129  50.449  1.00 14.22           H
ATOM   2867 2HZ  LYS A 186      19.466  64.618  49.186  1.00 14.22           H
ATOM   2868 3HZ  LYS A 186      18.685  65.500  50.037  1.00 14.22           H
ATOM   2869  N   ARG A 187      23.864  70.583  51.567  1.00 10.13           N
ATOM   2870  CA  ARG A 187      24.150  71.311  52.802  1.00 11.24           C
ATOM   2871  C   ARG A 187      23.245  72.496  52.934  1.00 10.16           C
ATOM   2872  O   ARG A 187      22.813  72.863  54.034  1.00 11.03           O
ATOM   2873  CB  ARG A 187      25.571  71.683  52.876  1.00 14.64           C
ATOM   2874  CG  ARG A 187      26.269  72.666  52.069  1.00 18.80           C
ATOM   2875  CD  ARG A 187      27.639  73.018  52.732  1.00 17.14           C
ATOM   2876  NE  ARG A 187      28.540  71.884  52.703  1.00 15.43           N
ATOM   2877  CZ  ARG A 187      29.554  71.728  51.846  1.00 14.26           C
ATOM   2878  NH1 ARG A 187      29.875  72.563  50.897  1.00 14.34           N
ATOM   2879  NH2 ARG A 187      30.307  70.643  51.916  1.00 14.93           N
ATOM   2880  H   ARG A 187      24.483  70.515  50.973  1.00 12.15           H
ATOM   2881  HA  ARG A 187      23.962  70.709  53.552  1.00 13.48           H
ATOM   2882 1HB  ARG A 187      25.720  71.951  53.796  1.00 17.57           H
ATOM   2883 2HB  ARG A 187      26.061  70.855  52.755  1.00 17.57           H
ATOM   2884 1HG  ARG A 187      26.418  72.311  51.178  1.00 22.56           H
ATOM   2885 2HG  ARG A 187      25.728  73.467  51.989  1.00 22.56           H
ATOM   2886 1HD  ARG A 187      28.043  73.763  52.261  1.00 20.56           H
ATOM   2887 2HD  ARG A 187      27.491  73.288  53.652  1.00 20.56           H
ATOM   2888  HE  ARG A 187      28.413  71.262  53.283  1.00 18.52           H
ATOM   2889 1HH1 ARG A 187      30.535  72.386  50.375  1.00 17.21           H
ATOM   2890 2HH1 ARG A 187      29.428  73.290  50.794  1.00 17.21           H
ATOM   2891 1HH2 ARG A 187      30.952  70.531  51.358  1.00 17.91           H
ATOM   2892 2HH2 ARG A 187      30.151  70.049  52.518  1.00 17.91           H
ATOM   2893  N   GLN A 188      22.904  73.205  51.871  1.00 10.68           N
ATOM   2894  CA  GLN A 188      22.051  74.338  51.900  1.00 10.24           C
ATOM   2895  C   GLN A 188      20.642  73.900  52.291  1.00  9.77           C
ATOM   2896  O   GLN A 188      19.973  74.608  53.058  1.00 10.41           O
ATOM   2897  CB  GLN A 188      22.009  75.082  50.562  1.00 10.44           C
ATOM   2898  CG  GLN A 188      23.311  75.836  50.340  1.00 10.82           C
ATOM   2899  CD  GLN A 188      23.432  76.395  48.963  1.00 10.54           C
ATOM   2900  NE2 GLN A 188      24.446  77.206  48.736  1.00 12.45           N
ATOM   2901  OE1 GLN A 188      22.606  76.100  48.050  1.00 11.50           O
ATOM   2902  H   GLN A 188      23.221  72.963  51.110  1.00 12.82           H
ATOM   2903  HA  GLN A 188      22.383  74.955  52.585  1.00 12.28           H
ATOM   2904 1HB  GLN A 188      21.872  74.448  49.841  1.00 12.52           H
ATOM   2905 2HB  GLN A 188      21.267  75.707  50.561  1.00 12.52           H
ATOM   2906 1HG  GLN A 188      23.370  76.561  50.981  1.00 12.99           H
ATOM   2907 2HG  GLN A 188      24.055  75.235  50.503  1.00 12.99           H
ATOM   2908 1HE2 GLN A 188      24.557  77.548  47.954  1.00 14.94           H
ATOM   2909 2HE2 GLN A 188      24.996  77.394  49.370  1.00 14.94           H
ATOM   2910  N   GLY A 189      20.194  72.749  51.791  1.00 10.57           N
ATOM   2911  CA  GLY A 189      18.887  72.260  52.253  1.00 10.69           C
ATOM   2912  C   GLY A 189      18.861  71.994  53.739  1.00 10.86           C
ATOM   2913  O   GLY A 189      17.886  72.299  54.429  1.00 11.42           O
ATOM   2914  H   GLY A 189      20.655  72.306  51.216  1.00 12.68           H
ATOM   2915 1HA  GLY A 189      18.207  72.918  52.037  1.00 12.83           H
ATOM   2916 2HA  GLY A 189      18.669  71.441  51.780  1.00 12.83           H
ATOM   2917  N   ARG A 190      19.957  71.473  54.286  1.00 11.27           N
ATOM   2918  CA  ARG A 190      20.048  71.285  55.726  1.00 12.19           C
ATOM   2919  C   ARG A 190      19.927  72.636  56.436  1.00 11.46           C
ATOM   2920  O   ARG A 190      19.226  72.773  57.448  1.00 11.98           O
ATOM   2921  CB  ARG A 190      21.369  70.628  56.133  1.00 13.68           C
ATOM   2922  CG  ARG A 190      21.673  69.273  55.609  1.00 15.16           C
ATOM   2923  CD  ARG A 190      22.723  68.521  56.461  1.00 18.73           C
ATOM   2924  NE  ARG A 190      24.024  69.110  56.419  1.00 23.41           N
ATOM   2925  CZ  ARG A 190      24.986  68.970  55.519  1.00 27.14           C
ATOM   2926  NH1 ARG A 190      24.769  68.154  54.487  1.00 21.61           N
ATOM   2927  NH2 ARG A 190      26.098  69.683  55.760  1.00 29.03           N
ATOM   2928  H   ARG A 190      20.617  71.245  53.784  1.00 13.52           H
ATOM   2929  HA  ARG A 190      19.309  70.710  56.016  1.00 14.62           H
ATOM   2930 1HB  ARG A 190      22.089  71.219  55.860  1.00 16.42           H
ATOM   2931 2HB  ARG A 190      21.390  70.582  57.102  1.00 16.42           H
ATOM   2932 1HG  ARG A 190      20.855  68.753  55.585  1.00 18.19           H
ATOM   2933 2HG  ARG A 190      22.001  69.352  54.700  1.00 18.19           H
ATOM   2934 1HD  ARG A 190      22.420  68.497  57.382  1.00 22.48           H
ATOM   2935 2HD  ARG A 190      22.784  67.605  56.147  1.00 22.48           H
ATOM   2936  HE  ARG A 190      24.210  69.634  57.075  1.00 28.10           H
ATOM   2937 1HH1 ARG A 190      24.020  67.736  54.420  1.00 25.93           H
ATOM   2938 2HH1 ARG A 190      25.377  68.045  53.889  1.00 25.93           H
ATOM   2939 1HH2 ARG A 190      26.146  70.184  56.457  1.00 34.83           H
ATOM   2940 2HH2 ARG A 190      26.763  69.640  55.216  1.00 34.83           H
ATOM   2941  N   THR A 191      20.598  73.674  55.888  1.00 11.31           N
ATOM   2942  CA  THR A 191      20.499  75.001  56.527  1.00 12.10           C
ATOM   2943  C   THR A 191      19.101  75.527  56.542  1.00 11.18           C
ATOM   2944  O   THR A 191      18.673  76.137  57.519  1.00 12.41           O
ATOM   2945  CB  THR A 191      21.508  75.900  55.812  1.00 12.81           C
ATOM   2946  CG2 THR A 191      21.475  77.305  56.307  1.00 14.85           C
ATOM   2947  OG1 THR A 191      22.844  75.368  56.018  1.00 14.21           O
ATOM   2948  H   THR A 191      21.074  73.563  55.180  1.00 13.58           H
ATOM   2949  HA  THR A 191      20.792  74.906  57.458  1.00 14.52           H
ATOM   2950  HB  THR A 191      21.310  75.898  54.853  1.00 15.38           H
ATOM   2951 1HG2 THR A 191      22.121  77.829  55.827  1.00 22.28           H
ATOM   2952 2HG2 THR A 191      21.685  77.320  57.244  1.00 22.28           H
ATOM   2953 3HG2 THR A 191      20.599  77.673  56.169  1.00 22.28           H
ATOM   2954  N   LEU A 192      18.357  75.335  55.461  1.00 10.55           N
ATOM   2955  CA  LEU A 192      16.962  75.772  55.421  1.00 10.42           C
ATOM   2956  C   LEU A 192      16.126  74.987  56.428  1.00 10.15           C
ATOM   2957  O   LEU A 192      15.285  75.577  57.143  1.00 10.75           O
ATOM   2958  CB  LEU A 192      16.333  75.671  54.039  1.00 10.29           C
ATOM   2959  CG ALEU A 192      16.478  76.870  53.098  0.51 10.78           C
ATOM   2960  CG BLEU A 192      17.048  76.429  52.919  0.49 12.01           C
ATOM   2961  CD1ALEU A 192      17.935  77.101  52.687  0.51 12.71           C
ATOM   2962  CD2ALEU A 192      15.606  76.644  51.880  0.51 11.39           C
ATOM   2963  CD1BLEU A 192      16.100  76.631  51.758  0.49 13.39           C
ATOM   2964  CD2BLEU A 192      17.577  77.772  53.426  0.49 12.21           C
ATOM   2965  H   LEU A 192      18.700  74.948  54.773  1.00 12.66           H
ATOM   2966  HA  LEU A 192      16.939  76.714  55.689  1.00 12.50           H
ATOM   2967 1HB  LEU A 192      16.713  74.897  53.596  1.00 12.35           H
ATOM   2968 2HB  LEU A 192      15.386  75.498  54.156  1.00 12.35           H
ATOM   2969  HG ALEU A 192      16.157  77.670  53.564  0.51 12.93           H
ATOM   2970  HG BLEU A 192      17.807  75.890  52.612  0.49 14.41           H
ATOM   2971 1HD1ALEU A 192      18.469  77.244  53.472  0.51 19.07           H
ATOM   2972 2HD1ALEU A 192      17.988  77.873  52.119  0.51 19.07           H
ATOM   2973 3HD1ALEU A 192      18.260  76.332  52.215  0.51 19.07           H
ATOM   2974 1HD2ALEU A 192      14.698  76.501  52.158  0.51 17.08           H
ATOM   2975 2HD2ALEU A 192      15.918  75.873  51.401  0.51 17.08           H
ATOM   2976 3HD2ALEU A 192      15.648  77.414  51.308  0.51 17.08           H
ATOM   2977 1HD1BLEU A 192      16.549  77.110  51.058  0.49 20.08           H
ATOM   2978 2HD1BLEU A 192      15.337  77.135  52.052  0.49 20.08           H
ATOM   2979 3HD1BLEU A 192      15.811  75.777  51.428  0.49 20.08           H
ATOM   2980 1HD2BLEU A 192      18.179  77.624  54.158  0.49 18.32           H
ATOM   2981 2HD2BLEU A 192      16.841  78.314  53.721  0.49 18.32           H
ATOM   2982 3HD2BLEU A 192      18.040  78.222  52.715  0.49 18.32           H
ATOM   2983  N   LEU A 193      16.326  73.678  56.517  1.00 10.23           N
ATOM   2984  CA  LEU A 193      15.610  72.876  57.513  1.00 10.26           C
ATOM   2985  C   LEU A 193      15.886  73.377  58.934  1.00 11.16           C
ATOM   2986  O   LEU A 193      14.970  73.412  59.741  1.00 12.33           O
ATOM   2987  CB  LEU A 193      15.940  71.406  57.381  1.00 11.05           C
ATOM   2988  CG  LEU A 193      15.232  70.700  56.208  1.00 11.13           C
ATOM   2989  CD1 LEU A 193      15.887  69.360  55.917  1.00 13.18           C
ATOM   2990  CD2 LEU A 193      13.753  70.575  56.463  1.00 11.74           C
ATOM   2991  H   LEU A 193      16.882  73.295  55.983  1.00 12.27           H
ATOM   2992  HA  LEU A 193      14.650  72.981  57.344  1.00 12.31           H
ATOM   2993 1HB  LEU A 193      16.899  71.312  57.267  1.00 13.26           H
ATOM   2994 2HB  LEU A 193      15.697  70.957  58.205  1.00 13.26           H
ATOM   2995  HG  LEU A 193      15.347  71.263  55.414  1.00 13.35           H
ATOM   2996 1HD1 LEU A 193      16.826  69.488  55.767  1.00 19.77           H
ATOM   2997 2HD1 LEU A 193      15.488  68.972  55.135  1.00 19.77           H
ATOM   2998 3HD1 LEU A 193      15.760  68.772  56.665  1.00 19.77           H
ATOM   2999 1HD2 LEU A 193      13.384  71.444  56.641  1.00 17.61           H
ATOM   3000 2HD2 LEU A 193      13.606  70.004  57.221  1.00 17.61           H
ATOM   3001 3HD2 LEU A 193      13.325  70.198  55.691  1.00 17.61           H
ATOM   3002  N   LYS A 194      17.143  73.733  59.217  1.00 11.31           N
ATOM   3003  CA  LYS A 194      17.463  74.281  60.518  1.00 13.03           C
ATOM   3004  C   LYS A 194      16.722  75.572  60.798  1.00 12.66           C
ATOM   3005  O   LYS A 194      16.177  75.783  61.872  1.00 14.21           O
ATOM   3006  CB  LYS A 194      18.962  74.559  60.600  1.00 14.58           C
ATOM   3007  CG  LYS A 194      19.755  73.303  60.712  1.00 16.30           C
ATOM   3008  CD  LYS A 194      21.263  73.566  60.632  1.00 18.62           C
ATOM   3009  CE  LYS A 194      22.005  72.328  61.010  1.00 20.34           C
ATOM   3010  NZ  LYS A 194      21.949  72.252  62.555  1.00 21.59           N
ATOM   3011  H   LYS A 194      17.761  73.636  58.627  1.00 13.58           H
ATOM   3012  HA  LYS A 194      17.225  73.624  61.205  1.00 15.63           H
ATOM   3013 1HB  LYS A 194      19.241  75.043  59.807  1.00 17.49           H
ATOM   3014 2HB  LYS A 194      19.142  75.120  61.371  1.00 17.49           H
ATOM   3015 1HG  LYS A 194      19.551  72.871  61.556  1.00 19.56           H
ATOM   3016 2HG  LYS A 194      19.498  72.699  59.998  1.00 19.56           H
ATOM   3017 1HD  LYS A 194      21.503  73.829  59.730  1.00 22.35           H
ATOM   3018 2HD  LYS A 194      21.503  74.288  61.234  1.00 22.35           H
ATOM   3019 1HE  LYS A 194      21.587  71.546  60.615  1.00 24.41           H
ATOM   3020 2HE  LYS A 194      22.925  72.376  60.705  1.00 24.41           H
ATOM   3021 1HZ  LYS A 194      22.382  71.525  62.833  1.00 32.38           H
ATOM   3022 2HZ  LYS A 194      21.100  72.210  62.819  1.00 32.38           H
ATOM   3023 3HZ  LYS A 194      22.332  72.976  62.902  1.00 32.38           H
ATOM   3024  N   GLU A 195      16.691  76.452  59.790  1.00 12.72           N
ATOM   3025  CA  GLU A 195      15.965  77.708  59.959  1.00 12.64           C
ATOM   3026  C   GLU A 195      14.485  77.453  60.246  1.00 13.06           C
ATOM   3027  O   GLU A 195      13.857  78.204  60.996  1.00 14.85           O
ATOM   3028  CB  GLU A 195      16.146  78.575  58.718  1.00 14.60           C
ATOM   3029  CG  GLU A 195      15.499  79.930  58.810  1.00 16.52           C
ATOM   3030  CD  GLU A 195      16.032  80.793  59.930  1.00 21.27           C
ATOM   3031  OE1 GLU A 195      17.237  80.717  60.230  1.00 26.07           O
ATOM   3032  OE2 GLU A 195      15.218  81.583  60.466  1.00 28.60           O
ATOM   3033  H   GLU A 195      17.095  76.279  59.051  1.00 15.26           H
ATOM   3034  HA  GLU A 195      16.349  78.184  60.725  1.00 15.17           H
ATOM   3035 1HB  GLU A 195      17.095  78.694  58.558  1.00 17.52           H
ATOM   3036 2HB  GLU A 195      15.776  78.105  57.954  1.00 17.52           H
ATOM   3037 1HG  GLU A 195      15.629  80.396  57.969  1.00 19.82           H
ATOM   3038 2HG  GLU A 195      14.544  79.812  58.936  1.00 19.82           H
ATOM   3039  N   LEU A 196      13.931  76.418  59.652  1.00 12.35           N
ATOM   3040  CA  LEU A 196      12.537  76.018  59.821  1.00 12.06           C
ATOM   3041  C   LEU A 196      12.269  75.231  61.090  1.00 12.12           C
ATOM   3042  O   LEU A 196      11.086  74.954  61.396  1.00 13.58           O
ATOM   3043  CB  LEU A 196      12.054  75.224  58.587  1.00 11.53           C
ATOM   3044  CG  LEU A 196      12.020  76.006  57.283  1.00 11.85           C
ATOM   3045  CD1 LEU A 196      11.780  75.032  56.134  1.00 13.88           C
ATOM   3046  CD2 LEU A 196      10.978  77.102  57.328  1.00 14.23           C
ATOM   3047  H   LEU A 196      14.423  75.945  59.129  1.00 14.82           H
ATOM   3048  HA  LEU A 196      12.001  76.838  59.868  1.00 14.47           H
ATOM   3049 1HB  LEU A 196      12.636  74.456  58.469  1.00 13.84           H
ATOM   3050 2HB  LEU A 196      11.162  74.888  58.767  1.00 13.84           H
ATOM   3051  HG  LEU A 196      12.897  76.422  57.152  1.00 14.22           H
ATOM   3052 1HD1 LEU A 196      12.460  74.354  56.143  1.00 20.82           H
ATOM   3053 2HD1 LEU A 196      11.812  75.507  55.300  1.00 20.82           H
ATOM   3054 3HD1 LEU A 196      10.918  74.622  56.236  1.00 20.82           H
ATOM   3055 1HD2 LEU A 196      10.980  77.579  56.495  1.00 21.34           H
ATOM   3056 2HD2 LEU A 196      11.182  77.708  58.044  1.00 21.34           H
ATOM   3057 3HD2 LEU A 196      10.112  76.714  57.473  1.00 21.34           H
ATOM   3058  N   GLY A 197      13.320  74.873  61.844  1.00 13.10           N
ATOM   3059  CA  GLY A 197      13.085  74.131  63.082  1.00 13.77           C
ATOM   3060  C   GLY A 197      12.949  72.652  62.941  1.00 13.44           C
ATOM   3061  O   GLY A 197      12.383  71.991  63.826  1.00 15.53           O
ATOM   3062  H   GLY A 197      14.120  75.077  61.602  1.00 15.72           H
ATOM   3063 1HA  GLY A 197      13.820  74.312  63.690  1.00 16.53           H
ATOM   3064 2HA  GLY A 197      12.277  74.473  63.494  1.00 16.53           H
ATOM   3065  N   ALA A 198      13.457  72.055  61.867  1.00 12.85           N
ATOM   3066  CA  ALA A 198      13.222  70.647  61.667  1.00 12.66           C
ATOM   3067  C   ALA A 198      13.982  69.784  62.645  1.00 14.38           C
ATOM   3068  O   ALA A 198      15.069  70.121  63.098  1.00 14.57           O
ATOM   3069  CB  ALA A 198      13.680  70.240  60.249  1.00 14.76           C
ATOM   3070  H   ALA A 198      13.921  72.504  61.298  1.00 15.42           H
ATOM   3071  HA  ALA A 198      12.263  70.466  61.759  1.00 15.19           H
ATOM   3072 1HB  ALA A 198      13.215  70.771  59.598  1.00 22.14           H
ATOM   3073 2HB  ALA A 198      13.483  69.312  60.104  1.00 22.14           H
ATOM   3074 3HB  ALA A 198      14.625  70.384  60.165  1.00 22.14           H
ATOM   3075  N   PRO A 199      13.447  68.614  62.973  1.00 16.18           N
ATOM   3076  CA  PRO A 199      14.219  67.652  63.771  1.00 16.95           C
ATOM   3077  C   PRO A 199      15.445  67.151  63.019  1.00 15.13           C
ATOM   3078  O   PRO A 199      15.395  66.725  61.880  1.00 16.12           O
ATOM   3079  CB  PRO A 199      13.244  66.498  63.999  1.00 20.79           C
ATOM   3080  CG  PRO A 199      11.970  66.818  63.332  1.00 24.37           C
ATOM   3081  CD  PRO A 199      12.121  68.086  62.601  1.00 18.22           C
ATOM   3082  HA  PRO A 199      14.482  68.050  64.627  1.00 20.34           H
ATOM   3083 1HB  PRO A 199      13.612  65.678  63.634  1.00 24.95           H
ATOM   3084 2HB  PRO A 199      13.098  66.372  64.949  1.00 24.95           H
ATOM   3085 1HG  PRO A 199      11.733  66.108  62.715  1.00 29.25           H
ATOM   3086 2HG  PRO A 199      11.263  66.898  63.991  1.00 29.25           H
ATOM   3087 1HD  PRO A 199      12.071  67.935  61.644  1.00 21.86           H
ATOM   3088 2HD  PRO A 199      11.423  68.709  62.855  1.00 21.86           H
ATOM   3089  N   GLU A 200      16.579  67.217  63.744  1.00 15.98           N
ATOM   3090  CA  GLU A 200      17.855  66.962  63.118  1.00 16.05           C
ATOM   3091  C   GLU A 200      17.980  65.569  62.541  1.00 14.76           C
ATOM   3092  O   GLU A 200      18.764  65.363  61.591  1.00 15.51           O
ATOM   3093  CB  GLU A 200      19.008  67.249  64.084  1.00 20.16           C
ATOM   3094  CG AGLU A 200      19.008  66.627  65.454  0.52 20.31           C
ATOM   3095  CG BGLU A 200      19.218  66.192  65.154  0.48 22.02           C
ATOM   3096  CD AGLU A 200      20.188  67.376  66.078  0.52 21.77           C
ATOM   3097  CD BGLU A 200      20.428  66.290  66.064  0.48 26.76           C
ATOM   3098  OE1AGLU A 200      21.213  66.808  66.451  0.52 21.55           O
ATOM   3099  OE2AGLU A 200      19.985  68.612  66.146  0.52 23.33           O
ATOM   3100  OE1BGLU A 200      20.862  67.415  66.389  0.48 18.68           O
ATOM   3101  OE2BGLU A 200      21.017  65.261  66.526  0.48 20.81           O
ATOM   3102  H   GLU A 200      16.543  67.410  64.581  1.00 19.17           H
ATOM   3103 1HB AGLU A 200      19.829  66.980  63.643  1.00 24.20           H
ATOM   3104 2HB AGLU A 200      19.054  68.211  64.202  1.00 24.20           H
ATOM   3105  HA  GLU A 200      17.941  67.591  62.371  1.00 19.26           H
ATOM   3106 1HG AGLU A 200      18.179  66.799  65.928  0.52 24.37           H
ATOM   3107 2HG AGLU A 200      19.167  65.671  65.416  0.52 24.37           H
ATOM   3108 1HG BGLU A 200      18.428  66.186  65.718  0.48 26.42           H
ATOM   3109 2HG BGLU A 200      19.255  65.330  64.710  0.48 26.42           H
ATOM   3110  N   ARG A 201      17.273  64.585  63.088  1.00 14.47           N
ATOM   3111  CA  ARG A 201      17.380  63.248  62.523  1.00 15.99           C
ATOM   3112  C   ARG A 201      17.118  63.211  61.013  1.00 17.18           C
ATOM   3113  O   ARG A 201      17.716  62.387  60.287  1.00 22.53           O
ATOM   3114  CB  ARG A 201      16.419  62.273  63.198  1.00 24.19           C
ATOM   3115  CG  ARG A 201      16.251  60.992  62.456  1.00 26.85           C
ATOM   3116  CD  ARG A 201      17.558  60.207  62.273  1.00 33.25           C
ATOM   3117  NE  ARG A 201      17.137  59.007  61.521  1.00 30.47           N
ATOM   3118  CZ  ARG A 201      17.966  58.017  61.212  1.00 30.31           C
ATOM   3119  NH1 ARG A 201      19.250  58.107  61.586  1.00 33.62           N
ATOM   3120  NH2 ARG A 201      17.447  57.007  60.545  1.00 55.71           N
ATOM   3121  H   ARG A 201      16.761  64.736  63.763  1.00 17.37           H
ATOM   3122  HA  ARG A 201      18.293  62.927  62.679  1.00 19.19           H
ATOM   3123 1HB  ARG A 201      16.746  62.077  64.090  1.00 29.03           H
ATOM   3124 2HB  ARG A 201      15.552  62.699  63.288  1.00 29.03           H
ATOM   3125 1HG  ARG A 201      15.615  60.436  62.934  1.00 32.21           H
ATOM   3126 2HG  ARG A 201      15.876  61.184  61.582  1.00 32.21           H
ATOM   3127 1HD  ARG A 201      18.207  60.723  61.770  1.00 39.90           H
ATOM   3128 2HD  ARG A 201      17.941  59.964  63.130  1.00 39.90           H
ATOM   3129  HE  ARG A 201      16.316  58.947  61.271  1.00 36.57           H
ATOM   3130 1HH1 ARG A 201      19.800  57.475  61.391  1.00 40.34           H
ATOM   3131 2HH1 ARG A 201      19.524  58.797  62.021  1.00 40.34           H
ATOM   3132 1HH2 ARG A 201      16.613  57.014  60.334  1.00 66.86           H
ATOM   3133 2HH2 ARG A 201      17.942  56.340  60.321  1.00 66.86           H
ATOM   3134  N   LEU A 202      16.257  64.112  60.569  1.00 15.27           N
ATOM   3135  CA  LEU A 202      15.871  64.069  59.146  1.00 15.41           C
ATOM   3136  C   LEU A 202      16.923  64.585  58.211  1.00 15.89           C
ATOM   3137  O   LEU A 202      16.835  64.298  57.003  1.00 20.36           O
ATOM   3138  CB  LEU A 202      14.527  64.790  58.980  1.00 15.60           C
ATOM   3139  CG  LEU A 202      13.409  64.185  59.828  1.00 16.82           C
ATOM   3140  CD1 LEU A 202      12.133  64.996  59.686  1.00 20.42           C
ATOM   3141  CD2 LEU A 202      13.162  62.743  59.490  1.00 19.89           C
ATOM   3142  H   LEU A 202      15.930  64.708  61.097  1.00 18.33           H
ATOM   3143  HA  LEU A 202      15.721  63.127  58.918  1.00 18.49           H
ATOM   3144 1HB  LEU A 202      14.638  65.722  59.224  1.00 18.72           H
ATOM   3145 2HB  LEU A 202      14.266  64.758  58.047  1.00 18.72           H
ATOM   3146  HG  LEU A 202      13.688  64.229  60.767  1.00 20.18           H
ATOM   3147 1HD1 LEU A 202      12.310  65.913  59.907  1.00 30.63           H
ATOM   3148 2HD1 LEU A 202      11.464  64.647  60.279  1.00 30.63           H
ATOM   3149 3HD1 LEU A 202      11.818  64.941  58.781  1.00 30.63           H
ATOM   3150 1HD2 LEU A 202      13.977  62.247  59.591  1.00 29.83           H
ATOM   3151 2HD2 LEU A 202      12.856  62.675  58.583  1.00 29.83           H
ATOM   3152 3HD2 LEU A 202      12.494  62.386  60.081  1.00 29.83           H
ATOM   3153  N   TYR A 203      17.894  65.344  58.712  1.00 14.74           N
ATOM   3154  CA  TYR A 203      18.982  65.764  57.830  1.00 15.50           C
ATOM   3155  C   TYR A 203      20.331  65.189  58.262  1.00 15.38           C
ATOM   3156  O   TYR A 203      21.293  65.365  57.502  1.00 20.27           O
ATOM   3157  CB  TYR A 203      19.016  67.264  57.681  1.00 15.47           C
ATOM   3158  CG  TYR A 203      19.114  68.087  58.938  1.00 14.35           C
ATOM   3159  CD1 TYR A 203      20.310  68.167  59.638  1.00 16.27           C
ATOM   3160  CD2 TYR A 203      18.030  68.770  59.428  1.00 15.12           C
ATOM   3161  CE1 TYR A 203      20.434  68.906  60.796  1.00 16.69           C
ATOM   3162  CE2 TYR A 203      18.133  69.535  60.586  1.00 15.63           C
ATOM   3163  CZ  TYR A 203      19.344  69.610  61.276  1.00 16.27           C
ATOM   3164  OH  TYR A 203      19.493  70.352  62.426  1.00 19.28           O
ATOM   3165  H   TYR A 203      17.882  65.582  59.539  1.00 17.69           H
ATOM   3166  HA  TYR A 203      18.787  65.395  56.944  1.00 18.60           H
ATOM   3167 1HB  TYR A 203      19.771  67.491  57.116  1.00 18.56           H
ATOM   3168 2HB  TYR A 203      18.213  67.536  57.208  1.00 18.56           H
ATOM   3169  HD1 TYR A 203      21.052  67.708  59.315  1.00 19.52           H
ATOM   3170  HD2 TYR A 203      17.216  68.722  58.981  1.00 18.15           H
ATOM   3171  HE1 TYR A 203      21.244  68.930  61.252  1.00 20.03           H
ATOM   3172  HE2 TYR A 203      17.392  70.000  60.901  1.00 18.75           H
ATOM   3173  HH  TYR A 203      18.783  70.721  62.606  1.00 28.92           H
ATOM   3174  N   LEU A 204      20.421  64.481  59.360  1.00 14.01           N
ATOM   3175  CA  LEU A 204      21.669  63.803  59.724  1.00 14.99           C
ATOM   3176  C   LEU A 204      21.791  62.429  59.143  1.00 13.68           C
ATOM   3177  O   LEU A 204      22.879  61.847  58.941  1.00 15.07           O
ATOM   3178  CB  LEU A 204      21.830  63.782  61.249  1.00 17.49           C
ATOM   3179  CG  LEU A 204      22.001  65.134  61.897  1.00 19.98           C
ATOM   3180  CD1 LEU A 204      22.198  64.982  63.407  1.00 26.11           C
ATOM   3181  CD2 LEU A 204      23.147  65.921  61.295  1.00 22.58           C
ATOM   3182  H   LEU A 204      19.736  64.412  59.875  1.00 16.81           H
ATOM   3183  HA  LEU A 204      22.406  64.338  59.361  1.00 17.99           H
ATOM   3184 1HB  LEU A 204      21.050  63.354  61.634  1.00 20.98           H
ATOM   3185 2HB  LEU A 204      22.601  63.236  61.469  1.00 20.98           H
ATOM   3186  HG  LEU A 204      21.177  65.644  61.751  1.00 23.98           H
ATOM   3187 1HD1 LEU A 204      22.307  65.849  63.805  1.00 39.16           H
ATOM   3188 2HD1 LEU A 204      22.980  64.452  63.576  1.00 39.16           H
ATOM   3189 3HD1 LEU A 204      21.430  64.550  63.788  1.00 39.16           H
ATOM   3190 1HD2 LEU A 204      23.222  66.768  61.739  1.00 33.87           H
ATOM   3191 2HD2 LEU A 204      22.981  66.063  60.360  1.00 33.87           H
ATOM   3192 3HD2 LEU A 204      23.964  65.429  61.403  1.00 33.87           H
ATOM   3193  N   LYS A 205      20.672  61.779  58.837  1.00 13.47           N
ATOM   3194  CA  LYS A 205      20.637  60.431  58.264  1.00 12.63           C
ATOM   3195  C   LYS A 205      21.266  60.432  56.905  1.00 11.89           C
ATOM   3196  O   LYS A 205      21.376  61.470  56.240  1.00 12.61           O
ATOM   3197  CB  LYS A 205      19.190  59.939  58.214  1.00 12.78           C
ATOM   3198  CG  LYS A 205      18.299  60.773  57.289  1.00 13.44           C
ATOM   3199  CD  LYS A 205      16.839  60.433  57.389  1.00 13.28           C
ATOM   3200  CE  LYS A 205      16.538  59.035  56.918  1.00 14.34           C
ATOM   3201  NZ  LYS A 205      15.134  58.621  57.125  1.00 16.07           N
ATOM   3202  H   LYS A 205      19.923  62.174  58.984  1.00 16.17           H
ATOM   3203  HA  LYS A 205      21.150  59.832  58.844  1.00 15.16           H
ATOM   3204 1HB  LYS A 205      19.182  59.017  57.911  1.00 15.34           H
ATOM   3205 2HB  LYS A 205      18.820  59.959  59.110  1.00 15.34           H
ATOM   3206 1HG  LYS A 205      18.417  61.712  57.505  1.00 16.13           H
ATOM   3207 2HG  LYS A 205      18.589  60.642  56.373  1.00 16.13           H
ATOM   3208 1HD  LYS A 205      16.554  60.525  58.312  1.00 15.94           H
ATOM   3209 2HD  LYS A 205      16.329  61.063  56.857  1.00 15.94           H
ATOM   3210 1HE  LYS A 205      16.745  58.973  55.972  1.00 17.21           H
ATOM   3211 2HE  LYS A 205      17.118  58.416  57.387  1.00 17.21           H
ATOM   3212 1HZ  LYS A 205      15.023  57.789  56.828  1.00 24.11           H
ATOM   3213 2HZ  LYS A 205      14.594  59.170  56.679  1.00 24.11           H
ATOM   3214 3HZ  LYS A 205      14.940  58.654  57.993  1.00 24.11           H
ATOM   3215  N   GLU A 206      21.672  59.257  56.413  1.00 11.73           N
ATOM   3216  CA  GLU A 206      22.185  59.182  55.060  1.00 10.93           C
ATOM   3217  C   GLU A 206      21.065  59.309  54.047  1.00 10.84           C
ATOM   3218  O   GLU A 206      20.033  58.619  54.112  1.00 10.97           O
ATOM   3219  CB  GLU A 206      22.897  57.842  54.831  1.00 12.54           C
ATOM   3220  CG  GLU A 206      24.224  57.733  55.557  1.00 12.73           C
ATOM   3221  CD  GLU A 206      25.321  58.618  55.026  1.00 16.06           C
ATOM   3222  OE1 GLU A 206      25.129  59.278  53.969  1.00 18.29           O
ATOM   3223  OE2 GLU A 206      26.429  58.631  55.678  1.00 16.70           O
ATOM   3224  H   GLU A 206      21.630  58.548  56.898  1.00 14.07           H
ATOM   3225  HA  GLU A 206      22.825  59.911  54.921  1.00 13.11           H
ATOM   3226 1HB  GLU A 206      22.317  57.123  55.126  1.00 15.05           H
ATOM   3227 2HB  GLU A 206      23.049  57.726  53.880  1.00 15.05           H
ATOM   3228 1HG  GLU A 206      24.081  57.949  56.492  1.00 15.28           H
ATOM   3229 2HG  GLU A 206      24.523  56.812  55.513  1.00 15.28           H
ATOM   3230  N   PRO A 207      21.273  60.165  53.028  1.00 10.27           N
ATOM   3231  CA  PRO A 207      20.357  60.166  51.863  1.00 10.50           C
ATOM   3232  C   PRO A 207      20.295  58.784  51.277  1.00 10.14           C
ATOM   3233  O   PRO A 207      21.274  58.095  51.117  1.00 10.84           O
ATOM   3234  CB  PRO A 207      21.055  61.150  50.909  1.00 10.14           C
ATOM   3235  CG  PRO A 207      21.698  62.128  51.885  1.00 10.75           C
ATOM   3236  CD  PRO A 207      22.285  61.212  52.938  1.00 10.63           C
ATOM   3237  HA  PRO A 207      19.465  60.486  52.113  1.00 12.61           H
ATOM   3238 1HB  PRO A 207      21.723  60.702  50.365  1.00 12.17           H
ATOM   3239 2HB  PRO A 207      20.417  61.595  50.330  1.00 12.17           H
ATOM   3240 1HG  PRO A 207      22.388  62.653  51.452  1.00 12.90           H
ATOM   3241 2HG  PRO A 207      21.037  62.725  52.269  1.00 12.90           H
ATOM   3242 1HD  PRO A 207      23.141  60.852  52.656  1.00 12.76           H
ATOM   3243 2HD  PRO A 207      22.395  61.671  53.785  1.00 12.76           H
ATOM   3244  N   THR A 208      19.078  58.356  50.896  1.00 10.03           N
ATOM   3245  CA  THR A 208      18.870  57.070  50.267  1.00 10.61           C
ATOM   3246  C   THR A 208      17.648  57.168  49.356  1.00  9.89           C
ATOM   3247  O   THR A 208      16.654  57.786  49.737  1.00 10.09           O
ATOM   3248  CB  THR A 208      18.687  55.918  51.271  1.00 11.53           C
ATOM   3249  CG2 THR A 208      17.487  56.083  52.207  1.00 12.43           C
ATOM   3250  OG1 THR A 208      18.499  54.672  50.575  1.00 12.34           O
ATOM   3251  H   THR A 208      18.399  58.865  51.032  1.00 12.04           H
ATOM   3252  HA  THR A 208      19.652  56.871  49.711  1.00 12.73           H
ATOM   3253  HB  THR A 208      19.498  55.850  51.816  1.00 13.84           H
ATOM   3254  HG1 THR A 208      19.193  54.316  50.324  1.00 18.52           H
ATOM   3255 1HG2 THR A 208      17.439  55.331  52.801  1.00 18.65           H
ATOM   3256 2HG2 THR A 208      16.681  56.134  51.688  1.00 18.65           H
ATOM   3257 3HG2 THR A 208      17.589  56.889  52.719  1.00 18.65           H
ATOM   3258  N   ALA A 209      17.729  56.479  48.211  1.00 10.73           N
ATOM   3259  CA  ALA A 209      16.581  56.293  47.330  1.00 11.11           C
ATOM   3260  C   ALA A 209      15.722  55.112  47.784  1.00 11.05           C
ATOM   3261  O   ALA A 209      14.544  55.015  47.433  1.00 12.04           O
ATOM   3262  CB  ALA A 209      17.093  55.964  45.932  1.00 13.20           C
ATOM   3263  H   ALA A 209      18.484  56.133  47.988  1.00 12.88           H
ATOM   3264  HA  ALA A 209      16.041  57.111  47.305  1.00 13.33           H
ATOM   3265 1HB  ALA A 209      17.638  56.687  45.613  1.00 19.81           H
ATOM   3266 2HB  ALA A 209      16.347  55.840  45.340  1.00 19.81           H
ATOM   3267 3HB  ALA A 209      17.614  55.159  45.964  1.00 19.81           H
ATOM   3268  N   ASP A 210      16.328  54.152  48.505  1.00 11.89           N
ATOM   3269  CA  ASP A 210      15.702  52.957  49.007  1.00 11.74           C
ATOM   3270  C   ASP A 210      14.770  52.282  48.002  1.00 11.59           C
ATOM   3271  O   ASP A 210      13.612  52.020  48.304  1.00 12.37           O
ATOM   3272  CB  ASP A 210      14.934  53.212  50.314  1.00 12.51           C
ATOM   3273  CG  ASP A 210      14.434  51.970  50.989  1.00 12.89           C
ATOM   3274  OD1 ASP A 210      15.081  50.883  50.855  1.00 13.89           O
ATOM   3275  OD2 ASP A 210      13.411  52.038  51.733  1.00 14.41           O
ATOM   3276  H   ASP A 210      17.162  54.262  48.682  1.00 14.27           H
ATOM   3277  HA  ASP A 210      16.418  52.320  49.211  1.00 14.09           H
ATOM   3278 1HB  ASP A 210      15.516  53.686  50.929  1.00 15.01           H
ATOM   3279 2HB  ASP A 210      14.177  53.787  50.123  1.00 15.01           H
ATOM   3280  N   LEU A 211      15.314  51.974  46.823  1.00 11.26           N
ATOM   3281  CA  LEU A 211      14.559  51.326  45.758  1.00 10.89           C
ATOM   3282  C   LEU A 211      14.817  49.830  45.596  1.00 11.18           C
ATOM   3283  O   LEU A 211      14.031  49.172  44.895  1.00 11.12           O
ATOM   3284  CB  LEU A 211      14.811  51.991  44.403  1.00 11.64           C
ATOM   3285  CG  LEU A 211      14.391  53.468  44.312  1.00 11.69           C
ATOM   3286  CD1 LEU A 211      14.782  54.020  42.978  1.00 14.81           C
ATOM   3287  CD2 LEU A 211      12.902  53.624  44.549  1.00 12.78           C
ATOM   3288  H   LEU A 211      16.142  52.165  46.687  1.00 13.51           H
ATOM   3289  HA  LEU A 211      13.608  51.437  45.966  1.00 13.07           H
ATOM   3290 1HB  LEU A 211      15.757  51.926  44.199  1.00 13.96           H
ATOM   3291 2HB  LEU A 211      14.331  51.493  43.722  1.00 13.96           H
ATOM   3292  HG  LEU A 211      14.869  53.969  45.006  1.00 14.03           H
ATOM   3293 1HD1 LEU A 211      15.727  53.911  42.850  1.00 22.22           H
ATOM   3294 2HD1 LEU A 211      14.560  54.953  42.940  1.00 22.22           H
ATOM   3295 3HD1 LEU A 211      14.309  53.550  42.287  1.00 22.22           H
ATOM   3296 1HD2 LEU A 211      12.674  53.258  45.407  1.00 19.17           H
ATOM   3297 2HD2 LEU A 211      12.418  53.158  43.863  1.00 19.17           H
ATOM   3298 3HD2 LEU A 211      12.670  54.556  44.527  1.00 19.17           H
ATOM   3299  N   LEU A 212      15.885  49.304  46.183  1.00 11.59           N
ATOM   3300  CA  LEU A 212      16.293  47.932  45.874  1.00 11.33           C
ATOM   3301  C   LEU A 212      15.783  46.944  46.892  1.00 12.33           C
ATOM   3302  O   LEU A 212      15.892  47.191  48.110  1.00 14.17           O
ATOM   3303  CB  LEU A 212      17.810  47.870  45.778  1.00 12.12           C
ATOM   3304  CG  LEU A 212      18.462  48.764  44.720  1.00 13.03           C
ATOM   3305  CD1 LEU A 212      19.948  48.782  44.948  1.00 16.02           C
ATOM   3306  CD2 LEU A 212      18.139  48.310  43.296  1.00 15.33           C
ATOM   3307  H   LEU A 212      16.338  49.770  46.746  1.00 13.91           H
ATOM   3308  HA  LEU A 212      15.920  47.691  45.001  1.00 13.59           H
ATOM   3309 1HB  LEU A 212      18.178  48.107  46.643  1.00 14.54           H
ATOM   3310 2HB  LEU A 212      18.064  46.952  45.596  1.00 14.54           H
ATOM   3311  HG  LEU A 212      18.122  49.676  44.837  1.00 15.63           H
ATOM   3312 1HD1 LEU A 212      20.131  49.071  45.845  1.00 24.03           H
ATOM   3313 2HD1 LEU A 212      20.359  49.388  44.327  1.00 24.03           H
ATOM   3314 3HD1 LEU A 212      20.303  47.900  44.817  1.00 24.03           H
ATOM   3315 1HD2 LEU A 212      17.187  48.300  43.171  1.00 22.99           H
ATOM   3316 2HD2 LEU A 212      18.490  47.428  43.154  1.00 22.99           H
ATOM   3317 3HD2 LEU A 212      18.538  48.918  42.668  1.00 22.99           H
ATOM   3318  N   ASP A 213      15.253  45.816  46.412  1.00 13.32           N
ATOM   3319  CA  ASP A 213      14.869  44.734  47.299  1.00 14.42           C
ATOM   3320  C   ASP A 213      16.098  44.088  47.951  1.00 15.58           C
ATOM   3321  O   ASP A 213      16.020  43.708  49.112  1.00 19.60           O
ATOM   3322  CB  ASP A 213      14.076  43.649  46.551  1.00 15.65           C
ATOM   3323  CG  ASP A 213      12.684  43.982  46.082  1.00 18.77           C
ATOM   3324  OD1 ASP A 213      12.022  44.882  46.667  1.00 18.20           O
ATOM   3325  OD2 ASP A 213      12.279  43.252  45.125  1.00 22.20           O
ATOM   3326  H   ASP A 213      15.138  45.730  45.564  1.00 15.99           H
ATOM   3327  HA  ASP A 213      14.300  45.102  48.007  1.00 17.31           H
ATOM   3328 1HB  ASP A 213      14.595  43.385  45.775  1.00 18.77           H
ATOM   3329 2HB  ASP A 213      14.015  42.874  47.131  1.00 18.77           H
ATOM   3330  N   GLU A 214      17.184  43.950  47.210  1.00 15.89           N
ATOM   3331  CA  GLU A 214      18.341  43.185  47.717  1.00 18.13           C
ATOM   3332  C   GLU A 214      19.326  44.030  48.502  1.00 16.74           C
ATOM   3333  O   GLU A 214      20.087  43.473  49.262  1.00 21.47           O
ATOM   3334  CB  GLU A 214      19.020  42.475  46.552  1.00 22.24           C
ATOM   3335  CG  GLU A 214      18.070  41.479  45.876  1.00 24.26           C
ATOM   3336  CD  GLU A 214      17.343  40.542  46.807  0.10 22.33           C
ATOM   3337  OE1 GLU A 214      18.002  39.942  47.684  0.10 16.99           O
ATOM   3338  OE2 GLU A 214      16.107  40.388  46.665  0.10 17.43           O
ATOM   3339  H   GLU A 214      17.218  44.308  46.429  1.00 19.07           H
ATOM   3340  HA  GLU A 214      17.996  42.496  48.322  1.00 21.76           H
ATOM   3341 1HB  GLU A 214      19.313  43.132  45.901  1.00 26.69           H
ATOM   3342 2HB  GLU A 214      19.804  42.003  46.875  1.00 26.69           H
ATOM   3343 1HG  GLU A 214      17.411  41.979  45.369  1.00 29.11           H
ATOM   3344 2HG  GLU A 214      18.581  40.948  45.244  1.00 29.11           H
ATOM   3345  N   LYS A 215      19.266  45.335  48.343  1.00 16.29           N
ATOM   3346  CA  LYS A 215      20.150  46.270  49.012  1.00 17.89           C
ATOM   3347  C   LYS A 215      19.319  47.442  49.515  1.00 16.39           C
ATOM   3348  O   LYS A 215      19.478  48.588  49.066  1.00 15.62           O
ATOM   3349  CB  LYS A 215      21.231  46.727  48.033  1.00 20.00           C
ATOM   3350  CG  LYS A 215      22.124  45.666  47.414  1.00 23.12           C
ATOM   3351  CD  LYS A 215      23.007  46.310  46.329  1.00 23.78           C
ATOM   3352  CE  LYS A 215      24.016  45.326  45.786  1.00 26.62           C
ATOM   3353  NZ  LYS A 215      24.909  45.941  44.775  1.00 31.39           N
ATOM   3354  H   LYS A 215      18.668  45.651  47.812  1.00 19.55           H
ATOM   3355  HA  LYS A 215      20.574  45.823  49.775  1.00 21.47           H
ATOM   3356 1HB  LYS A 215      20.794  47.206  47.311  1.00 24.00           H
ATOM   3357 2HB  LYS A 215      21.800  47.363  48.495  1.00 24.00           H
ATOM   3358 1HG  LYS A 215      22.683  45.267  48.099  1.00 27.75           H
ATOM   3359 2HG  LYS A 215      21.579  44.966  47.022  1.00 27.75           H
ATOM   3360 1HD  LYS A 215      22.446  46.627  45.604  1.00 28.54           H
ATOM   3361 2HD  LYS A 215      23.472  47.074  46.704  1.00 28.54           H
ATOM   3362 1HE  LYS A 215      24.552  44.983  46.518  1.00 31.94           H
ATOM   3363 2HE  LYS A 215      23.547  44.578  45.384  1.00 31.94           H
ATOM   3364 1HZ  LYS A 215      25.495  45.335  44.489  1.00 47.09           H
ATOM   3365 2HZ  LYS A 215      25.344  46.625  45.141  1.00 47.09           H
ATOM   3366 3HZ  LYS A 215      24.423  46.231  44.088  1.00 47.09           H
ATOM   3367  N   PRO A 216      18.407  47.163  50.425  1.00 15.68           N
ATOM   3368  CA  PRO A 216      17.504  48.223  50.901  1.00 16.02           C
ATOM   3369  C   PRO A 216      18.272  49.312  51.618  1.00 13.92           C
ATOM   3370  O   PRO A 216      19.318  49.071  52.270  1.00 15.27           O
ATOM   3371  CB  PRO A 216      16.579  47.497  51.883  1.00 19.07           C
ATOM   3372  CG  PRO A 216      17.348  46.272  52.304  1.00 21.32           C
ATOM   3373  CD  PRO A 216      18.143  45.867  51.094  1.00 20.14           C
ATOM   3374  HA  PRO A 216      16.989  48.598  50.156  1.00 19.22           H
ATOM   3375 1HB  PRO A 216      16.380  48.059  52.649  1.00 22.89           H
ATOM   3376 2HB  PRO A 216      15.746  47.250  51.452  1.00 22.89           H
ATOM   3377 1HG  PRO A 216      17.936  46.476  53.048  1.00 25.58           H
ATOM   3378 2HG  PRO A 216      16.743  45.562  52.570  1.00 25.58           H
ATOM   3379 1HD  PRO A 216      18.970  45.429  51.348  1.00 24.17           H
ATOM   3380 2HD  PRO A 216      17.633  45.274  50.521  1.00 24.17           H
ATOM   3381  N   GLN A 217      17.773  50.527  51.536  1.00 13.67           N
ATOM   3382  CA  GLN A 217      18.335  51.687  52.246  1.00 14.10           C
ATOM   3383  C   GLN A 217      19.772  51.893  51.819  1.00 13.87           C
ATOM   3384  O   GLN A 217      20.542  52.478  52.578  1.00 18.35           O
ATOM   3385  CB  GLN A 217      18.108  51.579  53.734  1.00 15.76           C
ATOM   3386  CG AGLN A 217      16.597  51.428  54.030  0.48 21.29           C
ATOM   3387  CG BGLN A 217      16.648  51.499  54.157  0.52 17.50           C
ATOM   3388  CD AGLN A 217      15.840  52.656  54.503  0.48 18.33           C
ATOM   3389  CD BGLN A 217      16.592  51.278  55.658  0.52 17.02           C
ATOM   3390  NE2AGLN A 217      14.557  52.838  54.154  0.48 26.06           N
ATOM   3391  OE1AGLN A 217      16.444  53.459  55.229  0.48 26.19           O
ATOM   3392  NE2BGLN A 217      16.159  52.297  56.364  0.52 28.11           N
ATOM   3393  OE1BGLN A 217      16.905  50.199  56.124  0.52 19.37           O
ATOM   3394  H   GLN A 217      17.082  50.649  51.040  1.00 16.40           H
ATOM   3395 1HB AGLN A 217      18.586  50.810  54.082  1.00 18.91           H
ATOM   3396 2HB AGLN A 217      18.449  52.373  54.175  1.00 18.91           H
ATOM   3397  HA  GLN A 217      17.835  52.473  51.941  1.00 16.92           H
ATOM   3398 1HG AGLN A 217      16.167  51.107  53.222  0.48 25.54           H
ATOM   3399 2HG AGLN A 217      16.493  50.738  54.703  0.48 25.54           H
ATOM   3400 1HG BGLN A 217      16.190  52.323  53.925  0.52 21.00           H
ATOM   3401 2HG BGLN A 217      16.209  50.766  53.697  0.52 21.00           H
ATOM   3402 1HE2AGLN A 217      14.128  53.528  54.437  0.48 31.27           H
ATOM   3403 2HE2AGLN A 217      14.163  52.264  53.649  0.48 31.27           H
ATOM   3404 1HE2BGLN A 217      16.080  52.227  57.217  0.52 33.74           H
ATOM   3405 2HE2BGLN A 217      15.954  53.035  55.973  0.52 33.74           H
ATOM   3406  N   GLN A 218      20.168  51.524  50.613  1.00 13.69           N
ATOM   3407  CA  GLN A 218      21.526  51.795  50.177  1.00 14.29           C
ATOM   3408  C   GLN A 218      21.737  53.296  50.130  1.00 13.85           C
ATOM   3409  O   GLN A 218      20.935  54.064  49.567  1.00 14.72           O
ATOM   3410  CB  GLN A 218      21.703  51.199  48.798  1.00 16.01           C
ATOM   3411  CG  GLN A 218      23.092  51.464  48.230  1.00 19.90           C
ATOM   3412  CD  GLN A 218      23.249  50.747  46.923  1.00 22.10           C
ATOM   3413  NE2 GLN A 218      22.625  51.266  45.869  1.00 23.15           N
ATOM   3414  OE1 GLN A 218      23.954  49.742  46.943  1.00 31.85           O
ATOM   3415  H   GLN A 218      19.621  51.122  50.085  1.00 16.43           H
ATOM   3416  HA  GLN A 218      22.163  51.388  50.800  1.00 17.15           H
ATOM   3417 1HB  GLN A 218      21.555  50.242  48.844  1.00 19.21           H
ATOM   3418 2HB  GLN A 218      21.038  51.575  48.201  1.00 19.21           H
ATOM   3419 1HG  GLN A 218      23.215  52.417  48.097  1.00 23.87           H
ATOM   3420 2HG  GLN A 218      23.766  51.156  48.856  1.00 23.87           H
ATOM   3421 1HE2 GLN A 218      22.695  50.889  45.099  1.00 27.78           H
ATOM   3422 2HE2 GLN A 218      22.151  51.978  45.958  1.00 27.78           H
ATOM   3423  N   SER A 219      22.865  53.766  50.660  1.00 13.30           N
ATOM   3424  CA  SER A 219      23.080  55.211  50.632  1.00 12.90           C
ATOM   3425  C   SER A 219      23.394  55.670  49.216  1.00 12.04           C
ATOM   3426  O   SER A 219      24.012  54.963  48.406  1.00 12.97           O
ATOM   3427  CB  SER A 219      24.193  55.559  51.592  1.00 15.02           C
ATOM   3428  OG  SER A 219      25.457  55.314  50.997  1.00 15.94           O
ATOM   3429  H   SER A 219      23.446  53.236  51.008  1.00 15.96           H
ATOM   3430  HA  SER A 219      22.259  55.655  50.930  1.00 15.48           H
ATOM   3431 1HB  SER A 219      24.127  56.494  51.841  1.00 18.02           H
ATOM   3432 2HB  SER A 219      24.105  55.026  52.398  1.00 18.02           H
ATOM   3433  N   ASP A 220      22.997  56.899  48.944  1.00 11.85           N
ATOM   3434  CA  ASP A 220      23.341  57.465  47.650  1.00 12.22           C
ATOM   3435  C   ASP A 220      24.846  57.440  47.391  1.00 12.23           C
ATOM   3436  O   ASP A 220      25.303  57.152  46.297  1.00 13.14           O
ATOM   3437  CB  ASP A 220      22.922  58.930  47.513  1.00 12.60           C
ATOM   3438  CG  ASP A 220      21.458  59.210  47.645  1.00 11.12           C
ATOM   3439  OD1 ASP A 220      20.637  58.242  47.834  1.00 11.78           O
ATOM   3440  OD2 ASP A 220      21.093  60.415  47.553  1.00 11.26           O
ATOM   3441  H   ASP A 220      22.547  57.354  49.519  1.00 14.22           H
ATOM   3442  HA  ASP A 220      22.894  56.944  46.950  1.00 14.67           H
ATOM   3443 1HB  ASP A 220      23.392  59.445  48.188  1.00 15.12           H
ATOM   3444 2HB  ASP A 220      23.216  59.252  46.647  1.00 15.12           H
ATOM   3445  N   GLU A 221      25.596  57.768  48.426  1.00 12.21           N
ATOM   3446  CA  GLU A 221      27.044  57.825  48.276  1.00 12.29           C
ATOM   3447  C   GLU A 221      27.641  56.476  47.924  1.00 12.29           C
ATOM   3448  O   GLU A 221      28.591  56.368  47.157  1.00 13.38           O
ATOM   3449  CB  GLU A 221      27.663  58.349  49.582  1.00 12.74           C
ATOM   3450  CG  GLU A 221      29.166  58.328  49.627  1.00 15.58           C
ATOM   3451  CD  GLU A 221      29.654  59.008  50.892  1.00 18.57           C
ATOM   3452  OE1 GLU A 221      28.899  59.654  51.687  1.00 21.82           O
ATOM   3453  OE2 GLU A 221      30.860  58.860  51.172  1.00 18.62           O
ATOM   3454  H   GLU A 221      25.232  57.947  49.185  1.00 14.65           H
ATOM   3455  HA  GLU A 221      27.257  58.456  47.557  1.00 14.75           H
ATOM   3456 1HB  GLU A 221      27.364  59.261  49.722  1.00 15.28           H
ATOM   3457 2HB  GLU A 221      27.326  57.815  50.318  1.00 15.28           H
ATOM   3458 1HG  GLU A 221      29.481  57.411  49.606  1.00 18.70           H
ATOM   3459 2HG  GLU A 221      29.523  58.788  48.850  1.00 18.70           H
ATOM   3460  N   THR A 222      27.098  55.392  48.475  1.00 12.79           N
ATOM   3461  CA  THR A 222      27.504  54.052  48.069  1.00 14.08           C
ATOM   3462  C   THR A 222      27.285  53.846  46.591  1.00 14.20           C
ATOM   3463  O   THR A 222      28.178  53.301  45.889  1.00 16.25           O
ATOM   3464  CB  THR A 222      26.747  52.986  48.889  1.00 14.61           C
ATOM   3465  CG2 THR A 222      27.085  51.561  48.465  1.00 18.56           C
ATOM   3466  OG1 THR A 222      27.155  53.102  50.249  1.00 17.60           O
ATOM   3467  H   THR A 222      26.495  55.485  49.081  1.00 15.34           H
ATOM   3468  HA  THR A 222      28.462  53.954  48.252  1.00 16.90           H
ATOM   3469  HB  THR A 222      25.781  53.134  48.817  1.00 17.53           H
ATOM   3470 1HG2 THR A 222      26.592  50.940  49.006  1.00 27.84           H
ATOM   3471 2HG2 THR A 222      28.026  51.408  48.579  1.00 27.84           H
ATOM   3472 3HG2 THR A 222      26.851  51.437  47.542  1.00 27.84           H
ATOM   3473  N   GLU A 223      26.130  54.227  46.080  1.00 13.30           N
ATOM   3474  CA  GLU A 223      25.850  54.011  44.658  1.00 14.69           C
ATOM   3475  C   GLU A 223      26.707  54.899  43.775  1.00 13.73           C
ATOM   3476  O   GLU A 223      27.180  54.441  42.723  1.00 17.15           O
ATOM   3477  CB  GLU A 223      24.352  54.268  44.346  1.00 15.13           C
ATOM   3478  CG  GLU A 223      24.020  53.727  42.965  1.00 17.47           C
ATOM   3479  CD  GLU A 223      22.598  53.786  42.513  1.00 18.68           C
ATOM   3480  OE1 GLU A 223      21.743  54.327  43.249  1.00 18.59           O
ATOM   3481  OE2 GLU A 223      22.322  53.317  41.376  1.00 21.22           O
ATOM   3482  H   GLU A 223      25.540  54.602  46.582  1.00 15.96           H
ATOM   3483  HA  GLU A 223      26.053  53.077  44.443  1.00 17.63           H
ATOM   3484 1HB  GLU A 223      23.799  53.829  45.012  1.00 18.16           H
ATOM   3485 2HB  GLU A 223      24.168  55.220  44.379  1.00 18.16           H
ATOM   3486 1HG  GLU A 223      24.557  54.212  42.319  1.00 20.96           H
ATOM   3487 2HG  GLU A 223      24.303  52.799  42.933  1.00 20.96           H
ATOM   3488  N   LEU A 224      26.853  56.177  44.143  1.00 12.54           N
ATOM   3489  CA  LEU A 224      27.503  57.162  43.322  1.00 13.20           C
ATOM   3490  C   LEU A 224      29.029  57.121  43.341  1.00 12.62           C
ATOM   3491  O   LEU A 224      29.677  57.515  42.381  1.00 14.42           O
ATOM   3492  CB  LEU A 224      27.029  58.558  43.772  1.00 14.97           C
ATOM   3493  CG  LEU A 224      25.626  58.960  43.340  1.00 16.96           C
ATOM   3494  CD1 LEU A 224      25.262  60.187  44.147  1.00 20.99           C
ATOM   3495  CD2 LEU A 224      25.519  59.218  41.840  1.00 22.06           C
ATOM   3496  H   LEU A 224      26.543  56.420  44.907  1.00 15.05           H
ATOM   3497  HA  LEU A 224      27.209  57.027  42.397  1.00 15.84           H
ATOM   3498 1HB  LEU A 224      27.071  58.596  44.741  1.00 17.96           H
ATOM   3499 2HB  LEU A 224      27.653  59.217  43.429  1.00 17.96           H
ATOM   3500  HG  LEU A 224      25.008  58.237  43.577  1.00 20.35           H
ATOM   3501 1HD1 LEU A 224      24.377  60.474  43.912  1.00 31.49           H
ATOM   3502 2HD1 LEU A 224      25.887  60.891  43.959  1.00 31.49           H
ATOM   3503 3HD1 LEU A 224      25.292  59.975  45.083  1.00 31.49           H
ATOM   3504 1HD2 LEU A 224      25.763  58.423  41.361  1.00 33.10           H
ATOM   3505 2HD2 LEU A 224      26.110  59.933  41.596  1.00 33.10           H
ATOM   3506 3HD2 LEU A 224      24.616  59.459  41.621  1.00 33.10           H
ATOM   3507  N   GLY A 225      29.587  56.717  44.490  1.00 12.79           N
ATOM   3508  CA  GLY A 225      31.021  56.837  44.655  1.00 13.63           C
ATOM   3509  C   GLY A 225      31.497  58.252  44.839  1.00 12.66           C
ATOM   3510  O   GLY A 225      32.672  58.533  44.555  1.00 13.51           O
ATOM   3511  H   GLY A 225      29.102  56.391  45.121  1.00 15.35           H
ATOM   3512 1HA  GLY A 225      31.292  56.313  45.426  1.00 16.35           H
ATOM   3513 2HA  GLY A 225      31.458  56.460  43.875  1.00 16.35           H
ATOM   3514  N   ILE A 226      30.663  59.167  45.268  1.00 12.23           N
ATOM   3515  CA  ILE A 226      30.942  60.564  45.510  1.00 12.33           C
ATOM   3516  C   ILE A 226      30.107  60.981  46.713  1.00 11.99           C
ATOM   3517  O   ILE A 226      28.967  60.519  46.809  1.00 13.31           O
ATOM   3518  CB AILE A 226      30.494  61.429  44.280  0.49 13.75           C
ATOM   3519  CB BILE A 226      30.817  61.519  44.304  0.51 16.30           C
ATOM   3520  CG1AILE A 226      30.893  60.902  42.909  0.49 11.25           C
ATOM   3521  CG2AILE A 226      31.016  62.849  44.469  0.49 13.46           C
ATOM   3522  CG1BILE A 226      31.391  62.897  44.652  0.51 18.40           C
ATOM   3523  CG2BILE A 226      29.410  61.557  43.848  0.51 20.50           C
ATOM   3524  CD1AILE A 226      30.433  61.670  41.693  0.49 12.08           C
ATOM   3525  CD1BILE A 226      31.963  63.604  43.451  0.51 17.96           C
ATOM   3526  H   ILE A 226      29.858  58.906  45.423  1.00 14.67           H
ATOM   3527  HA AILE A 226      31.896  60.696  45.692  1.00 14.80           H
ATOM   3528  HB AILE A 226      29.515  61.475  44.299  0.49 16.50           H
ATOM   3529  HB BILE A 226      31.356  61.148  43.575  0.51 19.56           H
ATOM   3530 1HG1AILE A 226      31.861  60.853  42.880  0.49 13.50           H
ATOM   3531 2HG1AILE A 226      30.558  59.995  42.831  0.49 13.50           H
ATOM   3532 1HG2AILE A 226      30.760  63.171  45.336  0.49 20.19           H
ATOM   3533 2HG2AILE A 226      30.644  63.420  43.793  0.49 20.19           H
ATOM   3534 3HG2AILE A 226      31.973  62.850  44.397  0.49 20.19           H
ATOM   3535 1HG1BILE A 226      30.690  63.444  45.038  0.51 22.08           H
ATOM   3536 2HG1BILE A 226      32.087  62.791  45.319  0.51 22.08           H
ATOM   3537 1HG2BILE A 226      29.112  60.666  43.653  0.51 30.75           H
ATOM   3538 2HG2BILE A 226      29.345  62.096  43.056  0.51 30.75           H
ATOM   3539 3HG2BILE A 226      28.860  61.935  44.538  0.51 30.75           H
ATOM   3540 1HD1AILE A 226      30.750  61.232  40.899  0.49 18.11           H
ATOM   3541 2HD1AILE A 226      30.784  62.563  41.727  0.49 18.11           H
ATOM   3542 3HD1AILE A 226      29.474  61.704  41.679  0.49 18.11           H
ATOM   3543 1HD1BILE A 226      32.300  64.463  43.716  0.51 26.94           H
ATOM   3544 2HD1BILE A 226      31.276  63.719  42.790  0.51 26.94           H
ATOM   3545 3HD1BILE A 226      32.678  63.080  43.082  0.51 26.94           H
ATOM   3546  N   SER A 227      30.672  61.754  47.625  1.00 11.07           N
ATOM   3547  CA  SER A 227      29.911  62.195  48.790  1.00 11.12           C
ATOM   3548  C   SER A 227      29.179  63.519  48.529  1.00 10.62           C
ATOM   3549  O   SER A 227      29.548  64.286  47.639  1.00 10.84           O
ATOM   3550  CB  SER A 227      30.816  62.395  50.015  1.00 12.10           C
ATOM   3551  OG  SER A 227      31.550  63.611  49.861  1.00 12.91           O
ATOM   3552  H   SER A 227      31.491  61.999  47.531  1.00 13.28           H
ATOM   3553  HA  SER A 227      29.245  61.509  49.004  1.00 13.35           H
ATOM   3554 1HB  SER A 227      30.276  62.436  50.820  1.00 14.52           H
ATOM   3555 2HB  SER A 227      31.429  61.648  50.098  1.00 14.52           H
ATOM   3556  N   TYR A 228      28.179  63.781  49.355  1.00 10.19           N
ATOM   3557  CA  TYR A 228      27.481  65.071  49.226  1.00 10.30           C
ATOM   3558  C   TYR A 228      28.384  66.222  49.634  1.00 10.64           C
ATOM   3559  O   TYR A 228      28.175  67.321  49.106  1.00 10.80           O
ATOM   3560  CB  TYR A 228      26.118  65.125  50.004  1.00 10.96           C
ATOM   3561  CG  TYR A 228      25.073  64.399  49.183  1.00 10.23           C
ATOM   3562  CD1 TYR A 228      24.631  63.132  49.509  1.00 11.07           C
ATOM   3563  CD2 TYR A 228      24.567  64.998  48.030  1.00 10.77           C
ATOM   3564  CE1 TYR A 228      23.661  62.495  48.716  1.00 11.58           C
ATOM   3565  CE2 TYR A 228      23.640  64.383  47.229  1.00 11.10           C
ATOM   3566  CZ  TYR A 228      23.179  63.124  47.570  1.00 10.75           C
ATOM   3567  OH  TYR A 228      22.291  62.504  46.753  1.00 11.98           O
ATOM   3568  H   TYR A 228      27.942  63.210  49.954  1.00 12.23           H
ATOM   3569  HA  TYR A 228      27.273  65.192  48.276  1.00 12.36           H
ATOM   3570 1HB  TYR A 228      26.214  64.700  50.871  1.00 13.15           H
ATOM   3571 2HB  TYR A 228      25.851  66.047  50.143  1.00 13.15           H
ATOM   3572  HD1 TYR A 228      24.977  62.698  50.255  1.00 13.28           H
ATOM   3573  HD2 TYR A 228      24.870  65.846  47.796  1.00 12.92           H
ATOM   3574  HE1 TYR A 228      23.342  61.655  48.957  1.00 13.89           H
ATOM   3575  HE2 TYR A 228      23.325  64.808  46.464  1.00 13.33           H
ATOM   3576  HH  TYR A 228      21.908  61.903  47.158  1.00 17.96           H
ATOM   3577  N   ASP A 229      29.376  66.033  50.530  1.00 10.82           N
ATOM   3578  CA  ASP A 229      30.256  67.156  50.786  1.00 11.43           C
ATOM   3579  C   ASP A 229      31.086  67.492  49.544  1.00 10.84           C
ATOM   3580  O   ASP A 229      31.351  68.648  49.302  1.00 11.41           O
ATOM   3581  CB  ASP A 229      31.166  66.836  51.958  1.00 13.30           C
ATOM   3582  CG  ASP A 229      30.490  67.037  53.307  1.00 16.00           C
ATOM   3583  OD1 ASP A 229      29.492  67.807  53.366  1.00 18.77           O
ATOM   3584  OD2 ASP A 229      30.969  66.494  54.325  1.00 19.91           O
ATOM   3585  H   ASP A 229      29.482  65.280  50.932  1.00 12.99           H
ATOM   3586  HA  ASP A 229      29.709  67.936  51.017  1.00 13.71           H
ATOM   3587 1HB  ASP A 229      31.461  65.915  51.887  1.00 15.96           H
ATOM   3588 2HB  ASP A 229      31.952  67.403  51.911  1.00 15.96           H
ATOM   3589  N   GLU A 230      31.495  66.489  48.765  1.00 10.70           N
ATOM   3590  CA  GLU A 230      32.226  66.715  47.517  1.00 11.47           C
ATOM   3591  C   GLU A 230      31.312  67.412  46.500  1.00 10.65           C
ATOM   3592  O   GLU A 230      31.699  68.390  45.829  1.00 11.25           O
ATOM   3593  CB  GLU A 230      32.737  65.394  46.944  1.00 12.41           C
ATOM   3594  CG  GLU A 230      33.927  64.843  47.768  1.00 12.47           C
ATOM   3595  CD  GLU A 230      34.266  63.423  47.318  1.00 13.02           C
ATOM   3596  OE1 GLU A 230      35.450  63.171  47.018  1.00 14.10           O
ATOM   3597  OE2 GLU A 230      33.403  62.516  47.201  1.00 14.87           O
ATOM   3598  H   GLU A 230      31.323  65.681  49.004  1.00 12.85           H
ATOM   3599  HA  GLU A 230      32.993  67.296  47.702  1.00 13.76           H
ATOM   3600 1HB  GLU A 230      32.018  64.744  46.945  1.00 14.89           H
ATOM   3601 2HB  GLU A 230      33.018  65.530  46.026  1.00 14.89           H
ATOM   3602 1HG  GLU A 230      34.700  65.416  47.647  1.00 14.97           H
ATOM   3603 2HG  GLU A 230      33.698  64.840  48.710  1.00 14.97           H
ATOM   3604  N   ILE A 231      30.085  66.890  46.319  1.00 10.64           N
ATOM   3605  CA  ILE A 231      29.123  67.493  45.419  1.00 10.51           C
ATOM   3606  C   ILE A 231      28.874  68.956  45.772  1.00 10.08           C
ATOM   3607  O   ILE A 231      28.894  69.823  44.905  1.00 11.08           O
ATOM   3608  CB  ILE A 231      27.818  66.662  45.419  1.00 10.01           C
ATOM   3609  CG1 ILE A 231      28.026  65.314  44.776  1.00 11.42           C
ATOM   3610  CG2 ILE A 231      26.723  67.440  44.743  1.00 11.59           C
ATOM   3611  CD1 ILE A 231      26.934  64.312  45.046  1.00 12.66           C
ATOM   3612  H   ILE A 231      29.866  66.179  46.749  1.00 12.77           H
ATOM   3613  HA  ILE A 231      29.499  67.462  44.515  1.00 12.61           H
ATOM   3614  HB  ILE A 231      27.553  66.515  46.351  1.00 12.01           H
ATOM   3615 1HG1 ILE A 231      28.102  65.438  43.816  1.00 13.70           H
ATOM   3616 2HG1 ILE A 231      28.867  64.947  45.090  1.00 13.70           H
ATOM   3617 1HG2 ILE A 231      26.618  68.289  45.178  1.00 17.39           H
ATOM   3618 2HG2 ILE A 231      25.901  66.948  44.798  1.00 17.39           H
ATOM   3619 3HG2 ILE A 231      26.952  67.578  43.821  1.00 17.39           H
ATOM   3620 1HD1 ILE A 231      27.143  63.485  44.606  1.00 18.98           H
ATOM   3621 2HD1 ILE A 231      26.100  64.650  44.713  1.00 18.98           H
ATOM   3622 3HD1 ILE A 231      26.864  64.162  45.992  1.00 18.98           H
ATOM   3623  N   ASP A 232      28.612  69.206  47.044  1.00  9.98           N
ATOM   3624  CA  ASP A 232      28.267  70.538  47.496  1.00 10.69           C
ATOM   3625  C   ASP A 232      29.441  71.487  47.345  1.00 10.96           C
ATOM   3626  O   ASP A 232      29.277  72.623  46.957  1.00 12.29           O
ATOM   3627  CB  ASP A 232      27.749  70.498  48.917  1.00 10.69           C
ATOM   3628  CG  ASP A 232      26.386  69.841  49.079  1.00 11.07           C
ATOM   3629  OD1 ASP A 232      25.665  69.640  48.093  1.00 10.90           O
ATOM   3630  OD2 ASP A 232      26.060  69.585  50.280  1.00 11.76           O
ATOM   3631  H   ASP A 232      28.647  68.564  47.615  1.00 11.98           H
ATOM   3632  HA  ASP A 232      27.542  70.867  46.924  1.00 12.83           H
ATOM   3633 1HB  ASP A 232      28.390  70.021  49.467  1.00 12.82           H
ATOM   3634 2HB  ASP A 232      27.696  71.407  49.252  1.00 12.82           H
ATOM   3635  N   ASP A 233      30.660  71.010  47.675  1.00 11.41           N
ATOM   3636  CA  ASP A 233      31.823  71.867  47.497  1.00 11.99           C
ATOM   3637  C   ASP A 233      31.976  72.258  46.030  1.00 12.02           C
ATOM   3638  O   ASP A 233      32.272  73.416  45.721  1.00 13.41           O
ATOM   3639  CB  ASP A 233      33.069  71.133  48.002  1.00 12.98           C
ATOM   3640  CG  ASP A 233      33.229  71.056  49.488  1.00 14.39           C
ATOM   3641  OD1 ASP A 233      34.181  70.316  49.905  1.00 15.55           O
ATOM   3642  OD2 ASP A 233      32.467  71.681  50.207  1.00 14.12           O
ATOM   3643  H   ASP A 233      30.748  70.213  47.986  1.00 13.69           H
ATOM   3644  HA  ASP A 233      31.699  72.681  48.029  1.00 14.39           H
ATOM   3645 1HB  ASP A 233      33.053  70.229  47.651  1.00 15.58           H
ATOM   3646 2HB  ASP A 233      33.851  71.574  47.635  1.00 15.58           H
ATOM   3647  N   TYR A 234      31.782  71.300  45.146  1.00 11.82           N
ATOM   3648  CA  TYR A 234      31.844  71.593  43.707  1.00 11.44           C
ATOM   3649  C   TYR A 234      30.816  72.644  43.325  1.00 11.49           C
ATOM   3650  O   TYR A 234      31.084  73.641  42.675  1.00 12.36           O
ATOM   3651  CB  TYR A 234      31.715  70.311  42.902  1.00 12.50           C
ATOM   3652  CG  TYR A 234      31.807  70.496  41.402  1.00 12.18           C
ATOM   3653  CD1 TYR A 234      33.034  70.453  40.753  1.00 12.19           C
ATOM   3654  CD2 TYR A 234      30.676  70.735  40.650  1.00 12.31           C
ATOM   3655  CE1 TYR A 234      33.128  70.633  39.387  1.00 12.61           C
ATOM   3656  CE2 TYR A 234      30.758  70.901  39.295  1.00 13.13           C
ATOM   3657  CZ  TYR A 234      31.990  70.848  38.652  1.00 12.62           C
ATOM   3658  OH  TYR A 234      32.049  71.001  37.296  1.00 13.96           O
ATOM   3659  H   TYR A 234      31.618  70.499  45.412  1.00 14.18           H
ATOM   3660  HA  TYR A 234      32.730  71.968  43.522  1.00 13.73           H
ATOM   3661 1HB  TYR A 234      32.412  69.697  43.181  1.00 14.99           H
ATOM   3662 2HB  TYR A 234      30.862  69.898  43.111  1.00 14.99           H
ATOM   3663  HD1 TYR A 234      33.806  70.300  41.248  1.00 14.63           H
ATOM   3664  HD2 TYR A 234      29.847  70.783  41.070  1.00 14.78           H
ATOM   3665  HE1 TYR A 234      33.958  70.608  38.968  1.00 15.14           H
ATOM   3666  HE2 TYR A 234      29.984  71.052  38.800  1.00 15.75           H
ATOM   3667  N   LEU A 235      29.559  72.365  43.676  1.00 11.23           N
ATOM   3668  CA  LEU A 235      28.468  73.220  43.273  1.00 11.66           C
ATOM   3669  C   LEU A 235      28.529  74.628  43.890  1.00 11.89           C
ATOM   3670  O   LEU A 235      28.058  75.581  43.298  1.00 13.59           O
ATOM   3671  CB  LEU A 235      27.140  72.568  43.668  1.00 10.85           C
ATOM   3672  CG  LEU A 235      26.749  71.337  42.851  1.00 11.77           C
ATOM   3673  CD1 LEU A 235      25.481  70.742  43.437  1.00 11.84           C
ATOM   3674  CD2 LEU A 235      26.562  71.628  41.370  1.00 12.44           C
ATOM   3675  H   LEU A 235      29.396  71.665  44.149  1.00 13.48           H
ATOM   3676  HA  LEU A 235      28.490  73.309  42.298  1.00 13.99           H
ATOM   3677 1HB  LEU A 235      27.189  72.313  44.603  1.00 13.02           H
ATOM   3678 2HB  LEU A 235      26.436  73.229  43.583  1.00 13.02           H
ATOM   3679  HG  LEU A 235      27.464  70.673  42.942  1.00 14.12           H
ATOM   3680 1HD1 LEU A 235      25.614  70.561  44.370  1.00 17.75           H
ATOM   3681 2HD1 LEU A 235      25.269  69.925  42.979  1.00 17.75           H
ATOM   3682 3HD1 LEU A 235      24.757  71.364  43.332  1.00 17.75           H
ATOM   3683 1HD2 LEU A 235      26.317  70.819  40.914  1.00 18.66           H
ATOM   3684 2HD2 LEU A 235      27.383  71.965  41.005  1.00 18.66           H
ATOM   3685 3HD2 LEU A 235      25.869  72.282  41.258  1.00 18.66           H
ATOM   3686  N   GLU A 236      29.127  74.747  45.067  1.00 12.33           N
ATOM   3687  CA  GLU A 236      29.244  76.056  45.752  1.00 13.20           C
ATOM   3688  C   GLU A 236      30.457  76.818  45.294  1.00 13.14           C
ATOM   3689  O   GLU A 236      30.714  77.926  45.832  1.00 15.84           O
ATOM   3690  CB  GLU A 236      29.242  75.881  47.293  1.00 13.21           C
ATOM   3691  CG  GLU A 236      27.898  75.349  47.795  1.00 13.47           C
ATOM   3692  CD  GLU A 236      27.827  74.957  49.236  1.00 13.26           C
ATOM   3693  OE1 GLU A 236      26.762  74.443  49.677  1.00 14.49           O
ATOM   3694  OE2 GLU A 236      28.880  75.116  49.937  1.00 14.63           O
ATOM   3695  H   GLU A 236      29.456  74.047  45.443  1.00 14.80           H
ATOM   3696  HA  GLU A 236      28.455  76.586  45.514  1.00 15.84           H
ATOM   3697 1HB  GLU A 236      29.946  75.264  47.547  1.00 15.85           H
ATOM   3698 2HB  GLU A 236      29.427  76.735  47.714  1.00 15.85           H
ATOM   3699 1HG  GLU A 236      27.225  76.029  47.633  1.00 16.16           H
ATOM   3700 2HG  GLU A 236      27.661  74.575  47.259  1.00 16.16           H
ATOM   3701  N   GLY A 237      31.205  76.310  44.324  1.00 13.11           N
ATOM   3702  CA  GLY A 237      32.300  77.049  43.728  1.00 14.36           C
ATOM   3703  C   GLY A 237      33.570  76.974  44.557  1.00 14.23           C
ATOM   3704  O   GLY A 237      34.460  77.826  44.372  1.00 17.62           O
ATOM   3705  H   GLY A 237      31.035  75.516  44.040  1.00 15.73           H
ATOM   3706 1HA  GLY A 237      32.478  76.694  42.842  1.00 17.23           H
ATOM   3707 2HA  GLY A 237      32.039  77.978  43.628  1.00 17.23           H
ATOM   3708  N   LYS A 238      33.707  76.074  45.499  1.00 14.95           N
ATOM   3709  CA  LYS A 238      34.982  75.856  46.201  1.00 16.87           C
ATOM   3710  C   LYS A 238      35.999  75.241  45.258  1.00 18.13           C
ATOM   3711  O   LYS A 238      35.674  74.655  44.234  1.00 18.62           O
ATOM   3712  CB  LYS A 238      34.725  75.006  47.400  1.00 20.00           C
ATOM   3713  CG  LYS A 238      33.717  75.568  48.354  1.00 22.07           C
ATOM   3714  CD  LYS A 238      33.691  74.782  49.650  1.00 26.98           C
ATOM   3715  CE  LYS A 238      32.536  75.211  50.535  1.00 31.14           C
ATOM   3716  NZ  LYS A 238      32.274  76.638  50.834  1.00 56.49           N
ATOM   3717  H   LYS A 238      33.028  75.592  45.714  1.00 17.94           H
ATOM   3718  HA  LYS A 238      35.323  76.724  46.503  1.00 20.24           H
ATOM   3719 1HB  LYS A 238      34.419  74.135  47.102  1.00 24.00           H
ATOM   3720 2HB  LYS A 238      35.562  74.877  47.873  1.00 24.00           H
ATOM   3721 1HG  LYS A 238      33.935  76.494  48.543  1.00 26.48           H
ATOM   3722 2HG  LYS A 238      32.838  75.544  47.944  1.00 26.48           H
ATOM   3723 1HD  LYS A 238      33.609  73.836  49.450  1.00 32.38           H
ATOM   3724 2HD  LYS A 238      34.526  74.917  50.124  1.00 32.38           H
ATOM   3725 1HE  LYS A 238      31.727  74.853  50.136  1.00 37.37           H
ATOM   3726 2HE  LYS A 238      32.650  74.761  51.386  1.00 37.37           H
ATOM   3727 1HZ  LYS A 238      31.553  76.704  51.351  1.00 84.73           H
ATOM   3728 2HZ  LYS A 238      32.135  77.079  50.074  1.00 84.73           H
ATOM   3729 3HZ  LYS A 238      32.975  76.986  51.255  1.00 84.73           H
ATOM   3730  N   GLU A 239      37.291  75.390  45.603  1.00 21.32           N
ATOM   3731  CA  GLU A 239      38.347  74.764  44.789  1.00 20.78           C
ATOM   3732  C   GLU A 239      38.509  73.331  45.205  1.00 25.70           C
ATOM   3733  O   GLU A 239      39.139  73.003  46.183  1.00 33.89           O
ATOM   3734  CB  GLU A 239      39.679  75.520  44.906  1.00 26.55           C
ATOM   3735  CG  GLU A 239      39.645  76.980  44.503  0.10 13.47           C
ATOM   3736  CD  GLU A 239      40.879  77.771  44.892  0.10 16.65           C
ATOM   3737  OE1 GLU A 239      41.959  77.510  44.316  0.10 15.85           O
ATOM   3738  OE2 GLU A 239      40.775  78.659  45.765  0.10 16.31           O
ATOM   3739  H   GLU A 239      37.500  75.852  46.298  1.00 25.59           H
ATOM   3740  HA  GLU A 239      38.064  74.782  43.851  1.00 24.94           H
ATOM   3741 1HB  GLU A 239      39.983  75.464  45.825  1.00 31.86           H
ATOM   3742 2HB  GLU A 239      40.336  75.067  44.355  1.00 31.86           H
ATOM   3743 1HG  GLU A 239      39.534  77.033  43.540  0.10 16.16           H
ATOM   3744 2HG  GLU A 239      38.869  77.396  44.911  0.10 16.16           H
ATOM   3745  N   VAL A 240      37.922  72.401  44.483  1.00 18.64           N
ATOM   3746  CA  VAL A 240      37.827  71.023  44.868  1.00 16.20           C
ATOM   3747  C   VAL A 240      38.927  70.228  44.138  1.00 13.75           C
ATOM   3748  O   VAL A 240      39.530  70.685  43.177  1.00 16.07           O
ATOM   3749  CB  VAL A 240      36.466  70.363  44.565  1.00 17.05           C
ATOM   3750  CG1 VAL A 240      35.380  71.011  45.371  1.00 20.87           C
ATOM   3751  CG2 VAL A 240      36.203  70.374  43.067  1.00 18.91           C
ATOM   3752  H   VAL A 240      37.573  72.635  43.732  1.00 22.37           H
ATOM   3753  HA  VAL A 240      37.991  70.960  45.832  1.00 19.44           H
ATOM   3754  HB  VAL A 240      36.523  69.426  44.847  1.00 20.46           H
ATOM   3755 1HG1 VAL A 240      35.605  70.968  46.304  1.00 31.30           H
ATOM   3756 2HG1 VAL A 240      34.551  70.551  45.220  1.00 31.30           H
ATOM   3757 3HG1 VAL A 240      35.289  71.929  45.106  1.00 31.30           H
ATOM   3758 1HG2 VAL A 240      36.930  69.941  42.612  1.00 28.37           H
ATOM   3759 2HG2 VAL A 240      36.129  71.281  42.762  1.00 28.37           H
ATOM   3760 3HG2 VAL A 240      35.386  69.906  42.882  1.00 28.37           H
ATOM   3761  N   SER A 241      39.165  69.039  44.669  1.00 13.93           N
ATOM   3762  CA  SER A 241      40.110  68.123  44.046  1.00 12.90           C
ATOM   3763  C   SER A 241      39.663  67.806  42.626  1.00 12.45           C
ATOM   3764  O   SER A 241      38.474  67.711  42.300  1.00 12.11           O
ATOM   3765  CB  SER A 241      40.255  66.844  44.842  1.00 12.69           C
ATOM   3766  OG  SER A 241      38.996  66.251  44.995  1.00 13.95           O
ATOM   3767  H   SER A 241      38.757  68.806  45.390  1.00 16.71           H
ATOM   3768  HA  SER A 241      40.985  68.562  44.004  1.00 15.49           H
ATOM   3769 1HB  SER A 241      40.852  66.236  44.380  1.00 15.23           H
ATOM   3770 2HB  SER A 241      40.635  67.040  45.713  1.00 15.23           H
ATOM   3771  N   ALA A 242      40.640  67.560  41.749  1.00 12.39           N
ATOM   3772  CA  ALA A 242      40.384  67.290  40.351  1.00 12.32           C
ATOM   3773  C   ALA A 242      39.572  66.036  40.169  1.00 11.54           C
ATOM   3774  O   ALA A 242      38.760  65.965  39.226  1.00 13.30           O
ATOM   3775  CB  ALA A 242      41.692  67.190  39.592  1.00 14.13           C
ATOM   3776  H   ALA A 242      41.454  67.561  42.027  1.00 14.87           H
ATOM   3777  HA  ALA A 242      39.874  68.042  39.983  1.00 14.79           H
ATOM   3778 1HB  ALA A 242      42.197  67.997  39.717  1.00 21.20           H
ATOM   3779 2HB  ALA A 242      41.512  67.066  38.658  1.00 21.20           H
ATOM   3780 3HB  ALA A 242      42.197  66.443  39.922  1.00 21.20           H
ATOM   3781  N   LYS A 243      39.701  65.038  41.043  1.00 10.36           N
ATOM   3782  CA  LYS A 243      38.945  63.823  40.900  1.00 10.34           C
ATOM   3783  C   LYS A 243      37.443  64.110  40.985  1.00 10.44           C
ATOM   3784  O   LYS A 243      36.619  63.406  40.361  1.00 11.56           O
ATOM   3785  CB  LYS A 243      39.354  62.776  41.916  1.00 10.49           C
ATOM   3786  CG  LYS A 243      39.128  63.155  43.364  1.00 10.42           C
ATOM   3787  CD  LYS A 243      39.735  62.181  44.352  1.00 11.07           C
ATOM   3788  CE  LYS A 243      39.270  62.368  45.766  1.00 11.77           C
ATOM   3789  NZ  LYS A 243      39.905  63.500  46.422  1.00 12.50           N
ATOM   3790  H   LYS A 243      40.244  65.123  41.704  1.00 12.43           H
ATOM   3791  HA  LYS A 243      39.130  63.461  40.009  1.00 12.41           H
ATOM   3792 1HB  LYS A 243      38.862  61.961  41.732  1.00 12.59           H
ATOM   3793 2HB  LYS A 243      40.297  62.582  41.794  1.00 12.59           H
ATOM   3794 1HG  LYS A 243      39.505  64.035  43.520  1.00 12.51           H
ATOM   3795 2HG  LYS A 243      38.173  63.211  43.527  1.00 12.51           H
ATOM   3796 1HD  LYS A 243      39.520  61.278  44.071  1.00 13.28           H
ATOM   3797 2HD  LYS A 243      40.700  62.274  44.328  1.00 13.28           H
ATOM   3798 1HE  LYS A 243      38.309  62.499  45.768  1.00 14.12           H
ATOM   3799 2HE  LYS A 243      39.460  61.562  46.271  1.00 14.12           H
ATOM   3800 1HZ  LYS A 243      39.599  63.570  47.255  1.00 18.76           H
ATOM   3801 2HZ  LYS A 243      39.717  64.246  45.974  1.00 18.76           H
ATOM   3802 3HZ  LYS A 243      40.786  63.378  46.438  1.00 18.76           H
ATOM   3803  N   VAL A 244      37.046  65.035  41.834  1.00 10.45           N
ATOM   3804  CA  VAL A 244      35.633  65.393  42.025  1.00 10.70           C
ATOM   3805  C   VAL A 244      35.131  66.061  40.751  1.00 10.89           C
ATOM   3806  O   VAL A 244      34.037  65.736  40.247  1.00 11.36           O
ATOM   3807  CB  VAL A 244      35.458  66.275  43.255  1.00 11.22           C
ATOM   3808  CG1 VAL A 244      34.069  66.918  43.286  1.00 13.07           C
ATOM   3809  CG2 VAL A 244      35.763  65.460  44.519  1.00 13.10           C
ATOM   3810  H   VAL A 244      37.641  65.448  42.298  1.00 12.53           H
ATOM   3811  HA  VAL A 244      35.122  64.568  42.163  1.00 12.84           H
ATOM   3812  HB  VAL A 244      36.118  66.997  43.200  1.00 13.47           H
ATOM   3813 1HG1 VAL A 244      33.986  67.462  44.072  1.00 19.61           H
ATOM   3814 2HG1 VAL A 244      33.399  66.230  43.300  1.00 19.61           H
ATOM   3815 3HG1 VAL A 244      33.951  67.463  42.504  1.00 19.61           H
ATOM   3816 1HG2 VAL A 244      35.650  66.016  45.293  1.00 19.64           H
ATOM   3817 2HG2 VAL A 244      36.667  65.141  44.483  1.00 19.64           H
ATOM   3818 3HG2 VAL A 244      35.162  64.713  44.571  1.00 19.64           H
ATOM   3819  N   SER A 245      35.848  67.040  40.216  1.00 11.25           N
ATOM   3820  CA  SER A 245      35.415  67.707  38.993  1.00 11.82           C
ATOM   3821  C   SER A 245      35.327  66.728  37.848  1.00 11.53           C
ATOM   3822  O   SER A 245      34.376  66.769  37.057  1.00 11.56           O
ATOM   3823  CB  SER A 245      36.364  68.823  38.635  1.00 12.85           C
ATOM   3824  OG ASER A 245      37.673  68.443  38.485  0.43 18.69           O
ATOM   3825  OG BSER A 245      36.428  69.778  39.660  0.57 13.17           O
ATOM   3826  H   SER A 245      36.580  67.285  40.596  1.00 13.49           H
ATOM   3827 1HB ASER A 245      36.065  69.228  37.806  1.00 15.43           H
ATOM   3828 2HB ASER A 245      36.317  69.501  39.326  1.00 15.43           H
ATOM   3829  HA  SER A 245      34.526  68.091  39.145  1.00 14.19           H
ATOM   3830  N   GLU A 246      36.258  65.792  37.727  1.00 11.69           N
ATOM   3831  CA  GLU A 246      36.241  64.802  36.640  1.00 11.60           C
ATOM   3832  C   GLU A 246      34.966  63.987  36.762  1.00 11.33           C
ATOM   3833  O   GLU A 246      34.206  63.798  35.790  1.00 12.10           O
ATOM   3834  CB  GLU A 246      37.477  63.910  36.700  1.00 12.44           C
ATOM   3835  CG  GLU A 246      37.453  62.804  35.649  1.00 12.97           C
ATOM   3836  CD  GLU A 246      38.539  61.774  35.795  1.00 13.01           C
ATOM   3837  OE1 GLU A 246      38.451  60.681  35.167  1.00 13.31           O
ATOM   3838  OE2 GLU A 246      39.555  62.074  36.490  1.00 13.52           O
ATOM   3839  H   GLU A 246      36.895  65.764  38.305  1.00 14.03           H
ATOM   3840  HA  GLU A 246      36.234  65.275  35.782  1.00 13.92           H
ATOM   3841 1HB  GLU A 246      38.268  64.455  36.569  1.00 14.93           H
ATOM   3842 2HB  GLU A 246      37.535  63.508  37.581  1.00 14.93           H
ATOM   3843 1HG  GLU A 246      36.593  62.356  35.692  1.00 15.56           H
ATOM   3844 2HG  GLU A 246      37.528  63.210  34.772  1.00 15.56           H
ATOM   3845  N   ALA A 247      34.690  63.460  37.937  1.00 11.59           N
ATOM   3846  CA  ALA A 247      33.561  62.574  38.160  1.00 11.63           C
ATOM   3847  C   ALA A 247      32.226  63.299  37.894  1.00 11.40           C
ATOM   3848  O   ALA A 247      31.358  62.749  37.226  1.00 12.18           O
ATOM   3849  CB  ALA A 247      33.598  61.998  39.557  1.00 13.15           C
ATOM   3850  H   ALA A 247      35.201  63.649  38.602  1.00 13.90           H
ATOM   3851  HA  ALA A 247      33.632  61.830  37.526  1.00 13.95           H
ATOM   3852 1HB  ALA A 247      34.436  61.552  39.698  1.00 19.72           H
ATOM   3853 2HB  ALA A 247      32.879  61.371  39.664  1.00 19.72           H
ATOM   3854 3HB  ALA A 247      33.502  62.707  40.198  1.00 19.72           H
ATOM   3855  N   LEU A 248      32.086  64.471  38.426  1.00 10.86           N
ATOM   3856  CA  LEU A 248      30.840  65.197  38.295  1.00 11.08           C
ATOM   3857  C   LEU A 248      30.620  65.721  36.896  1.00 11.01           C
ATOM   3858  O   LEU A 248      29.489  65.692  36.388  1.00 12.14           O
ATOM   3859  CB  LEU A 248      30.746  66.322  39.326  1.00 11.11           C
ATOM   3860  CG  LEU A 248      30.615  65.851  40.765  1.00 11.14           C
ATOM   3861  CD1 LEU A 248      30.691  67.070  41.676  1.00 12.88           C
ATOM   3862  CD2 LEU A 248      29.321  65.084  40.982  1.00 12.75           C
ATOM   3863  H   LEU A 248      32.739  64.822  38.862  1.00 13.03           H
ATOM   3864  HA  LEU A 248      30.115  64.566  38.486  1.00 13.29           H
ATOM   3865 1HB  LEU A 248      31.538  66.877  39.253  1.00 13.34           H
ATOM   3866 2HB  LEU A 248      29.979  66.877  39.111  1.00 13.34           H
ATOM   3867  HG  LEU A 248      31.369  65.259  40.970  1.00 13.37           H
ATOM   3868 1HD1 LEU A 248      30.613  66.791  42.591  1.00 19.32           H
ATOM   3869 2HD1 LEU A 248      29.975  67.673  41.464  1.00 19.32           H
ATOM   3870 3HD1 LEU A 248      31.532  67.515  41.547  1.00 19.32           H
ATOM   3871 1HD2 LEU A 248      29.269  64.797  41.897  1.00 19.12           H
ATOM   3872 2HD2 LEU A 248      29.303  64.317  40.405  1.00 19.12           H
ATOM   3873 3HD2 LEU A 248      28.574  65.653  40.782  1.00 19.12           H
ATOM   3874  N   GLU A 249      31.654  66.183  36.222  1.00 11.46           N
ATOM   3875  CA  GLU A 249      31.458  66.701  34.860  1.00 12.04           C
ATOM   3876  C   GLU A 249      31.063  65.572  33.936  1.00 11.95           C
ATOM   3877  O   GLU A 249      30.237  65.744  33.021  1.00 13.42           O
ATOM   3878  CB  GLU A 249      32.702  67.475  34.459  1.00 13.54           C
ATOM   3879  CG  GLU A 249      32.800  68.732  35.273  1.00 13.78           C
ATOM   3880  CD  GLU A 249      34.108  69.490  35.219  1.00 14.77           C
ATOM   3881  OE1 GLU A 249      34.965  69.157  34.341  1.00 17.03           O
ATOM   3882  OE2 GLU A 249      34.275  70.431  36.020  1.00 15.18           O
ATOM   3883  H   GLU A 249      32.438  66.182  36.576  1.00 13.75           H
ATOM   3884  HA  GLU A 249      30.711  67.335  34.889  1.00 14.44           H
ATOM   3885 1HB  GLU A 249      33.489  66.928  34.605  1.00 16.25           H
ATOM   3886 2HB  GLU A 249      32.659  67.698  33.516  1.00 16.25           H
ATOM   3887 1HG  GLU A 249      32.094  69.331  34.986  1.00 16.53           H
ATOM   3888 2HG  GLU A 249      32.624  68.503  36.200  1.00 16.53           H
ATOM   3889  N   LYS A 250      31.616  64.365  34.119  1.00 12.03           N
ATOM   3890  CA  LYS A 250      31.208  63.217  33.302  1.00 14.45           C
ATOM   3891  C   LYS A 250      29.770  62.870  33.585  1.00 13.24           C
ATOM   3892  O   LYS A 250      28.980  62.701  32.641  1.00 14.08           O
ATOM   3893  CB  LYS A 250      32.128  62.019  33.636  1.00 16.74           C
ATOM   3894  CG  LYS A 250      33.535  62.208  33.111  1.00 31.05           C
ATOM   3895  CD  LYS A 250      34.529  61.228  33.725  1.00 51.20           C
ATOM   3896  CE  LYS A 250      35.837  61.277  32.964  1.00 45.62           C
ATOM   3897  NZ  LYS A 250      36.627  60.098  33.412  1.00 29.71           N
ATOM   3898  H   LYS A 250      32.219  64.263  34.723  1.00 14.44           H
ATOM   3899  HA  LYS A 250      31.305  63.445  32.354  1.00 17.34           H
ATOM   3900 1HB  LYS A 250      32.161  61.902  34.598  1.00 20.08           H
ATOM   3901 2HB  LYS A 250      31.752  61.212  33.251  1.00 20.08           H
ATOM   3902 1HG  LYS A 250      33.531  62.093  32.148  1.00 37.26           H
ATOM   3903 2HG  LYS A 250      33.825  63.113  33.301  1.00 37.26           H
ATOM   3904 1HD  LYS A 250      34.683  61.458  34.654  1.00 61.44           H
ATOM   3905 2HD  LYS A 250      34.165  60.329  33.691  1.00 61.44           H
ATOM   3906 1HE  LYS A 250      35.676  61.234  32.009  1.00 54.74           H
ATOM   3907 2HE  LYS A 250      36.313  62.099  33.161  1.00 54.74           H
ATOM   3908 1HZ  LYS A 250      37.407  60.083  32.984  1.00 44.56           H
ATOM   3909 2HZ  LYS A 250      36.176  59.352  33.232  1.00 44.56           H
ATOM   3910 3HZ  LYS A 250      36.771  60.153  34.289  1.00 44.56           H
ATOM   3911  N   ARG A 251      29.372  62.766  34.848  1.00 12.86           N
ATOM   3912  CA  ARG A 251      27.980  62.446  35.155  1.00 12.57           C
ATOM   3913  C   ARG A 251      27.028  63.492  34.654  1.00 11.44           C
ATOM   3914  O   ARG A 251      25.957  63.156  34.129  1.00 12.24           O
ATOM   3915  CB  ARG A 251      27.794  62.216  36.657  1.00 14.04           C
ATOM   3916  CG  ARG A 251      28.401  60.967  37.223  1.00 15.38           C
ATOM   3917  CD  ARG A 251      27.959  60.731  38.666  1.00 17.75           C
ATOM   3918  NE  ARG A 251      28.536  59.487  39.187  1.00 22.71           N
ATOM   3919  CZ  ARG A 251      27.949  58.283  39.057  1.00 19.79           C
ATOM   3920  NH1 ARG A 251      26.809  58.096  38.437  1.00 20.06           N
ATOM   3921  NH2 ARG A 251      28.571  57.211  39.570  1.00 24.79           N
ATOM   3922  H   ARG A 251      29.935  62.887  35.486  1.00 15.43           H
ATOM   3923  HA  ARG A 251      27.762  61.607  34.699  1.00 15.09           H
ATOM   3924 1HB  ARG A 251      28.171  62.975  37.128  1.00 16.85           H
ATOM   3925 2HB  ARG A 251      26.843  62.202  36.846  1.00 16.85           H
ATOM   3926 1HG  ARG A 251      28.138  60.208  36.679  1.00 18.45           H
ATOM   3927 2HG  ARG A 251      29.368  61.037  37.190  1.00 18.45           H
ATOM   3928 1HD  ARG A 251      28.244  61.476  39.218  1.00 21.30           H
ATOM   3929 2HD  ARG A 251      26.992  60.680  38.705  1.00 21.30           H
ATOM   3930  HE  ARG A 251      29.291  59.529  39.598  1.00 27.25           H
ATOM   3931 1HH1 ARG A 251      26.482  57.303  38.369  1.00 24.07           H
ATOM   3932 2HH1 ARG A 251      26.389  58.765  38.099  1.00 24.07           H
ATOM   3933 1HH2 ARG A 251      28.220  56.430  39.487  1.00 29.74           H
ATOM   3934 2HH2 ARG A 251      29.320  57.304  39.982  1.00 29.74           H
ATOM   3935  N   TYR A 252      27.378  64.749  34.787  1.00 10.95           N
ATOM   3936  CA  TYR A 252      26.485  65.828  34.315  1.00 11.23           C
ATOM   3937  C   TYR A 252      26.290  65.707  32.812  1.00 12.36           C
ATOM   3938  O   TYR A 252      25.156  65.810  32.306  1.00 12.42           O
ATOM   3939  CB  TYR A 252      27.100  67.173  34.645  1.00 11.79           C
ATOM   3940  CG  TYR A 252      26.246  68.372  34.355  1.00 11.05           C
ATOM   3941  CD1 TYR A 252      25.223  68.703  35.220  1.00 11.39           C
ATOM   3942  CD2 TYR A 252      26.470  69.206  33.253  1.00 13.83           C
ATOM   3943  CE1 TYR A 252      24.438  69.804  34.975  1.00 11.93           C
ATOM   3944  CE2 TYR A 252      25.684  70.333  33.022  1.00 14.42           C
ATOM   3945  CZ  TYR A 252      24.671  70.628  33.897  1.00 13.49           C
ATOM   3946  OH  TYR A 252      23.854  71.721  33.740  1.00 15.67           O
ATOM   3947  H   TYR A 252      28.132  64.947  35.150  1.00 13.14           H
ATOM   3948  HA  TYR A 252      25.617  65.749  34.762  1.00 13.48           H
ATOM   3949 1HB  TYR A 252      27.327  67.181  35.588  1.00 14.15           H
ATOM   3950 2HB  TYR A 252      27.928  67.260  34.147  1.00 14.15           H
ATOM   3951  HD1 TYR A 252      25.063  68.179  35.971  1.00 13.67           H
ATOM   3952  HD2 TYR A 252      27.158  69.004  32.662  1.00 16.59           H
ATOM   3953  HE1 TYR A 252      23.733  69.997  35.550  1.00 14.31           H
ATOM   3954  HE2 TYR A 252      25.845  70.877  32.285  1.00 17.31           H
ATOM   3955  N   SER A 253      27.368  65.525  32.065  1.00 12.58           N
ATOM   3956  CA  SER A 253      27.235  65.400  30.612  1.00 13.78           C
ATOM   3957  C   SER A 253      26.377  64.221  30.226  1.00 13.18           C
ATOM   3958  O   SER A 253      25.508  64.285  29.359  1.00 14.66           O
ATOM   3959  CB  SER A 253      28.665  65.250  30.023  1.00 19.51           C
ATOM   3960  OG  SER A 253      28.581  64.932  28.627  1.00 23.10           O
ATOM   3961  H   SER A 253      28.145  65.481  32.432  1.00 15.10           H
ATOM   3962  HA  SER A 253      26.829  66.218  30.258  1.00 16.54           H
ATOM   3963 1HB  SER A 253      29.156  66.078  30.141  1.00 23.41           H
ATOM   3964 2HB  SER A 253      29.140  64.546  30.491  1.00 23.41           H
ATOM   3965  HG  SER A 253      28.478  64.163  28.361  1.00 34.66           H
ATOM   3966  N   MET A 254      26.609  63.068  30.853  1.00 12.39           N
ATOM   3967  CA  MET A 254      25.892  61.839  30.513  1.00 13.56           C
ATOM   3968  C   MET A 254      24.422  61.878  30.832  1.00 12.87           C
ATOM   3969  O   MET A 254      23.649  61.143  30.211  1.00 15.18           O
ATOM   3970  CB  MET A 254      26.513  60.654  31.271  1.00 15.93           C
ATOM   3971  CG  MET A 254      27.957  60.332  30.881  1.00 26.37           C
ATOM   3972  SD  MET A 254      28.584  58.897  31.754  1.00 37.83           S
ATOM   3973  CE  MET A 254      28.218  59.166  33.478  1.00 33.23           C
ATOM   3974  H   MET A 254      27.199  63.045  31.478  1.00 14.86           H
ATOM   3975  HA  MET A 254      25.994  61.678  29.551  1.00 16.28           H
ATOM   3976 1HB  MET A 254      26.485  60.846  32.221  1.00 19.12           H
ATOM   3977 2HB  MET A 254      25.968  59.867  31.115  1.00 19.12           H
ATOM   3978 1HG  MET A 254      28.001  60.170  29.926  1.00 31.64           H
ATOM   3979 2HG  MET A 254      28.519  61.097  31.079  1.00 31.64           H
ATOM   3980 1HE  MET A 254      28.545  58.426  33.994  1.00 49.85           H
ATOM   3981 2HE  MET A 254      27.268  59.244  33.595  1.00 49.85           H
ATOM   3982 3HE  MET A 254      28.644  59.975  33.773  1.00 49.85           H
ATOM   3983  N   THR A 255      24.029  62.714  31.774  1.00 10.69           N
ATOM   3984  CA  THR A 255      22.621  62.777  32.219  1.00  9.97           C
ATOM   3985  C   THR A 255      21.898  64.023  31.739  1.00  9.82           C
ATOM   3986  O   THR A 255      20.784  64.278  32.210  1.00  9.99           O
ATOM   3987  CB  THR A 255      22.524  62.629  33.733  1.00 10.53           C
ATOM   3988  CG2 THR A 255      23.054  61.297  34.224  1.00 11.60           C
ATOM   3989  OG1 THR A 255      23.279  63.652  34.334  1.00 11.15           O
ATOM   3990  H   THR A 255      24.607  63.237  32.138  1.00 12.83           H
ATOM   3991  HA  THR A 255      22.160  62.007  31.825  1.00 11.96           H
ATOM   3992  HB  THR A 255      21.586  62.721  34.004  1.00 12.63           H
ATOM   3993 1HG2 THR A 255      22.973  61.252  35.179  1.00 17.39           H
ATOM   3994 2HG2 THR A 255      23.978  61.209  33.977  1.00 17.39           H
ATOM   3995 3HG2 THR A 255      22.548  60.584  33.826  1.00 17.39           H
ATOM   3996  N   GLU A 256      22.443  64.757  30.770  1.00 10.19           N
ATOM   3997  CA  GLU A 256      21.746  65.962  30.275  1.00 10.04           C
ATOM   3998  C   GLU A 256      20.333  65.638  29.789  1.00  9.47           C
ATOM   3999  O   GLU A 256      19.431  66.439  29.979  1.00  9.66           O
ATOM   4000  CB  GLU A 256      22.583  66.648  29.214  1.00 11.38           C
ATOM   4001  CG AGLU A 256      22.046  68.017  28.815  0.51 11.54           C
ATOM   4002  CG BGLU A 256      21.890  67.912  28.768  0.49 11.99           C
ATOM   4003  CD AGLU A 256      22.092  69.023  29.940  0.51 12.07           C
ATOM   4004  CD BGLU A 256      22.747  68.834  27.957  0.49 13.37           C
ATOM   4005  OE1AGLU A 256      21.102  69.726  30.247  0.51 15.08           O
ATOM   4006  OE2AGLU A 256      23.141  69.167  30.596  0.51 14.85           O
ATOM   4007  OE1BGLU A 256      22.194  69.875  27.554  0.49 14.39           O
ATOM   4008  OE2BGLU A 256      23.939  68.551  27.665  0.49 14.46           O
ATOM   4009  H   GLU A 256      23.201  64.530  30.433  1.00 12.23           H
ATOM   4010  HA  GLU A 256      21.662  66.582  31.029  1.00 12.05           H
ATOM   4011 1HB  GLU A 256      23.489  66.749  29.545  1.00 13.66           H
ATOM   4012 2HB  GLU A 256      22.617  66.082  28.427  1.00 13.66           H
ATOM   4013 1HG AGLU A 256      22.566  68.355  28.069  0.51 13.85           H
ATOM   4014 2HG AGLU A 256      21.128  67.921  28.516  0.51 13.85           H
ATOM   4015 1HG BGLU A 256      21.111  67.671  28.243  0.49 14.39           H
ATOM   4016 2HG BGLU A 256      21.579  68.389  29.553  0.49 14.39           H
ATOM   4017  N   HIS A 257      20.146  64.460  29.176  1.00  9.23           N
ATOM   4018  CA  HIS A 257      18.836  64.067  28.704  1.00  9.10           C
ATOM   4019  C   HIS A 257      17.795  64.103  29.800  1.00  9.21           C
ATOM   4020  O   HIS A 257      16.601  64.298  29.530  1.00 10.12           O
ATOM   4021  CB  HIS A 257      18.878  62.696  28.048  1.00  9.47           C
ATOM   4022  CG  HIS A 257      19.218  61.591  28.964  1.00  9.41           C
ATOM   4023  CD2 HIS A 257      20.398  61.154  29.477  1.00 10.32           C
ATOM   4024  ND1 HIS A 257      18.343  60.824  29.543  1.00 10.53           N
ATOM   4025  CE1 HIS A 257      18.795  59.893  30.311  1.00 10.40           C
ATOM   4026  NE2 HIS A 257      20.108  60.077  30.310  1.00 11.45           N
ATOM   4027  H   HIS A 257      20.815  63.930  29.061  1.00 11.08           H
ATOM   4028  HA  HIS A 257      18.564  64.713  28.019  1.00 10.92           H
ATOM   4029 1HB  HIS A 257      18.011  62.516  27.652  1.00 11.37           H
ATOM   4030 2HB  HIS A 257      19.530  62.716  27.330  1.00 11.37           H
ATOM   4031  HD1 HIS A 257      17.499  60.933  29.419  1.00 12.64           H
ATOM   4032  HD2 HIS A 257      21.240  61.508  29.304  1.00 12.39           H
ATOM   4033  HE1 HIS A 257      18.311  59.241  30.764  1.00 12.48           H
ATOM   4034  N   LYS A 258      18.193  63.909  31.062  1.00  9.43           N
ATOM   4035  CA  LYS A 258      17.223  63.896  32.151  1.00  9.91           C
ATOM   4036  C   LYS A 258      16.787  65.308  32.529  1.00  9.77           C
ATOM   4037  O   LYS A 258      15.798  65.474  33.266  1.00 11.10           O
ATOM   4038  CB  LYS A 258      17.825  63.247  33.400  1.00 10.67           C
ATOM   4039  CG  LYS A 258      18.204  61.786  33.166  1.00 11.92           C
ATOM   4040  CD  LYS A 258      18.377  61.123  34.523  1.00 15.71           C
ATOM   4041  CE  LYS A 258      18.769  59.717  34.471  1.00 14.88           C
ATOM   4042  NZ  LYS A 258      18.733  59.209  35.872  1.00 10.72           N
ATOM   4043  H   LYS A 258      19.028  63.790  31.233  1.00 11.31           H
ATOM   4044  HA  LYS A 258      16.437  63.382  31.871  1.00 11.89           H
ATOM   4045 1HB  LYS A 258      18.616  63.741  33.667  1.00 12.81           H
ATOM   4046 2HB  LYS A 258      17.184  63.297  34.126  1.00 12.81           H
ATOM   4047 1HG  LYS A 258      17.506  61.337  32.663  1.00 14.31           H
ATOM   4048 2HG  LYS A 258      19.030  61.732  32.660  1.00 14.31           H
ATOM   4049 1HD  LYS A 258      19.049  61.614  35.022  1.00 18.85           H
ATOM   4050 2HD  LYS A 258      17.541  61.194  35.010  1.00 18.85           H
ATOM   4051 1HE  LYS A 258      18.154  59.215  33.914  1.00 17.85           H
ATOM   4052 2HE  LYS A 258      19.663  59.628  34.104  1.00 17.85           H
ATOM   4053 1HZ  LYS A 258      18.969  58.352  35.883  1.00 16.08           H
ATOM   4054 2HZ  LYS A 258      17.908  59.294  36.197  1.00 16.08           H
ATOM   4055 3HZ  LYS A 258      19.299  59.680  36.373  1.00 16.08           H
ATOM   4056  N   ARG A 259      17.529  66.334  32.088  1.00  9.28           N
ATOM   4057  CA  ARG A 259      17.255  67.697  32.440  1.00  9.54           C
ATOM   4058  C   ARG A 259      16.753  68.499  31.241  1.00 10.06           C
ATOM   4059  O   ARG A 259      16.684  69.722  31.279  1.00 11.50           O
ATOM   4060  CB  ARG A 259      18.531  68.342  33.014  1.00  9.82           C
ATOM   4061  CG  ARG A 259      19.006  67.661  34.285  1.00 10.64           C
ATOM   4062  CD  ARG A 259      20.138  68.468  35.027  1.00 11.94           C
ATOM   4063  NE  ARG A 259      21.283  68.441  34.143  1.00 12.99           N
ATOM   4064  CZ  ARG A 259      22.135  67.430  33.947  1.00 11.43           C
ATOM   4065  NH1 ARG A 259      22.096  66.495  34.777  1.00 13.30           N
ATOM   4066  NH2 ARG A 259      22.974  67.512  32.984  1.00 13.41           N
ATOM   4067  H   ARG A 259      18.197  66.168  31.573  1.00 11.14           H
ATOM   4068  HA  ARG A 259      16.562  67.706  33.133  1.00 11.45           H
ATOM   4069 1HB  ARG A 259      19.236  68.299  32.348  1.00 11.79           H
ATOM   4070 2HB  ARG A 259      18.357  69.278  33.201  1.00 11.79           H
ATOM   4071 1HG  ARG A 259      18.251  67.551  34.885  1.00 12.77           H
ATOM   4072 2HG  ARG A 259      19.340  66.778  34.065  1.00 12.77           H
ATOM   4073 1HD  ARG A 259      19.855  69.382  35.190  1.00 14.32           H
ATOM   4074 2HD  ARG A 259      20.353  68.053  35.877  1.00 14.32           H
ATOM   4075  HE  ARG A 259      21.433  69.157  33.691  1.00 15.59           H
ATOM   4076 1HH1 ARG A 259      22.659  65.847  34.723  1.00 15.96           H
ATOM   4077 2HH1 ARG A 259      21.505  66.500  35.403  1.00 15.96           H
ATOM   4078 1HH2 ARG A 259      23.564  66.896  32.874  1.00 16.09           H
ATOM   4079 2HH2 ARG A 259      22.947  68.183  32.446  1.00 16.09           H
ATOM   4080  N   GLN A 260      16.339  67.809  30.168  1.00  9.88           N
ATOM   4081  CA  GLN A 260      15.787  68.421  28.976  1.00 10.44           C
ATOM   4082  C   GLN A 260      14.481  67.691  28.662  1.00 10.20           C
ATOM   4083  O   GLN A 260      14.322  66.514  28.994  1.00 10.85           O
ATOM   4084  CB  GLN A 260      16.736  68.255  27.807  1.00 10.73           C
ATOM   4085  CG  GLN A 260      18.104  68.878  27.987  1.00 11.49           C
ATOM   4086  CD  GLN A 260      18.211  70.347  27.916  1.00 16.77           C
ATOM   4087  NE2 GLN A 260      17.222  71.069  27.517  1.00 17.03           N
ATOM   4088  OE1 GLN A 260      19.269  70.880  28.240  1.00 36.07           O
ATOM   4089  H   GLN A 260      16.405  66.952  30.189  1.00 11.85           H
ATOM   4090  HA  GLN A 260      15.611  69.371  29.135  1.00 12.53           H
ATOM   4091 1HB  GLN A 260      16.852  67.307  27.637  1.00 12.88           H
ATOM   4092 2HB  GLN A 260      16.324  68.643  27.019  1.00 12.88           H
ATOM   4093 1HG  GLN A 260      18.446  68.597  28.850  1.00 13.79           H
ATOM   4094 2HG  GLN A 260      18.691  68.505  27.311  1.00 13.79           H
ATOM   4095 1HE2 GLN A 260      17.303  71.924  27.478  1.00 20.43           H
ATOM   4096 2HE2 GLN A 260      16.481  70.696  27.290  1.00 20.43           H
ATOM   4097  N   VAL A 261      13.583  68.351  27.917  1.00 11.28           N
ATOM   4098  CA  VAL A 261      12.436  67.615  27.363  1.00 10.76           C
ATOM   4099  C   VAL A 261      12.934  66.623  26.342  1.00 10.35           C
ATOM   4100  O   VAL A 261      14.096  66.668  25.922  1.00 10.76           O
ATOM   4101  CB  VAL A 261      11.388  68.579  26.777  1.00 13.00           C
ATOM   4102  CG1 VAL A 261      10.903  69.540  27.832  1.00 16.22           C
ATOM   4103  CG2 VAL A 261      11.941  69.268  25.548  1.00 15.87           C
ATOM   4104  H   VAL A 261      13.676  69.192  27.765  1.00 13.53           H
ATOM   4105  HA  VAL A 261      12.014  67.115  28.093  1.00 12.91           H
ATOM   4106  HB  VAL A 261      10.620  68.042  26.492  1.00 15.60           H
ATOM   4107 1HG1 VAL A 261      10.565  69.047  28.584  1.00 24.33           H
ATOM   4108 2HG1 VAL A 261      10.203  70.088  27.469  1.00 24.33           H
ATOM   4109 3HG1 VAL A 261      11.631  70.098  28.117  1.00 24.33           H
ATOM   4110 1HG2 VAL A 261      12.232  68.608  24.915  1.00 23.81           H
ATOM   4111 2HG2 VAL A 261      12.684  69.821  25.799  1.00 23.81           H
ATOM   4112 3HG2 VAL A 261      11.257  69.813  25.152  1.00 23.81           H
ATOM   4113  N   PRO A 262      12.131  65.628  25.957  1.00 10.56           N
ATOM   4114  CA  PRO A 262      12.626  64.591  25.019  1.00 10.66           C
ATOM   4115  C   PRO A 262      13.243  65.222  23.772  1.00 10.43           C
ATOM   4116  O   PRO A 262      12.784  66.214  23.238  1.00 10.87           O
ATOM   4117  CB  PRO A 262      11.367  63.812  24.685  1.00 12.40           C
ATOM   4118  CG  PRO A 262      10.480  63.966  25.905  1.00 12.12           C
ATOM   4119  CD  PRO A 262      10.743  65.381  26.340  1.00 11.85           C
ATOM   4120  HA  PRO A 262      13.278  64.010  25.465  1.00 12.79           H
ATOM   4121 1HB  PRO A 262      10.935  64.177  23.897  1.00 14.88           H
ATOM   4122 2HB  PRO A 262      11.572  62.877  24.525  1.00 14.88           H
ATOM   4123 1HG  PRO A 262       9.546  63.839  25.677  1.00 14.54           H
ATOM   4124 2HG  PRO A 262      10.726  63.335  26.599  1.00 14.54           H
ATOM   4125 1HD  PRO A 262      10.146  65.997  25.889  1.00 14.22           H
ATOM   4126 2HD  PRO A 262      10.627  65.474  27.298  1.00 14.22           H
ATOM   4127  N   ALA A 263      14.340  64.622  23.327  1.00 11.11           N
ATOM   4128  CA  ALA A 263      15.094  65.169  22.223  1.00 11.67           C
ATOM   4129  C   ALA A 263      14.385  65.052  20.886  1.00  9.85           C
ATOM   4130  O   ALA A 263      13.802  64.032  20.562  1.00 10.18           O
ATOM   4131  CB  ALA A 263      16.392  64.355  22.127  1.00 12.35           C
ATOM   4132  H   ALA A 263      14.606  63.895  23.702  1.00 13.33           H
ATOM   4133  HA  ALA A 263      15.306  66.108  22.403  1.00 14.00           H
ATOM   4134 1HB  ALA A 263      16.866  64.409  22.960  1.00 18.52           H
ATOM   4135 2HB  ALA A 263      16.940  64.711  21.424  1.00 18.52           H
ATOM   4136 3HB  ALA A 263      16.182  63.438  21.936  1.00 18.52           H
ATOM   4137  N   SER A 264      14.483  66.102  20.089  1.00 10.59           N
ATOM   4138  CA  SER A 264      14.130  66.072  18.699  1.00 10.58           C
ATOM   4139  C   SER A 264      15.257  66.553  17.801  1.00 10.63           C
ATOM   4140  O   SER A 264      16.293  67.031  18.277  1.00 11.00           O
ATOM   4141  CB  SER A 264      12.918  66.957  18.386  1.00 12.27           C
ATOM   4142  OG  SER A 264      13.252  68.324  18.422  1.00 14.93           O
ATOM   4143  H   SER A 264      14.773  66.841  20.420  1.00 12.71           H
ATOM   4144  HA  SER A 264      13.912  65.148  18.454  1.00 12.70           H
ATOM   4145 1HB  SER A 264      12.576  66.733  17.506  1.00 14.72           H
ATOM   4146 2HB  SER A 264      12.217  66.781  19.033  1.00 14.72           H
ATOM   4147  N   MET A 265      15.055  66.412  16.509  1.00 10.60           N
ATOM   4148  CA  MET A 265      16.075  66.788  15.528  1.00 11.13           C
ATOM   4149  C   MET A 265      16.288  68.282  15.488  1.00 11.50           C
ATOM   4150  O   MET A 265      17.264  68.766  14.918  1.00 13.28           O
ATOM   4151  CB  MET A 265      15.702  66.301  14.150  1.00 11.53           C
ATOM   4152  CG  MET A 265      14.494  66.934  13.516  1.00 12.12           C
ATOM   4153  SD AMET A 265      14.157  65.748  12.065  0.51 12.19           S
ATOM   4154  SD BMET A 265      13.368  66.144  12.476  0.49 12.93           S
ATOM   4155  CE AMET A 265      12.796  66.653  11.319  0.51 13.62           C
ATOM   4156  CE BMET A 265      14.522  65.757  11.168  0.49 15.63           C
ATOM   4157  H   MET A 265      14.306  66.091  16.234  1.00 12.72           H
ATOM   4158  HA  MET A 265      16.921  66.364  15.785  1.00 13.36           H
ATOM   4159 1HB  MET A 265      16.461  66.443  13.563  1.00 13.83           H
ATOM   4160 2HB  MET A 265      15.550  65.344  14.199  1.00 13.83           H
ATOM   4161 1HG AMET A 265      13.744  66.964  14.131  1.00 14.54           H
ATOM   4162 2HG AMET A 265      14.687  67.832  13.202  1.00 14.54           H
ATOM   4163 1HE AMET A 265      12.489  66.183  10.540  0.51 20.43           H
ATOM   4164 2HE AMET A 265      13.095  67.530  11.067  0.51 20.43           H
ATOM   4165 3HE AMET A 265      12.078  66.729  11.951  0.51 20.43           H
ATOM   4166 1HE BMET A 265      14.064  65.292  10.464  0.49 23.44           H
ATOM   4167 2HE BMET A 265      15.224  65.202  11.515  0.49 23.44           H
ATOM   4168 3HE BMET A 265      14.899  66.570  10.822  0.49 23.44           H
ATOM   4169  N   PHE A 266      15.431  69.055  16.030  1.00 11.48           N
ATOM   4170  CA  PHE A 266      15.480  70.522  16.152  1.00 12.24           C
ATOM   4171  C   PHE A 266      16.270  70.986  17.343  1.00 13.25           C
ATOM   4172  O   PHE A 266      16.554  72.196  17.441  1.00 16.70           O
ATOM   4173  CB  PHE A 266      14.055  71.121  16.163  1.00 13.30           C
ATOM   4174  CG  PHE A 266      13.268  70.710  14.955  1.00 12.24           C
ATOM   4175  CD1 PHE A 266      12.309  69.721  15.022  1.00 13.52           C
ATOM   4176  CD2 PHE A 266      13.473  71.285  13.718  1.00 14.07           C
ATOM   4177  CE1 PHE A 266      11.605  69.319  13.912  1.00 14.32           C
ATOM   4178  CE2 PHE A 266      12.763  70.879  12.596  1.00 16.09           C
ATOM   4179  CZ  PHE A 266      11.823  69.881  12.688  1.00 15.27           C
ATOM   4180  H   PHE A 266      14.738  68.673  16.365  1.00 13.77           H
ATOM   4181  HA  PHE A 266      15.932  70.864  15.353  1.00 14.69           H
ATOM   4182 1HB  PHE A 266      13.591  70.828  16.962  1.00 15.96           H
ATOM   4183 2HB  PHE A 266      14.116  72.089  16.191  1.00 15.96           H
ATOM   4184  HD1 PHE A 266      12.135  69.316  15.841  1.00 16.22           H
ATOM   4185  HD2 PHE A 266      14.105  71.962  13.634  1.00 16.89           H
ATOM   4186  HE1 PHE A 266      10.966  68.648  13.997  1.00 17.18           H
ATOM   4187  HE2 PHE A 266      12.925  71.286  11.776  1.00 19.31           H
ATOM   4188  HZ  PHE A 266      11.350  69.597  11.939  1.00 18.32           H
ATOM   4189  N   ASP A 267      16.612  70.098  18.256  1.00 13.15           N
ATOM   4190  CA  ASP A 267      17.411  70.470  19.431  1.00 14.39           C
ATOM   4191  C   ASP A 267      18.886  70.345  19.066  1.00 16.86           C
ATOM   4192  O   ASP A 267      19.213  69.486  18.232  1.00 18.53           O
ATOM   4193  CB  ASP A 267      17.105  69.543  20.592  1.00 14.93           C
ATOM   4194  CG  ASP A 267      15.661  69.643  21.069  1.00 16.26           C
ATOM   4195  OD1 ASP A 267      15.182  70.785  21.162  1.00 19.27           O
ATOM   4196  OD2 ASP A 267      15.085  68.563  21.374  1.00 18.22           O
ATOM   4197  H   ASP A 267      16.361  69.280  18.161  1.00 15.78           H
ATOM   4198  HA  ASP A 267      17.211  71.395  19.686  1.00 17.27           H
ATOM   4199 1HB  ASP A 267      17.286  68.629  20.322  1.00 17.92           H
ATOM   4200 2HB  ASP A 267      17.697  69.756  21.331  1.00 17.92           H
ATOM   4201  N   ASP A 268      19.729  71.195  19.631  1.00 18.12           N
ATOM   4202  CA  ASP A 268      21.162  71.091  19.388  1.00 20.13           C
ATOM   4203  C   ASP A 268      21.877  70.547  20.599  1.00 19.06           C
ATOM   4204  O   ASP A 268      23.036  70.152  20.434  1.00 19.56           O
ATOM   4205  CB  ASP A 268      21.683  72.474  18.980  1.00 28.00           C
ATOM   4206  CG  ASP A 268      21.257  72.934  17.593  1.00 32.06           C
ATOM   4207  OD1 ASP A 268      21.025  72.190  16.613  1.00 35.08           O
ATOM   4208  OD2 ASP A 268      21.110  74.169  17.368  1.00 49.14           O
ATOM   4209  H   ASP A 268      19.428  71.814  20.146  1.00 21.75           H
ATOM   4210  HA  ASP A 268      21.305  70.474  18.640  1.00 24.16           H
ATOM   4211 1HB  ASP A 268      21.374  73.125  19.630  1.00 33.60           H
ATOM   4212 2HB  ASP A 268      22.652  72.462  19.018  1.00 33.60           H
ATOM   4213  N   TRP A 269      21.310  70.527  21.788  1.00 16.69           N
ATOM   4214  CA  TRP A 269      22.101  70.266  22.994  1.00 17.54           C
ATOM   4215  C   TRP A 269      22.772  68.899  22.959  1.00 15.88           C
ATOM   4216  O   TRP A 269      23.805  68.736  23.623  1.00 19.70           O
ATOM   4217  CB  TRP A 269      21.259  70.430  24.282  1.00 16.77           C
ATOM   4218  CG  TRP A 269      20.099  69.468  24.360  1.00 15.23           C
ATOM   4219  CD1 TRP A 269      18.817  69.740  24.020  1.00 15.10           C
ATOM   4220  CD2 TRP A 269      20.140  68.126  24.820  1.00 14.29           C
ATOM   4221  CE2 TRP A 269      18.824  67.624  24.718  1.00 14.18           C
ATOM   4222  CE3 TRP A 269      21.152  67.275  25.313  1.00 15.60           C
ATOM   4223  NE1 TRP A 269      18.039  68.632  24.236  1.00 14.27           N
ATOM   4224  CZ2 TRP A 269      18.471  66.340  25.065  1.00 15.29           C
ATOM   4225  CZ3 TRP A 269      20.787  65.983  25.653  1.00 17.22           C
ATOM   4226  CH2 TRP A 269      19.466  65.521  25.523  1.00 16.76           C
ATOM   4227  H   TRP A 269      20.464  70.669  21.858  1.00 20.03           H
ATOM   4228  HA  TRP A 269      22.813  70.938  23.025  1.00 21.05           H
ATOM   4229 1HB  TRP A 269      21.833  70.295  25.052  1.00 20.13           H
ATOM   4230 2HB  TRP A 269      20.919  71.338  24.322  1.00 20.13           H
ATOM   4231  HD1 TRP A 269      18.511  70.554  23.690  1.00 18.12           H
ATOM   4232  HE1 TRP A 269      17.192  68.580  24.091  1.00 17.13           H
ATOM   4233  HE3 TRP A 269      22.029  67.570  25.406  1.00 18.72           H
ATOM   4234  HZ2 TRP A 269      17.594  66.042  24.991  1.00 18.35           H
ATOM   4235  HZ3 TRP A 269      21.437  65.403  25.978  1.00 20.66           H
ATOM   4236  HH2 TRP A 269      19.265  64.642  25.752  1.00 20.11           H
ATOM   4237  N   TRP A 270      22.183  67.943  22.264  1.00 15.40           N
ATOM   4238  CA  TRP A 270      22.608  66.542  22.311  1.00 15.29           C
ATOM   4239  C   TRP A 270      23.697  66.203  21.314  1.00 17.92           C
ATOM   4240  O   TRP A 270      24.272  65.096  21.339  1.00 18.69           O
ATOM   4241  CB  TRP A 270      21.424  65.590  22.080  1.00 13.80           C
ATOM   4242  CG  TRP A 270      20.706  65.774  20.788  1.00 12.88           C
ATOM   4243  CD1 TRP A 270      19.603  66.546  20.590  1.00 12.73           C
ATOM   4244  CD2 TRP A 270      21.010  65.193  19.515  1.00 13.14           C
ATOM   4245  CE2 TRP A 270      20.075  65.640  18.597  1.00 13.21           C
ATOM   4246  CE3 TRP A 270      22.001  64.305  19.071  1.00 14.64           C
ATOM   4247  NE1 TRP A 270      19.217  66.481  19.276  1.00 13.32           N
ATOM   4248  CZ2 TRP A 270      20.089  65.257  17.241  1.00 14.87           C
ATOM   4249  CZ3 TRP A 270      22.014  63.920  17.737  1.00 15.52           C
ATOM   4250  CH2 TRP A 270      21.061  64.396  16.853  1.00 14.67           C
ATOM   4251  H   TRP A 270      21.518  68.152  21.761  1.00 18.48           H
ATOM   4252  HA  TRP A 270      22.960  66.368  23.208  1.00 18.35           H
ATOM   4253 1HB  TRP A 270      21.751  64.677  22.123  1.00 16.56           H
ATOM   4254 2HB  TRP A 270      20.790  65.707  22.804  1.00 16.56           H
ATOM   4255  HD1 TRP A 270      19.174  67.044  21.248  1.00 15.27           H
ATOM   4256  HE1 TRP A 270      18.548  66.897  18.931  1.00 15.99           H
ATOM   4257  HE3 TRP A 270      22.641  63.978  19.662  1.00 17.57           H
ATOM   4258  HZ2 TRP A 270      19.459  65.581  16.638  1.00 17.84           H
ATOM   4259  HZ3 TRP A 270      22.671  63.336  17.433  1.00 18.63           H
ATOM   4260  HH2 TRP A 270      21.089  64.116  15.967  1.00 17.60           H
ATOM   4261  N   LYS A 271      23.990  67.106  20.392  1.00 18.80           N
ATOM   4262  CA  LYS A 271      24.890  66.781  19.285  1.00 24.03           C
ATOM   4263  C   LYS A 271      26.362  66.688  19.661  1.00 32.44           C
ATOM   4264  O   LYS A 271      27.123  66.044  18.878  1.00 35.89           O
ATOM   4265  CB  LYS A 271      24.632  67.805  18.158  1.00 25.93           C
ATOM   4266  CG  LYS A 271      23.166  67.720  17.706  1.00 26.52           C
ATOM   4267  CD  LYS A 271      22.842  68.711  16.610  1.00 25.92           C
ATOM   4268  CE  LYS A 271      21.659  68.200  15.824  1.00 24.55           C
ATOM   4269  NZ  LYS A 271      21.578  68.949  14.527  1.00 37.76           N
ATOM   4270  OXT LYS A 271      26.755  67.260  20.701  1.00 30.26           O
ATOM   4271  H   LYS A 271      23.648  67.893  20.445  1.00 22.56           H
ATOM   4272  HA  LYS A 271      24.623  65.902  18.944  1.00 28.83           H
ATOM   4273 1HB  LYS A 271      24.824  68.700  18.478  1.00 31.12           H
ATOM   4274 2HB  LYS A 271      25.217  67.620  17.407  1.00 31.12           H
ATOM   4275 1HG  LYS A 271      22.984  66.823  17.386  1.00 31.83           H
ATOM   4276 2HG  LYS A 271      22.589  67.888  18.467  1.00 31.83           H
ATOM   4277 1HD  LYS A 271      22.633  69.576  16.997  1.00 31.11           H
ATOM   4278 2HD  LYS A 271      23.607  68.817  16.023  1.00 31.11           H
ATOM   4279 1HE  LYS A 271      21.761  67.251  15.652  1.00 29.47           H
ATOM   4280 2HE  LYS A 271      20.843  68.331  16.333  1.00 29.47           H
ATOM   4281 1HZ  LYS A 271      20.890  68.645  14.051  1.00 56.64           H
ATOM   4282 2HZ  LYS A 271      22.332  68.830  14.068  1.00 56.64           H
ATOM   4283 3HZ  LYS A 271      21.465  69.816  14.691  1.00 56.64           H
TER    4284      LYS A 271 
ATOM   4285  N   SER B   1       2.446  87.346  14.895  1.00 35.37           N
ATOM   4286  CA  SER B   1       1.224  86.974  15.608  1.00 28.06           C
ATOM   4287  C   SER B   1       1.508  85.784  16.518  1.00 24.09           C
ATOM   4288  O   SER B   1       2.585  85.205  16.417  1.00 22.73           O
ATOM   4289  CB  SER B   1       0.105  86.632  14.615  1.00 35.55           C
ATOM   4290  OG  SER B   1       0.493  85.484  13.908  1.00 31.16           O
ATOM   4291 2H   SER B   1       2.729  86.656  14.409  1.00 53.05           H
ATOM   4292 3H   SER B   1       3.075  87.572  15.483  1.00 53.05           H
ATOM   4293  H   SER B   1       2.279  88.037  14.360  1.00 53.05           H
ATOM   4294  HA  SER B   1       0.937  87.732  16.159  1.00 33.68           H
ATOM   4295 1HB  SER B   1      -0.724  86.468  15.091  1.00 42.66           H
ATOM   4296 2HB  SER B   1      -0.034  87.371  14.002  1.00 42.66           H
ATOM   4297  N   MET B   2       0.575  85.450  17.392  1.00 23.78           N
ATOM   4298  CA  MET B   2       0.716  84.272  18.204  1.00 20.91           C
ATOM   4299  C   MET B   2       0.786  83.017  17.351  1.00 16.93           C
ATOM   4300  O   MET B   2       1.482  82.084  17.687  1.00 16.38           O
ATOM   4301  CB  MET B   2      -0.467  84.169  19.181  1.00 23.68           C
ATOM   4302  CG  MET B   2      -0.285  82.992  20.125  1.00 26.89           C
ATOM   4303  SD  MET B   2       1.198  83.076  21.177  1.00 36.91           S
ATOM   4304  CE  MET B   2       1.033  84.772  21.740  1.00 43.26           C
ATOM   4305  H   MET B   2      -0.125  85.943  17.477  1.00 28.54           H
ATOM   4306  HA  MET B   2       1.545  84.345  18.721  1.00 25.09           H
ATOM   4307 1HB  MET B   2      -0.535  84.988  19.695  1.00 28.42           H
ATOM   4308 2HB  MET B   2      -1.291  84.058  18.681  1.00 28.42           H
ATOM   4309 1HG  MET B   2      -1.066  82.932  20.697  1.00 32.27           H
ATOM   4310 2HG  MET B   2      -0.245  82.178  19.599  1.00 32.27           H
ATOM   4311 1HE  MET B   2       1.756  84.984  22.334  1.00 64.90           H
ATOM   4312 2HE  MET B   2       0.198  84.875  22.203  1.00 64.90           H
ATOM   4313 3HE  MET B   2       1.055  85.364  20.985  1.00 64.90           H
ATOM   4314  N   GLN B   3       0.096  82.983  16.210  1.00 18.37           N
ATOM   4315  CA  GLN B   3       0.168  81.843  15.318  1.00 17.45           C
ATOM   4316  C   GLN B   3       1.563  81.616  14.821  1.00 16.69           C
ATOM   4317  O   GLN B   3       2.076  80.496  14.816  1.00 16.63           O
ATOM   4318  CB  GLN B   3      -0.817  82.070  14.148  1.00 18.92           C
ATOM   4319  CG  GLN B   3      -0.892  80.880  13.145  1.00 20.85           C
ATOM   4320  CD  GLN B   3      -1.936  81.185  12.059  1.00 24.70           C
ATOM   4321  NE2 GLN B   3      -2.346  80.149  11.264  1.00 18.86           N
ATOM   4322  OE1 GLN B   3      -2.446  82.290  11.882  1.00 33.02           O
ATOM   4323  H   GLN B   3      -0.402  83.652  16.000  1.00 22.05           H
ATOM   4324  HA  GLN B   3      -0.117  81.046  15.811  1.00 20.94           H
ATOM   4325 1HB  GLN B   3      -1.702  82.228  14.512  1.00 22.70           H
ATOM   4326 2HB  GLN B   3      -0.550  82.868  13.666  1.00 22.70           H
ATOM   4327 1HG  GLN B   3      -0.024  80.741  12.736  1.00 25.02           H
ATOM   4328 2HG  GLN B   3      -1.138  80.069  13.617  1.00 25.02           H
ATOM   4329 1HE2 GLN B   3      -2.944  80.281  10.661  1.00 22.63           H
ATOM   4330 2HE2 GLN B   3      -2.004  79.367  11.367  1.00 22.63           H
ATOM   4331  N   GLU B   4       2.287  82.627  14.368  1.00 19.51           N
ATOM   4332  CA  GLU B   4       3.638  82.574  13.941  1.00 19.24           C
ATOM   4333  C   GLU B   4       4.517  82.058  15.078  1.00 17.63           C
ATOM   4334  O   GLU B   4       5.394  81.237  14.831  1.00 17.95           O
ATOM   4335  CB  GLU B   4       4.226  83.910  13.442  1.00 23.12           C
ATOM   4336  CG  GLU B   4       3.606  84.349  12.124  1.00 36.32           C
ATOM   4337  CD  GLU B   4       4.186  85.710  11.740  1.00 40.50           C
ATOM   4338  OE1 GLU B   4       4.558  85.876  10.576  1.00 45.64           O
ATOM   4339  OE2 GLU B   4       4.257  86.560  12.641  1.00 50.07           O
ATOM   4340  H   GLU B   4       1.898  83.394  14.327  1.00 23.41           H
ATOM   4341  HA  GLU B   4       3.694  81.929  13.205  1.00 23.08           H
ATOM   4342 1HB  GLU B   4       4.072  84.596  14.111  1.00 27.74           H
ATOM   4343 2HB  GLU B   4       5.184  83.814  13.328  1.00 27.74           H
ATOM   4344 1HG  GLU B   4       3.804  83.698  11.432  1.00 43.59           H
ATOM   4345 2HG  GLU B   4       2.643  84.414  12.216  1.00 43.59           H
ATOM   4346  N   LYS B   5       4.291  82.543  16.290  1.00 17.54           N
ATOM   4347  CA  LYS B   5       5.124  82.139  17.423  1.00 18.44           C
ATOM   4348  C   LYS B   5       4.931  80.654  17.718  1.00 15.98           C
ATOM   4349  O   LYS B   5       5.905  79.947  17.907  1.00 16.37           O
ATOM   4350  CB  LYS B   5       4.793  82.981  18.652  1.00 20.67           C
ATOM   4351  CG  LYS B   5       5.555  82.536  19.903  1.00 27.59           C
ATOM   4352  CD  LYS B   5       5.354  83.508  21.052  0.10 18.28           C
ATOM   4353  CE  LYS B   5       6.453  83.435  22.097  0.10 18.02           C
ATOM   4354  NZ  LYS B   5       6.140  82.473  23.190  0.10 13.98           N
ATOM   4355  H   LYS B   5       3.647  83.101  16.412  1.00 21.04           H
ATOM   4356  HA  LYS B   5       6.064  82.290  17.188  1.00 22.13           H
ATOM   4357 1HB  LYS B   5       5.006  83.909  18.466  1.00 24.80           H
ATOM   4358 2HB  LYS B   5       3.840  82.925  18.826  1.00 24.80           H
ATOM   4359 1HG  LYS B   5       5.247  81.655  20.169  1.00 33.11           H
ATOM   4360 2HG  LYS B   5       6.500  82.472  19.697  1.00 33.11           H
ATOM   4361 1HD  LYS B   5       5.316  84.410  20.698  0.10 21.93           H
ATOM   4362 2HD  LYS B   5       4.502  83.321  21.478  0.10 21.93           H
ATOM   4363 1HE  LYS B   5       7.281  83.169  21.668  0.10 21.62           H
ATOM   4364 2HE  LYS B   5       6.586  84.316  22.479  0.10 21.62           H
ATOM   4365 1HZ  LYS B   5       6.825  82.434  23.757  0.10 20.97           H
ATOM   4366 2HZ  LYS B   5       5.996  81.666  22.843  0.10 20.97           H
ATOM   4367 3HZ  LYS B   5       5.411  82.743  23.623  0.10 20.97           H
ATOM   4368  N   ILE B   6       3.659  80.221  17.718  1.00 14.80           N
ATOM   4369  CA  ILE B   6       3.421  78.802  17.995  1.00 14.62           C
ATOM   4370  C   ILE B   6       4.002  77.945  16.884  1.00 13.80           C
ATOM   4371  O   ILE B   6       4.609  76.887  17.164  1.00 13.19           O
ATOM   4372  CB  ILE B   6       1.906  78.578  18.201  1.00 14.77           C
ATOM   4373  CG1 ILE B   6       1.388  79.216  19.495  1.00 15.33           C
ATOM   4374  CG2 ILE B   6       1.534  77.118  18.109  1.00 14.79           C
ATOM   4375  CD1 ILE B   6      -0.079  79.261  19.744  1.00 17.69           C
ATOM   4376  H   ILE B   6       3.006  80.759  17.561  1.00 17.76           H
ATOM   4377  HA  ILE B   6       3.880  78.572  18.830  1.00 17.55           H
ATOM   4378  HB  ILE B   6       1.451  79.033  17.462  1.00 17.72           H
ATOM   4379 1HG1 ILE B   6       1.796  78.743  20.238  1.00 18.39           H
ATOM   4380 2HG1 ILE B   6       1.718  80.128  19.524  1.00 18.39           H
ATOM   4381 1HG2 ILE B   6       1.876  76.752  17.290  1.00 22.18           H
ATOM   4382 2HG2 ILE B   6       0.578  77.029  18.124  1.00 22.18           H
ATOM   4383 3HG2 ILE B   6       1.911  76.643  18.853  1.00 22.18           H
ATOM   4384 1HD1 ILE B   6      -0.248  79.687  20.587  1.00 26.54           H
ATOM   4385 2HD1 ILE B   6      -0.428  78.367  19.761  1.00 26.54           H
ATOM   4386 3HD1 ILE B   6      -0.507  79.758  19.043  1.00 26.54           H
ATOM   4387  N   MET B   7       3.854  78.355  15.634  1.00 14.83           N
ATOM   4388  CA  MET B   7       4.346  77.562  14.515  1.00 15.71           C
ATOM   4389  C   MET B   7       5.849  77.383  14.618  1.00 15.01           C
ATOM   4390  O   MET B   7       6.387  76.310  14.428  1.00 16.11           O
ATOM   4391  CB  MET B   7       3.968  78.235  13.223  1.00 18.05           C
ATOM   4392  CG  MET B   7       4.309  77.637  11.924  1.00 18.33           C
ATOM   4393  SD AMET B   7       4.139  78.747  10.490  0.33 26.82           S
ATOM   4394  SD BMET B   7       3.584  78.440  10.465  0.30 19.59           S
ATOM   4395  SD CMET B   7       3.201  78.476  10.717  0.37 29.76           S
ATOM   4396  CE AMET B   7       4.251  77.416   9.275  0.33 15.27           C
ATOM   4397  CE BMET B   7       2.221  79.269  11.268  0.30 12.83           C
ATOM   4398  CE CMET B   7       3.810  80.127  10.860  0.37 20.68           C
ATOM   4399  H   MET B   7       3.460  79.104  15.480  1.00 17.79           H
ATOM   4400  HA  MET B   7       3.922  76.679  14.545  1.00 18.85           H
ATOM   4401 1HB  MET B   7       3.006  78.355  13.237  1.00 21.66           H
ATOM   4402 2HB  MET B   7       4.361  79.121  13.240  1.00 21.66           H
ATOM   4403 1HG AMET B   7       5.226  77.322  11.962  1.00 21.99           H
ATOM   4404 2HG AMET B   7       3.741  76.864  11.784  1.00 21.99           H
ATOM   4405 1HE AMET B   7       4.158  77.780   8.392  0.33 22.91           H
ATOM   4406 2HE AMET B   7       3.551  76.778   9.433  0.33 22.91           H
ATOM   4407 3HE AMET B   7       5.103  76.981   9.354  0.33 22.91           H
ATOM   4408 1HE BMET B   7       1.711  79.753  10.614  0.30 19.24           H
ATOM   4409 2HE BMET B   7       2.561  79.881  11.925  0.30 19.24           H
ATOM   4410 3HE BMET B   7       1.659  78.620  11.696  0.30 19.24           H
ATOM   4411 1HE CMET B   7       3.330  80.698  10.257  0.37 31.01           H
ATOM   4412 2HE CMET B   7       4.745  80.143  10.641  0.37 31.01           H
ATOM   4413 3HE CMET B   7       3.687  80.437  11.760  0.37 31.01           H
ATOM   4414  N   ARG B   8       6.494  78.488  14.989  1.00 15.46           N
ATOM   4415  CA  ARG B   8       7.925  78.434  15.143  1.00 16.84           C
ATOM   4416  C   ARG B   8       8.362  77.589  16.330  1.00 14.87           C
ATOM   4417  O   ARG B   8       9.271  76.746  16.227  1.00 16.26           O
ATOM   4418  CB  ARG B   8       8.414  79.881  15.270  1.00 20.41           C
ATOM   4419  CG  ARG B   8       9.899  80.025  15.239  1.00 34.44           C
ATOM   4420  CD  ARG B   8      10.252  81.520  15.037  1.00 40.53           C
ATOM   4421  NE  ARG B   8       9.417  82.133  14.002  1.00 59.28           N
ATOM   4422  CZ  ARG B   8       8.543  83.129  14.093  1.00 60.03           C
ATOM   4423  NH1 ARG B   8       8.283  83.759  15.250  1.00 48.11           N
ATOM   4424  NH2 ARG B   8       7.895  83.529  12.983  1.00 64.28           N
ATOM   4425  H   ARG B   8       6.064  79.219  15.134  1.00 18.55           H
ATOM   4426  HA  ARG B   8       8.310  78.047  14.329  1.00 20.21           H
ATOM   4427 1HB  ARG B   8       8.035  80.403  14.546  1.00 24.49           H
ATOM   4428 2HB  ARG B   8       8.083  80.250  16.104  1.00 24.49           H
ATOM   4429 1HG  ARG B   8      10.279  79.705  16.072  1.00 41.33           H
ATOM   4430 2HG  ARG B   8      10.267  79.497  14.513  1.00 41.33           H
ATOM   4431 1HD  ARG B   8      10.128  81.995  15.873  1.00 48.63           H
ATOM   4432 2HD  ARG B   8      11.186  81.598  14.784  1.00 48.63           H
ATOM   4433  HE  ARG B   8       9.506  81.797  13.215  1.00 71.14           H
ATOM   4434 1HH1 ARG B   8       8.689  83.521  15.970  1.00 57.73           H
ATOM   4435 2HH1 ARG B   8       7.711  84.401  15.271  1.00 57.73           H
ATOM   4436 1HH2 ARG B   8       8.050  83.141  12.231  1.00 77.13           H
ATOM   4437 2HH2 ARG B   8       7.326  84.173  13.026  1.00 77.13           H
ATOM   4438  N   GLU B   9       7.719  77.767  17.473  1.00 14.74           N
ATOM   4439  CA  GLU B   9       8.064  77.027  18.664  1.00 14.19           C
ATOM   4440  C   GLU B   9       7.902  75.534  18.489  1.00 14.15           C
ATOM   4441  O   GLU B   9       8.650  74.736  19.075  1.00 14.50           O
ATOM   4442  CB  GLU B   9       7.217  77.553  19.853  1.00 14.95           C
ATOM   4443  CG  GLU B   9       7.665  78.924  20.296  1.00 21.60           C
ATOM   4444  CD  GLU B   9       6.922  79.564  21.423  1.00 22.31           C
ATOM   4445  OE1 GLU B   9       7.464  80.626  21.893  1.00 23.37           O
ATOM   4446  OE2 GLU B   9       5.845  79.060  21.865  1.00 23.87           O
ATOM   4447  H   GLU B   9       7.077  78.339  17.507  1.00 17.69           H
ATOM   4448  HA  GLU B   9       9.007  77.204  18.866  1.00 17.03           H
ATOM   4449 1HB  GLU B   9       6.284  77.590  19.589  1.00 17.93           H
ATOM   4450 2HB  GLU B   9       7.292  76.935  20.598  1.00 17.93           H
ATOM   4451 1HG  GLU B   9       8.600  78.864  20.550  1.00 25.92           H
ATOM   4452 2HG  GLU B   9       7.614  79.516  19.530  1.00 25.92           H
ATOM   4453  N   LEU B  10       6.876  75.151  17.739  1.00 12.02           N
ATOM   4454  CA  LEU B  10       6.585  73.730  17.499  1.00 11.59           C
ATOM   4455  C   LEU B  10       7.250  73.166  16.260  1.00 10.71           C
ATOM   4456  O   LEU B  10       7.054  71.988  15.965  1.00 11.43           O
ATOM   4457  CB  LEU B  10       5.063  73.508  17.452  1.00 10.86           C
ATOM   4458  CG  LEU B  10       4.297  73.807  18.758  1.00 11.35           C
ATOM   4459  CD1 LEU B  10       2.812  73.515  18.574  1.00 12.12           C
ATOM   4460  CD2 LEU B  10       4.873  73.078  19.939  1.00 12.22           C
ATOM   4461  H   LEU B  10       6.369  75.748  17.384  1.00 14.42           H
ATOM   4462  HA  LEU B  10       6.929  73.229  18.268  1.00 13.91           H
ATOM   4463 1HB  LEU B  10       4.695  74.067  16.749  1.00 13.04           H
ATOM   4464 2HB  LEU B  10       4.897  72.585  17.206  1.00 13.04           H
ATOM   4465  HG  LEU B  10       4.385  74.767  18.935  1.00 13.62           H
ATOM   4466 1HD1 LEU B  10       2.483  73.999  17.814  1.00 18.18           H
ATOM   4467 2HD1 LEU B  10       2.333  73.788  19.360  1.00 18.18           H
ATOM   4468 3HD1 LEU B  10       2.687  72.574  18.433  1.00 18.18           H
ATOM   4469 1HD2 LEU B  10       5.806  73.289  20.022  1.00 18.33           H
ATOM   4470 2HD2 LEU B  10       4.769  72.132  19.813  1.00 18.33           H
ATOM   4471 3HD2 LEU B  10       4.413  73.347  20.737  1.00 18.33           H
ATOM   4472  N   HIS B  11       8.094  73.968  15.584  1.00 11.85           N
ATOM   4473  CA  HIS B  11       8.884  73.518  14.459  1.00 11.51           C
ATOM   4474  C   HIS B  11       8.055  73.058  13.268  1.00 11.23           C
ATOM   4475  O   HIS B  11       8.476  72.140  12.552  1.00 12.28           O
ATOM   4476  CB  HIS B  11       9.866  72.415  14.909  1.00 12.39           C
ATOM   4477  CG  HIS B  11      10.680  72.789  16.102  1.00 14.80           C
ATOM   4478  CD2 HIS B  11      10.617  72.316  17.375  1.00 17.65           C
ATOM   4479  ND1 HIS B  11      11.648  73.758  16.081  1.00 17.70           N
ATOM   4480  CE1 HIS B  11      12.170  73.879  17.295  1.00 20.07           C
ATOM   4481  NE2 HIS B  11      11.588  72.992  18.097  1.00 21.65           N
ATOM   4482  H   HIS B  11       8.166  74.788  15.832  1.00 14.22           H
ATOM   4483  HA  HIS B  11       9.422  74.281  14.160  1.00 13.81           H
ATOM   4484 1HB  HIS B  11       9.363  71.611  15.113  1.00 14.86           H
ATOM   4485 2HB  HIS B  11      10.464  72.209  14.174  1.00 14.86           H
ATOM   4486  HD1 HIS B  11      11.879  74.216  15.391  1.00 21.23           H
ATOM   4487  HD2 HIS B  11      10.036  71.666  17.698  1.00 21.18           H
ATOM   4488  HE1 HIS B  11      12.833  74.482  17.543  1.00 24.08           H
ATOM   4489  N   VAL B  12       6.953  73.719  13.025  1.00 11.60           N
ATOM   4490  CA  VAL B  12       6.098  73.341  11.919  1.00 11.06           C
ATOM   4491  C   VAL B  12       6.496  74.070  10.644  1.00 11.86           C
ATOM   4492  O   VAL B  12       6.685  75.290  10.658  1.00 14.21           O
ATOM   4493  CB  VAL B  12       4.615  73.647  12.241  1.00 11.17           C
ATOM   4494  CG1 VAL B  12       3.703  73.259  11.081  1.00 13.15           C
ATOM   4495  CG2 VAL B  12       4.214  72.951  13.519  1.00 12.85           C
ATOM   4496  H   VAL B  12       6.734  74.383  13.526  1.00 13.92           H
ATOM   4497  HA  VAL B  12       6.192  72.377  11.768  1.00 13.27           H
ATOM   4498  HB  VAL B  12       4.529  74.613  12.383  1.00 13.40           H
ATOM   4499 1HG1 VAL B  12       3.979  73.722  10.287  1.00 19.73           H
ATOM   4500 2HG1 VAL B  12       2.797  73.498  11.292  1.00 19.73           H
ATOM   4501 3HG1 VAL B  12       3.757  72.312  10.934  1.00 19.73           H
ATOM   4502 1HG2 VAL B  12       4.807  73.214  14.226  1.00 19.27           H
ATOM   4503 2HG2 VAL B  12       4.264  72.000  13.395  1.00 19.27           H
ATOM   4504 3HG2 VAL B  12       3.315  73.196  13.749  1.00 19.27           H
ATOM   4505  N   LYS B  13       6.548  73.361   9.517  1.00 12.43           N
ATOM   4506  CA  LYS B  13       6.735  73.913   8.192  1.00 14.49           C
ATOM   4507  C   LYS B  13       5.408  74.049   7.463  1.00 14.06           C
ATOM   4508  O   LYS B  13       4.529  73.214   7.590  1.00 15.17           O
ATOM   4509  CB  LYS B  13       7.609  72.952   7.356  1.00 16.10           C
ATOM   4510  CG  LYS B  13       9.015  72.816   7.875  1.00 21.16           C
ATOM   4511  CD  LYS B  13       9.863  71.878   7.053  1.00 28.25           C
ATOM   4512  CE  LYS B  13      11.145  71.465   7.780  1.00 36.33           C
ATOM   4513  NZ  LYS B  13      11.254  70.027   8.207  1.00 53.56           N
ATOM   4514  H   LYS B  13       6.465  72.508   9.582  1.00 14.92           H
ATOM   4515  HA  LYS B  13       7.170  74.789   8.255  1.00 17.38           H
ATOM   4516 1HB  LYS B  13       7.192  72.076   7.348  1.00 19.31           H
ATOM   4517 2HB  LYS B  13       7.642  73.272   6.442  1.00 19.31           H
ATOM   4518 1HG  LYS B  13       9.433  73.691   7.886  1.00 25.39           H
ATOM   4519 2HG  LYS B  13       8.983  72.492   8.789  1.00 25.39           H
ATOM   4520 1HD  LYS B  13       9.347  71.084   6.843  1.00 33.90           H
ATOM   4521 2HD  LYS B  13      10.096  72.311   6.217  1.00 33.90           H
ATOM   4522 1HE  LYS B  13      11.897  71.665   7.200  1.00 43.60           H
ATOM   4523 2HE  LYS B  13      11.235  72.021   8.570  1.00 43.60           H
ATOM   4524 1HZ  LYS B  13      12.034  69.898   8.616  1.00 80.34           H
ATOM   4525 2HZ  LYS B  13      11.204  69.501   7.491  1.00 80.34           H
ATOM   4526 3HZ  LYS B  13      10.590  69.833   8.766  1.00 80.34           H
ATOM   4527  N   PRO B  14       5.166  75.113   6.681  1.00 15.04           N
ATOM   4528  CA  PRO B  14       3.914  75.233   5.952  1.00 16.05           C
ATOM   4529  C   PRO B  14       3.782  74.208   4.833  1.00 15.92           C
ATOM   4530  O   PRO B  14       2.694  73.838   4.427  1.00 21.47           O
ATOM   4531  CB  PRO B  14       3.956  76.655   5.389  1.00 17.87           C
ATOM   4532  CG  PRO B  14       5.439  76.974   5.259  1.00 20.96           C
ATOM   4533  CD  PRO B  14       6.025  76.286   6.487  1.00 20.93           C
ATOM   4534  HA  PRO B  14       3.161  75.145   6.572  1.00 19.26           H
ATOM   4535 1HB  PRO B  14       3.517  76.697   4.525  1.00 21.44           H
ATOM   4536 2HB  PRO B  14       3.521  77.278   5.992  1.00 21.44           H
ATOM   4537 1HG  PRO B  14       5.808  76.609   4.440  1.00 25.16           H
ATOM   4538 2HG  PRO B  14       5.598  77.931   5.282  1.00 25.16           H
ATOM   4539 1HD  PRO B  14       6.944  76.020   6.330  1.00 25.12           H
ATOM   4540 2HD  PRO B  14       5.993  76.870   7.260  1.00 25.12           H
ATOM   4541  N   SER B  15       4.932  73.780   4.303  1.00 15.27           N
ATOM   4542  CA  SER B  15       5.019  72.860   3.193  1.00 17.17           C
ATOM   4543  C   SER B  15       6.176  71.890   3.467  1.00 15.21           C
ATOM   4544  O   SER B  15       7.179  72.301   4.030  1.00 17.80           O
ATOM   4545  CB ASER B  15       5.275  73.556   1.854  0.58 20.99           C
ATOM   4546  CB BSER B  15       5.267  73.551   1.853  0.42 21.79           C
ATOM   4547  OG ASER B  15       6.525  74.224   1.935  0.58 32.64           O
ATOM   4548  OG BSER B  15       4.140  74.321   1.486  0.42 29.11           O
ATOM   4549  H   SER B  15       5.666  74.071   4.643  1.00 18.33           H
ATOM   4550  HA ASER B  15       4.184  72.351   3.133  1.00 20.60           H
ATOM   4551 1HB ASER B  15       5.292  72.903   1.137  0.58 25.19           H
ATOM   4552 2HB ASER B  15       4.568  74.194   1.671  0.58 25.19           H
ATOM   4553 1HB BSER B  15       6.046  74.125   1.922  0.42 26.14           H
ATOM   4554 2HB BSER B  15       5.443  72.885   1.170  0.42 26.14           H
ATOM   4555  HG BSER B  15       3.601  73.977   0.972  0.42 43.66           H
ATOM   4556  N   ILE B  16       5.980  70.629   3.109  1.00 14.05           N
ATOM   4557  CA  ILE B  16       7.002  69.610   3.321  1.00 13.15           C
ATOM   4558  C   ILE B  16       7.266  68.847   2.042  1.00 13.81           C
ATOM   4559  O   ILE B  16       6.425  68.771   1.148  1.00 14.98           O
ATOM   4560  CB  ILE B  16       6.615  68.628   4.440  1.00 13.29           C
ATOM   4561  CG1 ILE B  16       5.307  67.901   4.170  1.00 15.60           C
ATOM   4562  CG2 ILE B  16       6.591  69.297   5.810  1.00 16.30           C
ATOM   4563  CD1 ILE B  16       5.175  66.575   4.885  1.00 17.69           C
ATOM   4564  H   ILE B  16       5.234  70.407   2.744  1.00 16.86           H
ATOM   4565  HA  ILE B  16       7.831  70.060   3.584  1.00 15.78           H
ATOM   4566  HB  ILE B  16       7.317  67.945   4.472  1.00 15.94           H
ATOM   4567 1HG1 ILE B  16       4.571  68.473   4.438  1.00 18.72           H
ATOM   4568 2HG1 ILE B  16       5.227  67.749   3.215  1.00 18.72           H
ATOM   4569 1HG2 ILE B  16       7.422  69.754   5.958  1.00 24.45           H
ATOM   4570 2HG2 ILE B  16       6.467  68.631   6.490  1.00 24.45           H
ATOM   4571 3HG2 ILE B  16       5.868  69.928   5.846  1.00 24.45           H
ATOM   4572 1HD1 ILE B  16       4.330  66.175   4.664  1.00 26.54           H
ATOM   4573 2HD1 ILE B  16       5.224  66.716   5.833  1.00 26.54           H
ATOM   4574 3HD1 ILE B  16       5.886  65.991   4.611  1.00 26.54           H
ATOM   4575  N   ASP B  17       8.400  68.202   2.008  1.00 12.70           N
ATOM   4576  CA  ASP B  17       8.775  67.195   1.044  1.00 12.44           C
ATOM   4577  C   ASP B  17       8.697  65.881   1.820  1.00 12.81           C
ATOM   4578  O   ASP B  17       9.586  65.590   2.613  1.00 11.98           O
ATOM   4579  CB  ASP B  17      10.190  67.444   0.547  1.00 12.90           C
ATOM   4580  CG  ASP B  17      10.784  66.352  -0.250  1.00 16.66           C
ATOM   4581  OD1 ASP B  17      11.940  66.537  -0.667  1.00 21.86           O
ATOM   4582  OD2 ASP B  17      10.240  65.255  -0.344  1.00 22.83           O
ATOM   4583  H   ASP B  17       8.977  68.394   2.616  1.00 15.25           H
ATOM   4584  HA  ASP B  17       8.145  67.188   0.294  1.00 14.93           H
ATOM   4585 1HB  ASP B  17      10.188  68.251   0.009  1.00 15.48           H
ATOM   4586 2HB  ASP B  17      10.760  67.608   1.315  1.00 15.48           H
ATOM   4587  N   PRO B  18       7.678  65.077   1.576  1.00 12.49           N
ATOM   4588  CA  PRO B  18       7.527  63.862   2.398  1.00 12.42           C
ATOM   4589  C   PRO B  18       8.690  62.942   2.389  1.00 10.95           C
ATOM   4590  O   PRO B  18       9.079  62.396   3.433  1.00 10.92           O
ATOM   4591  CB  PRO B  18       6.238  63.226   1.842  1.00 15.60           C
ATOM   4592  CG  PRO B  18       5.521  64.384   1.253  1.00 16.75           C
ATOM   4593  CD  PRO B  18       6.554  65.284   0.666  1.00 15.82           C
ATOM   4594  HA  PRO B  18       7.360  64.136   3.324  1.00 14.90           H
ATOM   4595 1HB  PRO B  18       6.440  62.559   1.168  1.00 18.71           H
ATOM   4596 2HB  PRO B  18       5.717  62.815   2.550  1.00 18.71           H
ATOM   4597 1HG  PRO B  18       4.905  64.085   0.565  1.00 20.10           H
ATOM   4598 2HG  PRO B  18       5.016  64.852   1.937  1.00 20.10           H
ATOM   4599 1HD  PRO B  18       6.778  65.022  -0.240  1.00 18.98           H
ATOM   4600 2HD  PRO B  18       6.261  66.209   0.670  1.00 18.98           H
ATOM   4601  N   LYS B  19       9.310  62.687   1.209  1.00 11.95           N
ATOM   4602  CA  LYS B  19      10.433  61.791   1.160  1.00 11.55           C
ATOM   4603  C   LYS B  19      11.603  62.340   1.995  1.00 10.45           C
ATOM   4604  O   LYS B  19      12.284  61.571   2.663  1.00 11.01           O
ATOM   4605  CB  LYS B  19      10.914  61.503  -0.274  1.00 14.03           C
ATOM   4606  CG  LYS B  19       9.916  60.578  -1.001  1.00 16.72           C
ATOM   4607  CD  LYS B  19      10.510  59.899  -2.241  1.00 17.84           C
ATOM   4608  CE  LYS B  19      10.961  60.938  -3.200  1.00 16.40           C
ATOM   4609  NZ  LYS B  19      11.398  60.261  -4.494  1.00 14.45           N
ATOM   4610  H   LYS B  19       9.029  63.063   0.488  1.00 14.34           H
ATOM   4611  HA  LYS B  19      10.155  60.940   1.559  1.00 13.86           H
ATOM   4612 1HB  LYS B  19      10.998  62.337  -0.762  1.00 16.83           H
ATOM   4613 2HB  LYS B  19      11.786  61.081  -0.246  1.00 16.83           H
ATOM   4614 1HG  LYS B  19       9.613  59.894  -0.383  1.00 20.06           H
ATOM   4615 2HG  LYS B  19       9.142  61.098  -1.267  1.00 20.06           H
ATOM   4616 1HD  LYS B  19      11.260  59.341  -1.983  1.00 21.40           H
ATOM   4617 2HD  LYS B  19       9.841  59.334  -2.659  1.00 21.40           H
ATOM   4618 1HE  LYS B  19      10.237  61.558  -3.380  1.00 19.68           H
ATOM   4619 2HE  LYS B  19      11.702  61.436  -2.821  1.00 19.68           H
ATOM   4620 1HZ  LYS B  19      11.671  60.878  -5.074  1.00 21.67           H
ATOM   4621 2HZ  LYS B  19      10.712  59.812  -4.840  1.00 21.67           H
ATOM   4622 3HZ  LYS B  19      12.066  59.698  -4.323  1.00 21.67           H
ATOM   4623  N   GLN B  20      11.848  63.628   1.952  1.00 10.75           N
ATOM   4624  CA  GLN B  20      12.979  64.153   2.703  1.00 10.10           C
ATOM   4625  C   GLN B  20      12.669  64.236   4.185  1.00 10.14           C
ATOM   4626  O   GLN B  20      13.574  64.040   5.001  1.00 10.19           O
ATOM   4627  CB  GLN B  20      13.425  65.525   2.174  1.00 11.08           C
ATOM   4628  CG  GLN B  20      14.769  65.902   2.793  1.00 11.83           C
ATOM   4629  CD  GLN B  20      15.874  64.988   2.515  1.00 12.97           C
ATOM   4630  NE2 GLN B  20      15.820  64.287   1.473  1.00 12.59           N
ATOM   4631  OE1 GLN B  20      16.872  64.824   3.238  1.00 17.61           O
ATOM   4632  H   GLN B  20      11.348  64.153   1.489  1.00 12.90           H
ATOM   4633  HA  GLN B  20      13.728  63.531   2.589  1.00 12.12           H
ATOM   4634 1HB  GLN B  20      13.506  65.493   1.208  1.00 13.30           H
ATOM   4635 2HB  GLN B  20      12.761  66.195   2.400  1.00 13.30           H
ATOM   4636 1HG  GLN B  20      15.015  66.784   2.475  1.00 14.19           H
ATOM   4637 2HG  GLN B  20      14.656  65.960   3.755  1.00 14.19           H
ATOM   4638 1HE2 GLN B  20      16.451  63.732   1.295  1.00 15.10           H
ATOM   4639 2HE2 GLN B  20      15.150  64.363   0.938  1.00 15.10           H
ATOM   4640  N   GLU B  21      11.414  64.442   4.544  1.00  9.87           N
ATOM   4641  CA  GLU B  21      11.045  64.310   5.976  1.00  9.54           C
ATOM   4642  C   GLU B  21      11.402  62.933   6.489  1.00  9.60           C
ATOM   4643  O   GLU B  21      11.907  62.805   7.601  1.00  9.68           O
ATOM   4644  CB  GLU B  21       9.594  64.644   6.162  1.00 10.21           C
ATOM   4645  CG  GLU B  21       9.239  66.102   5.960  1.00 10.53           C
ATOM   4646  CD  GLU B  21       9.776  67.029   7.028  1.00 10.81           C
ATOM   4647  OE1 GLU B  21      10.042  66.608   8.165  1.00 12.97           O
ATOM   4648  OE2 GLU B  21       9.878  68.226   6.706  1.00 13.84           O
ATOM   4649  H   GLU B  21      10.820  64.650   3.957  1.00 11.84           H
ATOM   4650  HA  GLU B  21      11.570  64.964   6.483  1.00 11.45           H
ATOM   4651 1HB  GLU B  21       9.074  64.112   5.540  1.00 12.25           H
ATOM   4652 2HB  GLU B  21       9.331  64.385   7.059  1.00 12.25           H
ATOM   4653 1HG  GLU B  21       9.582  66.389   5.099  1.00 12.63           H
ATOM   4654 2HG  GLU B  21       8.273  66.186   5.933  1.00 12.63           H
ATOM   4655  N   ILE B  22      11.062  61.896   5.706  1.00  9.46           N
ATOM   4656  CA  ILE B  22      11.410  60.533   6.096  1.00  9.26           C
ATOM   4657  C   ILE B  22      12.900  60.382   6.254  1.00  9.62           C
ATOM   4658  O   ILE B  22      13.376  59.895   7.278  1.00  9.85           O
ATOM   4659  CB  ILE B  22      10.827  59.523   5.076  1.00 10.04           C
ATOM   4660  CG1 ILE B  22       9.294  59.482   5.178  1.00  9.91           C
ATOM   4661  CG2 ILE B  22      11.464  58.182   5.213  1.00 10.65           C
ATOM   4662  CD1 ILE B  22       8.618  58.991   3.908  1.00 11.68           C
ATOM   4663  H   ILE B  22      10.637  62.036   4.971  1.00 11.35           H
ATOM   4664  HA  ILE B  22      10.996  60.354   6.966  1.00 11.11           H
ATOM   4665  HB  ILE B  22      11.047  59.856   4.181  1.00 12.04           H
ATOM   4666 1HG1 ILE B  22       9.043  58.899   5.913  1.00 11.90           H
ATOM   4667 2HG1 ILE B  22       8.968  60.372   5.383  1.00 11.90           H
ATOM   4668 1HG2 ILE B  22      12.417  58.272   5.145  1.00 15.98           H
ATOM   4669 2HG2 ILE B  22      11.146  57.604   4.516  1.00 15.98           H
ATOM   4670 3HG2 ILE B  22      11.238  57.807   6.068  1.00 15.98           H
ATOM   4671 1HD1 ILE B  22       7.666  58.989   4.032  1.00 17.51           H
ATOM   4672 2HD1 ILE B  22       8.917  58.100   3.711  1.00 17.51           H
ATOM   4673 3HD1 ILE B  22       8.845  59.574   3.180  1.00 17.51           H
ATOM   4674  N   GLU B  23      13.679  60.848   5.272  1.00  9.80           N
ATOM   4675  CA  GLU B  23      15.125  60.741   5.349  1.00  9.53           C
ATOM   4676  C   GLU B  23      15.654  61.435   6.605  1.00 10.16           C
ATOM   4677  O   GLU B  23      16.509  60.905   7.334  1.00 10.31           O
ATOM   4678  CB  GLU B  23      15.781  61.300   4.103  1.00 10.70           C
ATOM   4679  CG AGLU B  23      15.589  60.521   2.827  0.54  9.81           C
ATOM   4680  CG BGLU B  23      17.274  61.385   4.196  0.46 17.60           C
ATOM   4681  CD AGLU B  23      15.875  59.036   2.883  0.54 10.57           C
ATOM   4682  CD BGLU B  23      17.589  59.941   4.244  0.46 22.70           C
ATOM   4683  OE1AGLU B  23      14.952  58.190   2.875  0.54 11.95           O
ATOM   4684  OE2AGLU B  23      17.098  58.739   2.977  0.54 12.06           O
ATOM   4685  OE1BGLU B  23      18.823  59.819   4.520  0.46 27.87           O
ATOM   4686  OE2BGLU B  23      17.078  58.906   3.798  0.46 20.97           O
ATOM   4687  H   GLU B  23      13.318  61.217   4.584  1.00 11.76           H
ATOM   4688 1HB AGLU B  23      15.444  62.198   3.961  1.00 12.84           H
ATOM   4689 2HB AGLU B  23      16.734  61.373   4.271  1.00 12.84           H
ATOM   4690  HA  GLU B  23      15.354  59.790   5.410  1.00 11.44           H
ATOM   4691 1HG AGLU B  23      14.671  60.640   2.537  0.54 11.77           H
ATOM   4692 2HG AGLU B  23      16.159  60.912   2.147  0.54 11.77           H
ATOM   4693 1HG BGLU B  23      17.662  61.815   3.419  0.46 21.12           H
ATOM   4694 2HG BGLU B  23      17.561  61.845   5.001  0.46 21.12           H
ATOM   4695  N   ASP B  24      15.202  62.654   6.814  1.00 10.04           N
ATOM   4696  CA  ASP B  24      15.709  63.460   7.943  1.00 10.03           C
ATOM   4697  C   ASP B  24      15.364  62.801   9.281  1.00  9.33           C
ATOM   4698  O   ASP B  24      16.187  62.864  10.211  1.00  9.97           O
ATOM   4699  CB  ASP B  24      15.135  64.847   7.872  1.00 12.32           C
ATOM   4700  CG  ASP B  24      15.611  65.748   6.769  1.00 14.73           C
ATOM   4701  OD1 ASP B  24      16.615  65.394   6.120  1.00 17.43           O
ATOM   4702  OD2 ASP B  24      14.958  66.812   6.553  1.00 19.51           O
ATOM   4703  H   ASP B  24      14.606  62.983   6.289  1.00 12.05           H
ATOM   4704  HA  ASP B  24      16.684  63.522   7.869  1.00 12.04           H
ATOM   4705 1HB  ASP B  24      14.171  64.766   7.795  1.00 14.79           H
ATOM   4706 2HB  ASP B  24      15.319  65.288   8.716  1.00 14.79           H
ATOM   4707  N   ARG B  25      14.183  62.256   9.398  1.00  9.15           N
ATOM   4708  CA  ARG B  25      13.725  61.730  10.688  1.00  9.24           C
ATOM   4709  C   ARG B  25      14.385  60.367  10.945  1.00  9.21           C
ATOM   4710  O   ARG B  25      14.746  60.082  12.092  1.00  9.34           O
ATOM   4711  CB  ARG B  25      12.212  61.743  10.726  1.00  9.19           C
ATOM   4712  CG  ARG B  25      11.683  63.171  10.714  1.00  9.31           C
ATOM   4713  CD  ARG B  25      10.203  63.309  10.402  1.00  9.22           C
ATOM   4714  NE  ARG B  25       9.841  64.724  10.245  1.00  9.50           N
ATOM   4715  CZ  ARG B  25       9.624  65.551  11.236  1.00  9.47           C
ATOM   4716  NH1 ARG B  25       9.594  65.108  12.506  1.00  9.32           N
ATOM   4717  NH2 ARG B  25       9.367  66.843  11.001  1.00  9.78           N
ATOM   4718  H   ARG B  25      13.668  62.206   8.711  1.00 10.99           H
ATOM   4719  HA  ARG B  25      14.041  62.344  11.384  1.00 11.09           H
ATOM   4720 1HB  ARG B  25      11.865  61.264   9.957  1.00 11.03           H
ATOM   4721 2HB  ARG B  25      11.905  61.290  11.526  1.00 11.03           H
ATOM   4722 1HG  ARG B  25      11.853  63.569  11.583  1.00 11.17           H
ATOM   4723 2HG  ARG B  25      12.185  63.679  10.058  1.00 11.17           H
ATOM   4724 1HD  ARG B  25       9.997  62.828   9.585  1.00 11.07           H
ATOM   4725 2HD  ARG B  25       9.682  62.918  11.121  1.00 11.07           H
ATOM   4726  HE  ARG B  25       9.766  65.030   9.445  1.00 11.40           H
ATOM   4727 1HH1 ARG B  25       9.717  64.274  12.673  1.00 11.18           H
ATOM   4728 2HH1 ARG B  25       9.450  65.660  13.150  1.00 11.18           H
ATOM   4729 1HH2 ARG B  25       9.343  67.136  10.193  1.00 11.74           H
ATOM   4730 2HH2 ARG B  25       9.225  67.380  11.658  1.00 11.74           H
ATOM   4731  N   VAL B  26      14.568  59.536   9.905  1.00  9.26           N
ATOM   4732  CA  VAL B  26      15.366  58.338  10.060  1.00  9.40           C
ATOM   4733  C   VAL B  26      16.773  58.708  10.466  1.00  9.16           C
ATOM   4734  O   VAL B  26      17.351  58.097  11.369  1.00  9.82           O
ATOM   4735  CB  VAL B  26      15.338  57.506   8.743  1.00  9.78           C
ATOM   4736  CG1 VAL B  26      16.379  56.398   8.808  1.00 11.63           C
ATOM   4737  CG2 VAL B  26      13.960  56.953   8.493  1.00 10.62           C
ATOM   4738  H   VAL B  26      14.210  59.717   9.144  1.00 11.11           H
ATOM   4739  HA  VAL B  26      14.972  57.796  10.775  1.00 11.28           H
ATOM   4740  HB  VAL B  26      15.569  58.101   8.000  1.00 11.73           H
ATOM   4741 1HG1 VAL B  26      17.244  56.781   8.970  1.00 17.45           H
ATOM   4742 2HG1 VAL B  26      16.391  55.921   7.975  1.00 17.45           H
ATOM   4743 3HG1 VAL B  26      16.159  55.793   9.520  1.00 17.45           H
ATOM   4744 1HG2 VAL B  26      13.328  57.675   8.458  1.00 15.93           H
ATOM   4745 2HG2 VAL B  26      13.722  56.353   9.204  1.00 15.93           H
ATOM   4746 3HG2 VAL B  26      13.952  56.480   7.658  1.00 15.93           H
ATOM   4747  N   ASN B  27      17.363  59.706   9.792  1.00  9.22           N
ATOM   4748  CA  ASN B  27      18.694  60.097  10.160  1.00  9.87           C
ATOM   4749  C   ASN B  27      18.838  60.659  11.553  1.00  9.36           C
ATOM   4750  O   ASN B  27      19.876  60.448  12.178  1.00 10.47           O
ATOM   4751  CB  ASN B  27      19.275  61.086   9.093  1.00 11.17           C
ATOM   4752  CG  ASN B  27      19.784  60.404   7.829  1.00 13.37           C
ATOM   4753  ND2 ASN B  27      20.387  59.262   7.944  1.00 16.39           N
ATOM   4754  OD1 ASN B  27      19.713  61.002   6.723  1.00 16.38           O
ATOM   4755  H   ASN B  27      16.951  60.105   9.151  1.00 11.07           H
ATOM   4756  HA  ASN B  27      19.246  59.288  10.124  1.00 11.84           H
ATOM   4757 1HB  ASN B  27      18.584  61.721   8.848  1.00 13.40           H
ATOM   4758 2HB  ASN B  27      20.004  61.585   9.494  1.00 13.40           H
ATOM   4759 1HD2 ASN B  27      20.751  58.897   7.255  1.00 19.67           H
ATOM   4760 2HD2 ASN B  27      20.425  58.870   8.708  1.00 19.67           H
ATOM   4761  N   PHE B  28      17.847  61.365  12.025  1.00  9.47           N
ATOM   4762  CA  PHE B  28      17.829  61.811  13.417  1.00  9.60           C
ATOM   4763  C   PHE B  28      17.937  60.626  14.356  1.00  9.12           C
ATOM   4764  O   PHE B  28      18.713  60.602  15.285  1.00  9.99           O
ATOM   4765  CB  PHE B  28      16.550  62.612  13.683  1.00 10.42           C
ATOM   4766  CG  PHE B  28      16.313  62.812  15.178  1.00  9.50           C
ATOM   4767  CD1 PHE B  28      17.249  63.454  15.969  1.00 10.24           C
ATOM   4768  CD2 PHE B  28      15.144  62.292  15.751  1.00 10.58           C
ATOM   4769  CE1 PHE B  28      17.011  63.586  17.326  1.00 10.63           C
ATOM   4770  CE2 PHE B  28      14.925  62.449  17.108  1.00 10.73           C
ATOM   4771  CZ  PHE B  28      15.876  63.063  17.918  1.00 11.67           C
ATOM   4772  H   PHE B  28      17.192  61.572  11.508  1.00 11.37           H
ATOM   4773  HA  PHE B  28      18.600  62.397  13.566  1.00 11.52           H
ATOM   4774 1HB  PHE B  28      16.619  63.478  13.250  1.00 12.50           H
ATOM   4775 2HB  PHE B  28      15.793  62.145  13.297  1.00 12.50           H
ATOM   4776  HD1 PHE B  28      18.029  63.794  15.593  1.00 12.28           H
ATOM   4777  HD2 PHE B  28      14.522  61.845  15.224  1.00 12.70           H
ATOM   4778  HE1 PHE B  28      17.631  64.036  17.853  1.00 12.76           H
ATOM   4779  HE2 PHE B  28      14.133  62.140  17.484  1.00 12.88           H
ATOM   4780  HZ  PHE B  28      15.750  63.122  18.838  1.00 14.00           H
ATOM   4781  N   LEU B  29      17.085  59.614  14.123  1.00  9.11           N
ATOM   4782  CA  LEU B  29      17.095  58.440  14.979  1.00  9.33           C
ATOM   4783  C   LEU B  29      18.463  57.787  14.965  1.00 10.25           C
ATOM   4784  O   LEU B  29      18.969  57.393  16.034  1.00 10.56           O
ATOM   4785  CB  LEU B  29      16.014  57.461  14.578  1.00  9.98           C
ATOM   4786  CG  LEU B  29      14.564  57.927  14.776  1.00  9.15           C
ATOM   4787  CD1 LEU B  29      13.598  56.853  14.373  1.00 11.33           C
ATOM   4788  CD2 LEU B  29      14.297  58.358  16.212  1.00 10.25           C
ATOM   4789  H   LEU B  29      16.532  59.660  13.465  1.00 10.94           H
ATOM   4790  HA  LEU B  29      16.910  58.734  15.895  1.00 11.20           H
ATOM   4791 1HB  LEU B  29      16.136  57.242  13.641  1.00 11.98           H
ATOM   4792 2HB  LEU B  29      16.142  56.644  15.085  1.00 11.98           H
ATOM   4793  HG  LEU B  29      14.414  58.702  14.195  1.00 10.98           H
ATOM   4794 1HD1 LEU B  29      13.773  56.588  13.467  1.00 16.99           H
ATOM   4795 2HD1 LEU B  29      12.701  57.188  14.440  1.00 16.99           H
ATOM   4796 3HD1 LEU B  29      13.701  56.095  14.954  1.00 16.99           H
ATOM   4797 1HD2 LEU B  29      14.921  59.043  16.462  1.00 15.37           H
ATOM   4798 2HD2 LEU B  29      14.398  57.604  16.797  1.00 15.37           H
ATOM   4799 3HD2 LEU B  29      13.402  58.699  16.283  1.00 15.37           H
ATOM   4800  N   LYS B  30      19.045  57.646  13.785  1.00 10.33           N
ATOM   4801  CA  LYS B  30      20.388  57.074  13.684  1.00 11.16           C
ATOM   4802  C   LYS B  30      21.415  57.883  14.451  1.00 11.04           C
ATOM   4803  O   LYS B  30      22.235  57.308  15.207  1.00 13.36           O
ATOM   4804  CB  LYS B  30      20.826  56.988  12.210  1.00 11.96           C
ATOM   4805  CG  LYS B  30      20.087  56.070  11.304  1.00 11.96           C
ATOM   4806  CD  LYS B  30      20.648  56.100   9.880  1.00 13.48           C
ATOM   4807  CE  LYS B  30      22.101  55.670   9.796  1.00 16.08           C
ATOM   4808  NZ  LYS B  30      22.536  55.616   8.373  1.00 16.44           N
ATOM   4809  H   LYS B  30      18.632  57.893  13.073  1.00 12.39           H
ATOM   4810  HA  LYS B  30      20.368  56.167  14.055  1.00 13.40           H
ATOM   4811 1HB  LYS B  30      20.772  57.880  11.834  1.00 14.35           H
ATOM   4812 2HB  LYS B  30      21.761  56.728  12.195  1.00 14.35           H
ATOM   4813 1HG  LYS B  30      20.143  55.166  11.651  1.00 14.35           H
ATOM   4814 2HG  LYS B  30      19.152  56.325  11.285  1.00 14.35           H
ATOM   4815 1HD  LYS B  30      20.114  55.516   9.320  1.00 16.18           H
ATOM   4816 2HD  LYS B  30      20.566  57.001   9.529  1.00 16.18           H
ATOM   4817 1HE  LYS B  30      22.656  56.299  10.283  1.00 19.29           H
ATOM   4818 2HE  LYS B  30      22.206  54.795  10.202  1.00 19.29           H
ATOM   4819 1HZ  LYS B  30      23.386  55.358   8.332  1.00 24.66           H
ATOM   4820 2HZ  LYS B  30      22.453  56.423   8.006  1.00 24.66           H
ATOM   4821 3HZ  LYS B  30      22.028  55.035   7.929  1.00 24.66           H
ATOM   4822  N   GLN B  31      21.426  59.170  14.204  1.00 11.01           N
ATOM   4823  CA  GLN B  31      22.423  60.015  14.801  1.00 11.77           C
ATOM   4824  C   GLN B  31      22.312  60.017  16.332  1.00 12.34           C
ATOM   4825  O   GLN B  31      23.322  59.996  17.070  1.00 13.66           O
ATOM   4826  CB  GLN B  31      22.259  61.422  14.259  1.00 12.17           C
ATOM   4827  CG  GLN B  31      22.632  61.605  12.805  1.00 15.51           C
ATOM   4828  CD  GLN B  31      22.238  62.970  12.260  1.00 17.75           C
ATOM   4829  NE2 GLN B  31      22.408  63.124  10.956  1.00 26.26           N
ATOM   4830  OE1 GLN B  31      21.805  63.870  13.029  1.00 21.22           O
ATOM   4831  H   GLN B  31      20.833  59.510  13.683  1.00 13.21           H
ATOM   4832  HA  GLN B  31      23.310  59.682  14.550  1.00 14.12           H
ATOM   4833 1HB  GLN B  31      21.333  61.688  14.374  1.00 14.60           H
ATOM   4834 2HB  GLN B  31      22.803  62.022  14.793  1.00 14.60           H
ATOM   4835 1HG  GLN B  31      23.591  61.491  12.709  1.00 18.61           H
ATOM   4836 2HG  GLN B  31      22.197  60.917  12.278  1.00 18.61           H
ATOM   4837 1HE2 GLN B  31      22.219  63.876  10.583  1.00 31.51           H
ATOM   4838 2HE2 GLN B  31      22.708  62.472  10.482  1.00 31.51           H
ATOM   4839  N   TYR B  32      21.086  60.058  16.829  1.00 11.35           N
ATOM   4840  CA  TYR B  32      20.857  60.151  18.269  1.00 11.55           C
ATOM   4841  C   TYR B  32      21.282  58.854  18.915  1.00 12.49           C
ATOM   4842  O   TYR B  32      22.007  58.842  19.941  1.00 13.75           O
ATOM   4843  CB  TYR B  32      19.375  60.488  18.581  1.00 11.57           C
ATOM   4844  CG  TYR B  32      19.287  60.927  20.043  1.00 10.77           C
ATOM   4845  CD1 TYR B  32      19.402  62.262  20.331  1.00 12.13           C
ATOM   4846  CD2 TYR B  32      19.145  60.027  21.050  1.00 11.60           C
ATOM   4847  CE1 TYR B  32      19.338  62.713  21.639  1.00 11.44           C
ATOM   4848  CE2 TYR B  32      19.121  60.434  22.367  1.00 11.67           C
ATOM   4849  CZ  TYR B  32      19.203  61.775  22.666  1.00 11.23           C
ATOM   4850  OH  TYR B  32      19.221  62.239  23.951  1.00 12.32           O
ATOM   4851  H   TYR B  32      20.412  60.030  16.295  1.00 13.61           H
ATOM   4852  HA  TYR B  32      21.419  60.871  18.625  1.00 13.87           H
ATOM   4853 1HB  TYR B  32      19.066  61.200  18.000  1.00 13.88           H
ATOM   4854 2HB  TYR B  32      18.818  59.708  18.433  1.00 13.88           H
ATOM   4855  HD1 TYR B  32      19.525  62.872  19.641  1.00 14.55           H
ATOM   4856  HD2 TYR B  32      19.062  59.123  20.848  1.00 13.92           H
ATOM   4857  HE1 TYR B  32      19.384  63.622  21.830  1.00 13.73           H
ATOM   4858  HE2 TYR B  32      19.050  59.806  23.050  1.00 14.01           H
ATOM   4859  N   VAL B  33      20.834  57.720  18.399  1.00 13.09           N
ATOM   4860  CA  VAL B  33      21.067  56.497  19.118  1.00 13.94           C
ATOM   4861  C   VAL B  33      22.549  56.202  19.134  1.00 15.95           C
ATOM   4862  O   VAL B  33      23.079  55.745  20.170  1.00 17.61           O
ATOM   4863  CB  VAL B  33      20.235  55.308  18.602  1.00 14.75           C
ATOM   4864  CG1 VAL B  33      20.746  54.825  17.235  1.00 16.45           C
ATOM   4865  CG2 VAL B  33      20.218  54.169  19.611  1.00 16.24           C
ATOM   4866  H   VAL B  33      20.413  57.715  17.649  1.00 15.71           H
ATOM   4867  HA  VAL B  33      20.796  56.655  20.047  1.00 16.72           H
ATOM   4868  HB  VAL B  33      19.312  55.617  18.484  1.00 17.70           H
ATOM   4869 1HG1 VAL B  33      20.749  55.560  16.617  1.00 24.68           H
ATOM   4870 2HG1 VAL B  33      20.170  54.132  16.905  1.00 24.68           H
ATOM   4871 3HG1 VAL B  33      21.638  54.483  17.330  1.00 24.68           H
ATOM   4872 1HG2 VAL B  33      19.900  54.495  20.456  1.00 24.36           H
ATOM   4873 2HG2 VAL B  33      21.106  53.822  19.716  1.00 24.36           H
ATOM   4874 3HG2 VAL B  33      19.637  53.473  19.297  1.00 24.36           H
ATOM   4875  N   LYS B  34      23.265  56.536  18.053  1.00 16.10           N
ATOM   4876  CA  LYS B  34      24.674  56.246  17.959  1.00 19.42           C
ATOM   4877  C   LYS B  34      25.391  57.107  18.977  1.00 20.43           C
ATOM   4878  O   LYS B  34      26.367  56.662  19.604  1.00 27.07           O
ATOM   4879  CB  LYS B  34      25.155  56.441  16.490  1.00 20.52           C
ATOM   4880  CG  LYS B  34      24.912  55.099  15.756  1.00 32.89           C
ATOM   4881  CD  LYS B  34      24.636  55.304  14.274  1.00 36.31           C
ATOM   4882  CE  LYS B  34      25.926  55.627  13.546  1.00 36.56           C
ATOM   4883  NZ  LYS B  34      25.783  56.030  12.116  1.00 33.70           N
ATOM   4884  H   LYS B  34      22.875  56.933  17.397  1.00 19.32           H
ATOM   4885  HA  LYS B  34      24.810  55.307  18.203  1.00 23.30           H
ATOM   4886 1HB  LYS B  34      24.655  57.154  16.063  1.00 24.63           H
ATOM   4887 2HB  LYS B  34      26.097  56.670  16.470  1.00 24.63           H
ATOM   4888 1HG  LYS B  34      25.692  54.532  15.861  1.00 39.46           H
ATOM   4889 2HG  LYS B  34      24.156  54.645  16.162  1.00 39.46           H
ATOM   4890 1HD  LYS B  34      24.244  54.499  13.900  1.00 43.58           H
ATOM   4891 2HD  LYS B  34      24.005  56.031  14.157  1.00 43.58           H
ATOM   4892 1HE  LYS B  34      26.373  56.344  14.022  1.00 43.87           H
ATOM   4893 2HE  LYS B  34      26.502  54.848  13.588  1.00 43.87           H
ATOM   4894 1HZ  LYS B  34      26.546  56.388  11.831  1.00 50.56           H
ATOM   4895 2HZ  LYS B  34      25.128  56.628  12.040  1.00 50.56           H
ATOM   4896 3HZ  LYS B  34      25.589  55.314  11.624  1.00 50.56           H
ATOM   4897  N   LYS B  35      24.978  58.356  19.140  1.00 23.52           N
ATOM   4898  CA  LYS B  35      25.559  59.257  20.153  1.00 25.83           C
ATOM   4899  C   LYS B  35      25.472  58.638  21.532  1.00 24.32           C
ATOM   4900  O   LYS B  35      26.465  58.832  22.287  1.00 30.73           O
ATOM   4901  CB  LYS B  35      24.906  60.639  19.994  1.00 29.95           C
ATOM   4902  CG  LYS B  35      25.493  61.745  20.838  1.00 31.55           C
ATOM   4903  CD  LYS B  35      26.843  62.236  20.289  1.00 31.66           C
ATOM   4904  CE  LYS B  35      27.409  63.340  21.171  1.00 34.62           C
ATOM   4905  NZ  LYS B  35      28.786  63.779  20.792  1.00 52.49           N
ATOM   4906  H   LYS B  35      24.348  58.652  18.636  1.00 28.23           H
ATOM   4907  HA  LYS B  35      26.510  59.359  19.940  1.00 31.00           H
ATOM   4908 1HB  LYS B  35      24.968  60.900  19.062  1.00 35.94           H
ATOM   4909 2HB  LYS B  35      23.964  60.557  20.210  1.00 35.94           H
ATOM   4910 1HG  LYS B  35      24.871  62.489  20.867  1.00 37.86           H
ATOM   4911 2HG  LYS B  35      25.616  61.424  21.745  1.00 37.86           H
ATOM   4912 1HD  LYS B  35      27.468  61.495  20.255  1.00 37.99           H
ATOM   4913 2HD  LYS B  35      26.723  62.571  19.387  1.00 37.99           H
ATOM   4914 1HE  LYS B  35      26.815  64.106  21.130  1.00 41.55           H
ATOM   4915 2HE  LYS B  35      27.423  63.028  22.089  1.00 41.55           H
ATOM   4916 1HZ  LYS B  35      29.042  64.445  21.324  1.00 78.74           H
ATOM   4917 2HZ  LYS B  35      28.787  64.057  19.947  1.00 78.74           H
ATOM   4918 3HZ  LYS B  35      29.350  63.096  20.879  1.00 78.74           H
ATOM   4919  N   THR B  36      24.409  57.895  21.862  1.00 25.26           N
ATOM   4920  CA  THR B  36      24.132  57.391  23.183  1.00 24.22           C
ATOM   4921  C   THR B  36      24.795  56.028  23.388  1.00 25.58           C
ATOM   4922  O   THR B  36      24.882  55.716  24.576  1.00 28.85           O
ATOM   4923  CB  THR B  36      22.633  57.159  23.555  1.00 20.95           C
ATOM   4924  CG2 THR B  36      21.778  58.378  23.194  1.00 20.19           C
ATOM   4925  OG1 THR B  36      22.064  56.066  22.846  1.00 18.34           O
ATOM   4926  H   THR B  36      23.849  57.704  21.238  1.00 30.31           H
ATOM   4927  HA  THR B  36      24.513  58.017  23.833  1.00 29.06           H
ATOM   4928  HB  THR B  36      22.562  56.990  24.517  1.00 25.14           H
ATOM   4929 1HG2 THR B  36      20.864  58.211  23.436  1.00 30.28           H
ATOM   4930 2HG2 THR B  36      21.834  58.541  22.250  1.00 30.28           H
ATOM   4931 3HG2 THR B  36      22.099  59.147  23.671  1.00 30.28           H
ATOM   4932  N   GLY B  37      25.138  55.320  22.332  1.00 23.90           N
ATOM   4933  CA  GLY B  37      25.607  53.950  22.359  1.00 23.54           C
ATOM   4934  C   GLY B  37      24.621  52.864  22.734  1.00 24.02           C
ATOM   4935  O   GLY B  37      24.902  51.718  23.127  1.00 27.39           O
ATOM   4936  H   GLY B  37      25.078  55.701  21.563  1.00 28.68           H
ATOM   4937 1HA  GLY B  37      25.958  53.740  21.480  1.00 28.25           H
ATOM   4938 2HA  GLY B  37      26.349  53.904  22.982  1.00 28.25           H
ATOM   4939  N   ALA B  38      23.313  53.043  22.627  1.00 23.75           N
ATOM   4940  CA  ALA B  38      22.167  52.285  23.076  1.00 17.95           C
ATOM   4941  C   ALA B  38      22.057  51.281  21.936  1.00 16.20           C
ATOM   4942  O   ALA B  38      22.565  51.509  20.847  1.00 17.98           O
ATOM   4943  CB  ALA B  38      20.841  53.013  23.261  1.00 19.61           C
ATOM   4944  H   ALA B  38      23.101  53.760  22.202  1.00 28.50           H
ATOM   4945  HA  ALA B  38      22.395  51.812  23.903  1.00 21.54           H
ATOM   4946 1HB  ALA B  38      20.922  53.647  23.977  1.00 29.42           H
ATOM   4947 2HB  ALA B  38      20.154  52.377  23.472  1.00 29.42           H
ATOM   4948 3HB  ALA B  38      20.613  53.474  22.450  1.00 29.42           H
ATOM   4949  N   LYS B  39      21.374  50.199  22.250  1.00 14.03           N
ATOM   4950  CA  LYS B  39      21.273  49.102  21.292  1.00 14.03           C
ATOM   4951  C   LYS B  39      20.142  49.318  20.298  1.00 11.56           C
ATOM   4952  O   LYS B  39      19.975  48.454  19.432  1.00 12.08           O
ATOM   4953  CB  LYS B  39      21.082  47.788  22.066  1.00 16.16           C
ATOM   4954  CG  LYS B  39      22.325  47.241  22.729  1.00 24.68           C
ATOM   4955  CD  LYS B  39      22.223  45.743  22.949  1.00 38.63           C
ATOM   4956  CE  LYS B  39      23.622  45.191  23.203  1.00 40.03           C
ATOM   4957  NZ  LYS B  39      23.996  45.430  24.651  1.00 51.77           N
ATOM   4958  H   LYS B  39      20.988  50.139  23.016  1.00 16.83           H
ATOM   4959  HA  LYS B  39      22.115  49.047  20.794  1.00 16.84           H
ATOM   4960 1HB  LYS B  39      20.407  47.929  22.749  1.00 19.39           H
ATOM   4961 2HB  LYS B  39      20.740  47.117  21.454  1.00 19.39           H
ATOM   4962 1HG  LYS B  39      23.096  47.433  22.172  1.00 29.62           H
ATOM   4963 2HG  LYS B  39      22.455  47.683  23.582  1.00 29.62           H
ATOM   4964 1HD  LYS B  39      21.651  45.558  23.710  1.00 46.35           H
ATOM   4965 2HD  LYS B  39      21.837  45.319  22.167  1.00 46.35           H
ATOM   4966 1HE  LYS B  39      23.641  44.241  23.010  1.00 48.04           H
ATOM   4967 2HE  LYS B  39      24.260  45.632  22.621  1.00 48.04           H
ATOM   4968 1HZ  LYS B  39      24.807  45.098  24.806  1.00 77.65           H
ATOM   4969 2HZ  LYS B  39      23.404  45.028  25.180  1.00 77.65           H
ATOM   4970 3HZ  LYS B  39      23.996  46.304  24.817  1.00 77.65           H
ATOM   4971  N   GLY B  40      19.338  50.372  20.418  1.00 11.23           N
ATOM   4972  CA  GLY B  40      18.153  50.478  19.564  1.00 10.16           C
ATOM   4973  C   GLY B  40      17.034  51.144  20.310  1.00  9.85           C
ATOM   4974  O   GLY B  40      17.266  51.961  21.212  1.00  9.98           O
ATOM   4975  H   GLY B  40      19.514  50.987  20.993  1.00 13.47           H
ATOM   4976 1HA  GLY B  40      18.367  50.993  18.771  1.00 12.19           H
ATOM   4977 2HA  GLY B  40      17.874  49.592  19.283  1.00 12.19           H
ATOM   4978  N   PHE B  41      15.810  50.801  19.899  1.00  9.28           N
ATOM   4979  CA  PHE B  41      14.596  51.496  20.315  1.00  8.90           C
ATOM   4980  C   PHE B  41      13.521  50.509  20.751  1.00  8.83           C
ATOM   4981  O   PHE B  41      13.457  49.396  20.237  1.00  9.35           O
ATOM   4982  CB  PHE B  41      14.027  52.300  19.158  1.00  9.38           C
ATOM   4983  CG  PHE B  41      15.021  53.234  18.495  1.00  9.44           C
ATOM   4984  CD1 PHE B  41      15.520  52.971  17.225  1.00 11.11           C
ATOM   4985  CD2 PHE B  41      15.442  54.372  19.163  1.00 10.26           C
ATOM   4986  CE1 PHE B  41      16.432  53.791  16.627  1.00 12.78           C
ATOM   4987  CE2 PHE B  41      16.366  55.215  18.569  1.00 11.12           C
ATOM   4988  CZ  PHE B  41      16.845  54.921  17.304  1.00 12.00           C
ATOM   4989  H   PHE B  41      15.733  50.135  19.360  1.00 11.14           H
ATOM   4990  HA  PHE B  41      14.805  52.099  21.059  1.00 10.68           H
ATOM   4991 1HB  PHE B  41      13.686  51.685  18.490  1.00 11.26           H
ATOM   4992 2HB  PHE B  41      13.278  52.825  19.483  1.00 11.26           H
ATOM   4993  HD1 PHE B  41      15.225  52.215  16.771  1.00 13.33           H
ATOM   4994  HD2 PHE B  41      15.105  54.569  20.007  1.00 12.31           H
ATOM   4995  HE1 PHE B  41      16.767  53.593  15.782  1.00 15.33           H
ATOM   4996  HE2 PHE B  41      16.663  55.974  19.017  1.00 13.35           H
ATOM   4997  HZ  PHE B  41      17.457  55.495  16.903  1.00 14.40           H
ATOM   4998  N   VAL B  42      12.625  51.002  21.614  1.00  8.60           N
ATOM   4999  CA  VAL B  42      11.341  50.369  21.926  1.00  8.93           C
ATOM   5000  C   VAL B  42      10.234  51.375  21.707  1.00  8.11           C
ATOM   5001  O   VAL B  42      10.375  52.565  21.993  1.00  9.08           O
ATOM   5002  CB  VAL B  42      11.347  49.753  23.336  1.00  9.42           C
ATOM   5003  CG1 VAL B  42      11.645  50.799  24.400  1.00 10.09           C
ATOM   5004  CG2 VAL B  42      10.042  49.021  23.628  1.00 10.39           C
ATOM   5005  H   VAL B  42      12.815  51.739  22.013  1.00 10.32           H
ATOM   5006  HA  VAL B  42      11.208  49.639  21.285  1.00 10.71           H
ATOM   5007  HB  VAL B  42      12.069  49.091  23.365  1.00 11.31           H
ATOM   5008 1HG1 VAL B  42      12.469  51.245  24.189  1.00 15.13           H
ATOM   5009 2HG1 VAL B  42      11.722  50.372  25.256  1.00 15.13           H
ATOM   5010 3HG1 VAL B  42      10.931  51.442  24.425  1.00 15.13           H
ATOM   5011 1HG2 VAL B  42       9.881  48.368  22.943  1.00 15.58           H
ATOM   5012 2HG2 VAL B  42       9.319  49.652  23.646  1.00 15.58           H
ATOM   5013 3HG2 VAL B  42      10.106  48.582  24.480  1.00 15.58           H
ATOM   5014  N   LEU B  43       9.077  50.906  21.222  1.00  8.45           N
ATOM   5015  CA  LEU B  43       7.908  51.755  21.062  1.00  8.59           C
ATOM   5016  C   LEU B  43       6.614  50.961  21.157  1.00  8.67           C
ATOM   5017  O   LEU B  43       6.476  49.910  20.504  1.00  8.95           O
ATOM   5018  CB  LEU B  43       7.925  52.425  19.693  1.00  8.76           C
ATOM   5019  CG  LEU B  43       6.709  53.308  19.368  1.00  9.58           C
ATOM   5020  CD1 LEU B  43       6.566  54.468  20.340  1.00 10.88           C
ATOM   5021  CD2 LEU B  43       6.794  53.807  17.927  1.00 10.93           C
ATOM   5022  H   LEU B  43       9.024  50.077  20.998  1.00 10.14           H
ATOM   5023  HA  LEU B  43       7.914  52.444  21.758  1.00 10.31           H
ATOM   5024 1HB  LEU B  43       8.725  52.971  19.630  1.00 10.52           H
ATOM   5025 2HB  LEU B  43       7.991  51.734  19.015  1.00 10.52           H
ATOM   5026  HG  LEU B  43       5.906  52.751  19.445  1.00 11.50           H
ATOM   5027 1HD1 LEU B  43       6.520  54.130  21.237  1.00 16.32           H
ATOM   5028 2HD1 LEU B  43       5.763  54.956  20.140  1.00 16.32           H
ATOM   5029 3HD1 LEU B  43       7.323  55.052  20.256  1.00 16.32           H
ATOM   5030 1HD2 LEU B  43       6.885  53.058  17.334  1.00 16.39           H
ATOM   5031 2HD2 LEU B  43       7.555  54.384  17.833  1.00 16.39           H
ATOM   5032 3HD2 LEU B  43       5.995  54.292  17.710  1.00 16.39           H
ATOM   5033  N   GLY B  44       5.650  51.482  21.901  1.00  8.80           N
ATOM   5034  CA  GLY B  44       4.295  50.960  21.933  1.00  9.13           C
ATOM   5035  C   GLY B  44       3.576  51.210  20.609  1.00  8.98           C
ATOM   5036  O   GLY B  44       3.516  52.352  20.112  1.00  9.35           O
ATOM   5037  H   GLY B  44       5.836  52.165  22.390  1.00 10.55           H
ATOM   5038 1HA  GLY B  44       4.321  50.007  22.111  1.00 10.95           H
ATOM   5039 2HA  GLY B  44       3.803  51.385  22.653  1.00 10.95           H
ATOM   5040  N   ILE B  45       3.049  50.149  20.027  1.00  9.05           N
ATOM   5041  CA  ILE B  45       2.350  50.158  18.748  1.00  9.59           C
ATOM   5042  C   ILE B  45       0.894  49.992  19.052  1.00  9.73           C
ATOM   5043  O   ILE B  45       0.431  48.920  19.465  1.00 10.81           O
ATOM   5044  CB  ILE B  45       2.888  49.038  17.846  1.00 10.12           C
ATOM   5045  CG1 ILE B  45       4.377  49.245  17.524  1.00 10.59           C
ATOM   5046  CG2 ILE B  45       2.058  48.860  16.552  1.00 11.97           C
ATOM   5047  CD1 ILE B  45       4.737  50.601  16.975  1.00 11.73           C
ATOM   5048  H   ILE B  45       3.124  49.395  20.433  1.00 10.86           H
ATOM   5049  HA  ILE B  45       2.491  51.023  18.308  1.00 11.51           H
ATOM   5050  HB  ILE B  45       2.816  48.202  18.352  1.00 12.14           H
ATOM   5051 1HG1 ILE B  45       4.890  49.095  18.334  1.00 12.71           H
ATOM   5052 2HG1 ILE B  45       4.647  48.572  16.880  1.00 12.71           H
ATOM   5053 1HG2 ILE B  45       2.436  48.154  16.024  1.00 17.95           H
ATOM   5054 2HG2 ILE B  45       2.069  49.677  16.049  1.00 17.95           H
ATOM   5055 3HG2 ILE B  45       1.152  48.638  16.782  1.00 17.95           H
ATOM   5056 1HD1 ILE B  45       5.682  50.638  16.808  1.00 17.59           H
ATOM   5057 2HD1 ILE B  45       4.498  51.277  17.613  1.00 17.59           H
ATOM   5058 3HD1 ILE B  45       4.261  50.751  16.155  1.00 17.59           H
ATOM   5059  N   SER B  46       0.103  51.055  18.859  1.00  9.45           N
ATOM   5060  CA  SER B  46      -1.321  51.048  19.206  1.00  9.77           C
ATOM   5061  C   SER B  46      -2.206  50.632  18.027  1.00  9.45           C
ATOM   5062  O   SER B  46      -3.388  50.333  18.263  1.00 10.50           O
ATOM   5063  CB  SER B  46      -1.799  52.425  19.616  1.00  9.54           C
[truncated: 357,652 more chars]
