# Supplementary material for: Identification of new, well-populated amino-acid sidechain rotamers involving hydroxyl-hydrogen atoms and sulfhydryl-hydrogen atoms
Source: BMC Struct Biol. 2008 Oct 7;8:41. doi: 10.1186/1472-6807-8-41 (PMC2569941; doi:10.1186/1472-6807-8-41)
Supplement: Additional file 1 — Manually-fitted hydrogen atoms in high resolution structures. In these high-resolution X-ray structures, the hydroxyl hydrogen atoms were removed if there is no corresponding electron density but if there is sufficient electron density due to hydrogen-bonding, the hydrogen atom position were fitted manually. [file 1472-6807-8-41-S1.zip › pdb/1l9l.pdb]

ATOM      1  N   GLY A   1      -2.903  21.227  19.831  1.00 35.36           N
ATOM      2  CA  GLY A   1      -3.747  20.224  19.212  1.00 21.52           C
ATOM      3  C   GLY A   1      -3.309  19.466  18.024  1.00 16.86           C
ATOM      4  O   GLY A   1      -3.800  18.361  17.679  1.00 17.50           O
ATOM      5 1H   GLY A   1      -3.361  21.637  20.502  1.00 53.03           H
ATOM      6 2H   GLY A   1      -2.660  21.845  19.209  1.00 53.03           H
ATOM      7 3H   GLY A   1      -2.158  20.830  20.171  1.00 53.03           H
ATOM      8 1HA  GLY A   1      -3.965  19.559  19.913  1.00 25.82           H
ATOM      9 2HA  GLY A   1      -4.596  20.671  18.971  1.00 25.82           H
ATOM     10  N   ARG A   2      -2.276  20.034  17.345  1.00 16.19           N
ATOM     11  CA  ARG A   2      -1.823  19.321  16.146  1.00 15.79           C
ATOM     12  C   ARG A   2      -1.210  17.991  16.497  1.00 12.38           C
ATOM     13  O   ARG A   2      -1.186  17.104  15.660  1.00 13.51           O
ATOM     14  CB AARG A   2      -0.806  20.163  15.372  0.44 15.79           C
ATOM     15  CB BARG A   2      -0.974  20.305  15.327  0.56 17.60           C
ATOM     16  CG AARG A   2      -0.479  19.633  13.979  0.44 16.33           C
ATOM     17  CG BARG A   2       0.306  19.841  14.729  0.56 22.89           C
ATOM     18  CD AARG A   2       0.259  20.627  13.128  0.44 21.95           C
ATOM     19  CD BARG A   2       1.533  20.650  15.037  0.56 27.57           C
ATOM     20  NE AARG A   2      -0.063  20.774  11.715  0.44 28.82           N
ATOM     21  NE BARG A   2       1.663  21.996  14.537  0.56 34.86           N
ATOM     22  CZ AARG A   2      -1.060  20.788  10.882  0.44 26.79           C
ATOM     23  CZ BARG A   2       2.296  23.043  15.040  0.56 31.44           C
ATOM     24  NH1AARG A   2      -2.326  20.618  11.244  0.44 31.63           N
ATOM     25  NH2AARG A   2      -0.820  20.973   9.578  0.44 27.00           N
ATOM     26  NH1BARG A   2       2.948  22.944  16.191  0.56 37.35           N
ATOM     27  NH2BARG A   2       2.367  24.260  14.504  0.56 30.61           N
ATOM     28  H   ARG A   2      -1.901  20.785  17.610  1.00 19.43           H
ATOM     29 1HB AARG A   2      -1.158  21.084  15.285  0.44 18.94           H
ATOM     30 2HB AARG A   2       0.032  20.211  15.897  0.44 18.94           H
ATOM     31 1HB BARG A   2      -1.541  20.645  14.590  0.56 21.12           H
ATOM     32 2HB BARG A   2      -0.767  21.077  15.912  0.56 21.12           H
ATOM     33  HA  ARG A   2      -2.614  19.159  15.556  1.00 18.95           H
ATOM     34 1HG AARG A   2       0.070  18.814  14.067  0.44 19.60           H
ATOM     35 2HG AARG A   2      -1.322  19.383  13.523  0.44 19.60           H
ATOM     36 1HG BARG A   2       0.467  18.912  15.032  0.56 27.47           H
ATOM     37 2HG BARG A   2       0.194  19.814  13.746  0.56 27.47           H
ATOM     38 1HD AARG A   2       0.143  21.516  13.549  0.44 26.34           H
ATOM     39 2HD AARG A   2       1.222  20.406  13.187  0.44 26.34           H
ATOM     40 1HD BARG A   2       1.616  20.694  16.023  0.56 33.08           H
ATOM     41 2HD BARG A   2       2.313  20.137  14.706  0.56 33.08           H
ATOM     42  HE AARG A   2       0.684  20.897  11.266  0.44 34.58           H
ATOM     43  HE BARG A   2       1.255  22.145  13.772  0.56 41.83           H
ATOM     44 1HH1AARG A   2      -2.528  20.486  12.090  0.44 37.96           H
ATOM     45 2HH1AARG A   2      -2.963  20.636  10.637  0.44 37.96           H
ATOM     46 1HH2AARG A   2       0.006  21.084   9.294  0.44 32.40           H
ATOM     47 2HH2AARG A   2      -1.487  20.984   9.005  0.44 32.40           H
ATOM     48 1HH1BARG A   2       2.962  22.178  16.625  0.56 44.82           H
ATOM     49 2HH1BARG A   2       3.368  23.644  16.521  0.56 44.82           H
ATOM     50 1HH2BARG A   2       1.967  24.427  13.738  0.56 36.74           H
ATOM     51 2HH2BARG A   2       2.814  24.897  14.915  0.56 36.74           H
ATOM     52  N   ASP A   3      -0.651  17.841  17.725  1.00 11.73           N
ATOM     53  CA  ASP A   3       0.092  16.607  18.019  1.00 10.78           C
ATOM     54  C   ASP A   3      -0.746  15.357  17.815  1.00 10.72           C
ATOM     55  O   ASP A   3      -0.220  14.345  17.282  1.00 10.98           O
ATOM     56  CB  ASP A   3       0.716  16.667  19.386  1.00 10.30           C
ATOM     57  CG  ASP A   3       1.830  17.677  19.531  1.00 10.65           C
ATOM     58  OD1 ASP A   3       2.313  18.249  18.504  1.00 11.95           O
ATOM     59  OD2 ASP A   3       2.256  17.910  20.703  1.00 11.24           O
ATOM     60  H   ASP A   3      -0.732  18.471  18.334  1.00 14.08           H
ATOM     61  HA  ASP A   3       0.843  16.561  17.361  1.00 12.93           H
ATOM     62 1HB  ASP A   3       0.010  16.880  20.046  1.00 12.36           H
ATOM     63 2HB  ASP A   3       1.073  15.771  19.609  1.00 12.36           H
ATOM     64  N   TYR A   4      -1.985  15.351  18.231  1.00 10.79           N
ATOM     65  CA  TYR A   4      -2.805  14.167  18.047  1.00 10.66           C
ATOM     66  C   TYR A   4      -2.936  13.808  16.576  1.00 10.28           C
ATOM     67  O   TYR A   4      -2.862  12.639  16.209  1.00 10.43           O
ATOM     68  CB  TYR A   4      -4.174  14.456  18.664  1.00 11.31           C
ATOM     69  CG  TYR A   4      -5.144  13.339  18.568  1.00 11.02           C
ATOM     70  CD1 TYR A   4      -4.935  12.176  19.308  1.00 11.21           C
ATOM     71  CD2 TYR A   4      -6.263  13.395  17.791  1.00 12.42           C
ATOM     72  CE1 TYR A   4      -5.784  11.104  19.282  1.00 11.91           C
ATOM     73  CE2 TYR A   4      -7.142  12.295  17.788  1.00 13.47           C
ATOM     74  CZ  TYR A   4      -6.909  11.156  18.527  1.00 12.64           C
ATOM     75  OH  TYR A   4      -7.731  10.066  18.531  1.00 14.82           O
ATOM     76  H   TYR A   4      -2.322  16.063  18.622  1.00 12.94           H
ATOM     77  HA  TYR A   4      -2.384  13.401  18.532  1.00 12.79           H
ATOM     78 1HB  TYR A   4      -4.047  14.683  19.619  1.00 13.57           H
ATOM     79 2HB  TYR A   4      -4.560  15.250  18.217  1.00 13.57           H
ATOM     80  HD1 TYR A   4      -4.163  12.125  19.858  1.00 13.45           H
ATOM     81  HD2 TYR A   4      -6.446  14.162  17.261  1.00 14.91           H
ATOM     82  HE1 TYR A   4      -5.586  10.326  19.790  1.00 14.29           H
ATOM     83  HE2 TYR A   4      -7.927  12.340  17.255  1.00 16.17           H
ATOM     84  N   ARG A   5      -3.180  14.826  15.712  1.00 10.59           N
ATOM     85  CA  ARG A   5      -3.301  14.541  14.296  1.00 10.79           C
ATOM     86  C   ARG A   5      -2.029  14.034  13.650  1.00 10.59           C
ATOM     87  O   ARG A   5      -2.023  13.099  12.830  1.00 11.18           O
ATOM     88  CB  ARG A   5      -3.737  15.775  13.500  1.00 12.35           C
ATOM     89  CG  ARG A   5      -5.085  16.219  13.954  1.00 13.77           C
ATOM     90  CD  ARG A   5      -5.616  17.329  13.020  1.00 15.37           C
ATOM     91  NE  ARG A   5      -4.883  18.559  13.227  1.00 16.58           N
ATOM     92  CZ  ARG A   5      -5.044  19.402  14.200  1.00 16.94           C
ATOM     93  NH1 ARG A   5      -5.976  19.170  15.116  1.00 16.33           N
ATOM     94  NH2 ARG A   5      -4.354  20.489  14.357  1.00 20.12           N
ATOM     95  H   ARG A   5      -3.264  15.651  16.009  1.00 12.71           H
ATOM     96  HA  ARG A   5      -4.004  13.839  14.183  1.00 12.95           H
ATOM     97 1HB  ARG A   5      -3.083  16.506  13.633  1.00 14.82           H
ATOM     98 2HB  ARG A   5      -3.765  15.557  12.535  1.00 14.82           H
ATOM     99 1HG  ARG A   5      -5.709  15.451  13.948  1.00 16.53           H
ATOM    100 2HG  ARG A   5      -5.028  16.563  14.881  1.00 16.53           H
ATOM    101 1HD  ARG A   5      -5.521  17.042  12.077  1.00 18.45           H
ATOM    102 2HD  ARG A   5      -6.578  17.482  13.199  1.00 18.45           H
ATOM    103  HE  ARG A   5      -4.265  18.756  12.632  1.00 19.89           H
ATOM    104 1HH1 ARG A   5      -6.478  18.450  15.061  1.00 19.60           H
ATOM    105 2HH1 ARG A   5      -6.092  19.737  15.780  1.00 19.60           H
ATOM    106 1HH2 ARG A   5      -3.724  20.698  13.779  1.00 24.14           H
ATOM    107 2HH2 ARG A   5      -4.516  21.018  15.042  1.00 24.14           H
ATOM    108  N   THR A   6      -0.900  14.629  14.026  1.00 10.84           N
ATOM    109  CA  THR A   6       0.379  14.181  13.536  1.00 11.12           C
ATOM    110  C   THR A   6       0.570  12.748  13.929  1.00 10.83           C
ATOM    111  O   THR A   6       1.049  11.928  13.119  1.00 11.86           O
ATOM    112  CB  THR A   6       1.461  15.106  14.110  1.00 11.48           C
ATOM    113  CG2 THR A   6       2.817  14.725  13.607  1.00 11.23           C
ATOM    114  OG1 THR A   6       1.161  16.451  13.674  1.00 12.30           O
ATOM    115  H   THR A   6      -0.936  15.309  14.584  1.00 13.01           H
ATOM    116  HA  THR A   6       0.388  14.249  12.538  1.00 13.34           H
ATOM    117  HB  THR A   6       1.446  15.064  15.109  1.00 13.77           H
ATOM    118 1HG2 THR A   6       3.488  15.331  13.986  1.00 16.85           H
ATOM    119 2HG2 THR A   6       2.832  14.790  12.630  1.00 16.85           H
ATOM    120 3HG2 THR A   6       3.018  13.805  13.877  1.00 16.85           H
ATOM    121  N   CYS A   7       0.249  12.449  15.207  1.00 10.75           N
ATOM    122  CA  CYS A   7       0.395  11.074  15.730  1.00 10.48           C
ATOM    123  C   CYS A   7      -0.406  10.067  14.878  1.00 10.23           C
ATOM    124  O   CYS A   7       0.119   9.027  14.477  1.00 10.74           O
ATOM    125  CB  CYS A   7      -0.077  11.080  17.192  1.00 10.29           C
ATOM    126  SG  CYS A   7       0.207   9.524  18.078  1.00 11.30           S
ATOM    127  H   CYS A   7      -0.051  13.083  15.738  1.00 12.89           H
ATOM    128  HA  CYS A   7       1.362  10.821  15.705  1.00 12.57           H
ATOM    129 1HB  CYS A   7       0.390  11.808  17.673  1.00 12.35           H
ATOM    130 2HB  CYS A   7      -1.046  11.283  17.211  1.00 12.35           H
ATOM    131  N   LEU A   8      -1.664  10.385  14.614  1.00 10.53           N
ATOM    132  CA  LEU A   8      -2.460   9.416  13.855  1.00 10.49           C
ATOM    133  C   LEU A   8      -1.897   9.177  12.453  1.00 10.72           C
ATOM    134  O   LEU A   8      -1.824   8.056  11.933  1.00 11.52           O
ATOM    135  CB  LEU A   8      -3.903   9.882  13.743  1.00 11.39           C
ATOM    136  CG  LEU A   8      -4.726   9.954  15.043  1.00 11.98           C
ATOM    137  CD1 LEU A   8      -6.038  10.631  14.712  1.00 14.18           C
ATOM    138  CD2 LEU A   8      -4.959   8.605  15.670  1.00 13.86           C
ATOM    139  H   LEU A   8      -2.008  11.148  14.884  1.00 12.63           H
ATOM    140  HA  LEU A   8      -2.449   8.547  14.348  1.00 12.59           H
ATOM    141 1HB  LEU A   8      -3.903  10.782  13.332  1.00 13.66           H
ATOM    142 2HB  LEU A   8      -4.373   9.274  13.119  1.00 13.66           H
ATOM    143  HG  LEU A   8      -4.232  10.526  15.698  1.00 14.37           H
ATOM    144 1HD1 LEU A   8      -6.573  10.723  15.527  1.00 21.27           H
ATOM    145 2HD1 LEU A   8      -6.528  10.091  14.058  1.00 21.27           H
ATOM    146 3HD1 LEU A   8      -5.861  11.519  14.335  1.00 21.27           H
ATOM    147 1HD2 LEU A   8      -5.480   8.713  16.493  1.00 20.78           H
ATOM    148 2HD2 LEU A   8      -4.097   8.190  15.880  1.00 20.78           H
ATOM    149 3HD2 LEU A   8      -5.453   8.035  15.044  1.00 20.78           H
ATOM    150  N   THR A   9      -1.457  10.266  11.788  1.00 10.68           N
ATOM    151  CA  THR A   9      -0.899  10.130  10.437  1.00 11.37           C
ATOM    152  C   THR A   9       0.369   9.281  10.443  1.00 11.00           C
ATOM    153  O   THR A   9       0.532   8.412   9.597  1.00 11.74           O
ATOM    154  CB  THR A   9      -0.577  11.541   9.916  1.00 12.23           C
ATOM    155  CG2 THR A   9       0.067  11.497   8.514  1.00 13.62           C
ATOM    156  OG1 THR A   9      -1.786  12.276   9.802  1.00 13.60           O
ATOM    157  H   THR A   9      -1.504  11.059  12.166  1.00 12.81           H
ATOM    158  HA  THR A   9      -1.579   9.704   9.840  1.00 13.65           H
ATOM    159  HB  THR A   9       0.039  12.003  10.554  1.00 14.67           H
ATOM    160 1HG2 THR A   9       0.251  12.410   8.210  1.00 20.43           H
ATOM    161 2HG2 THR A   9      -0.546  11.061   7.886  1.00 20.43           H
ATOM    162 3HG2 THR A   9       0.906  10.991   8.555  1.00 20.43           H
ATOM    163  N   ILE A  10       1.266   9.552  11.419  1.00 10.76           N
ATOM    164  CA  ILE A  10       2.484   8.789  11.489  1.00 10.90           C
ATOM    165  C   ILE A  10       2.245   7.309  11.781  1.00 10.56           C
ATOM    166  O   ILE A  10       2.882   6.453  11.209  1.00 11.41           O
ATOM    167  CB  ILE A  10       3.447   9.447  12.523  1.00 10.75           C
ATOM    168  CG1 ILE A  10       3.910  10.789  11.986  1.00 12.05           C
ATOM    169  CG2 ILE A  10       4.563   8.477  12.903  1.00 12.42           C
ATOM    170  CD1 ILE A  10       4.660  11.584  13.057  1.00 13.32           C
ATOM    171  H   ILE A  10       1.106  10.188  12.005  1.00 12.91           H
ATOM    172  HA  ILE A  10       2.924   8.848  10.593  1.00 13.08           H
ATOM    173  HB  ILE A  10       2.916   9.626  13.351  1.00 12.90           H
ATOM    174 1HG1 ILE A  10       4.504  10.645  11.207  1.00 14.46           H
ATOM    175 2HG1 ILE A  10       3.125  11.309  11.680  1.00 14.46           H
ATOM    176 1HG2 ILE A  10       4.171   7.647  13.246  1.00 18.63           H
ATOM    177 2HG2 ILE A  10       5.126   8.883  13.595  1.00 18.63           H
ATOM    178 3HG2 ILE A  10       5.107   8.280  12.112  1.00 18.63           H
ATOM    179 1HD1 ILE A  10       4.978  12.428  12.675  1.00 19.98           H
ATOM    180 2HD1 ILE A  10       5.425  11.061  13.376  1.00 19.98           H
ATOM    181 3HD1 ILE A  10       4.057  11.771  13.807  1.00 19.98           H
ATOM    182  N   VAL A  11       1.316   7.013  12.731  1.00 10.65           N
ATOM    183  CA  VAL A  11       1.022   5.602  13.001  1.00 10.73           C
ATOM    184  C   VAL A  11       0.635   4.872  11.722  1.00 10.88           C
ATOM    185  O   VAL A  11       1.072   3.783  11.426  1.00 12.18           O
ATOM    186  CB  VAL A  11      -0.016   5.479  14.138  1.00 11.28           C
ATOM    187  CG1 VAL A  11      -0.526   4.047  14.207  1.00 11.44           C
ATOM    188  CG2 VAL A  11       0.568   5.914  15.471  1.00 11.26           C
ATOM    189  H   VAL A  11       0.902   7.652  13.172  1.00 12.78           H
ATOM    190  HA  VAL A  11       1.869   5.184  13.332  1.00 12.87           H
ATOM    191  HB  VAL A  11      -0.788   6.077  13.924  1.00 13.54           H
ATOM    192 1HG1 VAL A  11      -0.875   3.782  13.331  1.00 17.16           H
ATOM    193 2HG1 VAL A  11      -1.240   3.987  14.875  1.00 17.16           H
ATOM    194 3HG1 VAL A  11       0.210   3.451  14.460  1.00 17.16           H
ATOM    195 1HG2 VAL A  11      -0.111   5.821  16.171  1.00 16.89           H
ATOM    196 2HG2 VAL A  11       0.851   6.851  15.413  1.00 16.89           H
ATOM    197 3HG2 VAL A  11       1.341   5.353  15.688  1.00 16.89           H
ATOM    198  N   GLN A  12      -0.302   5.474  10.992  1.00 11.62           N
ATOM    199  CA  GLN A  12      -0.781   4.875   9.719  1.00 13.40           C
ATOM    200  C   GLN A  12       0.353   4.666   8.724  1.00 12.05           C
ATOM    201  O   GLN A  12       0.448   3.625   8.056  1.00 13.00           O
ATOM    202  CB AGLN A  12      -1.706   5.854   8.975  0.28 11.44           C
ATOM    203  CB BGLN A  12      -2.071   5.576   9.295  0.72 17.27           C
ATOM    204  CG AGLN A  12      -2.199   5.535   7.558  0.28 10.01           C
ATOM    205  CG BGLN A  12      -3.287   5.306  10.176  0.72 17.11           C
ATOM    206  CD AGLN A  12      -1.390   6.159   6.424  0.28 10.50           C
ATOM    207  CD BGLN A  12      -3.586   3.847  10.478  0.72 24.51           C
ATOM    208  NE2AGLN A  12      -1.216   7.487   6.622  0.28 14.50           N
ATOM    209  OE1AGLN A  12      -0.745   5.599   5.504  0.28 18.14           O
ATOM    210  NE2BGLN A  12      -4.016   3.008   9.540  0.72 30.82           N
ATOM    211  OE1BGLN A  12      -3.387   3.483  11.630  0.72 18.84           O
ATOM    212  H   GLN A  12      -0.644   6.236  11.268  1.00 13.94           H
ATOM    213 1HB AGLN A  12      -2.507   5.986   9.540  0.28 13.73           H
ATOM    214 2HB AGLN A  12      -1.237   6.724   8.932  0.28 13.73           H
ATOM    215 1HB BGLN A  12      -1.906   6.552   9.281  0.72 20.72           H
ATOM    216 2HB BGLN A  12      -2.288   5.298   8.370  0.72 20.72           H
ATOM    217  HA  GLN A  12      -1.254   4.012   9.896  1.00 16.08           H
ATOM    218 1HG AGLN A  12      -2.195   4.552   7.439  0.28 12.01           H
ATOM    219 2HG AGLN A  12      -3.137   5.840   7.477  0.28 12.01           H
ATOM    220 1HG BGLN A  12      -3.158   5.780  11.036  0.72 20.53           H
ATOM    221 2HG BGLN A  12      -4.081   5.701   9.737  0.72 20.53           H
ATOM    222 1HE2AGLN A  12      -0.660   7.940   6.111  0.28 17.40           H
ATOM    223 2HE2AGLN A  12      -1.659   7.899   7.262  0.28 17.40           H
ATOM    224 1HE2BGLN A  12      -4.166   2.164   9.740  0.72 36.99           H
ATOM    225 2HE2BGLN A  12      -4.151   3.296   8.719  0.72 36.99           H
ATOM    226  N   LYS A  13       1.212   5.694   8.592  1.00 11.57           N
ATOM    227  CA  LYS A  13       2.309   5.562   7.654  1.00 11.81           C
ATOM    228  C   LYS A  13       3.227   4.399   8.078  1.00 11.63           C
ATOM    229  O   LYS A  13       3.636   3.603   7.229  1.00 13.18           O
ATOM    230  CB  LYS A  13       3.076   6.875   7.588  1.00 11.85           C
ATOM    231  CG  LYS A  13       2.399   7.983   6.791  1.00 11.74           C
ATOM    232  CD  LYS A  13       3.103   9.312   6.858  1.00 14.35           C
ATOM    233  CE  LYS A  13       2.557  10.424   6.030  1.00 16.67           C
ATOM    234  NZ  LYS A  13       2.222  10.112   4.606  1.00 32.68           N
ATOM    235  H   LYS A  13       1.109   6.430   9.064  1.00 13.88           H
ATOM    236  HA  LYS A  13       1.936   5.363   6.748  1.00 14.17           H
ATOM    237 1HB  LYS A  13       3.224   7.199   8.512  1.00 14.22           H
ATOM    238 2HB  LYS A  13       3.965   6.700   7.190  1.00 14.22           H
ATOM    239 1HG  LYS A  13       2.342   7.702   5.843  1.00 14.09           H
ATOM    240 2HG  LYS A  13       1.475   8.096   7.126  1.00 14.09           H
ATOM    241 1HD  LYS A  13       3.104   9.608   7.802  1.00 17.22           H
ATOM    242 2HD  LYS A  13       4.046   9.171   6.594  1.00 17.22           H
ATOM    243 1HE  LYS A  13       1.737  10.761   6.471  1.00 20.01           H
ATOM    244 2HE  LYS A  13       3.217  11.162   6.034  1.00 20.01           H
ATOM    245 1HZ  LYS A  13       1.797  10.824   4.230  1.00 49.02           H
ATOM    246 2HZ  LYS A  13       1.677   9.383   4.575  1.00 49.02           H
ATOM    247 3HZ  LYS A  13       2.987   9.938   4.145  1.00 49.02           H
ATOM    248  N   LEU A  14       3.570   4.350   9.373  1.00 11.47           N
ATOM    249  CA  LEU A  14       4.513   3.310   9.842  1.00 11.58           C
ATOM    250  C   LEU A  14       3.937   1.917   9.695  1.00 12.40           C
ATOM    251  O   LEU A  14       4.674   0.966   9.363  1.00 14.04           O
ATOM    252  CB  LEU A  14       4.864   3.614  11.334  1.00 11.85           C
ATOM    253  CG  LEU A  14       5.759   4.798  11.574  1.00 11.76           C
ATOM    254  CD1 LEU A  14       5.868   5.094  13.076  1.00 13.55           C
ATOM    255  CD2 LEU A  14       7.147   4.611  10.992  1.00 13.51           C
ATOM    256  H   LEU A  14       3.236   4.933   9.941  1.00 13.76           H
ATOM    257  HA  LEU A  14       5.350   3.369   9.298  1.00 13.90           H
ATOM    258 1HB  LEU A  14       4.019   3.759  11.828  1.00 14.22           H
ATOM    259 2HB  LEU A  14       5.299   2.813  11.720  1.00 14.22           H
ATOM    260  HG  LEU A  14       5.344   5.593  11.132  1.00 14.12           H
ATOM    261 1HD1 LEU A  14       6.426   5.888  13.212  1.00 20.32           H
ATOM    262 2HD1 LEU A  14       6.273   4.328  13.532  1.00 20.32           H
ATOM    263 3HD1 LEU A  14       4.973   5.257  13.442  1.00 20.32           H
ATOM    264 1HD2 LEU A  14       7.690   5.405  11.181  1.00 20.27           H
ATOM    265 2HD2 LEU A  14       7.081   4.483  10.023  1.00 20.27           H
ATOM    266 3HD2 LEU A  14       7.568   3.824  11.397  1.00 20.27           H
ATOM    267  N   LYS A  15       2.634   1.753   9.878  1.00 12.67           N
ATOM    268  CA  LYS A  15       2.066   0.396   9.766  1.00 13.74           C
ATOM    269  C   LYS A  15       2.209  -0.144   8.330  1.00 15.00           C
ATOM    270  O   LYS A  15       2.275  -1.391   8.136  1.00 17.05           O
ATOM    271  CB  LYS A  15       0.635   0.371  10.275  1.00 13.93           C
ATOM    272  CG  LYS A  15       0.503   0.487  11.780  1.00 13.99           C
ATOM    273  CD  LYS A  15      -0.915   0.355  12.322  1.00 16.42           C
ATOM    274  CE ALYS A  15      -1.078   0.534  13.824  0.56 15.22           C
ATOM    275  CE BLYS A  15      -0.978   0.157  13.824  0.44 13.06           C
ATOM    276  NZ ALYS A  15      -1.124  -0.750  14.566  0.56 17.27           N
ATOM    277  NZ BLYS A  15      -2.308  -0.226  14.345  0.44 14.96           N
ATOM    278  H   LYS A  15       2.117   2.441  10.063  1.00 15.20           H
ATOM    279  HA  LYS A  15       2.604  -0.200  10.362  1.00 16.49           H
ATOM    280 1HB  LYS A  15       0.136   1.116   9.856  1.00 16.72           H
ATOM    281 2HB  LYS A  15       0.210  -0.475   9.984  1.00 16.72           H
ATOM    282 1HG  LYS A  15       1.064  -0.213  12.199  1.00 16.79           H
ATOM    283 2HG  LYS A  15       0.865   1.365  12.060  1.00 16.79           H
ATOM    284 1HD  LYS A  15      -1.484   1.025  11.866  1.00 19.70           H
ATOM    285 2HD  LYS A  15      -1.258  -0.540  12.077  1.00 19.70           H
ATOM    286 1HE ALYS A  15      -0.324   1.076  14.166  0.56 18.26           H
ATOM    287 2HE ALYS A  15      -1.914   1.035  13.998  0.56 18.26           H
ATOM    288 1HE BLYS A  15      -0.327  -0.545  14.076  0.44 15.67           H
ATOM    289 2HE BLYS A  15      -0.697   0.997  14.265  0.44 15.67           H
ATOM    290 1HZ ALYS A  15      -1.233  -0.583  15.454  0.56 25.91           H
ATOM    291 2HZ ALYS A  15      -0.346  -1.203  14.437  0.56 25.91           H
ATOM    292 3HZ ALYS A  15      -1.821  -1.251  14.264  0.56 25.91           H
ATOM    293 1HZ BLYS A  15      -2.327  -0.103  15.247  0.44 22.44           H
ATOM    294 2HZ BLYS A  15      -2.467  -1.102  14.155  0.44 22.44           H
ATOM    295 3HZ BLYS A  15      -2.947   0.290  13.955  0.44 22.44           H
ATOM    296  N   LYS A  16       2.283   0.723   7.313  1.00 14.24           N
ATOM    297  CA  LYS A  16       2.462   0.247   5.921  1.00 14.90           C
ATOM    298  C   LYS A  16       3.920   0.094   5.534  1.00 17.25           C
ATOM    299  O   LYS A  16       4.255  -0.567   4.512  1.00 19.07           O
ATOM    300  CB  LYS A  16       1.840   1.178   4.915  1.00 14.77           C
ATOM    301  CG  LYS A  16       0.355   1.391   5.059  1.00 15.77           C
ATOM    302  CD  LYS A  16      -0.177   2.293   3.967  1.00 17.43           C
ATOM    303  CE  LYS A  16      -1.694   2.398   3.913  1.00 23.86           C
ATOM    304  NZ  LYS A  16      -2.072   3.057   5.201  1.00 32.67           N
ATOM    305  H   LYS A  16       2.225   1.587   7.473  1.00 17.09           H
ATOM    306  HA  LYS A  16       2.020  -0.646   5.837  1.00 17.88           H
ATOM    307 1HB  LYS A  16       2.290   2.057   4.982  1.00 17.72           H
ATOM    308 2HB  LYS A  16       2.018   0.822   4.008  1.00 17.72           H
ATOM    309 1HG  LYS A  16      -0.108   0.517   5.018  1.00 18.93           H
ATOM    310 2HG  LYS A  16       0.165   1.797   5.942  1.00 18.93           H
ATOM    311 1HD  LYS A  16       0.198   3.201   4.096  1.00 20.92           H
ATOM    312 2HD  LYS A  16       0.148   1.958   3.094  1.00 20.92           H
ATOM    313 1HE  LYS A  16      -1.982   2.944   3.140  1.00 28.64           H
ATOM    314 2HE  LYS A  16      -2.106   1.500   3.842  1.00 28.64           H
ATOM    315 1HZ  LYS A  16      -2.968   3.217   5.208  1.00 49.01           H
ATOM    316 2HZ  LYS A  16      -1.622   3.844   5.283  1.00 49.01           H
ATOM    317 3HZ  LYS A  16      -1.856   2.511   5.896  1.00 49.01           H
ATOM    318  N   MET A  17       4.812   0.734   6.296  1.00 17.47           N
ATOM    319  CA  MET A  17       6.225   0.685   5.990  1.00 16.20           C
ATOM    320  C   MET A  17       6.872  -0.592   6.501  1.00 18.55           C
ATOM    321  O   MET A  17       7.888  -1.055   5.957  1.00 27.69           O
ATOM    322  CB  MET A  17       6.958   1.867   6.609  1.00 15.14           C
ATOM    323  CG  MET A  17       6.629   3.207   6.109  1.00 17.68           C
ATOM    324  SD  MET A  17       7.241   4.614   6.899  1.00 16.93           S
ATOM    325  CE  MET A  17       8.957   4.644   6.606  1.00 19.23           C
ATOM    326  H   MET A  17       4.535   1.193   6.994  1.00 20.97           H
ATOM    327  HA  MET A  17       6.338   0.724   4.997  1.00 19.44           H
ATOM    328 1HB  MET A  17       6.787   1.855   7.584  1.00 18.16           H
ATOM    329 2HB  MET A  17       7.930   1.724   6.481  1.00 18.16           H
ATOM    330 1HG  MET A  17       6.927   3.248   5.166  1.00 21.22           H
ATOM    331 2HG  MET A  17       5.642   3.282   6.101  1.00 21.22           H
ATOM    332 1HE  MET A  17       9.360   5.387   7.102  1.00 28.84           H
ATOM    333 2HE  MET A  17       9.123   4.764   5.647  1.00 28.84           H
ATOM    334 3HE  MET A  17       9.354   3.799   6.902  1.00 28.84           H
ATOM    335  N   VAL A  18       6.317  -1.159   7.531  1.00 19.96           N
ATOM    336  CA  VAL A  18       6.904  -2.344   8.103  1.00 19.69           C
ATOM    337  C   VAL A  18       6.013  -3.526   7.764  1.00 19.05           C
ATOM    338  O   VAL A  18       4.831  -3.316   7.414  1.00 28.49           O
ATOM    339  CB  VAL A  18       7.079  -2.315   9.649  1.00 19.84           C
ATOM    340  CG1 VAL A  18       7.955  -1.147  10.026  1.00 23.17           C
ATOM    341  CG2 VAL A  18       5.737  -2.257  10.382  1.00 21.21           C
ATOM    342  H   VAL A  18       5.584  -0.818   7.880  1.00 23.95           H
ATOM    343  HA  VAL A  18       7.800  -2.490   7.684  1.00 23.63           H
ATOM    344  HB  VAL A  18       7.547  -3.155   9.924  1.00 23.81           H
ATOM    345 1HG1 VAL A  18       8.827  -1.238   9.589  1.00 34.76           H
ATOM    346 2HG1 VAL A  18       8.077  -1.131  10.998  1.00 34.76           H
ATOM    347 3HG1 VAL A  18       7.530  -0.313   9.736  1.00 34.76           H
ATOM    348 1HG2 VAL A  18       5.176  -3.008  10.097  1.00 31.81           H
ATOM    349 2HG2 VAL A  18       5.285  -1.413  10.170  1.00 31.81           H
ATOM    350 3HG2 VAL A  18       5.890  -2.312  11.348  1.00 31.81           H
ATOM    351  N   ASP A  19       6.610  -4.682   7.866  1.00 19.79           N
ATOM    352  CA  ASP A  19       5.752  -5.869   7.769  1.00 19.12           C
ATOM    353  C   ASP A  19       5.288  -6.287   9.167  1.00 18.09           C
ATOM    354  O   ASP A  19       4.279  -5.821   9.718  1.00 21.96           O
ATOM    355  CB  ASP A  19       6.461  -6.897   6.908  1.00 20.37           C
ATOM    356  CG  ASP A  19       5.694  -8.191   6.781  1.00 18.54           C
ATOM    357  OD1 ASP A  19       4.466  -8.206   6.995  1.00 25.28           O
ATOM    358  OD2 ASP A  19       6.286  -9.221   6.453  1.00 25.57           O
ATOM    359  H   ASP A  19       7.479  -4.746   7.986  1.00 23.75           H
ATOM    360  HA  ASP A  19       4.933  -5.591   7.267  1.00 22.94           H
ATOM    361 1HB  ASP A  19       6.603  -6.517   6.005  1.00 24.45           H
ATOM    362 2HB  ASP A  19       7.350  -7.086   7.299  1.00 24.45           H
ATOM    363  N   LYS A  20       6.019  -7.154   9.878  1.00 18.57           N
ATOM    364  CA  LYS A  20       5.798  -7.446  11.295  1.00 16.56           C
ATOM    365  C   LYS A  20       6.329  -6.290  12.165  1.00 14.79           C
ATOM    366  O   LYS A  20       7.524  -5.944  12.033  1.00 14.14           O
ATOM    367  CB  LYS A  20       6.482  -8.754  11.760  1.00 16.26           C
ATOM    368  CG  LYS A  20       6.007  -9.178  13.134  1.00 17.35           C
ATOM    369  CD  LYS A  20       6.599 -10.429  13.727  1.00 20.27           C
ATOM    370  CE  LYS A  20       5.975 -10.826  15.035  1.00 34.13           C
ATOM    371  NZ  LYS A  20       4.510 -10.671  15.180  1.00 44.56           N
ATOM    372  H   LYS A  20       6.674  -7.575   9.467  1.00 22.29           H
ATOM    373  HA  LYS A  20       4.814  -7.531  11.450  1.00 19.87           H
ATOM    374 1HB  LYS A  20       6.285  -9.474  11.109  1.00 19.52           H
ATOM    375 2HB  LYS A  20       7.463  -8.621  11.780  1.00 19.52           H
ATOM    376 1HG  LYS A  20       6.184  -8.432  13.760  1.00 20.82           H
ATOM    377 2HG  LYS A  20       5.025  -9.298  13.092  1.00 20.82           H
ATOM    378 1HD  LYS A  20       6.490 -11.172  13.082  1.00 24.33           H
ATOM    379 2HD  LYS A  20       7.569 -10.289  13.864  1.00 24.33           H
ATOM    380 1HE  LYS A  20       6.197 -11.777  15.201  1.00 40.95           H
ATOM    381 2HE  LYS A  20       6.408 -10.297  15.751  1.00 40.95           H
ATOM    382 1HZ  LYS A  20       4.181 -11.353  15.685  1.00 66.83           H
ATOM    383 2HZ  LYS A  20       4.120 -10.687  14.358  1.00 66.83           H
ATOM    384 3HZ  LYS A  20       4.327  -9.877  15.587  1.00 66.83           H
ATOM    385  N   PRO A  21       5.524  -5.682  13.034  1.00 15.71           N
ATOM    386  CA  PRO A  21       5.976  -4.543  13.871  1.00 13.89           C
ATOM    387  C   PRO A  21       6.786  -5.029  15.050  1.00 13.98           C
ATOM    388  O   PRO A  21       6.212  -5.532  16.012  1.00 19.99           O
ATOM    389  CB  PRO A  21       4.686  -3.870  14.374  1.00 15.50           C
ATOM    390  CG  PRO A  21       3.732  -5.037  14.465  1.00 20.30           C
ATOM    391  CD  PRO A  21       4.069  -5.890  13.260  1.00 19.16           C
ATOM    392  HA  PRO A  21       6.511  -3.901  13.323  1.00 16.66           H
ATOM    393 1HB  PRO A  21       4.822  -3.447  15.258  1.00 18.60           H
ATOM    394 2HB  PRO A  21       4.361  -3.189  13.733  1.00 18.60           H
ATOM    395 1HG  PRO A  21       3.872  -5.541  15.305  1.00 24.36           H
ATOM    396 2HG  PRO A  21       2.792  -4.728  14.428  1.00 24.36           H
ATOM    397 1HD  PRO A  21       3.875  -6.844  13.441  1.00 22.99           H
ATOM    398 2HD  PRO A  21       3.546  -5.602  12.470  1.00 22.99           H
ATOM    399  N   THR A  22       8.102  -4.872  15.008  1.00 13.88           N
ATOM    400  CA  THR A  22       8.926  -5.229  16.132  1.00 13.10           C
ATOM    401  C   THR A  22       9.753  -4.038  16.522  1.00 12.18           C
ATOM    402  O   THR A  22       9.776  -3.051  15.762  1.00 12.39           O
ATOM    403  CB  THR A  22       9.791  -6.474  15.801  1.00 15.33           C
ATOM    404  CG2 THR A  22       8.940  -7.624  15.334  1.00 15.74           C
ATOM    405  OG1 THR A  22      10.617  -6.056  14.729  1.00 14.81           O
ATOM    406  H   THR A  22       8.476  -4.544  14.283  1.00 16.65           H
ATOM    407  HA  THR A  22       8.327  -5.459  16.899  1.00 15.72           H
ATOM    408  HB  THR A  22      10.344  -6.740  16.590  1.00 18.40           H
ATOM    409 1HG2 THR A  22       9.515  -8.388  15.118  1.00 23.61           H
ATOM    410 2HG2 THR A  22       8.439  -7.356  14.536  1.00 23.61           H
ATOM    411 3HG2 THR A  22       8.314  -7.877  16.044  1.00 23.61           H
ATOM    412  N   GLN A  23      10.444  -4.121  17.677  1.00 12.41           N
ATOM    413  CA  GLN A  23      11.276  -2.969  18.065  1.00 12.24           C
ATOM    414  C   GLN A  23      12.198  -2.557  16.944  1.00 11.52           C
ATOM    415  O   GLN A  23      12.299  -1.329  16.596  1.00 12.15           O
ATOM    416  CB  GLN A  23      12.065  -3.369  19.322  0.65 11.27           C
ATOM    417  CG  GLN A  23      12.935  -2.260  19.907  0.65 11.67           C
ATOM    418  CD  GLN A  23      12.054  -1.240  20.591  0.65 12.05           C
ATOM    419  NE2 GLN A  23      12.563  -0.023  20.664  0.65 12.30           N
ATOM    420  OE1 GLN A  23      10.972  -1.581  21.071  0.65 13.72           O
ATOM    421  H   GLN A  23      10.399  -4.840  18.183  1.00 14.89           H
ATOM    422  HA  GLN A  23      10.678  -2.200  18.291  1.00 14.69           H
ATOM    423 1HB  GLN A  23      11.425  -3.666  20.016  0.65 13.52           H
ATOM    424 2HB  GLN A  23      12.644  -4.140  19.100  0.65 13.52           H
ATOM    425 1HG  GLN A  23      13.574  -2.643  20.559  0.65 14.00           H
ATOM    426 2HG  GLN A  23      13.454  -1.824  19.184  0.65 14.00           H
ATOM    427 1HE2 GLN A  23      12.122   0.615  21.080  0.65 14.76           H
ATOM    428 2HE2 GLN A  23      13.344   0.149  20.297  0.65 14.76           H
ATOM    429  N   ARG A  24      12.880  -3.486  16.289  1.00 12.16           N
ATOM    430  CA  ARG A  24      13.785  -3.145  15.209  1.00 12.53           C
ATOM    431  C   ARG A  24      13.083  -2.637  13.950  1.00 12.14           C
ATOM    432  O   ARG A  24      13.501  -1.652  13.353  1.00 12.68           O
ATOM    433  CB  ARG A  24      14.567  -4.419  14.897  1.00 13.54           C
ATOM    434  CG  ARG A  24      15.601  -4.232  13.786  1.00 14.69           C
ATOM    435  CD  ARG A  24      16.479  -5.480  13.786  1.00 16.38           C
ATOM    436  NE  ARG A  24      17.402  -5.499  12.698  1.00 16.23           N
ATOM    437  CZ  ARG A  24      17.295  -6.189  11.546  1.00 15.28           C
ATOM    438  NH1 ARG A  24      16.260  -6.943  11.245  1.00 16.34           N
ATOM    439  NH2 ARG A  24      18.272  -6.093  10.680  1.00 18.27           N
ATOM    440  H   ARG A  24      12.780  -4.330  16.515  1.00 14.59           H
ATOM    441  HA  ARG A  24      14.423  -2.444  15.530  1.00 15.04           H
ATOM    442 1HB  ARG A  24      15.030  -4.722  15.718  1.00 16.25           H
ATOM    443 2HB  ARG A  24      13.932  -5.129  14.629  1.00 16.25           H
ATOM    444 1HG  ARG A  24      15.150  -4.128  12.910  1.00 17.63           H
ATOM    445 2HG  ARG A  24      16.148  -3.425  13.957  1.00 17.63           H
ATOM    446 1HD  ARG A  24      16.982  -5.522  14.638  1.00 19.66           H
ATOM    447 2HD  ARG A  24      15.902  -6.283  13.735  1.00 19.66           H
ATOM    448  HE  ARG A  24      18.124  -5.004  12.791  1.00 19.47           H
ATOM    449 1HH1 ARG A  24      16.235  -7.369  10.475  1.00 19.60           H
ATOM    450 2HH1 ARG A  24      15.592  -7.021  11.813  1.00 19.60           H
ATOM    451 1HH2 ARG A  24      18.227  -6.528   9.916  1.00 21.92           H
ATOM    452 2HH2 ARG A  24      18.974  -5.595  10.862  1.00 21.92           H
ATOM    453  N   SER A  25      12.068  -3.304  13.453  1.00 12.04           N
ATOM    454  CA  SER A  25      11.459  -2.929  12.196  1.00 12.82           C
ATOM    455  C   SER A  25      10.803  -1.537  12.311  1.00 11.84           C
ATOM    456  O   SER A  25      10.912  -0.683  11.419  1.00 13.11           O
ATOM    457  CB  SER A  25      10.453  -3.959  11.653  1.00 14.00           C
ATOM    458  OG  SER A  25       9.306  -3.908  12.434  1.00 13.86           O
ATOM    459  H   SER A  25      11.750  -3.995  13.895  1.00 14.45           H
ATOM    460  HA  SER A  25      12.195  -2.853  11.523  1.00 15.39           H
ATOM    461 1HB  SER A  25      10.231  -3.752  10.711  1.00 16.80           H
ATOM    462 2HB  SER A  25      10.847  -4.867  11.688  1.00 16.80           H
ATOM    463  HG  SER A  25       8.803  -4.563  12.278  1.00 20.78           H
ATOM    464  N   VAL A  26      10.084  -1.326  13.422  1.00 11.10           N
ATOM    465  CA  VAL A  26       9.404  -0.062  13.638  1.00 11.40           C
ATOM    466  C   VAL A  26      10.391   1.077  13.832  1.00 11.32           C
ATOM    467  O   VAL A  26      10.225   2.171  13.331  1.00 11.94           O
ATOM    468  CB  VAL A  26       8.387  -0.149  14.772  1.00 11.71           C
ATOM    469  CG1 VAL A  26       7.730   1.213  14.985  1.00 12.83           C
ATOM    470  CG2 VAL A  26       7.309  -1.194  14.500  1.00 12.34           C
ATOM    471  H   VAL A  26      10.024  -1.961  14.028  1.00 13.33           H
ATOM    472  HA  VAL A  26       8.892   0.137  12.803  1.00 13.69           H
ATOM    473  HB  VAL A  26       8.869  -0.402  15.611  1.00 14.05           H
ATOM    474 1HG1 VAL A  26       8.419   1.879  15.190  1.00 19.24           H
ATOM    475 2HG1 VAL A  26       7.097   1.158  15.730  1.00 19.24           H
ATOM    476 3HG1 VAL A  26       7.254   1.476  14.170  1.00 19.24           H
ATOM    477 1HG2 VAL A  26       7.732  -2.057  14.311  1.00 18.51           H
ATOM    478 2HG2 VAL A  26       6.773  -0.916  13.727  1.00 18.51           H
ATOM    479 3HG2 VAL A  26       6.730  -1.278  15.286  1.00 18.51           H
ATOM    480  N   SER A  27      11.436   0.819  14.632  1.00 11.20           N
ATOM    481  CA  SER A  27      12.412   1.856  14.857  1.00 11.20           C
ATOM    482  C   SER A  27      13.098   2.268  13.533  1.00 11.51           C
ATOM    483  O   SER A  27      13.321   3.435  13.278  1.00 12.61           O
ATOM    484  CB  SER A  27      13.458   1.417  15.912  1.00 11.18           C
ATOM    485  OG  SER A  27      12.848   1.214  17.191  1.00 11.34           O
ATOM    486  H   SER A  27      11.524   0.031  15.013  1.00 13.44           H
ATOM    487  HA  SER A  27      11.932   2.656  15.215  1.00 13.45           H
ATOM    488 1HB  SER A  27      13.891   0.578  15.616  1.00 13.41           H
ATOM    489 2HB  SER A  27      14.158   2.113  15.988  1.00 13.41           H
ATOM    490  N   ASN A  28      13.427   1.266  12.690  1.00 12.41           N
ATOM    491  CA  ASN A  28      14.058   1.587  11.398  1.00 14.91           C
ATOM    492  C   ASN A  28      13.132   2.422  10.511  1.00 15.10           C
ATOM    493  O   ASN A  28      13.508   3.416   9.911  1.00 17.83           O
ATOM    494  CB  ASN A  28      14.542   0.279  10.751  1.00 17.76           C
ATOM    495  CG  ASN A  28      15.852  -0.251  11.279  1.00 20.46           C
ATOM    496  ND2 ASN A  28      16.114  -1.552  11.187  1.00 20.39           N
ATOM    497  OD1 ASN A  28      16.656   0.531  11.755  1.00 35.63           O
ATOM    498  H   ASN A  28      13.265   0.429  12.910  1.00 14.90           H
ATOM    499  HA  ASN A  28      14.867   2.142  11.590  1.00 17.89           H
ATOM    500 1HB  ASN A  28      13.847  -0.413  10.885  1.00 21.31           H
ATOM    501 2HB  ASN A  28      14.633   0.426   9.776  1.00 21.31           H
ATOM    502 1HD2 ASN A  28      16.884  -1.867  11.475  1.00 24.47           H
ATOM    503 2HD2 ASN A  28      15.517  -2.097  10.839  1.00 24.47           H
ATOM    504  N   ALA A  29      11.861   2.045  10.470  1.00 14.11           N
ATOM    505  CA  ALA A  29      10.902   2.823   9.692  1.00 14.49           C
ATOM    506  C   ALA A  29      10.741   4.226  10.225  1.00 13.63           C
ATOM    507  O   ALA A  29      10.576   5.165   9.469  1.00 16.16           O
ATOM    508  CB  ALA A  29       9.543   2.125   9.628  1.00 14.70           C
ATOM    509  H   ALA A  29      11.598   1.330  10.910  1.00 16.93           H
ATOM    510  HA  ALA A  29      11.253   2.891   8.758  1.00 17.38           H
ATOM    511 1HB  ALA A  29       9.657   1.221   9.268  1.00 22.05           H
ATOM    512 2HB  ALA A  29       8.941   2.635   9.047  1.00 22.05           H
ATOM    513 3HB  ALA A  29       9.161   2.072  10.529  1.00 22.05           H
ATOM    514  N   ALA A  30      10.819   4.352  11.561  1.00 13.84           N
ATOM    515  CA  ALA A  30      10.666   5.647  12.233  1.00 13.71           C
ATOM    516  C   ALA A  30      11.782   6.643  11.926  1.00 16.19           C
ATOM    517  O   ALA A  30      11.563   7.862  11.932  1.00 20.26           O
ATOM    518  CB  ALA A  30      10.476   5.492  13.731  1.00 13.76           C
ATOM    519  H   ALA A  30      10.967   3.634  12.048  1.00 16.61           H
ATOM    520  HA  ALA A  30       9.822   6.051  11.881  1.00 16.45           H
ATOM    521 1HB  ALA A  30       9.747   4.861  13.904  1.00 20.64           H
ATOM    522 2HB  ALA A  30      10.256   6.362  14.124  1.00 20.64           H
ATOM    523 3HB  ALA A  30      11.304   5.153  14.132  1.00 20.64           H
ATOM    524  N   THR A  31      12.968   6.187  11.600  1.00 15.09           N
ATOM    525  CA  THR A  31      14.013   7.087  11.159  1.00 16.52           C
ATOM    526  C   THR A  31      13.760   7.595   9.715  1.00 16.08           C
ATOM    527  O   THR A  31      14.406   8.556   9.321  1.00 20.97           O
ATOM    528  CB  THR A  31      15.399   6.439  11.166  1.00 18.84           C
ATOM    529  CG2 THR A  31      15.638   5.728  12.482  1.00 22.67           C
ATOM    530  OG1 THR A  31      15.556   5.442  10.142  1.00 20.65           O
ATOM    531  H   THR A  31      13.130   5.324  11.650  1.00 18.11           H
ATOM    532  HA  THR A  31      14.030   7.876  11.774  1.00 19.82           H
ATOM    533  HB  THR A  31      16.094   7.148  11.045  1.00 22.61           H
ATOM    534 1HG2 THR A  31      16.537   5.339  12.484  1.00 34.01           H
ATOM    535 2HG2 THR A  31      14.973   5.017  12.593  1.00 34.01           H
ATOM    536 3HG2 THR A  31      15.557   6.369  13.219  1.00 34.01           H
ATOM    537  N   ARG A  32      12.912   6.933   8.914  1.00 15.39           N
ATOM    538  CA  ARG A  32      12.660   7.301   7.512  1.00 15.59           C
ATOM    539  C   ARG A  32      11.366   8.059   7.317  1.00 12.92           C
ATOM    540  O   ARG A  32      11.247   8.831   6.317  1.00 13.74           O
ATOM    541  CB  ARG A  32      12.639   6.046   6.618  1.00 19.50           C
ATOM    542  CG  ARG A  32      13.793   5.158   6.516  1.00 20.83           C
ATOM    543  CD  ARG A  32      13.573   4.017   5.525  1.00 32.23           C
ATOM    544  NE  ARG A  32      12.507   3.143   5.972  1.00 42.07           N
ATOM    545  CZ  ARG A  32      12.485   1.858   6.247  1.00 44.92           C
ATOM    546  NH1 ARG A  32      13.563   1.090   6.112  1.00 53.80           N
ATOM    547  NH2 ARG A  32      11.349   1.278   6.659  1.00 48.32           N
ATOM    548  H   ARG A  32      12.482   6.240   9.246  1.00 18.47           H
ATOM    549  HA  ARG A  32      13.411   7.887   7.206  1.00 18.71           H
ATOM    550 1HB  ARG A  32      11.875   5.492   6.918  1.00 23.40           H
ATOM    551 2HB  ARG A  32      12.427   6.350   5.700  1.00 23.40           H
ATOM    552 1HG  ARG A  32      14.582   5.685   6.233  1.00 24.99           H
ATOM    553 2HG  ARG A  32      13.988   4.777   7.409  1.00 24.99           H
ATOM    554 1HD  ARG A  32      13.343   4.391   4.637  1.00 38.68           H
ATOM    555 2HD  ARG A  32      14.410   3.495   5.431  1.00 38.68           H
ATOM    556  HE  ARG A  32      11.732   3.547   6.079  1.00 50.48           H
ATOM    557 1HH1 ARG A  32      14.320   1.440   5.832  1.00 64.57           H
ATOM    558 2HH1 ARG A  32      13.519   0.233   6.304  1.00 64.57           H
ATOM    559 1HH2 ARG A  32      10.616   1.757   6.745  1.00 57.98           H
ATOM    560 2HH2 ARG A  32      11.336   0.417   6.842  1.00 57.98           H
ATOM    561  N   VAL A  33      10.376   7.864   8.185  1.00 12.58           N
ATOM    562  CA  VAL A  33       9.047   8.373   7.840  1.00 12.84           C
ATOM    563  C   VAL A  33       8.989   9.853   7.600  1.00 12.42           C
ATOM    564  O   VAL A  33       8.287  10.296   6.690  1.00 14.86           O
ATOM    565  CB  VAL A  33       8.053   7.907   8.930  1.00 13.45           C
ATOM    566  CG1 VAL A  33       8.326   8.434  10.323  1.00 14.02           C
ATOM    567  CG2 VAL A  33       6.646   8.192   8.463  1.00 16.26           C
ATOM    568  H   VAL A  33      10.517   7.442   8.944  1.00 15.09           H
ATOM    569  HA  VAL A  33       8.776   7.927   6.987  1.00 15.41           H
ATOM    570  HB  VAL A  33       8.137   6.912   8.982  1.00 16.14           H
ATOM    571 1HG1 VAL A  33       9.236   8.192  10.591  1.00 21.03           H
ATOM    572 2HG1 VAL A  33       7.684   8.042  10.952  1.00 21.03           H
ATOM    573 3HG1 VAL A  33       8.233   9.410  10.327  1.00 21.03           H
ATOM    574 1HG2 VAL A  33       6.514   7.809   7.571  1.00 24.39           H
ATOM    575 2HG2 VAL A  33       6.505   9.161   8.426  1.00 24.39           H
ATOM    576 3HG2 VAL A  33       6.007   7.792   9.089  1.00 24.39           H
ATOM    577  N   CYS A  34       9.709  10.649   8.339  1.00 11.56           N
ATOM    578  CA  CYS A  34       9.613  12.110   8.205  1.00 12.45           C
ATOM    579  C   CYS A  34      10.365  12.687   7.006  1.00 12.63           C
ATOM    580  O   CYS A  34      10.337  13.918   6.793  1.00 14.64           O
ATOM    581  CB  CYS A  34      10.011  12.803   9.511  1.00 13.57           C
ATOM    582  SG  CYS A  34       9.014  12.315  10.939  1.00 13.69           S
ATOM    583  H   CYS A  34      10.264  10.305   8.930  1.00 13.87           H
ATOM    584  HA  CYS A  34       8.646  12.317   8.059  1.00 14.94           H
ATOM    585 1HB  CYS A  34      10.961  12.600   9.702  1.00 16.28           H
ATOM    586 2HB  CYS A  34       9.933  13.782   9.388  1.00 16.28           H
ATOM    587  N   ARG A  35      11.030  11.835   6.216  1.00 11.77           N
ATOM    588  CA  ARG A  35      11.755  12.315   5.048  1.00 12.99           C
ATOM    589  C   ARG A  35      10.917  12.308   3.747  1.00 11.14           C
ATOM    590  O   ARG A  35      11.450  12.673   2.725  1.00 12.98           O
ATOM    591  CB AARG A  35      13.036  11.480   4.875  0.64 17.63           C
ATOM    592  CB BARG A  35      13.002  11.466   4.789  0.36 16.53           C
ATOM    593  CG AARG A  35      14.061  11.859   5.934  0.64 23.29           C
ATOM    594  CG BARG A  35      13.902  11.181   5.976  0.36 19.18           C
ATOM    595  CD AARG A  35      15.470  11.798   5.358  0.64 32.45           C
ATOM    596  CD BARG A  35      15.330  10.997   5.427  0.36 27.15           C
ATOM    597  NE AARG A  35      16.405  12.662   6.054  0.64 43.44           N
ATOM    598  NE BARG A  35      15.406   9.698   4.754  0.36 31.96           N
ATOM    599  CZ AARG A  35      17.045  12.566   7.198  0.64 50.21           C
ATOM    600  CZ BARG A  35      15.735   8.554   5.346  0.36 28.23           C
ATOM    601  NH1AARG A  35      16.996  11.570   8.075  0.64 48.75           N
ATOM    602  NH2AARG A  35      17.842  13.586   7.523  0.64 47.98           N
ATOM    603  NH1BARG A  35      16.034   8.465   6.634  0.36 22.33           N
ATOM    604  NH2BARG A  35      15.764   7.431   4.635  0.36 29.40           N
ATOM    605  H   ARG A  35      11.029  10.975   6.405  1.00 14.13           H
ATOM    606 1HB AARG A  35      12.819  10.518   4.953  0.64 21.16           H
ATOM    607 2HB AARG A  35      13.416  11.638   3.974  0.64 21.16           H
ATOM    608 1HB BARG A  35      12.709  10.599   4.411  0.36 19.84           H
ATOM    609 2HB BARG A  35      13.543  11.921   4.096  0.36 19.84           H
ATOM    610  HA  ARG A  35      12.030  13.259   5.227  1.00 15.59           H
ATOM    611 1HG AARG A  35      13.876  12.776   6.261  0.64 27.94           H
ATOM    612 2HG AARG A  35      13.989  11.239   6.702  0.64 27.94           H
ATOM    613 1HG BARG A  35      13.875  11.936   6.616  0.36 23.01           H
ATOM    614 2HG BARG A  35      13.606  10.361   6.443  0.36 23.01           H
ATOM    615 1HD AARG A  35      15.797  10.865   5.406  0.64 38.94           H
ATOM    616 2HD AARG A  35      15.440  12.059   4.404  0.64 38.94           H
ATOM    617 1HD BARG A  35      15.543  11.723   4.788  0.36 32.58           H
ATOM    618 2HD BARG A  35      15.985  11.033   6.169  0.36 32.58           H
ATOM    619  HE AARG A  35      16.582  13.406   5.618  0.64 52.13           H
ATOM    620  HE BARG A  35      15.220   9.673   3.894  0.36 38.35           H
ATOM    621 1HH1AARG A  35      16.489  10.868   7.916  0.64 58.50           H
ATOM    622 2HH1AARG A  35      17.470  11.611   8.815  0.64 58.50           H
ATOM    623 1HH2AARG A  35      17.917  14.275   6.981  0.64 57.58           H
ATOM    624 2HH2AARG A  35      18.291  13.569   8.279  0.64 57.58           H
ATOM    625 1HH1BARG A  35      16.020   9.184   7.140  0.36 26.79           H
ATOM    626 2HH1BARG A  35      16.246   7.685   6.983  0.36 26.79           H
ATOM    627 1HH2BARG A  35      15.566   7.448   3.778  0.36 35.28           H
ATOM    628 2HH2BARG A  35      15.981   6.671   5.022  0.36 35.28           H
ATOM    629  N   THR A  36       9.668  11.882   3.844  1.00 11.40           N
ATOM    630  CA  THR A  36       8.768  11.832   2.697  1.00 11.40           C
ATOM    631  C   THR A  36       7.716  12.942   2.867  1.00 10.33           C
ATOM    632  O   THR A  36       7.007  12.965   3.867  1.00 13.65           O
ATOM    633  CB  THR A  36       8.196  10.416   2.604  1.00 13.55           C
ATOM    634  CG2 THR A  36       7.047  10.346   1.634  1.00 14.87           C
ATOM    635  OG1 THR A  36       9.211   9.520   2.158  1.00 16.36           O
ATOM    636  H   THR A  36       9.370  11.619   4.629  1.00 13.68           H
ATOM    637  HA  THR A  36       9.297  12.017   1.869  1.00 13.68           H
ATOM    638  HB  THR A  36       7.880  10.129   3.508  1.00 16.26           H
ATOM    639 1HG2 THR A  36       6.680   9.437   1.627  1.00 22.31           H
ATOM    640 2HG2 THR A  36       7.364  10.576   0.735  1.00 22.31           H
ATOM    641 3HG2 THR A  36       6.350  10.978   1.907  1.00 22.31           H
ATOM    642  N   GLY A  37       7.619  13.840   1.884  1.00 10.01           N
ATOM    643  CA  GLY A  37       6.727  14.956   1.886  1.00 10.21           C
ATOM    644  C   GLY A  37       7.372  16.277   1.530  1.00  9.68           C
ATOM    645  O   GLY A  37       8.543  16.335   1.276  1.00 10.43           O
ATOM    646  H   GLY A  37       8.143  13.737   1.185  1.00 12.01           H
ATOM    647 1HA  GLY A  37       5.996  14.778   1.242  1.00 12.25           H
ATOM    648 2HA  GLY A  37       6.320  15.034   2.785  1.00 12.25           H
ATOM    649  N   ARG A  38       6.542  17.332   1.478  1.00 10.43           N
ATOM    650  CA  ARG A  38       7.048  18.715   1.350  1.00 10.60           C
ATOM    651  C   ARG A  38       7.599  19.179   2.696  1.00 10.55           C
ATOM    652  O   ARG A  38       7.410  18.558   3.756  1.00 10.75           O
ATOM    653  CB  ARG A  38       5.969  19.649   0.876  1.00 11.42           C
ATOM    654  CG  ARG A  38       5.616  19.477  -0.606  1.00 10.74           C
ATOM    655  CD  ARG A  38       4.438  20.334  -1.022  1.00 11.71           C
ATOM    656  NE  ARG A  38       4.079  20.249  -2.432  1.00 11.18           N
ATOM    657  CZ  ARG A  38       4.507  21.060  -3.395  1.00 11.71           C
ATOM    658  NH1 ARG A  38       5.345  22.067  -3.177  1.00 14.00           N
ATOM    659  NH2 ARG A  38       4.061  20.845  -4.616  1.00 12.61           N
ATOM    660  H   ARG A  38       5.674  17.196   1.521  1.00 12.52           H
ATOM    661  HA  ARG A  38       7.792  18.722   0.681  1.00 12.72           H
ATOM    662 1HB  ARG A  38       5.155  19.499   1.418  1.00 13.70           H
ATOM    663 2HB  ARG A  38       6.264  20.582   1.028  1.00 13.70           H
ATOM    664 1HG  ARG A  38       6.403  19.717  -1.157  1.00 12.89           H
ATOM    665 2HG  ARG A  38       5.402  18.526  -0.780  1.00 12.89           H
ATOM    666 1HD  ARG A  38       3.652  20.072  -0.481  1.00 14.06           H
ATOM    667 2HD  ARG A  38       4.646  21.278  -0.808  1.00 14.06           H
ATOM    668  HE  ARG A  38       3.530  19.603  -2.667  1.00 13.42           H
ATOM    669 1HH1 ARG A  38       5.596  22.583  -3.844  1.00 16.80           H
ATOM    670 2HH1 ARG A  38       5.648  22.219  -2.365  1.00 16.80           H
ATOM    671 1HH2 ARG A  38       4.318  21.365  -5.277  1.00 15.14           H
ATOM    672 2HH2 ARG A  38       3.505  20.180  -4.770  1.00 15.14           H
ATOM    673  N   SER A  39       8.295  20.334   2.650  1.00 11.46           N
ATOM    674  CA  SER A  39       9.019  20.766   3.847  1.00 11.75           C
ATOM    675  C   SER A  39       8.191  20.980   5.092  1.00 11.16           C
ATOM    676  O   SER A  39       8.627  20.639   6.218  1.00 11.33           O
ATOM    677  CB ASER A  39       9.849  22.023   3.512  0.72 14.02           C
ATOM    678  CB BSER A  39       9.669  22.114   3.472  0.28 14.05           C
ATOM    679  OG ASER A  39      10.634  22.358   4.635  0.72 13.96           O
ATOM    680  OG BSER A  39       8.783  23.132   3.022  0.28 16.56           O
ATOM    681  H   SER A  39       8.313  20.818   1.915  1.00 13.75           H
ATOM    682 1HB ASER A  39      10.433  21.844   2.733  0.72 16.82           H
ATOM    683 2HB ASER A  39       9.247  22.775   3.284  0.72 16.82           H
ATOM    684 1HB BSER A  39      10.155  22.455   4.265  0.28 16.86           H
ATOM    685 2HB BSER A  39      10.339  21.949   2.763  0.28 16.86           H
ATOM    686  HA  SER A  39       9.673  20.041   4.061  1.00 14.10           H
ATOM    687  HG ASER A  39      10.953  21.770   5.143  0.72 20.94           H
ATOM    688  N   ARG A  40       6.999  21.545   4.971  1.00 11.24           N
ATOM    689  CA  ARG A  40       6.176  21.763   6.157  1.00 11.87           C
ATOM    690  C   ARG A  40       5.919  20.435   6.872  1.00 11.23           C
ATOM    691  O   ARG A  40       6.108  20.363   8.113  1.00 11.42           O
ATOM    692  CB  ARG A  40       4.876  22.468   5.785  1.00 15.92           C
ATOM    693  CG  ARG A  40       3.960  22.690   6.999  1.00 17.72           C
ATOM    694  CD  ARG A  40       2.837  23.615   6.556  1.00 22.73           C
ATOM    695  NE  ARG A  40       1.756  23.666   7.483  1.00 31.87           N
ATOM    696  CZ  ARG A  40       0.480  23.447   7.217  1.00 39.34           C
ATOM    697  NH1 ARG A  40      -0.051  23.130   6.035  1.00 48.76           N
ATOM    698  NH2 ARG A  40      -0.346  23.565   8.259  1.00 53.79           N
ATOM    699  H   ARG A  40       6.704  21.788   4.179  1.00 13.49           H
ATOM    700  HA  ARG A  40       6.683  22.358   6.781  1.00 14.24           H
ATOM    701 1HB  ARG A  40       5.088  23.344   5.374  1.00 19.10           H
ATOM    702 2HB  ARG A  40       4.394  21.925   5.111  1.00 19.10           H
ATOM    703 1HG  ARG A  40       3.590  21.827   7.312  1.00 21.26           H
ATOM    704 2HG  ARG A  40       4.470  23.101   7.741  1.00 21.26           H
ATOM    705 1HD  ARG A  40       3.200  24.527   6.435  1.00 27.28           H
ATOM    706 2HD  ARG A  40       2.494  23.307   5.679  1.00 27.28           H
ATOM    707  HE  ARG A  40       1.958  23.863   8.316  1.00 38.24           H
ATOM    708 1HH1 ARG A  40       0.467  23.048   5.328  1.00 58.51           H
ATOM    709 2HH1 ARG A  40      -0.919  23.004   5.962  1.00 58.51           H
ATOM    710 1HH2 ARG A  40      -0.027  23.776   9.051  1.00 64.55           H
ATOM    711 2HH2 ARG A  40      -1.210  23.433   8.153  1.00 64.55           H
ATOM    712  N   TRP A  41       5.446  19.417   6.147  1.00 11.02           N
ATOM    713  CA  TRP A  41       5.164  18.113   6.795  1.00 10.53           C
ATOM    714  C   TRP A  41       6.440  17.490   7.338  1.00  9.94           C
ATOM    715  O   TRP A  41       6.430  16.932   8.448  1.00  9.93           O
ATOM    716  CB  TRP A  41       4.461  17.153   5.814  1.00 11.03           C
ATOM    717  CG  TRP A  41       4.422  15.765   6.429  1.00 11.06           C
ATOM    718  CD1 TRP A  41       5.090  14.638   5.990  1.00 11.41           C
ATOM    719  CD2 TRP A  41       3.702  15.326   7.616  1.00 10.83           C
ATOM    720  CE2 TRP A  41       3.991  13.955   7.828  1.00 10.35           C
ATOM    721  CE3 TRP A  41       2.868  15.965   8.544  1.00 12.61           C
ATOM    722  NE1 TRP A  41       4.827  13.582   6.813  1.00 11.74           N
ATOM    723  CZ2 TRP A  41       3.470  13.203   8.897  1.00 11.39           C
ATOM    724  CZ3 TRP A  41       2.348  15.231   9.614  1.00 12.38           C
ATOM    725  CH2 TRP A  41       2.663  13.861   9.778  1.00 11.87           C
ATOM    726  H   TRP A  41       5.301  19.521   5.286  1.00 13.22           H
ATOM    727  HA  TRP A  41       4.547  18.276   7.565  1.00 12.63           H
ATOM    728 1HB  TRP A  41       3.540  17.469   5.635  1.00 13.23           H
ATOM    729 2HB  TRP A  41       4.954  17.128   4.956  1.00 13.23           H
ATOM    730  HD1 TRP A  41       5.652  14.603   5.225  1.00 13.69           H
ATOM    731  HE1 TRP A  41       5.151  12.771   6.705  1.00 14.09           H
ATOM    732  HE3 TRP A  41       2.658  16.886   8.447  1.00 15.13           H
ATOM    733  HZ2 TRP A  41       3.670  12.280   8.999  1.00 13.66           H
ATOM    734  HZ3 TRP A  41       1.775  15.658  10.239  1.00 14.85           H
ATOM    735  HH2 TRP A  41       2.305  13.389  10.520  1.00 14.24           H
ATOM    736  N   ARG A  42       7.528  17.536   6.587  1.00  9.74           N
ATOM    737  CA  ARG A  42       8.764  16.961   7.102  1.00 10.03           C
ATOM    738  C   ARG A  42       9.104  17.554   8.467  1.00  9.81           C
ATOM    739  O   ARG A  42       9.498  16.820   9.401  1.00 10.42           O
ATOM    740  CB  ARG A  42       9.888  17.135   6.105  1.00 10.01           C
ATOM    741  CG  ARG A  42       9.714  16.399   4.780  1.00 10.44           C
ATOM    742  CD  ARG A  42      10.987  16.334   3.957  1.00 11.06           C
ATOM    743  NE  ARG A  42      11.650  17.611   3.739  1.00 11.31           N
ATOM    744  CZ  ARG A  42      11.484  18.415   2.692  1.00 10.61           C
ATOM    745  NH1 ARG A  42      10.602  18.163   1.745  1.00 11.47           N
ATOM    746  NH2 ARG A  42      12.201  19.523   2.599  1.00 12.07           N
ATOM    747  H   ARG A  42       7.506  17.907   5.789  1.00 11.68           H
ATOM    748  HA  ARG A  42       8.616  15.980   7.225  1.00 12.04           H
ATOM    749 1HB  ARG A  42       9.989  18.101   5.914  1.00 12.01           H
ATOM    750 2HB  ARG A  42      10.729  16.827   6.526  1.00 12.01           H
ATOM    751 1HG  ARG A  42       9.404  15.477   4.964  1.00 12.53           H
ATOM    752 2HG  ARG A  42       9.012  16.853   4.250  1.00 12.53           H
ATOM    753 1HD  ARG A  42      11.622  15.724   4.409  1.00 13.27           H
ATOM    754 2HD  ARG A  42      10.770  15.938   3.076  1.00 13.27           H
ATOM    755  HE  ARG A  42      12.215  17.876   4.359  1.00 13.57           H
ATOM    756 1HH1 ARG A  42      10.503  18.725   1.075  1.00 13.77           H
ATOM    757 2HH1 ARG A  42      10.112  17.433   1.783  1.00 13.77           H
ATOM    758 1HH2 ARG A  42      12.082  20.068   1.918  1.00 14.48           H
ATOM    759 2HH2 ARG A  42      12.796  19.715   3.217  1.00 14.48           H
ATOM    760  N   ASP A  43       8.935  18.873   8.621  1.00 10.34           N
ATOM    761  CA  ASP A  43       9.244  19.567   9.883  1.00 11.02           C
ATOM    762  C   ASP A  43       8.312  19.146  11.007  1.00 11.13           C
ATOM    763  O   ASP A  43       8.710  18.828  12.146  1.00 12.29           O
ATOM    764  CB AASP A  43       9.259  21.084   9.612  0.51 11.51           C
ATOM    765  CB BASP A  43       9.040  21.051   9.780  0.49 13.24           C
ATOM    766  CG AASP A  43       9.780  22.131  10.570  0.51 13.26           C
ATOM    767  CG BASP A  43      10.231  21.602   9.081  0.49 11.17           C
ATOM    768  OD1AASP A  43      11.020  22.221  10.715  0.51 15.31           O
ATOM    769  OD2AASP A  43       9.002  22.842  11.260  0.51 14.82           O
ATOM    770  OD1BASP A  43      10.084  22.846   8.943  0.49 11.83           O
ATOM    771  OD2BASP A  43      11.185  20.929   8.652  0.49 11.50           O
ATOM    772  H   ASP A  43       8.628  19.343   7.944  1.00 12.41           H
ATOM    773 1HB AASP A  43       9.765  21.207   8.770  0.51 13.81           H
ATOM    774 2HB AASP A  43       8.322  21.336   9.414  0.51 13.81           H
ATOM    775 1HB BASP A  43       8.217  21.251   9.268  0.49 15.88           H
ATOM    776 2HB BASP A  43       8.955  21.451  10.682  0.49 15.88           H
ATOM    777  HA  ASP A  43      10.171  19.303  10.149  1.00 13.23           H
ATOM    778  N   VAL A  44       7.001  19.226  10.738  1.00 10.99           N
ATOM    779  CA  VAL A  44       6.041  18.815  11.733  1.00 11.03           C
ATOM    780  C   VAL A  44       6.276  17.396  12.222  1.00 11.21           C
ATOM    781  O   VAL A  44       6.251  17.082  13.441  1.00 11.42           O
ATOM    782  CB  VAL A  44       4.626  19.029  11.153  1.00 11.51           C
ATOM    783  CG1 VAL A  44       3.600  18.359  12.023  1.00 12.53           C
ATOM    784  CG2 VAL A  44       4.317  20.526  11.050  1.00 13.25           C
ATOM    785  H   VAL A  44       6.728  19.528   9.958  1.00 13.18           H
ATOM    786  HA  VAL A  44       6.141  19.425  12.519  1.00 13.23           H
ATOM    787  HB  VAL A  44       4.587  18.628  10.238  1.00 13.81           H
ATOM    788 1HG1 VAL A  44       2.706  18.514  11.652  1.00 18.79           H
ATOM    789 2HG1 VAL A  44       3.646  18.730  12.929  1.00 18.79           H
ATOM    790 3HG1 VAL A  44       3.778  17.396  12.055  1.00 18.79           H
ATOM    791 1HG2 VAL A  44       5.014  20.968  10.522  1.00 19.87           H
ATOM    792 2HG2 VAL A  44       4.291  20.917  11.949  1.00 19.87           H
ATOM    793 3HG2 VAL A  44       3.448  20.651  10.615  1.00 19.87           H
ATOM    794  N   CYS A  45       6.529  16.485  11.250  1.00 10.74           N
ATOM    795  CA  CYS A  45       6.779  15.069  11.557  1.00 10.55           C
ATOM    796  C   CYS A  45       8.011  14.917  12.429  1.00 10.78           C
ATOM    797  O   CYS A  45       8.013  14.238  13.450  1.00 10.91           O
ATOM    798  CB  CYS A  45       6.871  14.344  10.217  1.00 10.80           C
ATOM    799  SG  CYS A  45       7.058  12.539  10.331  1.00 12.04           S
ATOM    800  H   CYS A  45       6.544  16.749  10.411  1.00 12.89           H
ATOM    801  HA  CYS A  45       5.991  14.710  12.057  1.00 12.66           H
ATOM    802 1HB  CYS A  45       6.054  14.544   9.695  1.00 12.96           H
ATOM    803 2HB  CYS A  45       7.642  14.709   9.715  1.00 12.96           H
ATOM    804  N   ARG A  46       9.102  15.565  11.996  1.00 10.57           N
ATOM    805  CA  ARG A  46      10.345  15.425  12.701  1.00 11.35           C
ATOM    806  C   ARG A  46      10.234  15.901  14.140  1.00 10.64           C
ATOM    807  O   ARG A  46      10.709  15.266  15.104  1.00 11.35           O
ATOM    808  CB AARG A  46      11.395  16.223  11.914  0.57 13.37           C
ATOM    809  CB BARG A  46      11.443  16.190  11.960  0.43 11.37           C
ATOM    810  CG AARG A  46      12.707  16.250  12.632  0.57 14.31           C
ATOM    811  CG BARG A  46      12.834  15.886  12.483  0.43 15.45           C
ATOM    812  CD AARG A  46      13.754  17.098  11.885  0.57 19.06           C
ATOM    813  CD BARG A  46      13.794  16.962  11.933  0.43 19.40           C
ATOM    814  NE AARG A  46      13.291  17.838  10.763  0.57 24.08           N
ATOM    815  NE BARG A  46      13.896  16.898  10.487  0.43 20.59           N
ATOM    816  CZ AARG A  46      13.487  17.889   9.452  0.57 25.26           C
ATOM    817  CZ BARG A  46      13.423  17.790   9.630  0.43 25.50           C
ATOM    818  NH1AARG A  46      14.343  17.128   8.769  0.57 25.74           N
ATOM    819  NH2AARG A  46      12.762  18.789   8.773  0.57 26.32           N
ATOM    820  NH1BARG A  46      12.783  18.920   9.922  0.43 24.60           N
ATOM    821  NH2BARG A  46      13.625  17.510   8.348  0.43 28.21           N
ATOM    822  H   ARG A  46       9.056  16.076  11.280  1.00 12.69           H
ATOM    823 1HB AARG A  46      11.518  15.813  11.021  0.57 16.05           H
ATOM    824 2HB AARG A  46      11.073  17.150  11.783  0.57 16.05           H
ATOM    825 1HB BARG A  46      11.404  15.960  10.998  0.43 13.65           H
ATOM    826 2HB BARG A  46      11.273  17.161  12.046  0.43 13.65           H
ATOM    827  HA  ARG A  46      10.608  14.460  12.701  1.00 13.62           H
ATOM    828 1HG AARG A  46      12.575  16.621  13.540  0.57 17.17           H
ATOM    829 2HG AARG A  46      13.046  15.324  12.727  0.57 17.17           H
ATOM    830 1HG BARG A  46      12.836  15.901  13.473  0.43 18.54           H
ATOM    831 2HG BARG A  46      13.122  14.988  12.183  0.43 18.54           H
ATOM    832 1HD AARG A  46      14.152  17.734  12.530  0.57 22.87           H
ATOM    833 2HD AARG A  46      14.477  16.496  11.579  0.57 22.87           H
ATOM    834 1HD BARG A  46      13.468  17.858  12.199  0.43 23.28           H
ATOM    835 2HD BARG A  46      14.692  16.834  12.330  0.43 23.28           H
ATOM    836  HE AARG A  46      12.700  18.441  11.012  0.57 28.90           H
ATOM    837  HE BARG A  46      14.312  16.201  10.147  0.43 24.71           H
ATOM    838 1HH1AARG A  46      14.835  16.533   9.190  0.57 30.88           H
ATOM    839 2HH1AARG A  46      14.416  17.222   7.897  0.57 30.88           H
ATOM    840 1HH2AARG A  46      12.193  19.307   9.199  0.57 31.58           H
ATOM    841 2HH2AARG A  46      12.856  18.861   7.901  0.57 31.58           H
ATOM    842 1HH1BARG A  46      12.637  19.138  10.761  0.43 29.52           H
ATOM    843 2HH1BARG A  46      12.507  19.449   9.275  0.43 29.52           H
ATOM    844 1HH2BARG A  46      14.048  16.773   8.119  0.43 33.85           H
ATOM    845 2HH2BARG A  46      13.336  18.062   7.726  0.43 33.85           H
ATOM    846  N   ASN A  47       9.607  17.062  14.325  1.00 10.88           N
ATOM    847  CA  ASN A  47       9.482  17.646  15.678  1.00 10.85           C
ATOM    848  C   ASN A  47       8.661  16.787  16.590  1.00  9.82           C
ATOM    849  O   ASN A  47       8.933  16.619  17.781  1.00 11.10           O
ATOM    850  CB  ASN A  47       8.916  19.071  15.584  1.00 11.71           C
ATOM    851  CG  ASN A  47       9.834  20.025  14.896  1.00 13.45           C
ATOM    852  ND2 ASN A  47       9.273  21.149  14.506  1.00 16.29           N
ATOM    853  OD1 ASN A  47      11.031  19.766  14.744  1.00 15.36           O
ATOM    854  H   ASN A  47       9.264  17.486  13.635  1.00 13.06           H
ATOM    855  HA  ASN A  47      10.401  17.710  16.068  1.00 13.02           H
ATOM    856 1HB  ASN A  47       8.056  19.043  15.094  1.00 14.06           H
ATOM    857 2HB  ASN A  47       8.732  19.404  16.497  1.00 14.06           H
ATOM    858 1HD2 ASN A  47       9.757  21.768  14.111  1.00 19.55           H
ATOM    859 2HD2 ASN A  47       8.414  21.281  14.641  1.00 19.55           H
ATOM    860  N   PHE A  48       7.592  16.192  16.017  1.00  9.41           N
ATOM    861  CA  PHE A  48       6.750  15.253  16.749  1.00  9.39           C
ATOM    862  C   PHE A  48       7.558  14.037  17.193  1.00  9.65           C
ATOM    863  O   PHE A  48       7.471  13.614  18.353  1.00  9.96           O
ATOM    864  CB  PHE A  48       5.542  14.897  15.845  1.00  9.69           C
ATOM    865  CG  PHE A  48       4.692  13.838  16.511  1.00  9.90           C
ATOM    866  CD1 PHE A  48       4.961  12.478  16.415  1.00 11.09           C
ATOM    867  CD2 PHE A  48       3.594  14.190  17.247  1.00 11.33           C
ATOM    868  CE1 PHE A  48       4.260  11.539  17.052  1.00 12.58           C
ATOM    869  CE2 PHE A  48       2.846  13.227  17.914  1.00 12.43           C
ATOM    870  CZ  PHE A  48       3.182  11.893  17.807  1.00 12.95           C
ATOM    871  H   PHE A  48       7.399  16.376  15.179  1.00 11.29           H
ATOM    872  HA  PHE A  48       6.405  15.714  17.567  1.00 11.27           H
ATOM    873 1HB  PHE A  48       4.997  15.707  15.683  1.00 11.63           H
ATOM    874 2HB  PHE A  48       5.866  14.563  14.972  1.00 11.63           H
ATOM    875  HD1 PHE A  48       5.684  12.202  15.864  1.00 13.31           H
ATOM    876  HD2 PHE A  48       3.339  15.104  17.302  1.00 13.59           H
ATOM    877  HE1 PHE A  48       4.512  10.626  16.980  1.00 15.09           H
ATOM    878  HE2 PHE A  48       2.102  13.487  18.444  1.00 14.92           H
ATOM    879  HZ  PHE A  48       2.669  11.231  18.254  1.00 15.54           H
ATOM    880  N   MET A  49       8.260  13.420  16.212  1.00  9.69           N
ATOM    881  CA  MET A  49       8.967  12.190  16.585  1.00 10.06           C
ATOM    882  C   MET A  49      10.020  12.471  17.649  1.00 10.29           C
ATOM    883  O   MET A  49      10.245  11.621  18.552  1.00 11.13           O
ATOM    884  CB  MET A  49       9.494  11.469  15.354  1.00 10.88           C
ATOM    885  CG  MET A  49       8.431  10.889  14.452  1.00 12.16           C
ATOM    886  SD  MET A  49       7.458   9.599  15.289  1.00 13.13           S
ATOM    887  CE  MET A  49       8.497   8.172  15.010  1.00 14.39           C
ATOM    888  H   MET A  49       8.291  13.741  15.394  1.00 11.63           H
ATOM    889  HA  MET A  49       8.289  11.585  17.003  1.00 12.07           H
ATOM    890 1HB  MET A  49      10.041  12.104  14.827  1.00 13.06           H
ATOM    891 2HB  MET A  49      10.090  10.736  15.650  1.00 13.06           H
ATOM    892 1HG  MET A  49       7.825  11.613  14.156  1.00 14.60           H
ATOM    893 2HG  MET A  49       8.861  10.503  13.648  1.00 14.60           H
ATOM    894 1HE  MET A  49       8.076   7.379  15.404  1.00 21.58           H
ATOM    895 2HE  MET A  49       9.372   8.318  15.427  1.00 21.58           H
ATOM    896 3HE  MET A  49       8.613   8.035  14.046  1.00 21.58           H
ATOM    897  N   ARG A  50      10.671  13.603  17.599  1.00 10.58           N
ATOM    898  CA  ARG A  50      11.672  13.919  18.606  1.00 11.48           C
ATOM    899  C   ARG A  50      11.084  13.921  20.046  1.00 10.82           C
ATOM    900  O   ARG A  50      11.727  13.570  21.009  1.00 12.30           O
ATOM    901  CB  ARG A  50      12.346  15.254  18.290  1.00 14.05           C
ATOM    902  CG  ARG A  50      13.506  15.365  19.270  1.00 16.24           C
ATOM    903  CD  ARG A  50      14.516  16.198  18.699  1.00 23.04           C
ATOM    904  NE  ARG A  50      15.577  16.359  19.716  1.00 15.44           N
ATOM    905  CZ  ARG A  50      16.685  16.942  19.283  1.00 13.47           C
ATOM    906  NH1 ARG A  50      16.898  17.353  18.055  1.00 15.22           N
ATOM    907  NH2 ARG A  50      17.613  17.112  20.255  1.00 13.26           N
ATOM    908  H   ARG A  50      10.503  14.177  16.954  1.00 12.70           H
ATOM    909  HA  ARG A  50      12.375  13.208  18.567  1.00 13.77           H
ATOM    910 1HB  ARG A  50      12.675  15.266  17.356  1.00 16.85           H
ATOM    911 2HB  ARG A  50      11.711  16.004  18.413  1.00 16.85           H
ATOM    912 1HG  ARG A  50      13.190  15.755  20.124  1.00 19.48           H
ATOM    913 2HG  ARG A  50      13.876  14.466  19.457  1.00 19.48           H
ATOM    914 1HD  ARG A  50      14.885  15.779  17.882  1.00 27.64           H
ATOM    915 2HD  ARG A  50      14.137  17.080  18.457  1.00 27.64           H
ATOM    916  HE  ARG A  50      15.480  16.087  20.548  1.00 18.53           H
ATOM    917 1HH1 ARG A  50      16.275  17.249  17.442  1.00 18.26           H
ATOM    918 2HH1 ARG A  50      17.663  17.733  17.845  1.00 18.26           H
ATOM    919 1HH2 ARG A  50      18.378  17.505  20.069  1.00 15.91           H
ATOM    920 2HH2 ARG A  50      17.451  16.829  21.072  1.00 15.91           H
ATOM    921  N   ARG A  51       9.824  14.360  20.152  1.00  9.62           N
ATOM    922  CA  ARG A  51       9.132  14.376  21.440  1.00  9.84           C
ATOM    923  C   ARG A  51       8.547  13.010  21.849  1.00  9.43           C
ATOM    924  O   ARG A  51       8.562  12.658  23.029  1.00 10.69           O
ATOM    925  CB  ARG A  51       8.034  15.433  21.366  1.00  9.85           C
ATOM    926  CG  ARG A  51       8.597  16.853  21.321  1.00 10.37           C
ATOM    927  CD  ARG A  51       7.555  17.818  20.721  1.00 10.46           C
ATOM    928  NE  ARG A  51       8.084  19.174  20.669  1.00 10.96           N
ATOM    929  CZ  ARG A  51       7.787  20.085  19.727  1.00 11.59           C
ATOM    930  NH1 ARG A  51       6.931  19.832  18.759  1.00 12.59           N
ATOM    931  NH2 ARG A  51       8.386  21.287  19.768  1.00 13.41           N
ATOM    932  H   ARG A  51       9.403  14.643  19.433  1.00 11.54           H
ATOM    933  HA  ARG A  51       9.787  14.656  22.141  1.00 11.81           H
ATOM    934 1HB  ARG A  51       7.486  15.275  20.556  1.00 11.82           H
ATOM    935 2HB  ARG A  51       7.443  15.343  22.155  1.00 11.82           H
ATOM    936 1HG  ARG A  51       8.834  17.146  22.236  1.00 12.44           H
ATOM    937 2HG  ARG A  51       9.420  16.867  20.770  1.00 12.44           H
ATOM    938 1HD  ARG A  51       7.316  17.521  19.807  1.00 12.55           H
ATOM    939 2HD  ARG A  51       6.734  17.804  21.274  1.00 12.55           H
ATOM    940  HE  ARG A  51       8.642  19.415  21.305  1.00 13.15           H
ATOM    941 1HH1 ARG A  51       6.760  20.445  18.152  1.00 15.11           H
ATOM    942 2HH1 ARG A  51       6.530  19.049  18.719  1.00 15.11           H
ATOM    943 1HH2 ARG A  51       8.205  21.890  19.153  1.00 16.09           H
ATOM    944 2HH2 ARG A  51       8.961  21.471  20.408  1.00 16.09           H
ATOM    945  N   TYR A  52       7.961  12.306  20.862  1.00  9.47           N
ATOM    946  CA  TYR A  52       7.029  11.214  21.150  1.00  9.79           C
ATOM    947  C   TYR A  52       7.429   9.853  20.620  1.00 10.00           C
ATOM    948  O   TYR A  52       6.678   8.883  20.853  1.00 11.12           O
ATOM    949  CB  TYR A  52       5.649  11.580  20.633  1.00 10.48           C
ATOM    950  CG  TYR A  52       5.022  12.829  21.208  1.00 10.21           C
ATOM    951  CD1 TYR A  52       4.501  12.852  22.495  1.00 11.38           C
ATOM    952  CD2 TYR A  52       4.905  13.992  20.438  1.00 10.80           C
ATOM    953  CE1 TYR A  52       3.901  14.017  23.024  1.00 11.52           C
ATOM    954  CE2 TYR A  52       4.294  15.127  20.923  1.00 11.29           C
ATOM    955  CZ  TYR A  52       3.814  15.128  22.217  1.00 10.64           C
ATOM    956  OH  TYR A  52       3.146  16.246  22.749  1.00 12.10           O
ATOM    957  H   TYR A  52       8.141  12.508  20.025  1.00 11.37           H
ATOM    958  HA  TYR A  52       6.962  11.137  22.144  1.00 11.75           H
ATOM    959 1HB  TYR A  52       5.705  11.687  19.650  1.00 12.57           H
ATOM    960 2HB  TYR A  52       5.041  10.819  20.811  1.00 12.57           H
ATOM    961  HD1 TYR A  52       4.549  12.069  23.031  1.00 13.65           H
ATOM    962  HD2 TYR A  52       5.257  13.998  19.556  1.00 12.96           H
ATOM    963  HE1 TYR A  52       3.566  14.033  23.913  1.00 13.83           H
ATOM    964  HE2 TYR A  52       4.204  15.898  20.375  1.00 13.55           H
ATOM    965  N   GLN A  53       8.533   9.705  19.924  1.00 10.71           N
ATOM    966  CA  GLN A  53       8.876   8.448  19.249  1.00 12.28           C
ATOM    967  C   GLN A  53       8.779   7.234  20.172  1.00 11.14           C
ATOM    968  O   GLN A  53       8.362   6.158  19.721  1.00 11.88           O
ATOM    969  CB AGLN A  53      10.304   8.470  18.681  0.48 14.50           C
ATOM    970  CB BGLN A  53      10.274   8.510  18.629  0.52 14.22           C
ATOM    971  CG AGLN A  53      11.303   9.063  19.659  0.48 17.64           C
ATOM    972  CG BGLN A  53      11.422   8.753  19.584  0.52 12.60           C
ATOM    973  CD AGLN A  53      12.613   8.339  19.709  0.48 21.59           C
ATOM    974  CD BGLN A  53      12.079   7.675  20.402  0.52 10.93           C
ATOM    975  NE2AGLN A  53      12.845   7.402  20.622  0.48 28.00           N
ATOM    976  OE1AGLN A  53      13.437   8.663  18.858  0.48 24.65           O
ATOM    977  NE2BGLN A  53      12.161   6.509  19.827  0.48  8.87           N
ATOM    978  OE1BGLN A  53      12.566   7.881  21.551  0.52 13.32           O
ATOM    979  H   GLN A  53       9.088  10.385  19.860  1.00 12.85           H
ATOM    980 1HB AGLN A  53      10.579   7.546  18.458  0.48 17.40           H
ATOM    981 2HB AGLN A  53      10.314   9.000  17.846  0.48 17.40           H
ATOM    982 1HB BGLN A  53      10.441   7.656  18.156  0.52 17.07           H
ATOM    983 2HB BGLN A  53      10.280   9.229  17.949  0.52 17.07           H
ATOM    984  HA  GLN A  53       8.239   8.317  18.489  1.00 14.73           H
ATOM    985 1HG AGLN A  53      11.470  10.007  19.409  0.48 21.17           H
ATOM    986 2HG AGLN A  53      10.902   9.059  20.564  0.48 21.17           H
ATOM    987 1HG BGLN A  53      12.142   9.177  19.052  0.52 15.12           H
ATOM    988 2HG BGLN A  53      11.109   9.438  20.227  0.52 15.12           H
ATOM    989 1HE2AGLN A  53      13.618   6.981  20.635  0.48 33.60           H
ATOM    990 2HE2AGLN A  53      12.225   7.202  21.214  0.48 33.60           H
ATOM    991 1HE2BGLN A  53      12.562   5.843  20.238  0.48 10.64           H
ATOM    992 2HE2BGLN A  53      11.815   6.389  19.027  0.48 10.64           H
ATOM    993  N   SER A  54       9.215   7.354  21.458  1.00 11.20           N
ATOM    994  CA  SER A  54       9.238   6.165  22.310  1.00 12.00           C
ATOM    995  C   SER A  54       7.843   5.559  22.442  1.00 10.78           C
ATOM    996  O   SER A  54       7.677   4.335  22.437  1.00 11.30           O
ATOM    997  CB ASER A  54       9.894   6.249  23.671  0.20 15.84           C
ATOM    998  CB BSER A  54       9.702   6.577  23.737  0.80 14.49           C
ATOM    999  OG ASER A  54       9.785   7.434  24.359  0.20 21.74           O
ATOM   1000  OG BSER A  54       9.753   5.427  24.586  0.80 20.92           O
ATOM   1001  H   SER A  54       9.479   8.133  21.770  1.00 13.44           H
ATOM   1002 1HB ASER A  54       9.513   5.532  24.237  0.20 19.01           H
ATOM   1003 2HB ASER A  54      10.858   6.051  23.557  0.20 19.01           H
ATOM   1004 1HB BSER A  54      10.598   6.995  23.688  0.80 17.39           H
ATOM   1005 2HB BSER A  54       9.072   7.241  24.114  0.80 17.39           H
ATOM   1006  HA  SER A  54       9.771   5.488  21.802  1.00 14.40           H
ATOM   1007  N   ARG A  55       6.884   6.410  22.627  1.00 11.51           N
ATOM   1008  CA  ARG A  55       5.519   5.951  22.830  1.00 10.85           C
ATOM   1009  C   ARG A  55       4.913   5.376  21.531  1.00 10.47           C
ATOM   1010  O   ARG A  55       4.173   4.391  21.565  1.00 10.82           O
ATOM   1011  CB  ARG A  55       4.670   7.086  23.414  1.00 11.47           C
ATOM   1012  CG  ARG A  55       3.219   6.695  23.600  1.00 11.99           C
ATOM   1013  CD  ARG A  55       3.048   5.564  24.619  1.00 11.64           C
ATOM   1014  NE  ARG A  55       1.659   5.172  24.838  1.00 11.85           N
ATOM   1015  CZ  ARG A  55       0.994   4.298  24.115  1.00 11.37           C
ATOM   1016  NH1 ARG A  55       1.514   3.673  23.061  1.00 12.07           N
ATOM   1017  NH2 ARG A  55      -0.252   4.009  24.442  1.00 13.23           N
ATOM   1018  H   ARG A  55       7.060   7.272  22.630  1.00 13.81           H
ATOM   1019  HA  ARG A  55       5.544   5.214  23.505  1.00 13.01           H
ATOM   1020 1HB  ARG A  55       5.047   7.353  24.290  1.00 13.77           H
ATOM   1021 2HB  ARG A  55       4.719   7.869  22.811  1.00 13.77           H
ATOM   1022 1HG  ARG A  55       2.706   7.485  23.903  1.00 14.39           H
ATOM   1023 2HG  ARG A  55       2.847   6.406  22.730  1.00 14.39           H
ATOM   1024 1HD  ARG A  55       3.557   4.774  24.308  1.00 13.96           H
ATOM   1025 2HD  ARG A  55       3.438   5.851  25.483  1.00 13.96           H
ATOM   1026  HE  ARG A  55       1.232   5.552  25.507  1.00 14.22           H
ATOM   1027 1HH1 ARG A  55       2.344   3.838  22.817  1.00 14.49           H
ATOM   1028 2HH1 ARG A  55       1.029   3.096  22.608  1.00 14.49           H
ATOM   1029 1HH2 ARG A  55      -0.627   4.400  25.136  1.00 15.88           H
ATOM   1030 2HH2 ARG A  55      -0.708   3.426  23.967  1.00 15.88           H
ATOM   1031  N   VAL A  56       5.199   5.978  20.383  1.00 10.46           N
ATOM   1032  CA  VAL A  56       4.749   5.477  19.093  1.00 10.73           C
ATOM   1033  C   VAL A  56       5.305   4.075  18.814  1.00 10.22           C
ATOM   1034  O   VAL A  56       4.585   3.156  18.438  1.00 10.83           O
ATOM   1035  CB  VAL A  56       5.109   6.492  17.978  1.00 12.13           C
ATOM   1036  CG1 VAL A  56       4.765   5.889  16.608  1.00 13.11           C
ATOM   1037  CG2 VAL A  56       4.335   7.773  18.197  1.00 13.13           C
ATOM   1038  H   VAL A  56       5.682   6.713  20.403  1.00 12.55           H
ATOM   1039  HA  VAL A  56       3.752   5.406  19.127  1.00 12.87           H
ATOM   1040  HB  VAL A  56       6.089   6.689  18.016  1.00 14.56           H
ATOM   1041 1HG1 VAL A  56       5.222   5.028  16.506  1.00 19.67           H
ATOM   1042 2HG1 VAL A  56       5.058   6.500  15.900  1.00 19.67           H
ATOM   1043 3HG1 VAL A  56       3.797   5.754  16.544  1.00 19.67           H
ATOM   1044 1HG2 VAL A  56       4.547   8.135  19.083  1.00 19.70           H
ATOM   1045 2HG2 VAL A  56       3.375   7.588  18.141  1.00 19.70           H
ATOM   1046 3HG2 VAL A  56       4.583   8.426  17.510  1.00 19.70           H
ATOM   1047  N   ILE A  57       6.610   3.925  19.006  1.00 10.20           N
ATOM   1048  CA  ILE A  57       7.227   2.626  18.764  1.00 10.34           C
ATOM   1049  C   ILE A  57       6.629   1.565  19.712  1.00 10.84           C
ATOM   1050  O   ILE A  57       6.262   0.468  19.264  1.00 10.78           O
ATOM   1051  CB  ILE A  57       8.757   2.740  18.877  1.00 11.08           C
ATOM   1052  CG1 ILE A  57       9.334   3.634  17.785  1.00 11.40           C
ATOM   1053  CG2 ILE A  57       9.396   1.364  18.879  1.00 11.99           C
ATOM   1054  CD1 ILE A  57      10.739   4.113  18.039  1.00 13.60           C
ATOM   1055  H   ILE A  57       7.099   4.604  19.278  1.00 12.24           H
ATOM   1056  HA  ILE A  57       7.009   2.355  17.826  1.00 12.40           H
ATOM   1057  HB  ILE A  57       8.963   3.168  19.757  1.00 13.30           H
ATOM   1058 1HG1 ILE A  57       9.320   3.136  16.930  1.00 13.68           H
ATOM   1059 2HG1 ILE A  57       8.746   4.423  17.681  1.00 13.68           H
ATOM   1060 1HG2 ILE A  57      10.369   1.456  18.938  1.00 17.99           H
ATOM   1061 2HG2 ILE A  57       9.161   0.894  18.052  1.00 17.99           H
ATOM   1062 3HG2 ILE A  57       9.068   0.854  19.649  1.00 17.99           H
ATOM   1063 1HD1 ILE A  57      11.013   4.717  17.318  1.00 20.40           H
ATOM   1064 2HD1 ILE A  57      11.346   3.344  18.068  1.00 20.40           H
ATOM   1065 3HD1 ILE A  57      10.773   4.589  18.894  1.00 20.40           H
ATOM   1066  N   GLN A  58       6.512   1.889  21.016  1.00 10.51           N
ATOM   1067  CA  GLN A  58       5.938   1.015  22.023  1.00 11.02           C
ATOM   1068  C   GLN A  58       4.574   0.550  21.592  1.00 10.72           C
ATOM   1069  O   GLN A  58       4.205  -0.639  21.669  1.00 11.24           O
ATOM   1070  CB  GLN A  58       5.845   1.783  23.366  1.00 11.92           C
ATOM   1071  CG  GLN A  58       5.202   1.042  24.533  1.00 12.20           C
ATOM   1072  CD  GLN A  58       4.966   2.024  25.657  1.00 12.45           C
ATOM   1073  NE2 GLN A  58       5.987   2.557  26.228  1.00 12.75           N
ATOM   1074  OE1 GLN A  58       3.795   2.374  26.015  1.00 14.38           O
ATOM   1075  H   GLN A  58       6.803   2.679  21.272  1.00 12.61           H
ATOM   1076  HA  GLN A  58       6.532   0.219  22.143  1.00 13.22           H
ATOM   1077 1HB  GLN A  58       6.760   2.046  23.635  1.00 14.30           H
ATOM   1078 2HB  GLN A  58       5.333   2.616  23.210  1.00 14.30           H
ATOM   1079 1HG  GLN A  58       4.342   0.642  24.248  1.00 14.64           H
ATOM   1080 2HG  GLN A  58       5.798   0.313  24.841  1.00 14.64           H
ATOM   1081 1HE2 GLN A  58       5.874   3.158  26.860  1.00 15.30           H
ATOM   1082 2HE2 GLN A  58       6.800   2.320  25.987  1.00 15.30           H
ATOM   1083  N   GLY A  59       3.767   1.499  21.126  1.00 10.95           N
ATOM   1084  CA  GLY A  59       2.403   1.199  20.723  1.00 11.16           C
ATOM   1085  C   GLY A  59       2.339   0.292  19.511  1.00 10.94           C
ATOM   1086  O   GLY A  59       1.492  -0.621  19.462  1.00 11.51           O
ATOM   1087  H   GLY A  59       4.065   2.324  21.060  1.00 13.14           H
ATOM   1088 1HA  GLY A  59       1.931   0.765  21.477  1.00 13.40           H
ATOM   1089 2HA  GLY A  59       1.932   2.045  20.518  1.00 13.40           H
ATOM   1090  N   LEU A  60       3.152   0.534  18.499  1.00 11.13           N
ATOM   1091  CA  LEU A  60       3.152  -0.325  17.320  1.00 12.03           C
ATOM   1092  C   LEU A  60       3.558  -1.768  17.694  1.00 11.73           C
ATOM   1093  O   LEU A  60       2.988  -2.774  17.239  1.00 13.51           O
ATOM   1094  CB  LEU A  60       4.043   0.241  16.190  1.00 13.20           C
ATOM   1095  CG  LEU A  60       3.375   1.521  15.588  1.00 20.33           C
ATOM   1096  CD1 LEU A  60       4.370   2.467  14.929  1.00 19.47           C
ATOM   1097  CD2 LEU A  60       2.223   1.120  14.675  1.00 24.54           C
ATOM   1098  H   LEU A  60       3.700   1.221  18.536  1.00 13.36           H
ATOM   1099  HA  LEU A  60       2.215  -0.358  16.974  1.00 14.44           H
ATOM   1100 1HB  LEU A  60       4.937   0.468  16.551  1.00 15.84           H
ATOM   1101 2HB  LEU A  60       4.159  -0.441  15.482  1.00 15.84           H
ATOM   1102  HG  LEU A  60       2.972   2.020  16.355  1.00 24.40           H
ATOM   1103 1HD1 LEU A  60       5.116   2.636  15.542  1.00 29.20           H
ATOM   1104 2HD1 LEU A  60       3.924   3.314  14.716  1.00 29.20           H
ATOM   1105 3HD1 LEU A  60       4.710   2.061  14.105  1.00 29.20           H
ATOM   1106 1HD2 LEU A  60       1.529   0.672  15.203  1.00 36.81           H
ATOM   1107 2HD2 LEU A  60       2.552   0.509  13.983  1.00 36.81           H
ATOM   1108 3HD2 LEU A  60       1.846   1.920  14.253  1.00 36.81           H
ATOM   1109  N   VAL A  61       4.598  -1.877  18.525  1.00 11.39           N
ATOM   1110  CA  VAL A  61       5.054  -3.196  18.955  1.00 13.22           C
ATOM   1111  C   VAL A  61       3.991  -3.960  19.731  1.00 13.19           C
ATOM   1112  O   VAL A  61       3.857  -5.199  19.616  1.00 15.15           O
ATOM   1113  CB  VAL A  61       6.364  -3.051  19.734  1.00 15.21           C
ATOM   1114  CG1 VAL A  61       6.798  -4.401  20.325  1.00 21.00           C
ATOM   1115  CG2 VAL A  61       7.465  -2.514  18.832  1.00 15.47           C
ATOM   1116  H   VAL A  61       5.008  -1.154  18.814  1.00 13.66           H
ATOM   1117  HA  VAL A  61       5.256  -3.723  18.130  1.00 15.87           H
ATOM   1118  HB  VAL A  61       6.221  -2.404  20.483  1.00 18.25           H
ATOM   1119 1HG1 VAL A  61       7.623  -4.282  20.841  1.00 31.50           H
ATOM   1120 2HG1 VAL A  61       6.957  -5.039  19.598  1.00 31.50           H
ATOM   1121 3HG1 VAL A  61       6.092  -4.743  20.912  1.00 31.50           H
ATOM   1122 1HG2 VAL A  61       7.164  -1.683  18.408  1.00 23.20           H
ATOM   1123 2HG2 VAL A  61       7.672  -3.177  18.140  1.00 23.20           H
ATOM   1124 3HG2 VAL A  61       8.267  -2.337  19.366  1.00 23.20           H
ATOM   1125  N   ALA A  62       3.178  -3.197  20.495  1.00 12.11           N
ATOM   1126  CA  ALA A  62       2.082  -3.766  21.272  1.00 13.61           C
ATOM   1127  C   ALA A  62       0.879  -4.099  20.398  1.00 14.38           C
ATOM   1128  O   ALA A  62      -0.091  -4.586  20.925  1.00 16.66           O
ATOM   1129  CB  ALA A  62       1.654  -2.822  22.397  1.00 13.99           C
ATOM   1130  H   ALA A  62       3.313  -2.328  20.524  1.00 14.53           H
ATOM   1131  HA  ALA A  62       2.407  -4.616  21.687  1.00 16.33           H
ATOM   1132 1HB  ALA A  62       2.424  -2.627  22.971  1.00 20.98           H
ATOM   1133 2HB  ALA A  62       0.950  -3.247  22.930  1.00 20.98           H
ATOM   1134 3HB  ALA A  62       1.314  -1.988  22.012  1.00 20.98           H
ATOM   1135  N   GLY A  63       0.818  -3.763  19.126  1.00 13.30           N
ATOM   1136  CA  GLY A  63      -0.307  -3.983  18.258  1.00 14.70           C
ATOM   1137  C   GLY A  63      -1.489  -3.119  18.609  1.00 13.91           C
ATOM   1138  O   GLY A  63      -2.628  -3.477  18.325  1.00 18.93           O
ATOM   1139  H   GLY A  63       1.525  -3.371  18.779  1.00 15.96           H
ATOM   1140 1HA  GLY A  63      -0.036  -3.797  17.324  1.00 17.64           H
ATOM   1141 2HA  GLY A  63      -0.575  -4.935  18.311  1.00 17.64           H
ATOM   1142  N   GLU A  64      -1.251  -1.931  19.171  1.00 12.00           N
ATOM   1143  CA  GLU A  64      -2.289  -0.987  19.508  1.00 12.29           C
ATOM   1144  C   GLU A  64      -2.914  -0.378  18.213  1.00 11.81           C
ATOM   1145  O   GLU A  64      -2.286  -0.233  17.172  1.00 13.32           O
ATOM   1146  CB  GLU A  64      -1.782   0.121  20.434  1.00 12.10           C
ATOM   1147  CG  GLU A  64      -1.554  -0.304  21.905  1.00 13.34           C
ATOM   1148  CD  GLU A  64      -0.985   0.816  22.766  1.00 12.13           C
ATOM   1149  OE1 GLU A  64      -0.584   1.872  22.265  1.00 14.39           O
ATOM   1150  OE2 GLU A  64      -0.901   0.527  23.991  1.00 16.66           O
ATOM   1151  H   GLU A  64      -0.417  -1.712  19.346  1.00 14.41           H
ATOM   1152  HA  GLU A  64      -3.009  -1.484  19.991  1.00 14.75           H
ATOM   1153 1HB  GLU A  64      -0.928   0.467  20.071  1.00 14.52           H
ATOM   1154 2HB  GLU A  64      -2.435   0.865  20.420  1.00 14.52           H
ATOM   1155 1HG  GLU A  64      -2.416  -0.601  22.291  1.00 16.01           H
ATOM   1156 2HG  GLU A  64      -0.932  -1.074  21.925  1.00 16.01           H
ATOM   1157  N   THR A  65      -4.170   0.023  18.346  1.00 12.16           N
ATOM   1158  CA  THR A  65      -4.778   0.825  17.282  1.00 11.90           C
ATOM   1159  C   THR A  65      -4.146   2.215  17.281  1.00 11.81           C
ATOM   1160  O   THR A  65      -3.551   2.671  18.287  1.00 11.34           O
ATOM   1161  CB  THR A  65      -6.284   0.985  17.490  1.00 12.84           C
ATOM   1162  CG2 THR A  65      -6.962  -0.360  17.709  1.00 14.90           C
ATOM   1163  OG1 THR A  65      -6.467   1.769  18.616  1.00 12.22           O
ATOM   1164  H   THR A  65      -4.632  -0.189  19.064  1.00 14.59           H
ATOM   1165  HA  THR A  65      -4.611   0.385  16.399  1.00 14.29           H
ATOM   1166  HB  THR A  65      -6.687   1.439  16.696  1.00 15.41           H
ATOM   1167 1HG2 THR A  65      -7.921  -0.222  17.857  1.00 22.35           H
ATOM   1168 2HG2 THR A  65      -6.571  -0.800  18.492  1.00 22.35           H
ATOM   1169 3HG2 THR A  65      -6.832  -0.924  16.918  1.00 22.35           H
ATOM   1170  N   ALA A  66      -4.292   2.952  16.169  1.00 12.14           N
ATOM   1171  CA  ALA A  66      -3.780   4.342  16.146  1.00 11.88           C
ATOM   1172  C   ALA A  66      -4.355   5.165  17.300  1.00 10.79           C
ATOM   1173  O   ALA A  66      -3.653   5.960  17.947  1.00 11.31           O
ATOM   1174  CB  ALA A  66      -4.046   4.988  14.778  1.00 12.74           C
ATOM   1175  H   ALA A  66      -4.687   2.613  15.459  1.00 14.57           H
ATOM   1176  HA  ALA A  66      -2.789   4.299  16.272  1.00 14.26           H
ATOM   1177 1HB  ALA A  66      -3.664   4.426  14.071  1.00 19.11           H
ATOM   1178 2HB  ALA A  66      -3.631   5.875  14.750  1.00 19.11           H
ATOM   1179 3HB  ALA A  66      -5.012   5.075  14.639  1.00 19.11           H
ATOM   1180  N   GLN A  67      -5.662   5.036  17.547  1.00 10.73           N
ATOM   1181  CA  GLN A  67      -6.255   5.818  18.630  1.00 10.68           C
ATOM   1182  C   GLN A  67      -5.675   5.471  19.992  1.00 10.31           C
ATOM   1183  O   GLN A  67      -5.438   6.361  20.820  1.00 11.40           O
ATOM   1184  CB  GLN A  67      -7.755   5.631  18.601  1.00 12.06           C
ATOM   1185  CG  GLN A  67      -8.502   6.169  17.393  1.00 13.14           C
ATOM   1186  CD  GLN A  67      -8.615   5.222  16.220  1.00 12.30           C
ATOM   1187  NE2 GLN A  67      -9.575   5.491  15.350  1.00 15.07           N
ATOM   1188  OE1 GLN A  67      -7.890   4.221  16.074  1.00 13.08           O
ATOM   1189  H   GLN A  67      -6.157   4.489  17.066  1.00 12.88           H
ATOM   1190  HA  GLN A  67      -6.063   6.783  18.451  1.00 12.82           H
ATOM   1191 1HB  GLN A  67      -7.943   4.662  18.669  1.00 14.47           H
ATOM   1192 2HB  GLN A  67      -8.132   6.061  19.409  1.00 14.47           H
ATOM   1193 1HG  GLN A  67      -9.415   6.423  17.679  1.00 15.77           H
ATOM   1194 2HG  GLN A  67      -8.046   6.993  17.086  1.00 15.77           H
ATOM   1195 1HE2 GLN A  67      -9.705   4.959  14.661  1.00 18.09           H
ATOM   1196 2HE2 GLN A  67     -10.083   6.201  15.460  1.00 18.09           H
ATOM   1197  N   GLN A  68      -5.412   4.235  20.294  1.00 11.17           N
ATOM   1198  CA  GLN A  68      -4.818   3.782  21.520  1.00 10.75           C
ATOM   1199  C   GLN A  68      -3.419   4.342  21.635  1.00 11.09           C
ATOM   1200  O   GLN A  68      -3.032   4.793  22.738  1.00 12.09           O
ATOM   1201  CB  GLN A  68      -4.780   2.243  21.649  1.00 11.82           C
ATOM   1202  CG  GLN A  68      -6.167   1.665  21.898  1.00 12.48           C
ATOM   1203  CD  GLN A  68      -6.236   0.195  21.705  1.00 14.02           C
ATOM   1204  NE2 GLN A  68      -7.295  -0.387  22.300  1.00 17.37           N
ATOM   1205  OE1 GLN A  68      -5.388  -0.493  21.080  1.00 14.09           O
ATOM   1206  H   GLN A  68      -5.615   3.623  19.695  1.00 13.40           H
ATOM   1207  HA  GLN A  68      -5.360   4.144  22.279  1.00 12.90           H
ATOM   1208 1HB  GLN A  68      -4.408   1.854  20.818  1.00 14.18           H
ATOM   1209 2HB  GLN A  68      -4.182   1.992  22.397  1.00 14.18           H
ATOM   1210 1HG  GLN A  68      -6.443   1.881  22.824  1.00 14.98           H
ATOM   1211 2HG  GLN A  68      -6.811   2.100  21.283  1.00 14.98           H
ATOM   1212 1HE2 GLN A  68      -7.401  -1.259  22.254  1.00 20.84           H
ATOM   1213 2HE2 GLN A  68      -7.880   0.106  22.734  1.00 20.84           H
ATOM   1214  N   ILE A  69      -2.624   4.296  20.570  1.00 10.52           N
ATOM   1215  CA  ILE A  69      -1.254   4.828  20.640  1.00 11.08           C
ATOM   1216  C   ILE A  69      -1.301   6.308  21.011  1.00 10.61           C
ATOM   1217  O   ILE A  69      -0.462   6.798  21.755  1.00 11.50           O
ATOM   1218  CB  ILE A  69      -0.533   4.562  19.314  1.00 11.06           C
ATOM   1219  CG1 ILE A  69      -0.435   3.059  19.048  1.00 11.95           C
ATOM   1220  CG2 ILE A  69       0.802   5.265  19.354  1.00 11.84           C
ATOM   1221  CD1 ILE A  69       0.204   2.645  17.756  1.00 13.78           C
ATOM   1222  H   ILE A  69      -2.919   3.944  19.819  1.00 12.62           H
ATOM   1223  HA  ILE A  69      -0.766   4.341  21.364  1.00 13.29           H
ATOM   1224  HB  ILE A  69      -1.075   4.971  18.580  1.00 13.27           H
ATOM   1225 1HG1 ILE A  69       0.075   2.647  19.790  1.00 14.34           H
ATOM   1226 2HG1 ILE A  69      -1.350   2.681  19.075  1.00 14.34           H
ATOM   1227 1HG2 ILE A  69       1.276   5.114  18.510  1.00 17.76           H
ATOM   1228 2HG2 ILE A  69       1.335   4.910  20.096  1.00 17.76           H
ATOM   1229 3HG2 ILE A  69       0.662   6.226  19.484  1.00 17.76           H
ATOM   1230 1HD1 ILE A  69       0.220   1.666  17.698  1.00 20.66           H
ATOM   1231 2HD1 ILE A  69       1.121   2.989  17.719  1.00 20.66           H
ATOM   1232 3HD1 ILE A  69      -0.311   3.008  17.005  1.00 20.66           H
ATOM   1233  N   CYS A  70      -2.229   7.046  20.353  1.00 10.21           N
ATOM   1234  CA  CYS A  70      -2.224   8.483  20.382  1.00  9.96           C
ATOM   1235  C   CYS A  70      -3.095   9.117  21.491  1.00  9.76           C
ATOM   1236  O   CYS A  70      -3.178  10.332  21.590  1.00 10.31           O
ATOM   1237  CB  CYS A  70      -2.609   8.996  18.978  1.00 10.52           C
ATOM   1238  SG  CYS A  70      -1.490   8.424  17.659  1.00 10.85           S
ATOM   1239  H   CYS A  70      -2.854   6.631  19.894  1.00 12.25           H
ATOM   1240  HA  CYS A  70      -1.281   8.770  20.550  1.00 11.96           H
ATOM   1241 1HB  CYS A  70      -3.529   8.697  18.770  1.00 12.62           H
ATOM   1242 2HB  CYS A  70      -2.610   9.986  18.989  1.00 12.62           H
ATOM   1243  N   GLU A  71      -3.717   8.251  22.317  1.00  9.95           N
ATOM   1244  CA  GLU A  71      -4.736   8.719  23.269  1.00  9.88           C
ATOM   1245  C   GLU A  71      -4.314   9.796  24.222  1.00 10.42           C
ATOM   1246  O   GLU A  71      -5.100  10.705  24.549  1.00 11.67           O
ATOM   1247  CB  GLU A  71      -5.278   7.475  24.014  1.00 10.67           C
ATOM   1248  CG  GLU A  71      -6.316   7.781  25.072  1.00 11.74           C
ATOM   1249  CD  GLU A  71      -7.583   8.468  24.643  1.00 13.01           C
ATOM   1250  OE1 GLU A  71      -7.908   8.523  23.446  1.00 14.39           O
ATOM   1251  OE2 GLU A  71      -8.296   8.930  25.592  1.00 16.92           O
ATOM   1252  H   GLU A  71      -3.511   7.397  22.286  1.00 11.94           H
ATOM   1253  HA  GLU A  71      -5.493   9.088  22.728  1.00 11.86           H
ATOM   1254 1HB  GLU A  71      -5.675   6.857  23.350  1.00 12.80           H
ATOM   1255 2HB  GLU A  71      -4.518   7.007  24.441  1.00 12.80           H
ATOM   1256 1HG  GLU A  71      -6.567   6.927  25.506  1.00 14.08           H
ATOM   1257 2HG  GLU A  71      -5.886   8.344  25.764  1.00 14.08           H
ATOM   1258  N   ASP A  72      -3.075   9.751  24.717  1.00 10.53           N
ATOM   1259  CA  ASP A  72      -2.691  10.793  25.682  1.00 12.15           C
ATOM   1260  C   ASP A  72      -2.711  12.184  25.085  1.00 11.10           C
ATOM   1261  O   ASP A  72      -2.780  13.170  25.877  1.00 13.72           O
ATOM   1262  CB AASP A  72      -1.295  10.386  26.222  0.55 15.41           C
ATOM   1263  CB BASP A  72      -1.341  10.556  26.339  0.45 14.38           C
ATOM   1264  CG AASP A  72      -0.973   9.063  26.876  0.55 16.83           C
ATOM   1265  CG BASP A  72      -1.029  11.571  27.426  0.45 15.86           C
ATOM   1266  OD1AASP A  72      -1.961   8.346  27.217  0.55 23.27           O
ATOM   1267  OD2AASP A  72       0.154   8.530  27.230  0.55 26.49           O
ATOM   1268  OD1BASP A  72       0.037  12.211  27.351  0.45 23.95           O
ATOM   1269  OD2BASP A  72      -1.822  11.734  28.377  0.45 18.23           O
ATOM   1270  H   ASP A  72      -2.509   9.122  24.475  1.00 12.64           H
ATOM   1271 1HB AASP A  72      -0.669  10.474  25.460  0.55 18.50           H
ATOM   1272 2HB AASP A  72      -1.038  11.084  26.875  0.55 18.50           H
ATOM   1273 1HB BASP A  72      -1.329   9.648  26.732  0.45 17.26           H
ATOM   1274 2HB BASP A  72      -0.634  10.596  25.647  0.45 17.26           H
ATOM   1275  HA  ASP A  72      -3.340  10.770  26.443  1.00 14.58           H
ATOM   1276  N   LEU A  73      -2.656  12.296  23.769  1.00 10.18           N
ATOM   1277  CA  LEU A  73      -2.659  13.560  23.064  1.00 10.26           C
ATOM   1278  C   LEU A  73      -4.030  14.039  22.651  1.00 10.65           C
ATOM   1279  O   LEU A  73      -4.204  15.184  22.161  1.00 11.49           O
ATOM   1280  CB  LEU A  73      -1.787  13.495  21.812  1.00 10.44           C
ATOM   1281  CG  LEU A  73      -0.338  13.193  22.075  1.00 12.65           C
ATOM   1282  CD1 LEU A  73       0.420  12.950  20.788  1.00 13.42           C
ATOM   1283  CD2 LEU A  73       0.298  14.321  22.865  1.00 17.35           C
ATOM   1284  H   LEU A  73      -2.614  11.557  23.293  1.00 12.22           H
ATOM   1285  HA  LEU A  73      -2.266  14.250  23.673  1.00 12.31           H
ATOM   1286 1HB  LEU A  73      -2.151  12.799  21.210  1.00 12.53           H
ATOM   1287 2HB  LEU A  73      -1.848  14.362  21.339  1.00 12.53           H
ATOM   1288  HG  LEU A  73      -0.288  12.361  22.627  1.00 15.18           H
ATOM   1289 1HD1 LEU A  73       1.345  12.704  20.996  1.00 20.14           H
ATOM   1290 2HD1 LEU A  73       0.413  13.767  20.246  1.00 20.14           H
ATOM   1291 3HD1 LEU A  73      -0.008  12.223  20.290  1.00 20.14           H
ATOM   1292 1HD2 LEU A  73      -0.198  14.456  23.699  1.00 26.02           H
ATOM   1293 2HD2 LEU A  73       0.276  15.145  22.334  1.00 26.02           H
ATOM   1294 3HD2 LEU A  73       1.228  14.092  23.072  1.00 26.02           H
ATOM   1295  N   ARG A  74      -5.021  13.194  22.798  1.00 10.76           N
ATOM   1296  CA  ARG A  74      -6.340  13.498  22.263  1.00 11.01           C
ATOM   1297  C   ARG A  74      -6.920  14.663  23.063  1.00 11.75           C
ATOM   1298  O   ARG A  74      -6.774  14.695  24.308  1.00 13.63           O
ATOM   1299  CB  ARG A  74      -7.224  12.269  22.334  1.00 10.98           C
ATOM   1300  CG  ARG A  74      -8.538  12.522  21.623  1.00 10.86           C
ATOM   1301  CD  ARG A  74      -9.412  11.256  21.513  1.00 10.60           C
ATOM   1302  NE  ARG A  74      -9.655  10.671  22.854  1.00 11.15           N
ATOM   1303  CZ  ARG A  74     -10.487  11.182  23.736  1.00 12.18           C
ATOM   1304  NH1 ARG A  74     -11.277  12.191  23.456  1.00 12.88           N
ATOM   1305  NH2 ARG A  74     -10.519  10.605  24.946  1.00 14.65           N
ATOM   1306  OXT ARG A  74      -7.549  15.553  22.428  1.00 12.56           O
ATOM   1307  H   ARG A  74      -4.888  12.435  23.223  1.00 12.91           H
ATOM   1308  HA  ARG A  74      -6.247  13.775  21.307  1.00 13.21           H
ATOM   1309 1HB  ARG A  74      -6.761  11.503  21.913  1.00 13.18           H
ATOM   1310 2HB  ARG A  74      -7.398  12.041  23.282  1.00 13.18           H
ATOM   1311 1HG  ARG A  74      -9.041  13.220  22.113  1.00 13.03           H
ATOM   1312 2HG  ARG A  74      -8.351  12.866  20.713  1.00 13.03           H
ATOM   1313 1HD  ARG A  74     -10.278  11.487  21.091  1.00 12.72           H
ATOM   1314 2HD  ARG A  74      -8.959  10.589  20.938  1.00 12.72           H
ATOM   1315  HE  ARG A  74      -9.217   9.939  23.072  1.00 13.38           H
ATOM   1316 1HH1 ARG A  74     -11.263  12.550  22.653  1.00 15.46           H
ATOM   1317 2HH1 ARG A  74     -11.821  12.508  24.070  1.00 15.46           H
ATOM   1318 1HH2 ARG A  74     -11.074  10.903  25.560  1.00 17.58           H
ATOM   1319 2HH2 ARG A  74      -9.985   9.929  25.125  1.00 17.58           H
TER    1320      ARG A  74 
HETATM 1321  O1  SO4    81      11.501  21.484   0.509  1.00 14.01           O
HETATM 1322  O2  SO4    81      10.579  21.951  -1.650  1.00 14.68           O
HETATM 1323  O3  SO4    81       9.148  21.644   0.233  1.00 15.38           O
HETATM 1324  O4  SO4    81      10.337  19.784  -0.676  1.00 14.05           O
HETATM 1325  S   SO4    81      10.383  21.208  -0.415  1.00 13.20           S
HETATM 1326  O1  SO4    82       6.491  21.476  14.587  1.00 16.98           O
HETATM 1327  O2  SO4    82       4.750  21.219  16.192  1.00 25.84           O
HETATM 1328  O3  SO4    82       5.493  23.420  15.544  1.00 20.72           O
HETATM 1329  O4  SO4    82       6.883  22.015  16.873  1.00 26.25           O
HETATM 1330  S   SO4    82       5.868  22.036  15.805  1.00 16.44           S
HETATM 1331  O1  SO4    83       2.377  27.930  12.774  0.50 27.73           O
HETATM 1332  O2  SO4    83       4.192  27.367  11.346  0.50 24.14           O
HETATM 1333  O3  SO4    83       1.975  27.544  10.456  0.50 15.83           O
HETATM 1334  O4  SO4    83       2.550  25.714  11.904  0.50 18.39           O
HETATM 1335  S   SO4    83       2.779  27.124  11.611  0.50 15.97           S
HETATM 1336  O1  SO4    84      14.820  19.593   6.694  0.50 32.18           O
HETATM 1337  O2  SO4    84      13.955  17.812   5.354  0.50 17.52           O
HETATM 1338  O3  SO4    84      16.218  18.523   5.091  0.50 27.92           O
HETATM 1339  O4  SO4    84      14.436  19.942   4.372  0.50 20.79           O
HETATM 1340  S   SO4    84      14.843  18.968   5.374  0.50 14.49           S
HETATM 1341  O   EOH   101       2.139  -3.595   9.763  1.00 39.00           O
HETATM 1342  C1  EOH   101       2.213  -3.295  11.056  1.00 42.51           C
HETATM 1343  C2  EOH   101       1.185  -3.912  11.968  1.00 41.46           C
HETATM 1344  O   EOH   102       1.235   9.665  23.784  1.00 22.22           O
HETATM 1345  C1  EOH   102       1.329   9.881  22.494  1.00 23.84           C
HETATM 1346  C2  EOH   102       2.341   9.402  21.537  1.00 25.82           C
HETATM 1347  O   EOH   103       3.381  -1.556   2.105  1.00 19.47           O
HETATM 1348  C1  EOH   103       2.262  -1.694   2.796  1.00 28.86           C
HETATM 1349  C2  EOH   103       1.384  -2.904   2.591  1.00 33.18           C
HETATM 1350  C1  MPO   111      -5.621  17.999  23.965  1.00 38.01           C
HETATM 1351  N1  MPO   111      -8.707  17.048  24.388  1.00 17.70           N
HETATM 1352  O1  MPO   111      -3.181  18.858  23.110  1.00 69.00           O
HETATM 1353  S1  MPO   111      -4.450  19.391  23.643  1.00 62.85           S
HETATM 1354  C2  MPO   111      -6.988  18.645  23.702  1.00 30.56           C
HETATM 1355  O2  MPO   111      -4.200  20.127  24.908  1.00 75.70           O
HETATM 1356  C3  MPO   111      -7.860  18.205  24.858  1.00 24.10           C
HETATM 1357  O3  MPO   111      -5.083  20.306  22.654  1.00 51.98           O
HETATM 1358  C4  MPO   111      -9.914  17.472  23.577  1.00 17.28           C
HETATM 1359  O4  MPO   111     -11.159  15.623  24.570  1.00 16.60           O
HETATM 1360  C5  MPO   111     -10.777  16.235  23.339  1.00 15.81           C
HETATM 1361  C6  MPO   111     -10.035  15.135  25.289  1.00 17.27           C
HETATM 1362  C7  MPO   111      -9.098  16.276  25.619  1.00 17.15           C
HETATM 1363  O   HOH  1001       5.040  18.539  15.476  1.00 11.54           O
HETATM 1364  O   HOH  1002      -7.243   8.455  20.707  1.00 12.20           O
HETATM 1365  O   HOH  1003       5.102  17.728  18.185  1.00 11.66           O
HETATM 1366  O   HOH  1004      12.783  13.238  14.842  1.00 17.23           O
HETATM 1367  O   HOH  1005      -0.474  17.075  11.502  1.00 14.93           O
HETATM 1368  O   HOH  1006      -2.718  17.055  20.539  1.00 12.62           O
HETATM 1369  O   HOH  1007       2.369  18.000  15.642  1.00 13.60           O
HETATM 1370  O   HOH  1008      -8.026  17.161  15.556  1.00 17.84           O
HETATM 1371  O   HOH  1009      12.752  23.881   4.069  1.00 16.79           O
HETATM 1372  O   HOH  1010       5.949  11.117   5.657  1.00 14.13           O
HETATM 1373  O   HOH  1011       6.871  22.807  -0.629  1.00 21.24           O
HETATM 1374  O   HOH  1013       6.058  22.894   2.426  1.00 18.73           O
HETATM 1375  O   HOH  1014      19.139  -0.002  10.083  1.00 38.09           O
HETATM 1376  O   HOH  1015      14.230   2.091  19.385  1.00 12.53           O
HETATM 1377  O   HOH  1016      12.211   8.127  15.349  1.00 21.74           O
HETATM 1378  O   HOH  1017      16.472   2.429  14.159  1.00 17.92           O
HETATM 1379  O   HOH  1018       5.057  -2.337  23.727  1.00 17.22           O
HETATM 1380  O   HOH  1019      -4.517  12.801  11.442  1.00 14.71           O
HETATM 1381  O   HOH  1020      -8.132  14.590  14.798  1.00 17.59           O
HETATM 1382  O  AHOH  1021       1.025   6.075  27.469  0.55 10.37           O
HETATM 1383  O  BHOH  1021      -0.235   6.511  27.695  0.45  5.76           O
HETATM 1384  O   HOH  1022       3.188   4.558  28.100  1.00 13.13           O
HETATM 1385  O   HOH  1023      10.894  18.610  18.606  1.00 18.52           O
HETATM 1386  O   HOH  1024      -4.241   3.971  25.099  1.00 22.03           O
HETATM 1387  O   HOH  1025       3.778  16.925   2.033  1.00 15.44           O
HETATM 1388  O   HOH  1026      11.143   8.531   3.591  0.50 21.17           O
HETATM 1389  O   HOH  1027      12.672  12.391  12.143  1.00 29.21           O
HETATM 1390  O   HOH  1028      -1.012   7.841  24.295  1.00 14.82           O
HETATM 1391  O   HOH  1029      11.779  -1.448   8.798  1.00 28.36           O
HETATM 1392  O   HOH  1030     -10.313  18.638  16.301  1.00 26.94           O
HETATM 1393  O   HOH  1031       1.319  -2.249  14.911  1.00 22.02           O
HETATM 1394  O   HOH  1033       9.547  23.995   6.419  1.00 15.62           O
HETATM 1395  O   HOH  1034       9.419   2.362  23.262  1.00 15.35           O
HETATM 1396  O   HOH  1036      13.144  10.673  16.571  1.00 25.68           O
HETATM 1397  O   HOH  1037       8.681  -7.757   9.187  1.00 34.01           O
HETATM 1398  O   HOH  1039      -7.000  13.569  12.496  1.00 24.63           O
HETATM 1399  O   HOH  1040      -3.461  11.348   7.997  1.00 38.01           O
HETATM 1400  O  AHOH  1041      -1.054   6.137  26.525  0.53 13.50           O
HETATM 1401  O  BHOH  1041      -2.086   5.604  26.087  0.47 16.92           O
HETATM 1402  O   HOH  1043      -1.229  19.349  20.354  1.00 17.34           O
HETATM 1403  O   HOH  1044      10.557  23.637  13.390  1.00 30.23           O
HETATM 1404  O   HOH  1045      12.175  18.642  -2.438  1.00 21.03           O
HETATM 1405  O   HOH  1047       4.551  -5.083  23.589  1.00 30.22           O
HETATM 1406  O   HOH  1048       9.720   9.823  23.061  1.00 14.51           O
HETATM 1407  O   HOH  1049      13.235   4.247  20.924  1.00 15.41           O
HETATM 1408  O   HOH  1050       3.705  19.608   3.579  1.00 19.62           O
HETATM 1409  O   HOH  1052      -8.206   5.455  22.664  1.00 24.12           O
HETATM 1410  O   HOH  1053       8.996  -0.293  22.413  1.00 17.48           O
HETATM 1411  O   HOH  1054       6.776   5.198  25.838  1.00 20.14           O
HETATM 1412  O   HOH  1055       8.959   1.922   2.469  1.00 20.62           O
HETATM 1413  O   HOH  1056      -1.519  15.016   9.930  1.00 18.45           O
HETATM 1414  O   HOH  1057      11.966   2.272  22.351  1.00 20.31           O
HETATM 1415  O   HOH  1058       5.188  -7.162  18.277  1.00 25.62           O
HETATM 1416  O   HOH  1059      12.420  20.162  12.138  1.00 27.74           O
HETATM 1417  O   HOH  1060      11.707  10.138  10.418  1.00 19.61           O
HETATM 1418  O   HOH  1061       4.642  28.604   8.858  1.00 23.70           O
HETATM 1419  O   HOH  1062      19.079   1.598  13.450  1.00 21.29           O
HETATM 1420  O   HOH  1063      -4.733   8.110   9.593  1.00 28.64           O
HETATM 1421  O   HOH  1064       1.787   0.714  24.725  1.00 14.65           O
HETATM 1422  O   HOH  1066      -1.640   1.833   7.728  1.00 22.67           O
HETATM 1423  O   HOH  1067      15.985  -0.314  14.403  1.00 22.49           O
HETATM 1424  O   HOH  1068       7.691  -1.970  24.153  1.00 25.62           O
HETATM 1425  O   HOH  1069      11.745  20.404   6.252  1.00 26.93           O
HETATM 1426  O   HOH  1070       9.813  24.765   1.165  1.00 35.71           O
HETATM 1427  O   HOH  1071       3.361  22.177   2.171  1.00 27.31           O
HETATM 1428  O   HOH  1072      -1.459  -1.907  25.217  1.00 40.96           O
HETATM 1429  O   HOH  1073       0.510  18.869   9.584  1.00 31.15           O
HETATM 1430  O   HOH  1075      -7.106   4.168  24.432  1.00 43.13           O
HETATM 1431  O   HOH  1076      12.555  23.852   1.561  1.00 39.04           O
HETATM 1432  O   HOH  1077      -6.492  12.156  26.428  1.00 44.75           O
HETATM 1433  O   HOH  1078       8.777  -0.489   2.856  1.00 35.70           O
HETATM 1434  O   HOH  1079      12.414  15.343   8.154  1.00 31.72           O
HETATM 1435  O  BHOH  1080       9.273  24.013  11.403  0.49 13.83           O
HETATM 1436  O   HOH  1081      -5.093   3.552   5.370  1.00 38.96           O
HETATM 1437  O   HOH  1082      -4.440   8.563  28.150  0.50 19.89           O
HETATM 1438  O   HOH  1083       1.814  19.877   5.655  1.00 33.99           O
HETATM 1439  O   HOH  1084      10.410  -4.221   7.626  1.00 44.96           O
HETATM 1440  O   HOH  1085      18.043  10.207  10.394  1.00 35.41           O
HETATM 1441  O   HOH  1086      -9.239   1.232  23.793  1.00 25.27           O
HETATM 1442  O   HOH  1088       0.005  15.260   7.384  1.00 28.77           O
HETATM 1443  O   HOH  1089       2.829  14.647   3.195  1.00 35.70           O
HETATM 1444  O   HOH  1090       1.310  13.717  29.276  1.00 35.13           O
HETATM 1445  O   HOH  1091       6.634  26.031  15.487  1.00 37.52           O
HETATM 1446  O   HOH  1092      -4.674  15.233  25.529  1.00 34.12           O
HETATM 1447  O   HOH  1094       4.533  26.605   6.756  0.50 19.74           O
HETATM 1448  O   HOH  1095       4.170  12.553   3.036  1.00 41.04           O
HETATM 1449  O   HOH  1096      12.999   7.115   2.234  1.00 34.02           O
HETATM 1450  O   HOH  1097       4.522  -7.623  20.775  1.00 38.11           O
HETATM 1451  O   HOH  1098      -9.119  20.781  16.921  1.00 38.32           O
HETATM 1452  O   HOH  1099       0.035  26.523  14.071  1.00 44.22           O
HETATM 1453  O   HOH  1100       9.994  24.653  -2.045  0.50 24.85           O
HETATM 1454  O   HOH  1102      18.439  16.617   4.931  1.00 50.42           O
HETATM 1455  O   HOH  1103      -5.021  -3.135  21.251  1.00 38.98           O
HETATM 1456  O   HOH  1106      -3.324   1.168   1.626  0.50 32.65           O
HETATM 1457  O   HOH  1107      -7.925  -3.216  22.725  0.50 33.35           O
CONECT 1321 1325
CONECT 1322 1325
CONECT 1323 1325
CONECT 1324 1325
CONECT 1325 1321 1322 1323 1324
CONECT 1326 1330
CONECT 1327 1330
CONECT 1328 1330
CONECT 1329 1330
CONECT 1330 1326 1327 1328 1329
CONECT 1331 1335
CONECT 1332 1335
CONECT 1333 1335
CONECT 1334 1335
CONECT 1335 1331 1332 1333 1334
CONECT 1336 1340
CONECT 1337 1340
CONECT 1338 1340
CONECT 1339 1340
CONECT 1340 1336 1337 1338 1339
CONECT 1341 1342
CONECT 1342 1341 1343
CONECT 1343 1342
CONECT 1344 1345
CONECT 1345 1344 1346
CONECT 1346 1345
CONECT 1347 1348
CONECT 1348 1347 1349
CONECT 1349 1348
CONECT 1350 1353 1354
CONECT 1351 1356 1358 1362
CONECT 1352 1353
CONECT 1353 1350 1352 1355 1357
CONECT 1354 1350 1356
CONECT 1355 1353
CONECT 1356 1351 1354
CONECT 1357 1353
CONECT 1358 1351 1360
CONECT 1359 1360 1361
CONECT 1360 1358 1359
CONECT 1361 1359 1362
CONECT 1362 1351 1361
END
