# Supplementary material for: Identification of new, well-populated amino-acid sidechain rotamers involving hydroxyl-hydrogen atoms and sulfhydryl-hydrogen atoms
Source: BMC Struct Biol. 2008 Oct 7;8:41. doi: 10.1186/1472-6807-8-41 (PMC2569941; doi:10.1186/1472-6807-8-41)
Supplement: Additional file 1 — Manually-fitted hydrogen atoms in high resolution structures. In these high-resolution X-ray structures, the hydroxyl hydrogen atoms were removed if there is no corresponding electron density but if there is sufficient electron density due to hydrogen-bonding, the hydrogen atom position were fitted manually. [file 1472-6807-8-41-S1.zip › pdb/1ls1.pdb]

ATOM      1  N   MET A   1      10.712  -4.073  11.706  1.00 38.54           N
ATOM      2  CA  MET A   1       9.585  -3.067  11.769  1.00 33.03           C
ATOM      3  C   MET A   1      10.083  -1.724  12.319  1.00 32.61           C
ATOM      4  O   MET A   1      10.955  -1.732  13.246  1.00 37.23           O
ATOM      5  CB  MET A   1       8.471  -3.586  12.663  1.00 34.84           C
ATOM      6  CG  MET A   1       7.799  -4.849  12.125  1.00 43.08           C
ATOM      7  SD  MET A   1       6.544  -4.452  10.826  1.00 56.09           S
ATOM      8  CE  MET A   1       5.029  -4.727  11.679  1.00 55.22           C
ATOM      9 1H   MET A   1      10.840  -4.327  10.806  0.00 38.47           H
ATOM     10 2H   MET A   1      11.531  -3.647  12.038  0.00 38.47           H
ATOM     11 3H   MET A   1      10.503  -4.810  12.259  0.00 38.47           H
ATOM     12  HA  MET A   1       9.222  -2.930  10.868  1.00 34.48           H
ATOM     13 1HB  MET A   1       8.844  -3.795  13.534  1.00 34.73           H
ATOM     14 2HB  MET A   1       7.793  -2.899  12.748  1.00 34.73           H
ATOM     15 1HG  MET A   1       8.477  -5.411  11.721  1.00 44.40           H
ATOM     16 2HG  MET A   1       7.357  -5.315  12.850  1.00 44.40           H
ATOM     17 1HE  MET A   1       5.030  -5.624  12.019  1.00 55.91           H
ATOM     18 2HE  MET A   1       4.952  -4.103  12.404  1.00 55.91           H
ATOM     19 3HE  MET A   1       4.299  -4.613  11.066  1.00 55.91           H
ATOM     20  N   PHE A   2       9.549  -0.597  11.796  1.00 28.86           N
ATOM     21  CA  PHE A   2       9.887   0.789  12.280  1.00 23.79           C
ATOM     22  C   PHE A   2      11.386   0.961  12.155  1.00 21.97           C
ATOM     23  O   PHE A   2      12.182   1.016  13.121  1.00 22.05           O
ATOM     24  CB  PHE A   2       9.476   0.950  13.713  1.00 21.47           C
ATOM     25  CG  PHE A   2       8.028   0.637  13.972  1.00 21.36           C
ATOM     26  CD1 PHE A   2       7.616   0.245  15.209  1.00 23.43           C
ATOM     27  CD2 PHE A   2       7.038   0.776  13.003  1.00 22.47           C
ATOM     28  CE1 PHE A   2       6.303  -0.035  15.479  1.00 25.19           C
ATOM     29  CE2 PHE A   2       5.660   0.442  13.306  1.00 24.45           C
ATOM     30  CZ  PHE A   2       5.337   0.045  14.497  1.00 24.25           C
ATOM     31  H   PHE A   2       8.975  -0.599  11.155  1.00 28.55           H
ATOM     32  HA  PHE A   2       9.426   1.459  11.736  1.00 24.00           H
ATOM     33 1HB  PHE A   2      10.004   0.354  14.268  1.00 23.06           H
ATOM     34 2HB  PHE A   2       9.632   1.867  13.985  1.00 23.06           H
ATOM     35  HD1 PHE A   2       8.252   0.155  15.882  1.00 23.45           H
ATOM     36  HD2 PHE A   2       7.264   1.034  12.141  1.00 22.81           H
ATOM     37  HE1 PHE A   2       6.067  -0.325  16.330  1.00 24.53           H
ATOM     38  HE2 PHE A   2       5.009   0.527  12.647  1.00 24.02           H
ATOM     39  HZ  PHE A   2       4.448  -0.137  14.705  1.00 24.50           H
ATOM     40  N   GLN A   3      11.852   1.071  10.945  1.00 23.88           N
ATOM     41  CA  GLN A   3      13.289   1.017  10.628  1.00 18.96           C
ATOM     42  C   GLN A   3      14.186   1.907  11.416  1.00 19.97           C
ATOM     43  O   GLN A   3      15.237   1.443  11.894  1.00 20.34           O
ATOM     44  CB  GLN A   3      13.485   1.351   9.107  1.00 22.67           C
ATOM     45  CG  GLN A   3      14.914   1.452   8.691  1.00 23.20           C
ATOM     46  CD  GLN A   3      15.035   1.916   7.226  1.00 27.42           C
ATOM     47  NE2 GLN A   3      14.254   1.312   6.400  1.00 24.35           N
ATOM     48  OE1 GLN A   3      15.744   2.894   6.916  1.00 27.06           O
ATOM     49  H   GLN A   3      11.374   1.156  10.229  1.00 22.04           H
ATOM     50  HA  GLN A   3      13.598   0.096  10.764  1.00 21.11           H
ATOM     51 1HB  GLN A   3      13.066   0.647   8.590  1.00 20.88           H
ATOM     52 2HB  GLN A   3      13.056   2.201   8.920  1.00 20.88           H
ATOM     53 1HG  GLN A   3      15.357   2.095   9.270  1.00 24.01           H
ATOM     54 2HG  GLN A   3      15.324   0.577   8.793  1.00 24.01           H
ATOM     55 1HE2 GLN A   3      14.110   1.647   5.629  1.00 25.52           H
ATOM     56 2HE2 GLN A   3      13.861   0.577   6.631  1.00 25.52           H
ATOM     57  N   GLN A   4      13.901   3.173  11.464  1.00 22.55           N
ATOM     58  CA  GLN A   4      14.764   4.093  12.123  1.00 26.57           C
ATOM     59  C   GLN A   4      14.813   3.757  13.613  1.00 25.49           C
ATOM     60  O   GLN A   4      15.896   3.699  14.185  1.00 24.04           O
ATOM     61  CB  GLN A   4      14.207   5.464  11.826  1.00 28.40           C
ATOM     62  CG  GLN A   4      14.578   6.504  12.705  1.00 37.57           C
ATOM     63  CD  GLN A   4      13.487   7.598  12.740  1.00 44.41           C
ATOM     64  NE2 GLN A   4      13.578   8.518  11.787  1.00 47.30           N
ATOM     65  OE1 GLN A   4      12.555   7.591  13.613  1.00 42.65           O
ATOM     66  H   GLN A   4      13.197   3.526  11.116  1.00 22.93           H
ATOM     67  HA  GLN A   4      15.670   4.029  11.754  1.00 25.87           H
ATOM     68 1HB  GLN A   4      14.485   5.725  10.933  1.00 28.26           H
ATOM     69 2HB  GLN A   4      13.239   5.411  11.857  1.00 28.26           H
ATOM     70 1HG  GLN A   4      14.688   6.152  13.601  1.00 37.23           H
ATOM     71 2HG  GLN A   4      15.407   6.901  12.395  1.00 37.23           H
ATOM     72 1HE2 GLN A   4      14.257   9.050  11.783  1.00 46.85           H
ATOM     73 2HE2 GLN A   4      13.000   8.559  11.154  1.00 46.85           H
ATOM     74  N   LEU A   5      13.645   3.570  14.236  1.00 21.38           N
ATOM     75  CA  LEU A   5      13.641   3.292  15.651  1.00 19.62           C
ATOM     76  C   LEU A   5      14.402   1.999  15.965  1.00 18.54           C
ATOM     77  O   LEU A   5      15.164   1.926  16.908  1.00 19.69           O
ATOM     78  CB  LEU A   5      12.214   3.231  16.145  1.00 20.77           C
ATOM     79  CG  LEU A   5      12.108   2.869  17.596  1.00 17.67           C
ATOM     80  CD1 LEU A   5      12.721   3.936  18.506  1.00 19.27           C
ATOM     81  CD2 LEU A   5      10.610   2.712  17.899  1.00 20.91           C
ATOM     82  H   LEU A   5      12.875   3.589  13.857  1.00 22.01           H
ATOM     83  HA  LEU A   5      14.091   4.029  16.114  1.00 20.04           H
ATOM     84 1HB  LEU A   5      11.801   4.101  16.025  1.00 19.79           H
ATOM     85 2HB  LEU A   5      11.731   2.563  15.633  1.00 19.79           H
ATOM     86  HG  LEU A   5      12.547   2.020  17.765  1.00 19.32           H
ATOM     87 1HD1 LEU A   5      12.545   3.703  19.421  1.00 18.88           H
ATOM     88 2HD1 LEU A   5      12.319   4.784  18.304  1.00 18.88           H
ATOM     89 3HD1 LEU A   5      13.668   3.977  18.357  1.00 18.88           H
ATOM     90 1HD2 LEU A   5      10.252   2.031  17.323  1.00 20.18           H
ATOM     91 2HD2 LEU A   5      10.174   3.549  17.727  1.00 20.18           H
ATOM     92 3HD2 LEU A   5      10.505   2.460  18.816  1.00 20.18           H
ATOM     93  N  ASER A   6      14.096   0.969  15.200  0.38 20.82           N
ATOM     94  N  BSER A   6      14.124   1.024  15.151  0.62 17.07           N
ATOM     95  CA ASER A   6      14.719  -0.322  15.429  0.38 20.47           C
ATOM     96  CA BSER A   6      14.718  -0.279  15.366  0.62 17.29           C
ATOM     97  C  ASER A   6      16.244  -0.163  15.363  0.38 19.91           C
ATOM     98  C  BSER A   6      16.253  -0.235  15.305  0.62 20.40           C
ATOM     99  O  ASER A   6      16.946  -0.606  16.289  0.38 15.00           O
ATOM    100  O  BSER A   6      16.935  -0.925  16.102  0.62 24.63           O
ATOM    101  CB ASER A   6      14.212  -1.390  14.448  0.38 21.57           C
ATOM    102  CB BSER A   6      14.268  -1.185  14.275  0.62 19.95           C
ATOM    103  OG ASER A   6      12.799  -1.519  14.418  0.38 23.44           O
ATOM    104  OG BSER A   6      14.943  -2.390  14.380  0.62 22.56           O
ATOM    105  H  ASER A   6      13.534   0.989  14.550  0.38 20.18           H
ATOM    106  H  BSER A   6      13.590   1.074  14.480  0.62 17.55           H
ATOM    107  HA ASER A   6      14.491  -0.622  16.334  0.38 20.66           H
ATOM    108 1HB ASER A   6      14.510  -1.143  13.558  0.38 21.21           H
ATOM    109 2HB ASER A   6      14.601  -2.244  14.687  0.38 21.21           H
ATOM    110  HA BSER A   6      14.434  -0.647  16.230  0.62 18.44           H
ATOM    111 1HB BSER A   6      13.315  -1.339  14.358  0.62 18.72           H
ATOM    112 2HB BSER A   6      14.471  -0.778  13.417  0.62 18.72           H
ATOM    113  HG BSER A   6      14.580  -2.853  14.951  0.62 21.88           H
ATOM    114  N   ALA A   7      16.747   0.520  14.357  1.00 20.58           N
ATOM    115  CA  ALA A   7      18.196   0.630  14.212  1.00 20.34           C
ATOM    116  C   ALA A   7      18.805   1.376  15.410  1.00 22.76           C
ATOM    117  O   ALA A   7      19.831   0.984  15.942  1.00 23.69           O
ATOM    118  CB  ALA A   7      18.565   1.332  12.892  1.00 21.82           C
ATOM    119  H   ALA A   7      16.293   0.937  13.756  1.00 20.29           H
ATOM    120  HA  ALA A   7      18.587  -0.269  14.188  1.00 21.26           H
ATOM    121 1HB  ALA A   7      18.212   2.224  12.899  1.00 21.09           H
ATOM    122 2HB  ALA A   7      19.522   1.362  12.809  1.00 21.09           H
ATOM    123 3HB  ALA A   7      18.193   0.838  12.157  1.00 21.09           H
ATOM    124  N   ARG A   8      18.137   2.424  15.859  1.00 19.94           N
ATOM    125  CA  ARG A   8      18.626   3.243  16.938  1.00 22.33           C
ATOM    126  C   ARG A   8      18.545   2.480  18.209  1.00 21.52           C
ATOM    127  O   ARG A   8      19.458   2.579  19.009  1.00 22.50           O
ATOM    128  CB  ARG A   8      17.895   4.526  16.980  1.00 22.70           C
ATOM    129  CG  ARG A   8      18.345   5.382  15.847  1.00 26.57           C
ATOM    130  CD  ARG A   8      17.762   6.657  15.887  1.00 32.55           C
ATOM    131  NE  ARG A   8      18.239   7.430  17.019  1.00 28.93           N
ATOM    132  CZ  ARG A   8      17.802   8.689  17.172  1.00 29.42           C
ATOM    133  NH1 ARG A   8      16.902   9.153  16.306  1.00 33.29           N
ATOM    134  NH2 ARG A   8      18.174   9.434  18.211  1.00 32.35           N
ATOM    135  H   ARG A   8      17.383   2.687  15.538  1.00 21.33           H
ATOM    136  HA  ARG A   8      19.570   3.445  16.777  1.00 21.76           H
ATOM    137 1HB  ARG A   8      16.942   4.368  16.893  1.00 22.95           H
ATOM    138 2HB  ARG A   8      18.089   4.982  17.814  1.00 22.95           H
ATOM    139 1HG  ARG A   8      19.308   5.486  15.886  1.00 27.10           H
ATOM    140 2HG  ARG A   8      18.087   4.960  15.014  1.00 27.10           H
ATOM    141 1HD  ARG A   8      17.998   7.131  15.074  1.00 30.36           H
ATOM    142 2HD  ARG A   8      16.800   6.566  15.962  1.00 30.36           H
ATOM    143  HE  ARG A   8      19.031   7.138  17.497  1.00 30.00           H
ATOM    144 1HH1 ARG A   8      16.607   9.956  16.398  1.00 32.74           H
ATOM    145 2HH1 ARG A   8      16.641   8.683  15.639  1.00 32.74           H
ATOM    146 1HH2 ARG A   8      17.877  10.236  18.298  1.00 31.70           H
ATOM    147 2HH2 ARG A   8      18.747   9.125  18.774  1.00 31.70           H
ATOM    148  N   LEU A   9      17.451   1.759  18.488  1.00 19.25           N
ATOM    149  CA  LEU A   9      17.410   0.965  19.702  1.00 19.04           C
ATOM    150  C   LEU A   9      18.429  -0.140  19.740  1.00 20.34           C
ATOM    151  O   LEU A   9      19.143  -0.327  20.711  1.00 22.75           O
ATOM    152  CB  LEU A   9      16.025   0.358  19.877  1.00 19.48           C
ATOM    153  CG  LEU A   9      14.908   1.339  20.164  1.00 18.19           C
ATOM    154  CD1 LEU A   9      13.592   0.589  20.320  1.00 20.13           C
ATOM    155  CD2 LEU A   9      15.130   2.230  21.367  1.00 21.13           C
ATOM    156  H   LEU A   9      16.747   1.715  17.997  1.00 19.80           H
ATOM    157  HA  LEU A   9      17.582   1.550  20.469  1.00 19.46           H
ATOM    158 1HB  LEU A   9      15.794  -0.116  19.064  1.00 19.07           H
ATOM    159 2HB  LEU A   9      16.057  -0.267  20.618  1.00 19.07           H
ATOM    160  HG  LEU A   9      14.814   1.922  19.395  1.00 19.37           H
ATOM    161 1HD1 LEU A   9      12.890   1.221  20.496  1.00 19.51           H
ATOM    162 2HD1 LEU A   9      13.667  -0.028  21.052  1.00 19.51           H
ATOM    163 3HD1 LEU A   9      13.405   0.113  19.508  1.00 19.51           H
ATOM    164 1HD2 LEU A   9      14.344   2.762  21.508  1.00 20.26           H
ATOM    165 2HD2 LEU A   9      15.881   2.803  21.197  1.00 20.26           H
ATOM    166 3HD2 LEU A   9      15.301   1.683  22.136  1.00 20.26           H
ATOM    167  N   GLN A  10      18.608  -0.795  18.606  1.00 21.83           N
ATOM    168  CA  GLN A  10      19.576  -1.876  18.511  1.00 23.53           C
ATOM    169  C   GLN A  10      20.964  -1.328  18.686  1.00 23.77           C
ATOM    170  O   GLN A  10      21.773  -1.969  19.343  1.00 27.03           O
ATOM    171  CB  GLN A  10      19.467  -2.660  17.225  1.00 22.94           C
ATOM    172  CG  GLN A  10      18.156  -3.518  17.156  1.00 25.33           C
ATOM    173  CD  GLN A  10      18.008  -4.225  15.829  1.00 27.73           C
ATOM    174  NE2 GLN A  10      16.941  -3.986  15.139  1.00 33.56           N
ATOM    175  OE1 GLN A  10      18.912  -4.951  15.422  1.00 35.61           O
ATOM    176  H   GLN A  10      18.177  -0.639  17.879  1.00 21.90           H
ATOM    177  HA  GLN A  10      19.416  -2.501  19.247  1.00 23.10           H
ATOM    178 1HB  GLN A  10      19.461  -2.045  16.475  1.00 23.60           H
ATOM    179 2HB  GLN A  10      20.224  -3.263  17.155  1.00 23.60           H
ATOM    180 1HG  GLN A  10      18.190  -4.197  17.849  1.00 25.36           H
ATOM    181 2HG  GLN A  10      17.386  -2.948  17.292  1.00 25.36           H
ATOM    182 1HE2 GLN A  10      16.832  -4.365  14.373  1.00 31.96           H
ATOM    183 2HE2 GLN A  10      16.352  -3.437  15.433  1.00 31.96           H
ATOM    184  N   GLU A  11      21.250  -0.163  18.109  0.61 19.05           N
ATOM    185  CA  GLU A  11      22.573   0.409  18.287  0.61 22.05           C
ATOM    186  C   GLU A  11      22.848   0.835  19.727  0.61 21.28           C
ATOM    187  O   GLU A  11      23.929   0.692  20.249  0.61 23.56           O
ATOM    188  CB  GLU A  11      22.721   1.663  17.444  0.61 22.80           C
ATOM    189  CG  GLU A  11      22.560   1.651  15.954  0.61 32.76           C
ATOM    190  CD  GLU A  11      22.250   3.078  15.479  0.61 40.54           C
ATOM    191  OE1 GLU A  11      21.750   3.235  14.349  0.61 43.68           O
ATOM    192  OE2 GLU A  11      22.490   4.054  16.268  0.61 48.34           O
ATOM    193  H   GLU A  11      20.709   0.306  17.634  0.61 21.11           H
ATOM    194  HA  GLU A  11      23.258  -0.235  18.007  0.61 21.42           H
ATOM    195 1HB  GLU A  11      22.065   2.294  17.782  0.61 23.55           H
ATOM    196 2HB  GLU A  11      23.604   2.022  17.619  0.61 23.55           H
ATOM    197 1HG  GLU A  11      23.377   1.347  15.530  0.61 32.43           H
ATOM    198 2HG  GLU A  11      21.812   1.091  15.712  0.61 32.43           H
ATOM    199  N   ALA A  12      21.822   1.392  20.388  1.00 24.19           N
ATOM    200  CA  ALA A  12      21.950   1.871  21.765  1.00 26.08           C
ATOM    201  C   ALA A  12      22.268   0.716  22.669  1.00 24.44           C
ATOM    202  O   ALA A  12      23.154   0.803  23.507  1.00 27.97           O
ATOM    203  CB  ALA A  12      20.684   2.566  22.211  1.00 26.79           C
ATOM    204  H   ALA A  12      21.035   1.498  20.057  1.00 23.93           H
ATOM    205  HA  ALA A  12      22.688   2.513  21.817  1.00 25.49           H
ATOM    206 1HB  ALA A  12      19.959   1.937  22.190  1.00 26.29           H
ATOM    207 2HB  ALA A  12      20.807   2.892  23.106  1.00 26.29           H
ATOM    208 3HB  ALA A  12      20.502   3.298  21.618  1.00 26.29           H
ATOM    209  N   ILE A  13      21.577  -0.395  22.438  1.00 25.88           N
ATOM    210  CA  ILE A  13      21.810  -1.609  23.210  1.00 28.71           C
ATOM    211  C   ILE A  13      23.152  -2.237  22.878  1.00 28.64           C
ATOM    212  O   ILE A  13      23.934  -2.576  23.777  1.00 30.70           O
ATOM    213  CB  ILE A  13      20.646  -2.611  23.011  1.00 27.59           C
ATOM    214  CG1 ILE A  13      19.353  -2.042  23.611  1.00 31.39           C
ATOM    215  CG2 ILE A  13      21.018  -3.986  23.649  1.00 32.23           C
ATOM    216  CD1 ILE A  13      18.091  -2.690  23.164  1.00 29.96           C
ATOM    217  H   ILE A  13      20.968  -0.475  21.837  1.00 26.26           H
ATOM    218  HA  ILE A  13      21.828  -1.371  24.161  1.00 27.88           H
ATOM    219  HB  ILE A  13      20.509  -2.742  22.060  1.00 29.15           H
ATOM    220 1HG1 ILE A  13      19.397  -2.137  24.575  1.00 30.26           H
ATOM    221 2HG1 ILE A  13      19.291  -1.101  23.384  1.00 30.26           H
ATOM    222 1HG2 ILE A  13      21.800  -4.333  23.212  1.00 30.94           H
ATOM    223 2HG2 ILE A  13      20.284  -4.592  23.528  1.00 30.94           H
ATOM    224 3HG2 ILE A  13      21.192  -3.860  24.584  1.00 30.94           H
ATOM    225 1HD1 ILE A  13      17.345  -2.213  23.536  1.00 30.51           H
ATOM    226 2HD1 ILE A  13      18.082  -3.601  23.463  1.00 30.51           H
ATOM    227 3HD1 ILE A  13      18.052  -2.658  22.205  1.00 30.51           H
ATOM    228  N   GLY A  14      23.413  -2.348  21.588  1.00 29.53           N
ATOM    229  CA  GLY A  14      24.678  -2.916  21.151  1.00 30.48           C
ATOM    230  C   GLY A  14      25.890  -2.164  21.623  1.00 30.81           C
ATOM    231  O   GLY A  14      26.919  -2.782  21.810  1.00 34.93           O
ATOM    232  H   GLY A  14      22.886  -2.108  20.953  1.00 29.57           H
ATOM    233 1HA  GLY A  14      24.745  -3.829  21.472  1.00 30.33           H
ATOM    234 2HA  GLY A  14      24.696  -2.935  20.181  1.00 30.33           H
ATOM    235  N   ARG A  15      25.777  -0.869  21.883  1.00 30.58           N
ATOM    236  CA  ARG A  15      26.907  -0.061  22.350  1.00 33.07           C
ATOM    237  C   ARG A  15      27.390  -0.547  23.681  1.00 32.23           C
ATOM    238  O   ARG A  15      28.528  -0.314  24.035  1.00 36.46           O
ATOM    239  CB  ARG A  15      26.505   1.398  22.573  1.00 34.99           C
ATOM    240  CG  ARG A  15      26.688   2.269  21.362  1.00 41.92           C
ATOM    241  CD  ARG A  15      26.546   3.747  21.635  1.00 50.38           C
ATOM    242  NE  ARG A  15      26.702   4.495  20.394  1.00 60.07           N
ATOM    243  CZ  ARG A  15      25.736   4.674  19.503  1.00 63.91           C
ATOM    244  NH1 ARG A  15      24.518   4.176  19.706  1.00 63.00           N
ATOM    245  NH2 ARG A  15      25.985   5.367  18.402  1.00 68.68           N
ATOM    246  H   ARG A  15      25.050  -0.420  21.789  1.00 31.31           H
ATOM    247  HA  ARG A  15      27.643  -0.100  21.706  1.00 32.79           H
ATOM    248 1HB  ARG A  15      25.567   1.433  22.819  1.00 34.68           H
ATOM    249 2HB  ARG A  15      27.043   1.768  23.290  1.00 34.68           H
ATOM    250 1HG  ARG A  15      27.578   2.120  21.005  1.00 42.39           H
ATOM    251 2HG  ARG A  15      26.025   2.028  20.698  1.00 42.39           H
ATOM    252 1HD  ARG A  15      25.677   3.936  22.017  1.00 50.87           H
ATOM    253 2HD  ARG A  15      27.250   4.024  22.244  1.00 50.87           H
ATOM    254  HE  ARG A  15      27.586   4.840  20.185  1.00 59.01           H
ATOM    255 1HH1 ARG A  15      24.343   3.727  20.417  1.00 63.45           H
ATOM    256 2HH1 ARG A  15      23.902   4.307  19.121  1.00 63.45           H
ATOM    257 1HH2 ARG A  15      26.772   5.691  18.267  1.00 67.75           H
ATOM    258 2HH2 ARG A  15      25.366   5.494  17.819  1.00 67.75           H
ATOM    259  N   LEU A  16      26.548  -1.249  24.400  1.00 30.22           N
ATOM    260  CA  LEU A  16      26.847  -1.657  25.758  1.00 30.47           C
ATOM    261  C   LEU A  16      27.441  -3.021  25.825  1.00 30.85           C
ATOM    262  O   LEU A  16      27.906  -3.456  26.874  1.00 36.05           O
ATOM    263  CB  LEU A  16      25.582  -1.651  26.622  1.00 28.70           C
ATOM    264  CG  LEU A  16      24.866  -0.322  26.856  1.00 31.48           C
ATOM    265  CD1 LEU A  16      23.689  -0.631  27.756  1.00 33.32           C
ATOM    266  CD2 LEU A  16      25.814   0.656  27.513  1.00 34.25           C
ATOM    267  H   LEU A  16      25.771  -1.497  24.134  1.00 30.84           H
ATOM    268  HA  LEU A  16      27.489  -1.031  26.154  1.00 30.13           H
ATOM    269 1HB  LEU A  16      24.940  -2.253  26.215  1.00 30.09           H
ATOM    270 2HB  LEU A  16      25.820  -1.993  27.498  1.00 30.09           H
ATOM    271  HG  LEU A  16      24.547   0.045  26.015  1.00 31.84           H
ATOM    272 1HD1 LEU A  16      23.151  -1.311  27.345  1.00 32.87           H
ATOM    273 2HD1 LEU A  16      23.174   0.172  27.868  1.00 32.87           H
ATOM    274 3HD1 LEU A  16      24.020  -0.932  28.604  1.00 32.87           H
ATOM    275 1HD2 LEU A  16      26.531   0.857  26.908  1.00 33.57           H
ATOM    276 2HD2 LEU A  16      26.163   0.257  28.314  1.00 33.57           H
ATOM    277 3HD2 LEU A  16      25.335   1.458  27.730  1.00 33.57           H
ATOM    278  N   ARG A  17      27.456  -3.700  24.704  1.00 31.66           N
ATOM    279  CA  ARG A  17      27.795  -5.098  24.641  1.00 35.98           C
ATOM    280  C   ARG A  17      29.306  -5.345  24.629  1.00 36.49           C
ATOM    281  O   ARG A  17      30.066  -4.518  24.123  1.00 36.12           O
ATOM    282  CB  ARG A  17      27.082  -5.670  23.431  1.00 37.19           C
ATOM    283  CG  ARG A  17      26.970  -7.164  23.395  1.00 43.43           C
ATOM    284  CD  ARG A  17      25.981  -7.690  22.344  1.00 45.41           C
ATOM    285  NE  ARG A  17      24.617  -7.800  22.870  1.00 48.87           N
ATOM    286  CZ  ARG A  17      23.547  -7.527  22.144  1.00 53.27           C
ATOM    287  NH1 ARG A  17      23.703  -7.155  20.886  1.00 57.15           N
ATOM    288  NH2 ARG A  17      22.325  -7.615  22.663  1.00 57.06           N
ATOM    289  H   ARG A  17      27.276  -3.361  23.935  1.00 32.60           H
ATOM    290  HA  ARG A  17      27.429  -5.543  25.433  1.00 35.44           H
ATOM    291 1HB  ARG A  17      26.181  -5.312  23.409  1.00 37.23           H
ATOM    292 2HB  ARG A  17      27.560  -5.387  22.634  1.00 37.23           H
ATOM    293 1HG  ARG A  17      27.845  -7.520  23.168  1.00 42.61           H
ATOM    294 2HG  ARG A  17      26.700  -7.487  24.264  1.00 42.61           H
ATOM    295 1HD  ARG A  17      25.981  -7.064  21.603  1.00 45.89           H
ATOM    296 2HD  ARG A  17      26.271  -8.563  22.038  1.00 45.89           H
ATOM    297  HE  ARG A  17      24.508  -7.924  23.825  1.00 49.16           H
ATOM    298 1HH1 ARG A  17      24.483  -7.100  20.532  1.00 56.26           H
ATOM    299 2HH1 ARG A  17      23.009  -6.997  20.402  1.00 56.26           H
ATOM    300 1HH2 ARG A  17      22.228  -7.858  23.482  1.00 56.19           H
ATOM    301 2HH2 ARG A  17      21.636  -7.453  22.177  1.00 56.19           H
ATOM    302  N   GLY A  18      29.734  -6.417  25.316  1.00 36.97           N
ATOM    303  CA  GLY A  18      31.134  -6.851  25.331  1.00 39.00           C
ATOM    304  C   GLY A  18      32.098  -5.878  25.956  1.00 39.74           C
ATOM    305  O   GLY A  18      33.280  -5.825  25.573  1.00 43.37           O
ATOM    306  H   GLY A  18      29.221  -6.907  25.801  1.00 37.38           H
ATOM    307 1HA  GLY A  18      31.197  -7.688  25.818  1.00 38.64           H
ATOM    308 2HA  GLY A  18      31.421  -7.010  24.419  1.00 38.64           H
ATOM    309  N   ARG A  19      31.621  -5.135  26.944  1.00 40.94           N
ATOM    310  CA  ARG A  19      32.408  -4.122  27.641  1.00 42.77           C
ATOM    311  C   ARG A  19      32.385  -4.362  29.149  1.00 40.83           C
ATOM    312  O   ARG A  19      32.827  -3.511  29.897  1.00 42.18           O
ATOM    313  CB  ARG A  19      31.838  -2.724  27.389  1.00 43.57           C
ATOM    314  CG  ARG A  19      31.722  -2.310  25.930  1.00 50.32           C
ATOM    315  CD  ARG A  19      31.178  -0.888  25.748  1.00 56.95           C
ATOM    316  NE  ARG A  19      31.214  -0.098  26.992  1.00 62.82           N
ATOM    317  CZ  ARG A  19      30.465   0.987  27.232  1.00 66.71           C
ATOM    318  NH1 ARG A  19      29.601   1.437  26.330  1.00 69.31           N
ATOM    319  NH2 ARG A  19      30.581   1.639  28.384  1.00 69.15           N
ATOM    320  H   ARG A  19      30.819  -5.204  27.246  1.00 41.10           H
ATOM    321  HA  ARG A  19      33.338  -4.145  27.335  1.00 42.16           H
ATOM    322 1HB  ARG A  19      30.952  -2.676  27.782  1.00 43.98           H
ATOM    323 2HB  ARG A  19      32.423  -2.088  27.827  1.00 43.98           H
ATOM    324 1HG  ARG A  19      32.597  -2.360  25.514  1.00 50.52           H
ATOM    325 2HG  ARG A  19      31.109  -2.914  25.487  1.00 50.52           H
ATOM    326 1HD  ARG A  19      31.727  -0.430  25.092  1.00 57.08           H
ATOM    327 2HD  ARG A  19      30.262  -0.939  25.441  1.00 57.08           H
ATOM    328  HE  ARG A  19      31.975  -0.232  27.579  1.00 62.71           H
ATOM    329 1HH1 ARG A  19      29.511   1.036  25.576  1.00 68.84           H
ATOM    330 2HH1 ARG A  19      29.128   2.134  26.501  1.00 68.84           H
ATOM    331 1HH2 ARG A  19      31.136   1.362  28.981  1.00 68.76           H
ATOM    332 2HH2 ARG A  19      30.098   2.333  28.539  1.00 68.76           H
ATOM    333  N   GLY A  20      31.833  -5.491  29.607  1.00 39.16           N
ATOM    334  CA  GLY A  20      31.753  -5.775  31.031  1.00 36.07           C
ATOM    335  C   GLY A  20      30.750  -4.858  31.695  1.00 33.22           C
ATOM    336  O   GLY A  20      29.758  -4.429  31.097  1.00 33.74           O
ATOM    337  H   GLY A  20      31.515  -6.117  29.112  1.00 38.80           H
ATOM    338 1HA  GLY A  20      31.477  -6.695  31.170  1.00 36.14           H
ATOM    339 2HA  GLY A  20      32.621  -5.643  31.445  1.00 36.14           H
ATOM    340  N   ARG A  21      30.996  -4.523  32.942  1.00 32.38           N
ATOM    341  CA  ARG A  21      30.067  -3.676  33.679  1.00 31.09           C
ATOM    342  C   ARG A  21      30.072  -2.265  33.193  1.00 32.17           C
ATOM    343  O   ARG A  21      31.101  -1.730  32.757  1.00 37.03           O
ATOM    344  CB  ARG A  21      30.408  -3.649  35.168  1.00 31.15           C
ATOM    345  CG  ARG A  21      30.345  -5.003  35.831  1.00 28.99           C
ATOM    346  CD  ARG A  21      30.410  -4.887  37.333  1.00 29.00           C
ATOM    347  NE  ARG A  21      30.364  -6.163  37.974  1.00 28.09           N
ATOM    348  CZ  ARG A  21      31.438  -6.840  38.375  1.00 27.41           C
ATOM    349  NH1 ARG A  21      32.625  -6.349  38.239  1.00 34.37           N
ATOM    350  NH2 ARG A  21      31.281  -7.992  38.957  1.00 29.37           N
ATOM    351  H   ARG A  21      31.690  -4.765  33.389  1.00 32.27           H
ATOM    352  HA  ARG A  21      29.161  -4.037  33.581  1.00 31.61           H
ATOM    353 1HB  ARG A  21      31.312  -3.314  35.273  1.00 30.86           H
ATOM    354 2HB  ARG A  21      29.785  -3.064  35.626  1.00 30.86           H
ATOM    355 1HG  ARG A  21      29.508  -5.431  35.602  1.00 29.57           H
ATOM    356 2HG  ARG A  21      31.094  -5.543  35.535  1.00 29.57           H
ATOM    357 1HD  ARG A  21      31.231  -4.436  37.583  1.00 28.88           H
ATOM    358 2HD  ARG A  21      29.649  -4.372  37.640  1.00 28.88           H
ATOM    359  HE  ARG A  21      29.505  -6.448  38.321  1.00 28.18           H
ATOM    360 1HH1 ARG A  21      33.306  -6.796  38.512  1.00 32.28           H
ATOM    361 2HH1 ARG A  21      32.743  -5.586  37.862  1.00 32.28           H
ATOM    362 1HH2 ARG A  21      31.966  -8.436  39.229  1.00 28.84           H
ATOM    363 2HH2 ARG A  21      30.492  -8.320  39.057  1.00 28.84           H
ATOM    364  N   ILE A  22      28.902  -1.644  33.288  1.00 30.59           N
ATOM    365  CA  ILE A  22      28.744  -0.272  32.860  1.00 31.08           C
ATOM    366  C   ILE A  22      28.481   0.578  34.082  1.00 32.62           C
ATOM    367  O   ILE A  22      27.985   0.118  35.121  1.00 36.97           O
ATOM    368  CB  ILE A  22      27.577  -0.151  31.891  1.00 30.00           C
ATOM    369  CG1 ILE A  22      26.231  -0.573  32.547  1.00 29.56           C
ATOM    370  CG2 ILE A  22      27.886  -0.867  30.632  1.00 36.49           C
ATOM    371  CD1 ILE A  22      24.968  -0.142  31.839  1.00 30.20           C
ATOM    372  H   ILE A  22      28.187  -1.999  33.606  1.00 31.16           H
ATOM    373  HA  ILE A  22      29.558   0.047  32.420  1.00 31.09           H
ATOM    374  HB  ILE A  22      27.495   0.788  31.668  1.00 31.28           H
ATOM    375 1HG1 ILE A  22      26.211  -1.542  32.594  1.00 29.87           H
ATOM    376 2HG1 ILE A  22      26.190  -0.208  33.443  1.00 29.87           H
ATOM    377 1HG2 ILE A  22      27.139  -0.795  30.036  1.00 34.68           H
ATOM    378 2HG2 ILE A  22      28.058  -1.790  30.833  1.00 34.68           H
ATOM    379 3HG2 ILE A  22      28.666  -0.472  30.236  1.00 34.68           H
ATOM    380 1HD1 ILE A  22      24.215  -0.572  32.248  1.00 30.18           H
ATOM    381 2HD1 ILE A  22      25.026  -0.391  30.913  1.00 30.18           H
ATOM    382 3HD1 ILE A  22      24.880   0.812  31.913  1.00 30.18           H
ATOM    383  N   THR A  23      28.742   1.867  33.909  1.00 35.06           N
ATOM    384  CA  THR A  23      28.537   2.830  34.968  1.00 38.00           C
ATOM    385  C   THR A  23      27.155   3.466  34.928  1.00 38.47           C
ATOM    386  O   THR A  23      26.419   3.334  33.968  1.00 37.09           O
ATOM    387  CB  THR A  23      29.581   3.974  34.830  1.00 39.40           C
ATOM    388  CG2 THR A  23      30.996   3.443  34.984  1.00 42.61           C
ATOM    389  OG1 THR A  23      29.494   4.570  33.505  1.00 41.58           O
ATOM    390  H   THR A  23      29.050   2.207  33.183  1.00 35.22           H
ATOM    391  HA  THR A  23      28.657   2.400  35.842  1.00 37.79           H
ATOM    392  HB  THR A  23      29.420   4.645  35.512  1.00 39.29           H
ATOM    393 1HG2 THR A  23      31.602   4.173  35.132  1.00 41.90           H
ATOM    394 2HG2 THR A  23      31.259   2.971  34.192  1.00 41.90           H
ATOM    395 3HG2 THR A  23      31.040   2.847  35.735  1.00 41.90           H
ATOM    396  N   GLU A  24      26.793   4.155  35.997  1.00 42.41           N
ATOM    397  CA  GLU A  24      25.516   4.835  36.064  1.00 42.98           C
ATOM    398  C   GLU A  24      25.424   5.809  34.928  1.00 42.46           C
ATOM    399  O   GLU A  24      24.377   5.918  34.308  1.00 40.11           O
ATOM    400  CB  GLU A  24      25.385   5.645  37.348  1.00 45.80           C
ATOM    401  CG  GLU A  24      23.950   6.107  37.586  1.00 51.77           C
ATOM    402  CD  GLU A  24      23.772   6.659  38.985  1.00 61.79           C
ATOM    403  OE1 GLU A  24      24.782   7.192  39.504  1.00 67.32           O
ATOM    404  OE2 GLU A  24      22.657   6.532  39.561  1.00 68.31           O
ATOM    405  H   GLU A  24      27.270   4.231  36.709  1.00 41.53           H
ATOM    406  HA  GLU A  24      24.776   4.194  36.006  1.00 43.36           H
ATOM    407 1HB  GLU A  24      25.675   5.118  38.108  1.00 44.86           H
ATOM    408 2HB  GLU A  24      25.934   6.442  37.263  1.00 44.86           H
ATOM    409 1HG  GLU A  24      23.738   6.821  36.963  1.00 53.06           H
ATOM    410 2HG  GLU A  24      23.341   5.363  37.463  1.00 53.06           H
ATOM    411  N   GLU A  25      26.511   6.495  34.601  1.00 40.91           N
ATOM    412  CA  GLU A  25      26.387   7.517  33.552  1.00 40.43           C
ATOM    413  C   GLU A  25      26.231   6.858  32.202  1.00 36.86           C
ATOM    414  O   GLU A  25      25.612   7.400  31.301  1.00 36.63           O
ATOM    415  CB  GLU A  25      27.539   8.526  33.562  1.00 42.46           C
ATOM    416  CG  GLU A  25      28.850   8.054  32.930  1.00 47.73           C
ATOM    417  CD  GLU A  25      29.073   8.510  31.480  1.00 55.95           C
ATOM    418  OE1 GLU A  25      28.369   8.022  30.566  1.00 58.85           O
ATOM    419  OE2 GLU A  25      29.989   9.351  31.242  1.00 64.52           O
ATOM    420  H   GLU A  25      27.292   6.410  34.950  1.00 41.18           H
ATOM    421  HA  GLU A  25      25.568   8.028  33.718  1.00 40.20           H
ATOM    422 1HB  GLU A  25      27.256   9.319  33.080  1.00 41.82           H
ATOM    423 2HB  GLU A  25      27.730   8.758  34.483  1.00 41.82           H
ATOM    424 1HG  GLU A  25      29.586   8.400  33.459  1.00 48.53           H
ATOM    425 2HG  GLU A  25      28.871   7.087  32.941  1.00 48.53           H
ATOM    426  N   ASP A  26      26.757   5.648  32.078  1.00 33.63           N
ATOM    427  CA  ASP A  26      26.656   4.890  30.849  1.00 32.71           C
ATOM    428  C   ASP A  26      25.179   4.514  30.683  1.00 29.69           C
ATOM    429  O   ASP A  26      24.618   4.643  29.618  1.00 30.25           O
ATOM    430  CB  ASP A  26      27.430   3.572  30.966  1.00 34.58           C
ATOM    431  CG  ASP A  26      28.910   3.742  30.915  1.00 39.82           C
ATOM    432  OD1 ASP A  26      29.387   4.799  30.441  1.00 49.78           O
ATOM    433  OD2 ASP A  26      29.673   2.817  31.301  1.00 47.23           O
ATOM    434  H   ASP A  26      27.193   5.247  32.699  1.00 34.25           H
ATOM    435  HA  ASP A  26      26.964   5.406  30.076  1.00 32.69           H
ATOM    436 1HB  ASP A  26      27.209   3.147  31.808  1.00 34.16           H
ATOM    437 2HB  ASP A  26      27.174   2.991  30.232  1.00 34.16           H
ATOM    438  N   LEU A  27      24.581   4.052  31.764  1.00 28.05           N
ATOM    439  CA  LEU A  27      23.165   3.671  31.720  1.00 25.98           C
ATOM    440  C   LEU A  27      22.348   4.942  31.388  1.00 25.81           C
ATOM    441  O   LEU A  27      21.471   4.888  30.531  1.00 24.92           O
ATOM    442  CB  LEU A  27      22.690   3.083  33.081  1.00 27.31           C
ATOM    443  CG  LEU A  27      21.191   2.779  33.208  1.00 27.03           C
ATOM    444  CD1 LEU A  27      20.802   1.742  32.185  1.00 27.50           C
ATOM    445  CD2 LEU A  27      20.750   2.366  34.602  1.00 29.32           C
ATOM    446  H   LEU A  27      24.954   3.949  32.532  1.00 27.97           H
ATOM    447  HA  LEU A  27      23.022   3.005  31.016  1.00 26.68           H
ATOM    448 1HB  LEU A  27      23.166   2.251  33.233  1.00 26.51           H
ATOM    449 2HB  LEU A  27      22.918   3.714  33.782  1.00 26.51           H
ATOM    450  HG  LEU A  27      20.701   3.587  32.991  1.00 27.65           H
ATOM    451 1HD1 LEU A  27      19.875   1.521  32.305  1.00 27.31           H
ATOM    452 2HD1 LEU A  27      21.342   0.958  32.310  1.00 27.31           H
ATOM    453 3HD1 LEU A  27      20.939   2.098  31.304  1.00 27.31           H
ATOM    454 1HD2 LEU A  27      21.002   3.049  35.227  1.00 28.85           H
ATOM    455 2HD2 LEU A  27      21.182   1.539  34.832  1.00 28.85           H
ATOM    456 3HD2 LEU A  27      19.797   2.249  34.610  1.00 28.85           H
ATOM    457  N   LYS A  28      22.610   6.051  32.077  1.00 26.44           N
ATOM    458  CA  LYS A  28      21.824   7.261  31.837  1.00 26.42           C
ATOM    459  C   LYS A  28      21.929   7.677  30.403  1.00 23.77           C
ATOM    460  O   LYS A  28      20.945   8.136  29.781  1.00 25.11           O
ATOM    461  CB  LYS A  28      22.268   8.412  32.781  1.00 26.89           C
ATOM    462  CG  LYS A  28      21.709   8.263  34.182  1.00 31.26           C
ATOM    463  CD  LYS A  28      22.185   9.405  35.112  1.00 38.75           C
ATOM    464  CE  LYS A  28      21.536   9.296  36.488  1.00 44.44           C
ATOM    465  NZ  LYS A  28      21.615  10.604  37.216  1.00 48.77           N
ATOM    466  H   LYS A  28      23.222   6.129  32.675  1.00 26.30           H
ATOM    467  HA  LYS A  28      20.883   7.067  32.024  1.00 25.98           H
ATOM    468 1HB  LYS A  28      23.236   8.423  32.839  1.00 27.17           H
ATOM    469 2HB  LYS A  28      21.948   9.253  32.420  1.00 27.17           H
ATOM    470 1HG  LYS A  28      20.742   8.289  34.147  1.00 32.04           H
ATOM    471 2HG  LYS A  28      22.011   7.423  34.559  1.00 32.04           H
ATOM    472 1HD  LYS A  28      23.147   9.343  35.224  1.00 38.47           H
ATOM    473 2HD  LYS A  28      21.947  10.261  34.724  1.00 38.47           H
ATOM    474 1HE  LYS A  28      20.603   9.054  36.391  1.00 44.42           H
ATOM    475 2HE  LYS A  28      22.008   8.629  37.010  1.00 44.42           H
ATOM    476 1HZ  LYS A  28      22.535  10.815  37.400  1.00 47.92           H
ATOM    477 2HZ  LYS A  28      21.235  11.307  36.686  1.00 47.92           H
ATOM    478 3HZ  LYS A  28      21.142  10.544  38.049  1.00 47.92           H
ATOM    479  N   ALA A  29      23.118   7.600  29.861  1.00 24.86           N
ATOM    480  CA  ALA A  29      23.357   7.942  28.471  1.00 25.59           C
ATOM    481  C   ALA A  29      22.576   7.074  27.542  1.00 22.99           C
ATOM    482  O   ALA A  29      22.020   7.559  26.549  1.00 23.59           O
ATOM    483  CB  ALA A  29      24.846   7.916  28.176  1.00 28.10           C
ATOM    484  H   ALA A  29      23.829   7.370  30.285  1.00 25.12           H
ATOM    485  HA  ALA A  29      23.054   8.863  28.328  1.00 25.43           H
ATOM    486 1HB  ALA A  29      25.165   7.014  28.267  1.00 26.43           H
ATOM    487 2HB  ALA A  29      24.992   8.225  27.279  1.00 26.43           H
ATOM    488 3HB  ALA A  29      25.300   8.488  28.799  1.00 26.43           H
ATOM    489  N   THR A  30      22.597   5.787  27.824  1.00 22.08           N
ATOM    490  CA  THR A  30      21.884   4.863  27.004  1.00 22.07           C
ATOM    491  C   THR A  30      20.371   5.185  27.042  1.00 19.11           C
ATOM    492  O   THR A  30      19.686   5.187  26.037  1.00 20.41           O
ATOM    493  CB  THR A  30      22.085   3.475  27.532  1.00 22.14           C
ATOM    494  CG2 THR A  30      21.279   2.491  26.685  1.00 23.36           C
ATOM    495  OG1 THR A  30      23.443   3.137  27.321  1.00 26.17           O
ATOM    496  H   THR A  30      23.017   5.433  28.485  1.00 22.33           H
ATOM    497  HA  THR A  30      22.202   4.909  26.080  1.00 21.47           H
ATOM    498  HB  THR A  30      21.838   3.401  28.466  1.00 22.69           H
ATOM    499  HG1 THR A  30      23.671   3.025  26.542  1.00 24.98           H
ATOM    500 1HG2 THR A  30      21.505   1.592  26.931  1.00 23.01           H
ATOM    501 2HG2 THR A  30      21.483   2.618  25.755  1.00 23.01           H
ATOM    502 3HG2 THR A  30      20.338   2.622  26.821  1.00 23.01           H
ATOM    503  N   LEU A  31      19.859   5.479  28.216  1.00 19.80           N
ATOM    504  CA  LEU A  31      18.471   5.882  28.348  1.00 20.01           C
ATOM    505  C   LEU A  31      18.142   7.155  27.610  1.00 18.71           C
ATOM    506  O   LEU A  31      17.087   7.222  26.975  1.00 19.95           O
ATOM    507  CB  LEU A  31      18.035   5.964  29.803  1.00 21.27           C
ATOM    508  CG  LEU A  31      18.076   4.640  30.551  1.00 23.44           C
ATOM    509  CD1 LEU A  31      18.106   4.925  32.010  1.00 29.07           C
ATOM    510  CD2 LEU A  31      16.924   3.759  30.285  1.00 28.66           C
ATOM    511  H   LEU A  31      20.292   5.450  28.958  1.00 19.67           H
ATOM    512  HA  LEU A  31      17.923   5.180  27.940  1.00 19.96           H
ATOM    513 1HB  LEU A  31      18.622   6.582  30.266  1.00 20.78           H
ATOM    514 2HB  LEU A  31      17.127   6.296  29.836  1.00 20.78           H
ATOM    515  HG  LEU A  31      18.884   4.160  30.316  1.00 25.14           H
ATOM    516 1HD1 LEU A  31      18.083   4.097  32.494  1.00 27.46           H
ATOM    517 2HD1 LEU A  31      17.350   5.468  32.240  1.00 27.46           H
ATOM    518 3HD1 LEU A  31      18.919   5.396  32.211  1.00 27.46           H
ATOM    519 1HD2 LEU A  31      17.025   2.950  30.791  1.00 27.10           H
ATOM    520 2HD2 LEU A  31      16.892   3.558  29.347  1.00 27.10           H
ATOM    521 3HD2 LEU A  31      16.120   4.211  30.551  1.00 27.10           H
ATOM    522  N   ARG A  32      19.024   8.122  27.638  1.00 20.43           N
ATOM    523  CA  ARG A  32      18.793   9.356  26.914  1.00 20.73           C
ATOM    524  C   ARG A  32      18.776   9.045  25.431  1.00 20.03           C
ATOM    525  O   ARG A  32      17.966   9.608  24.702  1.00 23.09           O
ATOM    526  CB  ARG A  32      19.805  10.455  27.256  1.00 23.26           C
ATOM    527  CG  ARG A  32      19.728  11.033  28.718  1.00 26.69           C
ATOM    528  CD  ARG A  32      20.499  12.303  28.924  1.00 28.44           C
ATOM    529  NE  ARG A  32      21.926  12.132  28.653  1.00 27.75           N
ATOM    530  CZ  ARG A  32      22.779  11.621  29.502  1.00 29.72           C
ATOM    531  NH1 ARG A  32      22.390  11.300  30.739  1.00 29.22           N
ATOM    532  NH2 ARG A  32      24.039  11.517  29.145  1.00 30.06           N
ATOM    533  H   ARG A  32      19.772   8.094  28.059  1.00 20.06           H
ATOM    534  HA  ARG A  32      17.905   9.695  27.155  1.00 21.06           H
ATOM    535 1HB  ARG A  32      20.697  10.091  27.137  1.00 22.16           H
ATOM    536 2HB  ARG A  32      19.673  11.194  26.643  1.00 22.16           H
ATOM    537 1HG  ARG A  32      18.800  11.212  28.932  1.00 26.39           H
ATOM    538 2HG  ARG A  32      20.079  10.374  29.336  1.00 26.39           H
ATOM    539 1HD  ARG A  32      20.160  12.976  28.314  1.00 27.93           H
ATOM    540 2HD  ARG A  32      20.391  12.605  29.838  1.00 27.93           H
ATOM    541  HE  ARG A  32      22.274  12.508  27.829  1.00 28.34           H
ATOM    542 1HH1 ARG A  32      21.568  11.378  30.973  1.00 29.44           H
ATOM    543 2HH1 ARG A  32      22.964  10.984  31.296  1.00 29.44           H
ATOM    544 1HH2 ARG A  32      24.285  11.743  28.352  1.00 29.94           H
ATOM    545 2HH2 ARG A  32      24.619  11.206  29.700  1.00 29.94           H
ATOM    546  N   GLU A  33      19.624   8.143  24.962  1.00 21.25           N
ATOM    547  CA  GLU A  33      19.618   7.769  23.599  1.00 20.83           C
ATOM    548  C   GLU A  33      18.318   7.073  23.205  1.00 20.58           C
ATOM    549  O   GLU A  33      17.762   7.347  22.156  1.00 22.00           O
ATOM    550  CB  GLU A  33      20.754   6.892  23.219  1.00 24.79           C
ATOM    551  CG  GLU A  33      20.814   6.477  21.756  1.00 31.03           C
ATOM    552  CD  GLU A  33      20.529   7.565  20.674  1.00 45.79           C
ATOM    553  OE1 GLU A  33      19.689   7.312  19.725  1.00 49.28           O
ATOM    554  OE2 GLU A  33      21.178   8.666  20.707  1.00 53.81           O
ATOM    555  H   GLU A  33      20.218   7.738  25.434  1.00 20.82           H
ATOM    556  HA  GLU A  33      19.687   8.584  23.059  1.00 21.70           H
ATOM    557 1HB  GLU A  33      21.580   7.359  23.423  1.00 23.16           H
ATOM    558 2HB  GLU A  33      20.703   6.082  23.749  1.00 23.16           H
ATOM    559 1HG  GLU A  33      21.706   6.147  21.593  1.00 33.25           H
ATOM    560 2HG  GLU A  33      20.179   5.757  21.619  1.00 33.25           H
ATOM    561  N   ILE A  34      17.843   6.175  24.055  1.00 18.54           N
ATOM    562  CA  ILE A  34      16.577   5.534  23.758  1.00 18.60           C
ATOM    563  C   ILE A  34      15.474   6.568  23.702  1.00 17.07           C
ATOM    564  O   ILE A  34      14.595   6.478  22.822  1.00 18.57           O
ATOM    565  CB  ILE A  34      16.327   4.439  24.790  1.00 18.12           C
ATOM    566  CG1 ILE A  34      17.305   3.299  24.667  1.00 19.50           C
ATOM    567  CG2 ILE A  34      14.886   3.923  24.738  1.00 17.81           C
ATOM    568  CD1 ILE A  34      17.263   2.291  25.785  1.00 21.07           C
ATOM    569  H   ILE A  34      18.223   5.927  24.786  1.00 19.11           H
ATOM    570  HA  ILE A  34      16.635   5.108  22.877  1.00 18.18           H
ATOM    571  HB  ILE A  34      16.455   4.835  25.665  1.00 18.51           H
ATOM    572 1HG1 ILE A  34      17.124   2.823  23.842  1.00 19.59           H
ATOM    573 2HG1 ILE A  34      18.204   3.660  24.640  1.00 19.59           H
ATOM    574 1HG2 ILE A  34      14.280   4.663  24.816  1.00 17.93           H
ATOM    575 2HG2 ILE A  34      14.744   3.315  25.468  1.00 17.93           H
ATOM    576 3HG2 ILE A  34      14.746   3.470  23.904  1.00 17.93           H
ATOM    577 1HD1 ILE A  34      17.947   1.634  25.638  1.00 20.65           H
ATOM    578 2HD1 ILE A  34      16.402   1.869  25.799  1.00 20.65           H
ATOM    579 3HD1 ILE A  34      17.420   2.744  26.617  1.00 20.65           H
ATOM    580  N  AARG A  35      15.450   7.479  24.669  0.49 18.42           N
ATOM    581  N  BARG A  35      15.450   7.479  24.669  0.49 18.43           N
ATOM    582  CA AARG A  35      14.428   8.530  24.661  0.49 18.25           C
ATOM    583  CA BARG A  35      14.429   8.530  24.661  0.49 18.26           C
ATOM    584  C  AARG A  35      14.431   9.342  23.364  0.49 18.55           C
ATOM    585  C  BARG A  35      14.431   9.342  23.364  0.49 18.56           C
ATOM    586  O  AARG A  35      13.368   9.593  22.791  0.49 19.30           O
ATOM    587  O  BARG A  35      13.368   9.593  22.791  0.49 19.30           O
ATOM    588  CB AARG A  35      14.541   9.389  25.909  0.49 20.45           C
ATOM    589  CB BARG A  35      14.542   9.388  25.908  0.49 20.46           C
ATOM    590  CG AARG A  35      13.269  10.218  26.139  0.49 22.07           C
ATOM    591  CG BARG A  35      13.272  10.206  26.142  0.49 22.17           C
ATOM    592  CD AARG A  35      13.291  10.979  27.451  0.49 25.46           C
ATOM    593  CD BARG A  35      13.280  10.943  27.459  0.49 25.98           C
ATOM    594  NE AARG A  35      12.293  12.039  27.545  0.49 25.53           N
ATOM    595  NE BARG A  35      14.456  11.776  27.614  0.49 28.49           N
ATOM    596  CZ AARG A  35      12.209  12.877  28.552  0.49 22.73           C
ATOM    597  CZ BARG A  35      15.434  11.623  28.524  0.49 31.43           C
ATOM    598  NH1AARG A  35      11.252  13.795  28.535  0.49 23.19           N
ATOM    599  NH2AARG A  35      13.093  12.835  29.537  0.49 24.11           N
ATOM    600  NH1BARG A  35      15.479  10.590  29.344  0.49 29.35           N
ATOM    601  NH2BARG A  35      16.428  12.497  28.568  0.49 26.94           N
ATOM    602  H  AARG A  35      16.008   7.477  25.323  0.49 18.06           H
ATOM    603  H  BARG A  35      16.008   7.476  25.323  0.49 18.06           H
ATOM    604  HA AARG A  35      13.547   8.111  24.740  0.49 18.77           H
ATOM    605 1HB AARG A  35      14.680   8.818  26.680  0.49 19.56           H
ATOM    606 2HB AARG A  35      15.290   9.999  25.812  0.49 19.56           H
ATOM    607  HA BARG A  35      13.547   8.111  24.740  0.49 18.78           H
ATOM    608 1HB BARG A  35      14.683   8.817  26.679  0.49 19.57           H
ATOM    609 2HB BARG A  35      15.290   9.999  25.811  0.49 19.57           H
ATOM    610 1HG AARG A  35      13.179  10.864  25.422  0.49 22.53           H
ATOM    611 2HG AARG A  35      12.502   9.623  26.142  0.49 22.53           H
ATOM    612 1HG BARG A  35      13.182  10.862  25.431  0.49 22.65           H
ATOM    613 2HG BARG A  35      12.505   9.614  26.135  0.49 22.65           H
ATOM    614 1HD AARG A  35      13.089  10.347  28.162  0.49 25.17           H
ATOM    615 2HD AARG A  35      14.171  11.359  27.585  0.49 25.17           H
ATOM    616 1HD BARG A  35      12.498  11.516  27.506  0.49 25.90           H
ATOM    617 2HD BARG A  35      13.269  10.301  28.182  0.49 25.90           H
ATOM    618  HE AARG A  35      11.701  12.178  26.792  0.49 24.99           H
ATOM    619  HE BARG A  35      14.500  12.577  27.065  0.49 28.92           H
ATOM    620 1HH1AARG A  35      10.707  13.838  27.872  0.49 23.25           H
ATOM    621 2HH1AARG A  35      11.194  14.369  29.174  0.49 23.25           H
ATOM    622 1HH2AARG A  35      13.706  12.234  29.552  0.49 24.19           H
ATOM    623 2HH2AARG A  35      13.025  13.387  30.196  0.49 24.19           H
ATOM    624 1HH1BARG A  35      14.857  10.000  29.331  0.49 30.13           H
ATOM    625 2HH1BARG A  35      16.138  10.505  29.889  0.49 30.13           H
ATOM    626 1HH2BARG A  35      16.427  13.177  28.040  0.49 28.22           H
ATOM    627 2HH2BARG A  35      17.072  12.391  29.126  0.49 28.22           H
ATOM    628  N   ARG A  36      15.618   9.741  22.909  1.00 20.17           N
ATOM    629  CA  ARG A  36      15.729  10.519  21.685  1.00 21.56           C
ATOM    630  C   ARG A  36      15.259   9.680  20.508  1.00 19.61           C
ATOM    631  O   ARG A  36      14.574  10.202  19.614  1.00 21.43           O
ATOM    632  CB  ARG A  36      17.168  10.917  21.494  1.00 22.40           C
ATOM    633  CG  ARG A  36      17.689  11.987  22.418  1.00 29.32           C
ATOM    634  CD  ARG A  36      18.981  12.691  21.934  1.00 35.66           C
ATOM    635  NE  ARG A  36      20.118  11.752  21.864  1.00 36.16           N
ATOM    636  CZ  ARG A  36      20.958  11.517  22.867  1.00 42.95           C
ATOM    637  NH1 ARG A  36      20.833  12.180  24.022  1.00 36.44           N
ATOM    638  NH2 ARG A  36      21.922  10.602  22.713  1.00 37.05           N
ATOM    639  H   ARG A  36      16.368   9.575  23.293  1.00 19.82           H
ATOM    640  HA  ARG A  36      15.177  11.327  21.743  1.00 21.05           H
ATOM    641 1HB  ARG A  36      17.725  10.130  21.607  1.00 22.75           H
ATOM    642 2HB  ARG A  36      17.269  11.251  20.588  1.00 22.75           H
ATOM    643 1HG  ARG A  36      17.006  12.666  22.525  1.00 29.28           H
ATOM    644 2HG  ARG A  36      17.883  11.585  23.279  1.00 29.28           H
ATOM    645 1HD  ARG A  36      18.829  13.043  21.044  1.00 34.31           H
ATOM    646 2HD  ARG A  36      19.204  13.413  22.540  1.00 34.31           H
ATOM    647  HE  ARG A  36      20.362  11.417  20.987  1.00 37.64           H
ATOM    648 1HH1 ARG A  36      21.384  12.022  24.664  1.00 38.46           H
ATOM    649 2HH1 ARG A  36      20.204  12.753  24.134  1.00 38.46           H
ATOM    650 1HH2 ARG A  36      22.484  10.459  23.346  1.00 39.18           H
ATOM    651 2HH2 ARG A  36      22.005  10.190  21.963  1.00 39.18           H
ATOM    652  N   ALA A  37      15.574   8.404  20.524  1.00 19.22           N
ATOM    653  CA  ALA A  37      15.175   7.560  19.435  1.00 18.47           C
ATOM    654  C   ALA A  37      13.618   7.475  19.384  1.00 18.25           C
ATOM    655  O   ALA A  37      13.038   7.551  18.294  1.00 18.79           O
ATOM    656  CB  ALA A  37      15.720   6.223  19.528  1.00 20.40           C
ATOM    657  H   ALA A  37      16.017   8.007  21.145  1.00 19.12           H
ATOM    658  HA  ALA A  37      15.483   7.954  18.593  1.00 18.98           H
ATOM    659 1HB  ALA A  37      15.395   5.808  20.330  1.00 19.07           H
ATOM    660 2HB  ALA A  37      15.438   5.717  18.761  1.00 19.07           H
ATOM    661 3HB  ALA A  37      16.678   6.276  19.550  1.00 19.07           H
ATOM    662  N   LEU A  38      12.989   7.316  20.524  1.00 16.70           N
ATOM    663  CA  LEU A  38      11.533   7.271  20.567  1.00 17.16           C
ATOM    664  C   LEU A  38      10.954   8.602  20.061  1.00 16.99           C
ATOM    665  O   LEU A  38      10.005   8.605  19.292  1.00 18.12           O
ATOM    666  CB  LEU A  38      11.080   6.954  21.958  1.00 16.19           C
ATOM    667  CG  LEU A  38      11.422   5.543  22.459  1.00 16.86           C
ATOM    668  CD1 LEU A  38      11.233   5.441  23.927  1.00 17.91           C
ATOM    669  CD2 LEU A  38      10.630   4.514  21.785  1.00 16.84           C
ATOM    670  H   LEU A  38      13.372   7.230  21.288  1.00 17.25           H
ATOM    671  HA  LEU A  38      11.219   6.561  19.970  1.00 16.83           H
ATOM    672 1HB  LEU A  38      11.488   7.589  22.567  1.00 16.89           H
ATOM    673 2HB  LEU A  38      10.115   7.046  21.991  1.00 16.89           H
ATOM    674  HG  LEU A  38      12.356   5.361  22.271  1.00 16.96           H
ATOM    675 1HD1 LEU A  38      11.775   6.106  24.359  1.00 17.64           H
ATOM    676 2HD1 LEU A  38      11.501   4.565  24.214  1.00 17.64           H
ATOM    677 3HD1 LEU A  38      10.307   5.586  24.134  1.00 17.64           H
ATOM    678 1HD2 LEU A  38      10.797   4.556  20.840  1.00 16.90           H
ATOM    679 2HD2 LEU A  38       9.699   4.672  21.959  1.00 16.90           H
ATOM    680 3HD2 LEU A  38      10.884   3.652  22.121  1.00 16.90           H
ATOM    681  N  AMET A  39      11.485   9.726  20.597  0.51 16.48           N
ATOM    682  N  BMET A  39      11.554   9.695  20.484  0.49 20.68           N
ATOM    683  CA AMET A  39      11.032  11.065  20.215  0.51 16.95           C
ATOM    684  CA BMET A  39      10.949  10.957  20.154  0.49 20.57           C
ATOM    685  C  AMET A  39      11.106  11.179  18.695  0.51 17.48           C
ATOM    686  C  BMET A  39      11.126  11.253  18.697  0.49 18.88           C
ATOM    687  O  AMET A  39      10.150  11.597  18.051  0.51 23.31           O
ATOM    688  O  BMET A  39      10.234  11.876  18.112  0.49 17.69           O
ATOM    689  CB AMET A  39      11.879  12.147  20.913  0.51 18.21           C
ATOM    690  CB BMET A  39      11.362  12.063  21.116  0.49 22.19           C
ATOM    691  CG AMET A  39      11.616  12.325  22.426  0.51 17.24           C
ATOM    692  CG BMET A  39      10.574  11.976  22.422  0.49 22.80           C
ATOM    693  SD AMET A  39       9.908  12.693  22.831  0.51 18.35           S
ATOM    694  SD BMET A  39      11.143  13.147  23.682  0.49 32.89           S
ATOM    695  CE AMET A  39       9.817  14.307  22.167  0.51 22.89           C
ATOM    696  CE BMET A  39      10.312  12.580  25.523  0.49 26.76           C
ATOM    697  H  AMET A  39      12.113   9.727  21.185  0.51 16.73           H
ATOM    698  H  BMET A  39      12.273   9.731  20.954  0.49 19.69           H
ATOM    699  HA AMET A  39      10.100  11.176  20.493  0.51 17.24           H
ATOM    700 1HB AMET A  39      12.816  11.921  20.807  0.51 17.34           H
ATOM    701 2HB AMET A  39      11.704  12.999  20.483  0.51 17.34           H
ATOM    702  HA BMET A  39       9.987  10.852  20.294  0.49 20.60           H
ATOM    703 1HB BMET A  39      12.308  11.985  21.317  0.49 21.32           H
ATOM    704 2HB BMET A  39      11.178  12.925  20.707  0.49 21.32           H
ATOM    705 1HG AMET A  39      11.859  11.507  22.887  0.51 17.78           H
ATOM    706 2HG AMET A  39      12.160  13.059  22.752  0.51 17.78           H
ATOM    707 1HG BMET A  39       9.636  12.149  22.244  0.49 25.11           H
ATOM    708 2HG BMET A  39      10.683  11.083  22.785  0.49 25.11           H
ATOM    709 1HE AMET A  39      10.498  14.851  22.567  0.51 21.65           H
ATOM    710 2HE AMET A  39       9.946  14.263  21.217  0.51 21.65           H
ATOM    711 3HE AMET A  39       8.950  14.672  22.360  0.51 21.65           H
ATOM    712 1HE BMET A  39       9.379  12.402  25.397  0.49 28.76           H
ATOM    713 2HE BMET A  39      10.755  11.783  25.821  0.49 28.76           H
ATOM    714 3HE BMET A  39      10.442  13.285  26.159  0.49 28.76           H
ATOM    715  N   ASP A  40      12.235  10.793  18.106  1.00 19.68           N
ATOM    716  CA  ASP A  40      12.441  10.940  16.694  1.00 20.47           C
ATOM    717  C   ASP A  40      11.527  10.027  15.890  1.00 21.15           C
ATOM    718  O   ASP A  40      11.269  10.295  14.693  1.00 26.26           O
ATOM    719  CB  ASP A  40      13.862  10.721  16.321  1.00 22.30           C
ATOM    720  CG  ASP A  40      14.776  11.811  16.737  1.00 26.70           C
ATOM    721  OD1 ASP A  40      16.010  11.555  16.647  1.00 30.55           O
ATOM    722  OD2 ASP A  40      14.379  12.922  17.107  1.00 33.95           O
ATOM    723  H   ASP A  40      12.889  10.416  18.518  1.00 19.23           H
ATOM    724  HA  ASP A  40      12.218  11.862  16.443  1.00 20.84           H
ATOM    725 1HB  ASP A  40      14.168   9.899  16.738  1.00 21.70           H
ATOM    726 2HB  ASP A  40      13.917  10.635  15.357  1.00 21.70           H
ATOM    727  N   ALA A  41      11.006   8.975  16.506  1.00 19.90           N
ATOM    728  CA  ALA A  41      10.080   8.071  15.885  1.00 20.31           C
ATOM    729  C   ALA A  41       8.609   8.544  16.069  1.00 19.36           C
ATOM    730  O   ALA A  41       7.687   7.818  15.813  1.00 21.28           O
ATOM    731  CB  ALA A  41      10.233   6.659  16.447  1.00 20.67           C
ATOM    732  H   ALA A  41      11.194   8.757  17.315  1.00 20.37           H
ATOM    733  HA  ALA A  41      10.262   8.029  14.924  1.00 20.12           H
ATOM    734 1HB  ALA A  41      10.024   6.671  17.384  1.00 20.45           H
ATOM    735 2HB  ALA A  41       9.632   6.070  15.987  1.00 20.45           H
ATOM    736 3HB  ALA A  41      11.139   6.369  16.319  1.00 20.45           H
ATOM    737  N   ASP A  42       8.430   9.784  16.533  1.00 19.57           N
ATOM    738  CA  ASP A  42       7.116  10.370  16.721  1.00 18.73           C
ATOM    739  C   ASP A  42       6.309   9.704  17.815  1.00 17.03           C
ATOM    740  O   ASP A  42       5.103   9.742  17.782  1.00 18.90           O
ATOM    741  CB  ASP A  42       6.302  10.426  15.412  1.00 20.60           C
ATOM    742  CG  ASP A  42       5.376  11.604  15.328  1.00 21.67           C
ATOM    743  OD1 ASP A  42       4.366  11.488  14.581  1.00 25.94           O
ATOM    744  OD2 ASP A  42       5.507  12.600  16.071  1.00 25.06           O
ATOM    745  H   ASP A  42       9.068  10.315  16.756  1.00 19.31           H
ATOM    746  HA  ASP A  42       7.253  11.297  17.005  1.00 18.95           H
ATOM    747 1HB  ASP A  42       6.919  10.480  14.665  1.00 19.61           H
ATOM    748 2HB  ASP A  42       5.768   9.620  15.335  1.00 19.61           H
ATOM    749  N   VAL A  43       7.021   9.124  18.759  1.00 16.64           N
ATOM    750  CA  VAL A  43       6.321   8.664  19.954  1.00 15.49           C
ATOM    751  C   VAL A  43       5.956   9.870  20.754  1.00 15.91           C
ATOM    752  O   VAL A  43       6.732  10.837  20.907  1.00 17.79           O
ATOM    753  CB  VAL A  43       7.248   7.734  20.744  1.00 15.16           C
ATOM    754  CG1 VAL A  43       6.676   7.362  22.065  1.00 15.11           C
ATOM    755  CG2 VAL A  43       7.605   6.506  19.951  1.00 16.95           C
ATOM    756  H   VAL A  43       7.870   8.990  18.749  1.00 16.45           H
ATOM    757  HA  VAL A  43       5.508   8.175  19.707  1.00 15.76           H
ATOM    758  HB  VAL A  43       8.083   8.215  20.923  1.00 15.54           H
ATOM    759 1HG1 VAL A  43       6.549   8.153  22.592  1.00 15.15           H
ATOM    760 2HG1 VAL A  43       7.286   6.770  22.511  1.00 15.15           H
ATOM    761 3HG1 VAL A  43       5.835   6.920  21.927  1.00 15.15           H
ATOM    762 1HG2 VAL A  43       7.975   6.770  19.106  1.00 16.41           H
ATOM    763 2HG2 VAL A  43       6.813   5.983  19.815  1.00 16.41           H
ATOM    764 3HG2 VAL A  43       8.252   5.997  20.445  1.00 16.41           H
ATOM    765  N   ASN A  44       4.778   9.853  21.318  1.00 15.04           N
ATOM    766  CA  ASN A  44       4.280  10.934  22.129  1.00 15.41           C
ATOM    767  C   ASN A  44       5.294  11.197  23.253  1.00 15.43           C
ATOM    768  O   ASN A  44       5.831  10.289  23.850  1.00 15.47           O
ATOM    769  CB  ASN A  44       2.950  10.607  22.677  1.00 15.13           C
ATOM    770  CG  ASN A  44       2.569  11.585  23.610  1.00 19.21           C
ATOM    771  ND2 ASN A  44       1.991  12.653  23.110  1.00 27.73           N
ATOM    772  OD1 ASN A  44       2.764  11.426  24.830  1.00 20.39           O
ATOM    773  H   ASN A  44       4.223   9.201  21.243  1.00 15.37           H
ATOM    774  HA  ASN A  44       4.204  11.743  21.583  1.00 15.28           H
ATOM    775 1HB  ASN A  44       2.300  10.582  21.959  1.00 15.80           H
ATOM    776 2HB  ASN A  44       2.989   9.750  23.129  1.00 15.80           H
ATOM    777 1HD2 ASN A  44       1.680  13.365  23.707  1.00 25.10           H
ATOM    778 2HD2 ASN A  44       1.866  12.737  22.142  1.00 25.10           H
ATOM    779  N   LEU A  45       5.538  12.483  23.518  1.00 16.57           N
ATOM    780  CA  LEU A  45       6.503  12.873  24.491  1.00 17.50           C
ATOM    781  C   LEU A  45       6.380  12.205  25.843  1.00 16.42           C
ATOM    782  O   LEU A  45       7.346  11.766  26.415  1.00 17.28           O
ATOM    783  CB  LEU A  45       6.416  14.422  24.593  1.00 25.03           C
ATOM    784  CG  LEU A  45       6.950  15.119  25.743  1.00 29.15           C
ATOM    785  CD1 LEU A  45       8.484  15.000  25.420  1.00 34.60           C
ATOM    786  CD2 LEU A  45       6.684  16.573  25.798  1.00 33.88           C
ATOM    787  H   LEU A  45       5.141  13.141  23.132  1.00 16.52           H
ATOM    788  HA  LEU A  45       7.389  12.652  24.142  1.00 18.65           H
ATOM    789 1HB  LEU A  45       6.853  14.794  23.811  1.00 20.87           H
ATOM    790 2HB  LEU A  45       5.476  14.662  24.562  1.00 20.87           H
ATOM    791  HG  LEU A  45       6.747  14.668  26.582  1.00 29.97           H
ATOM    792 1HD1 LEU A  45       8.687  14.098  25.178  1.00 32.84           H
ATOM    793 2HD1 LEU A  45       8.990  15.251  26.197  1.00 32.84           H
ATOM    794 3HD1 LEU A  45       8.698  15.584  24.691  1.00 32.84           H
ATOM    795 1HD2 LEU A  45       5.749  16.707  25.977  1.00 32.07           H
ATOM    796 2HD2 LEU A  45       6.918  16.966  24.957  1.00 32.07           H
ATOM    797 3HD2 LEU A  45       7.209  16.960  26.503  1.00 32.07           H
ATOM    798  N   GLU A  46       5.158  12.144  26.353  1.00 15.46           N
ATOM    799  CA  GLU A  46       4.940  11.553  27.656  1.00 15.58           C
ATOM    800  C   GLU A  46       5.148  10.053  27.633  1.00 13.79           C
ATOM    801  O   GLU A  46       5.614   9.462  28.578  1.00 15.20           O
ATOM    802  CB  GLU A  46       3.567  11.937  28.148  1.00 16.70           C
ATOM    803  CG  GLU A  46       3.319  13.396  28.199  1.00 27.68           C
ATOM    804  CD  GLU A  46       1.817  13.773  28.282  1.00 30.65           C
ATOM    805  OE1 GLU A  46       1.335  14.472  27.402  1.00 38.78           O
ATOM    806  OE2 GLU A  46       1.129  13.336  29.225  1.00 38.51           O
ATOM    807  H   GLU A  46       4.447  12.427  25.960  1.00 15.75           H
ATOM    808  HA  GLU A  46       5.592  11.931  28.283  1.00 15.41           H
ATOM    809 1HB  GLU A  46       2.903  11.544  27.560  1.00 17.34           H
ATOM    810 2HB  GLU A  46       3.453  11.588  29.047  1.00 17.34           H
ATOM    811 1HG  GLU A  46       3.754  13.759  28.986  1.00 25.85           H
ATOM    812 2HG  GLU A  46       3.680  13.815  27.403  1.00 25.85           H
ATOM    813  N   VAL A  47       4.745   9.435  26.533  1.00 13.10           N
ATOM    814  CA  VAL A  47       4.991   8.015  26.357  1.00 13.21           C
ATOM    815  C   VAL A  47       6.460   7.723  26.377  1.00 13.31           C
ATOM    816  O   VAL A  47       6.899   6.774  26.988  1.00 13.62           O
ATOM    817  CB  VAL A  47       4.341   7.520  25.038  1.00 13.34           C
ATOM    818  CG1 VAL A  47       4.637   6.063  24.822  1.00 14.74           C
ATOM    819  CG2 VAL A  47       2.846   7.744  25.108  1.00 14.50           C
ATOM    820  H   VAL A  47       4.338   9.815  25.877  1.00 13.31           H
ATOM    821  HA  VAL A  47       4.575   7.525  27.098  1.00 13.24           H
ATOM    822  HB  VAL A  47       4.701   8.027  24.281  1.00 13.55           H
ATOM    823 1HG1 VAL A  47       5.582   5.941  24.711  1.00 14.33           H
ATOM    824 2HG1 VAL A  47       4.175   5.767  24.034  1.00 14.33           H
ATOM    825 3HG1 VAL A  47       4.329   5.567  25.585  1.00 14.33           H
ATOM    826 1HG2 VAL A  47       2.663   8.683  25.180  1.00 14.17           H
ATOM    827 2HG2 VAL A  47       2.503   7.285  25.876  1.00 14.17           H
ATOM    828 3HG2 VAL A  47       2.440   7.394  24.311  1.00 14.17           H
ATOM    829  N   ALA A  48       7.251   8.515  25.653  1.00 14.56           N
ATOM    830  CA  ALA A  48       8.694   8.302  25.576  1.00 14.81           C
ATOM    831  C   ALA A  48       9.336   8.467  26.961  1.00 13.88           C
ATOM    832  O   ALA A  48      10.209   7.671  27.300  1.00 15.16           O
ATOM    833  CB  ALA A  48       9.288   9.205  24.535  1.00 15.32           C
ATOM    834  H   ALA A  48       6.975   9.190  25.197  1.00 14.30           H
ATOM    835  HA  ALA A  48       8.855   7.379  25.288  1.00 14.67           H
ATOM    836 1HB  ALA A  48       9.139  10.117  24.794  1.00 14.98           H
ATOM    837 2HB  ALA A  48      10.230   9.030  24.473  1.00 14.98           H
ATOM    838 3HB  ALA A  48       8.865   9.029  23.692  1.00 14.98           H
ATOM    839  N   ARG A  49       8.946   9.476  27.677  1.00 15.16           N
ATOM    840  CA  ARG A  49       9.457   9.701  28.994  1.00 16.08           C
ATOM    841  C   ARG A  49       9.111   8.562  29.904  1.00 15.21           C
ATOM    842  O   ARG A  49       9.957   8.032  30.619  1.00 16.04           O
ATOM    843  CB  ARG A  49       8.937  11.014  29.571  1.00 17.63           C
ATOM    844  CG  ARG A  49       9.377  11.371  30.920  1.00 27.78           C
ATOM    845  CD  ARG A  49       8.334  11.789  31.994  1.00 35.49           C
ATOM    846  NE  ARG A  49       8.942  11.514  33.300  1.00 44.57           N
ATOM    847  CZ  ARG A  49       8.738  10.416  34.056  1.00 41.58           C
ATOM    848  NH1 ARG A  49       7.902   9.411  33.677  1.00 29.91           N
ATOM    849  NH2 ARG A  49       9.399  10.335  35.198  1.00 51.00           N
ATOM    850  H   ARG A  49       8.376  10.065  27.418  1.00 15.06           H
ATOM    851  HA  ARG A  49      10.434   9.762  28.950  1.00 16.03           H
ATOM    852 1HB  ARG A  49       9.213  11.732  28.981  1.00 17.92           H
ATOM    853 2HB  ARG A  49       7.968  10.971  29.590  1.00 17.92           H
ATOM    854 1HG  ARG A  49       9.863  10.616  31.286  1.00 27.31           H
ATOM    855 2HG  ARG A  49       9.990  12.117  30.833  1.00 27.31           H
ATOM    856 1HD  ARG A  49       8.150  12.738  31.925  1.00 36.11           H
ATOM    857 2HD  ARG A  49       7.523  11.268  31.895  1.00 36.11           H
ATOM    858  HE  ARG A  49       9.661  12.105  33.574  1.00 42.08           H
ATOM    859 1HH1 ARG A  49       7.477   9.456  32.931  1.00 33.51           H
ATOM    860 2HH1 ARG A  49       7.799   8.726  34.186  1.00 33.51           H
ATOM    861 1HH2 ARG A  49       9.927  10.971  35.437  1.00 48.44           H
ATOM    862 2HH2 ARG A  49       9.292   9.653  35.711  1.00 48.44           H
ATOM    863  N   ASP A  50       7.864   8.120  29.880  1.00 14.21           N
ATOM    864  CA  ASP A  50       7.468   6.996  30.713  1.00 14.36           C
ATOM    865  C   ASP A  50       8.173   5.713  30.369  1.00 13.93           C
ATOM    866  O   ASP A  50       8.546   4.944  31.238  1.00 14.83           O
ATOM    867  CB  ASP A  50       5.969   6.783  30.632  1.00 13.99           C
ATOM    868  CG  ASP A  50       5.157   7.794  31.394  1.00 15.22           C
ATOM    869  OD1 ASP A  50       3.907   7.645  31.308  1.00 17.01           O
ATOM    870  OD2 ASP A  50       5.697   8.634  32.099  1.00 17.25           O
ATOM    871  H   ASP A  50       7.234   8.450  29.397  1.00 14.52           H
ATOM    872  HA  ASP A  50       7.687   7.207  31.644  1.00 14.16           H
ATOM    873 1HB  ASP A  50       5.693   6.820  29.703  1.00 14.37           H
ATOM    874 2HB  ASP A  50       5.762   5.909  30.999  1.00 14.37           H
ATOM    875  N   PHE A  51       8.407   5.516  29.100  1.00 13.48           N
ATOM    876  CA  PHE A  51       9.075   4.313  28.606  1.00 13.68           C
ATOM    877  C   PHE A  51      10.454   4.229  29.199  1.00 14.48           C
ATOM    878  O   PHE A  51      10.860   3.164  29.707  1.00 15.20           O
ATOM    879  CB  PHE A  51       9.098   4.346  27.089  1.00 13.65           C
ATOM    880  CG  PHE A  51       9.682   3.132  26.433  1.00 13.59           C
ATOM    881  CD1 PHE A  51      11.022   2.878  26.373  1.00 14.18           C
ATOM    882  CD2 PHE A  51       8.842   2.262  25.836  1.00 16.55           C
ATOM    883  CE1 PHE A  51      11.511   1.771  25.712  1.00 15.50           C
ATOM    884  CE2 PHE A  51       9.326   1.144  25.249  1.00 18.64           C
ATOM    885  CZ  PHE A  51      10.691   0.915  25.147  1.00 17.82           C
ATOM    886  H   PHE A  51       8.192   6.069  28.477  1.00 13.65           H
ATOM    887  HA  PHE A  51       8.570   3.524  28.890  1.00 13.80           H
ATOM    888 1HB  PHE A  51       8.187   4.444  26.769  1.00 13.66           H
ATOM    889 2HB  PHE A  51       9.623   5.111  26.806  1.00 13.66           H
ATOM    890  HD1 PHE A  51      11.620   3.485  26.746  1.00 14.36           H
ATOM    891  HD2 PHE A  51       7.922   2.399  25.878  1.00 16.36           H
ATOM    892  HE1 PHE A  51      12.428   1.615  25.689  1.00 15.75           H
ATOM    893  HE2 PHE A  51       8.738   0.554  24.835  1.00 17.99           H
ATOM    894  HZ  PHE A  51      11.015   0.149  24.735  1.00 17.49           H
ATOM    895  N  AVAL A  52      11.195   5.335  29.152  0.41 14.88           N
ATOM    896  N  BVAL A  52      11.256   5.292  29.101  0.59 15.22           N
ATOM    897  CA AVAL A  52      12.574   5.370  29.596  0.41 16.29           C
ATOM    898  CA BVAL A  52      12.584   5.186  29.643  0.59 16.12           C
ATOM    899  C  AVAL A  52      12.655   5.198  31.126  0.41 16.51           C
ATOM    900  C  BVAL A  52      12.601   5.108  31.139  0.59 16.32           C
ATOM    901  O  AVAL A  52      13.596   4.621  31.638  0.41 17.38           O
ATOM    902  O  BVAL A  52      13.450   4.420  31.710  0.59 17.84           O
ATOM    903  CB AVAL A  52      13.274   6.665  29.021  0.41 15.88           C
ATOM    904  CB BVAL A  52      13.574   6.167  29.053  0.59 16.94           C
ATOM    905  CG1AVAL A  52      14.686   6.806  29.551  0.41 21.21           C
ATOM    906  CG2AVAL A  52      13.327   6.605  27.505  0.41 20.32           C
ATOM    907  CG1BVAL A  52      13.694   5.987  27.590  0.59 18.15           C
ATOM    908  CG2BVAL A  52      13.196   7.620  29.417  0.59 15.90           C
ATOM    909  H  AVAL A  52      10.908   6.092  28.862  0.41 15.15           H
ATOM    910  H  BVAL A  52      11.049   6.050  28.751  0.59 15.27           H
ATOM    911  HA AVAL A  52      13.038   4.601  29.202  0.41 15.97           H
ATOM    912  HB AVAL A  52      12.763   7.457  29.285  0.41 17.19           H
ATOM    913  HA BVAL A  52      12.918   4.312  29.352  0.59 16.15           H
ATOM    914  HB BVAL A  52      14.456   5.987  29.442  0.59 16.53           H
ATOM    915 1HG1AVAL A  52      14.653   7.012  30.488  0.41 19.69           H
ATOM    916 2HG1AVAL A  52      15.132   7.509  29.075  0.41 19.69           H
ATOM    917 3HG1AVAL A  52      15.145   5.974  29.415  0.41 19.69           H
ATOM    918 1HG2AVAL A  52      12.433   6.592  27.159  0.41 19.09           H
ATOM    919 2HG2AVAL A  52      13.786   5.802  27.247  0.41 19.09           H
ATOM    920 3HG2AVAL A  52      13.798   7.372  27.176  0.41 19.09           H
ATOM    921 1HG1BVAL A  52      13.974   5.085  27.411  0.59 17.91           H
ATOM    922 2HG1BVAL A  52      14.349   6.602  27.254  0.59 17.91           H
ATOM    923 3HG1BVAL A  52      12.843   6.154  27.179  0.59 17.91           H
ATOM    924 1HG2BVAL A  52      13.195   7.715  30.372  0.59 16.23           H
ATOM    925 2HG2BVAL A  52      12.325   7.815  29.065  0.59 16.23           H
ATOM    926 3HG2BVAL A  52      13.844   8.210  29.029  0.59 16.23           H
ATOM    927  N   GLU A  53      11.679   5.771  31.814  1.00 16.56           N
ATOM    928  CA  GLU A  53      11.631   5.619  33.268  1.00 17.88           C
ATOM    929  C   GLU A  53      11.330   4.158  33.597  1.00 18.00           C
ATOM    930  O   GLU A  53      11.884   3.647  34.545  1.00 19.67           O
ATOM    931  CB  GLU A  53      10.654   6.611  33.880  1.00 20.13           C
ATOM    932  CG  GLU A  53      11.212   8.025  33.699  1.00 28.84           C
ATOM    933  CD  GLU A  53      12.689   8.242  34.139  1.00 37.75           C
ATOM    934  OE1 GLU A  53      13.092   7.676  35.208  1.00 42.71           O
ATOM    935  OE2 GLU A  53      13.455   8.968  33.412  1.00 44.23           O
ATOM    936  H   GLU A  53      11.067   6.269  31.472  1.00 16.78           H
ATOM    937  HA  GLU A  53      12.518   5.814  33.632  1.00 18.11           H
ATOM    938 1HB  GLU A  53       9.799   6.551  33.428  1.00 19.83           H
ATOM    939 2HB  GLU A  53      10.557   6.432  34.829  1.00 19.83           H
ATOM    940 1HG  GLU A  53      11.150   8.267  32.763  1.00 28.93           H
ATOM    941 2HG  GLU A  53      10.669   8.629  34.224  1.00 28.93           H
ATOM    942  N   ARG A  54      10.446   3.512  32.852  1.00 17.04           N
ATOM    943  CA  ARG A  54      10.155   2.137  33.066  1.00 18.12           C
ATOM    944  C   ARG A  54      11.380   1.283  32.901  1.00 17.96           C
ATOM    945  O   ARG A  54      11.707   0.393  33.689  1.00 19.88           O
ATOM    946  CB  ARG A  54       9.025   1.687  32.154  1.00 19.82           C
ATOM    947  CG  ARG A  54       8.490   0.248  32.317  1.00 23.35           C
ATOM    948  CD AARG A  54       8.091  -0.162  33.641  0.58 21.43           C
ATOM    949  CD BARG A  54       7.392   0.152  33.329  0.42 29.01           C
ATOM    950  NE AARG A  54       7.501  -1.472  33.613  0.58 28.31           N
ATOM    951  NE BARG A  54       6.612  -1.081  33.411  0.42 26.30           N
ATOM    952  CZ AARG A  54       6.996  -2.086  34.701  0.58 27.26           C
ATOM    953  CZ BARG A  54       5.621  -1.497  32.617  0.42 27.83           C
ATOM    954  NH1AARG A  54       7.012  -1.511  35.896  0.58 23.25           N
ATOM    955  NH2AARG A  54       6.383  -3.234  34.611  0.58 32.17           N
ATOM    956  NH1BARG A  54       5.299  -0.945  31.453  0.42 27.49           N
ATOM    957  NH2BARG A  54       5.014  -2.619  32.962  0.42 34.76           N
ATOM    958  H   ARG A  54      10.001   3.867  32.207  1.00 17.59           H
ATOM    959  HA  ARG A  54       9.840   2.027  33.986  1.00 18.22           H
ATOM    960 1HB  ARG A  54       8.274   2.286  32.289  1.00 19.21           H
ATOM    961 2HB  ARG A  54       9.331   1.771  31.237  1.00 19.21           H
ATOM    962 1HG  ARG A  54       7.945   0.003  31.554  1.00 23.40           H
ATOM    963 2HG  ARG A  54       9.241  -0.366  32.312  1.00 23.40           H
ATOM    964 1HD AARG A  54       8.867  -0.185  34.223  0.58 23.47           H
ATOM    965 2HD AARG A  54       7.432   0.462  33.983  0.58 23.47           H
ATOM    966 1HD BARG A  54       7.784   0.295  34.206  0.42 27.15           H
ATOM    967 2HD BARG A  54       6.761   0.866  33.149  0.42 27.15           H
ATOM    968  HE AARG A  54       7.576  -1.984  32.792  0.58 26.28           H
ATOM    969  HE BARG A  54       6.826  -1.657  34.161  0.42 27.44           H
ATOM    970 1HH1AARG A  54       6.680  -1.922  36.576  0.58 24.46           H
ATOM    971 2HH1AARG A  54       7.371  -0.737  36.003  0.58 24.46           H
ATOM    972 1HH2AARG A  54       6.091  -3.627  35.315  0.58 30.83           H
ATOM    973 2HH2AARG A  54       6.366  -3.645  33.854  0.58 30.83           H
ATOM    974 1HH1BARG A  54       5.674  -0.216  31.201  0.42 27.81           H
ATOM    975 2HH1BARG A  54       4.680  -1.298  30.971  0.42 27.81           H
ATOM    976 1HH2BARG A  54       4.416  -2.964  32.449  0.42 33.02           H
ATOM    977 2HH2BARG A  54       5.232  -3.020  33.692  0.42 33.02           H
ATOM    978  N   VAL A  55      12.070   1.490  31.805  1.00 16.76           N
ATOM    979  CA  VAL A  55      13.303   0.753  31.540  1.00 17.19           C
ATOM    980  C   VAL A  55      14.283   0.951  32.632  1.00 18.05           C
ATOM    981  O   VAL A  55      14.913  -0.002  33.113  1.00 19.67           O
ATOM    982  CB  VAL A  55      13.871   1.119  30.167  1.00 16.68           C
ATOM    983  CG1 VAL A  55      15.268   0.460  29.955  1.00 17.56           C
ATOM    984  CG2 VAL A  55      12.921   0.628  29.026  1.00 17.66           C
ATOM    985  H   VAL A  55      11.856   2.056  31.194  1.00 17.20           H
ATOM    986  HA  VAL A  55      13.086  -0.202  31.517  1.00 17.17           H
ATOM    987  HB  VAL A  55      13.966   2.093  30.097  1.00 17.16           H
ATOM    988 1HG1 VAL A  55      15.550   0.616  29.051  1.00 17.34           H
ATOM    989 2HG1 VAL A  55      15.195  -0.482  30.117  1.00 17.34           H
ATOM    990 3HG1 VAL A  55      15.899   0.851  30.564  1.00 17.34           H
ATOM    991 1HG2 VAL A  55      12.048   1.005  29.151  1.00 17.38           H
ATOM    992 2HG2 VAL A  55      12.869  -0.331  29.059  1.00 17.38           H
ATOM    993 3HG2 VAL A  55      13.279   0.904  28.180  1.00 17.38           H
ATOM    994  N  AARG A  56      14.428   2.192  33.076  0.48 18.30           N
ATOM    995  N  BARG A  56      14.472   2.176  33.056  0.52 17.53           N
ATOM    996  CA AARG A  56      15.380   2.544  34.136  0.48 20.08           C
ATOM    997  CA BARG A  56      15.456   2.416  34.087  0.52 18.52           C
ATOM    998  C  AARG A  56      15.084   1.729  35.400  0.48 21.09           C
ATOM    999  C  BARG A  56      15.065   1.668  35.359  0.52 20.29           C
ATOM   1000  O  AARG A  56      15.976   1.148  36.004  0.48 23.97           O
ATOM   1001  O  BARG A  56      15.883   0.972  35.932  0.52 21.51           O
ATOM   1002  CB AARG A  56      15.236   4.061  34.473  0.48 20.71           C
ATOM   1003  CB BARG A  56      15.581   3.908  34.343  0.52 20.67           C
ATOM   1004  CG AARG A  56      16.425   4.682  35.272  0.48 23.16           C
ATOM   1005  CG BARG A  56      16.532   4.258  35.454  0.52 23.07           C
ATOM   1006  CD AARG A  56      16.209   6.146  35.767  0.48 23.19           C
ATOM   1007  CD BARG A  56      16.232   5.626  35.992  0.52 27.73           C
ATOM   1008  NE AARG A  56      15.913   7.093  34.700  0.48 27.45           N
ATOM   1009  NE BARG A  56      15.004   5.577  36.764  0.52 32.41           N
ATOM   1010  CZ AARG A  56      16.811   7.819  34.024  0.48 32.03           C
ATOM   1011  CZ BARG A  56      14.961   5.459  38.073  0.52 29.46           C
ATOM   1012  NH1AARG A  56      18.090   7.762  34.298  0.48 35.91           N
ATOM   1013  NH2AARG A  56      16.413   8.613  33.049  0.48 35.99           N
ATOM   1014  NH1BARG A  56      16.094   5.417  38.756  0.52 32.59           N
ATOM   1015  NH2BARG A  56      13.800   5.388  38.685  0.52 34.57           N
ATOM   1016  H  AARG A  56      13.982   2.864  32.775  0.48 18.71           H
ATOM   1017  H  BARG A  56      14.063   2.876  32.767  0.52 17.94           H
ATOM   1018  HA AARG A  56      16.298   2.363  33.844  0.48 20.07           H
ATOM   1019 1HB AARG A  56      15.170   4.554  33.641  0.48 20.66           H
ATOM   1020 2HB AARG A  56      14.431   4.194  34.994  0.48 20.66           H
ATOM   1021  HA BARG A  56      16.327   2.081  33.790  0.52 19.15           H
ATOM   1022 1HB BARG A  56      15.902   4.330  33.532  0.52 19.67           H
ATOM   1023 2HB BARG A  56      14.708   4.260  34.570  0.52 19.67           H
ATOM   1024 1HG AARG A  56      16.578   4.135  36.058  0.48 22.70           H
ATOM   1025 2HG AARG A  56      17.217   4.672  34.712  0.48 22.70           H
ATOM   1026 1HG BARG A  56      16.445   3.619  36.177  0.52 23.66           H
ATOM   1027 2HG BARG A  56      17.439   4.257  35.110  0.52 23.66           H
ATOM   1028 1HD AARG A  56      15.459   6.156  36.382  0.48 24.23           H
ATOM   1029 2HD AARG A  56      17.008   6.443  36.229  0.48 24.23           H
ATOM   1030 1HD BARG A  56      16.963   5.927  36.551  0.52 27.83           H
ATOM   1031 2HD BARG A  56      16.102   6.238  35.250  0.52 27.83           H
ATOM   1032  HE AARG A  56      15.051   6.983  34.270  0.48 27.53           H
ATOM   1033  HE BARG A  56      14.189   5.852  36.315  0.52 30.73           H
ATOM   1034 1HH1AARG A  56      18.376   7.270  34.942  0.48 34.90           H
ATOM   1035 2HH1AARG A  56      18.641   8.269  33.875  0.48 34.90           H
ATOM   1036 1HH2AARG A  56      15.580   8.663  32.845  0.48 35.00           H
ATOM   1037 2HH2AARG A  56      16.987   9.097  32.629  0.48 35.00           H
ATOM   1038 1HH1BARG A  56      16.074   5.349  39.612  0.52 31.67           H
ATOM   1039 2HH1BARG A  56      16.851   5.456  38.352  0.52 31.67           H
ATOM   1040 1HH2BARG A  56      13.771   5.330  39.543  0.52 33.07           H
ATOM   1041 2HH2BARG A  56      13.070   5.425  38.232  0.52 33.07           H
ATOM   1042  N   GLU A  57      13.820   1.781  35.804  1.00 21.50           N
ATOM   1043  CA  GLU A  57      13.399   1.136  37.039  1.00 22.50           C
ATOM   1044  C   GLU A  57      13.552  -0.361  36.946  1.00 22.19           C
ATOM   1045  O   GLU A  57      14.034  -1.029  37.872  1.00 25.64           O
ATOM   1046  CB  GLU A  57      11.983   1.526  37.424  1.00 28.43           C
ATOM   1047  CG  GLU A  57      10.876   1.717  36.356  1.00 41.89           C
ATOM   1048  CD  GLU A  57       9.439   2.055  36.924  1.00 49.53           C
ATOM   1049  OE1 GLU A  57       8.724   3.114  36.570  1.00 48.17           O
ATOM   1050  OE2 GLU A  57       8.993   1.213  37.731  1.00 52.20           O
ATOM   1051  H   GLU A  57      13.199   2.212  35.400  1.00 21.39           H
ATOM   1052  HA  GLU A  57      13.990   1.439  37.760  1.00 23.47           H
ATOM   1053 1HB  GLU A  57      11.659   0.856  38.046  1.00 26.51           H
ATOM   1054 2HB  GLU A  57      12.045   2.373  37.894  1.00 26.51           H
ATOM   1055 1HG  GLU A  57      11.128   2.429  35.759  1.00 41.14           H
ATOM   1056 2HG  GLU A  57      10.794   0.884  35.864  1.00 41.14           H
ATOM   1057  N   GLU A  58      13.164  -0.897  35.798  1.00 23.27           N
ATOM   1058  CA  GLU A  58      13.215  -2.345  35.625  1.00 22.94           C
ATOM   1059  C   GLU A  58      14.648  -2.851  35.570  1.00 23.72           C
ATOM   1060  O   GLU A  58      14.963  -3.896  36.129  1.00 25.87           O
ATOM   1061  CB  GLU A  58      12.433  -2.792  34.414  1.00 24.31           C
ATOM   1062  CG  GLU A  58      10.926  -2.749  34.618  1.00 26.52           C
ATOM   1063  CD  GLU A  58      10.502  -3.849  35.576  1.00 41.49           C
ATOM   1064  OE1 GLU A  58       9.385  -4.377  35.397  1.00 48.84           O
ATOM   1065  OE2 GLU A  58      11.314  -4.260  36.441  1.00 43.12           O
ATOM   1066  H   GLU A  58      12.873  -0.460  35.117  1.00 22.90           H
ATOM   1067  HA  GLU A  58      12.798  -2.760  36.409  1.00 23.46           H
ATOM   1068 1HB  GLU A  58      12.650  -2.206  33.672  1.00 23.72           H
ATOM   1069 2HB  GLU A  58      12.682  -3.703  34.196  1.00 23.72           H
ATOM   1070 1HG  GLU A  58      10.672  -1.889  34.987  1.00 29.55           H
ATOM   1071 2HG  GLU A  58      10.483  -2.895  33.765  1.00 29.55           H
ATOM   1072  N   ALA A  59      15.487  -2.149  34.843  1.00 20.68           N
ATOM   1073  CA  ALA A  59      16.895  -2.481  34.727  1.00 21.49           C
ATOM   1074  C   ALA A  59      17.605  -2.415  36.054  1.00 23.88           C
ATOM   1075  O   ALA A  59      18.393  -3.302  36.426  1.00 26.17           O
ATOM   1076  CB  ALA A  59      17.561  -1.663  33.679  1.00 21.22           C
ATOM   1077  H   ALA A  59      15.265  -1.455  34.387  1.00 21.71           H
ATOM   1078  HA  ALA A  59      16.955  -3.413  34.429  1.00 21.77           H
ATOM   1079 1HB  ALA A  59      17.576  -0.744  33.957  1.00 21.43           H
ATOM   1080 2HB  ALA A  59      18.459  -1.982  33.557  1.00 21.43           H
ATOM   1081 3HB  ALA A  59      17.072  -1.748  32.857  1.00 21.43           H
ATOM   1082  N   LEU A  60      17.337  -1.354  36.807  1.00 23.21           N
ATOM   1083  CA  LEU A  60      17.929  -1.278  38.134  1.00 25.28           C
ATOM   1084  C   LEU A  60      17.387  -2.369  39.059  1.00 26.40           C
ATOM   1085  O   LEU A  60      18.155  -2.947  39.835  1.00 29.78           O
ATOM   1086  CB  LEU A  60      17.726   0.099  38.749  1.00 26.66           C
ATOM   1087  CG  LEU A  60      18.441   1.241  38.065  1.00 27.43           C
ATOM   1088  CD1 LEU A  60      17.898   2.560  38.486  1.00 30.04           C
ATOM   1089  CD2 LEU A  60      19.935   1.147  38.293  1.00 29.21           C
ATOM   1090  H   LEU A  60      16.841  -0.688  36.583  1.00 23.93           H
ATOM   1091  HA  LEU A  60      18.895  -1.422  38.052  1.00 25.38           H
ATOM   1092 1HB  LEU A  60      16.777   0.300  38.734  1.00 25.96           H
ATOM   1093 2HB  LEU A  60      18.035   0.072  39.667  1.00 25.96           H
ATOM   1094  HG  LEU A  60      18.296   1.163  37.108  1.00 28.14           H
ATOM   1095 1HD1 LEU A  60      16.959   2.591  38.291  1.00 29.18           H
ATOM   1096 2HD1 LEU A  60      18.354   3.256  38.008  1.00 29.18           H
ATOM   1097 3HD1 LEU A  60      18.038   2.668  39.431  1.00 29.18           H
ATOM   1098 1HD2 LEU A  60      20.258   0.314  37.946  1.00 28.74           H
ATOM   1099 2HD2 LEU A  60      20.110   1.202  39.235  1.00 28.74           H
ATOM   1100 3HD2 LEU A  60      20.363   1.877  37.839  1.00 28.74           H
ATOM   1101  N   GLY A  61      16.144  -2.791  38.872  1.00 27.04           N
ATOM   1102  CA  GLY A  61      15.552  -3.867  39.638  1.00 29.27           C
ATOM   1103  C   GLY A  61      16.248  -5.167  39.320  1.00 28.27           C
ATOM   1104  O   GLY A  61      16.332  -6.037  40.171  1.00 36.00           O
ATOM   1105  H   GLY A  61      15.608  -2.453  38.291  1.00 27.48           H
ATOM   1106 1HA  GLY A  61      15.643  -3.686  40.587  1.00 28.44           H
ATOM   1107 2HA  GLY A  61      14.611  -3.949  39.421  1.00 28.44           H
ATOM   1108  N   LYS A  62      16.750  -5.311  38.094  1.00 27.76           N
ATOM   1109  CA  LYS A  62      17.520  -6.477  37.619  1.00 28.45           C
ATOM   1110  C   LYS A  62      19.005  -6.303  37.864  1.00 27.92           C
ATOM   1111  O   LYS A  62      19.804  -7.042  37.331  1.00 30.90           O
ATOM   1112  CB  LYS A  62      17.302  -6.723  36.096  1.00 28.26           C
ATOM   1113  CG  LYS A  62      15.883  -7.145  35.818  1.00 31.60           C
ATOM   1114  CD  LYS A  62      15.652  -7.119  34.315  1.00 35.70           C
ATOM   1115  CE  LYS A  62      14.211  -7.341  33.880  1.00 36.66           C
ATOM   1116  NZ  LYS A  62      14.033  -7.453  32.412  1.00 39.79           N
ATOM   1117  H   LYS A  62      16.659  -4.714  37.482  1.00 28.09           H
ATOM   1118  HA  LYS A  62      17.226  -7.276  38.102  1.00 28.16           H
ATOM   1119 1HB  LYS A  62      17.481  -5.904  35.610  1.00 28.81           H
ATOM   1120 2HB  LYS A  62      17.892  -7.432  35.796  1.00 28.81           H
ATOM   1121 1HG  LYS A  62      15.744  -8.051  36.136  1.00 31.84           H
ATOM   1122 2HG  LYS A  62      15.263  -6.534  36.244  1.00 31.84           H
ATOM   1123 1HD  LYS A  62      15.925  -6.250  33.983  1.00 35.01           H
ATOM   1124 2HD  LYS A  62      16.196  -7.810  33.907  1.00 35.01           H
ATOM   1125 1HE  LYS A  62      13.895  -8.167  34.281  1.00 37.24           H
ATOM   1126 2HE  LYS A  62      13.670  -6.599  34.193  1.00 37.24           H
ATOM   1127 1HZ  LYS A  62      14.229  -6.630  31.976  1.00 39.01           H
ATOM   1128 2HZ  LYS A  62      14.622  -8.132  32.072  1.00 39.01           H
ATOM   1129 3HZ  LYS A  62      13.129  -7.704  32.215  1.00 39.01           H
ATOM   1130  N   GLN A  63      19.380  -5.310  38.681  1.00 27.11           N
ATOM   1131  CA  GLN A  63      20.797  -5.107  39.050  1.00 28.89           C
ATOM   1132  C   GLN A  63      21.724  -4.880  37.854  1.00 26.73           C
ATOM   1133  O   GLN A  63      22.830  -5.393  37.807  1.00 28.64           O
ATOM   1134  CB  GLN A  63      21.280  -6.239  39.986  1.00 31.00           C
ATOM   1135  CG  GLN A  63      20.440  -6.287  41.296  1.00 36.05           C
ATOM   1136  CD  GLN A  63      20.928  -7.353  42.263  1.00 45.94           C
ATOM   1137  NE2 GLN A  63      21.113  -6.983  43.523  1.00 54.14           N
ATOM   1138  OE1 GLN A  63      21.113  -8.499  41.874  1.00 53.07           O
ATOM   1139  H   GLN A  63      18.848  -4.737  39.034  1.00 27.80           H
ATOM   1140  HA  GLN A  63      20.837  -4.284  39.580  1.00 28.52           H
ATOM   1141 1HB  GLN A  63      21.191  -7.093  39.537  1.00 30.37           H
ATOM   1142 2HB  GLN A  63      22.207  -6.081  40.226  1.00 30.37           H
ATOM   1143 1HG  GLN A  63      20.510  -5.427  41.739  1.00 37.36           H
ATOM   1144 2HG  GLN A  63      19.515  -6.475  41.078  1.00 37.36           H
ATOM   1145 1HE2 GLN A  63      21.262  -7.577  44.127  1.00 52.17           H
ATOM   1146 2HE2 GLN A  63      21.106  -6.150  43.735  1.00 52.17           H
ATOM   1147  N   VAL A  64      21.263  -4.046  36.911  1.00 25.17           N
ATOM   1148  CA  VAL A  64      22.022  -3.782  35.717  1.00 23.46           C
ATOM   1149  C   VAL A  64      23.431  -3.281  35.941  1.00 22.31           C
ATOM   1150  O   VAL A  64      24.325  -3.587  35.185  1.00 26.24           O
ATOM   1151  CB  VAL A  64      21.234  -2.905  34.757  1.00 22.98           C
ATOM   1152  CG1 VAL A  64      21.175  -1.463  35.244  1.00 26.33           C
ATOM   1153  CG2 VAL A  64      21.858  -2.950  33.363  1.00 22.88           C
ATOM   1154  H   VAL A  64      20.515  -3.623  36.958  1.00 25.15           H
ATOM   1155  HA  VAL A  64      22.124  -4.644  35.263  1.00 23.48           H
ATOM   1156  HB  VAL A  64      20.317  -3.243  34.686  1.00 23.60           H
ATOM   1157 1HG1 VAL A  64      20.842  -1.452  36.144  1.00 25.34           H
ATOM   1158 2HG1 VAL A  64      20.585  -0.967  34.672  1.00 25.34           H
ATOM   1159 3HG1 VAL A  64      22.055  -1.082  35.213  1.00 25.34           H
ATOM   1160 1HG2 VAL A  64      21.953  -3.864  33.087  1.00 22.93           H
ATOM   1161 2HG2 VAL A  64      22.720  -2.525  33.387  1.00 22.93           H
ATOM   1162 3HG2 VAL A  64      21.287  -2.482  32.749  1.00 22.93           H
ATOM   1163  N   LEU A  65      23.668  -2.527  36.990  1.00 26.87           N
ATOM   1164  CA  LEU A  65      25.009  -1.983  37.228  1.00 26.06           C
ATOM   1165  C   LEU A  65      25.983  -2.987  37.765  1.00 28.38           C
ATOM   1166  O   LEU A  65      27.180  -2.741  37.780  1.00 31.21           O
ATOM   1167  CB  LEU A  65      24.977  -0.754  38.119  1.00 30.03           C
ATOM   1168  CG  LEU A  65      24.144   0.410  37.537  1.00 32.04           C
ATOM   1169  CD1 LEU A  65      24.211   1.604  38.515  1.00 35.87           C
ATOM   1170  CD2 LEU A  65      24.691   0.789  36.210  1.00 33.03           C
ATOM   1171  H   LEU A  65      23.084  -2.304  37.580  1.00 25.46           H
ATOM   1172  HA  LEU A  65      25.370  -1.695  36.364  1.00 27.58           H
ATOM   1173 1HB  LEU A  65      24.593  -0.997  38.975  1.00 27.93           H
ATOM   1174 2HB  LEU A  65      25.884  -0.435  38.245  1.00 27.93           H
ATOM   1175  HG  LEU A  65      23.219   0.136  37.434  1.00 32.74           H
ATOM   1176 1HD1 LEU A  65      23.953   1.310  39.392  1.00 34.89           H
ATOM   1177 2HD1 LEU A  65      23.617   2.292  38.209  1.00 34.89           H
ATOM   1178 3HD1 LEU A  65      25.112   1.935  38.534  1.00 34.89           H
ATOM   1179 1HD2 LEU A  65      24.510   0.088  35.579  1.00 32.99           H
ATOM   1180 2HD2 LEU A  65      25.639   0.920  36.289  1.00 32.99           H
ATOM   1181 3HD2 LEU A  65      24.272   1.601  35.920  1.00 32.99           H
ATOM   1182  N   GLU A  66      25.457  -4.106  38.231  1.00 25.46           N
ATOM   1183  CA  GLU A  66      26.328  -5.217  38.695  1.00 28.15           C
ATOM   1184  C   GLU A  66      26.529  -6.193  37.594  1.00 28.21           C
ATOM   1185  O   GLU A  66      27.429  -7.034  37.695  1.00 30.38           O
ATOM   1186  CB  GLU A  66      25.627  -5.976  39.809  1.00 31.86           C
ATOM   1187  CG  GLU A  66      25.418  -5.204  41.096  1.00 36.89           C
ATOM   1188  CD  GLU A  66      25.044  -6.104  42.278  1.00 47.25           C
ATOM   1189  OE1 GLU A  66      25.773  -7.086  42.567  1.00 53.62           O
ATOM   1190  OE2 GLU A  66      24.028  -5.818  42.926  1.00 50.28           O
ATOM   1191  H   GLU A  66      24.615  -4.267  38.297  1.00 26.98           H
ATOM   1192  HA  GLU A  66      27.193  -4.883  39.011  1.00 28.42           H
ATOM   1193 1HB  GLU A  66      24.751  -6.249  39.495  1.00 30.28           H
ATOM   1194 2HB  GLU A  66      26.152  -6.763  40.024  1.00 30.28           H
ATOM   1195 1HG  GLU A  66      26.244  -4.746  41.322  1.00 38.36           H
ATOM   1196 2HG  GLU A  66      24.707  -4.558  40.970  1.00 38.36           H
ATOM   1197  N   SER A  67      25.687  -6.209  36.578  1.00 24.92           N
ATOM   1198  CA  SER A  67      25.748  -7.212  35.533  1.00 21.58           C
ATOM   1199  C   SER A  67      27.013  -7.193  34.734  1.00 21.58           C
ATOM   1200  O   SER A  67      27.511  -6.147  34.343  1.00 23.57           O
ATOM   1201  CB  SER A  67      24.559  -7.005  34.571  1.00 23.03           C
ATOM   1202  OG  SER A  67      24.566  -8.011  33.563  1.00 23.01           O
ATOM   1203  H   SER A  67      25.056  -5.636  36.466  1.00 24.92           H
ATOM   1204  HA  SER A  67      25.656  -8.097  35.941  1.00 22.57           H
ATOM   1205 1HB  SER A  67      23.731  -7.067  35.074  1.00 22.13           H
ATOM   1206 2HB  SER A  67      24.632  -6.133  34.153  1.00 22.13           H
ATOM   1207  HG  SER A  67      24.188  -8.628  33.950  1.00 23.06           H
ATOM   1208  N   LEU A  68      27.511  -8.405  34.470  1.00 23.78           N
ATOM   1209  CA  LEU A  68      28.613  -8.589  33.584  1.00 22.99           C
ATOM   1210  C   LEU A  68      28.200  -8.534  32.119  1.00 23.38           C
ATOM   1211  O   LEU A  68      29.020  -8.453  31.238  1.00 26.14           O
ATOM   1212  CB  LEU A  68      29.274  -9.953  33.905  1.00 25.18           C
ATOM   1213  CG  LEU A  68      29.671 -10.124  35.374  1.00 28.87           C
ATOM   1214  CD1 LEU A  68      29.976 -11.497  35.636  1.00 34.99           C
ATOM   1215  CD2 LEU A  68      30.882  -9.211  35.533  1.00 35.04           C
ATOM   1216  H   LEU A  68      27.206  -9.137  34.802  1.00 22.98           H
ATOM   1217  HA  LEU A  68      29.275  -7.883  33.735  1.00 23.72           H
ATOM   1218 1HB  LEU A  68      28.650 -10.661  33.682  1.00 24.38           H
ATOM   1219 2HB  LEU A  68      30.075 -10.047  33.365  1.00 24.38           H
ATOM   1220  HG  LEU A  68      28.961  -9.828  35.962  1.00 30.50           H
ATOM   1221 1HD1 LEU A  68      29.222 -12.044  35.405  1.00 33.13           H
ATOM   1222 2HD1 LEU A  68      30.168 -11.587  36.573  1.00 33.13           H
ATOM   1223 3HD1 LEU A  68      30.740 -11.750  35.115  1.00 33.13           H
ATOM   1224 1HD2 LEU A  68      30.632  -8.309  35.324  1.00 33.22           H
ATOM   1225 2HD2 LEU A  68      31.581  -9.505  34.945  1.00 33.22           H
ATOM   1226 3HD2 LEU A  68      31.183  -9.258  36.444  1.00 33.22           H
ATOM   1227  N   THR A  69      26.882  -8.573  31.832  1.00 21.57           N
ATOM   1228  CA  THR A  69      26.340  -8.489  30.461  1.00 20.89           C
ATOM   1229  C   THR A  69      25.118  -7.527  30.486  1.00 19.24           C
ATOM   1230  O   THR A  69      24.001  -7.899  30.194  1.00 19.77           O
ATOM   1231  CB  THR A  69      25.910  -9.837  29.932  1.00 22.69           C
ATOM   1232  CG2 THR A  69      27.025 -10.879  29.969  1.00 26.06           C
ATOM   1233  OG1 THR A  69      24.915 -10.410  30.760  1.00 25.77           O
ATOM   1234  H   THR A  69      26.269  -8.655  32.427  1.00 21.86           H
ATOM   1235  HA  THR A  69      27.018  -8.125  29.856  1.00 21.06           H
ATOM   1236  HB  THR A  69      25.581  -9.756  29.023  1.00 22.41           H
ATOM   1237 1HG2 THR A  69      26.690 -11.731  29.681  1.00 25.18           H
ATOM   1238 2HG2 THR A  69      27.376 -10.966  30.857  1.00 25.18           H
ATOM   1239 3HG2 THR A  69      27.736 -10.612  29.380  1.00 25.18           H
ATOM   1240  N   PRO A  70      25.390  -6.274  30.766  1.00 19.09           N
ATOM   1241  CA  PRO A  70      24.329  -5.297  30.923  1.00 18.71           C
ATOM   1242  C   PRO A  70      23.524  -5.108  29.643  1.00 17.66           C
ATOM   1243  O   PRO A  70      22.340  -4.785  29.727  1.00 18.82           O
ATOM   1244  CB  PRO A  70      25.071  -4.041  31.328  1.00 20.51           C
ATOM   1245  CG  PRO A  70      26.453  -4.210  30.803  1.00 20.38           C
ATOM   1246  CD  PRO A  70      26.738  -5.677  30.986  1.00 20.51           C
ATOM   1247  HA  PRO A  70      23.726  -5.566  31.648  1.00 18.95           H
ATOM   1248 1HB  PRO A  70      24.643  -3.266  30.932  1.00 19.39           H
ATOM   1249 2HB  PRO A  70      25.080  -3.970  32.296  1.00 19.39           H
ATOM   1250 1HG  PRO A  70      26.483  -3.962  29.865  1.00 20.43           H
ATOM   1251 2HG  PRO A  70      27.069  -3.672  31.324  1.00 20.43           H
ATOM   1252 1HD  PRO A  70      27.368  -5.984  30.316  1.00 19.65           H
ATOM   1253 2HD  PRO A  70      27.050  -5.857  31.886  1.00 19.65           H
ATOM   1254  N   ALA A  71      24.116  -5.289  28.489  1.00 18.63           N
ATOM   1255  CA  ALA A  71      23.341  -5.110  27.269  1.00 19.33           C
ATOM   1256  C   ALA A  71      22.187  -6.076  27.225  1.00 18.54           C
ATOM   1257  O   ALA A  71      21.104  -5.745  26.707  1.00 19.71           O
ATOM   1258  CB  ALA A  71      24.205  -5.311  26.016  1.00 21.53           C
ATOM   1259  H   ALA A  71      24.939  -5.508  28.372  1.00 18.56           H
ATOM   1260  HA  ALA A  71      22.981  -4.200  27.246  1.00 19.49           H
ATOM   1261 1HB  ALA A  71      24.503  -6.224  25.990  1.00 20.03           H
ATOM   1262 2HB  ALA A  71      23.676  -5.118  25.239  1.00 20.03           H
ATOM   1263 3HB  ALA A  71      24.959  -4.721  26.059  1.00 20.03           H
ATOM   1264  N   GLU A  72      22.388  -7.280  27.706  1.00 19.83           N
ATOM   1265  CA  GLU A  72      21.299  -8.249  27.693  1.00 20.72           C
ATOM   1266  C   GLU A  72      20.165  -7.921  28.638  1.00 18.51           C
ATOM   1267  O   GLU A  72      18.992  -8.171  28.384  1.00 18.20           O
ATOM   1268  CB  GLU A  72      21.832  -9.630  28.016  1.00 23.80           C
ATOM   1269  CG  GLU A  72      23.011 -10.059  27.263  1.00 30.19           C
ATOM   1270  CD  GLU A  72      22.871  -9.916  25.803  1.00 32.32           C
ATOM   1271  OE1 GLU A  72      23.950  -9.823  25.126  1.00 46.95           O
ATOM   1272  OE2 GLU A  72      21.741 -10.028  25.326  1.00 36.25           O
ATOM   1273  H   GLU A  72      23.124  -7.563  28.048  1.00 19.72           H
ATOM   1274  HA  GLU A  72      20.918  -8.276  26.792  1.00 20.69           H
ATOM   1275 1HB  GLU A  72      22.070  -9.654  28.956  1.00 22.61           H
ATOM   1276 2HB  GLU A  72      21.130 -10.277  27.846  1.00 22.61           H
ATOM   1277 1HG  GLU A  72      23.779  -9.534  27.538  1.00 29.16           H
ATOM   1278 2HG  GLU A  72      23.179 -10.998  27.447  1.00 29.16           H
ATOM   1279  N   VAL A  73      20.532  -7.349  29.770  1.00 17.76           N
ATOM   1280  CA  VAL A  73      19.568  -6.897  30.717  1.00 17.18           C
ATOM   1281  C  AVAL A  73      18.765  -5.715  30.087  0.59 16.15           C
ATOM   1282  C  BVAL A  73      18.699  -5.782  30.130  0.41 16.41           C
ATOM   1283  O  AVAL A  73      17.533  -5.679  30.161  0.59 18.21           O
ATOM   1284  O  BVAL A  73      17.465  -5.839  30.227  0.41 18.18           O
ATOM   1285  CB  VAL A  73      20.222  -6.416  31.989  1.00 18.54           C
ATOM   1286  CG1 VAL A  73      19.259  -5.798  32.947  1.00 21.34           C
ATOM   1287  CG2 VAL A  73      20.921  -7.572  32.692  1.00 21.79           C
ATOM   1288  H   VAL A  73      21.348  -7.209  30.000  1.00 17.81           H
ATOM   1289  HA  VAL A  73      18.967  -7.637  30.943  1.00 17.20           H
ATOM   1290  HB  VAL A  73      20.899  -5.744  31.767  1.00 18.46           H
ATOM   1291 1HG1 VAL A  73      18.885  -5.002  32.563  1.00 20.51           H
ATOM   1292 2HG1 VAL A  73      19.728  -5.574  33.754  1.00 20.51           H
ATOM   1293 3HG1 VAL A  73      18.563  -6.430  33.140  1.00 20.51           H
ATOM   1294 1HG2 VAL A  73      21.571  -7.956  32.102  1.00 20.80           H
ATOM   1295 2HG2 VAL A  73      20.262  -8.230  32.929  1.00 20.80           H
ATOM   1296 3HG2 VAL A  73      21.349  -7.240  33.484  1.00 20.80           H
ATOM   1297  N  AILE A  74      19.458  -4.789  29.454  0.59 17.57           N
ATOM   1298  N  BILE A  74      19.348  -4.823  29.491  0.41 15.32           N
ATOM   1299  CA AILE A  74      18.757  -3.707  28.771  0.59 15.86           C
ATOM   1300  CA BILE A  74      18.650  -3.736  28.849  0.41 15.79           C
ATOM   1301  C  AILE A  74      17.839  -4.261  27.705  0.59 17.09           C
ATOM   1302  C  BILE A  74      17.860  -4.212  27.669  0.41 15.06           C
ATOM   1303  O  AILE A  74      16.659  -3.872  27.600  0.59 17.08           O
ATOM   1304  O  BILE A  74      16.776  -3.692  27.438  0.41 14.00           O
ATOM   1305  CB AILE A  74      19.764  -2.661  28.276  0.59 17.34           C
ATOM   1306  CB BILE A  74      19.621  -2.588  28.533  0.41 14.99           C
ATOM   1307  CG1AILE A  74      20.466  -1.996  29.457  0.59 19.00           C
ATOM   1308  CG2AILE A  74      19.082  -1.611  27.416  0.59 20.59           C
ATOM   1309  CG1BILE A  74      20.181  -2.013  29.830  0.41 16.93           C
ATOM   1310  CG2BILE A  74      18.921  -1.517  27.729  0.41 16.78           C
ATOM   1311  CD1AILE A  74      19.517  -1.296  30.439  0.59 20.42           C
ATOM   1312  CD1BILE A  74      21.519  -1.300  29.604  0.41 20.05           C
ATOM   1313  H  AILE A  74      20.315  -4.758  29.407  0.59 16.73           H
ATOM   1314  H  BILE A  74      20.204  -4.785  29.414  0.41 15.72           H
ATOM   1315  HA AILE A  74      18.178  -3.264  29.422  0.59 16.78           H
ATOM   1316  HB AILE A  74      20.433  -3.110  27.736  0.59 17.06           H
ATOM   1317  HA BILE A  74      18.002  -3.382  29.491  0.41 15.36           H
ATOM   1318  HB BILE A  74      20.357  -2.940  28.007  0.41 15.82           H
ATOM   1319 1HG1AILE A  74      20.956  -2.669  29.953  0.59 18.96           H
ATOM   1320 2HG1AILE A  74      21.082  -1.329  29.116  0.59 18.96           H
ATOM   1321 1HG2AILE A  74      18.744  -2.022  26.619  0.59 19.66           H
ATOM   1322 2HG2AILE A  74      19.724  -0.934  27.187  0.59 19.66           H
ATOM   1323 3HG2AILE A  74      18.359  -1.218  27.912  0.59 19.66           H
ATOM   1324 1HG1BILE A  74      19.555  -1.362  30.182  0.41 17.22           H
ATOM   1325 2HG1BILE A  74      20.321  -2.724  30.472  0.41 17.22           H
ATOM   1326 1HG2BILE A  74      18.679  -1.874  26.871  0.41 16.26           H
ATOM   1327 2HG2BILE A  74      19.522  -0.777  27.609  0.41 16.26           H
ATOM   1328 3HG2BILE A  74      18.137  -1.229  28.200  0.41 16.26           H
ATOM   1329 1HD1AILE A  74      20.034  -0.925  31.157  0.59 20.06           H
ATOM   1330 2HD1AILE A  74      18.890  -1.933  30.787  0.59 20.06           H
ATOM   1331 3HD1AILE A  74      19.051  -0.595  29.978  0.59 20.06           H
ATOM   1332 1HD1BILE A  74      21.817  -0.929  30.438  0.41 19.11           H
ATOM   1333 2HD1BILE A  74      21.399  -0.603  28.957  0.41 19.11           H
ATOM   1334 3HD1BILE A  74      22.156  -1.946  29.291  0.41 19.11           H
ATOM   1335  N   LEU A  75      18.365  -5.169  26.893  1.00 15.91           N
ATOM   1336  CA  LEU A  75      17.557  -5.721  25.798  1.00 16.11           C
ATOM   1337  C   LEU A  75      16.270  -6.289  26.360  1.00 16.80           C
ATOM   1338  O   LEU A  75      15.176  -6.035  25.812  1.00 17.27           O
ATOM   1339  CB  LEU A  75      18.334  -6.819  25.132  1.00 17.70           C
ATOM   1340  CG  LEU A  75      17.633  -7.622  24.042  1.00 21.19           C
ATOM   1341  CD1 LEU A  75      17.276  -6.676  22.934  1.00 26.93           C
ATOM   1342  CD2 LEU A  75      18.448  -8.769  23.536  1.00 23.49           C
ATOM   1343  H   LEU A  75      19.159  -5.492  26.960  1.00 16.02           H
ATOM   1344  HA  LEU A  75      17.348  -5.020  25.147  1.00 16.55           H
ATOM   1345 1HB  LEU A  75      19.121  -6.422  24.726  1.00 17.17           H
ATOM   1346 2HB  LEU A  75      18.612  -7.450  25.814  1.00 17.17           H
ATOM   1347  HG  LEU A  75      16.808  -7.987  24.397  1.00 22.20           H
ATOM   1348 1HD1 LEU A  75      16.671  -6.010  23.267  1.00 25.36           H
ATOM   1349 2HD1 LEU A  75      16.855  -7.171  22.227  1.00 25.36           H
ATOM   1350 3HD1 LEU A  75      18.077  -6.259  22.607  1.00 25.36           H
ATOM   1351 1HD2 LEU A  75      18.638  -9.359  24.269  1.00 23.10           H
ATOM   1352 2HD2 LEU A  75      19.266  -8.428  23.168  1.00 23.10           H
ATOM   1353 3HD2 LEU A  75      17.948  -9.231  22.861  1.00 23.10           H
ATOM   1354  N   ALA A  76      16.353  -7.091  27.397  1.00 17.16           N
ATOM   1355  CA  ALA A  76      15.171  -7.706  27.989  1.00 18.95           C
ATOM   1356  C   ALA A  76      14.188  -6.682  28.455  1.00 17.06           C
ATOM   1357  O   ALA A  76      12.982  -6.846  28.315  1.00 16.96           O
ATOM   1358  CB  ALA A  76      15.569  -8.627  29.166  1.00 20.74           C
ATOM   1359  H   ALA A  76      17.088  -7.301  27.791  1.00 17.54           H
ATOM   1360  HA  ALA A  76      14.731  -8.259  27.310  1.00 18.56           H
ATOM   1361 1HB  ALA A  76      15.956  -8.090  29.861  1.00 19.51           H
ATOM   1362 2HB  ALA A  76      14.781  -9.067  29.493  1.00 19.51           H
ATOM   1363 3HB  ALA A  76      16.205  -9.275  28.856  1.00 19.51           H
ATOM   1364  N  ATHR A  77      14.716  -5.652  29.064  0.54 15.82           N
ATOM   1365  N  BTHR A  77      14.683  -5.661  29.134  0.46 16.13           N
ATOM   1366  CA ATHR A  77      13.892  -4.647  29.663  0.54 16.54           C
ATOM   1367  CA BTHR A  77      13.791  -4.668  29.701  0.46 16.39           C
ATOM   1368  C  ATHR A  77      13.160  -3.824  28.595  0.54 15.00           C
ATOM   1369  C  BTHR A  77      13.182  -3.772  28.617  0.46 14.70           C
ATOM   1370  O  ATHR A  77      11.948  -3.568  28.729  0.54 17.54           O
ATOM   1371  O  BTHR A  77      12.035  -3.306  28.727  0.46 14.73           O
ATOM   1372  CB ATHR A  77      14.772  -3.781  30.524  0.54 17.02           C
ATOM   1373  CB BTHR A  77      14.459  -3.808  30.823  0.46 15.35           C
ATOM   1374  CG2ATHR A  77      13.945  -2.797  31.293  0.54 18.53           C
ATOM   1375  OG1ATHR A  77      15.426  -4.580  31.509  0.54 20.06           O
ATOM   1376  CG2BTHR A  77      14.962  -4.653  32.016  0.46 14.94           C
ATOM   1377  OG1BTHR A  77      15.583  -3.076  30.323  0.46 17.85           O
ATOM   1378  H  ATHR A  77      15.560  -5.510  29.144  0.54 16.34           H
ATOM   1379  H  BTHR A  77      15.518  -5.522  29.285  0.46 16.44           H
ATOM   1380  HA ATHR A  77      13.222  -5.073  30.239  0.54 16.17           H
ATOM   1381  HB ATHR A  77      15.422  -3.307  29.982  0.54 17.25           H
ATOM   1382  HA BTHR A  77      13.045  -5.142  30.126  0.46 15.76           H
ATOM   1383  HB BTHR A  77      13.804  -3.180  31.164  0.46 16.13           H
ATOM   1384 1HG2ATHR A  77      14.497  -2.324  31.918  0.54 18.13           H
ATOM   1385 2HG2ATHR A  77      13.255  -3.261  31.774  0.54 18.13           H
ATOM   1386 3HG2ATHR A  77      13.538  -2.169  30.694  0.54 18.13           H
ATOM   1387 1HG2BTHR A  77      15.505  -4.107  32.589  0.46 15.07           H
ATOM   1388 2HG2BTHR A  77      15.491  -5.387  31.698  0.46 15.07           H
ATOM   1389 3HG2BTHR A  77      14.214  -4.978  32.519  0.46 15.07           H
ATOM   1390  N   VAL A  78      13.911  -3.474  27.551  1.00 14.53           N
ATOM   1391  CA  VAL A  78      13.342  -2.740  26.468  1.00 14.83           C
ATOM   1392  C   VAL A  78      12.292  -3.572  25.734  1.00 14.97           C
ATOM   1393  O   VAL A  78      11.252  -3.069  25.357  1.00 15.05           O
ATOM   1394  CB  VAL A  78      14.440  -2.260  25.520  1.00 15.47           C
ATOM   1395  CG1 VAL A  78      13.884  -1.676  24.208  1.00 16.81           C
ATOM   1396  CG2 VAL A  78      15.317  -1.229  26.229  1.00 15.64           C
ATOM   1397  H   VAL A  78      14.742  -3.673  27.456  1.00 14.73           H
ATOM   1398  HA  VAL A  78      12.896  -1.943  26.824  1.00 14.93           H
ATOM   1399  HB  VAL A  78      15.009  -3.023  25.284  1.00 15.29           H
ATOM   1400 1HG1 VAL A  78      13.421  -2.364  23.726  1.00 16.42           H
ATOM   1401 2HG1 VAL A  78      14.616  -1.348  23.681  1.00 16.42           H
ATOM   1402 3HG1 VAL A  78      13.283  -0.958  24.417  1.00 16.42           H
ATOM   1403 1HG2 VAL A  78      15.615  -1.583  27.068  1.00 15.61           H
ATOM   1404 2HG2 VAL A  78      14.800  -0.434  26.378  1.00 15.61           H
ATOM   1405 3HG2 VAL A  78      16.072  -1.027  25.672  1.00 15.61           H
ATOM   1406  N   TYR A  79      12.541  -4.870  25.543  1.00 15.17           N
ATOM   1407  CA  TYR A  79      11.557  -5.744  24.953  1.00 15.74           C
ATOM   1408  C   TYR A  79      10.247  -5.675  25.733  1.00 16.03           C
ATOM   1409  O   TYR A  79       9.162  -5.515  25.175  1.00 15.67           O
ATOM   1410  CB  TYR A  79      12.122  -7.162  24.932  1.00 16.47           C
ATOM   1411  CG  TYR A  79      11.101  -8.153  24.484  1.00 20.97           C
ATOM   1412  CD1 TYR A  79      10.789  -8.345  23.181  1.00 26.71           C
ATOM   1413  CD2 TYR A  79      10.356  -8.812  25.440  1.00 22.76           C
ATOM   1414  CE1 TYR A  79       9.767  -9.261  22.826  1.00 33.80           C
ATOM   1415  CE2 TYR A  79       9.360  -9.747  25.113  1.00 31.31           C
ATOM   1416  CZ  TYR A  79       9.054  -9.906  23.820  1.00 32.76           C
ATOM   1417  OH  TYR A  79       7.975 -10.789  23.494  1.00 37.63           O
ATOM   1418  H   TYR A  79      13.280  -5.259  25.748  1.00 15.27           H
ATOM   1419  HA  TYR A  79      11.382  -5.464  24.031  1.00 15.84           H
ATOM   1420 1HB  TYR A  79      12.868  -7.195  24.313  1.00 16.59           H
ATOM   1421 2HB  TYR A  79      12.415  -7.404  25.824  1.00 16.59           H
ATOM   1422  HD1 TYR A  79      11.258  -7.893  22.517  1.00 27.19           H
ATOM   1423  HD2 TYR A  79      10.556  -8.672  26.338  1.00 24.43           H
ATOM   1424  HE1 TYR A  79       9.548  -9.391  21.932  1.00 32.06           H
ATOM   1425  HE2 TYR A  79       8.857 -10.160  25.778  1.00 29.69           H
ATOM   1426  N  AGLU A  80      10.334  -5.826  27.050  0.51 15.11           N
ATOM   1427  N  BGLU A  80      10.356  -5.794  27.048  0.49 16.03           N
ATOM   1428  CA AGLU A  80       9.141  -5.781  27.875  0.51 16.44           C
ATOM   1429  CA BGLU A  80       9.189  -5.785  27.903  0.49 17.41           C
ATOM   1430  C  AGLU A  80       8.430  -4.453  27.778  0.51 16.55           C
ATOM   1431  C  BGLU A  80       8.425  -4.454  27.882  0.49 17.30           C
ATOM   1432  O  AGLU A  80       7.203  -4.401  27.622  0.51 15.77           O
ATOM   1433  O  BGLU A  80       7.177  -4.427  27.930  0.49 18.72           O
ATOM   1434  CB AGLU A  80       9.423  -6.053  29.345  0.51 19.44           C
ATOM   1435  CB BGLU A  80       9.556  -6.160  29.340  0.49 20.89           C
ATOM   1436  CG AGLU A  80       9.892  -7.471  29.633  0.51 23.69           C
ATOM   1437  CG BGLU A  80       8.327  -6.271  30.215  0.49 21.25           C
ATOM   1438  CD AGLU A  80       8.852  -8.504  29.315  0.51 28.40           C
ATOM   1439  CD BGLU A  80       8.546  -6.857  31.615  0.49 29.03           C
ATOM   1440  OE1AGLU A  80       9.283  -9.623  29.031  0.51 28.71           O
ATOM   1441  OE2AGLU A  80       7.614  -8.217  29.405  0.51 29.49           O
ATOM   1442  OE1BGLU A  80       9.703  -7.141  32.024  0.49 39.04           O
ATOM   1443  OE2BGLU A  80       7.527  -7.104  32.313  0.49 32.39           O
ATOM   1444  H  AGLU A  80      11.065  -5.959  27.483  0.51 15.71           H
ATOM   1445  H  BGLU A  80      11.101  -5.886  27.468  0.49 16.41           H
ATOM   1446  HA AGLU A  80       8.519  -6.468  27.560  0.51 16.82           H
ATOM   1447 1HB AGLU A  80      10.119  -5.448  29.646  0.51 18.17           H
ATOM   1448 2HB AGLU A  80       8.613  -5.897  29.855  0.51 18.17           H
ATOM   1449  HA BGLU A  80       8.572  -6.473  27.579  0.49 17.84           H
ATOM   1450 1HB BGLU A  80      10.014  -7.016  29.342  0.49 18.87           H
ATOM   1451 2HB BGLU A  80      10.131  -5.472  29.712  0.49 18.87           H
ATOM   1452 1HG AGLU A  80      10.681  -7.659  29.104  0.51 23.97           H
ATOM   1453 2HG AGLU A  80      10.094  -7.541  30.577  0.51 23.97           H
ATOM   1454 1HG BGLU A  80       7.949  -5.388  30.330  0.49 23.17           H
ATOM   1455 2HG BGLU A  80       7.686  -6.842  29.764  0.49 23.17           H
ATOM   1456  N   ALA A  81       9.193  -3.371  27.827  1.00 15.82           N
ATOM   1457  CA  ALA A  81       8.593  -2.058  27.778  1.00 15.73           C
ATOM   1458  C   ALA A  81       7.897  -1.830  26.433  1.00 15.28           C
ATOM   1459  O   ALA A  81       6.841  -1.229  26.363  1.00 15.24           O
ATOM   1460  CB  ALA A  81       9.613  -1.031  28.080  1.00 17.10           C
ATOM   1461  H   ALA A  81      10.052  -3.375  27.860  1.00 16.25           H
ATOM   1462  HA  ALA A  81       7.908  -2.000  28.477  1.00 15.94           H
ATOM   1463 1HB  ALA A  81      10.283  -1.042  27.392  1.00 16.16           H
ATOM   1464 2HB  ALA A  81       9.188  -0.171  28.107  1.00 16.16           H
ATOM   1465 3HB  ALA A  81      10.013  -1.224  28.931  1.00 16.16           H
ATOM   1466  N   LEU A  82       8.491  -2.303  25.337  1.00 14.51           N
ATOM   1467  CA  LEU A  82       7.905  -2.238  24.018  1.00 14.40           C
ATOM   1468  C   LEU A  82       6.612  -3.027  24.018  1.00 14.16           C
ATOM   1469  O   LEU A  82       5.599  -2.544  23.536  1.00 14.53           O
ATOM   1470  CB  LEU A  82       8.849  -2.717  22.939  1.00 14.51           C
ATOM   1471  CG  LEU A  82      10.043  -1.877  22.565  1.00 15.46           C
ATOM   1472  CD1 LEU A  82      10.960  -2.697  21.690  1.00 16.45           C
ATOM   1473  CD2 LEU A  82       9.610  -0.619  21.855  1.00 16.96           C
ATOM   1474  H   LEU A  82       9.267  -2.674  25.342  1.00 14.68           H
ATOM   1475  HA  LEU A  82       7.680  -1.305  23.823  1.00 14.40           H
ATOM   1476 1HB  LEU A  82       9.192  -3.582  23.213  1.00 14.56           H
ATOM   1477 2HB  LEU A  82       8.329  -2.832  22.128  1.00 14.56           H
ATOM   1478  HG  LEU A  82      10.524  -1.625  23.369  1.00 15.78           H
ATOM   1479 1HD1 LEU A  82      11.220  -3.491  22.164  1.00 16.17           H
ATOM   1480 2HD1 LEU A  82      11.736  -2.176  21.476  1.00 16.17           H
ATOM   1481 3HD1 LEU A  82      10.492  -2.936  20.887  1.00 16.17           H
ATOM   1482 1HD2 LEU A  82       9.039  -0.108  22.432  1.00 16.55           H
ATOM   1483 2HD2 LEU A  82       9.136  -0.861  21.055  1.00 16.55           H
ATOM   1484 3HD2 LEU A  82      10.390  -0.107  21.629  1.00 16.55           H
ATOM   1485  N  ALYS A  83       6.686  -4.270  24.387  0.49 14.02           N
ATOM   1486  N  BLYS A  83       6.660  -4.269  24.534  0.51 14.60           N
ATOM   1487  CA ALYS A  83       5.490  -5.082  24.383  0.49 14.14           C
ATOM   1488  CA BLYS A  83       5.496  -5.194  24.615  0.51 15.83           C
ATOM   1489  C  ALYS A  83       4.363  -4.475  25.252  0.49 15.26           C
ATOM   1490  C  BLYS A  83       4.366  -4.401  25.226  0.51 13.91           C
ATOM   1491  O  ALYS A  83       3.177  -4.578  24.878  0.49 16.32           O
ATOM   1492  O  BLYS A  83       3.229  -4.361  24.713  0.51 14.43           O
ATOM   1493  CB ALYS A  83       5.884  -6.500  24.797  0.49 13.73           C
ATOM   1494  CB BLYS A  83       5.815  -6.439  25.517  0.51 16.55           C
ATOM   1495  CG ALYS A  83       4.771  -7.475  24.958  0.49 17.47           C
ATOM   1496  CG BLYS A  83       4.617  -7.391  25.705  0.51 22.85           C
ATOM   1497  CD ALYS A  83       5.262  -8.651  25.832  0.49 22.77           C
ATOM   1498  CD BLYS A  83       4.898  -8.553  26.683  0.51 24.74           C
ATOM   1499  CE ALYS A  83       5.323  -8.172  27.304  0.49 28.22           C
ATOM   1500  CE BLYS A  83       3.743  -9.574  26.718  0.51 29.78           C
ATOM   1501  NZ ALYS A  83       3.976  -8.357  27.971  0.49 35.76           N
ATOM   1502  NZ BLYS A  83       4.160 -10.896  27.238  0.51 36.26           N
ATOM   1503  H  ALYS A  83       7.398  -4.669  24.656  0.49 14.10           H
ATOM   1504  H  BLYS A  83       7.378  -4.617  24.853  0.51 14.82           H
ATOM   1505  HA ALYS A  83       5.155  -5.130  23.463  0.49 14.27           H
ATOM   1506 1HB ALYS A  83       6.483  -6.857  24.124  0.49 14.44           H
ATOM   1507 2HB ALYS A  83       6.355  -6.446  25.643  0.49 14.44           H
ATOM   1508  HA BLYS A  83       5.234  -5.494  23.719  0.51 15.33           H
ATOM   1509 1HB BLYS A  83       6.536  -6.943  25.108  0.51 16.89           H
ATOM   1510 2HB BLYS A  83       6.084  -6.132  26.395  0.51 16.89           H
ATOM   1511 1HG ALYS A  83       4.019  -7.053  25.403  0.49 17.83           H
ATOM   1512 2HG ALYS A  83       4.510  -7.812  24.088  0.49 17.83           H
ATOM   1513 1HG BLYS A  83       3.863  -6.892  26.051  0.51 21.84           H
ATOM   1514 2HG BLYS A  83       4.390  -7.778  24.844  0.51 21.84           H
ATOM   1515 1HD ALYS A  83       4.630  -9.382  25.782  0.49 22.79           H
ATOM   1516 2HD ALYS A  83       6.146  -8.931  25.550  0.49 22.79           H
ATOM   1517 1HD BLYS A  83       5.705  -9.014  26.404  0.51 25.54           H
ATOM   1518 2HD BLYS A  83       5.013  -8.194  27.577  0.51 25.54           H
ATOM   1519 1HE ALYS A  83       5.975  -8.702  27.787  0.49 28.84           H
ATOM   1520 2HE ALYS A  83       5.552  -7.232  27.345  0.49 28.84           H
ATOM   1521 1HE BLYS A  83       3.055  -9.240  27.312  0.51 30.23           H
ATOM   1522 2HE BLYS A  83       3.389  -9.696  25.827  0.51 30.23           H
ATOM   1523 1HZ ALYS A  83       3.310  -7.825  27.530  0.49 33.72           H
ATOM   1524 2HZ ALYS A  83       3.714  -9.280  27.933  0.49 33.72           H
ATOM   1525 3HZ ALYS A  83       4.028  -8.090  28.892  0.49 33.72           H
ATOM   1526 1HZ BLYS A  83       5.010 -11.145  26.868  0.51 34.47           H
ATOM   1527 2HZ BLYS A  83       4.254 -10.849  28.194  0.51 34.47           H
ATOM   1528 3HZ BLYS A  83       3.510 -11.567  27.024  0.51 34.47           H
ATOM   1529  N   GLU A  84       4.674  -3.867  26.392  1.00 14.43           N
ATOM   1530  CA  GLU A  84       3.668  -3.160  27.177  1.00 15.87           C
ATOM   1531  C   GLU A  84       3.167  -1.901  26.441  1.00 15.50           C
ATOM   1532  O   GLU A  84       1.937  -1.699  26.361  1.00 16.21           O
ATOM   1533  CB  GLU A  84       4.213  -2.784  28.511  1.00 18.39           C
ATOM   1534  CG  GLU A  84       4.438  -3.902  29.422  1.00 23.19           C
ATOM   1535  CD  GLU A  84       3.219  -4.813  29.726  1.00 28.31           C
ATOM   1536  OE1 GLU A  84       2.056  -4.401  29.517  1.00 25.68           O
ATOM   1537  OE2 GLU A  84       3.374  -5.962  30.148  1.00 37.25           O
ATOM   1538  H   GLU A  84       5.459  -3.875  26.744  1.00 14.80           H
ATOM   1539  HA  GLU A  84       2.899  -3.751  27.311  1.00 16.02           H
ATOM   1540 1HB  GLU A  84       5.064  -2.336  28.383  1.00 17.44           H
ATOM   1541 2HB  GLU A  84       3.588  -2.177  28.938  1.00 17.44           H
ATOM   1542 1HG  GLU A  84       5.125  -4.470  29.049  1.00 23.37           H
ATOM   1543 2HG  GLU A  84       4.743  -3.543  30.270  1.00 23.37           H
ATOM   1544  N   ALA A  85       4.027  -1.154  25.837  1.00 14.75           N
ATOM   1545  CA  ALA A  85       3.604   0.055  25.167  1.00 15.20           C
ATOM   1546  C   ALA A  85       2.615  -0.316  24.057  1.00 14.12           C
ATOM   1547  O   ALA A  85       1.670   0.407  23.797  1.00 15.07           O
ATOM   1548  CB  ALA A  85       4.780   0.821  24.632  1.00 15.91           C
ATOM   1549  H   ALA A  85       4.871  -1.311  25.792  1.00 15.07           H
ATOM   1550  HA  ALA A  85       3.136   0.628  25.810  1.00 15.03           H
ATOM   1551 1HB  ALA A  85       5.231   0.286  23.975  1.00 15.42           H
ATOM   1552 2HB  ALA A  85       4.466   1.636  24.232  1.00 15.42           H
ATOM   1553 3HB  ALA A  85       5.378   1.022  25.356  1.00 15.42           H
ATOM   1554  N   LEU A  86       2.883  -1.444  23.383  1.00 15.07           N
ATOM   1555  CA  LEU A  86       2.126  -1.895  22.264  1.00 15.38           C
ATOM   1556  C   LEU A  86       0.815  -2.567  22.615  1.00 16.08           C
ATOM   1557  O   LEU A  86       0.010  -2.871  21.729  1.00 18.13           O
ATOM   1558  CB  LEU A  86       2.965  -2.836  21.426  1.00 15.86           C
ATOM   1559  CG  LEU A  86       4.131  -2.179  20.697  1.00 16.56           C
ATOM   1560  CD1 LEU A  86       5.097  -3.200  20.205  1.00 17.61           C
ATOM   1561  CD2 LEU A  86       3.671  -1.299  19.563  1.00 18.46           C
ATOM   1562  H   LEU A  86       3.531  -1.972  23.585  1.00 14.90           H
ATOM   1563  HA  LEU A  86       1.910  -1.118  21.707  1.00 15.56           H
ATOM   1564 1HB  LEU A  86       3.328  -3.527  22.001  1.00 15.65           H
ATOM   1565 2HB  LEU A  86       2.397  -3.240  20.752  1.00 15.65           H
ATOM   1566  HG  LEU A  86       4.607  -1.613  21.325  1.00 17.01           H
ATOM   1567 1HD1 LEU A  86       5.820  -2.757  19.755  1.00 17.31           H
ATOM   1568 2HD1 LEU A  86       4.644  -3.789  19.597  1.00 17.31           H
ATOM   1569 3HD1 LEU A  86       5.434  -3.699  20.953  1.00 17.31           H
ATOM   1570 1HD2 LEU A  86       4.439  -0.945  19.109  1.00 17.93           H
ATOM   1571 2HD2 LEU A  86       3.142  -0.581  19.920  1.00 17.93           H
ATOM   1572 3HD2 LEU A  86       3.143  -1.824  18.958  1.00 17.93           H
ATOM   1573  N   GLY A  87       0.571  -2.853  23.871  1.00 15.74           N
ATOM   1574  CA  GLY A  87      -0.634  -3.428  24.335  1.00 17.54           C
ATOM   1575  C   GLY A  87      -0.542  -4.517  25.306  1.00 19.21           C
ATOM   1576  O   GLY A  87      -1.559  -4.943  25.895  1.00 23.54           O
ATOM   1577  H   GLY A  87       1.135  -2.710  24.504  1.00 16.31           H
ATOM   1578 1HA  GLY A  87      -1.170  -2.727  24.739  1.00 17.51           H
ATOM   1579 2HA  GLY A  87      -1.131  -3.767  23.575  1.00 17.51           H
ATOM   1580  N   GLY A  88       0.641  -5.032  25.572  1.00 18.99           N
ATOM   1581  CA  GLY A  88       0.811  -5.988  26.584  1.00 21.83           C
ATOM   1582  C   GLY A  88       0.643  -7.370  26.096  1.00 21.77           C
ATOM   1583  O   GLY A  88       1.596  -8.199  26.065  1.00 30.66           O
ATOM   1584  H   GLY A  88       1.366  -4.837  25.154  1.00 19.81           H
ATOM   1585 1HA  GLY A  88       1.699  -5.903  26.963  1.00 21.07           H
ATOM   1586 2HA  GLY A  88       0.164  -5.834  27.291  1.00 21.07           H
ATOM   1587  N   GLU A  89      -0.539  -7.702  25.734  1.00 25.48           N
ATOM   1588  CA  GLU A  89      -0.990  -9.058  25.362  1.00 26.72           C
ATOM   1589  C   GLU A  89      -1.988  -8.864  24.156  1.00 25.75           C
ATOM   1590  O   GLU A  89      -2.662  -7.880  24.094  1.00 24.73           O
ATOM   1591  CB  GLU A  89      -1.847  -9.676  26.525  1.00 31.69           C
ATOM   1592  CG  GLU A  89      -1.840 -11.189  26.816  1.00 36.32           C
ATOM   1593  CD  GLU A  89      -2.813 -11.692  27.945  1.00 40.22           C
ATOM   1594  OE1 GLU A  89      -3.597 -12.602  27.600  1.00 43.92           O
ATOM   1595  OE2 GLU A  89      -2.790 -11.323  29.214  1.00 41.60           O
ATOM   1596  H   GLU A  89      -1.182  -7.133  25.688  1.00 24.84           H
ATOM   1597  HA  GLU A  89      -0.246  -9.646  25.110  1.00 27.33           H
ATOM   1598 1HB  GLU A  89      -1.563  -9.244  27.345  1.00 29.33           H
ATOM   1599 2HB  GLU A  89      -2.771  -9.439  26.354  1.00 29.33           H
ATOM   1600 1HG  GLU A  89      -2.068 -11.660  26.000  1.00 36.47           H
ATOM   1601 2HG  GLU A  89      -0.941 -11.438  27.084  1.00 36.47           H
ATOM   1602  N   ALA A  90      -1.972  -9.788  23.209  1.00 23.77           N
ATOM   1603  CA  ALA A  90      -2.891  -9.813  22.087  1.00 23.36           C
ATOM   1604  C   ALA A  90      -4.328  -9.786  22.561  1.00 22.57           C
ATOM   1605  O   ALA A  90      -4.714 -10.479  23.503  1.00 24.86           O
ATOM   1606  CB  ALA A  90      -2.616 -11.016  21.178  1.00 26.44           C
ATOM   1607  H   ALA A  90      -1.415 -10.443  23.197  1.00 24.19           H
ATOM   1608  HA  ALA A  90      -2.743  -9.005  21.554  1.00 23.94           H
ATOM   1609 1HB  ALA A  90      -2.787 -11.823  21.668  1.00 24.36           H
ATOM   1610 2HB  ALA A  90      -3.194 -10.969  20.413  1.00 24.36           H
ATOM   1611 3HB  ALA A  90      -1.698 -10.991  20.899  1.00 24.36           H
ATOM   1612  N   ARG A  91      -5.154  -8.918  21.968  1.00 22.04           N
ATOM   1613  CA  ARG A  91      -6.552  -8.728  22.298  1.00 23.99           C
ATOM   1614  C   ARG A  91      -7.421  -8.734  21.039  1.00 23.68           C
ATOM   1615  O   ARG A  91      -6.958  -8.261  20.016  1.00 24.86           O
ATOM   1616  CB  ARG A  91      -6.716  -7.399  23.021  1.00 22.87           C
ATOM   1617  CG  ARG A  91      -5.912  -7.286  24.323  1.00 27.81           C
ATOM   1618  CD  ARG A  91      -5.985  -5.867  24.884  1.00 29.34           C
ATOM   1619  NE  ARG A  91      -7.301  -5.554  25.434  1.00 28.58           N
ATOM   1620  CZ  ARG A  91      -7.658  -4.394  26.029  1.00 28.85           C
ATOM   1621  NH1 ARG A  91      -6.814  -3.363  26.214  1.00 32.37           N
ATOM   1622  NH2 ARG A  91      -8.876  -4.280  26.487  1.00 31.66           N
ATOM   1623  H   ARG A  91      -4.899  -8.401  21.330  1.00 22.70           H
ATOM   1624  HA  ARG A  91      -6.854  -9.448  22.891  1.00 23.29           H
ATOM   1625 1HB  ARG A  91      -6.424  -6.687  22.432  1.00 24.15           H
ATOM   1626 2HB  ARG A  91      -7.651  -7.280  23.246  1.00 24.15           H
ATOM   1627 1HG  ARG A  91      -6.272  -7.899  24.982  1.00 27.03           H
ATOM   1628 2HG  ARG A  91      -4.982  -7.493  24.145  1.00 27.03           H
ATOM   1629 1HD  ARG A  91      -5.332  -5.773  25.595  1.00 28.89           H
ATOM   1630 2HD  ARG A  91      -5.800  -5.235  24.172  1.00 28.89           H
ATOM   1631  HE  ARG A  91      -7.947  -6.279  25.457  1.00 28.92           H
ATOM   1632 1HH1 ARG A  91      -7.080  -2.650  26.611  1.00 31.45           H
ATOM   1633 2HH1 ARG A  91      -6.002  -3.422  25.935  1.00 31.45           H
ATOM   1634 1HH2 ARG A  91      -9.441  -4.921  26.389  1.00 31.07           H
ATOM   1635 2HH2 ARG A  91      -9.123  -3.552  26.876  1.00 31.07           H
ATOM   1636  N   LEU A  92      -8.607  -9.332  21.114  1.00 25.94           N
ATOM   1637  CA  LEU A  92      -9.588  -9.274  19.991  1.00 24.89           C
ATOM   1638  C   LEU A  92     -10.926  -8.956  20.513  1.00 29.80           C
ATOM   1639  O   LEU A  92     -11.221  -9.238  21.680  1.00 31.28           O
ATOM   1640  CB  LEU A  92      -9.728 -10.574  19.220  1.00 27.07           C
ATOM   1641  CG  LEU A  92      -8.539 -10.956  18.359  1.00 23.76           C
ATOM   1642  CD1 LEU A  92      -8.669 -12.334  17.831  1.00 30.41           C
ATOM   1643  CD2 LEU A  92      -8.303  -9.968  17.247  1.00 26.38           C
ATOM   1644  H   LEU A  92      -8.885  -9.775  21.797  1.00 25.06           H
ATOM   1645  HA  LEU A  92      -9.325  -8.568  19.366  1.00 26.59           H
ATOM   1646 1HB  LEU A  92      -9.863 -11.289  19.861  1.00 25.34           H
ATOM   1647 2HB  LEU A  92     -10.501 -10.515  18.639  1.00 25.34           H
ATOM   1648  HG  LEU A  92      -7.750 -10.940  18.923  1.00 26.20           H
ATOM   1649 1HD1 LEU A  92      -8.746 -12.944  18.569  1.00 28.58           H
ATOM   1650 2HD1 LEU A  92      -7.886 -12.542  17.316  1.00 28.58           H
ATOM   1651 3HD1 LEU A  92      -9.451 -12.385  17.278  1.00 28.58           H
ATOM   1652 1HD2 LEU A  92      -8.123  -9.104  17.625  1.00 25.59           H
ATOM   1653 2HD2 LEU A  92      -9.092  -9.928  16.701  1.00 25.59           H
ATOM   1654 3HD2 LEU A  92      -7.556 -10.260  16.724  1.00 25.59           H
ATOM   1655  N   PRO A  93     -11.785  -8.401  19.627  1.00 28.73           N
ATOM   1656  CA  PRO A  93     -13.151  -8.140  20.074  1.00 30.87           C
ATOM   1657  C   PRO A  93     -13.922  -9.442  20.431  1.00 32.38           C
ATOM   1658  O   PRO A  93     -13.574 -10.506  19.923  1.00 33.93           O
ATOM   1659  CB  PRO A  93     -13.732  -7.403  18.879  1.00 33.34           C
ATOM   1660  CG  PRO A  93     -12.807  -7.492  17.721  1.00 32.76           C
ATOM   1661  CD  PRO A  93     -11.558  -8.003  18.223  1.00 28.65           C
ATOM   1662  HA  PRO A  93     -13.148  -7.546  20.852  1.00 31.29           H
ATOM   1663 1HB  PRO A  93     -14.584  -7.807  18.650  1.00 31.84           H
ATOM   1664 2HB  PRO A  93     -13.867  -6.474  19.125  1.00 31.84           H
ATOM   1665 1HG  PRO A  93     -13.174  -8.090  17.055  1.00 32.07           H
ATOM   1666 2HG  PRO A  93     -12.679  -6.604  17.350  1.00 32.07           H
ATOM   1667 1HD  PRO A  93     -11.292  -8.775  17.701  1.00 29.23           H
ATOM   1668 2HD  PRO A  93     -10.881  -7.312  18.184  1.00 29.23           H
ATOM   1669  N   VAL A  94     -14.922  -9.308  21.316  1.00 34.45           N
ATOM   1670  CA  VAL A  94     -15.711 -10.401  21.795  1.00 34.12           C
ATOM   1671  C   VAL A  94     -16.855 -10.605  20.809  1.00 28.18           C
ATOM   1672  O   VAL A  94     -17.567  -9.611  20.330  1.00 26.72           O
ATOM   1673  CB  VAL A  94     -16.258 -10.128  23.257  1.00 36.49           C
ATOM   1674  CG1 VAL A  94     -17.026  -8.828  23.285  1.00 41.65           C
ATOM   1675  CG2 VAL A  94     -17.133 -11.253  23.714  1.00 47.08           C
ATOM   1676  H   VAL A  94     -15.145  -8.552  21.653  1.00 33.86           H
ATOM   1677  HA  VAL A  94     -15.169 -11.217  21.827  1.00 33.48           H
ATOM   1678  N  ALEU A  95     -17.028 -11.863  20.475  0.48 26.28           N
ATOM   1679  N  BLEU A  95     -16.936 -11.819  20.269  0.52 24.29           N
ATOM   1680  CA ALEU A  95     -18.030 -12.260  19.538  0.48 22.84           C
ATOM   1681  CA BLEU A  95     -18.103 -12.092  19.471  0.52 20.03           C
ATOM   1682  C  ALEU A  95     -19.215 -12.894  20.255  0.48 22.73           C
ATOM   1683  C  BLEU A  95     -19.194 -12.703  20.377  0.52 21.67           C
ATOM   1684  O  ALEU A  95     -19.039 -13.960  20.938  0.48 22.45           O
ATOM   1685  O  BLEU A  95     -18.897 -13.191  21.458  0.52 23.63           O
ATOM   1686  CB ALEU A  95     -17.393 -13.326  18.652  0.48 23.38           C
ATOM   1687  CB BLEU A  95     -17.845 -12.917  18.220  0.52 19.83           C
ATOM   1688  CG ALEU A  95     -16.382 -12.907  17.625  0.48 22.51           C
ATOM   1689  CG BLEU A  95     -16.831 -12.594  17.143  0.52 24.86           C
ATOM   1690  CD1ALEU A  95     -15.841 -14.120  16.853  0.48 23.63           C
ATOM   1691  CD2ALEU A  95     -17.188 -11.915  16.760  0.48 21.58           C
ATOM   1692  CD1BLEU A  95     -17.466 -12.301  15.839  0.52 17.92           C
ATOM   1693  CD2BLEU A  95     -15.934 -11.505  17.523  0.52 20.54           C
ATOM   1694  H  ALEU A  95     -16.569 -12.517  20.794  0.48 25.91           H
ATOM   1695  H  BLEU A  95     -16.368 -12.458  20.349  0.52 24.21           H
ATOM   1696  HA ALEU A  95     -18.337 -11.502  19.001  0.48 23.67           H
ATOM   1697 1HB ALEU A  95     -16.960 -13.974  19.227  0.48 22.98           H
ATOM   1698 2HB ALEU A  95     -18.110 -13.772  18.174  0.48 22.98           H
ATOM   1699  HA BLEU A  95     -18.454 -11.233  19.158  0.52 21.22           H
ATOM   1700 1HB BLEU A  95     -17.613 -13.808  18.527  0.52 20.54           H
ATOM   1701 2HB BLEU A  95     -18.698 -12.976  17.760  0.52 20.54           H
ATOM   1702  HG ALEU A  95     -15.646 -12.436  18.047  0.48 22.76           H
ATOM   1703  HG BLEU A  95     -16.279 -13.379  17.013  0.52 21.78           H
ATOM   1704 1HD1ALEU A  95     -15.277 -13.815  16.142  0.48 23.41           H
ATOM   1705 2HD1ALEU A  95     -16.581 -14.614  16.490  0.48 23.41           H
ATOM   1706 3HD1ALEU A  95     -15.341 -14.678  17.453  0.48 23.41           H
ATOM   1707 1HD2ALEU A  95     -17.381 -11.126  17.272  0.48 21.94           H
ATOM   1708 2HD2ALEU A  95     -18.009 -12.331  16.483  0.48 21.94           H
ATOM   1709 3HD2ALEU A  95     -16.670 -11.676  15.988  0.48 21.94           H
ATOM   1710 1HD1BLEU A  95     -16.779 -12.166  15.182  0.52 20.12           H
ATOM   1711 2HD1BLEU A  95     -18.002 -11.509  15.921  0.52 20.12           H
ATOM   1712 3HD1BLEU A  95     -18.017 -13.045  15.585  0.52 20.12           H
ATOM   1713 1HD2BLEU A  95     -15.344 -11.315  16.789  0.52 21.86           H
ATOM   1714 2HD2BLEU A  95     -15.421 -11.773  18.288  0.52 21.86           H
ATOM   1715 3HD2BLEU A  95     -16.453 -10.726  17.733  0.52 21.86           H
ATOM   1716  N   LYS A  96     -20.398 -12.387  20.017  1.00 20.52           N
ATOM   1717  CA  LYS A  96     -21.562 -12.895  20.659  1.00 23.45           C
ATOM   1718  C   LYS A  96     -22.371 -13.510  19.515  1.00 24.47           C
ATOM   1719  O   LYS A  96     -21.886 -13.728  18.393  1.00 24.27           O
ATOM   1720  CB  LYS A  96     -22.314 -11.906  21.549  1.00 30.35           C
ATOM   1721  CG  LYS A  96     -22.206 -10.528  21.245  1.00 34.28           C
ATOM   1722  CD  LYS A  96     -22.845  -9.588  22.261  1.00 37.28           C
ATOM   1723  CE  LYS A  96     -22.995  -8.173  21.590  1.00 38.71           C
ATOM   1724  NZ  LYS A  96     -24.213  -8.182  20.724  1.00 37.66           N
ATOM   1725  H   LYS A  96     -20.568 -11.792  19.422  1.00 21.84           H
ATOM   1726  HA  LYS A  96     -21.301 -13.639  21.241  1.00 24.49           H
ATOM   1727 1HB  LYS A  96     -23.257 -12.108  21.478  1.00 26.65           H
ATOM   1728 2HB  LYS A  96     -22.028 -12.031  22.465  1.00 26.65           H
ATOM   1729 1HG  LYS A  96     -21.259 -10.310  21.241  1.00 34.26           H
ATOM   1730 2HG  LYS A  96     -22.575 -10.348  20.367  1.00 34.26           H
ATOM   1731 1HD  LYS A  96     -23.721  -9.919  22.509  1.00 37.07           H
ATOM   1732 2HD  LYS A  96     -22.270  -9.503  23.038  1.00 37.07           H
ATOM   1733 1HE  LYS A  96     -23.096  -7.491  22.272  1.00 38.24           H
ATOM   1734 2HE  LYS A  96     -22.225  -7.993  21.030  1.00 38.24           H
ATOM   1735 1HZ  LYS A  96     -24.164  -8.897  20.087  1.00 38.13           H
ATOM   1736 2HZ  LYS A  96     -24.996  -8.306  21.268  1.00 38.13           H
ATOM   1737 3HZ  LYS A  96     -24.293  -7.351  20.254  1.00 38.13           H
ATOM   1738  N   ASP A  97     -23.601 -13.845  19.776  1.00 28.95           N
ATOM   1739  CA  ASP A  97     -24.278 -14.611  18.730  1.00 28.02           C
ATOM   1740  C   ASP A  97     -24.537 -13.813  17.477  1.00 25.63           C
ATOM   1741  O   ASP A  97     -24.494 -14.287  16.365  1.00 26.55           O
ATOM   1742  CB  ASP A  97     -25.505 -15.278  19.323  1.00 32.36           C
ATOM   1743  CG  ASP A  97     -25.118 -16.289  20.409  1.00 42.55           C
ATOM   1744  OD1 ASP A  97     -24.554 -17.360  20.040  1.00 53.34           O
ATOM   1745  OD2 ASP A  97     -25.289 -16.077  21.645  1.00 60.82           O
ATOM   1746  H   ASP A  97     -24.058 -13.679  20.486  1.00 27.56           H
ATOM   1747  HA  ASP A  97     -23.690 -15.352  18.467  1.00 28.55           H
ATOM   1748 1HB  ASP A  97     -26.069 -14.610  19.739  1.00 30.84           H
ATOM   1749 2HB  ASP A  97     -25.998 -15.756  18.637  1.00 30.84           H
ATOM   1750  N   ARG A  98     -24.899 -12.600  17.743  1.00 23.36           N
ATOM   1751  CA  ARG A  98     -24.980 -11.527  16.728  1.00 21.70           C
ATOM   1752  C   ARG A  98     -24.138 -10.292  17.120  1.00 22.01           C
ATOM   1753  O   ARG A  98     -24.070  -9.841  18.284  1.00 24.32           O
ATOM   1754  CB  ARG A  98     -26.434 -11.192  16.567  1.00 23.58           C
ATOM   1755  CG AARG A  98     -27.302 -12.314  16.029  0.64 27.75           C
ATOM   1756  CG BARG A  98     -27.374 -12.395  16.299  0.36 28.88           C
ATOM   1757  CD AARG A  98     -28.801 -12.054  16.146  0.64 30.22           C
ATOM   1758  CD BARG A  98     -27.622 -12.736  14.831  0.36 32.17           C
ATOM   1759  NE AARG A  98     -29.599 -13.202  15.700  0.64 34.00           N
ATOM   1760  NE BARG A  98     -27.473 -14.157  14.515  0.36 36.37           N
ATOM   1761  CZ AARG A  98     -30.864 -13.374  15.968  0.64 35.70           C
ATOM   1762  CZ BARG A  98     -27.867 -14.738  13.381  0.36 34.12           C
ATOM   1763  NH1AARG A  98     -31.501 -14.432  15.477  0.64 32.62           N
ATOM   1764  NH2AARG A  98     -31.506 -12.475  16.701  0.64 41.18           N
ATOM   1765  NH1BARG A  98     -28.480 -14.045  12.430  0.36 33.47           N
ATOM   1766  NH2BARG A  98     -27.658 -16.033  13.201  0.36 38.00           N
ATOM   1767  H   ARG A  98     -25.116 -12.333  18.532  1.00 23.53           H
ATOM   1768  HA  ARG A  98     -24.649 -11.870  15.875  1.00 22.54           H
ATOM   1769 1HB  ARG A  98     -26.766 -10.846  17.410  1.00 23.71           H
ATOM   1770 2HB  ARG A  98     -26.519 -10.506  15.888  1.00 23.71           H
ATOM   1771 1HG AARG A  98     -27.097 -12.440  15.090  0.64 27.48           H
ATOM   1772 2HG AARG A  98     -27.107 -13.128  16.519  0.64 27.48           H
ATOM   1773 1HG BARG A  98     -27.003 -13.184  16.722  0.36 28.62           H
ATOM   1774 2HG BARG A  98     -28.237 -12.199  16.697  0.36 28.62           H
ATOM   1775 1HD AARG A  98     -29.009 -11.879  17.077  0.64 30.61           H
ATOM   1776 2HD AARG A  98     -29.035 -11.288  15.599  0.64 30.61           H
ATOM   1777 1HD BARG A  98     -28.524 -12.467  14.598  0.36 32.62           H
ATOM   1778 2HD BARG A  98     -26.979 -12.252  14.292  0.36 32.62           H
ATOM   1779  HE AARG A  98     -29.104 -13.986  15.416  0.64 33.52           H
ATOM   1780  HE BARG A  98     -27.185 -14.742  15.234  0.36 35.00           H
ATOM   1781 1HH1AARG A  98     -31.076 -15.015  15.008  0.64 33.44           H
ATOM   1782 2HH1AARG A  98     -32.332 -14.556  15.661  0.64 33.44           H
ATOM   1783 1HH2AARG A  98     -31.095 -11.783  17.002  0.64 39.60           H
ATOM   1784 2HH2AARG A  98     -32.341 -12.582  16.878  0.64 39.60           H
ATOM   1785 1HH1BARG A  98     -28.727 -14.437  11.707  0.36 33.99           H
ATOM   1786 2HH1BARG A  98     -28.613 -13.201  12.525  0.36 33.99           H
ATOM   1787 1HH2BARG A  98     -27.927 -16.417  12.481  0.36 36.91           H
ATOM   1788 2HH2BARG A  98     -27.279 -16.497  13.818  0.36 36.91           H
ATOM   1789  N   ASN A  99     -23.561  -9.667  16.145  1.00 19.26           N
ATOM   1790  CA  ASN A  99     -22.606  -8.606  16.332  1.00 14.38           C
ATOM   1791  C   ASN A  99     -22.795  -7.590  15.228  1.00 13.29           C
ATOM   1792  O   ASN A  99     -22.987  -7.996  14.055  1.00 14.49           O
ATOM   1793  CB  ASN A  99     -21.243  -9.225  16.118  1.00 15.98           C
ATOM   1794  CG  ASN A  99     -21.097 -10.501  17.015  1.00 22.67           C
ATOM   1795  ND2 ASN A  99     -21.473 -11.674  16.531  1.00 23.84           N
ATOM   1796  OD1 ASN A  99     -20.743 -10.331  18.150  1.00 20.77           O
ATOM   1797  H   ASN A  99     -23.709  -9.840  15.315  1.00 18.62           H
ATOM   1798  HA  ASN A  99     -22.671  -8.191  17.217  1.00 15.50           H
ATOM   1799 1HB  ASN A  99     -21.143  -9.488  15.190  1.00 15.85           H
ATOM   1800 2HB  ASN A  99     -20.552  -8.592  16.370  1.00 15.85           H
ATOM   1801 1HD2 ASN A  99     -21.441 -12.466  17.107  1.00 23.56           H
ATOM   1802 2HD2 ASN A  99     -21.783 -11.746  15.605  1.00 23.56           H
ATOM   1803  N   LEU A 100     -22.761  -6.326  15.559  1.00 12.56           N
ATOM   1804  CA  LEU A 100     -22.799  -5.258  14.587  1.00 11.81           C
ATOM   1805  C   LEU A 100     -21.739  -4.303  14.983  1.00 11.24           C
ATOM   1806  O   LEU A 100     -21.724  -3.777  16.082  1.00 12.39           O
ATOM   1807  CB  LEU A 100     -24.204  -4.623  14.508  1.00 13.21           C
ATOM   1808  CG  LEU A 100     -24.396  -3.568  13.438  1.00 14.07           C
ATOM   1809  CD1 LEU A 100     -25.844  -3.474  13.044  1.00 16.07           C
ATOM   1810  CD2 LEU A 100     -23.822  -2.213  13.784  1.00 12.59           C
ATOM   1811  H   LEU A 100     -22.717  -6.045  16.371  1.00 12.56           H
ATOM   1812  HA  LEU A 100     -22.579  -5.618  13.705  1.00 12.14           H
ATOM   1813 1HB  LEU A 100     -24.847  -5.329  14.339  1.00 12.47           H
ATOM   1814 2HB  LEU A 100     -24.399  -4.208  15.362  1.00 12.47           H
ATOM   1815  HG  LEU A 100     -23.919  -3.868  12.650  1.00 14.02           H
ATOM   1816 1HD1 LEU A 100     -26.158  -4.343  12.783  1.00 15.47           H
ATOM   1817 2HD1 LEU A 100     -25.926  -2.864  12.307  1.00 15.47           H
ATOM   1818 3HD1 LEU A 100     -26.353  -3.152  13.792  1.00 15.47           H
ATOM   1819 1HD2 LEU A 100     -24.034  -1.597  13.078  1.00 13.06           H
ATOM   1820 2HD2 LEU A 100     -22.870  -2.284  13.877  1.00 13.06           H
ATOM   1821 3HD2 LEU A 100     -24.210  -1.909  14.608  1.00 13.06           H
ATOM   1822  N   TRP A 101     -20.770  -4.131  14.100  1.00 11.51           N
ATOM   1823  CA  TRP A 101     -19.609  -3.290  14.339  1.00 11.50           C
ATOM   1824  C   TRP A 101     -19.552  -2.180  13.338  1.00 11.27           C
ATOM   1825  O   TRP A 101     -19.872  -2.380  12.178  1.00 13.85           O
ATOM   1826  CB  TRP A 101     -18.312  -4.089  14.249  1.00 12.58           C
ATOM   1827  CG  TRP A 101     -18.167  -5.226  15.210  1.00 13.08           C
ATOM   1828  CD1 TRP A 101     -18.984  -5.550  16.210  1.00 14.18           C
ATOM   1829  CD2 TRP A 101     -17.147  -6.192  15.205  1.00 14.61           C
ATOM   1830  CE2 TRP A 101     -17.394  -7.067  16.256  1.00 15.83           C
ATOM   1831  CE3 TRP A 101     -16.068  -6.407  14.390  1.00 17.29           C
ATOM   1832  NE1 TRP A 101     -18.513  -6.644  16.866  1.00 15.37           N
ATOM   1833  CZ2 TRP A 101     -16.591  -8.144  16.524  1.00 18.91           C
ATOM   1834  CZ3 TRP A 101     -15.285  -7.506  14.656  1.00 23.44           C
ATOM   1835  CH2 TRP A 101     -15.539  -8.321  15.722  1.00 24.86           C
ATOM   1836  H   TRP A 101     -20.761  -4.506  13.326  1.00 11.44           H
ATOM   1837  HA  TRP A 101     -19.668  -2.898  15.234  1.00 11.68           H
ATOM   1838 1HB  TRP A 101     -18.243  -4.458  13.355  1.00 11.99           H
ATOM   1839 2HB  TRP A 101     -17.570  -3.484  14.405  1.00 11.99           H
ATOM   1840  HD1 TRP A 101     -19.724  -5.057  16.476  1.00 14.22           H
ATOM   1841  HE1 TRP A 101     -18.878  -7.012  17.553  1.00 15.22           H
ATOM   1842  HE3 TRP A 101     -15.884  -5.845  13.673  1.00 18.16           H
ATOM   1843  HZ2 TRP A 101     -16.763  -8.712  17.239  1.00 19.57           H
ATOM   1844  HZ3 TRP A 101     -14.525  -7.654  14.140  1.00 22.36           H
ATOM   1845  HH2 TRP A 101     -14.973  -9.044  15.877  1.00 23.05           H
ATOM   1846  N   PHE A 102     -19.090  -1.018  13.755  1.00 10.78           N
ATOM   1847  CA  PHE A 102     -18.706   0.012  12.833  1.00 10.63           C
ATOM   1848  C   PHE A 102     -17.224  -0.028  12.563  1.00 10.94           C
ATOM   1849  O   PHE A 102     -16.427  -0.299  13.450  1.00 11.55           O
ATOM   1850  CB  PHE A 102     -19.019   1.403  13.380  1.00 11.06           C
ATOM   1851  CG  PHE A 102     -20.453   1.841  13.415  1.00 11.28           C
ATOM   1852  CD1 PHE A 102     -21.502   0.999  13.178  1.00 11.16           C
ATOM   1853  CD2 PHE A 102     -20.723   3.171  13.678  1.00 12.13           C
ATOM   1854  CE1 PHE A 102     -22.788   1.443  13.187  1.00 11.53           C
ATOM   1855  CE2 PHE A 102     -22.011   3.634  13.695  1.00 12.74           C
ATOM   1856  CZ  PHE A 102     -23.042   2.770  13.473  1.00 12.27           C
ATOM   1857  H   PHE A 102     -18.985  -0.805  14.582  1.00 10.87           H
ATOM   1858  HA  PHE A 102     -19.186  -0.104  11.987  1.00 10.82           H
ATOM   1859 1HB  PHE A 102     -18.687   1.450  14.290  1.00 10.83           H
ATOM   1860 2HB  PHE A 102     -18.541   2.049  12.837  1.00 10.83           H
ATOM   1861  HD1 PHE A 102     -21.337   0.104  12.987  1.00 11.28           H
ATOM   1862  HD2 PHE A 102     -20.021   3.759  13.837  1.00 12.10           H
ATOM   1863  HE1 PHE A 102     -23.489   0.852  13.032  1.00 11.63           H
ATOM   1864  HE2 PHE A 102     -22.184   4.527  13.886  1.00 12.52           H
ATOM   1865  HZ  PHE A 102     -23.919   3.081  13.485  1.00 12.23           H
ATOM   1866  N  ALEU A 103     -16.871   0.293  11.330  0.56 11.33           N
ATOM   1867  N  BLEU A 103     -16.847   0.327  11.337  0.44 10.65           N
ATOM   1868  CA ALEU A 103     -15.531   0.751  11.036  0.56 11.06           C
ATOM   1869  CA BLEU A 103     -15.519   0.743  10.940  0.44 10.89           C
ATOM   1870  C  ALEU A 103     -15.638   2.229  10.736  0.56 11.55           C
ATOM   1871  C  BLEU A 103     -15.598   2.232  10.666  0.44 11.19           C
ATOM   1872  O  ALEU A 103     -16.477   2.648   9.954  0.56 10.82           O
ATOM   1873  O  BLEU A 103     -16.387   2.663   9.812  0.44 12.61           O
ATOM   1874  CB ALEU A 103     -14.896   0.036   9.880  0.56 12.36           C
ATOM   1875  CB BLEU A 103     -15.061   0.040   9.669  0.44 12.08           C
ATOM   1876  CG ALEU A 103     -14.644  -1.446  10.132  0.56 13.86           C
ATOM   1877  CG BLEU A 103     -14.686  -1.441   9.734  0.44 12.66           C
ATOM   1878  CD1ALEU A 103     -15.744  -2.221   9.477  0.56 18.81           C
ATOM   1879  CD2ALEU A 103     -13.373  -1.831   9.546  0.56 15.73           C
ATOM   1880  CD1BLEU A 103     -13.902  -1.826  10.930  0.44 15.93           C
ATOM   1881  CD2BLEU A 103     -15.927  -2.262   9.688  0.44 15.30           C
ATOM   1882  H  ALEU A 103     -17.386   0.248  10.643  0.56 11.17           H
ATOM   1883  H  BLEU A 103     -17.394   0.332  10.673  0.44 10.80           H
ATOM   1884  HA ALEU A 103     -14.964   0.629  11.824  0.56 11.50           H
ATOM   1885 1HB ALEU A 103     -15.482   0.114   9.111  0.56 11.77           H
ATOM   1886 2HB ALEU A 103     -14.044   0.456   9.687  0.56 11.77           H
ATOM   1887  HA BLEU A 103     -14.877   0.576  11.660  0.44 11.16           H
ATOM   1888 1HB BLEU A 103     -15.770   0.125   9.012  0.44 11.44           H
ATOM   1889 2HB BLEU A 103     -14.278   0.511   9.345  0.44 11.44           H
ATOM   1890  HG ALEU A 103     -14.633  -1.636  11.082  0.56 14.92           H
ATOM   1891  HG BLEU A 103     -14.159  -1.664   8.950  0.44 13.69           H
ATOM   1892 1HD1ALEU A 103     -16.584  -1.946   9.853  0.56 17.40           H
ATOM   1893 2HD1ALEU A 103     -15.606  -3.157   9.634  0.56 17.40           H
ATOM   1894 3HD1ALEU A 103     -15.735  -2.042   8.534  0.56 17.40           H
ATOM   1895 1HD2ALEU A 103     -13.269  -2.779   9.622  0.56 15.22           H
ATOM   1896 2HD2ALEU A 103     -12.663  -1.383  10.012  0.56 15.22           H
ATOM   1897 3HD2ALEU A 103     -13.366  -1.576   8.620  0.56 15.22           H
ATOM   1898 1HD1BLEU A 103     -13.641  -2.748  10.843  0.44 15.00           H
ATOM   1899 2HD1BLEU A 103     -14.445  -1.715  11.711  0.44 15.00           H
ATOM   1900 3HD1BLEU A 103     -13.120  -1.273  10.983  0.44 15.00           H
ATOM   1901 1HD2BLEU A 103     -15.688  -3.192   9.695  0.44 14.49           H
ATOM   1902 2HD2BLEU A 103     -16.418  -2.055   8.890  0.44 14.49           H
ATOM   1903 3HD2BLEU A 103     -16.462  -2.062  10.461  0.44 14.49           H
ATOM   1904  N   VAL A 104     -14.791   2.999  11.403  1.00 11.27           N
ATOM   1905  CA  VAL A 104     -14.720   4.448  11.247  1.00 11.66           C
ATOM   1906  C   VAL A 104     -13.300   4.830  10.941  1.00 11.61           C
ATOM   1907  O   VAL A 104     -12.362   4.081  11.244  1.00 12.51           O
ATOM   1908  CB  VAL A 104     -15.257   5.183  12.478  1.00 11.70           C
ATOM   1909  CG1 VAL A 104     -16.719   4.820  12.783  1.00 12.53           C
ATOM   1910  CG2 VAL A 104     -14.422   4.962  13.704  1.00 12.62           C
ATOM   1911  H   VAL A 104     -14.242   2.700  11.993  1.00 11.39           H
ATOM   1912  HA  VAL A 104     -15.267   4.715  10.480  1.00 11.58           H
ATOM   1913  HB  VAL A 104     -15.236   6.144  12.288  1.00 11.87           H
ATOM   1914 1HG1 VAL A 104     -17.254   4.996  12.005  1.00 12.30           H
ATOM   1915 2HG1 VAL A 104     -17.028   5.354  13.518  1.00 12.30           H
ATOM   1916 3HG1 VAL A 104     -16.771   3.889  13.010  1.00 12.30           H
ATOM   1917 1HG2 VAL A 104     -14.820   5.435  14.439  1.00 12.37           H
ATOM   1918 2HG2 VAL A 104     -13.536   5.291  13.548  1.00 12.37           H
ATOM   1919 3HG2 VAL A 104     -14.394   4.023  13.900  1.00 12.37           H
ATOM   1920  N   GLY A 105     -13.140   6.006  10.381  1.00 12.00           N
ATOM   1921  CA  GLY A 105     -11.802   6.478  10.060  1.00 13.18           C
ATOM   1922  C   GLY A 105     -11.863   7.431   8.894  1.00 12.89           C
ATOM   1923  O   GLY A 105     -12.872   7.583   8.230  1.00 14.03           O
ATOM   1924  H   GLY A 105     -13.774   6.549  10.174  1.00 12.21           H
ATOM   1925 1HA  GLY A 105     -11.420   6.937  10.824  1.00 12.79           H
ATOM   1926 2HA  GLY A 105     -11.231   5.730   9.823  1.00 12.79           H
ATOM   1927  N   LEU A 106     -10.710   8.032   8.668  1.00 14.02           N
ATOM   1928  CA  LEU A 106     -10.541   8.961   7.534  1.00 14.93           C
ATOM   1929  C   LEU A 106     -10.402   8.226   6.223  1.00 15.84           C
ATOM   1930  O   LEU A 106      -9.981   7.078   6.162  1.00 19.29           O
ATOM   1931  CB  LEU A 106      -9.356   9.852   7.779  1.00 17.08           C
ATOM   1932  CG  LEU A 106      -9.418  10.687   8.987  1.00 19.58           C
ATOM   1933  CD1 LEU A 106      -8.093  11.477   9.151  1.00 26.35           C
ATOM   1934  CD2 LEU A 106     -10.608  11.570   9.018  1.00 23.24           C
ATOM   1935  H   LEU A 106     -10.001   7.922   9.142  1.00 13.96           H
ATOM   1936  HA  LEU A 106     -11.338   9.528   7.471  1.00 15.38           H
ATOM   1937 1HB  LEU A 106      -8.566   9.295   7.854  1.00 16.08           H
ATOM   1938 2HB  LEU A 106      -9.260  10.448   7.020  1.00 16.08           H
ATOM   1939  HG  LEU A 106      -9.488  10.099   9.755  1.00 21.07           H
ATOM   1940 1HD1 LEU A 106      -8.136  11.989   9.962  1.00 24.17           H
ATOM   1941 2HD1 LEU A 106      -7.980  12.060   8.398  1.00 24.17           H
ATOM   1942 3HD1 LEU A 106      -7.365  10.852   9.197  1.00 24.17           H
ATOM   1943 1HD2 LEU A 106     -10.540  12.156   9.775  1.00 22.13           H
ATOM   1944 2HD2 LEU A 106     -11.398  11.030   9.094  1.00 22.13           H
ATOM   1945 3HD2 LEU A 106     -10.638  12.083   8.207  1.00 22.13           H
ATOM   1946  N   GLN A 107     -10.782   8.919   5.181  1.00 19.23           N
ATOM   1947  CA  GLN A 107     -10.536   8.462   3.859  1.00 23.97           C
ATOM   1948  C   GLN A 107      -8.948   8.538   3.800  1.00 24.85           C
ATOM   1949  O   GLN A 107      -8.296   9.443   4.232  1.00 32.10           O
ATOM   1950  CB  GLN A 107     -11.080   9.410   2.802  1.00 26.83           C
ATOM   1951  CG  GLN A 107     -10.992   8.957   1.359  1.00 29.67           C
ATOM   1952  CD  GLN A 107     -11.532  10.006   0.442  1.00 32.49           C
ATOM   1953  NE2 GLN A 107     -10.707  10.566  -0.345  1.00 42.13           N
ATOM   1954  OE1 GLN A 107     -12.709  10.381   0.573  1.00 52.57           O
ATOM   1955  H   GLN A 107     -11.190   9.674   5.220  1.00 19.60           H
ATOM   1956  HA  GLN A 107     -10.855   7.545   3.721  1.00 23.79           H
ATOM   1957 1HB  GLN A 107     -12.016   9.569   3.001  1.00 25.48           H
ATOM   1958 2HB  GLN A 107     -10.592  10.245   2.877  1.00 25.48           H
ATOM   1959 1HG  GLN A 107     -10.064   8.787   1.130  1.00 29.84           H
ATOM   1960 2HG  GLN A 107     -11.518   8.150   1.244  1.00 29.84           H
ATOM   1961 1HE2 GLN A 107     -10.938  11.277  -0.769  1.00 39.46           H
ATOM   1962 2HE2 GLN A 107      -9.923  10.233  -0.457  1.00 39.46           H
ATOM   1963  N   GLY A 108      -8.351   7.474   3.395  1.00 28.70           N
ATOM   1964  CA  GLY A 108      -6.928   7.344   3.474  1.00 25.24           C
ATOM   1965  C   GLY A 108      -6.391   6.367   4.524  1.00 22.29           C
ATOM   1966  O   GLY A 108      -5.244   5.888   4.451  1.00 23.88           O
ATOM   1967  H   GLY A 108      -8.750   6.789   3.058  1.00 26.85           H
ATOM   1968 1HA  GLY A 108      -6.604   7.043   2.608  1.00 25.42           H
ATOM   1969 2HA  GLY A 108      -6.532   8.212   3.643  1.00 25.42           H
ATOM   1970  N   SER A 109      -7.242   6.025   5.428  1.00 19.89           N
ATOM   1971  CA  SER A 109      -6.887   5.106   6.490  1.00 17.66           C
ATOM   1972  C   SER A 109      -6.846   3.664   5.972  1.00 17.35           C
ATOM   1973  O   SER A 109      -6.362   2.785   6.682  1.00 20.15           O
ATOM   1974  CB  SER A 109      -7.886   5.160   7.626  1.00 18.39           C
ATOM   1975  OG  SER A 109      -9.139   4.780   7.185  1.00 16.78           O
ATOM   1976  H   SER A 109      -8.050   6.312   5.468  1.00 19.94           H
ATOM   1977  HA  SER A 109      -6.003   5.336   6.844  1.00 18.22           H
ATOM   1978 1HB  SER A 109      -7.599   4.557   8.328  1.00 17.76           H
ATOM   1979 2HB  SER A 109      -7.931   6.069   7.963  1.00 17.76           H
ATOM   1980  HG  SER A 109      -9.536   5.427   6.875  1.00 17.29           H
ATOM   1981  N   GLY A 110      -7.474   3.376   4.835  1.00 17.11           N
ATOM   1982  CA  GLY A 110      -7.670   2.022   4.450  1.00 18.69           C
ATOM   1983  C   GLY A 110      -8.879   1.380   5.048  1.00 16.21           C
ATOM   1984  O   GLY A 110      -9.012   0.157   5.051  1.00 18.71           O
ATOM   1985  H   GLY A 110      -7.789   3.954   4.282  1.00 17.60           H
ATOM   1986 1HA  GLY A 110      -7.759   1.980   3.484  1.00 17.63           H
ATOM   1987 2HA  GLY A 110      -6.894   1.498   4.701  1.00 17.63           H
ATOM   1988  N   LYS A 111      -9.778   2.163   5.633  1.00 14.68           N
ATOM   1989  CA  LYS A 111     -10.970   1.661   6.255  1.00 14.43           C
ATOM   1990  C   LYS A 111     -11.780   0.675   5.418  1.00 13.49           C
ATOM   1991  O   LYS A 111     -12.211  -0.349   5.896  1.00 13.72           O
ATOM   1992  CB  LYS A 111     -11.847   2.944   6.611  1.00 17.21           C
ATOM   1993  CG  LYS A 111     -13.138   2.598   7.194  1.00 16.07           C
ATOM   1994  CD  LYS A 111     -13.891   3.889   7.495  1.00 15.12           C
ATOM   1995  CE  LYS A 111     -14.173   4.876   6.426  1.00 16.14           C
ATOM   1996  NZ  LYS A 111     -14.833   4.333   5.269  1.00 17.10           N
ATOM   1997  H   LYS A 111      -9.710   3.019   5.675  1.00 15.02           H
ATOM   1998  HA  LYS A 111     -10.728   1.217   7.094  1.00 14.87           H
ATOM   1999 1HB  LYS A 111     -11.366   3.489   7.255  1.00 15.38           H
ATOM   2000 2HB  LYS A 111     -12.005   3.449   5.799  1.00 15.38           H
ATOM   2001 1HG  LYS A 111     -13.658   2.076   6.566  1.00 16.15           H
ATOM   2002 2HG  LYS A 111     -13.008   2.113   8.023  1.00 16.15           H
ATOM   2003 1HD  LYS A 111     -14.751   3.641   7.869  1.00 15.60           H
ATOM   2004 2HD  LYS A 111     -13.386   4.364   8.172  1.00 15.60           H
ATOM   2005 1HE  LYS A 111     -14.749   5.566   6.791  1.00 16.13           H
ATOM   2006 2HE  LYS A 111     -13.338   5.271   6.135  1.00 16.13           H
ATOM   2007 1HZ  LYS A 111     -14.284   3.655   4.867  1.00 16.82           H
ATOM   2008 2HZ  LYS A 111     -15.673   3.943   5.522  1.00 16.82           H
ATOM   2009 3HZ  LYS A 111     -14.992   5.027   4.625  1.00 16.82           H
ATOM   2010  N   THR A 112     -12.060   1.057   4.175  1.00 13.44           N
ATOM   2011  CA  THR A 112     -12.958   0.257   3.374  1.00 13.58           C
ATOM   2012  C   THR A 112     -12.328  -1.100   3.059  1.00 13.80           C
ATOM   2013  O   THR A 112     -12.959  -2.135   3.159  1.00 14.23           O
ATOM   2014  CB  THR A 112     -13.352   1.001   2.135  1.00 14.19           C
ATOM   2015  CG2 THR A 112     -14.155   0.197   1.193  1.00 15.61           C
ATOM   2016  OG1 THR A 112     -14.066   2.175   2.537  1.00 14.59           O
ATOM   2017  H   THR A 112     -11.749   1.759   3.787  1.00 13.49           H
ATOM   2018  HA  THR A 112     -13.776   0.092   3.888  1.00 13.73           H
ATOM   2019  HB  THR A 112     -12.546   1.275   1.669  1.00 14.05           H
ATOM   2020 1HG2 THR A 112     -14.428   0.739   0.449  1.00 15.16           H
ATOM   2021 2HG2 THR A 112     -14.937  -0.141   1.636  1.00 15.16           H
ATOM   2022 3HG2 THR A 112     -13.639  -0.542   0.863  1.00 15.16           H
ATOM   2023  N  ATHR A 113     -11.060  -1.085   2.627  0.49 13.82           N
ATOM   2024  N  BTHR A 113     -11.080  -1.086   2.623  0.51 15.50           N
ATOM   2025  CA ATHR A 113     -10.366  -2.367   2.427  0.49 16.16           C
ATOM   2026  CA BTHR A 113     -10.342  -2.341   2.416  0.51 16.42           C
ATOM   2027  C  ATHR A 113     -10.293  -3.172   3.694  0.49 15.36           C
ATOM   2028  C  BTHR A 113     -10.275  -3.160   3.691  0.51 14.73           C
ATOM   2029  O  ATHR A 113     -10.487  -4.396   3.657  0.49 16.58           O
ATOM   2030  O  BTHR A 113     -10.438  -4.363   3.663  0.51 15.74           O
ATOM   2031  CB ATHR A 113      -9.023  -2.227   1.769  0.49 18.27           C
ATOM   2032  CB BTHR A 113      -8.992  -2.053   1.903  0.51 18.61           C
ATOM   2033  CG2ATHR A 113      -9.201  -1.635   0.416  0.49 19.70           C
ATOM   2034  OG1ATHR A 113      -8.145  -1.323   2.501  0.49 21.19           O
ATOM   2035  CG2BTHR A 113      -8.231  -3.378   1.687  0.51 20.41           C
ATOM   2036  OG1BTHR A 113      -9.100  -1.447   0.615  0.51 22.73           O
ATOM   2037  H  ATHR A 113     -10.598  -0.381   2.455  0.49 14.45           H
ATOM   2038  H  BTHR A 113     -10.634  -0.375   2.439  0.51 15.33           H
ATOM   2039  HA ATHR A 113     -10.915  -2.891   1.810  0.49 15.92           H
ATOM   2040  HB ATHR A 113      -8.604  -3.093   1.672  0.49 17.55           H
ATOM   2041  HA BTHR A 113     -10.821  -2.874   1.751  0.51 16.30           H
ATOM   2042  HB BTHR A 113      -8.493  -1.478   2.501  0.51 17.97           H
ATOM   2043 1HG2ATHR A 113      -8.343  -1.525  -0.005  0.49 19.71           H
ATOM   2044 2HG2ATHR A 113      -9.615  -0.771   0.481  0.49 19.71           H
ATOM   2045 3HG2ATHR A 113      -9.746  -2.202  -0.134  0.49 19.71           H
ATOM   2046  HG1BTHR A 113      -9.272  -0.647   0.686  0.51 21.53           H
ATOM   2047 1HG2BTHR A 113      -7.389  -3.212   1.251  0.51 19.90           H
ATOM   2048 2HG2BTHR A 113      -8.746  -3.976   1.139  0.51 19.90           H
ATOM   2049 3HG2BTHR A 113      -8.063  -3.797   2.531  0.51 19.90           H
ATOM   2050  N   THR A 114     -10.045  -2.499   4.814  1.00 14.84           N
ATOM   2051  CA  THR A 114      -9.994  -3.203   6.093  1.00 14.48           C
ATOM   2052  C   THR A 114     -11.316  -3.879   6.388  1.00 13.64           C
ATOM   2053  O   THR A 114     -11.335  -4.977   6.911  1.00 14.37           O
ATOM   2054  CB  THR A 114      -9.613  -2.212   7.187  1.00 15.31           C
ATOM   2055  CG2 THR A 114      -9.647  -2.852   8.555  1.00 17.09           C
ATOM   2056  OG1 THR A 114      -8.283  -1.760   6.962  1.00 17.66           O
ATOM   2057  H   THR A 114      -9.913  -1.651   4.863  1.00 14.85           H
ATOM   2058  HA  THR A 114      -9.299  -3.894   6.051  1.00 14.55           H
ATOM   2059  HB  THR A 114     -10.223  -1.459   7.180  1.00 15.31           H
ATOM   2060 1HG2 THR A 114      -9.367  -2.217   9.217  1.00 16.58           H
ATOM   2061 2HG2 THR A 114      -9.059  -3.610   8.579  1.00 16.58           H
ATOM   2062 3HG2 THR A 114     -10.538  -3.142   8.764  1.00 16.58           H
ATOM   2063  N   ALA A 115     -12.419  -3.200   6.100  1.00 13.44           N
ATOM   2064  CA  ALA A 115     -13.717  -3.805   6.370  1.00 12.88           C
ATOM   2065  C   ALA A 115     -13.832  -5.139   5.650  1.00 13.19           C
ATOM   2066  O   ALA A 115     -14.276  -6.133   6.229  1.00 13.26           O
ATOM   2067  CB  ALA A 115     -14.846  -2.884   5.940  1.00 13.60           C
ATOM   2068  H   ALA A 115     -12.447  -2.410   5.761  1.00 13.35           H
ATOM   2069  HA  ALA A 115     -13.804  -3.966   7.333  1.00 13.22           H
ATOM   2070 1HB  ALA A 115     -14.812  -2.769   4.988  1.00 13.11           H
ATOM   2071 2HB  ALA A 115     -15.684  -3.278   6.194  1.00 13.11           H
ATOM   2072 3HB  ALA A 115     -14.738  -2.035   6.376  1.00 13.11           H
ATOM   2073  N   ALA A 116     -13.462  -5.168   4.413  1.00 13.12           N
ATOM   2074  CA  ALA A 116     -13.539  -6.404   3.616  1.00 14.47           C
ATOM   2075  C   ALA A 116     -12.567  -7.464   4.111  1.00 14.33           C
ATOM   2076  O   ALA A 116     -12.927  -8.642   4.186  1.00 14.89           O
ATOM   2077  CB  ALA A 116     -13.296  -6.102   2.173  1.00 15.25           C
ATOM   2078  H   ALA A 116     -13.152  -4.493   3.980  1.00 13.50           H
ATOM   2079  HA  ALA A 116     -14.446  -6.769   3.695  1.00 14.32           H
ATOM   2080 1HB  ALA A 116     -12.404  -5.763   2.073  1.00 14.72           H
ATOM   2081 2HB  ALA A 116     -13.401  -6.908   1.664  1.00 14.72           H
ATOM   2082 3HB  ALA A 116     -13.931  -5.444   1.881  1.00 14.72           H
ATOM   2083  N   LYS A 117     -11.356  -7.082   4.484  1.00 14.26           N
ATOM   2084  CA  LYS A 117     -10.385  -8.023   5.050  1.00 15.25           C
ATOM   2085  C   LYS A 117     -10.890  -8.590   6.354  1.00 14.25           C
ATOM   2086  O   LYS A 117     -10.681  -9.783   6.621  1.00 15.40           O
ATOM   2087  CB  LYS A 117      -9.030  -7.354   5.210  1.00 16.47           C
ATOM   2088  CG  LYS A 117      -8.343  -6.939   3.951  1.00 19.14           C
ATOM   2089  CD  LYS A 117      -7.012  -6.210   4.346  1.00 26.49           C
ATOM   2090  CE  LYS A 117      -6.179  -5.758   3.204  1.00 33.28           C
ATOM   2091  NZ  LYS A 117      -4.985  -5.075   3.827  1.00 39.58           N
ATOM   2092  H   LYS A 117     -11.064  -6.275   4.424  1.00 14.55           H
ATOM   2093  HA  LYS A 117     -10.273  -8.770   4.426  1.00 15.09           H
ATOM   2094 1HB  LYS A 117      -9.146  -6.557   5.750  1.00 16.07           H
ATOM   2095 2HB  LYS A 117      -8.439  -7.970   5.672  1.00 16.07           H
ATOM   2096 1HG  LYS A 117      -8.123  -7.724   3.424  1.00 20.25           H
ATOM   2097 2HG  LYS A 117      -8.902  -6.332   3.446  1.00 20.25           H
ATOM   2098 1HD  LYS A 117      -7.237  -5.428   4.874  1.00 26.37           H
ATOM   2099 2HD  LYS A 117      -6.475  -6.819   4.875  1.00 26.37           H
ATOM   2100 1HE  LYS A 117      -5.881  -6.519   2.683  1.00 33.26           H
ATOM   2101 2HE  LYS A 117      -6.664  -5.124   2.656  1.00 33.26           H
ATOM   2102 1HZ  LYS A 117      -5.271  -4.330   4.360  1.00 37.84           H
ATOM   2103 2HZ  LYS A 117      -4.509  -5.695   4.385  1.00 37.84           H
ATOM   2104 3HZ  LYS A 117      -4.395  -4.760   3.139  1.00 37.84           H
ATOM   2105  N  ALEU A 118     -11.486  -7.742   7.181  0.44 14.49           N
ATOM   2106  N  BLEU A 118     -11.509  -7.768   7.230  0.56 13.64           N
ATOM   2107  CA ALEU A 118     -12.023  -8.179   8.419  0.44 13.79           C
ATOM   2108  CA BLEU A 118     -12.056  -8.280   8.446  0.56 13.65           C
ATOM   2109  C  ALEU A 118     -13.139  -9.210   8.162  0.44 13.95           C
ATOM   2110  C  BLEU A 118     -13.152  -9.233   8.181  0.56 13.21           C
ATOM   2111  O  ALEU A 118     -13.190 -10.240   8.798  0.44 14.55           O
ATOM   2112  O  BLEU A 118     -13.338 -10.195   8.934  0.56 15.34           O
ATOM   2113  CB ALEU A 118     -12.442  -6.922   9.178  0.44 14.27           C
ATOM   2114  CB BLEU A 118     -12.595  -7.158   9.288  0.56 14.45           C
ATOM   2115  CG ALEU A 118     -12.886  -7.153  10.608  0.44 13.05           C
ATOM   2116  CG BLEU A 118     -11.563  -6.389  10.023  0.56 16.24           C
ATOM   2117  CD1ALEU A 118     -11.740  -7.639  11.432  0.44 14.58           C
ATOM   2118  CD2ALEU A 118     -13.393  -5.817  11.188  0.44 14.75           C
ATOM   2119  CD1BLEU A 118     -12.206  -5.120  10.622  0.56 18.92           C
ATOM   2120  CD2BLEU A 118     -10.879  -7.206  11.072  0.56 23.15           C
ATOM   2121  H  ALEU A 118     -11.592  -6.903   7.027  0.44 14.25           H
ATOM   2122  H  BLEU A 118     -11.607  -6.921   7.121  0.56 13.81           H
ATOM   2123  HA ALEU A 118     -11.316  -8.623   8.931  0.44 14.07           H
ATOM   2124 1HB ALEU A 118     -11.690  -6.310   9.202  0.44 13.81           H
ATOM   2125 2HB ALEU A 118     -13.182  -6.509   8.705  0.44 13.81           H
ATOM   2126  HA BLEU A 118     -11.358  -8.747   8.949  0.56 13.72           H
ATOM   2127 1HB BLEU A 118     -13.070  -6.537   8.713  0.56 14.17           H
ATOM   2128 2HB BLEU A 118     -13.208  -7.527   9.942  0.56 14.17           H
ATOM   2129  HG ALEU A 118     -13.603  -7.806  10.636  0.44 13.91           H
ATOM   2130  HG BLEU A 118     -10.890  -6.097   9.392  0.56 17.75           H
ATOM   2131 1HD1ALEU A 118     -11.999  -7.626  12.357  0.44 14.14           H
ATOM   2132 2HD1ALEU A 118     -10.988  -7.058  11.298  0.44 14.14           H
ATOM   2133 3HD1ALEU A 118     -11.517  -8.535  11.170  0.44 14.14           H
ATOM   2134 1HD2ALEU A 118     -13.642  -5.952  12.106  0.44 14.30           H
ATOM   2135 2HD2ALEU A 118     -14.154  -5.525  10.682  0.44 14.30           H
ATOM   2136 3HD2ALEU A 118     -12.690  -5.166  11.132  0.44 14.30           H
ATOM   2137 1HD1BLEU A 118     -11.537  -4.618  11.093  0.56 18.13           H
ATOM   2138 2HD1BLEU A 118     -12.907  -5.379  11.226  0.56 18.13           H
ATOM   2139 3HD1BLEU A 118     -12.570  -4.594   9.908  0.56 18.13           H
ATOM   2140 1HD2BLEU A 118     -10.266  -6.644  11.551  0.56 21.09           H
ATOM   2141 2HD2BLEU A 118     -10.404  -7.925  10.654  0.56 21.09           H
ATOM   2142 3HD2BLEU A 118     -11.540  -7.555  11.676  0.56 21.09           H
ATOM   2143  N   ALA A 119     -14.006  -8.919   7.192  1.00 13.49           N
ATOM   2144  CA  ALA A 119     -15.088  -9.855   6.882  1.00 14.52           C
ATOM   2145  C   ALA A 119     -14.475 -11.189   6.451  1.00 14.74           C
ATOM   2146  O   ALA A 119     -14.991 -12.240   6.895  1.00 15.56           O
ATOM   2147  CB  ALA A 119     -15.948  -9.305   5.792  1.00 14.48           C
ATOM   2148  H   ALA A 119     -13.987  -8.202   6.718  1.00 13.75           H
ATOM   2149  HA  ALA A 119     -15.643 -10.002   7.678  1.00 14.34           H
ATOM   2150 1HB  ALA A 119     -15.418  -9.200   4.999  1.00 14.51           H
ATOM   2151 2HB  ALA A 119     -16.667  -9.919   5.624  1.00 14.51           H
ATOM   2152 3HB  ALA A 119     -16.301  -8.456   6.065  1.00 14.51           H
ATOM   2153  N   LEU A 120     -13.450 -11.167   5.634  1.00 14.90           N
ATOM   2154  CA  LEU A 120     -12.829 -12.424   5.229  1.00 16.58           C
ATOM   2155  C   LEU A 120     -12.205 -13.150   6.373  1.00 16.13           C
ATOM   2156  O   LEU A 120     -12.332 -14.375   6.471  1.00 17.41           O
ATOM   2157  CB  LEU A 120     -11.842 -12.141   4.151  1.00 19.11           C
ATOM   2158  CG  LEU A 120     -11.121 -13.347   3.575  1.00 23.50           C
ATOM   2159  CD1 LEU A 120     -12.167 -14.366   2.990  1.00 22.45           C
ATOM   2160  CD2 LEU A 120     -10.116 -12.863   2.492  1.00 27.57           C
ATOM   2161  H   LEU A 120     -13.100 -10.460   5.291  1.00 15.31           H
ATOM   2162  HA  LEU A 120     -13.526 -13.003   4.857  1.00 16.65           H
ATOM   2163 1HB  LEU A 120     -12.304 -11.703   3.421  1.00 18.01           H
ATOM   2164 2HB  LEU A 120     -11.164 -11.547   4.509  1.00 18.01           H
ATOM   2165  HG  LEU A 120     -10.617 -13.790   4.273  1.00 22.89           H
ATOM   2166 1HD1 LEU A 120     -12.711 -14.705   3.705  1.00 22.75           H
ATOM   2167 2HD1 LEU A 120     -11.697 -15.087   2.568  1.00 22.75           H
ATOM   2168 3HD1 LEU A 120     -12.719 -13.913   2.347  1.00 22.75           H
ATOM   2169 1HD2 LEU A 120      -9.662 -13.623   2.121  1.00 25.57           H
ATOM   2170 2HD2 LEU A 120      -9.484 -12.264   2.895  1.00 25.57           H
ATOM   2171 3HD2 LEU A 120     -10.601 -12.404   1.799  1.00 25.57           H
ATOM   2172  N   TYR A 121     -11.532 -12.436   7.242  1.00 15.94           N
ATOM   2173  CA  TYR A 121     -10.963 -13.062   8.443  1.00 16.63           C
ATOM   2174  C   TYR A 121     -11.996 -13.795   9.261  1.00 16.23           C
ATOM   2175  O   TYR A 121     -11.835 -14.946   9.616  1.00 17.84           O
ATOM   2176  CB  TYR A 121     -10.263 -11.957   9.246  1.00 16.40           C
ATOM   2177  CG  TYR A 121      -9.763 -12.424  10.576  1.00 17.51           C
ATOM   2178  CD1 TYR A 121      -8.572 -13.099  10.710  1.00 21.48           C
ATOM   2179  CD2 TYR A 121     -10.511 -12.170  11.725  1.00 18.22           C
ATOM   2180  CE1 TYR A 121      -8.155 -13.535  11.963  1.00 25.99           C
ATOM   2181  CE2 TYR A 121     -10.138 -12.593  12.926  1.00 21.96           C
ATOM   2182  CZ  TYR A 121      -8.946 -13.269  13.071  1.00 25.02           C
ATOM   2183  OH  TYR A 121      -8.563 -13.731  14.324  1.00 32.09           O
ATOM   2184  H   TYR A 121     -11.384 -11.591   7.176  1.00 16.18           H
ATOM   2185  HA  TYR A 121     -10.283 -13.710   8.168  1.00 16.36           H
ATOM   2186 1HB  TYR A 121      -9.503 -11.632   8.739  1.00 16.69           H
ATOM   2187 2HB  TYR A 121     -10.889 -11.234   9.404  1.00 16.69           H
ATOM   2188  HD1 TYR A 121      -8.056 -13.287   9.960  1.00 21.61           H
ATOM   2189  HD2 TYR A 121     -11.319 -11.720  11.640  1.00 18.96           H
ATOM   2190  HE1 TYR A 121      -7.363 -14.013  12.051  1.00 24.64           H
ATOM   2191  HE2 TYR A 121     -10.666 -12.414  13.671  1.00 21.84           H
ATOM   2192  N   TYR A 122     -13.124 -13.134   9.541  1.00 15.66           N
ATOM   2193  CA  TYR A 122     -14.128 -13.739  10.367  1.00 15.12           C
ATOM   2194  C   TYR A 122     -14.893 -14.838   9.609  1.00 16.29           C
ATOM   2195  O   TYR A 122     -15.303 -15.802  10.237  1.00 17.80           O
ATOM   2196  CB  TYR A 122     -15.052 -12.704  10.984  1.00 14.70           C
ATOM   2197  CG  TYR A 122     -14.404 -12.082  12.201  1.00 15.71           C
ATOM   2198  CD1 TYR A 122     -13.882 -10.794  12.162  1.00 16.70           C
ATOM   2199  CD2 TYR A 122     -14.300 -12.780  13.420  1.00 16.66           C
ATOM   2200  CE1 TYR A 122     -13.269 -10.268  13.292  1.00 17.22           C
ATOM   2201  CE2 TYR A 122     -13.692 -12.235  14.495  1.00 17.82           C
ATOM   2202  CZ  TYR A 122     -13.191 -10.964  14.454  1.00 18.36           C
ATOM   2203  OH  TYR A 122     -12.549 -10.357  15.470  1.00 21.78           O
ATOM   2204  H   TYR A 122     -13.315 -12.344   9.261  1.00 15.67           H
ATOM   2205  HA  TYR A 122     -13.672 -14.181  11.112  1.00 15.39           H
ATOM   2206 1HB  TYR A 122     -15.236 -12.001  10.340  1.00 15.08           H
ATOM   2207 2HB  TYR A 122     -15.877 -13.131  11.262  1.00 15.08           H
ATOM   2208  HD1 TYR A 122     -13.924 -10.295  11.379  1.00 16.62           H
ATOM   2209  HD2 TYR A 122     -14.634 -13.646  13.475  1.00 16.74           H
ATOM   2210  HE1 TYR A 122     -12.917  -9.409  13.259  1.00 17.40           H
ATOM   2211  HE2 TYR A 122     -13.634 -12.722  15.286  1.00 17.71           H
ATOM   2212  HH  TYR A 122     -12.605 -10.842  16.129  1.00 20.75           H
ATOM   2213  N   LYS A 123     -15.033 -14.697   8.303  1.00 15.94           N
ATOM   2214  CA  LYS A 123     -15.666 -15.793   7.513  1.00 17.06           C
ATOM   2215  C   LYS A 123     -14.795 -17.036   7.683  1.00 18.61           C
ATOM   2216  O   LYS A 123     -15.305 -18.136   7.840  1.00 19.41           O
ATOM   2217  CB  LYS A 123     -15.764 -15.373   6.065  1.00 16.77           C
ATOM   2218  CG  LYS A 123     -16.512 -16.368   5.233  1.00 18.38           C
ATOM   2219  CD  LYS A 123     -16.591 -15.950   3.783  1.00 19.53           C
ATOM   2220  CE  LYS A 123     -17.328 -16.978   2.979  1.00 20.27           C
ATOM   2221  NZ  LYS A 123     -17.297 -16.596   1.563  1.00 27.43           N
ATOM   2222  H   LYS A 123     -14.789 -14.012   7.844  1.00 16.32           H
ATOM   2223  HA  LYS A 123     -16.565 -15.978   7.855  1.00 17.08           H
ATOM   2224 1HB  LYS A 123     -16.228 -14.523   6.010  1.00 17.14           H
ATOM   2225 2HB  LYS A 123     -14.869 -15.289   5.700  1.00 17.14           H
ATOM   2226 1HG  LYS A 123     -16.059 -17.225   5.272  1.00 18.28           H
ATOM   2227 2HG  LYS A 123     -17.416 -16.453   5.575  1.00 18.28           H
ATOM   2228 1HD  LYS A 123     -17.069 -15.108   3.716  1.00 19.43           H
ATOM   2229 2HD  LYS A 123     -15.695 -15.861   3.423  1.00 19.43           H
ATOM   2230 1HE  LYS A 123     -16.897 -17.841   3.079  1.00 21.79           H
ATOM   2231 2HE  LYS A 123     -18.252 -17.021   3.271  1.00 21.79           H
ATOM   2232 1HZ  LYS A 123     -17.681 -15.723   1.453  1.00 25.27           H
ATOM   2233 2HZ  LYS A 123     -16.390 -16.580   1.246  1.00 25.27           H
ATOM   2234 3HZ  LYS A 123     -17.799 -17.226   1.042  1.00 25.27           H
ATOM   2235  N   GLY A 124     -13.480 -16.860   7.663  1.00 18.82           N
ATOM   2236  CA  GLY A 124     -12.557 -17.997   7.833  1.00 21.60           C
ATOM   2237  C   GLY A 124     -12.688 -18.636   9.168  1.00 22.12           C
ATOM   2238  O   GLY A 124     -12.286 -19.845   9.323  1.00 26.74           O
ATOM   2239  H   GLY A 124     -13.089 -16.103   7.545  1.00 19.49           H
ATOM   2240 1HA  GLY A 124     -12.732 -18.660   7.148  1.00 21.01           H
ATOM   2241 2HA  GLY A 124     -11.644 -17.684   7.734  1.00 21.01           H
ATOM   2242  N   LYS A 125     -13.208 -17.960  10.165  1.00 21.81           N
ATOM   2243  CA  LYS A 125     -13.461 -18.451  11.511  1.00 23.49           C
ATOM   2244  C   LYS A 125     -14.833 -18.924  11.727  1.00 24.68           C
ATOM   2245  O   LYS A 125     -15.152 -19.320  12.817  1.00 30.94           O
ATOM   2246  CB  LYS A 125     -13.120 -17.411  12.568  1.00 23.77           C
ATOM   2247  CG  LYS A 125     -11.684 -17.005  12.544  1.00 28.42           C
ATOM   2248  CD  LYS A 125     -11.393 -15.901  13.598  1.00 32.33           C
ATOM   2249  CE  LYS A 125     -10.810 -16.448  14.961  1.00 40.38           C
ATOM   2250  NZ  LYS A 125     -10.308 -15.323  15.863  1.00 43.93           N
ATOM   2251  H   LYS A 125     -13.442 -17.137  10.082  1.00 22.35           H
ATOM   2252  HA  LYS A 125     -12.869 -19.216  11.667  1.00 23.45           H
ATOM   2253 1HB  LYS A 125     -13.660 -16.620  12.414  1.00 24.16           H
ATOM   2254 2HB  LYS A 125     -13.309 -17.778  13.445  1.00 24.16           H
ATOM   2255 1HG  LYS A 125     -11.129 -17.774  12.747  1.00 28.27           H
ATOM   2256 2HG  LYS A 125     -11.464 -16.654  11.667  1.00 28.27           H
ATOM   2257 1HD  LYS A 125     -10.756 -15.274  13.226  1.00 33.41           H
ATOM   2258 2HD  LYS A 125     -12.224 -15.441  13.799  1.00 33.41           H
ATOM   2259 1HE  LYS A 125     -11.499 -16.939  15.436  1.00 39.53           H
ATOM   2260 2HE  LYS A 125     -10.059 -17.031  14.767  1.00 39.53           H
ATOM   2261 1HZ  LYS A 125      -9.714 -14.749  15.375  1.00 43.24           H
ATOM   2262 2HZ  LYS A 125     -11.050 -14.805  16.183  1.00 43.24           H
ATOM   2263 3HZ  LYS A 125      -9.837 -15.691  16.615  1.00 43.24           H
ATOM   2264  N   GLY A 126     -15.627 -19.007  10.675  1.00 21.63           N
ATOM   2265  CA  GLY A 126     -16.951 -19.539  10.830  1.00 22.45           C
ATOM   2266  C   GLY A 126     -18.073 -18.573  11.033  1.00 21.50           C
ATOM   2267  O   GLY A 126     -19.205 -18.991  11.193  1.00 24.32           O
ATOM   2268  H   GLY A 126     -15.428 -18.765   9.875  1.00 22.66           H
ATOM   2269 1HA  GLY A 126     -17.161 -20.062  10.040  1.00 21.98           H
ATOM   2270 2HA  GLY A 126     -16.955 -20.148  11.585  1.00 21.98           H
ATOM   2271  N   ARG A 127     -17.791 -17.254  10.969  1.00 18.93           N
ATOM   2272  CA  ARG A 127     -18.873 -16.301  10.998  1.00 17.55           C
ATOM   2273  C   ARG A 127     -19.489 -16.155   9.641  1.00 16.78           C
ATOM   2274  O   ARG A 127     -18.928 -16.548   8.632  1.00 17.49           O
ATOM   2275  CB  ARG A 127     -18.359 -14.929  11.506  1.00 16.98           C
ATOM   2276  CG  ARG A 127     -17.655 -14.985  12.842  1.00 20.75           C
ATOM   2277  CD  ARG A 127     -18.440 -15.573  13.957  1.00 25.18           C
ATOM   2278  NE  ARG A 127     -19.653 -14.885  14.128  1.00 23.59           N
ATOM   2279  CZ  ARG A 127     -20.361 -14.887  15.261  1.00 28.96           C
ATOM   2280  NH1 ARG A 127     -19.895 -15.494  16.338  1.00 31.15           N
ATOM   2281  NH2 ARG A 127     -21.488 -14.228  15.316  1.00 30.95           N
ATOM   2282  H   ARG A 127     -17.005 -16.913  10.909  1.00 19.25           H
ATOM   2283  HA  ARG A 127     -19.568 -16.614  11.613  1.00 17.56           H
ATOM   2284 1HB  ARG A 127     -17.727 -14.582  10.858  1.00 17.79           H
ATOM   2285 2HB  ARG A 127     -19.111 -14.322  11.583  1.00 17.79           H
ATOM   2286 1HG  ARG A 127     -16.846 -15.513  12.744  1.00 20.92           H
ATOM   2287 2HG  ARG A 127     -17.418 -14.081  13.100  1.00 20.92           H
ATOM   2288 1HD  ARG A 127     -18.636 -16.503  13.763  1.00 23.81           H
ATOM   2289 2HD  ARG A 127     -17.922 -15.501  14.773  1.00 23.81           H
ATOM   2290  HE  ARG A 127     -19.887 -14.217  13.465  1.00 25.28           H
ATOM   2291 1HH1 ARG A 127     -20.351 -15.481  17.065  1.00 30.29           H
ATOM   2292 2HH1 ARG A 127     -19.156 -15.931  16.306  1.00 30.29           H
ATOM   2293 1HH2 ARG A 127     -21.937 -14.206  16.047  1.00 30.41           H
ATOM   2294 2HH2 ARG A 127     -21.778 -13.816  14.621  1.00 30.41           H
ATOM   2295  N   ARG A 128     -20.628 -15.501   9.597  1.00 15.38           N
ATOM   2296  CA  ARG A 128     -21.358 -15.214   8.392  1.00 13.92           C
ATOM   2297  C   ARG A 128     -21.487 -13.693   8.302  1.00 13.79           C
ATOM   2298  O   ARG A 128     -22.448 -13.115   8.774  1.00 14.51           O
ATOM   2299  CB  ARG A 128     -22.731 -15.906   8.428  1.00 15.15           C
ATOM   2300  CG  ARG A 128     -22.634 -17.395   8.388  1.00 15.53           C
ATOM   2301  CD  ARG A 128     -23.951 -18.001   8.094  1.00 19.53           C
ATOM   2302  NE  ARG A 128     -24.055 -19.405   8.227  1.00 20.61           N
ATOM   2303  CZ  ARG A 128     -23.591 -20.306   7.402  1.00 21.58           C
ATOM   2304  NH1 ARG A 128     -22.947 -20.044   6.240  1.00 20.53           N
ATOM   2305  NH2 ARG A 128     -23.764 -21.598   7.753  1.00 30.92           N
ATOM   2306  H   ARG A 128     -21.017 -15.194  10.299  1.00 15.37           H
ATOM   2307  HA  ARG A 128     -20.872 -15.549   7.611  1.00 14.46           H
ATOM   2308 1HB  ARG A 128     -23.185 -15.658   9.249  1.00 14.45           H
ATOM   2309 2HB  ARG A 128     -23.251 -15.617   7.663  1.00 14.45           H
ATOM   2310 1HG  ARG A 128     -22.012 -17.656   7.691  1.00 16.35           H
ATOM   2311 2HG  ARG A 128     -22.332 -17.720   9.250  1.00 16.35           H
ATOM   2312 1HD  ARG A 128     -24.603 -17.609   8.696  1.00 18.72           H
ATOM   2313 2HD  ARG A 128     -24.189 -17.778   7.180  1.00 18.72           H
ATOM   2314  HE  ARG A 128     -24.450 -19.732   9.050  1.00 20.53           H
ATOM   2315 1HH1 ARG A 128     -22.811 -19.230   6.000  1.00 20.92           H
ATOM   2316 2HH1 ARG A 128     -22.671 -20.690   5.744  1.00 20.92           H
ATOM   2317 1HH2 ARG A 128     -24.177 -21.800   8.479  1.00 29.03           H
ATOM   2318 2HH2 ARG A 128     -23.489 -22.223   7.229  1.00 29.03           H
ATOM   2319  N  APRO A 129     -20.484 -13.027   7.781  0.57 12.82           N
ATOM   2320  N  BPRO A 129     -20.526 -13.071   7.671  0.43 12.78           N
ATOM   2321  CA APRO A 129     -20.479 -11.578   7.802  0.57 13.22           C
ATOM   2322  CA BPRO A 129     -20.488 -11.622   7.735  0.43 13.25           C
ATOM   2323  C  APRO A 129     -21.321 -10.947   6.701  0.57 12.80           C
ATOM   2324  C  BPRO A 129     -21.398 -10.982   6.724  0.43 12.24           C
ATOM   2325  O  APRO A 129     -21.527 -11.503   5.628  0.57 12.98           O
ATOM   2326  O  BPRO A 129     -21.777 -11.576   5.721  0.43 12.28           O
ATOM   2327  CB APRO A 129     -18.976 -11.211   7.596  0.57 12.85           C
ATOM   2328  CB BPRO A 129     -19.016 -11.295   7.429  0.43 14.88           C
ATOM   2329  CG APRO A 129     -18.248 -12.503   7.653  0.57 13.88           C
ATOM   2330  CG BPRO A 129     -18.521 -12.443   6.541  0.43 14.71           C
ATOM   2331  CD APRO A 129     -19.192 -13.548   7.335  0.57 13.14           C
ATOM   2332  CD BPRO A 129     -19.338 -13.650   7.011  0.43 15.90           C
ATOM   2333  HA APRO A 129     -20.775 -11.255   8.676  0.57 12.97           H
ATOM   2334 1HB APRO A 129     -18.858 -10.788   6.731  0.57 13.21           H
ATOM   2335 2HB APRO A 129     -18.684 -10.622   8.309  0.57 13.21           H
ATOM   2336  HA BPRO A 129     -20.712 -11.313   8.636  0.43 13.27           H
ATOM   2337 1HB BPRO A 129     -18.964 -10.451   6.950  0.43 13.86           H
ATOM   2338 2HB BPRO A 129     -18.509 -11.251   8.254  0.43 13.86           H
ATOM   2339 1HG APRO A 129     -17.529 -12.494   7.003  0.57 13.48           H
ATOM   2340 2HG APRO A 129     -17.894 -12.632   8.546  0.57 13.48           H
ATOM   2341 1HG BPRO A 129     -18.703 -12.242   5.612  0.43 15.04           H
ATOM   2342 2HG BPRO A 129     -17.575 -12.586   6.691  0.43 15.04           H
ATOM   2343 1HD APRO A 129     -19.206 -13.703   6.378  0.57 13.05           H
ATOM   2344 2HD APRO A 129     -18.958 -14.352   7.817  0.57 13.05           H
ATOM   2345 1HD BPRO A 129     -19.600 -14.190   6.250  0.43 13.85           H
ATOM   2346 2HD BPRO A 129     -18.820 -14.165   7.649  0.43 13.85           H
ATOM   2347  N   LEU A 130     -21.710  -9.712   6.998  1.00 11.99           N
ATOM   2348  CA  LEU A 130     -22.375  -8.809   6.069  1.00 11.98           C
ATOM   2349  C   LEU A 130     -21.616  -7.522   6.082  1.00 12.07           C
ATOM   2350  O   LEU A 130     -21.466  -6.928   7.158  1.00 13.61           O
ATOM   2351  CB  LEU A 130     -23.811  -8.587   6.454  1.00 12.86           C
ATOM   2352  CG  LEU A 130     -24.595  -7.547   5.640  1.00 13.18           C
ATOM   2353  CD1 LEU A 130     -24.707  -7.968   4.183  1.00 13.09           C
ATOM   2354  CD2 LEU A 130     -25.941  -7.301   6.240  1.00 14.14           C
ATOM   2355  H   LEU A 130     -21.570  -9.342   7.762  1.00 12.21           H
ATOM   2356  HA  LEU A 130     -22.347  -9.182   5.164  1.00 12.18           H
ATOM   2357 1HB  LEU A 130     -24.280  -9.430   6.371  1.00 12.37           H
ATOM   2358 2HB  LEU A 130     -23.830  -8.299   7.380  1.00 12.37           H
ATOM   2359  HG  LEU A 130     -24.114  -6.705   5.664  1.00 13.31           H
ATOM   2360 1HD1 LEU A 130     -25.228  -7.315   3.709  1.00 13.15           H
ATOM   2361 2HD1 LEU A 130     -25.139  -8.825   4.138  1.00 13.15           H
ATOM   2362 3HD1 LEU A 130     -23.828  -8.023   3.803  1.00 13.15           H
ATOM   2363 1HD2 LEU A 130     -25.832  -7.020   7.151  1.00 13.89           H
ATOM   2364 2HD2 LEU A 130     -26.449  -8.115   6.206  1.00 13.89           H
ATOM   2365 3HD2 LEU A 130     -26.386  -6.617   5.736  1.00 13.89           H
ATOM   2366  N   LEU A 131     -21.182  -7.067   4.939  1.00 11.46           N
ATOM   2367  CA  LEU A 131     -20.617  -5.717   4.793  1.00 11.10           C
ATOM   2368  C   LEU A 131     -21.728  -4.739   4.477  1.00 11.44           C
ATOM   2369  O   LEU A 131     -22.606  -5.040   3.698  1.00 12.80           O
ATOM   2370  CB  LEU A 131     -19.612  -5.745   3.679  1.00 11.66           C
ATOM   2371  CG  LEU A 131     -18.348  -6.460   4.028  1.00 12.68           C
ATOM   2372  CD1 LEU A 131     -17.604  -6.887   2.778  1.00 14.09           C
ATOM   2373  CD2 LEU A 131     -17.467  -5.626   4.925  1.00 13.15           C
ATOM   2374  H   LEU A 131     -21.201  -7.516   4.206  1.00 11.53           H
ATOM   2375  HA  LEU A 131     -20.172  -5.445   5.621  1.00 11.37           H
ATOM   2376 1HB  LEU A 131     -20.007  -6.190   2.913  1.00 11.45           H
ATOM   2377 2HB  LEU A 131     -19.382  -4.833   3.445  1.00 11.45           H
ATOM   2378  HG  LEU A 131     -18.576  -7.267   4.515  1.00 12.85           H
ATOM   2379 1HD1 LEU A 131     -18.177  -7.444   2.247  1.00 13.66           H
ATOM   2380 2HD1 LEU A 131     -16.819  -7.377   3.035  1.00 13.66           H
ATOM   2381 3HD1 LEU A 131     -17.353  -6.105   2.281  1.00 13.66           H
ATOM   2382 1HD2 LEU A 131     -17.948  -5.409   5.726  1.00 13.03           H
ATOM   2383 2HD2 LEU A 131     -17.222  -4.821   4.462  1.00 13.03           H
ATOM   2384 3HD2 LEU A 131     -16.680  -6.130   5.144  1.00 13.03           H
ATOM   2385  N   VAL A 132     -21.681  -3.558   5.120  1.00 10.79           N
ATOM   2386  CA  VAL A 132     -22.640  -2.523   4.839  1.00 10.57           C
ATOM   2387  C   VAL A 132     -21.861  -1.299   4.404  1.00 11.25           C
ATOM   2388  O   VAL A 132     -21.047  -0.778   5.138  1.00 11.59           O
ATOM   2389  CB  VAL A 132     -23.508  -2.196   6.054  1.00 10.99           C
ATOM   2390  CG1 VAL A 132     -24.474  -1.092   5.730  1.00 12.23           C
ATOM   2391  CG2 VAL A 132     -24.224  -3.449   6.528  1.00 12.01           C
ATOM   2392  H   VAL A 132     -21.098  -3.347   5.716  1.00 10.91           H
ATOM   2393  HA  VAL A 132     -23.227  -2.802   4.108  1.00 10.85           H
ATOM   2394  HB  VAL A 132     -22.933  -1.886   6.783  1.00 11.01           H
ATOM   2395 1HG1 VAL A 132     -25.052  -0.953   6.484  1.00 11.87           H
ATOM   2396 2HG1 VAL A 132     -24.994  -1.344   4.964  1.00 11.87           H
ATOM   2397 3HG1 VAL A 132     -23.986  -0.286   5.545  1.00 11.87           H
ATOM   2398 1HG2 VAL A 132     -23.573  -4.116   6.759  1.00 11.71           H
ATOM   2399 2HG2 VAL A 132     -24.788  -3.772   5.822  1.00 11.71           H
ATOM   2400 3HG2 VAL A 132     -24.754  -3.232   7.298  1.00 11.71           H
ATOM   2401  N   ALA A 133     -22.115  -0.863   3.183  1.00 11.23           N
ATOM   2402  CA  ALA A 133     -21.479   0.335   2.638  1.00 11.94           C
ATOM   2403  C   ALA A 133     -22.368   1.527   2.976  1.00 12.06           C
ATOM   2404  O   ALA A 133     -23.386   1.718   2.339  1.00 12.75           O
ATOM   2405  CB  ALA A 133     -21.326   0.199   1.138  1.00 13.26           C
ATOM   2406  H   ALA A 133     -22.660  -1.243   2.638  1.00 11.42           H
ATOM   2407  HA  ALA A 133     -20.593   0.466   3.037  1.00 12.10           H
ATOM   2408 1HB  ALA A 133     -22.187   0.034   0.747  1.00 12.36           H
ATOM   2409 2HB  ALA A 133     -20.962   1.016   0.791  1.00 12.36           H
ATOM   2410 3HB  ALA A 133     -20.735  -0.532   0.947  1.00 12.36           H
ATOM   2411  N   ALA A 134     -22.005   2.211   4.063  1.00 12.02           N
ATOM   2412  CA  ALA A 134     -22.879   3.171   4.701  1.00 12.01           C
ATOM   2413  C   ALA A 134     -22.685   4.603   4.350  1.00 12.77           C
ATOM   2414  O   ALA A 134     -23.300   5.467   4.941  1.00 15.48           O
ATOM   2415  CB  ALA A 134     -22.916   2.944   6.162  1.00 12.72           C
ATOM   2416  H   ALA A 134     -21.242   2.129   4.451  1.00 12.03           H
ATOM   2417  HA  ALA A 134     -23.783   2.962   4.391  1.00 12.32           H
ATOM   2418 1HB  ALA A 134     -22.091   3.249   6.546  1.00 12.24           H
ATOM   2419 2HB  ALA A 134     -23.653   3.431   6.537  1.00 12.24           H
ATOM   2420 3HB  ALA A 134     -23.027   2.005   6.326  1.00 12.24           H
ATOM   2421  N   ASP A 135     -21.930   4.909   3.322  1.00 12.73           N
ATOM   2422  CA  ASP A 135     -21.734   6.314   2.856  1.00 12.89           C
ATOM   2423  C   ASP A 135     -22.988   6.710   2.106  1.00 13.18           C
ATOM   2424  O   ASP A 135     -23.216   6.253   0.995  1.00 14.11           O
ATOM   2425  CB  ASP A 135     -20.489   6.407   2.014  1.00 13.60           C
ATOM   2426  CG  ASP A 135     -20.084   7.846   1.751  1.00 14.32           C
ATOM   2427  OD1 ASP A 135     -18.855   8.074   1.637  1.00 15.13           O
ATOM   2428  OD2 ASP A 135     -20.967   8.705   1.610  1.00 14.63           O
ATOM   2429  H   ASP A 135     -21.502   4.331   2.850  1.00 12.78           H
ATOM   2430  HA  ASP A 135     -21.628   6.906   3.629  1.00 13.07           H
ATOM   2431 1HB  ASP A 135     -19.758   5.971   2.476  1.00 13.27           H
ATOM   2432 2HB  ASP A 135     -20.648   5.978   1.158  1.00 13.27           H
ATOM   2433  N   THR A 136     -23.806   7.589   2.676  1.00 13.14           N
ATOM   2434  CA  THR A 136     -25.033   8.023   2.065  1.00 13.84           C
ATOM   2435  C   THR A 136     -24.836   9.168   1.086  1.00 13.68           C
ATOM   2436  O   THR A 136     -25.828   9.636   0.525  1.00 15.27           O
ATOM   2437  CB  THR A 136     -26.045   8.446   3.134  1.00 14.70           C
ATOM   2438  CG2 THR A 136     -26.404   7.337   4.088  1.00 16.15           C
ATOM   2439  OG1 THR A 136     -25.506   9.564   3.826  1.00 17.37           O
ATOM   2440  H   THR A 136     -23.658   7.952   3.442  1.00 13.34           H
ATOM   2441  HA  THR A 136     -25.424   7.272   1.571  1.00 13.84           H
ATOM   2442  HB  THR A 136     -26.863   8.723   2.695  1.00 14.68           H
ATOM   2443  HG1 THR A 136     -24.771   9.540   4.187  1.00 16.57           H
ATOM   2444 1HG2 THR A 136     -27.052   7.647   4.725  1.00 15.73           H
ATOM   2445 2HG2 THR A 136     -25.623   7.039   4.559  1.00 15.73           H
ATOM   2446 3HG2 THR A 136     -26.776   6.596   3.603  1.00 15.73           H
ATOM   2447  N  AGLN A 137     -23.607   9.572   0.835  0.63 13.63           N
ATOM   2448  N  BGLN A 137     -23.600   9.592   0.874  0.37 13.77           N
ATOM   2449  CA AGLN A 137     -23.344  10.684  -0.090  0.63 13.59           C
ATOM   2450  CA BGLN A 137     -23.346  10.666  -0.080  0.37 13.53           C
ATOM   2451  C  AGLN A 137     -22.567  10.218  -1.305  0.63 13.02           C
ATOM   2452  C  BGLN A 137     -22.498  10.277  -1.279  0.37 14.20           C
ATOM   2453  O  AGLN A 137     -22.722  10.827  -2.365  0.63 13.15           O
ATOM   2454  O  BGLN A 137     -22.494  11.040  -2.250  0.37 15.62           O
ATOM   2455  CB AGLN A 137     -22.573  11.801   0.585  0.63 15.91           C
ATOM   2456  CB BGLN A 137     -22.601  11.808   0.572  0.37 14.60           C
ATOM   2457  CG AGLN A 137     -23.332  12.419   1.770  0.63 20.18           C
ATOM   2458  CG BGLN A 137     -23.358  12.632   1.578  0.37 15.78           C
ATOM   2459  CD AGLN A 137     -22.533  13.546   2.379  0.63 23.37           C
ATOM   2460  CD BGLN A 137     -23.187  12.091   3.006  0.37 16.26           C
ATOM   2461  NE2AGLN A 137     -23.192  14.616   2.703  0.63 34.37           N
ATOM   2462  OE1AGLN A 137     -21.336  13.471   2.466  0.63 25.73           O
ATOM   2463  NE2BGLN A 137     -24.095  12.460   3.854  0.37 20.23           N
ATOM   2464  OE1BGLN A 137     -22.285  11.311   3.322  0.37 19.08           O
ATOM   2465  H  AGLN A 137     -22.899   9.233   1.185  0.63 13.64           H
ATOM   2466  H  BGLN A 137     -22.898   9.294   1.270  0.37 13.69           H
ATOM   2467  HA AGLN A 137     -24.195  11.055  -0.402  0.63 13.97           H
ATOM   2468 1HB AGLN A 137     -21.733  11.448   0.920  0.63 15.04           H
ATOM   2469 2HB AGLN A 137     -22.402  12.506  -0.059  0.63 15.04           H
ATOM   2470  HA BGLN A 137     -24.199  11.014  -0.413  0.37 13.96           H
ATOM   2471 1HB BGLN A 137     -21.820  11.448   1.020  0.37 14.14           H
ATOM   2472 2HB BGLN A 137     -22.310  12.417  -0.125  0.37 14.14           H
ATOM   2473 1HG AGLN A 137     -24.180  12.769   1.457  0.63 20.00           H
ATOM   2474 2HG AGLN A 137     -23.473  11.739   2.448  0.63 20.00           H
ATOM   2475 1HG BGLN A 137     -23.018  13.539   1.559  0.37 15.70           H
ATOM   2476 2HG BGLN A 137     -24.301  12.620   1.353  0.37 15.70           H
ATOM   2477 1HE2AGLN A 137     -22.783  15.275   3.074  0.63 31.19           H
ATOM   2478 2HE2AGLN A 137     -24.047  14.643   2.606  0.63 31.19           H
ATOM   2479 1HE2BGLN A 137     -24.062  12.179   4.668  0.37 19.08           H
ATOM   2480 2HE2BGLN A 137     -24.729  12.986   3.609  0.37 19.08           H
ATOM   2481  N   ARG A 138     -21.727   9.192  -1.192  1.00 13.74           N
ATOM   2482  CA  ARG A 138     -20.782   8.883  -2.230  1.00 14.26           C
ATOM   2483  C   ARG A 138     -20.918   7.499  -2.813  1.00 14.04           C
ATOM   2484  O   ARG A 138     -20.413   6.525  -2.261  1.00 13.69           O
ATOM   2485  CB  ARG A 138     -19.343   9.093  -1.737  1.00 14.78           C
ATOM   2486  CG  ARG A 138     -19.105  10.486  -1.263  1.00 14.85           C
ATOM   2487  CD  ARG A 138     -17.677  10.747  -0.973  1.00 16.37           C
ATOM   2488  NE  ARG A 138     -17.516  12.087  -0.479  1.00 16.66           N
ATOM   2489  CZ  ARG A 138     -16.353  12.592  -0.143  1.00 19.00           C
ATOM   2490  NH1 ARG A 138     -15.268  11.855  -0.134  1.00 21.71           N
ATOM   2491  NH2 ARG A 138     -16.309  13.844   0.229  1.00 20.46           N
ATOM   2492  H   ARG A 138     -21.714   8.643  -0.532  1.00 13.80           H
ATOM   2493  HA  ARG A 138     -20.910   9.514  -2.967  1.00 14.22           H
ATOM   2494 1HB  ARG A 138     -19.169   8.489  -0.998  1.00 14.49           H
ATOM   2495 2HB  ARG A 138     -18.727   8.914  -2.465  1.00 14.49           H
ATOM   2496 1HG  ARG A 138     -19.396  11.109  -1.947  1.00 15.23           H
ATOM   2497 2HG  ARG A 138     -19.608  10.632  -0.445  1.00 15.23           H
ATOM   2498 1HD  ARG A 138     -17.366  10.127  -0.296  1.00 16.12           H
ATOM   2499 2HD  ARG A 138     -17.159  10.654  -1.788  1.00 16.12           H
ATOM   2500  HE  ARG A 138     -18.294  12.667  -0.464  1.00 17.16           H
ATOM   2501 1HH1 ARG A 138     -14.518  12.199   0.106  1.00 20.90           H
ATOM   2502 2HH1 ARG A 138     -15.297  11.036  -0.394  1.00 20.90           H
ATOM   2503 1HH2 ARG A 138     -15.566  14.187   0.494  1.00 20.06           H
ATOM   2504 2HH2 ARG A 138     -17.027  14.316   0.245  1.00 20.06           H
ATOM   2505  N   PRO A 139     -21.614   7.383  -3.944  1.00 14.23           N
ATOM   2506  CA  PRO A 139     -21.776   6.100  -4.574  1.00 15.16           C
ATOM   2507  C   PRO A 139     -20.451   5.391  -4.829  1.00 14.53           C
ATOM   2508  O   PRO A 139     -20.405   4.158  -4.766  1.00 14.78           O
ATOM   2509  CB  PRO A 139     -22.550   6.470  -5.868  1.00 16.18           C
ATOM   2510  CG  PRO A 139     -23.274   7.676  -5.512  1.00 16.94           C
ATOM   2511  CD  PRO A 139     -22.385   8.461  -4.638  1.00 15.46           C
ATOM   2512  HA  PRO A 139     -22.343   5.522  -4.021  1.00 15.05           H
ATOM   2513 1HB  PRO A 139     -21.925   6.642  -6.590  1.00 15.67           H
ATOM   2514 2HB  PRO A 139     -23.163   5.755  -6.103  1.00 15.67           H
ATOM   2515 1HG  PRO A 139     -23.484   8.173  -6.319  1.00 16.44           H
ATOM   2516 2HG  PRO A 139     -24.088   7.435  -5.044  1.00 16.44           H
ATOM   2517 1HD  PRO A 139     -21.794   9.024  -5.161  1.00 14.89           H
ATOM   2518 2HD  PRO A 139     -22.908   8.974  -4.003  1.00 14.89           H
ATOM   2519  N   ALA A 140     -19.383   6.111  -5.147  1.00 14.77           N
ATOM   2520  CA  ALA A 140     -18.155   5.414  -5.449  1.00 14.61           C
ATOM   2521  C   ALA A 140     -17.600   4.696  -4.242  1.00 13.83           C
ATOM   2522  O   ALA A 140     -16.964   3.647  -4.401  1.00 14.87           O
ATOM   2523  CB  ALA A 140     -17.107   6.429  -5.930  1.00 17.88           C
ATOM   2524  H   ALA A 140     -19.346   6.968  -5.199  1.00 14.67           H
ATOM   2525  HA  ALA A 140     -18.309   4.761  -6.163  1.00 15.17           H
ATOM   2526 1HB  ALA A 140     -16.932   7.055  -5.224  1.00 15.63           H
ATOM   2527 2HB  ALA A 140     -16.301   5.961  -6.160  1.00 15.63           H
ATOM   2528 3HB  ALA A 140     -17.449   6.888  -6.699  1.00 15.63           H
ATOM   2529  N   ALA A 141     -17.827   5.196  -3.075  1.00 14.10           N
ATOM   2530  CA  ALA A 141     -17.362   4.518  -1.844  1.00 14.42           C
ATOM   2531  C   ALA A 141     -18.109   3.221  -1.630  1.00 14.16           C
ATOM   2532  O   ALA A 141     -17.548   2.249  -1.162  1.00 16.12           O
ATOM   2533  CB  ALA A 141     -17.527   5.462  -0.642  1.00 16.52           C
ATOM   2534  H   ALA A 141     -18.247   5.932  -2.931  1.00 14.11           H
ATOM   2535  HA  ALA A 141     -16.409   4.307  -1.934  1.00 14.74           H
ATOM   2536 1HB  ALA A 141     -18.460   5.648  -0.518  1.00 15.07           H
ATOM   2537 2HB  ALA A 141     -17.167   5.039   0.140  1.00 15.07           H
ATOM   2538 3HB  ALA A 141     -17.052   6.277  -0.822  1.00 15.07           H
ATOM   2539  N   ARG A 142     -19.387   3.243  -1.996  1.00 14.04           N
ATOM   2540  CA  ARG A 142     -20.221   2.069  -1.838  1.00 14.14           C
ATOM   2541  C   ARG A 142     -19.814   1.031  -2.878  1.00 14.30           C
ATOM   2542  O   ARG A 142     -19.697  -0.140  -2.565  1.00 16.32           O
ATOM   2543  CB  ARG A 142     -21.654   2.430  -1.945  1.00 14.61           C
ATOM   2544  CG  ARG A 142     -22.099   3.456  -0.937  1.00 13.92           C
ATOM   2545  CD  ARG A 142     -23.590   3.578  -0.857  1.00 14.32           C
ATOM   2546  NE  ARG A 142     -24.152   4.020  -2.110  1.00 14.70           N
ATOM   2547  CZ  ARG A 142     -24.720   5.187  -2.343  1.00 14.93           C
ATOM   2548  NH1 ARG A 142     -24.654   6.193  -1.509  1.00 15.04           N
ATOM   2549  NH2 ARG A 142     -25.329   5.339  -3.507  1.00 17.06           N
ATOM   2550  H   ARG A 142     -19.790   3.923  -2.334  1.00 14.10           H
ATOM   2551  HA  ARG A 142     -20.067   1.685  -0.952  1.00 14.26           H
ATOM   2552 1HB  ARG A 142     -21.823   2.792  -2.829  1.00 14.26           H
ATOM   2553 2HB  ARG A 142     -22.188   1.632  -1.810  1.00 14.26           H
ATOM   2554 1HG  ARG A 142     -21.773   3.198  -0.060  1.00 14.21           H
ATOM   2555 2HG  ARG A 142     -21.741   4.322  -1.183  1.00 14.21           H
ATOM   2556 1HD  ARG A 142     -23.967   2.708  -0.651  1.00 14.33           H
ATOM   2557 2HD  ARG A 142     -23.826   4.211  -0.163  1.00 14.33           H
ATOM   2558  HE  ARG A 142     -24.177   3.369  -2.829  1.00 14.69           H
ATOM   2559 1HH1 ARG A 142     -24.290   6.097  -0.737  1.00 15.05           H
ATOM   2560 2HH1 ARG A 142     -25.007   6.949  -1.721  1.00 15.05           H
ATOM   2561 1HH2 ARG A 142     -25.339   4.694  -4.075  1.00 16.44           H
ATOM   2562 2HH2 ARG A 142     -25.640   6.109  -3.731  1.00 16.44           H
ATOM   2563  N   GLU A 143     -19.562   1.464  -4.103  1.00 15.27           N
ATOM   2564  CA  GLU A 143     -19.112   0.573  -5.176  1.00 15.97           C
ATOM   2565  C   GLU A 143     -17.796  -0.082  -4.827  1.00 15.24           C
ATOM   2566  O   GLU A 143     -17.579  -1.275  -5.105  1.00 16.33           O
ATOM   2567  CB  GLU A 143     -19.023   1.356  -6.466  1.00 18.18           C
ATOM   2568  CG  GLU A 143     -18.344   0.594  -7.609  1.00 23.00           C
ATOM   2569  CD  GLU A 143     -19.146  -0.574  -8.167  1.00 29.96           C
ATOM   2570  OE1 GLU A 143     -20.263  -0.839  -7.700  1.00 27.15           O
ATOM   2571  OE2 GLU A 143     -18.685  -1.264  -9.119  1.00 30.03           O
ATOM   2572  H   GLU A 143     -19.645   2.283  -4.352  1.00 15.21           H
ATOM   2573  HA  GLU A 143     -19.778  -0.135  -5.298  1.00 16.15           H
ATOM   2574 1HB  GLU A 143     -19.919   1.587  -6.756  1.00 17.48           H
ATOM   2575 2HB  GLU A 143     -18.511   2.165  -6.309  1.00 17.48           H
ATOM   2576 1HG  GLU A 143     -18.191   1.216  -8.336  1.00 23.78           H
ATOM   2577 2HG  GLU A 143     -17.493   0.250  -7.297  1.00 23.78           H
ATOM   2578  N   GLN A 144     -16.888   0.675  -4.199  1.00 15.58           N
ATOM   2579  CA  GLN A 144     -15.636   0.100  -3.793  1.00 15.53           C
ATOM   2580  C   GLN A 144     -15.831  -1.123  -2.906  1.00 14.47           C
ATOM   2581  O   GLN A 144     -15.254  -2.189  -3.075  1.00 15.27           O
ATOM   2582  CB  GLN A 144     -14.774   1.156  -3.078  1.00 15.73           C
ATOM   2583  CG  GLN A 144     -13.403   0.590  -2.748  1.00 17.41           C
ATOM   2584  CD  GLN A 144     -12.549   1.457  -1.881  1.00 20.59           C
ATOM   2585  NE2 GLN A 144     -11.376   0.971  -1.597  1.00 27.11           N
ATOM   2586  OE1 GLN A 144     -12.937   2.491  -1.433  1.00 21.50           O
ATOM   2587  H   GLN A 144     -16.982   1.509  -4.009  1.00 15.48           H
ATOM   2588  HA  GLN A 144     -15.150  -0.194  -4.589  1.00 15.37           H
ATOM   2589 1HB  GLN A 144     -14.660   1.928  -3.652  1.00 15.82           H
ATOM   2590 2HB  GLN A 144     -15.205   1.413  -2.248  1.00 15.82           H
ATOM   2591 1HG  GLN A 144     -13.515  -0.255  -2.285  1.00 17.79           H
ATOM   2592 2HG  GLN A 144     -12.923   0.442  -3.578  1.00 17.79           H
ATOM   2593 1HE2 GLN A 144     -10.848   1.402  -1.073  1.00 25.20           H
ATOM   2594 2HE2 GLN A 144     -11.130   0.217  -1.929  1.00 25.20           H
ATOM   2595  N   LEU A 145     -16.706  -0.972  -1.909  1.00 13.69           N
ATOM   2596  CA  LEU A 145     -16.997  -2.084  -1.009  1.00 13.35           C
ATOM   2597  C   LEU A 145     -17.736  -3.186  -1.697  1.00 13.54           C
ATOM   2598  O   LEU A 145     -17.463  -4.334  -1.428  1.00 13.96           O
ATOM   2599  CB  LEU A 145     -17.668  -1.578   0.256  1.00 12.93           C
ATOM   2600  CG  LEU A 145     -17.733  -2.607   1.368  1.00 12.30           C
ATOM   2601  CD1 LEU A 145     -16.363  -3.032   1.810  1.00 15.90           C
ATOM   2602  CD2 LEU A 145     -18.495  -2.047   2.542  1.00 13.90           C
ATOM   2603  H   LEU A 145     -17.133  -0.247  -1.733  1.00 13.82           H
ATOM   2604  HA  LEU A 145     -16.135  -2.460  -0.737  1.00 13.38           H
ATOM   2605 1HB  LEU A 145     -17.174  -0.812   0.587  1.00 13.13           H
ATOM   2606 2HB  LEU A 145     -18.577  -1.316   0.040  1.00 13.13           H
ATOM   2607  HG  LEU A 145     -18.205  -3.393   1.050  1.00 13.43           H
ATOM   2608 1HD1 LEU A 145     -15.928  -3.496   1.091  1.00 14.83           H
ATOM   2609 2HD1 LEU A 145     -16.448  -3.619   2.565  1.00 14.83           H
ATOM   2610 3HD1 LEU A 145     -15.856  -2.255   2.054  1.00 14.83           H
ATOM   2611 1HD2 LEU A 145     -18.497  -2.694   3.251  1.00 13.43           H
ATOM   2612 2HD2 LEU A 145     -19.396  -1.859   2.270  1.00 13.43           H
ATOM   2613 3HD2 LEU A 145     -18.066  -1.241   2.838  1.00 13.43           H
ATOM   2614  N   ARG A 146     -18.666  -2.865  -2.586  1.00 14.17           N
ATOM   2615  CA  ARG A 146     -19.322  -3.914  -3.358  1.00 15.14           C
ATOM   2616  C   ARG A 146     -18.335  -4.801  -4.067  1.00 15.67           C
ATOM   2617  O   ARG A 146     -18.441  -6.034  -4.003  1.00 16.58           O
ATOM   2618  CB  ARG A 146     -20.280  -3.306  -4.343  1.00 16.67           C
ATOM   2619  CG  ARG A 146     -21.077  -4.371  -5.073  1.00 18.97           C
ATOM   2620  CD  ARG A 146     -21.781  -3.869  -6.301  1.00 22.96           C
ATOM   2621  NE  ARG A 146     -20.896  -3.517  -7.373  1.00 25.50           N
ATOM   2622  CZ  ARG A 146     -20.339  -4.418  -8.257  1.00 24.63           C
ATOM   2623  NH1 ARG A 146     -20.517  -5.704  -8.064  1.00 33.15           N
ATOM   2624  NH2 ARG A 146     -19.539  -4.005  -9.233  1.00 34.43           N
ATOM   2625  H   ARG A 146     -18.929  -2.066  -2.765  1.00 14.27           H
ATOM   2626  HA  ARG A 146     -19.842  -4.474  -2.742  1.00 15.37           H
ATOM   2627 1HB  ARG A 146     -20.904  -2.727  -3.878  1.00 16.02           H
ATOM   2628 2HB  ARG A 146     -19.780  -2.799  -5.003  1.00 16.02           H
ATOM   2629 1HG  ARG A 146     -20.480  -5.082  -5.351  1.00 19.41           H
ATOM   2630 2HG  ARG A 146     -21.749  -4.723  -4.469  1.00 19.41           H
ATOM   2631 1HD  ARG A 146     -22.391  -4.553  -6.618  1.00 22.67           H
ATOM   2632 2HD  ARG A 146     -22.282  -3.073  -6.064  1.00 22.67           H
ATOM   2633  HE  ARG A 146     -20.841  -2.577  -7.602  1.00 24.71           H
ATOM   2634 1HH1 ARG A 146     -20.157  -6.268  -8.604  1.00 30.62           H
ATOM   2635 2HH1 ARG A 146     -21.029  -5.985  -7.434  1.00 30.62           H
ATOM   2636 1HH2 ARG A 146     -19.173  -4.577  -9.762  1.00 31.58           H
ATOM   2637 2HH2 ARG A 146     -19.401  -3.165  -9.351  1.00 31.58           H
ATOM   2638  N   LEU A 147     -17.360  -4.194  -4.712  1.00 16.31           N
ATOM   2639  CA  LEU A 147     -16.339  -4.938  -5.461  1.00 17.95           C
ATOM   2640  C   LEU A 147     -15.491  -5.769  -4.511  1.00 17.40           C
ATOM   2641  O   LEU A 147     -15.192  -6.919  -4.821  1.00 19.26           O
ATOM   2642  CB  LEU A 147     -15.462  -4.028  -6.265  1.00 19.84           C
ATOM   2643  CG  LEU A 147     -16.247  -3.382  -7.392  1.00 22.35           C
ATOM   2644  CD1 LEU A 147     -15.409  -2.216  -7.910  1.00 28.44           C
ATOM   2645  CD2 LEU A 147     -16.500  -4.364  -8.528  1.00 26.48           C
ATOM   2646  H   LEU A 147     -17.261  -3.341  -4.749  1.00 16.63           H
ATOM   2647  HA  LEU A 147     -16.788  -5.555  -6.072  1.00 17.93           H
ATOM   2648 1HB  LEU A 147     -15.112  -3.325  -5.696  1.00 19.07           H
ATOM   2649 2HB  LEU A 147     -14.739  -4.541  -6.655  1.00 19.07           H
ATOM   2650  HG  LEU A 147     -17.098  -3.046  -7.065  1.00 24.04           H
ATOM   2651 1HD1 LEU A 147     -15.878  -1.800  -8.632  1.00 27.06           H
ATOM   2652 2HD1 LEU A 147     -14.563  -2.556  -8.203  1.00 27.06           H
ATOM   2653 3HD1 LEU A 147     -15.285  -1.591  -7.190  1.00 27.06           H
ATOM   2654 1HD2 LEU A 147     -16.898  -3.892  -9.262  1.00 25.60           H
ATOM   2655 2HD2 LEU A 147     -17.092  -5.053  -8.219  1.00 25.60           H
ATOM   2656 3HD2 LEU A 147     -15.662  -4.746  -8.796  1.00 25.60           H
ATOM   2657  N   LEU A 148     -15.123  -5.210  -3.354  1.00 16.15           N
ATOM   2658  CA  LEU A 148     -14.361  -5.992  -2.432  1.00 17.06           C
ATOM   2659  C   LEU A 148     -15.122  -7.161  -1.876  1.00 16.63           C
ATOM   2660  O   LEU A 148     -14.568  -8.231  -1.648  1.00 18.16           O
ATOM   2661  CB  LEU A 148     -13.893  -5.094  -1.277  1.00 16.80           C
ATOM   2662  CG  LEU A 148     -12.820  -4.112  -1.659  1.00 17.97           C
ATOM   2663  CD1 LEU A 148     -12.741  -2.945  -0.630  1.00 20.62           C
ATOM   2664  CD2 LEU A 148     -11.512  -4.850  -1.654  1.00 26.88           C
ATOM   2665  H   LEU A 148     -15.288  -4.404  -3.115  1.00 16.76           H
ATOM   2666  HA  LEU A 148     -13.565  -6.342  -2.883  1.00 16.74           H
ATOM   2667 1HB  LEU A 148     -14.652  -4.589  -0.946  1.00 17.13           H
ATOM   2668 2HB  LEU A 148     -13.543  -5.658  -0.570  1.00 17.13           H
ATOM   2669  HG  LEU A 148     -12.986  -3.756  -2.545  1.00 20.02           H
ATOM   2670 1HD1 LEU A 148     -12.022  -2.359  -0.881  1.00 19.83           H
ATOM   2671 2HD1 LEU A 148     -12.580  -3.309   0.242  1.00 19.83           H
ATOM   2672 3HD1 LEU A 148     -13.572  -2.465  -0.640  1.00 19.83           H
ATOM   2673 1HD2 LEU A 148     -10.812  -4.235  -1.890  1.00 24.37           H
ATOM   2674 2HD2 LEU A 148     -11.547  -5.564  -2.294  1.00 24.37           H
ATOM   2675 3HD2 LEU A 148     -11.352  -5.201  -0.776  1.00 24.37           H
ATOM   2676  N   GLY A 149     -16.402  -6.958  -1.613  1.00 16.32           N
ATOM   2677  CA  GLY A 149     -17.233  -8.073  -1.152  1.00 16.66           C
ATOM   2678  C   GLY A 149     -17.284  -9.195  -2.132  1.00 17.25           C
ATOM   2679  O   GLY A 149     -17.201 -10.338  -1.791  1.00 18.73           O
ATOM   2680  H   GLY A 149     -16.814  -6.206  -1.688  1.00 16.50           H
ATOM   2681 1HA  GLY A 149     -16.881  -8.415  -0.316  1.00 16.73           H
ATOM   2682 2HA  GLY A 149     -18.138  -7.762  -1.000  1.00 16.73           H
ATOM   2683  N   GLU A 150     -17.371  -8.832  -3.399  1.00 19.49           N
ATOM   2684  CA  GLU A 150     -17.369  -9.841  -4.452  1.00 21.96           C
ATOM   2685  C   GLU A 150     -16.059 -10.550  -4.441  1.00 23.03           C
ATOM   2686  O   GLU A 150     -16.004 -11.786  -4.617  1.00 25.89           O
ATOM   2687  CB  GLU A 150     -17.576  -9.200  -5.783  1.00 26.72           C
ATOM   2688  CG  GLU A 150     -18.943  -8.737  -6.061  1.00 30.02           C
ATOM   2689  CD  GLU A 150     -19.199  -8.671  -7.589  1.00 46.79           C
ATOM   2690  OE1 GLU A 150     -18.569  -7.860  -8.343  1.00 55.67           O
ATOM   2691  OE2 GLU A 150     -20.054  -9.431  -8.047  1.00 59.46           O
ATOM   2692  H   GLU A 150     -17.432  -8.023  -3.680  1.00 19.58           H
ATOM   2693  HA  GLU A 150     -18.085 -10.492  -4.294  1.00 22.68           H
ATOM   2694 1HB  GLU A 150     -16.986  -8.434  -5.853  1.00 24.29           H
ATOM   2695 2HB  GLU A 150     -17.344  -9.847  -6.469  1.00 24.29           H
ATOM   2696 1HG  GLU A 150     -19.581  -9.355  -5.669  1.00 33.29           H
ATOM   2697 2HG  GLU A 150     -19.064  -7.849  -5.693  1.00 33.29           H
ATOM   2698  N   LYS A 151     -14.978  -9.856  -4.190  1.00 23.35           N
ATOM   2699  CA  LYS A 151     -13.650 -10.483  -4.202  1.00 25.02           C
ATOM   2700  C   LYS A 151     -13.545 -11.429  -3.047  1.00 24.54           C
ATOM   2701  O   LYS A 151     -13.005 -12.571  -3.270  1.00 29.77           O
ATOM   2702  CB  LYS A 151     -12.574  -9.420  -4.093  1.00 25.73           C
ATOM   2703  CG  LYS A 151     -11.163  -9.917  -3.901  1.00 32.16           C
ATOM   2704  CD  LYS A 151     -10.174  -8.708  -3.789  1.00 39.18           C
ATOM   2705  CE  LYS A 151      -8.691  -9.124  -3.705  1.00 44.23           C
ATOM   2706  NZ  LYS A 151      -7.871  -7.871  -3.599  1.00 49.91           N
ATOM   2707  H   LYS A 151     -14.960  -9.016  -4.027  1.00 23.67           H
ATOM   2708  HA  LYS A 151     -13.513 -10.985  -5.041  1.00 24.75           H
ATOM   2709 1HB  LYS A 151     -12.580  -8.894  -4.909  1.00 26.33           H
ATOM   2710 2HB  LYS A 151     -12.779  -8.855  -3.337  1.00 26.33           H
ATOM   2711 1HG  LYS A 151     -11.103 -10.434  -3.082  1.00 32.54           H
ATOM   2712 2HG  LYS A 151     -10.898 -10.461  -4.661  1.00 32.54           H
ATOM   2713 1HD  LYS A 151     -10.282  -8.142  -4.568  1.00 38.97           H
ATOM   2714 2HD  LYS A 151     -10.386  -8.209  -2.985  1.00 38.97           H
ATOM   2715 1HE  LYS A 151      -8.540  -9.662  -2.912  1.00 44.74           H
ATOM   2716 2HE  LYS A 151      -8.434  -9.604  -4.507  1.00 44.74           H
ATOM   2717 1HZ  LYS A 151      -8.010  -7.334  -4.384  1.00 48.70           H
ATOM   2718 2HZ  LYS A 151      -8.137  -7.362  -2.830  1.00 48.70           H
ATOM   2719 3HZ  LYS A 151      -6.938  -8.084  -3.533  1.00 48.70           H
ATOM   2720  N   VAL A 152     -13.973 -11.119  -1.865  1.00 21.94           N
ATOM   2721  CA  VAL A 152     -13.838 -11.963  -0.676  1.00 21.27           C
ATOM   2722  C   VAL A 152     -14.990 -12.907  -0.457  1.00 21.32           C
ATOM   2723  O   VAL A 152     -14.949 -13.688   0.500  1.00 23.83           O
ATOM   2724  CB  VAL A 152     -13.514 -11.136   0.593  1.00 20.34           C
ATOM   2725  CG1 VAL A 152     -12.262 -10.271   0.340  1.00 23.06           C
ATOM   2726  CG2 VAL A 152     -14.687 -10.281   1.027  1.00 18.89           C
ATOM   2727  H   VAL A 152     -14.380 -10.378  -1.709  1.00 22.36           H
ATOM   2728  HA  VAL A 152     -13.053 -12.529  -0.826  1.00 21.20           H
ATOM   2729  HB  VAL A 152     -13.308 -11.755   1.324  1.00 20.99           H
ATOM   2730 1HG1 VAL A 152     -11.534 -10.842   0.085  1.00 22.31           H
ATOM   2731 2HG1 VAL A 152     -12.043  -9.801   1.148  1.00 22.31           H
ATOM   2732 3HG1 VAL A 152     -12.450  -9.644  -0.362  1.00 22.31           H
ATOM   2733 1HG2 VAL A 152     -15.441 -10.844   1.210  1.00 19.35           H
ATOM   2734 2HG2 VAL A 152     -14.903  -9.663   0.326  1.00 19.35           H
ATOM   2735 3HG2 VAL A 152     -14.442  -9.797   1.820  1.00 19.35           H
ATOM   2736  N   GLY A 153     -16.020 -12.833  -1.312  1.00 20.73           N
ATOM   2737  CA  GLY A 153     -17.158 -13.716  -1.169  1.00 21.20           C
ATOM   2738  C   GLY A 153     -18.047 -13.398   0.022  1.00 18.60           C
ATOM   2739  O   GLY A 153     -18.517 -14.327   0.705  1.00 20.34           O
ATOM   2740  H   GLY A 153     -16.081 -12.278  -1.965  1.00 21.09           H
ATOM   2741 1HA  GLY A 153     -17.699 -13.673  -1.973  1.00 20.46           H
ATOM   2742 2HA  GLY A 153     -16.840 -14.630  -1.074  1.00 20.46           H
ATOM   2743  N   VAL A 154     -18.219 -12.104   0.306  1.00 16.95           N
ATOM   2744  CA  VAL A 154     -19.052 -11.660   1.420  1.00 15.02           C
ATOM   2745  C   VAL A 154     -20.088 -10.721   0.889  1.00 14.04           C
ATOM   2746  O   VAL A 154     -19.749  -9.836   0.081  1.00 14.92           O
ATOM   2747  CB  VAL A 154     -18.174 -10.953   2.500  1.00 14.85           C
ATOM   2748  CG1 VAL A 154     -18.985 -10.248   3.526  1.00 15.11           C
ATOM   2749  CG2 VAL A 154     -17.225 -11.953   3.132  1.00 17.75           C
ATOM   2750  H   VAL A 154     -17.866 -11.460  -0.141  1.00 16.84           H
ATOM   2751  HA  VAL A 154     -19.494 -12.430   1.831  1.00 15.18           H
ATOM   2752  HB  VAL A 154     -17.625 -10.277   2.052  1.00 15.29           H
ATOM   2753 1HG1 VAL A 154     -19.533  -9.587   3.099  1.00 15.06           H
ATOM   2754 2HG1 VAL A 154     -18.393  -9.826   4.152  1.00 15.06           H
ATOM   2755 3HG1 VAL A 154     -19.536 -10.889   3.979  1.00 15.06           H
ATOM   2756 1HG2 VAL A 154     -16.688 -12.354   2.447  1.00 16.89           H
ATOM   2757 2HG2 VAL A 154     -17.739 -12.627   3.583  1.00 16.89           H
ATOM   2758 3HG2 VAL A 154     -16.665 -11.492   3.762  1.00 16.89           H
ATOM   2759  N   PRO A 155     -21.338 -10.857   1.273  1.00 13.59           N
ATOM   2760  CA  PRO A 155     -22.376  -9.991   0.750  1.00 13.42           C
ATOM   2761  C   PRO A 155     -22.229  -8.575   1.236  1.00 13.03           C
ATOM   2762  O   PRO A 155     -21.697  -8.300   2.325  1.00 13.02           O
ATOM   2763  CB  PRO A 155     -23.667 -10.597   1.285  1.00 14.91           C
ATOM   2764  CG  PRO A 155     -23.213 -11.294   2.569  1.00 14.50           C
ATOM   2765  CD  PRO A 155     -21.874 -11.843   2.238  1.00 14.73           C
ATOM   2766  HA  PRO A 155     -22.384 -10.009  -0.230  1.00 13.68           H
ATOM   2767 1HB  PRO A 155     -24.310  -9.896   1.475  1.00 13.96           H
ATOM   2768 2HB  PRO A 155     -24.023 -11.236   0.648  1.00 13.96           H
ATOM   2769 1HG  PRO A 155     -23.150 -10.644   3.287  1.00 14.67           H
ATOM   2770 2HG  PRO A 155     -23.832 -12.002   2.798  1.00 14.67           H
ATOM   2771 1HD  PRO A 155     -21.321 -11.878   3.034  1.00 14.02           H
ATOM   2772 2HD  PRO A 155     -21.957 -12.714   1.821  1.00 14.02           H
ATOM   2773  N   VAL A 156     -22.708  -7.641   0.423  1.00 13.31           N
ATOM   2774  CA  VAL A 156     -22.639  -6.216   0.697  1.00 13.48           C
ATOM   2775  C   VAL A 156     -23.992  -5.586   0.498  1.00 13.14           C
ATOM   2776  O   VAL A 156     -24.595  -5.708  -0.533  1.00 16.25           O
ATOM   2777  CB  VAL A 156     -21.627  -5.532  -0.261  1.00 13.69           C
ATOM   2778  CG1 VAL A 156     -21.547  -4.046   0.049  1.00 14.10           C
ATOM   2779  CG2 VAL A 156     -20.263  -6.180  -0.197  1.00 14.58           C
ATOM   2780  H   VAL A 156     -23.098  -7.819  -0.322  1.00 13.28           H
ATOM   2781  HA  VAL A 156     -22.346  -6.065   1.619  1.00 13.42           H
ATOM   2782  HB  VAL A 156     -21.955  -5.626  -1.181  1.00 13.72           H
ATOM   2783 1HG1 VAL A 156     -22.409  -3.646  -0.079  1.00 14.02           H
ATOM   2784 2HG1 VAL A 156     -20.910  -3.639  -0.543  1.00 14.02           H
ATOM   2785 3HG1 VAL A 156     -21.264  -3.934   0.959  1.00 14.02           H
ATOM   2786 1HG2 VAL A 156     -20.341  -7.103  -0.447  1.00 14.33           H
ATOM   2787 2HG2 VAL A 156     -19.929  -6.111   0.701  1.00 14.33           H
ATOM   2788 3HG2 VAL A 156     -19.672  -5.726  -0.800  1.00 14.33           H
ATOM   2789  N   LEU A 157     -24.475  -4.937   1.560  1.00 12.45           N
ATOM   2790  CA  LEU A 157     -25.633  -4.069   1.464  1.00 12.81           C
ATOM   2791  C   LEU A 157     -25.132  -2.663   1.259  1.00 12.06           C
ATOM   2792  O   LEU A 157     -24.342  -2.151   2.041  1.00 13.14           O
ATOM   2793  CB  LEU A 157     -26.482  -4.150   2.722  1.00 13.21           C
ATOM   2794  CG ALEU A 157     -27.727  -3.242   2.635  0.58 13.58           C
ATOM   2795  CG BLEU A 157     -27.804  -3.397   2.743  0.42 17.53           C
ATOM   2796  CD1ALEU A 157     -28.900  -3.904   3.333  0.58 15.88           C
ATOM   2797  CD2ALEU A 157     -27.611  -1.846   3.134  0.58 13.26           C
ATOM   2798  CD1BLEU A 157     -28.643  -3.827   1.608  0.42 21.83           C
ATOM   2799  CD2BLEU A 157     -28.524  -3.758   3.992  0.42 20.88           C
ATOM   2800  H   LEU A 157     -24.145  -4.991   2.352  1.00 12.73           H
ATOM   2801  HA  LEU A 157     -26.178  -4.329   0.693  1.00 12.66           H
ATOM   2802 1HB  LEU A 157     -26.731  -5.077   2.858  1.00 13.50           H
ATOM   2803 2HB  LEU A 157     -25.950  -3.844   3.473  1.00 13.50           H
ATOM   2804  HG ALEU A 157     -27.971  -3.174   1.698  0.58 13.90           H
ATOM   2805  HG BLEU A 157     -27.663  -2.438   2.706  0.42 18.21           H
ATOM   2806 1HD1ALEU A 157     -29.023  -4.783   2.966  0.58 15.21           H
ATOM   2807 2HD1ALEU A 157     -29.689  -3.377   3.189  0.58 15.21           H
ATOM   2808 3HD1ALEU A 157     -28.710  -3.965   4.272  0.58 15.21           H
ATOM   2809 1HD2ALEU A 157     -26.913  -1.396   2.655  0.58 13.40           H
ATOM   2810 2HD2ALEU A 157     -27.404  -1.866   4.071  0.58 13.40           H
ATOM   2811 3HD2ALEU A 157     -28.446  -1.393   2.993  0.58 13.40           H
ATOM   2812 1HD1BLEU A 157     -28.247  -3.524   0.788  0.42 20.68           H
ATOM   2813 2HD1BLEU A 157     -29.517  -3.443   1.706  0.42 20.68           H
ATOM   2814 3HD1BLEU A 157     -28.707  -4.784   1.608  0.42 20.68           H
ATOM   2815 1HD2BLEU A 157     -27.958  -3.562   4.742  0.42 19.92           H
ATOM   2816 2HD2BLEU A 157     -28.731  -4.695   3.977  0.42 19.92           H
ATOM   2817 3HD2BLEU A 157     -29.333  -3.244   4.051  0.42 19.92           H
ATOM   2818  N   GLU A 158     -25.584  -2.021   0.192  1.00 13.00           N
ATOM   2819  CA  GLU A 158     -25.270  -0.639  -0.084  1.00 12.76           C
ATOM   2820  C   GLU A 158     -26.393   0.245   0.342  1.00 13.09           C
ATOM   2821  O   GLU A 158     -27.524   0.022  -0.081  1.00 14.64           O
ATOM   2822  CB  GLU A 158     -24.974  -0.456  -1.553  1.00 14.90           C
ATOM   2823  CG  GLU A 158     -23.776  -1.257  -2.051  1.00 16.17           C
ATOM   2824  CD  GLU A 158     -23.603  -1.235  -3.520  1.00 20.15           C
ATOM   2825  OE1 GLU A 158     -23.280  -0.226  -4.087  1.00 23.79           O
ATOM   2826  OE2 GLU A 158     -23.677  -2.351  -4.099  1.00 23.79           O
ATOM   2827  H   GLU A 158     -26.094  -2.379  -0.401  1.00 12.69           H
ATOM   2828  HA  GLU A 158     -24.470  -0.380   0.419  1.00 13.33           H
ATOM   2829 1HB  GLU A 158     -25.750  -0.728  -2.066  1.00 13.75           H
ATOM   2830 2HB  GLU A 158     -24.786   0.482  -1.715  1.00 13.75           H
ATOM   2831 1HG  GLU A 158     -22.969  -0.898  -1.652  1.00 16.85           H
ATOM   2832 2HG  GLU A 158     -23.889  -2.184  -1.786  1.00 16.85           H
ATOM   2833  N   VAL A 159     -26.129   1.249   1.167  1.00 12.86           N
ATOM   2834  CA  VAL A 159     -27.138   2.211   1.497  1.00 12.81           C
ATOM   2835  C   VAL A 159     -27.460   3.043   0.226  1.00 13.34           C
ATOM   2836  O   VAL A 159     -26.711   3.092  -0.724  1.00 14.41           O
ATOM   2837  CB  VAL A 159     -26.771   3.090   2.685  1.00 12.96           C
ATOM   2838  CG1 VAL A 159     -26.436   2.218   3.870  1.00 13.08           C
ATOM   2839  CG2 VAL A 159     -25.670   4.091   2.349  1.00 13.92           C
ATOM   2840  H   VAL A 159     -25.366   1.388   1.538  1.00 12.91           H
ATOM   2841  HA  VAL A 159     -27.953   1.727   1.743  1.00 12.97           H
ATOM   2842  HB  VAL A 159     -27.563   3.611   2.931  1.00 13.00           H
ATOM   2843 1HG1 VAL A 159     -27.162   1.610   4.024  1.00 13.07           H
ATOM   2844 2HG1 VAL A 159     -26.310   2.778   4.640  1.00 13.07           H
ATOM   2845 3HG1 VAL A 159     -25.631   1.729   3.689  1.00 13.07           H
ATOM   2846 1HG2 VAL A 159     -25.985   4.689   1.668  1.00 13.65           H
ATOM   2847 2HG2 VAL A 159     -24.898   3.616   2.035  1.00 13.65           H
ATOM   2848 3HG2 VAL A 159     -25.449   4.587   3.140  1.00 13.65           H
ATOM   2849  N   MET A 160     -28.644   3.652   0.285  1.00 13.65           N
ATOM   2850  CA  MET A 160     -29.055   4.556  -0.762  1.00 14.73           C
ATOM   2851  C   MET A 160     -28.630   5.945  -0.432  1.00 14.19           C
ATOM   2852  O   MET A 160     -28.402   6.355   0.705  1.00 14.36           O
ATOM   2853  CB  MET A 160     -30.578   4.475  -0.915  1.00 15.89           C
ATOM   2854  CG  MET A 160     -31.093   3.155  -1.297  1.00 19.84           C
ATOM   2855  SD  MET A 160     -32.776   3.027  -1.564  1.00 27.47           S
ATOM   2856  CE  MET A 160     -33.251   3.122   0.073  1.00 30.75           C
ATOM   2857  H   MET A 160     -29.216   3.554   0.920  1.00 13.86           H
ATOM   2858  HA  MET A 160     -28.649   4.282  -1.611  1.00 14.64           H
ATOM   2859 1HB  MET A 160     -30.983   4.717  -0.068  1.00 15.67           H
ATOM   2860 2HB  MET A 160     -30.855   5.106  -1.598  1.00 15.67           H
ATOM   2861 1HG  MET A 160     -30.655   2.887  -2.120  1.00 20.74           H
ATOM   2862 2HG  MET A 160     -30.865   2.523  -0.597  1.00 20.74           H
ATOM   2863 1HE  MET A 160     -32.836   2.409   0.563  1.00 29.79           H
ATOM   2864 2HE  MET A 160     -32.979   3.969   0.434  1.00 29.79           H
ATOM   2865 3HE  MET A 160     -34.206   3.040   0.124  1.00 29.79           H
ATOM   2866  N   ASP A 161     -28.515   6.758  -1.485  1.00 15.19           N
ATOM   2867  CA  ASP A 161     -28.234   8.144  -1.299  1.00 15.81           C
ATOM   2868  C   ASP A 161     -29.241   8.783  -0.346  1.00 15.18           C
ATOM   2869  O   ASP A 161     -30.460   8.666  -0.513  1.00 16.19           O
ATOM   2870  CB  ASP A 161     -28.296   8.913  -2.602  1.00 15.57           C
ATOM   2871  CG  ASP A 161     -27.185   8.652  -3.548  1.00 16.60           C
ATOM   2872  OD1 ASP A 161     -26.181   8.036  -3.161  1.00 17.48           O
ATOM   2873  OD2 ASP A 161     -27.304   9.113  -4.726  1.00 16.97           O
ATOM   2874  H   ASP A 161     -28.606   6.517  -2.305  1.00 15.09           H
ATOM   2875  HA  ASP A 161     -27.337   8.244  -0.918  1.00 15.50           H
ATOM   2876 1HB  ASP A 161     -29.127   8.691  -3.052  1.00 15.86           H
ATOM   2877 2HB  ASP A 161     -28.281   9.858  -2.395  1.00 15.86           H
ATOM   2878  N   GLY A 162     -28.762   9.491   0.677  1.00 15.54           N
ATOM   2879  CA  GLY A 162     -29.576  10.166   1.619  1.00 16.02           C
ATOM   2880  C   GLY A 162     -30.432   9.263   2.507  1.00 15.50           C
ATOM   2881  O   GLY A 162     -31.310   9.768   3.170  1.00 18.64           O
ATOM   2882  H   GLY A 162     -27.922   9.590   0.830  1.00 15.58           H
ATOM   2883 1HA  GLY A 162     -29.009  10.698   2.198  1.00 15.76           H
ATOM   2884 2HA  GLY A 162     -30.170  10.770   1.147  1.00 15.76           H
ATOM   2885  N   GLU A 163     -30.165   7.976   2.564  1.00 15.18           N
ATOM   2886  CA  GLU A 163     -30.985   7.085   3.331  1.00 14.37           C
ATOM   2887  C   GLU A 163     -30.882   7.393   4.795  1.00 14.28           C
ATOM   2888  O   GLU A 163     -29.805   7.609   5.324  1.00 15.37           O
ATOM   2889  CB  GLU A 163     -30.562   5.638   3.052  1.00 14.77           C
ATOM   2890  CG  GLU A 163     -31.563   4.643   3.561  1.00 14.75           C
ATOM   2891  CD  GLU A 163     -31.288   3.189   3.161  1.00 14.75           C
ATOM   2892  OE1 GLU A 163     -30.294   2.952   2.465  1.00 15.06           O
ATOM   2893  OE2 GLU A 163     -32.117   2.317   3.562  1.00 15.79           O
ATOM   2894  H   GLU A 163     -29.503   7.594   2.173  1.00 15.05           H
ATOM   2895  HA  GLU A 163     -31.920   7.189   3.056  1.00 14.61           H
ATOM   2896 1HB  GLU A 163     -30.476   5.513   2.094  1.00 14.54           H
ATOM   2897 2HB  GLU A 163     -29.713   5.464   3.488  1.00 14.54           H
ATOM   2898 1HG  GLU A 163     -31.569   4.681   4.530  1.00 14.79           H
ATOM   2899 2HG  GLU A 163     -32.439   4.882   3.220  1.00 14.79           H
ATOM   2900  N   SER A 164     -32.025   7.366   5.490  1.00 14.95           N
ATOM   2901  CA  SER A 164     -32.037   7.648   6.903  1.00 14.66           C
ATOM   2902  C   SER A 164     -31.392   6.500   7.673  1.00 13.80           C
ATOM   2903  O   SER A 164     -31.429   5.349   7.272  1.00 13.62           O
ATOM   2904  CB  SER A 164     -33.443   7.827   7.421  1.00 17.31           C
ATOM   2905  OG  SER A 164     -34.114   6.613   7.378  1.00 16.80           O
ATOM   2906  H   SER A 164     -32.798   7.186   5.158  1.00 14.70           H
ATOM   2907  HA  SER A 164     -31.536   8.472   7.075  1.00 15.10           H
ATOM   2908 1HB  SER A 164     -33.409   8.140   8.338  1.00 15.65           H
ATOM   2909 2HB  SER A 164     -33.908   8.468   6.862  1.00 15.65           H
ATOM   2910  N   PRO A 165     -30.873   6.791   8.859  1.00 13.65           N
ATOM   2911  CA  PRO A 165     -30.359   5.723   9.702  1.00 13.61           C
ATOM   2912  C   PRO A 165     -31.408   4.680  10.020  1.00 13.40           C
ATOM   2913  O   PRO A 165     -31.087   3.497  10.060  1.00 13.41           O
ATOM   2914  CB  PRO A 165     -29.860   6.468  10.932  1.00 14.94           C
ATOM   2915  CG  PRO A 165     -29.785   7.817  10.512  1.00 21.33           C
ATOM   2916  CD  PRO A 165     -30.590   8.114   9.424  1.00 16.09           C
ATOM   2917  HA  PRO A 165     -29.598   5.288   9.263  1.00 13.85           H
ATOM   2918 1HB  PRO A 165     -30.495   6.366  11.658  1.00 14.91           H
ATOM   2919 2HB  PRO A 165     -28.986   6.136  11.188  1.00 14.91           H
ATOM   2920 1HG  PRO A 165     -30.046   8.379  11.259  1.00 18.68           H
ATOM   2921 2HG  PRO A 165     -28.863   8.008  10.281  1.00 18.68           H
ATOM   2922 1HD  PRO A 165     -31.410   8.542   9.716  1.00 15.24           H
ATOM   2923 2HD  PRO A 165     -30.109   8.664   8.788  1.00 15.24           H
ATOM   2924  N   GLU A 166     -32.626   5.095  10.251  1.00 13.68           N
ATOM   2925  CA  GLU A 166     -33.693   4.142  10.510  1.00 13.88           C
ATOM   2926  C   GLU A 166     -33.958   3.239   9.328  1.00 13.85           C
ATOM   2927  O   GLU A 166     -34.214   2.040   9.536  1.00 14.61           O
ATOM   2928  CB  GLU A 166     -34.929   4.917  10.920  1.00 15.09           C
ATOM   2929  CG  GLU A 166     -34.847   5.620  12.214  1.00 16.17           C
ATOM   2930  CD  GLU A 166     -34.222   7.020  12.207  1.00 17.29           C
ATOM   2931  OE1 GLU A 166     -34.281   7.664  13.261  1.00 20.12           O
ATOM   2932  OE2 GLU A 166     -33.694   7.483  11.210  1.00 18.13           O
ATOM   2933  H   GLU A 166     -32.871   5.918  10.254  1.00 13.67           H
ATOM   2934  HA  GLU A 166     -33.431   3.575  11.264  1.00 14.09           H
ATOM   2935 1HB  GLU A 166     -35.124   5.576  10.236  1.00 14.49           H
ATOM   2936 2HB  GLU A 166     -35.668   4.291  10.981  1.00 14.49           H
ATOM   2937 1HG  GLU A 166     -35.747   5.713  12.565  1.00 16.20           H
ATOM   2938 2HG  GLU A 166     -34.324   5.076  12.824  1.00 16.20           H
ATOM   2939  N   SER A 167     -33.939   3.749   8.115  1.00 14.09           N
ATOM   2940  CA  SER A 167     -34.124   2.909   6.974  1.00 14.17           C
ATOM   2941  C   SER A 167     -32.936   1.960   6.790  1.00 13.77           C
ATOM   2942  O   SER A 167     -33.129   0.782   6.496  1.00 14.96           O
ATOM   2943  CB  SER A 167     -34.298   3.772   5.721  1.00 15.41           C
ATOM   2944  OG  SER A 167     -34.425   2.982   4.586  1.00 16.54           O
ATOM   2945  H   SER A 167     -33.816   4.580   7.932  1.00 14.05           H
ATOM   2946  HA  SER A 167     -34.936   2.373   7.091  1.00 14.33           H
ATOM   2947 1HB  SER A 167     -35.098   4.312   5.819  1.00 14.79           H
ATOM   2948 2HB  SER A 167     -33.523   4.347   5.623  1.00 14.79           H
ATOM   2949  HG  SER A 167     -33.747   2.830   4.151  1.00 16.20           H
ATOM   2950  N   ILE A 168     -31.727   2.460   6.989  1.00 13.47           N
ATOM   2951  CA  ILE A 168     -30.560   1.593   6.940  1.00 12.99           C
ATOM   2952  C   ILE A 168     -30.735   0.442   7.925  1.00 13.09           C
ATOM   2953  O   ILE A 168     -30.517  -0.714   7.594  1.00 13.41           O
ATOM   2954  CB  ILE A 168     -29.303   2.390   7.227  1.00 13.11           C
ATOM   2955  CG1 ILE A 168     -29.041   3.404   6.121  1.00 13.30           C
ATOM   2956  CG2 ILE A 168     -28.112   1.478   7.408  1.00 13.30           C
ATOM   2957  CD1 ILE A 168     -27.996   4.429   6.456  1.00 14.22           C
ATOM   2958  H   ILE A 168     -31.559   3.285   7.163  1.00 13.42           H
ATOM   2959  HA  ILE A 168     -30.481   1.214   6.039  1.00 13.14           H
ATOM   2960  HB  ILE A 168     -29.436   2.877   8.055  1.00 13.09           H
ATOM   2961 1HG1 ILE A 168     -28.742   2.927   5.331  1.00 13.50           H
ATOM   2962 2HG1 ILE A 168     -29.862   3.877   5.920  1.00 13.50           H
ATOM   2963 1HG2 ILE A 168     -28.274   0.884   8.143  1.00 13.26           H
ATOM   2964 2HG2 ILE A 168     -27.333   2.009   7.589  1.00 13.26           H
ATOM   2965 3HG2 ILE A 168     -27.982   0.973   6.601  1.00 13.26           H
ATOM   2966 1HD1 ILE A 168     -27.940   5.063   5.738  1.00 13.98           H
ATOM   2967 2HD1 ILE A 168     -27.150   3.990   6.571  1.00 13.98           H
ATOM   2968 3HD1 ILE A 168     -28.247   4.875   7.268  1.00 13.98           H
ATOM   2969  N   ARG A 169     -31.126   0.771   9.163  1.00 12.85           N
ATOM   2970  CA  ARG A 169     -31.320  -0.256  10.164  1.00 13.14           C
ATOM   2971  C   ARG A 169     -32.291  -1.331   9.699  1.00 13.77           C
ATOM   2972  O   ARG A 169     -32.054  -2.521   9.852  1.00 14.49           O
ATOM   2973  CB  ARG A 169     -31.789   0.389  11.455  1.00 13.43           C
ATOM   2974  CG  ARG A 169     -32.069  -0.592  12.562  1.00 15.29           C
ATOM   2975  CD  ARG A 169     -32.336   0.014  13.865  1.00 14.80           C
ATOM   2976  NE  ARG A 169     -33.468   0.892  13.854  1.00 16.44           N
ATOM   2977  CZ  ARG A 169     -33.849   1.681  14.876  1.00 16.52           C
ATOM   2978  NH1 ARG A 169     -33.059   1.800  15.924  1.00 17.05           N
ATOM   2979  NH2 ARG A 169     -34.972   2.370  14.785  1.00 19.17           N
ATOM   2980  H   ARG A 169     -31.282   1.572   9.436  1.00 12.99           H
ATOM   2981  HA  ARG A 169     -30.458  -0.689  10.341  1.00 13.27           H
ATOM   2982 1HB  ARG A 169     -31.105   1.003  11.766  1.00 13.47           H
ATOM   2983 2HB  ARG A 169     -32.608   0.877  11.277  1.00 13.47           H
ATOM   2984 1HG  ARG A 169     -32.850  -1.116  12.324  1.00 14.75           H
ATOM   2985 2HG  ARG A 169     -31.302  -1.177  12.662  1.00 14.75           H
ATOM   2986 1HD  ARG A 169     -32.503  -0.687  14.515  1.00 15.32           H
ATOM   2987 2HD  ARG A 169     -31.559   0.531  14.127  1.00 15.32           H
ATOM   2988  HE  ARG A 169     -34.068   0.833  13.095  1.00 16.09           H
ATOM   2989 1HH1 ARG A 169     -33.281   2.321  16.570  1.00 16.90           H
ATOM   2990 2HH1 ARG A 169     -32.341   1.331  15.983  1.00 16.90           H
ATOM   2991 1HH2 ARG A 169     -35.191   2.920  15.409  1.00 18.37           H
ATOM   2992 2HH2 ARG A 169     -35.460   2.306  14.080  1.00 18.37           H
ATOM   2993  N  AARG A 170     -33.452  -0.906   9.267  0.56 15.34           N
ATOM   2994  N  BARG A 170     -33.382  -0.881   9.113  0.44 13.75           N
ATOM   2995  CA AARG A 170     -34.445  -1.853   8.769  0.56 16.29           C
ATOM   2996  CA BARG A 170     -34.415  -1.803   8.714  0.44 14.62           C
ATOM   2997  C  AARG A 170     -33.883  -2.738   7.658  0.56 14.50           C
ATOM   2998  C  BARG A 170     -33.956  -2.725   7.594  0.44 13.50           C
ATOM   2999  O  AARG A 170     -34.038  -3.981   7.737  0.56 15.57           O
ATOM   3000  O  BARG A 170     -34.259  -3.942   7.586  0.44 15.18           O
ATOM   3001  CB AARG A 170     -35.657  -1.114   8.205  0.56 17.96           C
ATOM   3002  CB BARG A 170     -35.657  -0.987   8.306  0.44 17.37           C
ATOM   3003  CG AARG A 170     -36.539  -0.493   9.234  0.56 23.43           C
ATOM   3004  CG BARG A 170     -36.752  -1.840   7.691  0.44 18.33           C
ATOM   3005  CD AARG A 170     -37.923   0.028   8.682  0.56 25.18           C
ATOM   3006  CD BARG A 170     -37.904  -1.037   7.009  0.44 24.70           C
ATOM   3007  NE AARG A 170     -37.737   1.104   7.715  0.56 25.90           N
ATOM   3008  NE BARG A 170     -37.325   0.014   6.198  0.44 30.82           N
ATOM   3009  CZ AARG A 170     -37.688   2.374   8.050  0.56 22.70           C
ATOM   3010  CZ BARG A 170     -36.995  -0.066   4.909  0.44 31.62           C
ATOM   3011  NH1AARG A 170     -37.777   2.722   9.331  0.56 28.34           N
ATOM   3012  NH2AARG A 170     -37.540   3.265   7.102  0.56 27.26           N
ATOM   3013  NH1BARG A 170     -36.396   1.008   4.378  0.44 27.24           N
ATOM   3014  NH2BARG A 170     -37.255  -1.182   4.162  0.44 28.61           N
ATOM   3015  H  AARG A 170     -33.698  -0.081   9.246  0.56 15.18           H
ATOM   3016  H  BARG A 170     -33.544  -0.056   8.935  0.44 14.00           H
ATOM   3017  HA AARG A 170     -34.746  -2.428   9.502  0.56 16.08           H
ATOM   3018 1HB AARG A 170     -35.347  -0.409   7.615  0.56 17.62           H
ATOM   3019 2HB AARG A 170     -36.196  -1.745   7.702  0.56 17.62           H
ATOM   3020  HA BARG A 170     -34.659  -2.359   9.481  0.44 14.79           H
ATOM   3021 1HB BARG A 170     -36.021  -0.553   9.093  0.44 15.85           H
ATOM   3022 2HB BARG A 170     -35.393  -0.321   7.652  0.44 15.85           H
ATOM   3023 1HG AARG A 170     -36.721  -1.143   9.929  0.56 22.62           H
ATOM   3024 2HG AARG A 170     -36.076   0.270   9.610  0.56 22.62           H
ATOM   3025 1HG BARG A 170     -36.364  -2.415   7.015  0.44 19.67           H
ATOM   3026 2HG BARG A 170     -37.148  -2.383   8.391  0.44 19.67           H
ATOM   3027 1HD AARG A 170     -38.373  -0.702   8.229  0.56 25.05           H
ATOM   3028 2HD AARG A 170     -38.469   0.348   9.415  0.56 25.05           H
ATOM   3029 1HD BARG A 170     -38.428  -1.627   6.446  0.44 24.75           H
ATOM   3030 2HD BARG A 170     -38.463  -0.630   7.689  0.44 24.75           H
ATOM   3031  HE AARG A 170     -37.576   0.865   6.789  0.56 25.02           H
ATOM   3032  HE BARG A 170     -37.162   0.861   6.640  0.44 29.71           H
ATOM   3033 1HH1AARG A 170     -37.880   2.128   9.942  0.56 26.82           H
ATOM   3034 2HH1AARG A 170     -37.741   3.554   9.549  0.56 26.82           H
ATOM   3035 1HH2AARG A 170     -37.474   3.021   6.280  0.56 26.03           H
ATOM   3036 2HH2AARG A 170     -37.491   4.102   7.303  0.56 26.03           H
ATOM   3037 1HH1BARG A 170     -36.253   1.707   4.857  0.44 28.69           H
ATOM   3038 2HH1BARG A 170     -36.195   1.016   3.541  0.44 28.69           H
ATOM   3039 1HH2BARG A 170     -37.624  -1.870   4.522  0.44 29.79           H
ATOM   3040 2HH2BARG A 170     -37.043  -1.199   3.329  0.44 29.79           H
ATOM   3041  N   ARG A 171     -33.227  -2.170   6.662  1.00 13.81           N
ATOM   3042  CA  ARG A 171     -32.748  -2.971   5.556  1.00 13.83           C
ATOM   3043  C   ARG A 171     -31.638  -3.895   5.959  1.00 13.77           C
ATOM   3044  O   ARG A 171     -31.578  -5.052   5.479  1.00 14.33           O
ATOM   3045  CB  ARG A 171     -32.365  -2.117   4.390  1.00 14.48           C
ATOM   3046  CG  ARG A 171     -33.534  -1.314   3.828  1.00 14.72           C
ATOM   3047  CD  ARG A 171     -33.327  -0.906   2.398  1.00 16.35           C
ATOM   3048  NE  ARG A 171     -32.101  -0.125   2.186  1.00 15.24           N
ATOM   3049  CZ  ARG A 171     -31.144  -0.434   1.358  1.00 15.53           C
ATOM   3050  NH1 ARG A 171     -31.137  -1.579   0.730  1.00 17.61           N
ATOM   3051  NH2 ARG A 171     -30.221   0.466   1.196  1.00 16.13           N
ATOM   3052  H   ARG A 171     -33.023  -1.336   6.625  1.00 13.90           H
ATOM   3053  HA  ARG A 171     -33.488  -3.536   5.252  1.00 13.95           H
ATOM   3054 1HB  ARG A 171     -31.677  -1.493   4.666  1.00 14.12           H
ATOM   3055 2HB  ARG A 171     -32.028  -2.688   3.681  1.00 14.12           H
ATOM   3056 1HG  ARG A 171     -34.340  -1.853   3.872  1.00 15.08           H
ATOM   3057 2HG  ARG A 171     -33.646  -0.508   4.355  1.00 15.08           H
ATOM   3058 1HD  ARG A 171     -33.287  -1.705   1.851  1.00 15.73           H
ATOM   3059 2HD  ARG A 171     -34.077  -0.358   2.119  1.00 15.73           H
ATOM   3060  HE  ARG A 171     -31.958   0.632   2.773  1.00 15.58           H
ATOM   3061 1HH1 ARG A 171     -30.481  -1.773   0.208  1.00 17.01           H
ATOM   3062 2HH1 ARG A 171     -31.781  -2.139   0.826  1.00 17.01           H
ATOM   3063 1HH2 ARG A 171     -29.531   0.285   0.715  1.00 15.97           H
ATOM   3064 2HH2 ARG A 171     -30.244   1.194   1.650  1.00 15.97           H
ATOM   3065  N   VAL A 172     -30.748  -3.440   6.837  1.00 13.19           N
ATOM   3066  CA  VAL A 172     -29.751  -4.300   7.379  1.00 13.18           C
ATOM   3067  C   VAL A 172     -30.333  -5.450   8.154  1.00 13.73           C
ATOM   3068  O   VAL A 172     -29.917  -6.603   7.983  1.00 14.22           O
ATOM   3069  CB  VAL A 172     -28.772  -3.480   8.232  1.00 13.90           C
ATOM   3070  CG1 VAL A 172     -27.860  -4.378   9.036  1.00 15.76           C
ATOM   3071  CG2 VAL A 172     -27.962  -2.544   7.371  1.00 15.28           C
ATOM   3072  H   VAL A 172     -30.718  -2.632   7.128  1.00 13.35           H
ATOM   3073  HA  VAL A 172     -29.238  -4.683   6.637  1.00 13.45           H
ATOM   3074  HB  VAL A 172     -29.285  -2.936   8.865  1.00 13.86           H
ATOM   3075 1HG1 VAL A 172     -28.379  -4.874   9.672  1.00 15.22           H
ATOM   3076 2HG1 VAL A 172     -27.217  -3.833   9.497  1.00 15.22           H
ATOM   3077 3HG1 VAL A 172     -27.409  -4.979   8.439  1.00 15.22           H
ATOM   3078 1HG2 VAL A 172     -28.551  -2.040   6.805  1.00 14.87           H
ATOM   3079 2HG2 VAL A 172     -27.357  -3.061   6.835  1.00 14.87           H
ATOM   3080 3HG2 VAL A 172     -27.467  -1.950   7.940  1.00 14.87           H
ATOM   3081  N  AGLU A 173     -31.287  -5.146   9.019  0.58 14.32           N
ATOM   3082  N  BGLU A 173     -31.270  -5.208   9.054  0.42 13.40           N
ATOM   3083  CA AGLU A 173     -31.940  -6.196   9.762  0.58 14.58           C
ATOM   3084  CA BGLU A 173     -31.845  -6.286   9.799  0.42 15.81           C
ATOM   3085  C  AGLU A 173     -32.578  -7.287   8.896  0.58 14.35           C
ATOM   3086  C  BGLU A 173     -32.530  -7.291   8.868  0.42 15.43           C
ATOM   3087  O  AGLU A 173     -32.526  -8.483   9.206  0.58 16.15           O
ATOM   3088  O  BGLU A 173     -32.382  -8.494   9.062  0.42 14.38           O
ATOM   3089  CB AGLU A 173     -32.977  -5.585  10.684  0.58 16.61           C
ATOM   3090  CB BGLU A 173     -32.773  -5.751  10.862  0.42 16.54           C
ATOM   3091  CG AGLU A 173     -32.285  -4.885  11.853  0.58 22.06           C
ATOM   3092  CG BGLU A 173     -33.533  -6.847  11.590  0.42 16.84           C
ATOM   3093  CD AGLU A 173     -33.216  -4.181  12.844  0.58 30.00           C
ATOM   3094  CD BGLU A 173     -32.824  -7.370  12.788  0.42 26.14           C
ATOM   3095  OE1AGLU A 173     -32.747  -3.982  14.005  0.58 29.71           O
ATOM   3096  OE2AGLU A 173     -34.366  -3.752  12.485  0.58 30.24           O
ATOM   3097  OE1BGLU A 173     -33.479  -8.008  13.609  0.42 37.41           O
ATOM   3098  OE2BGLU A 173     -31.616  -7.164  12.912  0.42 33.90           O
ATOM   3099  H  AGLU A 173     -31.568  -4.351   9.186  0.58 14.25           H
ATOM   3100  H  BGLU A 173     -31.585  -4.430   9.240  0.42 14.14           H
ATOM   3101  HA AGLU A 173     -31.270  -6.632  10.329  0.58 14.94           H
ATOM   3102 1HB AGLU A 173     -33.503  -4.932  10.195  0.58 16.13           H
ATOM   3103 2HB AGLU A 173     -33.547  -6.285  11.037  0.58 16.13           H
ATOM   3104  HA BGLU A 173     -31.124  -6.762  10.260  0.42 15.41           H
ATOM   3105 1HB BGLU A 173     -32.260  -5.253  11.514  0.42 16.25           H
ATOM   3106 2HB BGLU A 173     -33.428  -5.172  10.442  0.42 16.25           H
ATOM   3107 1HG AGLU A 173     -31.778  -5.546  12.348  0.58 22.69           H
ATOM   3108 2HG AGLU A 173     -31.682  -4.217  11.496  0.58 22.69           H
ATOM   3109 1HG BGLU A 173     -34.385  -6.490  11.884  0.42 19.09           H
ATOM   3110 2HG BGLU A 173     -33.687  -7.592  10.988  0.42 19.09           H
ATOM   3111  N   GLU A 174     -33.264  -6.822   7.868  1.00 15.04           N
ATOM   3112  CA  GLU A 174     -33.925  -7.714   6.963  1.00 15.50           C
ATOM   3113  C   GLU A 174     -32.976  -8.644   6.265  1.00 14.80           C
ATOM   3114  O   GLU A 174     -33.161  -9.840   6.146  1.00 16.03           O
ATOM   3115  CB  GLU A 174     -34.793  -6.950   5.969  1.00 18.00           C
ATOM   3116  CG  GLU A 174     -35.481  -7.775   4.900  1.00 24.07           C
ATOM   3117  CD  GLU A 174     -36.145  -6.849   3.835  1.00 36.10           C
ATOM   3118  OE1 GLU A 174     -35.525  -5.864   3.265  1.00 41.70           O
ATOM   3119  OE2 GLU A 174     -37.291  -7.104   3.520  1.00 42.53           O
ATOM   3120  H   GLU A 174     -33.374  -5.988   7.689  1.00 15.07           H
ATOM   3121  HA  GLU A 174     -34.525  -8.275   7.491  1.00 15.78           H
ATOM   3122 1HB  GLU A 174     -35.491  -6.496   6.469  1.00 17.21           H
ATOM   3123 2HB  GLU A 174     -34.241  -6.291   5.521  1.00 17.21           H
ATOM   3124 1HG  GLU A 174     -34.828  -8.331   4.447  1.00 25.54           H
ATOM   3125 2HG  GLU A 174     -36.175  -8.322   5.291  1.00 25.54           H
ATOM   3126  N   LYS A 175     -31.937  -8.032   5.715  1.00 14.47           N
ATOM   3127  CA  LYS A 175     -30.936  -8.796   4.987  1.00 14.47           C
ATOM   3128  C   LYS A 175     -30.237  -9.796   5.906  1.00 13.65           C
ATOM   3129  O   LYS A 175     -30.009 -10.936   5.559  1.00 14.42           O
ATOM   3130  CB  LYS A 175     -29.942  -7.896   4.285  1.00 14.33           C
ATOM   3131  CG  LYS A 175     -29.004  -8.675   3.357  1.00 15.12           C
ATOM   3132  CD  LYS A 175     -28.096  -7.719   2.579  1.00 16.05           C
ATOM   3133  CE  LYS A 175     -27.158  -8.387   1.598  1.00 15.60           C
ATOM   3134  NZ  LYS A 175     -27.879  -9.003   0.473  1.00 19.11           N
ATOM   3135  H   LYS A 175     -31.787  -7.185   5.746  1.00 14.56           H
ATOM   3136  HA  LYS A 175     -31.393  -9.314   4.292  1.00 14.28           H
ATOM   3137 1HB  LYS A 175     -30.424  -7.246   3.751  1.00 14.53           H
ATOM   3138 2HB  LYS A 175     -29.399  -7.444   4.951  1.00 14.53           H
ATOM   3139 1HG  LYS A 175     -28.444  -9.267   3.883  1.00 15.18           H
ATOM   3140 2HG  LYS A 175     -29.533  -9.183   2.724  1.00 15.18           H
ATOM   3141 1HD  LYS A 175     -28.654  -7.103   2.079  1.00 15.74           H
ATOM   3142 2HD  LYS A 175     -27.554  -7.227   3.214  1.00 15.74           H
ATOM   3143 1HE  LYS A 175     -26.551  -7.722   1.237  1.00 16.55           H
ATOM   3144 2HE  LYS A 175     -26.659  -9.082   2.055  1.00 16.55           H
ATOM   3145 1HZ  LYS A 175     -28.493  -9.665   0.796  1.00 18.08           H
ATOM   3146 2HZ  LYS A 175     -28.369  -8.333  -0.008  1.00 18.08           H
ATOM   3147 3HZ  LYS A 175     -27.255  -9.423  -0.123  1.00 18.08           H
ATOM   3148  N   ALA A 176     -29.903  -9.340   7.100  1.00 13.73           N
ATOM   3149  CA  ALA A 176     -29.238 -10.216   8.035  1.00 13.68           C
ATOM   3150  C   ALA A 176     -30.129 -11.403   8.393  1.00 14.34           C
ATOM   3151  O   ALA A 176     -29.622 -12.511   8.549  1.00 14.80           O
ATOM   3152  CB  ALA A 176     -28.872  -9.443   9.337  1.00 15.33           C
ATOM   3153  H   ALA A 176     -30.042  -8.541   7.387  1.00 13.70           H
ATOM   3154  HA  ALA A 176     -28.413 -10.558   7.632  1.00 14.18           H
ATOM   3155 1HB  ALA A 176     -29.681  -9.148   9.762  1.00 14.21           H
ATOM   3156 2HB  ALA A 176     -28.389 -10.032   9.922  1.00 14.21           H
ATOM   3157 3HB  ALA A 176     -28.326  -8.688   9.107  1.00 14.21           H
ATOM   3158  N   ARG A 177     -31.423 -11.167   8.559  1.00 14.97           N
ATOM   3159  CA  ARG A 177     -32.330 -12.282   8.836  1.00 15.45           C
ATOM   3160  C   ARG A 177     -32.421 -13.232   7.663  1.00 15.35           C
ATOM   3161  O   ARG A 177     -32.306 -14.435   7.827  1.00 17.31           O
ATOM   3162  CB  ARG A 177     -33.717 -11.716   9.134  1.00 18.85           C
ATOM   3163  CG  ARG A 177     -34.764 -12.687   9.491  1.00 24.97           C
ATOM   3164  CD  ARG A 177     -36.160 -12.033   9.677  1.00 29.36           C
ATOM   3165  NE  ARG A 177     -36.773 -11.677   8.398  1.00 33.68           N
ATOM   3166  CZ  ARG A 177     -37.356 -12.584   7.600  1.00 36.61           C
ATOM   3167  NH1 ARG A 177     -37.410 -13.859   7.971  1.00 41.85           N
ATOM   3168  NH2 ARG A 177     -37.881 -12.231   6.440  1.00 42.06           N
ATOM   3169  H   ARG A 177     -31.798 -10.394   8.521  1.00 14.93           H
ATOM   3170  HA  ARG A 177     -32.019 -12.777   9.623  1.00 16.04           H
ATOM   3171 1HB  ARG A 177     -33.641 -11.086   9.865  1.00 17.54           H
ATOM   3172 2HB  ARG A 177     -34.019 -11.252   8.337  1.00 17.54           H
ATOM   3173 1HG  ARG A 177     -34.839 -13.357   8.794  1.00 24.63           H
ATOM   3174 2HG  ARG A 177     -34.524 -13.111  10.331  1.00 24.63           H
ATOM   3175 1HD  ARG A 177     -36.810 -12.690   9.966  1.00 30.31           H
ATOM   3176 2HD  ARG A 177     -36.111 -11.343  10.353  1.00 30.31           H
ATOM   3177  HE  ARG A 177     -36.872 -10.737   8.178  1.00 33.41           H
ATOM   3178 1HH1 ARG A 177     -37.790 -14.436   7.460  1.00 40.41           H
ATOM   3179 2HH1 ARG A 177     -37.073 -14.114   8.719  1.00 40.41           H
ATOM   3180 1HH2 ARG A 177     -38.261 -12.822   5.942  1.00 40.43           H
ATOM   3181 2HH2 ARG A 177     -37.857 -11.410   6.187  1.00 40.43           H
ATOM   3182  N   LEU A 178     -32.597 -12.708   6.473  1.00 15.21           N
ATOM   3183  CA  LEU A 178     -32.763 -13.570   5.292  1.00 15.47           C
ATOM   3184  C   LEU A 178     -31.528 -14.366   5.006  1.00 14.80           C
ATOM   3185  O   LEU A 178     -31.635 -15.505   4.491  1.00 16.23           O
ATOM   3186  CB  LEU A 178     -33.162 -12.755   4.083  1.00 16.91           C
ATOM   3187  CG  LEU A 178     -34.554 -12.202   4.116  1.00 19.52           C
ATOM   3188  CD1 LEU A 178     -34.716 -11.175   3.065  1.00 22.39           C
ATOM   3189  CD2 LEU A 178     -35.563 -13.267   3.944  1.00 23.83           C
ATOM   3190  H   LEU A 178     -32.626 -11.864   6.307  1.00 15.32           H
ATOM   3191  HA  LEU A 178     -33.485 -14.208   5.472  1.00 15.58           H
ATOM   3192 1HB  LEU A 178     -32.550 -12.008   3.999  1.00 16.35           H
ATOM   3193 2HB  LEU A 178     -33.091 -13.320   3.297  1.00 16.35           H
ATOM   3194  HG  LEU A 178     -34.707 -11.779   4.974  1.00 20.41           H
ATOM   3195 1HD1 LEU A 178     -34.074 -10.475   3.207  1.00 21.54           H
ATOM   3196 2HD1 LEU A 178     -35.605 -10.816   3.109  1.00 21.54           H
ATOM   3197 3HD1 LEU A 178     -34.570 -11.580   2.206  1.00 21.54           H
ATOM   3198 1HD2 LEU A 178     -35.493 -13.892   4.668  1.00 22.58           H
ATOM   3199 2HD2 LEU A 178     -35.411 -13.713   3.108  1.00 22.58           H
ATOM   3200 3HD2 LEU A 178     -36.437 -12.867   3.944  1.00 22.58           H
ATOM   3201  N   GLU A 179     -30.376 -13.843   5.329  1.00 14.66           N
ATOM   3202  CA  GLU A 179     -29.105 -14.429   5.004  1.00 14.38           C
ATOM   3203  C   GLU A 179     -28.378 -15.018   6.174  1.00 13.72           C
ATOM   3204  O   GLU A 179     -27.247 -15.440   6.050  1.00 15.00           O
ATOM   3205  CB  GLU A 179     -28.272 -13.434   4.220  1.00 14.31           C
ATOM   3206  CG  GLU A 179     -28.897 -13.014   2.928  1.00 14.75           C
ATOM   3207  CD  GLU A 179     -28.181 -12.001   2.109  1.00 16.00           C
ATOM   3208  OE1 GLU A 179     -26.957 -11.793   2.287  1.00 17.91           O
ATOM   3209  OE2 GLU A 179     -28.855 -11.403   1.216  1.00 18.00           O
ATOM   3210  H   GLU A 179     -30.297 -13.101   5.756  1.00 14.62           H
ATOM   3211  HA  GLU A 179     -29.274 -15.175   4.393  1.00 14.29           H
ATOM   3212 1HB  GLU A 179     -28.143 -12.638   4.759  1.00 14.42           H
ATOM   3213 2HB  GLU A 179     -27.413 -13.834   4.016  1.00 14.42           H
ATOM   3214 1HG  GLU A 179     -29.004 -13.804   2.375  1.00 14.97           H
ATOM   3215 2HG  GLU A 179     -29.773 -12.647   3.125  1.00 14.97           H
ATOM   3216  N   ALA A 180     -29.006 -15.051   7.329  1.00 15.03           N
ATOM   3217  CA  ALA A 180     -28.382 -15.619   8.539  1.00 14.71           C
ATOM   3218  C   ALA A 180     -27.050 -14.976   8.813  1.00 15.72           C
ATOM   3219  O   ALA A 180     -26.131 -15.638   9.259  1.00 16.63           O
ATOM   3220  CB  ALA A 180     -28.302 -17.090   8.489  1.00 16.23           C
ATOM   3221  H   ALA A 180     -29.802 -14.753   7.458  1.00 14.59           H
ATOM   3222  HA  ALA A 180     -28.960 -15.398   9.300  1.00 15.31           H
ATOM   3223 1HB  ALA A 180     -27.661 -17.346   7.821  1.00 15.19           H
ATOM   3224 2HB  ALA A 180     -28.031 -17.419   9.348  1.00 15.19           H
ATOM   3225 3HB  ALA A 180     -29.167 -17.440   8.262  1.00 15.19           H
ATOM   3226  N   ARG A 181     -26.974 -13.658   8.651  1.00 14.36           N
ATOM   3227  CA  ARG A 181     -25.720 -12.972   8.944  1.00 15.23           C
ATOM   3228  C   ARG A 181     -25.521 -12.803  10.419  1.00 16.23           C
ATOM   3229  O   ARG A 181     -26.454 -12.413  11.107  1.00 21.72           O
ATOM   3230  CB  ARG A 181     -25.734 -11.600   8.276  1.00 14.54           C
ATOM   3231  CG  ARG A 181     -26.007 -11.634   6.786  1.00 13.84           C
ATOM   3232  CD  ARG A 181     -24.941 -12.205   5.947  1.00 15.00           C
ATOM   3233  NE  ARG A 181     -25.004 -13.670   5.918  1.00 13.95           N
ATOM   3234  CZ  ARG A 181     -24.094 -14.457   5.357  1.00 13.93           C
ATOM   3235  NH1 ARG A 181     -22.887 -14.068   5.104  1.00 14.66           N
ATOM   3236  NH2 ARG A 181     -24.443 -15.730   5.140  1.00 15.41           N
ATOM   3237  H   ARG A 181     -27.616 -13.150   8.388  1.00 14.95           H
ATOM   3238  HA  ARG A 181     -24.970 -13.487   8.581  1.00 15.12           H
ATOM   3239 1HB  ARG A 181     -26.421 -11.058   8.692  1.00 14.89           H
ATOM   3240 2HB  ARG A 181     -24.867 -11.185   8.405  1.00 14.89           H
ATOM   3241 1HG  ARG A 181     -26.814 -12.147   6.628  1.00 14.31           H
ATOM   3242 2HG  ARG A 181     -26.150 -10.722   6.488  1.00 14.31           H
ATOM   3243 1HD  ARG A 181     -25.034 -11.877   5.039  1.00 14.51           H
ATOM   3244 2HD  ARG A 181     -24.083 -11.945   6.314  1.00 14.51           H
ATOM   3245  HE  ARG A 181     -25.754 -14.096   6.359  1.00 14.21           H
ATOM   3246 1HH1 ARG A 181     -22.675 -13.239   5.180  1.00 14.46           H
ATOM   3247 2HH1 ARG A 181     -22.310 -14.629   4.802  1.00 14.46           H
ATOM   3248 1HH2 ARG A 181     -25.220 -16.007   5.384  1.00 14.97           H
ATOM   3249 2HH2 ARG A 181     -23.841 -16.304   4.923  1.00 14.97           H
ATOM   3250  N   ASP A 182     -24.331 -13.045  10.943  1.00 14.63           N
ATOM   3251  CA  ASP A 182     -24.081 -12.907  12.348  1.00 16.14           C
ATOM   3252  C   ASP A 182     -22.990 -11.954  12.708  1.00 15.58           C
ATOM   3253  O   ASP A 182     -22.678 -11.807  13.866  1.00 17.86           O
ATOM   3254  CB  ASP A 182     -23.931 -14.260  13.016  1.00 18.67           C
ATOM   3255  CG  ASP A 182     -22.755 -14.925  12.526  1.00 20.49           C
ATOM   3256  OD1 ASP A 182     -22.769 -16.195  12.569  1.00 37.59           O
ATOM   3257  OD2 ASP A 182     -21.803 -14.464  11.991  1.00 17.88           O
ATOM   3258  H   ASP A 182     -23.646 -13.298  10.488  1.00 15.46           H
ATOM   3259  HA  ASP A 182     -24.890 -12.517  12.737  1.00 16.24           H
ATOM   3260 1HB  ASP A 182     -23.843 -14.139  13.974  1.00 17.37           H
ATOM   3261 2HB  ASP A 182     -24.708 -14.806  12.818  1.00 17.37           H
ATOM   3262  N   LEU A 183     -22.413 -11.290  11.735  1.00 13.94           N
ATOM   3263  CA  LEU A 183     -21.378 -10.299  11.974  1.00 13.29           C
ATOM   3264  C   LEU A 183     -21.610  -9.225  10.949  1.00 12.95           C
ATOM   3265  O   LEU A 183     -21.335  -9.429   9.789  1.00 16.19           O
ATOM   3266  CB  LEU A 183     -20.002 -10.860  11.902  1.00 13.70           C
ATOM   3267  CG  LEU A 183     -18.868  -9.808  12.004  1.00 13.16           C
ATOM   3268  CD1 LEU A 183     -18.905  -9.119  13.363  1.00 13.78           C
ATOM   3269  CD2 LEU A 183     -17.572 -10.497  11.779  1.00 15.79           C
ATOM   3270  H   LEU A 183     -22.607 -11.385  10.904  1.00 14.21           H
ATOM   3271  HA  LEU A 183     -21.504  -9.909  12.863  1.00 13.44           H
ATOM   3272 1HB  LEU A 183     -19.885 -11.490  12.630  1.00 13.39           H
ATOM   3273 2HB  LEU A 183     -19.899 -11.320  11.054  1.00 13.39           H
ATOM   3274  HG  LEU A 183     -18.980  -9.136  11.315  1.00 13.90           H
ATOM   3275 1HD1 LEU A 183     -19.730  -8.637  13.450  1.00 13.61           H
ATOM   3276 2HD1 LEU A 183     -18.165  -8.510  13.420  1.00 13.61           H
ATOM   3277 3HD1 LEU A 183     -18.837  -9.783  14.053  1.00 13.61           H
ATOM   3278 1HD2 LEU A 183     -17.593 -10.928  10.920  1.00 15.02           H
ATOM   3279 2HD2 LEU A 183     -17.438 -11.152  12.468  1.00 15.02           H
ATOM   3280 3HD2 LEU A 183     -16.864  -9.849  11.800  1.00 15.02           H
ATOM   3281  N  AILE A 184     -22.085  -8.069  11.345  0.77 12.53           N
ATOM   3282  N  BILE A 184     -22.159  -8.100  11.370  0.23 11.23           N
ATOM   3283  CA AILE A 184     -22.421  -6.995  10.418  0.77 12.38           C
ATOM   3284  CA BILE A 184     -22.414  -6.996  10.458  0.23 11.35           C
ATOM   3285  C  AILE A 184     -21.355  -5.938  10.583  0.77 11.79           C
ATOM   3286  C  BILE A 184     -21.284  -6.007  10.601  0.23 10.88           C
ATOM   3287  O  AILE A 184     -21.166  -5.421  11.672  0.77 13.38           O
ATOM   3288  O  BILE A 184     -21.010  -5.559  11.723  0.23 10.83           O
ATOM   3289  CB AILE A 184     -23.800  -6.476  10.718  0.77 11.80           C
ATOM   3290  CB BILE A 184     -23.712  -6.263  10.817  0.23 13.58           C
ATOM   3291  CG1AILE A 184     -24.870  -7.544  10.547  0.77 13.46           C
ATOM   3292  CG2AILE A 184     -24.139  -5.330   9.823  0.77 13.76           C
ATOM   3293  CG1BILE A 184     -24.883  -7.224  11.062  0.23 12.15           C
ATOM   3294  CG2BILE A 184     -24.024  -5.185   9.765  0.23 12.35           C
ATOM   3295  CD1AILE A 184     -26.189  -7.167  11.157  0.77 14.86           C
ATOM   3296  CD1BILE A 184     -25.031  -8.250  10.065  0.23 12.93           C
ATOM   3297  H  AILE A 184     -22.226  -7.865  12.169  0.77 12.60           H
ATOM   3298  H  BILE A 184     -22.398  -7.947  12.182  0.23 11.70           H
ATOM   3299  HA AILE A 184     -22.407  -7.327   9.497  0.77 12.17           H
ATOM   3300  HB AILE A 184     -23.818  -6.163  11.636  0.77 12.52           H
ATOM   3301  HA BILE A 184     -22.463  -7.310   9.532  0.23 11.68           H
ATOM   3302  HB BILE A 184     -23.555  -5.801  11.654  0.23 12.07           H
ATOM   3303 1HG1AILE A 184     -25.013  -7.697   9.601  0.77 13.41           H
ATOM   3304 2HG1AILE A 184     -24.572  -8.362  10.974  0.77 13.41           H
ATOM   3305 1HG2AILE A 184     -25.033  -5.034  10.006  0.77 13.22           H
ATOM   3306 2HG2AILE A 184     -24.073  -5.620   8.909  0.77 13.22           H
ATOM   3307 3HG2AILE A 184     -23.523  -4.610   9.980  0.77 13.22           H
ATOM   3308 1HG1BILE A 184     -24.763  -7.657  11.921  0.23 12.67           H
ATOM   3309 2HG1BILE A 184     -25.706  -6.710  11.067  0.23 12.67           H
ATOM   3310 1HG2BILE A 184     -23.293  -4.564   9.716  0.23 12.70           H
ATOM   3311 2HG2BILE A 184     -24.822  -4.719  10.027  0.23 12.70           H
ATOM   3312 3HG2BILE A 184     -24.158  -5.603   8.912  0.23 12.70           H
ATOM   3313 1HD1AILE A 184     -26.749  -7.945  11.187  0.77 14.47           H
ATOM   3314 2HD1AILE A 184     -26.603  -6.489  10.618  0.77 14.47           H
ATOM   3315 3HD1AILE A 184     -26.041  -6.835  12.046  0.77 14.47           H
ATOM   3316 1HD1BILE A 184     -25.858  -8.714  10.210  0.23 12.70           H
ATOM   3317 2HD1BILE A 184     -24.298  -8.866  10.134  0.23 12.70           H
ATOM   3318 3HD1BILE A 184     -25.033  -7.843   9.196  0.23 12.70           H
ATOM   3319  N   LEU A 185     -20.652  -5.643   9.483  1.00 11.18           N
ATOM   3320  CA  LEU A 185     -19.532  -4.730   9.502  1.00 11.32           C
ATOM   3321  C   LEU A 185     -19.898  -3.505   8.659  1.00 11.40           C
ATOM   3322  O   LEU A 185     -20.038  -3.588   7.445  1.00 11.67           O
ATOM   3323  CB  LEU A 185     -18.328  -5.434   8.886  1.00 12.07           C
ATOM   3324  CG  LEU A 185     -17.815  -6.655   9.654  1.00 12.83           C
ATOM   3325  CD1 LEU A 185     -16.813  -7.387   8.892  1.00 17.60           C
ATOM   3326  CD2 LEU A 185     -17.430  -6.337  11.041  1.00 17.00           C
ATOM   3327  H   LEU A 185     -20.839  -5.942   8.699  1.00 11.27           H
ATOM   3328  HA  LEU A 185     -19.315  -4.445  10.413  1.00 11.47           H
ATOM   3329 1HB  LEU A 185     -18.570  -5.733   7.996  1.00 11.72           H
ATOM   3330 2HB  LEU A 185     -17.597  -4.799   8.827  1.00 11.72           H
ATOM   3331  HG  LEU A 185     -18.568  -7.261   9.735  1.00 14.41           H
ATOM   3332 1HD1 LEU A 185     -17.176  -7.606   8.030  1.00 16.18           H
ATOM   3333 2HD1 LEU A 185     -16.596  -8.194   9.367  1.00 16.18           H
ATOM   3334 3HD1 LEU A 185     -16.030  -6.843   8.794  1.00 16.18           H
ATOM   3335 1HD2 LEU A 185     -18.184  -5.969  11.505  1.00 15.74           H
ATOM   3336 2HD2 LEU A 185     -16.710  -5.701  11.027  1.00 15.74           H
ATOM   3337 3HD2 LEU A 185     -17.143  -7.144  11.476  1.00 15.74           H
ATOM   3338  N   VAL A 186     -20.116  -2.398   9.371  1.00 11.17           N
ATOM   3339  CA  VAL A 186     -20.616  -1.175   8.746  1.00 11.08           C
ATOM   3340  C   VAL A 186     -19.481  -0.250   8.429  1.00 10.98           C
ATOM   3341  O   VAL A 186     -18.837   0.284   9.318  1.00 11.53           O
ATOM   3342  CB  VAL A 186     -21.624  -0.493   9.661  1.00 11.65           C
ATOM   3343  CG1 VAL A 186     -22.184   0.734   8.937  1.00 12.49           C
ATOM   3344  CG2 VAL A 186     -22.729  -1.431  10.090  1.00 12.54           C
ATOM   3345  H   VAL A 186     -19.983  -2.329  10.217  1.00 11.21           H
ATOM   3346  HA  VAL A 186     -21.072  -1.401   7.910  1.00 11.20           H
ATOM   3347  HB  VAL A 186     -21.164  -0.182  10.468  1.00 11.54           H
ATOM   3348 1HG1 VAL A 186     -21.468   1.339   8.733  1.00 12.25           H
ATOM   3349 2HG1 VAL A 186     -22.821   1.167   9.509  1.00 12.25           H
ATOM   3350 3HG1 VAL A 186     -22.614   0.449   8.127  1.00 12.25           H
ATOM   3351 1HG2 VAL A 186     -22.347  -2.165  10.575  1.00 12.29           H
ATOM   3352 2HG2 VAL A 186     -23.183  -1.755   9.308  1.00 12.29           H
ATOM   3353 3HG2 VAL A 186     -23.343  -0.952  10.650  1.00 12.29           H
ATOM   3354  N   ASP A 187     -19.180  -0.100   7.132  1.00 11.04           N
ATOM   3355  CA  ASP A 187     -18.161   0.806   6.648  1.00 11.42           C
ATOM   3356  C   ASP A 187     -18.757   2.180   6.533  1.00 11.26           C
ATOM   3357  O   ASP A 187     -19.498   2.482   5.598  1.00 11.83           O
ATOM   3358  CB  ASP A 187     -17.652   0.337   5.286  1.00 12.18           C
ATOM   3359  CG  ASP A 187     -16.543   1.173   4.765  1.00 13.27           C
ATOM   3360  OD1 ASP A 187     -15.790   1.729   5.573  1.00 14.59           O
ATOM   3361  OD2 ASP A 187     -16.337   1.172   3.516  1.00 15.33           O
ATOM   3362  H   ASP A 187     -19.574  -0.530   6.500  1.00 11.13           H
ATOM   3363  HA  ASP A 187     -17.411   0.832   7.278  1.00 11.47           H
ATOM   3364 1HB  ASP A 187     -17.326  -0.573   5.371  1.00 11.87           H
ATOM   3365 2HB  ASP A 187     -18.380   0.367   4.645  1.00 11.87           H
ATOM   3366  N   THR A 188     -18.498   3.031   7.533  1.00 11.31           N
ATOM   3367  CA  THR A 188     -19.069   4.355   7.613  1.00 11.81           C
ATOM   3368  C   THR A 188     -18.349   5.283   6.679  1.00 12.50           C
ATOM   3369  O   THR A 188     -17.342   4.965   6.079  1.00 13.76           O
ATOM   3370  CB  THR A 188     -19.080   4.850   9.038  1.00 12.14           C
ATOM   3371  CG2 THR A 188     -19.834   3.895   9.960  1.00 12.57           C
ATOM   3372  OG1 THR A 188     -17.750   5.027   9.503  1.00 12.27           O
ATOM   3373  H   THR A 188     -17.971   2.849   8.186  1.00 11.43           H
ATOM   3374  HA  THR A 188     -20.002   4.308   7.317  1.00 11.92           H
ATOM   3375  HB  THR A 188     -19.536   5.704   9.063  1.00 12.02           H
ATOM   3376 1HG2 THR A 188     -19.841   4.244  10.854  1.00 12.47           H
ATOM   3377 2HG2 THR A 188     -19.410   3.034   9.967  1.00 12.47           H
ATOM   3378 3HG2 THR A 188     -20.739   3.795   9.658  1.00 12.47           H
ATOM   3379  N   ALA A 189     -18.824   6.503   6.545  1.00 13.59           N
ATOM   3380  CA  ALA A 189     -18.284   7.479   5.605  1.00 14.72           C
ATOM   3381  C   ALA A 189     -16.863   7.848   5.980  1.00 13.29           C
ATOM   3382  O   ALA A 189     -16.524   8.216   7.062  1.00 14.72           O
ATOM   3383  CB  ALA A 189     -19.138   8.694   5.561  1.00 16.77           C
ATOM   3384  H   ALA A 189     -19.485   6.809   7.002  1.00 13.60           H
ATOM   3385  HA  ALA A 189     -18.274   7.083   4.709  1.00 14.62           H
ATOM   3386 1HB  ALA A 189     -19.122   9.120   6.422  1.00 15.37           H
ATOM   3387 2HB  ALA A 189     -18.793   9.293   4.894  1.00 15.37           H
ATOM   3388 3HB  ALA A 189     -20.036   8.438   5.338  1.00 15.37           H
ATOM   3389  N   GLY A 190     -16.020   7.805   4.942  1.00 14.23           N
ATOM   3390  CA  GLY A 190     -14.654   8.238   4.994  1.00 15.59           C
ATOM   3391  C   GLY A 190     -14.466   9.616   4.345  1.00 15.46           C
ATOM   3392  O   GLY A 190     -14.834   9.786   3.188  1.00 16.37           O
ATOM   3393  H   GLY A 190     -16.244   7.512   4.165  1.00 14.35           H
ATOM   3394 1HA  GLY A 190     -14.357   8.282   5.915  1.00 15.20           H
ATOM   3395 2HA  GLY A 190     -14.096   7.601   4.523  1.00 15.20           H
ATOM   3396  N   ARG A 191     -13.893  10.545   5.077  1.00 14.99           N
ATOM   3397  CA  ARG A 191     -13.606  11.829   4.554  1.00 16.66           C
ATOM   3398  C   ARG A 191     -12.184  12.213   4.848  1.00 17.45           C
ATOM   3399  O   ARG A 191     -11.494  11.598   5.630  1.00 17.80           O
ATOM   3400  CB  ARG A 191     -14.537  12.843   5.224  1.00 17.81           C
ATOM   3401  CG  ARG A 191     -16.005  12.591   4.968  1.00 17.34           C
ATOM   3402  CD  ARG A 191     -16.424  12.764   3.477  1.00 18.21           C
ATOM   3403  NE  ARG A 191     -17.827  12.479   3.272  1.00 17.07           N
ATOM   3404  CZ  ARG A 191     -18.307  11.337   2.822  1.00 16.56           C
ATOM   3405  NH1 ARG A 191     -17.489  10.347   2.546  1.00 16.20           N
ATOM   3406  NH2 ARG A 191     -19.616  11.210   2.664  1.00 17.30           N
ATOM   3407  H   ARG A 191     -13.660  10.443   5.899  1.00 15.56           H
ATOM   3408  HA  ARG A 191     -13.747  11.850   3.585  1.00 16.72           H
ATOM   3409 1HB  ARG A 191     -14.393  12.815   6.182  1.00 17.07           H
ATOM   3410 2HB  ARG A 191     -14.327  13.729   4.887  1.00 17.07           H
ATOM   3411 1HG  ARG A 191     -16.220  11.683   5.233  1.00 17.69           H
ATOM   3412 2HG  ARG A 191     -16.525  13.217   5.495  1.00 17.69           H
ATOM   3413 1HD  ARG A 191     -16.268  13.685   3.214  1.00 17.75           H
ATOM   3414 2HD  ARG A 191     -15.897  12.173   2.919  1.00 17.75           H
ATOM   3415  HE  ARG A 191     -18.462  13.178   3.493  1.00 17.23           H
ATOM   3416 1HH1 ARG A 191     -16.642  10.436   2.646  1.00 16.32           H
ATOM   3417 2HH1 ARG A 191     -17.806   9.602   2.256  1.00 16.32           H
ATOM   3418 1HH2 ARG A 191     -19.944  10.468   2.380  1.00 17.09           H
ATOM   3419 2HH2 ARG A 191     -20.140  11.865   2.853  1.00 17.09           H
ATOM   3420  N   LEU A 192     -11.651  13.219   4.157  1.00 19.90           N
ATOM   3421  CA  LEU A 192     -10.253  13.586   4.343  1.00 21.04           C
ATOM   3422  C   LEU A 192      -9.960  14.217   5.677  1.00 20.61           C
ATOM   3423  O   LEU A 192      -8.864  14.152   6.192  1.00 23.23           O
ATOM   3424  CB  LEU A 192      -9.767  14.468   3.195  1.00 23.87           C
ATOM   3425  CG  LEU A 192      -9.687  13.699   1.900  1.00 29.06           C
ATOM   3426  CD1 LEU A 192      -9.387  14.667   0.801  1.00 33.59           C
ATOM   3427  CD2 LEU A 192      -8.578  12.632   1.893  1.00 34.69           C
ATOM   3428  H   LEU A 192     -12.073  13.698   3.580  1.00 19.56           H
ATOM   3429  HA  LEU A 192      -9.725  12.762   4.310  1.00 21.33           H
ATOM   3430 1HB  LEU A 192     -10.386  15.205   3.076  1.00 22.85           H
ATOM   3431 2HB  LEU A 192      -8.882  14.801   3.408  1.00 22.85           H
ATOM   3432  HG  LEU A 192     -10.535  13.269   1.713  1.00 30.09           H
ATOM   3433 1HD1 LEU A 192      -9.247  14.184  -0.017  1.00 32.35           H
ATOM   3434 2HD1 LEU A 192      -8.594  15.159   1.028  1.00 32.35           H
ATOM   3435 3HD1 LEU A 192     -10.127  15.270   0.703  1.00 32.35           H
ATOM   3436 1HD2 LEU A 192      -8.519  12.243   1.018  1.00 33.15           H
ATOM   3437 2HD2 LEU A 192      -8.787  11.953   2.538  1.00 33.15           H
ATOM   3438 3HD2 LEU A 192      -7.744  13.051   2.120  1.00 33.15           H
ATOM   3439  N   GLN A 193     -10.931  14.870   6.241  1.00 22.03           N
ATOM   3440  CA  GLN A 193     -10.714  15.458   7.551  1.00 24.16           C
ATOM   3441  C   GLN A 193     -12.002  15.383   8.353  1.00 24.64           C
ATOM   3442  O   GLN A 193     -13.070  15.241   7.790  1.00 26.82           O
ATOM   3443  CB  GLN A 193     -10.209  16.840   7.490  1.00 29.55           C
ATOM   3444  CG  GLN A 193     -11.186  17.752   7.123  1.00 31.53           C
ATOM   3445  CD  GLN A 193     -10.576  19.173   7.084  1.00 40.13           C
ATOM   3446  NE2 GLN A 193     -11.438  20.152   7.203  1.00 44.53           N
ATOM   3447  OE1 GLN A 193      -9.336  19.373   6.938  1.00 42.37           O
ATOM   3448  H   GLN A 193     -11.717  14.990   5.913  1.00 22.22           H
ATOM   3449  HA  GLN A 193     -10.045  14.924   8.029  1.00 24.96           H
ATOM   3450 1HB  GLN A 193      -9.871  17.095   8.364  1.00 26.57           H
ATOM   3451 2HB  GLN A 193      -9.495  16.883   6.835  1.00 26.57           H
ATOM   3452 1HG  GLN A 193     -11.525  17.536   6.240  1.00 33.15           H
ATOM   3453 2HG  GLN A 193     -11.901  17.752   7.777  1.00 33.15           H
ATOM   3454 1HE2 GLN A 193     -11.163  20.966   7.216  1.00 43.38           H
ATOM   3455 2HE2 GLN A 193     -12.279  19.980   7.259  1.00 43.38           H
ATOM   3456  N   ILE A 194     -11.822  15.470   9.640  1.00 23.67           N
ATOM   3457  CA  ILE A 194     -12.913  15.541  10.596  1.00 23.19           C
ATOM   3458  C   ILE A 194     -13.593  16.862  10.594  1.00 22.66           C
ATOM   3459  O   ILE A 194     -12.938  17.890  10.634  1.00 23.93           O
ATOM   3460  CB  ILE A 194     -12.346  15.293  11.992  1.00 22.20           C
ATOM   3461  CG1 ILE A 194     -11.949  13.821  12.092  1.00 27.81           C
ATOM   3462  CG2 ILE A 194     -13.334  15.582  13.069  1.00 25.91           C
ATOM   3463  CD1 ILE A 194     -11.277  13.453  13.410  1.00 35.53           C
ATOM   3464  H   ILE A 194     -11.048  15.499  10.010  1.00 23.82           H
ATOM   3465  HA  ILE A 194     -13.573  14.844  10.396  1.00 22.98           H
ATOM   3466  HB  ILE A 194     -11.560  15.845  12.126  1.00 23.76           H
ATOM   3467 1HG1 ILE A 194     -12.742  13.270  11.997  1.00 28.38           H
ATOM   3468 2HG1 ILE A 194     -11.324  13.616  11.378  1.00 28.38           H
ATOM   3469 1HG2 ILE A 194     -12.964  15.336  13.919  1.00 24.80           H
ATOM   3470 2HG2 ILE A 194     -14.133  15.079  12.902  1.00 24.80           H
ATOM   3471 3HG2 ILE A 194     -13.533  16.520  13.070  1.00 24.80           H
ATOM   3472 1HD1 ILE A 194     -11.115  12.506  13.414  1.00 33.40           H
ATOM   3473 2HD1 ILE A 194     -11.843  13.689  14.146  1.00 33.40           H
ATOM   3474 3HD1 ILE A 194     -10.443  13.915  13.463  1.00 33.40           H
ATOM   3475  N   ASP A 195     -14.903  16.852  10.512  1.00 22.55           N
ATOM   3476  CA  ASP A 195     -15.712  18.044  10.648  1.00 24.29           C
ATOM   3477  C   ASP A 195     -17.015  17.730  11.314  1.00 24.29           C
ATOM   3478  O   ASP A 195     -17.363  16.516  11.563  1.00 26.13           O
ATOM   3479  CB  ASP A 195     -15.914  18.764   9.340  1.00 26.77           C
ATOM   3480  CG  ASP A 195     -16.774  18.016   8.307  1.00 31.75           C
ATOM   3481  OD1 ASP A 195     -17.442  16.968   8.556  1.00 34.91           O
ATOM   3482  OD2 ASP A 195     -16.860  18.484   7.143  1.00 48.86           O
ATOM   3483  H   ASP A 195     -15.368  16.140  10.378  1.00 23.04           H
ATOM   3484  HA  ASP A 195     -15.243  18.663  11.243  1.00 24.47           H
ATOM   3485 1HB  ASP A 195     -16.345  19.614   9.520  1.00 25.89           H
ATOM   3486 2HB  ASP A 195     -15.046  18.917   8.937  1.00 25.89           H
ATOM   3487  N   GLU A 196     -17.808  18.704  11.712  1.00 26.52           N
ATOM   3488  CA  GLU A 196     -18.938  18.448  12.562  1.00 28.13           C
ATOM   3489  C   GLU A 196     -20.024  17.650  11.852  1.00 27.66           C
ATOM   3490  O   GLU A 196     -20.598  16.765  12.491  1.00 28.93           O
ATOM   3491  CB AGLU A 196     -19.405  19.754  13.197  0.69 30.62           C
ATOM   3492  CB BGLU A 196     -19.529  19.713  13.172  0.31 28.83           C
ATOM   3493  CG AGLU A 196     -18.344  20.364  14.114  0.69 37.69           C
ATOM   3494  CG BGLU A 196     -20.441  19.416  14.361  0.31 29.17           C
ATOM   3495  CD AGLU A 196     -18.156  21.881  13.940  0.69 46.85           C
ATOM   3496  CD BGLU A 196     -21.837  18.925  13.984  0.31 32.62           C
ATOM   3497  OE1AGLU A 196     -18.844  22.516  13.084  0.69 55.05           O
ATOM   3498  OE2AGLU A 196     -17.311  22.470  14.668  0.69 51.60           O
ATOM   3499  OE1BGLU A 196     -22.144  17.710  14.167  0.31 37.22           O
ATOM   3500  OE2BGLU A 196     -22.647  19.758  13.533  0.31 36.82           O
ATOM   3501  H   GLU A 196     -17.692  19.530  11.505  1.00 26.42           H
ATOM   3502 1HB AGLU A 196     -19.621  20.393  12.501  0.69 30.02           H
ATOM   3503 2HB AGLU A 196     -20.190  19.571  13.736  0.69 30.02           H
ATOM   3504 1HB BGLU A 196     -18.805  20.278  13.484  0.31 28.50           H
ATOM   3505 2HB BGLU A 196     -20.052  20.181  12.503  0.31 28.50           H
ATOM   3506  HA  GLU A 196     -18.622  17.875  13.289  1.00 28.35           H
ATOM   3507 1HG AGLU A 196     -18.598  20.203  15.036  0.69 38.41           H
ATOM   3508 2HG AGLU A 196     -17.490  19.939  13.934  0.69 38.41           H
ATOM   3509 1HG BGLU A 196     -20.024  18.729  14.903  0.31 29.98           H
ATOM   3510 2HG BGLU A 196     -20.540  20.225  14.888  0.31 29.98           H
ATOM   3511  N   PRO A 197     -20.306  17.884  10.571  1.00 27.86           N
ATOM   3512  CA  PRO A 197     -21.350  17.126   9.876  1.00 28.17           C
ATOM   3513  C   PRO A 197     -21.047  15.640   9.879  1.00 25.12           C
ATOM   3514  O   PRO A 197     -21.924  14.845  10.212  1.00 27.88           O
ATOM   3515  CB  PRO A 197     -21.258  17.673   8.450  1.00 29.31           C
ATOM   3516  CG  PRO A 197     -20.867  19.101   8.642  1.00 32.63           C
ATOM   3517  CD  PRO A 197     -19.827  19.053   9.748  1.00 28.78           C
ATOM   3518  HA  PRO A 197     -22.237  17.304  10.254  1.00 27.72           H
ATOM   3519 1HB  PRO A 197     -20.580  17.187   7.954  1.00 29.12           H
ATOM   3520 2HB  PRO A 197     -22.123  17.600   8.017  1.00 29.12           H
ATOM   3521 1HG  PRO A 197     -20.487  19.454   7.821  1.00 30.91           H
ATOM   3522 2HG  PRO A 197     -21.637  19.622   8.918  1.00 30.91           H
ATOM   3523 1HD  PRO A 197     -18.952  18.873   9.372  1.00 28.55           H
ATOM   3524 2HD  PRO A 197     -19.833  19.876  10.260  1.00 28.55           H
ATOM   3525  N   LEU A 198     -19.804  15.292   9.623  1.00 25.22           N
ATOM   3526  CA  LEU A 198     -19.368  13.885   9.659  1.00 21.64           C
ATOM   3527  C   LEU A 198     -19.612  13.337  10.965  1.00 18.93           C
ATOM   3528  O   LEU A 198     -20.226  12.249  11.100  1.00 20.04           O
ATOM   3529  CB  LEU A 198     -17.862  13.801   9.301  1.00 22.33           C
ATOM   3530  CG  LEU A 198     -17.230  12.407   9.506  1.00 21.93           C
ATOM   3531  CD1 LEU A 198     -17.784  11.379   8.567  1.00 27.32           C
ATOM   3532  CD2 LEU A 198     -15.682  12.404   9.500  1.00 24.40           C
ATOM   3533  H   LEU A 198     -19.176  15.843   9.412  1.00 24.23           H
ATOM   3534  HA  LEU A 198     -19.878  13.367   9.002  1.00 21.97           H
ATOM   3535 1HB  LEU A 198     -17.752  14.042   8.368  1.00 21.88           H
ATOM   3536 2HB  LEU A 198     -17.376  14.428   9.859  1.00 21.88           H
ATOM   3537  HG  LEU A 198     -17.480  12.110  10.394  1.00 23.50           H
ATOM   3538 1HD1 LEU A 198     -18.739  11.365   8.643  1.00 25.72           H
ATOM   3539 2HD1 LEU A 198     -17.423  10.519   8.797  1.00 25.72           H
ATOM   3540 3HD1 LEU A 198     -17.530  11.610   7.670  1.00 25.72           H
ATOM   3541 1HD2 LEU A 198     -15.363  13.050  10.134  1.00 23.66           H
ATOM   3542 2HD2 LEU A 198     -15.376  12.633   8.618  1.00 23.66           H
ATOM   3543 3HD2 LEU A 198     -15.367  11.528   9.736  1.00 23.66           H
ATOM   3544  N  AMET A 199     -19.094  13.976  12.007  0.50 20.12           N
ATOM   3545  N  BMET A 199     -19.155  13.998  11.976  0.50 19.34           N
ATOM   3546  CA AMET A 199     -19.200  13.436  13.366  0.50 19.48           C
ATOM   3547  CA BMET A 199     -19.202  13.385  13.259  0.50 19.05           C
ATOM   3548  C  AMET A 199     -20.650  13.243  13.735  0.50 17.66           C
ATOM   3549  C  BMET A 199     -20.620  13.298  13.818  0.50 16.75           C
ATOM   3550  O  AMET A 199     -21.008  12.207  14.244  0.50 18.15           O
ATOM   3551  O  BMET A 199     -20.908  12.380  14.525  0.50 15.50           O
ATOM   3552  CB AMET A 199     -18.568  14.335  14.463  0.50 21.03           C
ATOM   3553  CB BMET A 199     -18.223  14.106  14.164  0.50 20.54           C
ATOM   3554  CG AMET A 199     -16.995  14.480  14.515  0.50 20.11           C
ATOM   3555  CG BMET A 199     -16.786  14.168  13.586  0.50 22.32           C
ATOM   3556  SD AMET A 199     -16.064  12.914  14.708  0.50 23.94           S
ATOM   3557  SD BMET A 199     -16.159  12.442  13.444  0.50 27.75           S
ATOM   3558  CE AMET A 199     -16.053  12.775  12.974  0.50 15.76           C
ATOM   3559  CE BMET A 199     -14.780  12.362  14.281  0.50 23.73           C
ATOM   3560  H  AMET A 199     -18.677  14.726  11.960  0.50 19.68           H
ATOM   3561  H  BMET A 199     -18.825  14.792  11.953  0.50 19.19           H
ATOM   3562  HA AMET A 199     -18.759  12.562  13.398  0.50 19.58           H
ATOM   3563 1HB AMET A 199     -18.921  15.229  14.343  0.50 20.02           H
ATOM   3564 2HB AMET A 199     -18.850  13.995  15.326  0.50 20.02           H
ATOM   3565  HA BMET A 199     -18.872  12.468  13.164  0.50 18.96           H
ATOM   3566 1HB BMET A 199     -18.530  15.014  14.307  0.50 19.87           H
ATOM   3567 2HB BMET A 199     -18.180  13.634  15.011  0.50 19.87           H
ATOM   3568 1HG AMET A 199     -16.699  14.903  13.696  0.50 21.31           H
ATOM   3569 2HG AMET A 199     -16.768  15.042  15.271  0.50 21.31           H
ATOM   3570 1HG BMET A 199     -16.790  14.570  12.705  0.50 23.20           H
ATOM   3571 2HG BMET A 199     -16.209  14.660  14.190  0.50 23.20           H
ATOM   3572 1HE AMET A 199     -16.951  12.727  12.649  0.50 18.31           H
ATOM   3573 2HE AMET A 199     -15.602  13.528  12.593  0.50 18.31           H
ATOM   3574 3HE AMET A 199     -15.588  11.967  12.739  0.50 18.31           H
ATOM   3575 1HE BMET A 199     -14.167  13.018  13.940  0.50 24.96           H
ATOM   3576 2HE BMET A 199     -14.970  12.546  15.205  0.50 24.96           H
ATOM   3577 3HE BMET A 199     -14.408  11.485  14.191  0.50 24.96           H
ATOM   3578  N   GLY A 200     -21.462  14.260  13.482  1.00 18.40           N
ATOM   3579  CA  GLY A 200     -22.854  14.208  13.870  1.00 19.29           C
ATOM   3580  C   GLY A 200     -23.585  13.067  13.182  1.00 16.80           C
ATOM   3581  O   GLY A 200     -24.380  12.373  13.793  1.00 17.16           O
ATOM   3582  H   GLY A 200     -21.238  14.977  13.066  1.00 18.08           H
ATOM   3583 1HA  GLY A 200     -22.921  14.082  14.829  1.00 18.40           H
ATOM   3584 2HA  GLY A 200     -23.289  15.041  13.634  1.00 18.40           H
ATOM   3585  N   GLU A 201     -23.281  12.864  11.908  1.00 17.28           N
ATOM   3586  CA  GLU A 201     -23.934  11.759  11.217  1.00 17.48           C
ATOM   3587  C   GLU A 201     -23.472  10.420  11.772  1.00 15.52           C
ATOM   3588  O   GLU A 201     -24.308   9.521  11.928  1.00 15.14           O
ATOM   3589  CB  GLU A 201     -23.647  11.806   9.699  1.00 21.65           C
ATOM   3590  CG  GLU A 201     -24.286  10.629   8.866  1.00 28.57           C
ATOM   3591  CD  GLU A 201     -24.309  10.706   7.339  1.00 31.52           C
ATOM   3592  OE1 GLU A 201     -24.669   9.646   6.678  1.00 32.21           O
ATOM   3593  OE2 GLU A 201     -23.962  11.739   6.780  1.00 35.49           O
ATOM   3594  H   GLU A 201     -22.724  13.320  11.438  1.00 17.21           H
ATOM   3595  HA  GLU A 201     -24.904  11.826  11.345  1.00 17.91           H
ATOM   3596 1HB  GLU A 201     -23.982  12.639   9.342  1.00 19.95           H
ATOM   3597 2HB  GLU A 201     -22.688  11.763   9.571  1.00 19.95           H
ATOM   3598 1HG  GLU A 201     -23.814   9.813   9.097  1.00 27.56           H
ATOM   3599 2HG  GLU A 201     -25.210  10.543   9.151  1.00 27.56           H
ATOM   3600  N  ALEU A 202     -22.160  10.246  12.030  0.66 14.52           N
ATOM   3601  N  BLEU A 202     -22.228  10.336  12.135  0.34 14.78           N
ATOM   3602  CA ALEU A 202     -21.690   9.015  12.655  0.66 13.71           C
ATOM   3603  CA BLEU A 202     -21.746   9.109  12.597  0.34 13.42           C
ATOM   3604  C  ALEU A 202     -22.315   8.781  13.992  0.66 13.24           C
ATOM   3605  C  BLEU A 202     -22.321   8.783  13.992  0.34 12.99           C
ATOM   3606  O  ALEU A 202     -22.670   7.663  14.323  0.66 13.42           O
ATOM   3607  O  BLEU A 202     -22.725   7.660  14.284  0.34 12.49           O
ATOM   3608  CB ALEU A 202     -20.174   8.943  12.794  0.66 13.28           C
ATOM   3609  CB BLEU A 202     -20.261   9.259  12.534  0.34 12.56           C
ATOM   3610  CG ALEU A 202     -19.391   9.055  11.523  0.66 13.82           C
ATOM   3611  CG BLEU A 202     -19.537   8.042  12.867  0.34 15.04           C
ATOM   3612  CD1ALEU A 202     -17.860   9.174  11.796  0.66 14.64           C
ATOM   3613  CD2ALEU A 202     -19.676   7.860  10.646  0.66 16.38           C
ATOM   3614  CD1BLEU A 202     -20.047   6.811  12.117  0.34 15.79           C
ATOM   3615  CD2BLEU A 202     -18.133   8.273  12.528  0.34 15.52           C
ATOM   3616  H  ALEU A 202     -21.545  10.823  11.862  0.66 14.58           H
ATOM   3617  H  BLEU A 202     -21.651  10.973  12.101  0.34 14.64           H
ATOM   3618  HA ALEU A 202     -21.962   8.267  12.085  0.66 13.70           H
ATOM   3619 1HB ALEU A 202     -19.888   9.665  13.376  0.66 13.63           H
ATOM   3620 2HB ALEU A 202     -19.947   8.093  13.203  0.66 13.63           H
ATOM   3621  HA BLEU A 202     -22.016   8.402  11.975  0.34 13.46           H
ATOM   3622 1HB BLEU A 202     -20.010   9.518  11.633  0.34 13.44           H
ATOM   3623 2HB BLEU A 202     -19.986   9.947  13.162  0.34 13.44           H
ATOM   3624  HG ALEU A 202     -19.675   9.847  11.044  0.66 14.39           H
ATOM   3625  HG BLEU A 202     -19.602   7.871  13.819  0.34 14.89           H
ATOM   3626 1HD1ALEU A 202     -17.402   9.251  10.956  0.66 14.40           H
ATOM   3627 2HD1ALEU A 202     -17.563   8.390  12.262  0.66 14.40           H
ATOM   3628 3HD1ALEU A 202     -17.699   9.956  12.329  0.66 14.40           H
ATOM   3629 1HD2ALEU A 202     -19.111   7.903   9.872  0.66 15.61           H
ATOM   3630 2HD2ALEU A 202     -20.597   7.871  10.376  0.66 15.61           H
ATOM   3631 3HD2ALEU A 202     -19.490   7.056  11.139  0.66 15.61           H
ATOM   3632 1HD1BLEU A 202     -19.413   6.099  12.226  0.34 15.62           H
ATOM   3633 2HD1BLEU A 202     -20.136   7.029  11.186  0.34 15.62           H
ATOM   3634 3HD1BLEU A 202     -20.897   6.547  12.477  0.34 15.62           H
ATOM   3635 1HD2BLEU A 202     -17.621   7.492  12.745  0.34 15.44           H
ATOM   3636 2HD2BLEU A 202     -17.809   9.024  13.030  0.34 15.44           H
ATOM   3637 3HD2BLEU A 202     -18.060   8.459  11.588  0.34 15.44           H
ATOM   3638  N   ALA A 203     -22.376   9.792  14.851  1.00 13.44           N
ATOM   3639  CA  ALA A 203     -22.943   9.658  16.162  1.00 13.36           C
ATOM   3640  C   ALA A 203     -24.412   9.244  16.055  1.00 12.78           C
ATOM   3641  O   ALA A 203     -24.894   8.420  16.835  1.00 13.11           O
ATOM   3642  CB  ALA A 203     -22.756  10.916  16.947  1.00 15.06           C
ATOM   3643  H   ALA A 203     -22.084  10.584  14.686  1.00 13.29           H
ATOM   3644  HA  ALA A 203     -22.468   8.942  16.635  1.00 13.61           H
ATOM   3645 1HB  ALA A 203     -23.240  11.625  16.518  1.00 13.90           H
ATOM   3646 2HB  ALA A 203     -23.091  10.782  17.837  1.00 13.90           H
ATOM   3647 3HB  ALA A 203     -21.821  11.130  16.977  1.00 13.90           H
ATOM   3648  N   ARG A 204     -25.124   9.821  15.131  1.00 13.06           N
ATOM   3649  CA  ARG A 204     -26.500   9.457  14.958  1.00 12.76           C
ATOM   3650  C   ARG A 204     -26.673   8.027  14.477  1.00 11.95           C
ATOM   3651  O   ARG A 204     -27.512   7.274  14.950  1.00 12.66           O
ATOM   3652  CB  ARG A 204     -27.234  10.430  14.041  1.00 14.05           C
ATOM   3653  CG  ARG A 204     -28.683  10.078  13.784  1.00 13.60           C
ATOM   3654  CD  ARG A 204     -29.466  10.042  15.027  1.00 14.59           C
ATOM   3655  NE  ARG A 204     -30.847   9.703  14.808  1.00 14.40           N
ATOM   3656  CZ  ARG A 204     -31.635   9.282  15.777  1.00 14.31           C
ATOM   3657  NH1 ARG A 204     -31.224   9.171  17.003  1.00 15.60           N
ATOM   3658  NH2 ARG A 204     -32.873   8.941  15.530  1.00 15.95           N
ATOM   3659  H   ARG A 204     -24.841  10.427  14.591  1.00 12.91           H
ATOM   3660  HA  ARG A 204     -26.931   9.514  15.836  1.00 12.93           H
ATOM   3661 1HB  ARG A 204     -27.213  11.312  14.444  1.00 13.22           H
ATOM   3662 2HB  ARG A 204     -26.781  10.451  13.184  1.00 13.22           H
ATOM   3663 1HG  ARG A 204     -29.073  10.750  13.203  1.00 13.97           H
ATOM   3664 2HG  ARG A 204     -28.737   9.206  13.364  1.00 13.97           H
ATOM   3665 1HD  ARG A 204     -29.084   9.374  15.615  1.00 14.35           H
ATOM   3666 2HD  ARG A 204     -29.431  10.916  15.449  1.00 14.35           H
ATOM   3667  HE  ARG A 204     -31.185   9.700  13.899  1.00 14.45           H
ATOM   3668 1HH1 ARG A 204     -30.415   9.372  17.212  1.00 15.21           H
ATOM   3669 2HH1 ARG A 204     -31.763   8.898  17.613  1.00 15.21           H
ATOM   3670 1HH2 ARG A 204     -33.185   9.007  14.731  1.00 15.46           H
ATOM   3671 2HH2 ARG A 204     -33.387   8.682  16.168  1.00 15.46           H
ATOM   3672  N   LEU A 205     -25.871   7.651  13.494  1.00 12.10           N
ATOM   3673  CA  LEU A 205     -25.915   6.253  13.004  1.00 11.98           C
ATOM   3674  C   LEU A 205     -25.647   5.299  14.158  1.00 11.49           C
ATOM   3675  O   LEU A 205     -26.275   4.244  14.244  1.00 12.12           O
ATOM   3676  CB  LEU A 205     -24.937   6.088  11.900  1.00 12.51           C
ATOM   3677  CG  LEU A 205     -25.090   4.795  11.087  1.00 14.36           C
ATOM   3678  CD1 LEU A 205     -26.353   4.816  10.263  1.00 17.36           C
ATOM   3679  CD2 LEU A 205     -23.909   4.596  10.171  1.00 16.31           C
ATOM   3680  H   LEU A 205     -25.304   8.159  13.095  1.00 12.03           H
ATOM   3681  HA  LEU A 205     -26.811   6.066  12.656  1.00 12.02           H
ATOM   3682 1HB  LEU A 205     -25.035   6.831  11.285  1.00 12.42           H
ATOM   3683 2HB  LEU A 205     -24.044   6.092  12.277  1.00 12.42           H
ATOM   3684  HG  LEU A 205     -25.136   4.039  11.692  1.00 14.96           H
ATOM   3685 1HD1 LEU A 205     -27.111   4.896  10.844  1.00 16.47           H
ATOM   3686 2HD1 LEU A 205     -26.409   3.998   9.764  1.00 16.47           H
ATOM   3687 3HD1 LEU A 205     -26.320   5.563   9.660  1.00 16.47           H
ATOM   3688 1HD2 LEU A 205     -24.035   3.786   9.671  1.00 15.74           H
ATOM   3689 2HD2 LEU A 205     -23.113   4.531  10.704  1.00 15.74           H
ATOM   3690 3HD2 LEU A 205     -23.845   5.345   9.575  1.00 15.74           H
ATOM   3691  N   LYS A 206     -24.709   5.665  15.013  1.00 11.35           N
ATOM   3692  CA  LYS A 206     -24.375   4.840  16.150  1.00 11.42           C
ATOM   3693  C   LYS A 206     -25.543   4.733  17.121  1.00 11.59           C
ATOM   3694  O   LYS A 206     -25.841   3.650  17.623  1.00 12.00           O
ATOM   3695  CB  LYS A 206     -23.152   5.402  16.849  1.00 11.77           C
ATOM   3696  CG  LYS A 206     -22.658   4.527  17.994  1.00 12.36           C
ATOM   3697  CD  LYS A 206     -21.445   5.038  18.708  1.00 13.21           C
ATOM   3698  CE  LYS A 206     -21.012   4.109  19.774  1.00 14.41           C
ATOM   3699  NZ  LYS A 206     -19.898   4.653  20.582  1.00 14.82           N
ATOM   3700  H   LYS A 206     -24.246   6.387  14.953  1.00 11.41           H
ATOM   3701  HA  LYS A 206     -24.159   3.936  15.839  1.00 11.51           H
ATOM   3702 1HB  LYS A 206     -22.431   5.481  16.204  1.00 11.63           H
ATOM   3703 2HB  LYS A 206     -23.368   6.275  17.211  1.00 11.63           H
ATOM   3704 1HG  LYS A 206     -23.366   4.448  18.653  1.00 12.45           H
ATOM   3705 2HG  LYS A 206     -22.444   3.649  17.643  1.00 12.45           H
ATOM   3706 1HD  LYS A 206     -20.717   5.131  18.073  1.00 13.32           H
ATOM   3707 2HD  LYS A 206     -21.648   5.895  19.114  1.00 13.32           H
ATOM   3708 1HE  LYS A 206     -21.760   3.940  20.368  1.00 14.24           H
ATOM   3709 2HE  LYS A 206     -20.715   3.279  19.370  1.00 14.24           H
ATOM   3710 1HZ  LYS A 206     -19.147   4.841  20.016  1.00 14.71           H
ATOM   3711 2HZ  LYS A 206     -20.172   5.463  21.017  1.00 14.71           H
ATOM   3712 3HZ  LYS A 206     -19.634   4.015  21.249  1.00 14.71           H
ATOM   3713  N   GLU A 207     -26.253   5.818  17.392  1.00 11.51           N
ATOM   3714  CA  GLU A 207     -27.412   5.753  18.250  1.00 12.09           C
ATOM   3715  C   GLU A 207     -28.467   4.794  17.709  1.00 12.03           C
ATOM   3716  O   GLU A 207     -29.115   4.083  18.451  1.00 13.72           O
ATOM   3717  CB  GLU A 207     -28.105   7.159  18.399  1.00 13.75           C
ATOM   3718  CG  GLU A 207     -27.316   8.136  19.177  1.00 14.55           C
ATOM   3719  CD  GLU A 207     -27.808   9.528  19.122  1.00 15.40           C
ATOM   3720  OE1 GLU A 207     -28.684   9.897  18.243  1.00 16.02           O
ATOM   3721  OE2 GLU A 207     -27.359  10.386  19.896  1.00 18.91           O
ATOM   3722  H   GLU A 207     -26.080   6.604  17.090  1.00 11.69           H
ATOM   3723  HA  GLU A 207     -27.141   5.447  19.141  1.00 12.31           H
ATOM   3724 1HB  GLU A 207     -28.247   7.528  17.513  1.00 12.85           H
ATOM   3725 2HB  GLU A 207     -28.958   7.041  18.846  1.00 12.85           H
ATOM   3726 1HG  GLU A 207     -27.323   7.864  20.108  1.00 14.59           H
ATOM   3727 2HG  GLU A 207     -26.406   8.134  18.846  1.00 14.59           H
ATOM   3728  N   VAL A 208     -28.660   4.828  16.395  1.00 12.10           N
ATOM   3729  CA  VAL A 208     -29.710   4.049  15.775  1.00 12.25           C
ATOM   3730  C   VAL A 208     -29.315   2.602  15.602  1.00 12.19           C
ATOM   3731  O   VAL A 208     -30.123   1.703  15.868  1.00 13.58           O
ATOM   3732  CB  VAL A 208     -30.117   4.711  14.448  1.00 13.09           C
ATOM   3733  CG1 VAL A 208     -31.094   3.857  13.661  1.00 15.92           C
ATOM   3734  CG2 VAL A 208     -30.698   6.079  14.727  1.00 13.87           C
ATOM   3735  H   VAL A 208     -28.194   5.297  15.844  1.00 12.12           H
ATOM   3736  HA  VAL A 208     -30.498   4.068  16.357  1.00 12.38           H
ATOM   3737  HB  VAL A 208     -29.317   4.833  13.895  1.00 13.02           H
ATOM   3738 1HG1 VAL A 208     -30.687   3.015  13.450  1.00 15.07           H
ATOM   3739 2HG1 VAL A 208     -31.328   4.317  12.852  1.00 15.07           H
ATOM   3740 3HG1 VAL A 208     -31.881   3.715  14.193  1.00 15.07           H
ATOM   3741 1HG2 VAL A 208     -30.048   6.610  15.192  1.00 13.65           H
ATOM   3742 2HG2 VAL A 208     -31.484   5.977  15.268  1.00 13.65           H
ATOM   3743 3HG2 VAL A 208     -30.927   6.497  13.895  1.00 13.65           H
ATOM   3744  N  ALEU A 209     -28.089   2.312  15.201  0.61 13.03           N
ATOM   3745  N  BLEU A 209     -28.096   2.356  15.141  0.39 12.25           N
ATOM   3746  CA ALEU A 209     -27.713   0.920  14.980  0.61 12.83           C
ATOM   3747  CA BLEU A 209     -27.634   0.992  14.910  0.39 11.82           C
ATOM   3748  C  ALEU A 209     -27.189   0.233  16.185  0.61 12.75           C
ATOM   3749  C  BLEU A 209     -27.084   0.235  16.132  0.39 13.25           C
ATOM   3750  O  ALEU A 209     -27.205  -0.985  16.242  0.61 14.36           O
ATOM   3751  O  BLEU A 209     -26.963  -0.993  16.113  0.39 15.54           O
ATOM   3752  CB ALEU A 209     -26.719   0.797  13.850  0.61 13.67           C
ATOM   3753  CB BLEU A 209     -26.632   1.001  13.764  0.39 12.22           C
ATOM   3754  CG ALEU A 209     -27.180   1.286  12.483  0.61 13.49           C
ATOM   3755  CG BLEU A 209     -27.259   0.994  12.340  0.39 13.32           C
ATOM   3756  CD1ALEU A 209     -26.082   1.135  11.493  0.61 14.16           C
ATOM   3757  CD2ALEU A 209     -28.345   0.439  12.056  0.61 16.12           C
ATOM   3758  CD1BLEU A 209     -28.099   2.219  12.021  0.39 17.86           C
ATOM   3759  CD2BLEU A 209     -26.265   0.762  11.185  0.39 13.82           C
ATOM   3760  H  ALEU A 209     -27.467   2.885  15.045  0.61 12.76           H
ATOM   3761  H  BLEU A 209     -27.511   2.962  14.967  0.39 12.12           H
ATOM   3762  HA ALEU A 209     -28.516   0.429  14.710  0.61 13.03           H
ATOM   3763 1HB ALEU A 209     -25.927   1.305  14.085  0.61 13.15           H
ATOM   3764 2HB ALEU A 209     -26.484  -0.138  13.755  0.61 13.15           H
ATOM   3765  HA BLEU A 209     -28.404   0.475  14.595  0.39 12.29           H
ATOM   3766 1HB BLEU A 209     -26.080   1.794  13.835  0.39 12.11           H
ATOM   3767 2HB BLEU A 209     -26.074   0.212  13.840  0.39 12.11           H
ATOM   3768  HG ALEU A 209     -27.455   2.216  12.527  0.61 14.17           H
ATOM   3769  HG BLEU A 209     -27.871   0.241  12.312  0.39 14.08           H
ATOM   3770 1HD1ALEU A 209     -25.334   1.664  11.778  0.61 13.99           H
ATOM   3771 2HD1ALEU A 209     -26.393   1.434  10.637  0.61 13.99           H
ATOM   3772 3HD1ALEU A 209     -25.833   0.209  11.449  0.61 13.99           H
ATOM   3773 1HD2ALEU A 209     -29.066   0.549  12.678  0.61 15.33           H
ATOM   3774 2HD2ALEU A 209     -28.069  -0.480  12.028  0.61 15.33           H
ATOM   3775 3HD2ALEU A 209     -28.624   0.721  11.182  0.61 15.33           H
ATOM   3776 1HD1BLEU A 209     -28.416   2.154  11.117  0.39 16.45           H
ATOM   3777 2HD1BLEU A 209     -27.556   3.004  12.123  0.39 16.45           H
ATOM   3778 3HD1BLEU A 209     -28.842   2.253  12.626  0.39 16.45           H
ATOM   3779 1HD2BLEU A 209     -25.753  -0.028  11.372  0.39 13.71           H
ATOM   3780 2HD2BLEU A 209     -25.682   1.522  11.123  0.39 13.71           H
ATOM   3781 3HD2BLEU A 209     -26.753   0.653  10.367  0.39 13.71           H
ATOM   3782  N   GLY A 210     -26.695   0.982  17.165  1.00 12.41           N
ATOM   3783  CA  GLY A 210     -26.186   0.390  18.398  1.00 13.05           C
ATOM   3784  C   GLY A 210     -25.075  -0.600  18.234  1.00 12.70           C
ATOM   3785  O   GLY A 210     -25.131  -1.725  18.770  1.00 13.58           O
ATOM   3786  H   GLY A 210     -26.676   1.841  17.162  1.00 12.79           H
ATOM   3787 1HA  GLY A 210     -25.865   1.100  18.976  1.00 12.80           H
ATOM   3788 2HA  GLY A 210     -26.916  -0.057  18.855  1.00 12.80           H
ATOM   3789  N   PRO A 211     -24.016  -0.260  17.520  1.00 11.91           N
ATOM   3790  CA  PRO A 211     -22.909  -1.212  17.343  1.00 11.85           C
ATOM   3791  C   PRO A 211     -22.320  -1.629  18.691  1.00 11.98           C
ATOM   3792  O   PRO A 211     -22.167  -0.809  19.594  1.00 14.16           O
ATOM   3793  CB  PRO A 211     -21.884  -0.438  16.508  1.00 11.64           C
ATOM   3794  CG  PRO A 211     -22.190   1.020  16.836  1.00 11.99           C
ATOM   3795  CD  PRO A 211     -23.686   1.038  16.913  1.00 12.11           C
ATOM   3796  HA  PRO A 211     -23.214  -2.001  16.849  1.00 11.85           H
ATOM   3797 1HB  PRO A 211     -20.986  -0.676  16.786  1.00 11.82           H
ATOM   3798 2HB  PRO A 211     -22.018  -0.619  15.565  1.00 11.82           H
ATOM   3799 1HG  PRO A 211     -21.793   1.261  17.688  1.00 11.96           H
ATOM   3800 2HG  PRO A 211     -21.870   1.596  16.124  1.00 11.96           H
ATOM   3801 1HD  PRO A 211     -23.982   1.764  17.485  1.00 11.98           H
ATOM   3802 2HD  PRO A 211     -24.072   1.106  16.026  1.00 11.98           H
ATOM   3803  N   ASP A 212     -21.890  -2.857  18.748  1.00 12.20           N
ATOM   3804  CA  ASP A 212     -21.211  -3.430  19.896  1.00 14.17           C
ATOM   3805  C   ASP A 212     -19.740  -3.148  19.917  1.00 13.31           C
ATOM   3806  O   ASP A 212     -19.094  -3.303  20.959  1.00 15.45           O
ATOM   3807  CB  ASP A 212     -21.403  -5.035  19.787  1.00 21.95           C
ATOM   3808  CG  ASP A 212     -22.750  -5.462  19.443  1.00 23.33           C
ATOM   3809  OD1 ASP A 212     -23.554  -5.374  20.408  1.00 24.94           O
ATOM   3810  OD2 ASP A 212     -22.939  -5.868  18.329  1.00 23.72           O
ATOM   3811  H   ASP A 212     -21.971  -3.412  18.096  1.00 12.67           H
ATOM   3812  HA  ASP A 212     -21.617  -3.111  20.728  1.00 15.20           H
ATOM   3813 1HB  ASP A 212     -20.801  -5.372  19.104  1.00 17.34           H
ATOM   3814 2HB  ASP A 212     -21.179  -5.431  20.643  1.00 17.34           H
ATOM   3815  N   GLU A 213     -19.156  -2.835  18.772  1.00 12.06           N
ATOM   3816  CA  GLU A 213     -17.787  -2.415  18.628  1.00 12.82           C
ATOM   3817  C   GLU A 213     -17.765  -1.275  17.615  1.00 11.67           C
ATOM   3818  O   GLU A 213     -18.529  -1.288  16.661  1.00 11.96           O
ATOM   3819  CB  GLU A 213     -16.847  -3.526  18.175  1.00 13.31           C
ATOM   3820  CG  GLU A 213     -16.733  -4.700  19.084  1.00 15.32           C
ATOM   3821  CD  GLU A 213     -15.869  -4.558  20.277  1.00 18.15           C
ATOM   3822  OE1 GLU A 213     -16.025  -5.449  21.159  1.00 24.29           O
ATOM   3823  OE2 GLU A 213     -15.032  -3.649  20.297  1.00 23.30           O
ATOM   3824  H   GLU A 213     -19.565  -2.867  18.016  1.00 12.59           H
ATOM   3825  HA  GLU A 213     -17.463  -2.070  19.486  1.00 12.53           H
ATOM   3826 1HB  GLU A 213     -17.157  -3.852  17.318  1.00 13.27           H
ATOM   3827 2HB  GLU A 213     -15.960  -3.148  18.070  1.00 13.27           H
ATOM   3828 1HG  GLU A 213     -17.621  -4.925  19.401  1.00 15.52           H
ATOM   3829 2HG  GLU A 213     -16.383  -5.442  18.568  1.00 15.52           H
ATOM   3830  N   VAL A 214     -16.832  -0.361  17.832  1.00 11.97           N
ATOM   3831  CA  VAL A 214     -16.539   0.698  16.867  1.00 11.77           C
ATOM   3832  C   VAL A 214     -15.036   0.680  16.679  1.00 11.68           C
ATOM   3833  O   VAL A 214     -14.285   1.077  17.572  1.00 12.38           O
ATOM   3834  CB  VAL A 214     -17.055   2.047  17.355  1.00 12.78           C
ATOM   3835  CG1 VAL A 214     -16.632   3.147  16.387  1.00 12.78           C
ATOM   3836  CG2 VAL A 214     -18.565   2.065  17.516  1.00 13.16           C
ATOM   3837  H   VAL A 214     -16.343  -0.329  18.538  1.00 11.84           H
ATOM   3838  HA  VAL A 214     -16.966   0.495  16.008  1.00 12.00           H
ATOM   3839  HB  VAL A 214     -16.660   2.241  18.230  1.00 12.27           H
ATOM   3840 1HG1 VAL A 214     -15.674   3.178  16.339  1.00 12.80           H
ATOM   3841 2HG1 VAL A 214     -16.968   3.989  16.703  1.00 12.80           H
ATOM   3842 3HG1 VAL A 214     -16.997   2.955  15.520  1.00 12.80           H
ATOM   3843 1HG2 VAL A 214     -18.836   2.937  17.813  1.00 13.08           H
ATOM   3844 2HG2 VAL A 214     -18.822   1.405  18.163  1.00 13.08           H
ATOM   3845 3HG2 VAL A 214     -18.970   1.870  16.667  1.00 13.08           H
ATOM   3846  N   LEU A 215     -14.625   0.192  15.522  1.00 11.26           N
ATOM   3847  CA  LEU A 215     -13.224   0.022  15.227  1.00 11.57           C
ATOM   3848  C   LEU A 215     -12.761   1.202  14.412  1.00 11.63           C
ATOM   3849  O   LEU A 215     -13.268   1.451  13.333  1.00 12.22           O
ATOM   3850  CB  LEU A 215     -12.959  -1.258  14.438  1.00 12.93           C
ATOM   3851  CG  LEU A 215     -13.283  -2.516  15.229  1.00 18.56           C
ATOM   3852  CD1 LEU A 215     -12.748  -3.718  14.410  1.00 22.84           C
ATOM   3853  CD2 LEU A 215     -13.003  -2.529  16.681  1.00 24.57           C
ATOM   3854  H   LEU A 215     -15.147  -0.050  14.882  1.00 11.46           H
ATOM   3855  HA  LEU A 215     -12.710  -0.011  16.059  1.00 11.80           H
ATOM   3856 1HB  LEU A 215     -13.513  -1.256  13.644  1.00 12.79           H
ATOM   3857 2HB  LEU A 215     -12.022  -1.290  14.190  1.00 12.79           H
ATOM   3858  HG  LEU A 215     -14.246  -2.606  15.180  1.00 19.51           H
ATOM   3859 1HD1 LEU A 215     -13.038  -3.625  13.500  1.00 21.61           H
ATOM   3860 2HD1 LEU A 215     -13.102  -4.528  14.786  1.00 21.61           H
ATOM   3861 3HD1 LEU A 215     -11.791  -3.725  14.454  1.00 21.61           H
ATOM   3862 1HD2 LEU A 215     -13.595  -1.908  17.112  1.00 22.88           H
ATOM   3863 2HD2 LEU A 215     -12.093  -2.261  16.824  1.00 22.88           H
ATOM   3864 3HD2 LEU A 215     -13.160  -3.413  17.010  1.00 22.88           H
ATOM   3865  N  ALEU A 216     -11.751   1.912  14.891  0.51 12.29           N
ATOM   3866  N  BLEU A 216     -11.838   1.963  14.970  0.49 11.32           N
ATOM   3867  CA ALEU A 216     -11.188   3.074  14.264  0.51 12.27           C
ATOM   3868  CA BLEU A 216     -11.242   3.067  14.244  0.49 11.70           C
ATOM   3869  C  ALEU A 216      -9.951   2.636  13.519  0.51 12.33           C
ATOM   3870  C  BLEU A 216      -9.995   2.583  13.527  0.49 12.13           C
ATOM   3871  O  ALEU A 216      -8.987   2.078  14.084  0.51 13.93           O
ATOM   3872  O  BLEU A 216      -9.100   2.032  14.146  0.49 12.06           O
ATOM   3873  CB ALEU A 216     -10.814   4.076  15.346  0.51 12.38           C
ATOM   3874  CB BLEU A 216     -10.870   4.201  15.180  0.49 12.12           C
ATOM   3875  CG ALEU A 216     -10.063   5.311  14.839  0.51 12.86           C
ATOM   3876  CG BLEU A 216      -9.955   5.285  14.564  0.49 14.42           C
ATOM   3877  CD1ALEU A 216     -10.768   6.019  13.661  0.51 14.13           C
ATOM   3878  CD2ALEU A 216      -9.798   6.215  16.031  0.51 16.44           C
ATOM   3879  CD1BLEU A 216     -10.537   6.069  13.399  0.49 14.58           C
ATOM   3880  CD2BLEU A 216      -9.601   6.217  15.675  0.49 11.92           C
ATOM   3881  H  ALEU A 216     -11.357   1.719  15.630  0.51 12.11           H
ATOM   3882  H  BLEU A 216     -11.544   1.868  15.772  0.49 11.50           H
ATOM   3883  HA ALEU A 216     -11.830   3.478  13.644  0.51 12.31           H
ATOM   3884 1HB ALEU A 216     -11.625   4.381  15.779  0.51 12.38           H
ATOM   3885 2HB ALEU A 216     -10.243   3.632  15.991  0.51 12.38           H
ATOM   3886  HA BLEU A 216     -11.876   3.411  13.581  0.49 11.80           H
ATOM   3887 1HB BLEU A 216     -11.684   4.640  15.472  0.49 12.15           H
ATOM   3888 2HB BLEU A 216     -10.405   3.831  15.945  0.49 12.15           H
ATOM   3889  HG ALEU A 216      -9.196   5.024  14.515  0.51 13.72           H
ATOM   3890  HG BLEU A 216      -9.134   4.873  14.258  0.49 13.58           H
ATOM   3891 1HD1ALEU A 216     -10.892   5.395  12.944  0.51 13.80           H
ATOM   3892 2HD1ALEU A 216     -10.219   6.750  13.371  0.51 13.80           H
ATOM   3893 3HD1ALEU A 216     -11.617   6.349  13.965  0.51 13.80           H
ATOM   3894 1HD2ALEU A 216      -9.931   5.716  16.840  0.51 15.37           H
ATOM   3895 2HD2ALEU A 216     -10.407   6.957  16.001  0.51 15.37           H
ATOM   3896 3HD2ALEU A 216      -8.892   6.525  15.983  0.51 15.37           H
ATOM   3897 1HD1BLEU A 216     -10.698   5.471  12.668  0.49 14.59           H
ATOM   3898 2HD1BLEU A 216      -9.910   6.747  13.135  0.49 14.59           H
ATOM   3899 3HD1BLEU A 216     -11.360   6.478  13.678  0.49 14.59           H
ATOM   3900 1HD2BLEU A 216      -9.039   6.914  15.333  0.49 12.74           H
ATOM   3901 2HD2BLEU A 216      -9.136   5.727  16.358  0.49 12.74           H
ATOM   3902 3HD2BLEU A 216     -10.407   6.595  16.035  0.49 12.74           H
ATOM   3903  N   VAL A 217      -9.983   2.788  12.210  1.00 11.69           N
ATOM   3904  CA  VAL A 217      -8.932   2.422  11.334  1.00 12.35           C
ATOM   3905  C   VAL A 217      -8.042   3.649  11.136  1.00 13.13           C
ATOM   3906  O   VAL A 217      -8.535   4.699  10.804  1.00 14.15           O
ATOM   3907  CB  VAL A 217      -9.438   1.907  10.009  1.00 13.40           C
ATOM   3908  CG1 VAL A 217      -8.298   1.332   9.190  1.00 14.20           C
ATOM   3909  CG2 VAL A 217     -10.525   0.843  10.219  1.00 13.57           C
ATOM   3910  H   VAL A 217     -10.639   3.149  11.787  1.00 12.06           H
ATOM   3911  HA  VAL A 217      -8.398   1.712  11.745  1.00 12.60           H
ATOM   3912  HB  VAL A 217      -9.832   2.650   9.505  1.00 12.94           H
ATOM   3913 1HG1 VAL A 217      -8.653   0.966   8.377  1.00 13.97           H
ATOM   3914 2HG1 VAL A 217      -7.866   0.641   9.698  1.00 13.97           H
ATOM   3915 3HG1 VAL A 217      -7.671   2.030   8.987  1.00 13.97           H
ATOM   3916 1HG2 VAL A 217     -10.796   0.504   9.363  1.00 13.55           H
ATOM   3917 2HG2 VAL A 217     -11.277   1.243  10.663  1.00 13.55           H
ATOM   3918 3HG2 VAL A 217     -10.168   0.132  10.755  1.00 13.55           H
ATOM   3919  N   LEU A 218      -6.748   3.477  11.371  1.00 13.46           N
ATOM   3920  CA  LEU A 218      -5.756   4.562  11.324  1.00 14.48           C
ATOM   3921  C   LEU A 218      -4.581   4.161  10.480  1.00 14.77           C
ATOM   3922  O   LEU A 218      -4.049   3.079  10.647  1.00 16.44           O
ATOM   3923  CB  LEU A 218      -5.221   4.858  12.743  1.00 15.63           C
ATOM   3924  CG  LEU A 218      -6.250   5.365  13.720  1.00 15.28           C
ATOM   3925  CD1 LEU A 218      -5.716   5.242  15.143  1.00 15.86           C
ATOM   3926  CD2 LEU A 218      -6.741   6.761  13.403  1.00 16.06           C
ATOM   3927  H   LEU A 218      -6.398   2.714  11.559  1.00 13.65           H
ATOM   3928  HA  LEU A 218      -6.158   5.375  10.957  1.00 14.57           H
ATOM   3929 1HB  LEU A 218      -4.849   4.039  13.108  1.00 14.90           H
ATOM   3930 2HB  LEU A 218      -4.523   5.528  12.676  1.00 14.90           H
ATOM   3931  HG  LEU A 218      -7.020   4.780  13.660  1.00 15.62           H
ATOM   3932 1HD1 LEU A 218      -5.459   4.332  15.305  1.00 15.72           H
ATOM   3933 2HD1 LEU A 218      -6.410   5.499  15.756  1.00 15.72           H
ATOM   3934 3HD1 LEU A 218      -4.959   5.822  15.245  1.00 15.72           H
ATOM   3935 1HD2 LEU A 218      -7.358   7.034  14.084  1.00 15.85           H
ATOM   3936 2HD2 LEU A 218      -7.180   6.753  12.549  1.00 15.85           H
ATOM   3937 3HD2 LEU A 218      -5.992   7.359  13.382  1.00 15.85           H
ATOM   3938  N   ASP A 219      -4.177   5.057   9.616  1.00 16.14           N
ATOM   3939  CA  ASP A 219      -2.962   4.887   8.863  1.00 16.89           C
ATOM   3940  C   ASP A 219      -1.807   5.168   9.788  1.00 17.86           C
ATOM   3941  O   ASP A 219      -1.557   6.281  10.206  1.00 19.65           O
ATOM   3942  CB  ASP A 219      -2.990   5.861   7.707  1.00 19.79           C
ATOM   3943  CG  ASP A 219      -1.725   5.918   6.918  1.00 23.96           C
ATOM   3944  OD1 ASP A 219      -1.685   6.694   5.912  1.00 29.50           O
ATOM   3945  OD2 ASP A 219      -0.754   5.246   7.239  1.00 23.05           O
ATOM   3946  H   ASP A 219      -4.596   5.787   9.439  1.00 16.00           H
ATOM   3947  HA  ASP A 219      -2.892   3.975   8.513  1.00 17.59           H
ATOM   3948 1HB  ASP A 219      -3.702   5.597   7.102  1.00 18.66           H
ATOM   3949 2HB  ASP A 219      -3.168   6.750   8.052  1.00 18.66           H
ATOM   3950  N   ALA A 220      -1.049   4.136  10.114  1.00 18.35           N
ATOM   3951  CA  ALA A 220       0.055   4.311  11.070  1.00 19.73           C
ATOM   3952  C   ALA A 220       1.052   5.315  10.620  1.00 22.83           C
ATOM   3953  O   ALA A 220       1.810   5.911  11.388  1.00 23.08           O
ATOM   3954  CB  ALA A 220       0.751   2.987  11.222  1.00 23.16           C
ATOM   3955  H   ALA A 220      -1.136   3.338   9.807  1.00 18.59           H
ATOM   3956  HA  ALA A 220      -0.300   4.585  11.943  1.00 20.78           H
ATOM   3957 1HB  ALA A 220       1.077   2.706  10.363  1.00 20.75           H
ATOM   3958 2HB  ALA A 220       1.484   3.089  11.833  1.00 20.75           H
ATOM   3959 3HB  ALA A 220       0.128   2.341  11.563  1.00 20.75           H
ATOM   3960  N   MET A 221       1.215   5.462   9.316  1.00 22.16           N
ATOM   3961  CA  MET A 221       2.197   6.404   8.698  1.00 23.45           C
ATOM   3962  C   MET A 221       1.901   7.847   9.062  1.00 23.89           C
ATOM   3963  O   MET A 221       2.797   8.702   8.936  1.00 29.14           O
ATOM   3964  CB  MET A 221       2.284   6.225   7.162  0.50 20.56           C
ATOM   3965  CG  MET A 221       2.927   4.872   6.860  0.50 23.36           C
ATOM   3966  SD  MET A 221       2.871   4.512   5.085  0.50 24.87           S
ATOM   3967  CE  MET A 221       3.846   5.719   4.375  0.50 28.68           C
ATOM   3968  H   MET A 221       0.769   5.010   8.731  1.00 23.52           H
ATOM   3969  HA  MET A 221       3.083   6.162   9.023  1.00 22.86           H
ATOM   3970 1HB  MET A 221       1.366   6.137   6.828  0.50 23.11           H
ATOM   3971 2HB  MET A 221       2.733   6.945   6.728  0.50 23.11           H
ATOM   3972 1HG  MET A 221       3.878   4.925   7.092  0.50 23.75           H
ATOM   3973 2HG  MET A 221       2.551   4.128   7.371  0.50 23.75           H
ATOM   3974 1HE  MET A 221       3.423   6.550   4.564  0.50 26.86           H
ATOM   3975 2HE  MET A 221       3.848   5.550   3.425  0.50 26.86           H
ATOM   3976 3HE  MET A 221       4.734   5.669   4.723  0.50 26.86           H
ATOM   3977  N   THR A 222       0.706   8.156   9.595  1.00 22.13           N
ATOM   3978  CA  THR A 222       0.411   9.518  10.054  1.00 23.38           C
ATOM   3979  C   THR A 222       0.973   9.837  11.446  1.00 22.14           C
ATOM   3980  O   THR A 222       0.807  10.955  11.917  1.00 24.06           O
ATOM   3981  CB  THR A 222      -1.083   9.828   9.984  1.00 22.52           C
ATOM   3982  CG2 THR A 222      -1.580   9.597   8.530  1.00 25.69           C
ATOM   3983  OG1 THR A 222      -1.817   8.980  10.843  1.00 20.37           O
ATOM   3984  H   THR A 222       0.051   7.607   9.687  1.00 23.06           H
ATOM   3985  HA  THR A 222       0.845  10.139   9.434  1.00 22.70           H
ATOM   3986  HB  THR A 222      -1.237  10.755  10.224  1.00 23.11           H
ATOM   3987  HG1 THR A 222      -1.729   8.182  10.684  1.00 21.08           H
ATOM   3988 1HG2 THR A 222      -2.510   9.826   8.461  1.00 24.73           H
ATOM   3989 2HG2 THR A 222      -1.465   8.680   8.275  1.00 24.73           H
ATOM   3990 3HG2 THR A 222      -1.082  10.153   7.923  1.00 24.73           H
ATOM   3991  N   GLY A 223       1.556   8.860  12.104  1.00 21.78           N
ATOM   3992  CA  GLY A 223       2.220   9.183  13.348  1.00 21.60           C
ATOM   3993  C   GLY A 223       1.281   9.620  14.479  1.00 20.73           C
ATOM   3994  O   GLY A 223       0.170   9.155  14.601  1.00 20.73           O
ATOM   3995  H   GLY A 223       1.584   8.032  11.872  1.00 21.84           H
ATOM   3996 1HA  GLY A 223       2.712   8.406  13.656  1.00 21.43           H
ATOM   3997 2HA  GLY A 223       2.855   9.898  13.191  1.00 21.43           H
ATOM   3998  N   GLN A 224       1.743  10.589  15.287  1.00 20.99           N
ATOM   3999  CA  GLN A 224       0.920  11.189  16.344  1.00 22.06           C
ATOM   4000  C   GLN A 224      -0.405  11.765  15.903  1.00 21.43           C
ATOM   4001  O   GLN A 224      -1.330  11.755  16.720  1.00 24.45           O
ATOM   4002  CB  GLN A 224       1.653  12.264  17.136  1.00 22.76           C
ATOM   4003  CG  GLN A 224       2.669  11.697  17.943  1.00 26.42           C
ATOM   4004  CD  GLN A 224       3.143  12.569  18.962  1.00 24.53           C
ATOM   4005  NE2 GLN A 224       4.354  12.974  18.792  1.00 26.33           N
ATOM   4006  OE1 GLN A 224       2.527  12.675  20.008  1.00 26.99           O
ATOM   4007  H   GLN A 224       2.539  10.913  15.243  1.00 21.21           H
ATOM   4008  HA  GLN A 224       0.707  10.473  16.976  1.00 21.86           H
ATOM   4009 1HB  GLN A 224       2.064  12.893  16.523  1.00 22.80           H
ATOM   4010 2HB  GLN A 224       1.021  12.720  17.714  1.00 22.80           H
ATOM   4011 1HG  GLN A 224       2.315  10.909  18.382  1.00 25.17           H
ATOM   4012 2HG  GLN A 224       3.415  11.452  17.377  1.00 25.17           H
ATOM   4013 1HE2 GLN A 224       4.709  13.513  19.359  1.00 25.79           H
ATOM   4014 2HE2 GLN A 224       4.811  12.705  18.114  1.00 25.79           H
ATOM   4015  N   GLU A 225      -0.488  12.250  14.675  1.00 20.63           N
ATOM   4016  CA  GLU A 225      -1.755  12.752  14.167  1.00 22.00           C
ATOM   4017  C   GLU A 225      -2.813  11.677  14.287  1.00 18.50           C
ATOM   4018  O   GLU A 225      -3.953  11.972  14.552  1.00 19.94           O
ATOM   4019  CB  GLU A 225      -1.581  13.232  12.712  1.00 25.73           C
ATOM   4020  CG  GLU A 225      -2.764  13.931  12.127  1.00 32.35           C
ATOM   4021  CD  GLU A 225      -2.406  14.460  10.755  1.00 41.81           C
ATOM   4022  OE1 GLU A 225      -2.360  13.638   9.820  1.00 40.26           O
ATOM   4023  OE2 GLU A 225      -2.106  15.678  10.585  1.00 49.91           O
ATOM   4024  H   GLU A 225       0.168  12.309  14.123  1.00 21.22           H
ATOM   4025  HA  GLU A 225      -2.036  13.517  14.710  1.00 21.76           H
ATOM   4026 1HB  GLU A 225      -0.830  13.848  12.677  1.00 24.27           H
ATOM   4027 2HB  GLU A 225      -1.392  12.463  12.152  1.00 24.27           H
ATOM   4028 1HG  GLU A 225      -3.504  13.312  12.038  1.00 33.08           H
ATOM   4029 2HG  GLU A 225      -3.009  14.682  12.691  1.00 33.08           H
ATOM   4030  N   ALA A 226      -2.420  10.416  14.124  1.00 16.55           N
ATOM   4031  CA  ALA A 226      -3.418   9.349  14.252  1.00 14.98           C
ATOM   4032  C   ALA A 226      -4.079   9.293  15.573  1.00 15.14           C
ATOM   4033  O   ALA A 226      -5.244   8.972  15.700  1.00 15.46           O
ATOM   4034  CB  ALA A 226      -2.778   8.006  13.943  1.00 16.23           C
ATOM   4035  H   ALA A 226      -1.622  10.153  13.942  1.00 16.66           H
ATOM   4036  HA  ALA A 226      -4.118   9.500  13.583  1.00 15.61           H
ATOM   4037 1HB  ALA A 226      -2.073   7.842  14.573  1.00 15.37           H
ATOM   4038 2HB  ALA A 226      -3.444   7.319  14.010  1.00 15.37           H
ATOM   4039 3HB  ALA A 226      -2.421   8.028  13.053  1.00 15.37           H
ATOM   4040  N   LEU A 227      -3.310   9.598  16.613  1.00 15.89           N
ATOM   4041  CA  LEU A 227      -3.851   9.517  17.912  1.00 17.14           C
ATOM   4042  C   LEU A 227      -4.703  10.721  18.219  1.00 16.99           C
ATOM   4043  O   LEU A 227      -5.573  10.652  19.048  1.00 18.73           O
ATOM   4044  CB  LEU A 227      -2.924   9.028  18.951  1.00 20.70           C
ATOM   4045  CG  LEU A 227      -2.126   7.757  18.610  1.00 18.32           C
ATOM   4046  CD1 LEU A 227      -1.170   7.496  19.583  1.00 20.37           C
ATOM   4047  CD2 LEU A 227      -2.963   6.574  18.331  1.00 19.20           C
ATOM   4048  H   LEU A 227      -2.487   9.845  16.574  1.00 16.02           H
ATOM   4049  HA  LEU A 227      -4.509   8.795  17.861  1.00 17.60           H
ATOM   4050 1HB  LEU A 227      -2.281   9.732  19.134  1.00 18.26           H
ATOM   4051 2HB  LEU A 227      -3.436   8.845  19.753  1.00 18.26           H
ATOM   4052  HG  LEU A 227      -1.634   7.940  17.795  1.00 19.35           H
ATOM   4053 1HD1 LEU A 227      -0.600   8.261  19.679  1.00 19.80           H
ATOM   4054 2HD1 LEU A 227      -0.651   6.736  19.309  1.00 19.80           H
ATOM   4055 3HD1 LEU A 227      -1.611   7.308  20.415  1.00 19.80           H
ATOM   4056 1HD2 LEU A 227      -3.541   6.766  17.589  1.00 18.95           H
ATOM   4057 2HD2 LEU A 227      -3.484   6.365  19.109  1.00 18.95           H
ATOM   4058 3HD2 LEU A 227      -2.390   5.835  18.112  1.00 18.95           H
ATOM   4059  N  ASER A 228      -4.434  11.826  17.522  0.44 18.66           N
ATOM   4060  N  BSER A 228      -4.437  11.888  17.604  0.56 16.44           N
ATOM   4061  CA ASER A 228      -5.248  13.010  17.593  0.44 18.20           C
ATOM   4062  CA BSER A 228      -5.339  13.014  17.709  0.56 18.92           C
ATOM   4063  C  ASER A 228      -6.641  12.677  17.005  0.44 17.32           C
ATOM   4064  C  BSER A 228      -6.647  12.748  16.971  0.56 16.73           C
ATOM   4065  O  ASER A 228      -7.681  12.864  17.619  0.44 18.52           O
ATOM   4066  O  BSER A 228      -7.690  13.128  17.449  0.56 18.26           O
ATOM   4067  CB ASER A 228      -4.542  14.111  16.787  0.44 18.90           C
ATOM   4068  CB BSER A 228      -4.704  14.289  17.158  0.56 21.41           C
ATOM   4069  OG ASER A 228      -5.240  15.299  16.964  0.44 21.08           O
ATOM   4070  OG BSER A 228      -3.501  14.549  17.817  0.56 27.43           O
ATOM   4071  H  ASER A 228      -3.759  11.909  16.998  0.44 18.11           H
ATOM   4072  H  BSER A 228      -3.738  12.041  17.129  0.56 17.25           H
ATOM   4073  HA ASER A 228      -5.349  13.301  18.524  0.44 18.25           H
ATOM   4074 1HB ASER A 228      -3.634  14.217  17.111  0.44 18.73           H
ATOM   4075 2HB ASER A 228      -4.541  13.877  15.847  0.44 18.73           H
ATOM   4076  HA BSER A 228      -5.551  13.168  18.653  0.56 18.46           H
ATOM   4077 1HB BSER A 228      -4.530  14.172  16.211  0.56 20.63           H
ATOM   4078 2HB BSER A 228      -5.312  15.031  17.297  0.56 20.63           H
ATOM   4079  N   VAL A 229      -6.580  12.140  15.813  1.00 16.79           N
ATOM   4080  CA  VAL A 229      -7.765  11.638  15.117  1.00 16.20           C
ATOM   4081  C   VAL A 229      -8.510  10.671  16.041  1.00 14.34           C
ATOM   4082  O   VAL A 229      -9.738  10.743  16.157  1.00 14.61           O
ATOM   4083  CB  VAL A 229      -7.353  11.042  13.799  1.00 16.86           C
ATOM   4084  CG1 VAL A 229      -8.493  10.273  13.143  1.00 16.68           C
ATOM   4085  CG2 VAL A 229      -6.889  12.127  12.893  1.00 19.83           C
ATOM   4086  H   VAL A 229      -5.849  12.016  15.378  1.00 16.75           H
ATOM   4087  HA  VAL A 229      -8.363  12.391  14.930  1.00 16.08           H
ATOM   4088  HB  VAL A 229      -6.609  10.421  13.940  1.00 16.82           H
ATOM   4089 1HG1 VAL A 229      -8.209   9.975  12.276  1.00 16.78           H
ATOM   4090 2HG1 VAL A 229      -9.252  10.855  13.054  1.00 16.78           H
ATOM   4091 3HG1 VAL A 229      -8.722   9.517  13.688  1.00 16.78           H
ATOM   4092 1HG2 VAL A 229      -6.633  11.740  12.052  1.00 18.94           H
ATOM   4093 2HG2 VAL A 229      -6.138  12.573  13.288  1.00 18.94           H
ATOM   4094 3HG2 VAL A 229      -7.607  12.750  12.760  1.00 18.94           H
ATOM   4095  N   ALA A 230      -7.801   9.762  16.691  1.00 13.58           N
ATOM   4096  CA  ALA A 230      -8.448   8.829  17.554  1.00 13.75           C
ATOM   4097  C   ALA A 230      -9.167   9.485  18.684  1.00 14.59           C
ATOM   4098  O   ALA A 230     -10.295   9.075  19.017  1.00 15.44           O
ATOM   4099  CB  ALA A 230      -7.436   7.816  18.094  1.00 14.58           C
ATOM   4100  H   ALA A 230      -6.947   9.673  16.642  1.00 13.83           H
ATOM   4101  HA  ALA A 230      -9.117   8.345  17.038  1.00 14.07           H
ATOM   4102 1HB  ALA A 230      -6.802   8.273  18.652  1.00 14.00           H
ATOM   4103 2HB  ALA A 230      -7.904   7.152  18.605  1.00 14.00           H
ATOM   4104 3HB  ALA A 230      -6.985   7.402  17.355  1.00 14.00           H
ATOM   4105  N   ARG A 231      -8.561  10.491  19.278  1.00 17.17           N
ATOM   4106  CA  ARG A 231      -9.199  11.141  20.402  1.00 19.57           C
ATOM   4107  C   ARG A 231     -10.471  11.859  19.898  1.00 18.28           C
ATOM   4108  O   ARG A 231     -11.474  11.896  20.575  1.00 18.14           O
ATOM   4109  CB  ARG A 231      -8.234  11.902  21.206  1.00 25.02           C
ATOM   4110  CG  ARG A 231      -7.514  10.816  22.269  1.00 29.12           C
ATOM   4111  CD  ARG A 231      -6.464  11.305  23.107  1.00 28.47           C
ATOM   4112  NE  ARG A 231      -5.468  11.812  22.163  1.00 28.41           N
ATOM   4113  CZ  ARG A 231      -4.527  12.747  22.433  1.00 29.50           C
ATOM   4114  NH1 ARG A 231      -4.465  13.311  23.618  1.00 32.00           N
ATOM   4115  NH2 ARG A 231      -3.596  13.149  21.514  1.00 33.30           N
ATOM   4116  H   ARG A 231      -7.792  10.807  19.061  1.00 17.13           H
ATOM   4117  HA  ARG A 231      -9.519  10.427  20.992  1.00 19.94           H
ATOM   4118 1HB  ARG A 231      -7.555  12.298  20.639  1.00 22.22           H
ATOM   4119 2HB  ARG A 231      -8.699  12.583  21.719  1.00 22.22           H
ATOM   4120 1HG  ARG A 231      -8.207  10.471  22.853  1.00 28.11           H
ATOM   4121 2HG  ARG A 231      -7.149  10.089  21.743  1.00 28.11           H
ATOM   4122 1HD  ARG A 231      -6.788  12.030  23.664  1.00 28.72           H
ATOM   4123 2HD  ARG A 231      -6.084  10.586  23.635  1.00 28.72           H
ATOM   4124  HE  ARG A 231      -5.388  11.349  21.315  1.00 28.76           H
ATOM   4125 1HH1 ARG A 231      -5.019  13.090  24.237  1.00 31.36           H
ATOM   4126 2HH1 ARG A 231      -3.867  13.909  23.779  1.00 31.36           H
ATOM   4127 1HH2 ARG A 231      -3.602  12.813  20.722  1.00 32.44           H
ATOM   4128 2HH2 ARG A 231      -3.023  13.757  21.717  1.00 32.44           H
ATOM   4129  N   ALA A 232     -10.437  12.454  18.741  1.00 17.73           N
ATOM   4130  CA  ALA A 232     -11.587  13.146  18.199  1.00 18.13           C
ATOM   4131  C   ALA A 232     -12.721  12.165  17.899  1.00 15.25           C
ATOM   4132  O   ALA A 232     -13.844  12.417  18.257  1.00 16.46           O
ATOM   4133  CB  ALA A 232     -11.176  13.893  16.934  1.00 20.60           C
ATOM   4134  H   ALA A 232      -9.746  12.477  18.230  1.00 17.98           H
ATOM   4135  HA  ALA A 232     -11.910  13.801  18.851  1.00 17.96           H
ATOM   4136 1HB  ALA A 232     -10.888  13.257  16.275  1.00 18.90           H
ATOM   4137 2HB  ALA A 232     -11.931  14.387  16.605  1.00 18.90           H
ATOM   4138 3HB  ALA A 232     -10.458  14.493  17.147  1.00 18.90           H
ATOM   4139  N   PHE A 233     -12.416  11.060  17.242  1.00 14.22           N
ATOM   4140  CA  PHE A 233     -13.422  10.038  17.015  1.00 12.88           C
ATOM   4141  C   PHE A 233     -13.979   9.504  18.356  1.00 13.89           C
ATOM   4142  O   PHE A 233     -15.184   9.264  18.462  1.00 14.12           O
ATOM   4143  CB  PHE A 233     -12.926   8.902  16.143  1.00 12.82           C
ATOM   4144  CG  PHE A 233     -13.063   9.124  14.690  1.00 12.73           C
ATOM   4145  CD1 PHE A 233     -12.034   9.633  13.956  1.00 15.66           C
ATOM   4146  CD2 PHE A 233     -14.189   8.778  13.968  1.00 13.51           C
ATOM   4147  CE1 PHE A 233     -12.153   9.840  12.633  1.00 16.57           C
ATOM   4148  CE2 PHE A 233     -14.291   8.969  12.644  1.00 13.97           C
ATOM   4149  CZ  PHE A 233     -13.253   9.491  11.941  1.00 14.89           C
ATOM   4150  H   PHE A 233     -11.641  10.881  16.915  1.00 14.14           H
ATOM   4151  HA  PHE A 233     -14.173  10.452  16.540  1.00 13.36           H
ATOM   4152 1HB  PHE A 233     -11.987   8.752  16.333  1.00 12.86           H
ATOM   4153 2HB  PHE A 233     -13.433   8.105  16.365  1.00 12.86           H
ATOM   4154  HD1 PHE A 233     -11.250   9.885  14.386  1.00 15.19           H
ATOM   4155  HD2 PHE A 233     -14.915   8.412  14.421  1.00 13.45           H
ATOM   4156  HE1 PHE A 233     -11.428  10.196  12.170  1.00 15.97           H
ATOM   4157  HE2 PHE A 233     -15.073   8.731  12.202  1.00 14.09           H
ATOM   4158  HZ  PHE A 233     -13.315   9.637  11.025  1.00 15.08           H
ATOM   4159  N   ASP A 234     -13.112   9.279  19.336  1.00 13.65           N
ATOM   4160  CA  ASP A 234     -13.617   8.767  20.595  1.00 14.32           C
ATOM   4161  C   ASP A 234     -14.539   9.735  21.299  1.00 15.05           C
ATOM   4162  O   ASP A 234     -15.525   9.344  21.872  1.00 17.03           O
ATOM   4163  CB  ASP A 234     -12.478   8.316  21.476  1.00 15.03           C
ATOM   4164  CG  ASP A 234     -12.942   7.505  22.629  1.00 16.85           C
ATOM   4165  OD1 ASP A 234     -12.412   7.730  23.737  1.00 22.24           O
ATOM   4166  OD2 ASP A 234     -13.784   6.589  22.448  1.00 16.01           O
ATOM   4167  H   ASP A 234     -12.263   9.413  19.302  1.00 13.90           H
ATOM   4168  HA  ASP A 234     -14.149   7.969  20.395  1.00 14.49           H
ATOM   4169 1HB  ASP A 234     -11.872   7.772  20.949  1.00 14.83           H
ATOM   4170 2HB  ASP A 234     -12.014   9.095  21.819  1.00 14.83           H
ATOM   4171  N   GLU A 235     -14.169  11.003  21.283  1.00 16.57           N
ATOM   4172  CA  GLU A 235     -14.981  11.981  21.998  1.00 18.80           C
ATOM   4173  C   GLU A 235     -16.305  12.189  21.327  1.00 18.89           C
ATOM   4174  O   GLU A 235     -17.304  12.340  21.991  1.00 22.72           O
ATOM   4175  CB  GLU A 235     -14.178  13.271  22.098  1.00 21.99           C
ATOM   4176  CG  GLU A 235     -13.077  13.135  23.132  1.00 29.56           C
ATOM   4177  CD  GLU A 235     -12.207  14.363  23.338  1.00 42.55           C
ATOM   4178  OE1 GLU A 235     -12.479  15.411  22.692  1.00 48.03           O
ATOM   4179  OE2 GLU A 235     -11.218  14.282  24.141  1.00 45.12           O
ATOM   4180  H   GLU A 235     -13.477  11.320  20.883  1.00 16.76           H
ATOM   4181  HA  GLU A 235     -15.149  11.659  22.908  1.00 19.02           H
ATOM   4182 1HB  GLU A 235     -13.772  13.470  21.239  1.00 20.97           H
ATOM   4183 2HB  GLU A 235     -14.764  13.993  22.370  1.00 20.97           H
ATOM   4184 1HG  GLU A 235     -13.487  12.927  23.986  1.00 31.00           H
ATOM   4185 2HG  GLU A 235     -12.494  12.405  22.870  1.00 31.00           H
ATOM   4186  N   LYS A 236     -16.300  12.252  20.006  1.00 17.38           N
ATOM   4187  CA  LYS A 236     -17.505  12.627  19.296  1.00 17.80           C
ATOM   4188  C   LYS A 236     -18.390  11.484  18.834  1.00 16.11           C
ATOM   4189  O   LYS A 236     -19.538  11.701  18.525  1.00 20.10           O
ATOM   4190  CB  LYS A 236     -17.114  13.439  18.042  1.00 20.62           C
ATOM   4191  CG  LYS A 236     -16.338  14.718  18.340  1.00 25.76           C
ATOM   4192  CD  LYS A 236     -17.006  15.589  19.410  1.00 33.12           C
ATOM   4193  CE  LYS A 236     -16.407  17.028  19.530  1.00 38.84           C
ATOM   4194  NZ  LYS A 236     -16.973  17.678  20.717  1.00 40.33           N
ATOM   4195  H   LYS A 236     -15.624  12.082  19.503  1.00 17.89           H
ATOM   4196  HA  LYS A 236     -18.048  13.205  19.868  1.00 17.96           H
ATOM   4197 1HB  LYS A 236     -16.559  12.883  17.475  1.00 19.54           H
ATOM   4198 2HB  LYS A 236     -17.923  13.688  17.566  1.00 19.54           H
ATOM   4199 1HG  LYS A 236     -15.452  14.482  18.657  1.00 26.33           H
ATOM   4200 2HG  LYS A 236     -16.269  15.243  17.528  1.00 26.33           H
ATOM   4201 1HD  LYS A 236     -17.949  15.681  19.201  1.00 32.91           H
ATOM   4202 2HD  LYS A 236     -16.902  15.160  20.274  1.00 32.91           H
ATOM   4203 1HE  LYS A 236     -15.444  16.968  19.643  1.00 38.06           H
ATOM   4204 2HE  LYS A 236     -16.629  17.550  18.745  1.00 38.06           H
ATOM   4205 1HZ  LYS A 236     -16.532  18.517  20.870  1.00 40.07           H
ATOM   4206 2HZ  LYS A 236     -16.853  17.122  21.491  1.00 40.07           H
ATOM   4207 3HZ  LYS A 236     -17.911  17.838  20.591  1.00 40.07           H
ATOM   4208  N   VAL A 237     -17.844  10.285  18.751  1.00 14.84           N
ATOM   4209  CA  VAL A 237     -18.537   9.114  18.324  1.00 14.27           C
ATOM   4210  C   VAL A 237     -18.437   8.011  19.354  1.00 13.34           C
ATOM   4211  O   VAL A 237     -19.433   7.456  19.764  1.00 14.71           O
ATOM   4212  CB  VAL A 237     -18.062   8.635  16.955  1.00 14.53           C
ATOM   4213  CG1 VAL A 237     -18.774   7.361  16.550  1.00 14.65           C
ATOM   4214  CG2 VAL A 237     -18.228   9.725  15.932  1.00 17.07           C
ATOM   4215  H   VAL A 237     -17.021  10.132  18.944  1.00 15.03           H
ATOM   4216  HA  VAL A 237     -19.487   9.333  18.233  1.00 14.25           H
ATOM   4217  HB  VAL A 237     -17.106   8.430  17.013  1.00 14.69           H
ATOM   4218 1HG1 VAL A 237     -18.590   6.673  17.194  1.00 14.63           H
ATOM   4219 2HG1 VAL A 237     -18.454   7.088  15.687  1.00 14.63           H
ATOM   4220 3HG1 VAL A 237     -19.719   7.528  16.510  1.00 14.63           H
ATOM   4221 1HG2 VAL A 237     -17.741  10.502  16.216  1.00 16.32           H
ATOM   4222 2HG2 VAL A 237     -19.161   9.934  15.845  1.00 16.32           H
ATOM   4223 3HG2 VAL A 237     -17.882   9.414  15.095  1.00 16.32           H
ATOM   4224  N   GLY A 238     -17.230   7.713  19.789  1.00 13.82           N
ATOM   4225  CA  GLY A 238     -16.950   6.686  20.751  1.00 13.52           C
ATOM   4226  C   GLY A 238     -16.454   5.449  20.068  1.00 12.78           C
ATOM   4227  O   GLY A 238     -17.174   4.815  19.330  1.00 14.49           O
ATOM   4228  H   GLY A 238     -16.519   8.114  19.519  1.00 13.62           H
ATOM   4229 1HA  GLY A 238     -16.280   6.994  21.379  1.00 13.41           H
ATOM   4230 2HA  GLY A 238     -17.756   6.466  21.243  1.00 13.41           H
ATOM   4231  N  AVAL A 239     -15.188   5.141  20.256  0.39 12.12           N
ATOM   4232  N  BVAL A 239     -15.212   5.102  20.377  0.61 12.61           N
ATOM   4233  CA AVAL A 239     -14.574   3.963  19.662  0.39 11.70           C
ATOM   4234  CA BVAL A 239     -14.435   4.030  19.731  0.61 12.52           C
ATOM   4235  C  AVAL A 239     -14.137   2.931  20.728  0.39 12.08           C
ATOM   4236  C  BVAL A 239     -14.243   2.924  20.754  0.61 12.88           C
ATOM   4237  O  AVAL A 239     -13.775   3.267  21.857  0.39 13.92           O
ATOM   4238  O  BVAL A 239     -14.234   3.214  21.953  0.61 12.91           O
ATOM   4239  CB AVAL A 239     -13.398   4.317  18.781  0.39 11.81           C
ATOM   4240  CB BVAL A 239     -13.100   4.646  19.320  0.61 12.71           C
ATOM   4241  CG1AVAL A 239     -13.747   5.462  17.805  0.39 11.93           C
ATOM   4242  CG2AVAL A 239     -12.191   4.630  19.570  0.39 12.54           C
ATOM   4243  CG1BVAL A 239     -12.076   3.669  18.849  0.61 14.28           C
ATOM   4244  CG2BVAL A 239     -13.350   5.643  18.228  0.61 14.39           C
ATOM   4245  H  AVAL A 239     -14.643   5.610  20.729  0.39 12.18           H
ATOM   4246  H  BVAL A 239     -14.760   5.499  20.992  0.61 12.64           H
ATOM   4247  HA AVAL A 239     -15.236   3.525  19.090  0.39 11.90           H
ATOM   4248  HB AVAL A 239     -13.184   3.532  18.234  0.39 11.85           H
ATOM   4249  HA BVAL A 239     -14.901   3.681  18.942  0.61 12.66           H
ATOM   4250  HB BVAL A 239     -12.724   5.127  20.086  0.61 12.98           H
ATOM   4251 1HG1AVAL A 239     -14.539   5.226  17.318  0.39 11.94           H
ATOM   4252 2HG1AVAL A 239     -13.012   5.581  17.198  0.39 11.94           H
ATOM   4253 3HG1AVAL A 239     -13.892   6.268  18.304  0.39 11.94           H
ATOM   4254 1HG2AVAL A 239     -11.926   3.854  20.068  0.39 12.37           H
ATOM   4255 2HG2AVAL A 239     -12.381   5.358  20.165  0.39 12.37           H
ATOM   4256 3HG2AVAL A 239     -11.487   4.876  18.965  0.39 12.37           H
ATOM   4257 1HG1BVAL A 239     -11.300   4.154  18.556  0.61 13.83           H
ATOM   4258 2HG1BVAL A 239     -12.439   3.164  18.118  0.61 13.83           H
ATOM   4259 3HG1BVAL A 239     -11.840   3.084  19.570  0.61 13.83           H
ATOM   4260 1HG2BVAL A 239     -13.975   6.301  18.543  0.61 13.96           H
ATOM   4261 2HG2BVAL A 239     -13.714   5.185  17.467  0.61 13.96           H
ATOM   4262 3HG2BVAL A 239     -12.521   6.065  17.994  0.61 13.96           H
ATOM   4263  N   THR A 240     -14.142   1.693  20.315  1.00 12.48           N
ATOM   4264  CA  THR A 240     -13.807   0.617  21.188  1.00 12.72           C
ATOM   4265  C   THR A 240     -12.466  -0.042  20.898  1.00 12.84           C
ATOM   4266  O   THR A 240     -11.928  -0.697  21.784  1.00 16.37           O
ATOM   4267  CB  THR A 240     -14.867  -0.481  21.214  1.00 13.43           C
ATOM   4268  CG2 THR A 240     -16.220   0.069  21.637  1.00 16.04           C
ATOM   4269  OG1 THR A 240     -14.983  -1.015  19.917  1.00 13.52           O
ATOM   4270  H   THR A 240     -14.305   1.451  19.506  1.00 12.54           H
ATOM   4271  HA  THR A 240     -13.752   0.965  22.103  1.00 12.84           H
ATOM   4272  HB  THR A 240     -14.603  -1.177  21.835  1.00 13.33           H
ATOM   4273 1HG2 THR A 240     -16.863  -0.643  21.675  1.00 15.25           H
ATOM   4274 2HG2 THR A 240     -16.522   0.727  21.006  1.00 15.25           H
ATOM   4275 3HG2 THR A 240     -16.153   0.475  22.505  1.00 15.25           H
ATOM   4276  N   GLY A 241     -11.897   0.117  19.746  1.00 12.07           N
ATOM   4277  CA  GLY A 241     -10.641  -0.477  19.434  1.00 12.89           C
ATOM   4278  C   GLY A 241     -10.103   0.078  18.125  1.00 12.23           C
ATOM   4279  O   GLY A 241     -10.828   0.771  17.416  1.00 12.81           O
ATOM   4280  H   GLY A 241     -12.228   0.581  19.103  1.00 12.49           H
ATOM   4281 1HA  GLY A 241     -10.002  -0.291  20.139  1.00 12.50           H
ATOM   4282 2HA  GLY A 241     -10.743  -1.437  19.350  1.00 12.50           H
ATOM   4283  N   LEU A 242      -8.852  -0.208  17.876  1.00 12.50           N
ATOM   4284  CA  LEU A 242      -8.121   0.317  16.744  1.00 12.67           C
ATOM   4285  C   LEU A 242      -7.694  -0.763  15.793  1.00 12.82           C
ATOM   4286  O   LEU A 242      -7.396  -1.872  16.189  1.00 13.70           O
ATOM   4287  CB  LEU A 242      -6.883   1.077  17.219  1.00 13.75           C
ATOM   4288  CG  LEU A 242      -7.073   2.089  18.323  1.00 13.57           C
ATOM   4289  CD1 LEU A 242      -5.733   2.701  18.736  1.00 15.80           C
ATOM   4290  CD2 LEU A 242      -8.065   3.151  17.959  1.00 14.52           C
ATOM   4291  H   LEU A 242      -8.379  -0.731  18.368  1.00 12.47           H
ATOM   4292  HA  LEU A 242      -8.694   0.944  16.260  1.00 12.89           H
ATOM   4293 1HB  LEU A 242      -6.237   0.428  17.537  1.00 13.07           H
ATOM   4294 2HB  LEU A 242      -6.511   1.550  16.458  1.00 13.07           H
ATOM   4295  HG  LEU A 242      -7.424   1.627  19.100  1.00 14.21           H
ATOM   4296 1HD1 LEU A 242      -5.880   3.325  19.449  1.00 15.13           H
ATOM   4297 2HD1 LEU A 242      -5.352   3.151  17.978  1.00 15.13           H
ATOM   4298 3HD1 LEU A 242      -5.147   1.999  19.027  1.00 15.13           H
ATOM   4299 1HD2 LEU A 242      -8.128   3.777  18.684  1.00 14.24           H
ATOM   4300 2HD2 LEU A 242      -8.920   2.745  17.802  1.00 14.24           H
ATOM   4301 3HD2 LEU A 242      -7.762   3.600  17.166  1.00 14.24           H
ATOM   4302  N   VAL A 243      -7.552  -0.340  14.537  1.00 13.25           N
ATOM   4303  CA  VAL A 243      -6.902  -1.124  13.507  1.00 13.92           C
ATOM   4304  C   VAL A 243      -5.841  -0.214  12.907  1.00 14.27           C
ATOM   4305  O   VAL A 243      -6.181   0.874  12.470  1.00 14.78           O
ATOM   4306  CB  VAL A 243      -7.849  -1.599  12.395  1.00 14.15           C
ATOM   4307  CG1 VAL A 243      -7.090  -2.361  11.330  1.00 15.76           C
ATOM   4308  CG2 VAL A 243      -8.953  -2.424  12.991  1.00 15.37           C
ATOM   4309  H   VAL A 243      -7.836   0.420  14.254  1.00 13.31           H
ATOM   4310  HA  VAL A 243      -6.466  -1.905  13.905  1.00 13.90           H
ATOM   4311  HB  VAL A 243      -8.256  -0.815  11.971  1.00 14.33           H
ATOM   4312 1HG1 VAL A 243      -6.463  -1.771  10.905  1.00 15.32           H
ATOM   4313 2HG1 VAL A 243      -7.714  -2.694  10.681  1.00 15.32           H
ATOM   4314 3HG1 VAL A 243      -6.625  -3.093  11.741  1.00 15.32           H
ATOM   4315 1HG2 VAL A 243      -9.433  -1.893  13.632  1.00 15.03           H
ATOM   4316 2HG2 VAL A 243      -8.571  -3.192  13.422  1.00 15.03           H
ATOM   4317 3HG2 VAL A 243      -9.545  -2.703  12.289  1.00 15.03           H
ATOM   4318  N   LEU A 244      -4.595  -0.649  12.915  1.00 15.16           N
ATOM   4319  CA  LEU A 244      -3.542   0.140  12.316  1.00 15.45           C
ATOM   4320  C   LEU A 244      -3.171  -0.408  10.954  1.00 17.87           C
ATOM   4321  O   LEU A 244      -2.800  -1.565  10.852  1.00 19.79           O
ATOM   4322  CB  LEU A 244      -2.307   0.188  13.201  1.00 18.08           C
ATOM   4323  CG  LEU A 244      -2.449   0.769  14.545  1.00 21.10           C
ATOM   4324  CD1 LEU A 244      -1.117   0.904  15.202  1.00 23.79           C
ATOM   4325  CD2 LEU A 244      -3.219   2.010  14.635  1.00 23.29           C
ATOM   4326  H   LEU A 244      -4.333  -1.393  13.257  1.00 15.00           H
ATOM   4327  HA  LEU A 244      -3.858   1.058  12.195  1.00 16.45           H
ATOM   4328 1HB  LEU A 244      -1.985  -0.720  13.317  1.00 16.84           H
ATOM   4329 2HB  LEU A 244      -1.630   0.707  12.740  1.00 16.84           H
ATOM   4330  HG  LEU A 244      -2.937   0.121  15.077  1.00 21.47           H
ATOM   4331 1HD1 LEU A 244      -1.235   1.281  16.077  1.00 22.97           H
ATOM   4332 2HD1 LEU A 244      -0.559   1.477  14.671  1.00 22.97           H
ATOM   4333 3HD1 LEU A 244      -0.717   0.034  15.275  1.00 22.97           H
ATOM   4334 1HD2 LEU A 244      -3.226   2.311  15.547  1.00 22.68           H
ATOM   4335 2HD2 LEU A 244      -4.118   1.848  14.340  1.00 22.68           H
ATOM   4336 3HD2 LEU A 244      -2.806   2.674  14.077  1.00 22.68           H
ATOM   4337  N   THR A 245      -3.275   0.403   9.949  1.00 16.96           N
ATOM   4338  CA  THR A 245      -2.914   0.049   8.638  1.00 17.39           C
ATOM   4339  C   THR A 245      -1.563   0.626   8.253  1.00 18.64           C
ATOM   4340  O   THR A 245      -1.038   1.565   8.864  1.00 19.50           O
ATOM   4341  CB  THR A 245      -3.983   0.472   7.649  1.00 17.67           C
ATOM   4342  CG2 THR A 245      -5.336  -0.143   7.925  1.00 18.77           C
ATOM   4343  OG1 THR A 245      -4.064   1.889   7.664  1.00 19.23           O
ATOM   4344  H   THR A 245      -3.566   1.210  10.011  1.00 17.32           H
ATOM   4345  HA  THR A 245      -2.840  -0.926   8.581  1.00 17.63           H
ATOM   4346  HB  THR A 245      -3.712   0.192   6.762  1.00 17.80           H
ATOM   4347  HG1 THR A 245      -4.803   2.187   7.464  1.00 18.79           H
ATOM   4348 1HG2 THR A 245      -5.974   0.163   7.275  1.00 18.45           H
ATOM   4349 2HG2 THR A 245      -5.644   0.103   8.801  1.00 18.45           H
ATOM   4350 3HG2 THR A 245      -5.277  -1.100   7.874  1.00 18.45           H
ATOM   4351  N   LYS A 246      -1.023   0.116   7.144  1.00 20.84           N
ATOM   4352  CA  LYS A 246       0.219   0.617   6.548  1.00 23.06           C
ATOM   4353  C   LYS A 246       1.378   0.524   7.516  1.00 22.94           C
ATOM   4354  O   LYS A 246       2.313   1.298   7.428  1.00 28.99           O
ATOM   4355  CB  LYS A 246       0.001   2.040   6.006  1.00 26.56           C
ATOM   4356  CG  LYS A 246      -0.991   1.947   4.853  1.00 34.33           C
ATOM   4357  CD  LYS A 246      -1.652   3.221   4.397  1.00 39.99           C
ATOM   4358  CE  LYS A 246      -2.809   2.871   3.422  1.00 45.54           C
ATOM   4359  NZ  LYS A 246      -4.088   2.505   4.130  1.00 48.85           N
ATOM   4360  H   LYS A 246      -1.364  -0.545   6.712  1.00 20.94           H
ATOM   4361  HA  LYS A 246       0.432   0.045   5.783  1.00 23.39           H
ATOM   4362 1HB  LYS A 246      -0.367   2.618   6.691  1.00 25.55           H
ATOM   4363 2HB  LYS A 246       0.838   2.392   5.666  1.00 25.55           H
ATOM   4364 1HG  LYS A 246      -0.500   1.615   4.083  1.00 34.10           H
ATOM   4365 2HG  LYS A 246      -1.685   1.311   5.081  1.00 34.10           H
ATOM   4366 1HD  LYS A 246      -2.042   3.660   5.171  1.00 40.16           H
ATOM   4367 2HD  LYS A 246      -1.019   3.802   3.953  1.00 40.16           H
ATOM   4368 1HE  LYS A 246      -2.989   3.632   2.848  1.00 45.21           H
ATOM   4369 2HE  LYS A 246      -2.543   2.106   2.887  1.00 45.21           H
ATOM   4370 1HZ  LYS A 246      -4.743   2.210   3.493  1.00 48.06           H
ATOM   4371 2HZ  LYS A 246      -4.433   3.265   4.602  1.00 48.06           H
ATOM   4372 3HZ  LYS A 246      -3.927   1.795   4.757  1.00 48.06           H
ATOM   4373  N   LEU A 247       1.366  -0.465   8.397  1.00 26.15           N
ATOM   4374  CA  LEU A 247       2.478  -0.603   9.340  1.00 27.78           C
ATOM   4375  C   LEU A 247       3.804  -0.904   8.643  1.00 30.96           C
ATOM   4376  O   LEU A 247       4.883  -0.463   9.077  1.00 35.77           O
ATOM   4377  CB  LEU A 247       2.177  -1.681  10.361  1.00 30.17           C
ATOM   4378  CG  LEU A 247       1.324  -1.258  11.536  1.00 30.75           C
ATOM   4379  CD1 LEU A 247       1.107  -2.526  12.348  1.00 41.17           C
ATOM   4380  CD2 LEU A 247       1.947  -0.241  12.500  1.00 27.81           C
ATOM   4381  H   LEU A 247       0.741  -1.051   8.482  1.00 25.76           H
ATOM   4382  HA  LEU A 247       2.583   0.241   9.824  1.00 28.61           H
ATOM   4383 1HB  LEU A 247       1.721  -2.411   9.913  1.00 28.82           H
ATOM   4384 2HB  LEU A 247       3.021  -2.002  10.716  1.00 28.82           H
ATOM   4385  HG  LEU A 247       0.464  -0.932  11.231  1.00 32.20           H
ATOM   4386 1HD1 LEU A 247       0.686  -3.194  11.804  1.00 38.48           H
ATOM   4387 2HD1 LEU A 247       0.557  -2.324  13.108  1.00 38.48           H
ATOM   4388 3HD1 LEU A 247       1.963  -2.846  12.649  1.00 38.48           H
ATOM   4389 1HD2 LEU A 247       1.436  -0.219  13.312  1.00 28.71           H
ATOM   4390 2HD2 LEU A 247       1.937   0.622  12.082  1.00 28.71           H
ATOM   4391 3HD2 LEU A 247       2.852  -0.503  12.687  1.00 28.71           H
ATOM   4392  N   ASP A 248       3.716  -1.567   7.516  1.00 32.66           N
ATOM   4393  CA  ASP A 248       4.931  -1.876   6.767  1.00 34.19           C
ATOM   4394  C   ASP A 248       5.589  -0.664   6.112  1.00 33.66           C
ATOM   4395  O   ASP A 248       6.737  -0.773   5.691  1.00 39.15           O
ATOM   4396  CB  ASP A 248       4.655  -3.010   5.796  1.00 39.91           C
ATOM   4397  CG  ASP A 248       4.569  -4.339   6.513  1.00 45.77           C
ATOM   4398  OD1 ASP A 248       5.520  -5.153   6.412  1.00 59.37           O
ATOM   4399  OD2 ASP A 248       3.609  -4.651   7.247  1.00 59.49           O
ATOM   4400  H   ASP A 248       2.988  -1.863   7.166  1.00 32.66           H
ATOM   4401  HA  ASP A 248       5.582  -2.224   7.410  1.00 35.01           H
ATOM   4402 1HB  ASP A 248       3.812  -2.853   5.344  1.00 37.27           H
ATOM   4403 2HB  ASP A 248       5.378  -3.056   5.150  1.00 37.27           H
ATOM   4404  N   GLY A 249       4.884   0.452   5.951  1.00 31.58           N
ATOM   4405  CA  GLY A 249       5.404   1.699   5.423  1.00 32.52           C
ATOM   4406  C   GLY A 249       5.844   2.665   6.466  1.00 32.12           C
ATOM   4407  O   GLY A 249       6.264   3.782   6.161  1.00 35.32           O
ATOM   4408  H   GLY A 249       4.054   0.515   6.161  1.00 32.46           H
ATOM   4409 1HA  GLY A 249       6.165   1.512   4.849  1.00 32.64           H
ATOM   4410 2HA  GLY A 249       4.723   2.127   4.885  1.00 32.64           H
ATOM   4411  N   ASP A 250       5.585   2.299   7.730  1.00 29.93           N
ATOM   4412  CA  ASP A 250       5.936   3.158   8.844  1.00 27.73           C
ATOM   4413  C   ASP A 250       7.340   2.782   9.403  1.00 27.07           C
ATOM   4414  O   ASP A 250       7.546   1.684   9.891  1.00 30.41           O
ATOM   4415  CB  ASP A 250       4.861   3.080   9.933  1.00 26.95           C
ATOM   4416  CG  ASP A 250       5.208   3.870  11.168  1.00 24.57           C
ATOM   4417  OD1 ASP A 250       6.125   4.738  11.174  1.00 29.01           O
ATOM   4418  OD2 ASP A 250       4.435   3.679  12.213  1.00 28.41           O
ATOM   4419  H   ASP A 250       5.196   1.556   7.901  1.00 29.56           H
ATOM   4420  HA  ASP A 250       5.970   4.087   8.533  1.00 27.73           H
ATOM   4421 1HB  ASP A 250       4.026   3.415   9.565  1.00 26.81           H
ATOM   4422 2HB  ASP A 250       4.753   2.148  10.184  1.00 26.81           H
ATOM   4423  N   ALA A 251       8.306   3.700   9.163  1.00 30.84           N
ATOM   4424  CA  ALA A 251       9.703   3.519   9.635  1.00 30.04           C
ATOM   4425  C   ALA A 251       9.886   3.904  11.119  1.00 28.89           C
ATOM   4426  O   ALA A 251      10.956   3.645  11.728  1.00 33.58           O
ATOM   4427  CB  ALA A 251      10.622   4.364   8.786  1.00 33.21           C
ATOM   4428  H   ALA A 251       8.182   4.441   8.737  1.00 30.03           H
ATOM   4429  HA  ALA A 251       9.954   2.582   9.526  1.00 30.72           H
ATOM   4430 1HB  ALA A 251      10.396   5.288   8.903  1.00 31.23           H
ATOM   4431 2HB  ALA A 251      11.528   4.208   9.062  1.00 31.23           H
ATOM   4432 3HB  ALA A 251      10.512   4.111   7.866  1.00 31.23           H
ATOM   4433  N   ARG A 252       8.824   4.459  11.707  1.00 29.63           N
ATOM   4434  CA  ARG A 252       8.857   5.193  12.955  1.00 27.97           C
ATOM   4435  C   ARG A 252       8.163   4.454  13.999  1.00 27.07           C
ATOM   4436  O   ARG A 252       8.860   4.036  14.916  1.00 31.08           O
ATOM   4437  CB  ARG A 252       8.342   6.620  12.754  1.00 27.13           C
ATOM   4438  CG  ARG A 252       9.162   7.511  11.886  1.00 33.70           C
ATOM   4439  CD  ARG A 252       8.877   9.002  12.066  1.00 36.82           C
ATOM   4440  NE  ARG A 252       9.020   9.759  10.816  1.00 48.56           N
ATOM   4441  CZ  ARG A 252       9.820  10.811  10.596  1.00 53.56           C
ATOM   4442  NH1 ARG A 252      10.644  11.283  11.523  1.00 58.23           N
ATOM   4443  NH2 ARG A 252       9.813  11.379   9.397  1.00 50.42           N
ATOM   4444  H   ARG A 252       8.034   4.420  11.372  1.00 29.05           H
ATOM   4445  HA  ARG A 252       9.791   5.267  13.238  1.00 27.95           H
ATOM   4446 1HB  ARG A 252       7.454   6.576  12.370  1.00 28.40           H
ATOM   4447 2HB  ARG A 252       8.293   7.044  13.625  1.00 28.40           H
ATOM   4448 1HG  ARG A 252      10.101   7.362  12.077  1.00 32.85           H
ATOM   4449 2HG  ARG A 252       8.980   7.289  10.958  1.00 32.85           H
ATOM   4450 1HD  ARG A 252       7.967   9.112  12.381  1.00 38.95           H
ATOM   4451 2HD  ARG A 252       9.499   9.359  12.717  1.00 38.95           H
ATOM   4452  HE  ARG A 252       8.455   9.479  10.079  1.00 47.26           H
ATOM   4453 1HH1 ARG A 252      10.670  10.928  12.305  1.00 57.26           H
ATOM   4454 2HH1 ARG A 252      11.150  11.954  11.341  1.00 57.26           H
ATOM   4455 1HH2 ARG A 252       9.287  11.083   8.784  1.00 51.86           H
ATOM   4456 2HH2 ARG A 252      10.325  12.050   9.234  1.00 51.86           H
ATOM   4457  N   GLY A 253       6.806   4.276  13.981  1.00 24.33           N
ATOM   4458  CA  GLY A 253       6.185   3.511  14.991  1.00 23.15           C
ATOM   4459  C   GLY A 253       5.500   4.271  16.071  1.00 19.30           C
ATOM   4460  O   GLY A 253       4.923   3.647  16.977  1.00 20.91           O
ATOM   4461  H   GLY A 253       6.274   4.594  13.387  1.00 24.75           H
ATOM   4462 1HA  GLY A 253       5.523   2.933  14.580  1.00 22.46           H
ATOM   4463 2HA  GLY A 253       6.847   2.944  15.413  1.00 22.46           H
ATOM   4464  N   GLY A 254       5.553   5.607  15.979  1.00 19.32           N
ATOM   4465  CA  GLY A 254       5.063   6.360  17.064  1.00 19.22           C
ATOM   4466  C   GLY A 254       3.603   6.134  17.393  1.00 16.40           C
ATOM   4467  O   GLY A 254       3.237   6.118  18.548  1.00 19.22           O
ATOM   4468  H   GLY A 254       5.861   6.062  15.319  1.00 19.30           H
ATOM   4469 1HA  GLY A 254       5.585   6.153  17.855  1.00 18.52           H
ATOM   4470 2HA  GLY A 254       5.178   7.302  16.865  1.00 18.52           H
ATOM   4471  N   ALA A 255       2.754   5.950  16.382  1.00 17.17           N
ATOM   4472  CA  ALA A 255       1.347   5.702  16.663  1.00 16.62           C
ATOM   4473  C   ALA A 255       1.098   4.404  17.414  1.00 14.94           C
ATOM   4474  O   ALA A 255       0.410   4.380  18.408  1.00 16.33           O
ATOM   4475  CB  ALA A 255       0.552   5.716  15.393  1.00 19.58           C
ATOM   4476  H   ALA A 255       2.961   5.963  15.547  1.00 16.83           H
ATOM   4477  HA  ALA A 255       1.012   6.433  17.224  1.00 17.01           H
ATOM   4478 1HB  ALA A 255       0.822   4.974  14.846  1.00 17.54           H
ATOM   4479 2HB  ALA A 255      -0.382   5.638  15.607  1.00 17.54           H
ATOM   4480 3HB  ALA A 255       0.712   6.541  14.929  1.00 17.54           H
ATOM   4481  N   ALA A 256       1.716   3.330  16.916  1.00 15.61           N
ATOM   4482  CA  ALA A 256       1.569   2.026  17.570  1.00 15.72           C
ATOM   4483  C   ALA A 256       2.047   2.044  18.981  1.00 14.48           C
ATOM   4484  O   ALA A 256       1.440   1.486  19.868  1.00 16.08           O
ATOM   4485  CB  ALA A 256       2.269   0.980  16.740  1.00 17.30           C
ATOM   4486  H   ALA A 256       2.217   3.329  16.218  1.00 15.47           H
ATOM   4487  HA  ALA A 256       0.617   1.796  17.584  1.00 15.77           H
ATOM   4488 1HB  ALA A 256       3.211   1.165  16.731  1.00 16.22           H
ATOM   4489 2HB  ALA A 256       2.107   0.117  17.129  1.00 16.22           H
ATOM   4490 3HB  ALA A 256       1.920   1.006  15.845  1.00 16.22           H
ATOM   4491  N   LEU A 257       3.224   2.665  19.190  1.00 14.14           N
ATOM   4492  CA  LEU A 257       3.809   2.672  20.498  1.00 13.87           C
ATOM   4493  C   LEU A 257       3.101   3.558  21.480  1.00 12.85           C
ATOM   4494  O   LEU A 257       3.256   3.387  22.645  1.00 15.54           O
ATOM   4495  CB  LEU A 257       5.269   3.086  20.383  1.00 14.87           C
ATOM   4496  CG  LEU A 257       6.165   1.996  19.774  1.00 16.95           C
ATOM   4497  CD1 LEU A 257       7.474   2.566  19.304  1.00 22.00           C
ATOM   4498  CD2 LEU A 257       6.372   0.866  20.733  1.00 19.85           C
ATOM   4499  H   LEU A 257       3.683   3.071  18.586  1.00 14.16           H
ATOM   4500  HA  LEU A 257       3.781   1.761  20.858  1.00 13.93           H
ATOM   4501 1HB  LEU A 257       5.334   3.874  19.822  1.00 14.52           H
ATOM   4502 2HB  LEU A 257       5.610   3.284  21.269  1.00 14.52           H
ATOM   4503  HG  LEU A 257       5.713   1.634  18.996  1.00 18.11           H
ATOM   4504 1HD1 LEU A 257       7.299   3.281  18.687  1.00 20.56           H
ATOM   4505 2HD1 LEU A 257       7.973   1.872  18.867  1.00 20.56           H
ATOM   4506 3HD1 LEU A 257       7.961   2.896  20.061  1.00 20.56           H
ATOM   4507 1HD2 LEU A 257       5.522   0.490  20.968  1.00 18.98           H
ATOM   4508 2HD2 LEU A 257       6.812   1.198  21.519  1.00 18.98           H
ATOM   4509 3HD2 LEU A 257       6.917   0.198  20.311  1.00 18.98           H
ATOM   4510  N   SER A 258       2.354   4.547  20.974  1.00 13.94           N
ATOM   4511  CA  SER A 258       1.728   5.504  21.838  1.00 13.20           C
ATOM   4512  C   SER A 258       0.235   5.256  22.074  1.00 12.80           C
ATOM   4513  O   SER A 258      -0.329   5.854  22.955  1.00 13.23           O
ATOM   4514  CB  SER A 258       1.876   6.905  21.266  1.00 13.84           C
ATOM   4515  OG  SER A 258       3.226   7.244  21.056  1.00 15.64           O
ATOM   4516  H   SER A 258       2.202   4.674  20.138  1.00 13.46           H
ATOM   4517  HA  SER A 258       2.176   5.491  22.708  1.00 13.41           H
ATOM   4518 1HB  SER A 258       1.406   6.952  20.421  1.00 13.67           H
ATOM   4519 2HB  SER A 258       1.490   7.538  21.893  1.00 13.67           H
ATOM   4520  N   ALA A 259      -0.370   4.374  21.287  1.00 13.59           N
ATOM   4521  CA  ALA A 259      -1.825   4.262  21.307  1.00 13.21           C
ATOM   4522  C   ALA A 259      -2.387   3.882  22.659  1.00 13.31           C
ATOM   4523  O   ALA A 259      -3.367   4.476  23.127  1.00 13.84           O
ATOM   4524  CB  ALA A 259      -2.295   3.267  20.265  1.00 14.79           C
ATOM   4525  H   ALA A 259       0.025   3.837  20.743  1.00 13.28           H
ATOM   4526  HA  ALA A 259      -2.205   5.134  21.070  1.00 13.64           H
ATOM   4527 1HB  ALA A 259      -1.972   2.393  20.498  1.00 13.70           H
ATOM   4528 2HB  ALA A 259      -3.255   3.265  20.242  1.00 13.70           H
ATOM   4529 3HB  ALA A 259      -1.948   3.525  19.408  1.00 13.70           H
ATOM   4530  N   ARG A 260      -1.838   2.859  23.326  1.00 13.17           N
ATOM   4531  CA  ARG A 260      -2.398   2.421  24.586  1.00 14.03           C
ATOM   4532  C   ARG A 260      -2.390   3.566  25.595  1.00 13.46           C
ATOM   4533  O   ARG A 260      -3.376   3.832  26.260  1.00 14.43           O
ATOM   4534  CB  ARG A 260      -1.567   1.234  25.140  1.00 14.80           C
ATOM   4535  CG  ARG A 260      -2.033   0.682  26.481  1.00 15.17           C
ATOM   4536  CD  ARG A 260      -1.123  -0.482  26.923  1.00 16.75           C
ATOM   4537  NE  ARG A 260      -1.672  -1.135  28.106  1.00 16.73           N
ATOM   4538  CZ  ARG A 260      -1.039  -2.123  28.778  1.00 17.84           C
ATOM   4539  NH1 ARG A 260       0.128  -2.489  28.309  1.00 19.79           N
ATOM   4540  NH2 ARG A 260      -1.580  -2.705  29.792  1.00 19.48           N
ATOM   4541  H   ARG A 260      -1.146   2.417  23.069  1.00 13.44           H
ATOM   4542  HA  ARG A 260      -3.323   2.124  24.455  1.00 13.89           H
ATOM   4543 1HB  ARG A 260      -1.606   0.507  24.499  1.00 14.39           H
ATOM   4544 2HB  ARG A 260      -0.648   1.523  25.247  1.00 14.39           H
ATOM   4545 1HG  ARG A 260      -1.981   1.378  27.156  1.00 15.48           H
ATOM   4546 2HG  ARG A 260      -2.942   0.353  26.405  1.00 15.48           H
ATOM   4547 1HD  ARG A 260      -1.070  -1.134  26.209  1.00 16.40           H
ATOM   4548 2HD  ARG A 260      -0.244  -0.134  27.137  1.00 16.40           H
ATOM   4549  HE  ARG A 260      -2.425  -0.708  28.545  1.00 17.04           H
ATOM   4550 1HH1 ARG A 260       0.564  -3.117  28.703  1.00 19.27           H
ATOM   4551 2HH1 ARG A 260       0.464  -2.105  27.621  1.00 19.27           H
ATOM   4552 1HH2 ARG A 260      -1.155  -3.324  30.209  1.00 19.07           H
ATOM   4553 2HH2 ARG A 260      -2.346  -2.440  30.079  1.00 19.07           H
ATOM   4554  N   HIS A 261      -1.251   4.202  25.734  1.00 13.39           N
ATOM   4555  CA  HIS A 261      -1.095   5.244  26.708  1.00 13.50           C
ATOM   4556  C   HIS A 261      -2.004   6.392  26.447  1.00 12.94           C
ATOM   4557  O   HIS A 261      -2.667   6.894  27.328  1.00 14.29           O
ATOM   4558  CB  HIS A 261       0.370   5.607  26.683  1.00 14.36           C
ATOM   4559  CG  HIS A 261       0.887   6.516  27.707  1.00 16.33           C
ATOM   4560  CD2 HIS A 261       1.871   6.311  28.620  1.00 16.49           C
ATOM   4561  ND1 HIS A 261       0.512   7.812  27.813  1.00 16.09           N
ATOM   4562  CE1 HIS A 261       1.270   8.397  28.780  1.00 16.77           C
ATOM   4563  NE2 HIS A 261       2.144   7.501  29.242  1.00 17.77           N
ATOM   4564  H   HIS A 261      -0.547   4.047  25.265  1.00 13.44           H
ATOM   4565  HA  HIS A 261      -1.303   4.886  27.596  1.00 13.54           H
ATOM   4566 1HB  HIS A 261       0.881   4.786  26.759  1.00 14.07           H
ATOM   4567 2HB  HIS A 261       0.559   6.017  25.824  1.00 14.07           H
ATOM   4568  HD1 HIS A 261      -0.087   8.205  27.337  1.00 16.31           H
ATOM   4569  HD2 HIS A 261       2.350   5.522  28.728  1.00 16.76           H
ATOM   4570  HE1 HIS A 261       1.193   9.277  29.071  1.00 16.84           H
ATOM   4571  HE2 HIS A 261       2.751   7.600  29.879  0.00 17.70           H
ATOM   4572  N   VAL A 262      -1.986   6.875  25.207  1.00 12.86           N
ATOM   4573  CA  VAL A 262      -2.666   8.064  24.808  1.00 13.78           C
ATOM   4574  C   VAL A 262      -4.190   7.892  24.738  1.00 13.69           C
ATOM   4575  O   VAL A 262      -4.918   8.773  25.136  1.00 15.31           O
ATOM   4576  CB  VAL A 262      -2.131   8.617  23.515  1.00 13.83           C
ATOM   4577  CG1 VAL A 262      -2.917   9.735  22.940  1.00 16.52           C
ATOM   4578  CG2 VAL A 262      -0.677   9.050  23.743  1.00 15.84           C
ATOM   4579  H   VAL A 262      -1.565   6.495  24.560  1.00 13.13           H
ATOM   4580  HA  VAL A 262      -2.495   8.746  25.490  1.00 13.58           H
ATOM   4581  HB  VAL A 262      -2.122   7.896  22.851  1.00 14.32           H
ATOM   4582 1HG1 VAL A 262      -2.446  10.088  22.182  1.00 15.74           H
ATOM   4583 2HG1 VAL A 262      -3.021  10.419  23.606  1.00 15.74           H
ATOM   4584 3HG1 VAL A 262      -3.778   9.411  22.665  1.00 15.74           H
ATOM   4585 1HG2 VAL A 262      -0.178   8.306  24.091  1.00 15.24           H
ATOM   4586 2HG2 VAL A 262      -0.662   9.775  24.371  1.00 15.24           H
ATOM   4587 3HG2 VAL A 262      -0.302   9.330  22.906  1.00 15.24           H
ATOM   4588  N   THR A 263      -4.627   6.797  24.135  1.00 13.50           N
ATOM   4589  CA  THR A 263      -6.041   6.566  23.827  1.00 13.74           C
ATOM   4590  C   THR A 263      -6.735   5.624  24.756  1.00 13.70           C
ATOM   4591  O   THR A 263      -7.962   5.660  24.797  1.00 14.23           O
ATOM   4592  CB  THR A 263      -6.249   6.093  22.398  1.00 14.10           C
ATOM   4593  CG2 THR A 263      -5.525   6.843  21.354  1.00 16.56           C
ATOM   4594  OG1 THR A 263      -5.937   4.703  22.279  1.00 14.01           O
ATOM   4595  H   THR A 263      -4.115   6.155  23.881  1.00 13.62           H
ATOM   4596  HA  THR A 263      -6.509   7.424  23.904  1.00 13.76           H
ATOM   4597  HB  THR A 263      -7.193   6.194  22.198  1.00 14.18           H
ATOM   4598 1HG2 THR A 263      -5.761   6.510  20.485  1.00 15.85           H
ATOM   4599 2HG2 THR A 263      -4.578   6.751  21.477  1.00 15.85           H
ATOM   4600 3HG2 THR A 263      -5.757   7.773  21.402  1.00 15.85           H
ATOM   4601  N   GLY A 264      -6.037   4.715  25.383  1.00 13.77           N
ATOM   4602  CA  GLY A 264      -6.662   3.698  26.191  1.00 14.22           C
ATOM   4603  C   GLY A 264      -7.388   2.637  25.375  1.00 14.72           C
ATOM   4604  O   GLY A 264      -8.103   1.858  25.947  1.00 19.10           O
ATOM   4605  H   GLY A 264      -5.179   4.656  25.354  1.00 13.87           H
ATOM   4606 1HA  GLY A 264      -5.986   3.258  26.730  1.00 14.23           H
ATOM   4607 2HA  GLY A 264      -7.305   4.112  26.787  1.00 14.23           H
ATOM   4608  N   LYS A 265      -7.166   2.610  24.062  1.00 13.82           N
ATOM   4609  CA  LYS A 265      -7.904   1.662  23.247  1.00 14.28           C
ATOM   4610  C   LYS A 265      -6.939   0.549  22.775  1.00 16.35           C
ATOM   4611  O   LYS A 265      -5.768   0.841  22.430  1.00 18.50           O
ATOM   4612  CB  LYS A 265      -8.449   2.346  21.989  1.00 14.72           C
ATOM   4613  CG  LYS A 265      -9.380   3.510  22.288  1.00 14.51           C
ATOM   4614  CD  LYS A 265     -10.606   3.145  23.024  1.00 15.23           C
ATOM   4615  CE  LYS A 265     -11.417   4.337  23.428  1.00 15.73           C
ATOM   4616  NZ  LYS A 265     -12.637   4.029  24.134  1.00 17.14           N
ATOM   4617  H   LYS A 265      -6.614   3.108  23.631  1.00 14.18           H
ATOM   4618  HA  LYS A 265      -8.643   1.268  23.753  1.00 14.71           H
ATOM   4619 1HB  LYS A 265      -7.703   2.690  21.473  1.00 14.43           H
ATOM   4620 2HB  LYS A 265      -8.941   1.696  21.464  1.00 14.43           H
ATOM   4621 1HG  LYS A 265      -8.900   4.164  22.820  1.00 14.75           H
ATOM   4622 2HG  LYS A 265      -9.652   3.909  21.448  1.00 14.75           H
ATOM   4623 1HD  LYS A 265     -11.159   2.582  22.459  1.00 15.19           H
ATOM   4624 2HD  LYS A 265     -10.364   2.667  23.832  1.00 15.19           H
ATOM   4625 1HE  LYS A 265     -10.876   4.897  24.007  1.00 15.95           H
ATOM   4626 2HE  LYS A 265     -11.658   4.831  22.629  1.00 15.95           H
ATOM   4627 1HZ  LYS A 265     -13.208   3.492  23.581  1.00 16.72           H
ATOM   4628 2HZ  LYS A 265     -12.436   3.544  24.938  1.00 16.72           H
ATOM   4629 3HZ  LYS A 265     -13.095   4.840  24.365  1.00 16.72           H
ATOM   4630  N   PRO A 266      -7.394  -0.681  22.708  1.00 15.46           N
ATOM   4631  CA  PRO A 266      -6.592  -1.755  22.168  1.00 15.84           C
ATOM   4632  C   PRO A 266      -6.437  -1.640  20.669  1.00 14.02           C
ATOM   4633  O   PRO A 266      -7.332  -1.187  19.992  1.00 15.17           O
ATOM   4634  CB  PRO A 266      -7.346  -2.989  22.529  1.00 17.47           C
ATOM   4635  CG  PRO A 266      -8.800  -2.490  22.587  1.00 18.98           C
ATOM   4636  CD  PRO A 266      -8.710  -1.117  23.127  1.00 16.72           C
ATOM   4637  HA  PRO A 266      -5.709  -1.776  22.591  1.00 15.73           H
ATOM   4638 1HB  PRO A 266      -7.236  -3.665  21.842  1.00 16.67           H
ATOM   4639 2HB  PRO A 266      -7.055  -3.318  23.395  1.00 16.67           H
ATOM   4640 1HG  PRO A 266      -9.176  -2.480  21.693  1.00 18.12           H
ATOM   4641 2HG  PRO A 266      -9.322  -3.058  23.175  1.00 18.12           H
ATOM   4642 1HD  PRO A 266      -9.396  -0.559  22.728  1.00 16.23           H
ATOM   4643 2HD  PRO A 266      -8.774  -1.127  24.094  1.00 16.23           H
ATOM   4644  N   ILE A 267      -5.301  -2.113  20.199  1.00 13.93           N
ATOM   4645  CA  ILE A 267      -5.075  -2.339  18.815  1.00 14.55           C
ATOM   4646  C   ILE A 267      -5.463  -3.811  18.559  1.00 14.23           C
ATOM   4647  O   ILE A 267      -4.772  -4.711  18.979  1.00 15.99           O
ATOM   4648  CB  ILE A 267      -3.641  -2.082  18.360  1.00 15.58           C
ATOM   4649  CG1 ILE A 267      -3.206  -0.645  18.690  1.00 16.57           C
ATOM   4650  CG2 ILE A 267      -3.505  -2.372  16.877  1.00 16.61           C
ATOM   4651  CD1 ILE A 267      -1.685  -0.460  18.712  1.00 18.77           C
ATOM   4652  H   ILE A 267      -4.625  -2.313  20.691  1.00 14.12           H
ATOM   4653  HA  ILE A 267      -5.667  -1.764  18.287  1.00 14.57           H
ATOM   4654  HB  ILE A 267      -3.058  -2.689  18.843  1.00 15.24           H
ATOM   4655 1HG1 ILE A 267      -3.568  -0.048  18.017  1.00 16.88           H
ATOM   4656 2HG1 ILE A 267      -3.548  -0.401  19.564  1.00 16.88           H
ATOM   4657 1HG2 ILE A 267      -2.618  -2.137  16.593  1.00 16.32           H
ATOM   4658 2HG2 ILE A 267      -4.151  -1.850  16.396  1.00 16.32           H
ATOM   4659 3HG2 ILE A 267      -3.657  -3.307  16.722  1.00 16.32           H
ATOM   4660 1HD1 ILE A 267      -1.485   0.453  18.933  1.00 18.12           H
ATOM   4661 2HD1 ILE A 267      -1.329  -0.673  17.847  1.00 18.12           H
ATOM   4662 3HD1 ILE A 267      -1.310  -1.046  19.374  1.00 18.12           H
ATOM   4663  N  ATYR A 268      -6.560  -3.997  17.840  0.51 15.23           N
ATOM   4664  N  BTYR A 268      -6.613  -4.044  17.930  0.49 14.76           N
ATOM   4665  CA ATYR A 268      -7.103  -5.310  17.591  0.51 15.18           C
ATOM   4666  CA BTYR A 268      -7.045  -5.407  17.699  0.49 13.66           C
ATOM   4667  C  ATYR A 268      -6.359  -6.009  16.464  0.51 15.36           C
ATOM   4668  C  BTYR A 268      -6.442  -6.051  16.448  0.49 15.66           C
ATOM   4669  O  ATYR A 268      -5.979  -7.157  16.547  0.51 17.13           O
ATOM   4670  O  BTYR A 268      -6.221  -7.250  16.474  0.49 16.42           O
ATOM   4671  CB ATYR A 268      -8.568  -5.113  17.152  0.51 15.55           C
ATOM   4672  CB BTYR A 268      -8.571  -5.490  17.599  0.49 14.25           C
ATOM   4673  CG ATYR A 268      -9.545  -4.853  18.275  0.51 15.05           C
ATOM   4674  CG BTYR A 268      -9.341  -5.281  18.902  0.49 15.15           C
ATOM   4675  CD1ATYR A 268     -10.722  -4.177  18.031  0.51 16.06           C
ATOM   4676  CD2ATYR A 268      -9.303  -5.271  19.583  0.51 17.96           C
ATOM   4677  CD1BTYR A 268     -10.481  -4.514  18.905  0.49 14.73           C
ATOM   4678  CD2BTYR A 268      -9.016  -5.947  20.094  0.49 16.31           C
ATOM   4679  CE1ATYR A 268     -11.666  -3.999  19.017  0.51 15.48           C
ATOM   4680  CE2ATYR A 268     -10.254  -5.078  20.589  0.51 18.32           C
ATOM   4681  CE1BTYR A 268     -11.254  -4.354  20.040  0.49 14.56           C
ATOM   4682  CE2BTYR A 268      -9.763  -5.806  21.224  0.49 16.21           C
ATOM   4683  CZ ATYR A 268     -11.434  -4.426  20.292  0.51 18.27           C
ATOM   4684  CZ BTYR A 268     -10.887  -5.021  21.205  0.49 16.03           C
ATOM   4685  OH ATYR A 268     -12.419  -4.260  21.249  0.51 17.63           O
ATOM   4686  OH BTYR A 268     -11.659  -4.944  22.388  0.49 19.90           O
ATOM   4687  H  ATYR A 268      -7.014  -3.361  17.482  0.51 14.96           H
ATOM   4688  H  BTYR A 268      -7.147  -3.439  17.632  0.49 14.33           H
ATOM   4689  HA ATYR A 268      -7.061  -5.865  18.398  0.51 15.31           H
ATOM   4690 1HB ATYR A 268      -8.615  -4.364  16.538  0.51 15.27           H
ATOM   4691 2HB ATYR A 268      -8.861  -5.920  16.702  0.51 15.27           H
ATOM   4692  HA BTYR A 268      -6.774  -5.954  18.466  0.49 14.43           H
ATOM   4693 1HB BTYR A 268      -8.871  -4.812  16.973  0.49 13.99           H
ATOM   4694 2HB BTYR A 268      -8.808  -6.367  17.260  0.49 13.99           H
ATOM   4695  HD1ATYR A 268     -10.910  -3.908  17.163  0.51 15.69           H
ATOM   4696  HD2ATYR A 268      -8.525  -5.739  19.783  0.51 17.41           H
ATOM   4697  HD1BTYR A 268     -10.739  -4.083  18.121  0.49 14.83           H
ATOM   4698  HD2BTYR A 268      -8.266  -6.492  20.115  0.49 16.08           H
ATOM   4699  HE1ATYR A 268     -12.464  -3.566  18.825  0.51 16.28           H
ATOM   4700  HE2ATYR A 268     -10.093  -5.392  21.449  0.51 18.26           H
ATOM   4701  HE1BTYR A 268     -12.022  -3.830  20.017  0.49 14.98           H
ATOM   4702  HE2BTYR A 268      -9.522  -6.256  22.001  0.49 16.27           H
ATOM   4703  HH ATYR A 268     -12.057  -4.658  21.866  0.51 17.89           H
ATOM   4704  HH BTYR A 268     -11.423  -5.390  23.036  0.49 18.78           H
ATOM   4705  N   PHE A 269      -6.230  -5.273  15.392  1.00 15.55           N
ATOM   4706  CA  PHE A 269      -5.696  -5.752  14.133  1.00 16.25           C
ATOM   4707  C   PHE A 269      -4.698  -4.820  13.551  1.00 16.43           C
ATOM   4708  O   PHE A 269      -4.734  -3.612  13.746  1.00 16.04           O
ATOM   4709  CB  PHE A 269      -6.826  -5.969  13.078  1.00 17.83           C
ATOM   4710  CG  PHE A 269      -7.847  -6.952  13.479  1.00 20.46           C
ATOM   4711  CD1 PHE A 269      -9.009  -6.531  14.095  1.00 20.94           C
ATOM   4712  CD2 PHE A 269      -7.671  -8.302  13.229  1.00 24.82           C
ATOM   4713  CE1 PHE A 269     -10.008  -7.451  14.440  1.00 26.27           C
ATOM   4714  CE2 PHE A 269      -8.642  -9.184  13.607  1.00 27.95           C
ATOM   4715  CZ  PHE A 269      -9.783  -8.758  14.261  1.00 28.02           C
ATOM   4716  H   PHE A 269      -6.426  -4.436  15.365  1.00 15.68           H
ATOM   4717  HA  PHE A 269      -5.254  -6.614  14.277  1.00 16.48           H
ATOM   4718 1HB  PHE A 269      -7.276  -5.123  12.928  1.00 17.20           H
ATOM   4719 2HB  PHE A 269      -6.427  -6.279  12.251  1.00 17.20           H
ATOM   4720  HD1 PHE A 269      -9.146  -5.624  14.250  1.00 22.11           H
ATOM   4721  HD2 PHE A 269      -6.891  -8.604  12.826  1.00 24.49           H
ATOM   4722  HE1 PHE A 269     -10.774  -7.163  14.881  1.00 25.48           H
ATOM   4723  HE2 PHE A 269      -8.513 -10.093  13.460  1.00 27.14           H
ATOM   4724  HZ  PHE A 269     -10.442  -9.376  14.481  1.00 27.58           H
ATOM   4725  N   ALA A 270      -3.809  -5.425  12.754  1.00 19.32           N
ATOM   4726  CA  ALA A 270      -2.838  -4.735  11.958  1.00 22.95           C
ATOM   4727  C   ALA A 270      -3.039  -5.114  10.531  1.00 23.56           C
ATOM   4728  O   ALA A 270      -3.233  -6.286  10.210  1.00 27.17           O
ATOM   4729  CB  ALA A 270      -1.475  -5.186  12.310  1.00 29.31           C
ATOM   4730  H   ALA A 270      -3.766  -6.279  12.661  1.00 19.52           H
ATOM   4731  HA  ALA A 270      -2.910  -3.765  12.069  1.00 23.66           H
ATOM   4732 1HB  ALA A 270      -1.429  -6.141  12.230  1.00 24.96           H
ATOM   4733 2HB  ALA A 270      -0.846  -4.775  11.714  1.00 24.96           H
ATOM   4734 3HB  ALA A 270      -1.287  -4.924  13.214  1.00 24.96           H
ATOM   4735  N   GLY A 271      -3.015  -4.111   9.675  1.00 26.63           N
ATOM   4736  CA  GLY A 271      -2.957  -4.361   8.238  1.00 33.27           C
ATOM   4737  C   GLY A 271      -1.480  -4.570   7.989  1.00 37.04           C
ATOM   4738  O   GLY A 271      -0.687  -3.606   8.249  1.00 40.12           O
ATOM   4739  H   GLY A 271      -3.017  -3.279   9.894  1.00 27.59           H
ATOM   4740 1HA  GLY A 271      -3.464  -5.150   7.996  1.00 32.58           H
ATOM   4741 2HA  GLY A 271      -3.289  -3.588   7.751  1.00 32.58           H
TER    4742      GLY A 271 
ATOM   4743  N   GLY A 278      -4.545 -10.335   4.383  1.00 31.25           N
ATOM   4744  CA  GLY A 278      -3.752  -9.093   4.501  1.00 31.01           C
ATOM   4745  C   GLY A 278      -4.074  -8.271   5.785  1.00 27.89           C
ATOM   4746  O   GLY A 278      -3.876  -7.095   5.879  1.00 31.12           O
ATOM   4747  H   GLY A 278      -5.098 -10.383   5.009  0.00 32.79           H
ATOM   4748 1HA  GLY A 278      -2.808  -9.317   4.516  1.00 30.30           H
ATOM   4749 2HA  GLY A 278      -3.920  -8.529   3.730  1.00 30.30           H
ATOM   4750  N  ALEU A 279      -4.606  -8.973   6.758  0.48 29.04           N
ATOM   4751  N  BLEU A 279      -4.520  -8.975   6.788  0.52 26.56           N
ATOM   4752  CA ALEU A 279      -4.976  -8.417   8.047  0.48 26.19           C
ATOM   4753  CA BLEU A 279      -4.887  -8.370   8.056  0.52 25.37           C
ATOM   4754  C  ALEU A 279      -4.651  -9.523   9.007  0.48 26.76           C
ATOM   4755  C  BLEU A 279      -4.815  -9.494   9.070  0.52 25.62           C
ATOM   4756  O  ALEU A 279      -4.684 -10.698   8.620  0.48 27.81           O
ATOM   4757  O  BLEU A 279      -5.327 -10.595   8.849  0.52 28.35           O
ATOM   4758  CB ALEU A 279      -6.466  -8.133   8.088  0.48 25.01           C
ATOM   4759  CB BLEU A 279      -6.292  -7.759   7.982  0.52 24.57           C
ATOM   4760  CG ALEU A 279      -7.030  -7.767   9.451  0.48 20.12           C
ATOM   4761  CG BLEU A 279      -6.857  -6.876   9.114  0.52 22.74           C
ATOM   4762  CD1ALEU A 279      -7.894  -6.549   9.258  0.48 21.38           C
ATOM   4763  CD2ALEU A 279      -7.779  -8.906  10.079  0.48 23.96           C
ATOM   4764  CD1BLEU A 279      -6.272  -5.482   9.145  0.52 26.04           C
ATOM   4765  CD2BLEU A 279      -8.326  -6.812   8.909  0.52 24.68           C
ATOM   4766  H  ALEU A 279      -4.765  -9.816   6.704  0.48 28.01           H
ATOM   4767  H  BLEU A 279      -4.627  -9.828   6.773  0.52 26.61           H
ATOM   4768  HA ALEU A 279      -4.461  -7.610   8.261  0.48 26.68           H
ATOM   4769 1HB ALEU A 279      -6.654  -7.396   7.487  0.48 25.21           H
ATOM   4770 2HB ALEU A 279      -6.934  -8.926   7.785  0.48 25.21           H
ATOM   4771  HA BLEU A 279      -4.243  -7.672   8.298  0.52 25.52           H
ATOM   4772 1HB BLEU A 279      -6.324  -7.217   7.180  0.52 24.91           H
ATOM   4773 2HB BLEU A 279      -6.913  -8.496   7.880  0.52 24.91           H
ATOM   4774  HG ALEU A 279      -6.304  -7.523  10.046  0.48 22.05           H
ATOM   4775  HG BLEU A 279      -6.683  -7.299   9.969  0.52 24.11           H
ATOM   4776 1HD1ALEU A 279      -7.357  -5.832   8.916  0.48 21.11           H
ATOM   4777 2HD1ALEU A 279      -8.268  -6.301  10.107  0.48 21.11           H
ATOM   4778 3HD1ALEU A 279      -8.599  -6.760   8.641  0.48 21.11           H
ATOM   4779 1HD2ALEU A 279      -7.167  -9.620  10.268  0.48 22.82           H
ATOM   4780 2HD2ALEU A 279      -8.454  -9.206   9.466  0.48 22.82           H
ATOM   4781 3HD2ALEU A 279      -8.192  -8.601  10.888  0.48 22.82           H
ATOM   4782 1HD1BLEU A 279      -5.317  -5.546   9.152  0.52 25.18           H
ATOM   4783 2HD1BLEU A 279      -6.577  -5.031   9.936  0.52 25.18           H
ATOM   4784 3HD1BLEU A 279      -6.560  -5.004   8.364  0.52 25.18           H
ATOM   4785 1HD2BLEU A 279      -8.693  -7.694   9.009  0.52 23.96           H
ATOM   4786 2HD2BLEU A 279      -8.508  -6.475   8.030  0.52 23.96           H
ATOM   4787 3HD2BLEU A 279      -8.698  -6.227   9.571  0.52 23.96           H
ATOM   4788  N   GLU A 280      -4.230  -9.162  10.206  1.00 25.03           N
ATOM   4789  CA  GLU A 280      -4.025 -10.165  11.195  1.00 25.45           C
ATOM   4790  C   GLU A 280      -4.280  -9.543  12.506  1.00 21.56           C
ATOM   4791  O   GLU A 280      -4.152  -8.322  12.674  1.00 21.24           O
ATOM   4792  CB  GLU A 280      -2.571 -10.611  11.131  1.00 27.51           C
ATOM   4793  CG  GLU A 280      -2.124 -11.730  12.004  1.00 39.33           C
ATOM   4794  CD  GLU A 280      -0.791 -12.254  11.512  1.00 49.31           C
ATOM   4795  OE1 GLU A 280      -0.500 -13.468  11.709  1.00 55.10           O
ATOM   4796  OE2 GLU A 280      -0.050 -11.422  10.907  1.00 48.09           O
ATOM   4797  H   GLU A 280      -4.009  -8.363  10.436  1.00 25.62           H
ATOM   4798  HA  GLU A 280      -4.619 -10.931  11.059  1.00 25.00           H
ATOM   4799 1HB  GLU A 280      -2.394 -10.888  10.218  1.00 27.77           H
ATOM   4800 2HB  GLU A 280      -2.015  -9.843  11.339  1.00 27.77           H
ATOM   4801 1HG  GLU A 280      -2.007 -11.406  12.911  1.00 39.30           H
ATOM   4802 2HG  GLU A 280      -2.769 -12.450  11.974  1.00 39.30           H
ATOM   4803  N   PRO A 281      -4.653 -10.363  13.465  1.00 21.60           N
ATOM   4804  CA  PRO A 281      -4.721  -9.851  14.831  1.00 20.36           C
ATOM   4805  C   PRO A 281      -3.380  -9.248  15.165  1.00 19.75           C
ATOM   4806  O   PRO A 281      -2.333  -9.648  14.661  1.00 22.69           O
ATOM   4807  CB  PRO A 281      -4.953 -11.137  15.626  1.00 23.01           C
ATOM   4808  CG  PRO A 281      -5.679 -12.011  14.698  1.00 26.02           C
ATOM   4809  CD  PRO A 281      -5.014 -11.812  13.396  1.00 25.28           C
ATOM   4810  HA  PRO A 281      -5.455  -9.215  14.953  1.00 21.05           H
ATOM   4811 1HB  PRO A 281      -4.100 -11.528  15.874  1.00 21.77           H
ATOM   4812 2HB  PRO A 281      -5.486 -10.948  16.413  1.00 21.77           H
ATOM   4813 1HG  PRO A 281      -5.599 -12.933  14.988  1.00 25.21           H
ATOM   4814 2HG  PRO A 281      -6.610 -11.742  14.656  1.00 25.21           H
ATOM   4815 1HD  PRO A 281      -4.222 -12.366  13.342  1.00 23.17           H
ATOM   4816 2HD  PRO A 281      -5.632 -11.984  12.670  1.00 23.17           H
ATOM   4817  N  APHE A 282      -3.411  -8.175  15.962  0.54 19.31           N
ATOM   4818  N  BPHE A 282      -3.429  -8.237  16.009  0.46 18.08           N
ATOM   4819  CA APHE A 282      -2.220  -7.458  16.373  0.54 19.21           C
ATOM   4820  CA BPHE A 282      -2.246  -7.544  16.358  0.46 17.78           C
ATOM   4821  C  APHE A 282      -1.590  -8.218  17.540  0.54 19.55           C
ATOM   4822  C  BPHE A 282      -1.596  -8.242  17.534  0.46 18.23           C
ATOM   4823  O  APHE A 282      -2.269  -8.533  18.514  0.54 18.69           O
ATOM   4824  O  BPHE A 282      -2.266  -8.526  18.524  0.46 18.58           O
ATOM   4825  CB APHE A 282      -2.618  -6.034  16.805  0.54 19.22           C
ATOM   4826  CB BPHE A 282      -2.581  -6.130  16.749  0.46 15.62           C
ATOM   4827  CG APHE A 282      -1.441  -5.078  17.064  0.54 18.00           C
ATOM   4828  CG BPHE A 282      -1.399  -5.392  17.167  0.46 16.47           C
ATOM   4829  CD1APHE A 282      -0.843  -4.386  16.069  0.54 19.90           C
ATOM   4830  CD2APHE A 282      -1.078  -4.748  18.380  0.54 17.11           C
ATOM   4831  CD1BPHE A 282      -1.298  -4.940  18.478  0.46 18.51           C
ATOM   4832  CD2BPHE A 282      -0.342  -5.209  16.294  0.46 20.92           C
ATOM   4833  CE1APHE A 282       0.190  -3.480  16.307  0.54 23.18           C
ATOM   4834  CE2APHE A 282      -0.052  -3.821  18.608  0.54 17.43           C
ATOM   4835  CE1BPHE A 282      -0.216  -4.271  18.871  0.46 19.41           C
ATOM   4836  CE2BPHE A 282       0.757  -4.547  16.706  0.46 22.58           C
ATOM   4837  CZ APHE A 282       0.581  -3.184  17.561  0.54 20.07           C
ATOM   4838  CZ BPHE A 282       0.825  -4.098  18.013  0.46 18.61           C
ATOM   4839  H  APHE A 282      -4.136  -7.844  16.286  0.54 19.42           H
ATOM   4840  H  BPHE A 282      -4.143  -7.947  16.390  0.46 18.46           H
ATOM   4841  HA APHE A 282      -1.580  -7.401  15.633  0.54 19.32           H
ATOM   4842 1HB APHE A 282      -3.170  -5.641  16.112  0.54 19.15           H
ATOM   4843 2HB APHE A 282      -3.129  -6.099  17.628  0.54 19.15           H
ATOM   4844  HA BPHE A 282      -1.624  -7.529  15.602  0.46 17.51           H
ATOM   4845 1HB BPHE A 282      -2.971  -5.673  15.988  0.46 17.11           H
ATOM   4846 2HB BPHE A 282      -3.210  -6.146  17.488  0.46 17.11           H
ATOM   4847  HD1APHE A 282      -1.085  -4.572  15.194  0.54 20.36           H
ATOM   4848  HD2APHE A 282      -1.494  -5.173  19.093  0.54 17.61           H
ATOM   4849  HD1BPHE A 282      -2.006  -5.065  19.068  0.46 18.31           H
ATOM   4850  HD2BPHE A 282      -0.399  -5.529  15.425  0.46 20.32           H
ATOM   4851  HE1APHE A 282       0.603  -3.059  15.588  0.54 21.75           H
ATOM   4852  HE2APHE A 282       0.214  -3.642  19.478  0.54 18.07           H
ATOM   4853  HE1BPHE A 282      -0.153  -3.962  19.744  0.46 19.05           H
ATOM   4854  HE2BPHE A 282       1.469  -4.411  16.125  0.46 21.31           H
ATOM   4855  HZ APHE A 282       1.269  -2.577  17.718  0.54 20.23           H
ATOM   4856  HZ BPHE A 282       1.577  -3.630  18.297  0.46 19.76           H
ATOM   4857  N   TYR A 283      -0.286  -8.472  17.445  1.00 18.86           N
ATOM   4858  CA  TYR A 283       0.471  -9.237  18.440  1.00 19.66           C
ATOM   4859  C   TYR A 283       1.599  -8.363  18.956  1.00 17.99           C
ATOM   4860  O   TYR A 283       2.671  -8.244  18.350  1.00 20.36           O
ATOM   4861  CB  TYR A 283       1.075 -10.491  17.744  1.00 22.61           C
ATOM   4862  CG  TYR A 283       0.026 -11.441  17.130  1.00 24.00           C
ATOM   4863  CD1 TYR A 283       0.069 -11.833  15.752  1.00 30.70           C
ATOM   4864  CD2 TYR A 283      -0.951 -11.964  17.917  1.00 24.03           C
ATOM   4865  CE1 TYR A 283      -0.892 -12.694  15.254  1.00 31.97           C
ATOM   4866  CE2 TYR A 283      -1.916 -12.870  17.410  1.00 26.30           C
ATOM   4867  CZ  TYR A 283      -1.860 -13.202  16.101  1.00 27.20           C
ATOM   4868  OH  TYR A 283      -2.820 -14.084  15.622  1.00 31.07           O
ATOM   4869  H   TYR A 283       0.207  -8.192  16.798  1.00 19.04           H
ATOM   4870  HA  TYR A 283      -0.099  -9.523  19.183  1.00 19.75           H
ATOM   4871 1HB  TYR A 283       1.658 -10.199  17.027  1.00 20.99           H
ATOM   4872 2HB  TYR A 283       1.583 -10.996  18.396  1.00 20.99           H
ATOM   4873  HD1 TYR A 283       0.723 -11.483  15.193  1.00 29.77           H
ATOM   4874  HD2 TYR A 283      -0.977 -11.735  18.819  1.00 24.76           H
ATOM   4875  HE1 TYR A 283      -0.871 -12.949  14.359  1.00 31.02           H
ATOM   4876  HE2 TYR A 283      -2.581 -13.215  17.960  1.00 26.03           H
ATOM   4877  N   PRO A 284       1.371  -7.755  20.115  1.00 17.58           N
ATOM   4878  CA  PRO A 284       2.364  -6.845  20.679  1.00 17.34           C
ATOM   4879  C   PRO A 284       3.701  -7.471  20.897  1.00 19.24           C
ATOM   4880  O   PRO A 284       4.737  -6.823  20.644  1.00 20.83           O
ATOM   4881  CB  PRO A 284       1.713  -6.394  21.970  1.00 18.80           C
ATOM   4882  CG  PRO A 284       0.343  -6.702  21.913  1.00 22.97           C
ATOM   4883  CD  PRO A 284       0.166  -7.731  20.939  1.00 17.25           C
ATOM   4884  HA  PRO A 284       2.473  -6.068  20.091  1.00 18.10           H
ATOM   4885 1HB  PRO A 284       2.127  -6.859  22.713  1.00 18.43           H
ATOM   4886 2HB  PRO A 284       1.834  -5.436  22.068  1.00 18.43           H
ATOM   4887 1HG  PRO A 284       0.049  -7.012  22.783  1.00 20.71           H
ATOM   4888 2HG  PRO A 284      -0.153  -5.910  21.654  1.00 20.71           H
ATOM   4889 1HD  PRO A 284       0.057  -8.587  21.383  1.00 18.16           H
ATOM   4890 2HD  PRO A 284      -0.606  -7.530  20.388  1.00 18.16           H
ATOM   4891  N   GLU A 285       3.714  -8.697  21.324  1.00 19.83           N
ATOM   4892  CA  GLU A 285       5.020  -9.291  21.528  1.00 23.32           C
ATOM   4893  C   GLU A 285       5.798  -9.514  20.225  1.00 24.14           C
ATOM   4894  O   GLU A 285       7.021  -9.380  20.166  1.00 26.44           O
ATOM   4895  CB  GLU A 285       4.813 -10.616  22.223  1.00 26.74           C
ATOM   4896  CG  GLU A 285       4.078 -10.681  23.540  0.00 37.11           C
ATOM   4897  CD  GLU A 285       4.620 -11.768  24.475  0.00 49.12           C
ATOM   4898  OE1 GLU A 285       5.808 -12.173  24.308  0.00 53.03           O
ATOM   4899  OE2 GLU A 285       3.868 -12.219  25.379  0.00 58.07           O
ATOM   4900  H   GLU A 285       3.034  -9.194  21.496  1.00 20.60           H
ATOM   4901  HA  GLU A 285       5.554  -8.718  22.117  1.00 23.49           H
ATOM   4902 1HB  GLU A 285       4.320 -11.187  21.612  1.00 25.95           H
ATOM   4903 2HB  GLU A 285       5.687 -11.007  22.367  1.00 25.95           H
ATOM   4904  N   ARG A 286       5.110  -9.849  19.148  1.00 24.22           N
ATOM   4905  CA  ARG A 286       5.804 -10.096  17.920  1.00 25.74           C
ATOM   4906  C   ARG A 286       6.403  -8.804  17.434  1.00 25.55           C
ATOM   4907  O   ARG A 286       7.525  -8.795  17.037  1.00 29.53           O
ATOM   4908  CB  ARG A 286       4.776 -10.633  16.920  1.00 29.28           C
ATOM   4909  CG  ARG A 286       5.345 -11.050  15.625  1.00 33.91           C
ATOM   4910  CD  ARG A 286       4.327 -11.674  14.643  1.00 37.82           C
ATOM   4911  NE  ARG A 286       3.811 -10.655  13.724  1.00 50.57           N
ATOM   4912  CZ  ARG A 286       2.740 -10.788  12.971  1.00 54.32           C
ATOM   4913  NH1 ARG A 286       2.047 -11.929  12.983  1.00 55.41           N
ATOM   4914  NH2 ARG A 286       2.358  -9.766  12.207  1.00 56.47           N
ATOM   4915  H   ARG A 286       4.255  -9.942  19.111  1.00 24.62           H
ATOM   4916  HA  ARG A 286       6.510 -10.763  18.049  1.00 26.15           H
ATOM   4917 1HB  ARG A 286       4.346 -11.412  17.309  1.00 27.75           H
ATOM   4918 2HB  ARG A 286       4.112  -9.947  16.750  1.00 27.75           H
ATOM   4919 1HG  ARG A 286       5.733 -10.271  15.198  1.00 33.90           H
ATOM   4920 2HG  ARG A 286       6.038 -11.706  15.790  1.00 33.90           H
ATOM   4921 1HD  ARG A 286       4.765 -12.362  14.119  1.00 40.07           H
ATOM   4922 2HD  ARG A 286       3.584 -12.045  15.143  1.00 40.07           H
ATOM   4923  HE  ARG A 286       4.252  -9.791  13.721  1.00 48.70           H
ATOM   4924 1HH1 ARG A 286       2.288 -12.581  13.487  1.00 55.31           H
ATOM   4925 2HH1 ARG A 286       1.350 -12.006  12.489  1.00 55.31           H
ATOM   4926 1HH2 ARG A 286       1.667  -9.840  11.700  1.00 56.12           H
ATOM   4927 2HH2 ARG A 286       2.815  -9.037  12.202  1.00 56.12           H
ATOM   4928  N   LEU A 287       5.654  -7.732  17.499  1.00 22.16           N
ATOM   4929  CA  LEU A 287       6.165  -6.445  17.065  1.00 22.62           C
ATOM   4930  C   LEU A 287       7.310  -5.992  17.906  1.00 21.52           C
ATOM   4931  O   LEU A 287       8.301  -5.488  17.379  1.00 22.26           O
ATOM   4932  CB  LEU A 287       5.039  -5.439  16.958  1.00 21.39           C
ATOM   4933  CG  LEU A 287       5.396  -4.058  16.451  1.00 23.96           C
ATOM   4934  CD1 LEU A 287       6.192  -4.058  15.192  1.00 28.01           C
ATOM   4935  CD2 LEU A 287       4.155  -3.158  16.283  1.00 27.69           C
ATOM   4936  H   LEU A 287       4.845  -7.715  17.786  1.00 23.20           H
ATOM   4937  HA  LEU A 287       6.516  -6.563  16.157  1.00 22.05           H
ATOM   4938 1HB  LEU A 287       4.364  -5.797  16.361  1.00 22.48           H
ATOM   4939 2HB  LEU A 287       4.653  -5.323  17.841  1.00 22.48           H
ATOM   4940  HG  LEU A 287       5.951  -3.632  17.122  1.00 25.09           H
ATOM   4941 1HD1 LEU A 287       7.034  -4.490  15.349  1.00 26.97           H
ATOM   4942 2HD1 LEU A 287       6.344  -3.148  14.921  1.00 26.97           H
ATOM   4943 3HD1 LEU A 287       5.706  -4.524  14.510  1.00 26.97           H
ATOM   4944 1HD2 LEU A 287       3.656  -3.166  17.105  1.00 26.70           H
ATOM   4945 2HD2 LEU A 287       3.613  -3.501  15.569  1.00 26.70           H
ATOM   4946 3HD2 LEU A 287       4.439  -2.264  16.083  1.00 26.70           H
ATOM   4947  N   ALA A 288       7.214  -6.191  19.214  1.00 19.51           N
ATOM   4948  CA  ALA A 288       8.327  -5.815  20.085  1.00 17.89           C
ATOM   4949  C   ALA A 288       9.587  -6.550  19.678  1.00 20.25           C
ATOM   4950  O   ALA A 288      10.651  -5.929  19.565  1.00 20.07           O
ATOM   4951  CB  ALA A 288       8.006  -6.123  21.520  1.00 17.41           C
ATOM   4952  H   ALA A 288       6.538  -6.534  19.618  1.00 19.62           H
ATOM   4953  HA  ALA A 288       8.494  -4.852  20.003  1.00 18.64           H
ATOM   4954 1HB  ALA A 288       7.883  -7.071  21.611  1.00 17.77           H
ATOM   4955 2HB  ALA A 288       8.736  -5.833  22.071  1.00 17.77           H
ATOM   4956 3HB  ALA A 288       7.202  -5.662  21.765  1.00 17.77           H
ATOM   4957  N   GLY A 289       9.477  -7.816  19.343  1.00 21.91           N
ATOM   4958  CA  GLY A 289      10.646  -8.574  18.877  1.00 23.53           C
ATOM   4959  C   GLY A 289      11.171  -8.089  17.590  1.00 24.77           C
ATOM   4960  O   GLY A 289      12.380  -8.045  17.368  1.00 26.37           O
ATOM   4961  H   GLY A 289       8.749  -8.273  19.378  1.00 21.91           H
ATOM   4962 1HA  GLY A 289      11.349  -8.504  19.541  1.00 23.40           H
ATOM   4963 2HA  GLY A 289      10.407  -9.510  18.784  1.00 23.40           H
ATOM   4964  N   ARG A 290      10.305  -7.740  16.685  1.00 23.96           N
ATOM   4965  CA  ARG A 290      10.725  -7.278  15.362  1.00 25.38           C
ATOM   4966  C   ARG A 290      11.457  -5.944  15.484  1.00 24.97           C
ATOM   4967  O   ARG A 290      12.485  -5.752  14.808  1.00 27.06           O
ATOM   4968  CB  ARG A 290       9.528  -7.122  14.452  1.00 28.36           C
ATOM   4969  CG  ARG A 290       8.917  -8.474  14.050  1.00 34.72           C
ATOM   4970  CD  ARG A 290       7.704  -8.319  13.165  1.00 46.27           C
ATOM   4971  NE  ARG A 290       8.071  -7.791  11.872  1.00 55.73           N
ATOM   4972  CZ  ARG A 290       7.217  -7.579  10.880  1.00 62.87           C
ATOM   4973  NH1 ARG A 290       5.913  -7.814  11.043  1.00 64.51           N
ATOM   4974  NH2 ARG A 290       7.670  -7.094   9.729  1.00 64.51           N
ATOM   4975  H   ARG A 290       9.455  -7.764  16.793  1.00 24.55           H
ATOM   4976  HA  ARG A 290      11.335  -7.932  14.964  1.00 25.64           H
ATOM   4977 1HB  ARG A 290       8.844  -6.606  14.904  1.00 27.43           H
ATOM   4978 2HB  ARG A 290       9.808  -6.667  13.642  1.00 27.43           H
ATOM   4979 1HG  ARG A 290       9.580  -8.982  13.557  1.00 36.21           H
ATOM   4980 2HG  ARG A 290       8.653  -8.958  14.846  1.00 36.21           H
ATOM   4981 1HD  ARG A 290       7.285  -9.184  13.035  1.00 46.06           H
ATOM   4982 2HD  ARG A 290       7.083  -7.700  13.579  1.00 46.06           H
ATOM   4983  HE  ARG A 290       9.014  -7.643  11.696  1.00 55.56           H
ATOM   4984 1HH1 ARG A 290       5.618  -8.130  11.785  1.00 64.45           H
ATOM   4985 2HH1 ARG A 290       5.370  -7.669  10.392  1.00 64.45           H
ATOM   4986 1HH2 ARG A 290       8.511  -6.934   9.630  1.00 64.44           H
ATOM   4987 2HH2 ARG A 290       7.128  -6.941   9.080  1.00 64.44           H
ATOM   4988  N   ILE A 291      11.009  -5.067  16.354  1.00 23.65           N
ATOM   4989  CA  ILE A 291      11.701  -3.808  16.544  1.00 21.78           C
ATOM   4990  C   ILE A 291      13.142  -4.040  17.002  1.00 23.82           C
ATOM   4991  O   ILE A 291      14.033  -3.309  16.664  1.00 23.87           O
ATOM   4992  CB  ILE A 291      10.942  -2.962  17.509  1.00 21.55           C
ATOM   4993  CG1 ILE A 291       9.623  -2.519  16.889  1.00 22.05           C
ATOM   4994  CG2 ILE A 291      11.701  -1.799  17.955  1.00 21.84           C
ATOM   4995  CD1 ILE A 291       8.659  -1.973  17.858  1.00 21.70           C
ATOM   4996  H   ILE A 291      10.317  -5.178  16.851  1.00 23.45           H
ATOM   4997  HA  ILE A 291      11.732  -3.337  15.684  1.00 22.52           H
ATOM   4998  HB  ILE A 291      10.741  -3.504  18.288  1.00 21.74           H
ATOM   4999 1HG1 ILE A 291       9.809  -1.824  16.238  1.00 21.94           H
ATOM   5000 2HG1 ILE A 291       9.207  -3.274  16.447  1.00 21.94           H
ATOM   5001 1HG2 ILE A 291      12.493  -2.091  18.413  1.00 21.73           H
ATOM   5002 2HG2 ILE A 291      11.160  -1.282  18.557  1.00 21.73           H
ATOM   5003 3HG2 ILE A 291      11.939  -1.267  17.193  1.00 21.73           H
ATOM   5004 1HD1 ILE A 291       7.832  -1.799  17.403  1.00 21.90           H
ATOM   5005 2HD1 ILE A 291       9.006  -1.159  18.228  1.00 21.90           H
ATOM   5006 3HD1 ILE A 291       8.520  -2.620  18.552  1.00 21.90           H
ATOM   5007  N   LEU A 292      13.299  -5.053  17.798  1.00 22.33           N
ATOM   5008  CA  LEU A 292      14.607  -5.379  18.383  1.00 23.56           C
ATOM   5009  C   LEU A 292      15.447  -6.363  17.543  1.00 35.41           C
ATOM   5010  O   LEU A 292      16.472  -6.841  18.010  1.00 35.79           O
ATOM   5011  CB  LEU A 292      14.441  -5.857  19.831  1.00 23.08           C
ATOM   5012  CG  LEU A 292      13.936  -4.747  20.774  1.00 21.07           C
ATOM   5013  CD1 LEU A 292      13.633  -5.394  22.032  1.00 21.68           C
ATOM   5014  CD2 LEU A 292      14.956  -3.648  20.946  1.00 23.23           C
ATOM   5015  H   LEU A 292      12.672  -5.594  18.032  1.00 23.06           H
ATOM   5016  HA  LEU A 292      15.130  -4.553  18.420  1.00 25.85           H
ATOM   5017 1HB  LEU A 292      13.797  -6.582  19.853  1.00 23.22           H
ATOM   5018 2HB  LEU A 292      15.297  -6.163  20.168  1.00 23.22           H
ATOM   5019  HG  LEU A 292      13.122  -4.359  20.416  1.00 21.99           H
ATOM   5020 1HD1 LEU A 292      12.976  -6.077  21.883  1.00 21.50           H
ATOM   5021 2HD1 LEU A 292      13.290  -4.741  22.647  1.00 21.50           H
ATOM   5022 3HD1 LEU A 292      14.436  -5.784  22.385  1.00 21.50           H
ATOM   5023 1HD2 LEU A 292      15.102  -3.216  20.103  1.00 22.58           H
ATOM   5024 2HD2 LEU A 292      15.775  -4.031  21.268  1.00 22.58           H
ATOM   5025 3HD2 LEU A 292      14.619  -3.012  21.582  1.00 22.58           H
ATOM   5026  N   GLY A 293      14.963  -6.739  16.375  1.00 42.44           N
ATOM   5027  CA  GLY A 293      15.796  -7.519  15.475  1.00 50.33           C
ATOM   5028  C   GLY A 293      15.767  -9.005  15.726  1.00 56.13           C
ATOM   5029  O   GLY A 293      16.708  -9.714  15.403  1.00 57.61           O
ATOM   5030  H   GLY A 293      14.165  -6.595  16.088  1.00 43.86           H
ATOM   5031 1HA  GLY A 293      15.527  -7.361  14.557  1.00 51.05           H
ATOM   5032 2HA  GLY A 293      16.715  -7.227  15.573  1.00 51.05           H
ATOM   5033  N   MET A 294      14.692  -9.487  16.322  1.00 60.24           N
ATOM   5034  CA  MET A 294      14.530 -10.912  16.528  1.00 63.56           C
ATOM   5035  C   MET A 294      13.562 -11.486  15.500  1.00 64.27           C
ATOM   5036  O   MET A 294      13.400 -12.697  15.406  1.00 65.47           O
ATOM   5037  CB  MET A 294      14.075 -11.143  17.947  1.00 64.56           C
ATOM   5038  CG  MET A 294      14.880 -10.260  18.867  1.00 66.54           C
ATOM   5039  SD  MET A 294      14.794 -10.713  20.575  1.00 68.90           S
ATOM   5040  CE  MET A 294      12.986 -10.713  20.772  1.00 68.17           C
ATOM   5041  H   MET A 294      14.047  -9.009  16.626  1.00 60.97           H
ATOM   5042  HA  MET A 294      15.397 -11.358  16.423  1.00 63.75           H
ATOM   5043 1HB  MET A 294      13.138 -10.900  18.024  1.00 65.61           H
ATOM   5044 2HB  MET A 294      14.213 -12.070  18.195  1.00 65.61           H
ATOM   5045 1HG  MET A 294      15.812 -10.308  18.602  1.00 67.99           H
ATOM   5046 2HG  MET A 294      14.563  -9.346  18.789  1.00 67.99           H
ATOM   5047 1HE  MET A 294      12.775 -10.844  21.699  1.00 68.06           H
ATOM   5048 2HE  MET A 294      12.614 -11.425  20.248  1.00 68.06           H
ATOM   5049 3HE  MET A 294      12.640  -9.869  20.476  1.00 68.06           H
ATOM   5050  N   GLY A 295      12.936 -10.616  14.719  1.00 63.73           N
ATOM   5051  CA  GLY A 295      12.033 -11.042  13.670  1.00 65.57           C
ATOM   5052  C   GLY A 295      10.890 -11.904  14.167  1.00 66.40           C
ATOM   5053  O   GLY A 295       9.943 -11.394  14.771  1.00 68.64           O
ATOM   5054  H   GLY A 295      13.015  -9.762  14.778  1.00 64.61           H
ATOM   5055 1HA  GLY A 295      11.659 -10.260  13.236  1.00 65.43           H
ATOM   5056 2HA  GLY A 295      12.528 -11.551  13.009  1.00 65.43           H
TER    5057      GLY A 295 
HETATM 5058  O1  MO5 A 400     -27.690   9.943  22.817  1.00 17.44           O
HETATM 5059  O2  MO5 A 400     -24.812  11.490  20.377  1.00 27.80           O
HETATM 5060  O3  MO5 A 400     -25.214   9.132  21.670  1.00 17.50           O
HETATM 5061  O4  MO5 A 400     -27.182  12.570  21.725  1.00 28.94           O
HETATM 5062  O5  MO5 A 400     -25.183  11.216  23.295  1.00 26.73           O
HETATM 5063 MG   MO5 A 400     -26.290  10.769  21.579  1.00 21.33          MG
HETATM 5064  O   HOH   401     -16.399   4.561   2.716  0.50 15.96           O
[truncated: 25,071 more chars]
