# Supplementary material for: Identification of new, well-populated amino-acid sidechain rotamers involving hydroxyl-hydrogen atoms and sulfhydryl-hydrogen atoms
Source: BMC Struct Biol. 2008 Oct 7;8:41. doi: 10.1186/1472-6807-8-41 (PMC2569941; doi:10.1186/1472-6807-8-41)
Supplement: Additional file 1 — Manually-fitted hydrogen atoms in high resolution structures. In these high-resolution X-ray structures, the hydroxyl hydrogen atoms were removed if there is no corresponding electron density but if there is sufficient electron density due to hydrogen-bonding, the hydrogen atom position were fitted manually. [file 1472-6807-8-41-S1.zip › pdb/1m40.pdb]

ATOM      1  N  AHIS A  26       2.396   0.942   9.440  0.43  9.22           N
ATOM      2  N  BHIS A  26       2.715   1.029   9.990  0.57 10.65           N
ATOM      3  CA AHIS A  26       2.834   1.382   8.094  0.43  8.69           C
ATOM      4  CA BHIS A  26       2.990   1.411   8.588  0.57  9.70           C
ATOM      5  C  AHIS A  26       4.331   1.642   8.209  0.43  8.77           C
ATOM      6  C  BHIS A  26       4.488   1.653   8.431  0.57  9.25           C
ATOM      7  O  AHIS A  26       4.787   2.222   9.200  0.43  8.93           O
ATOM      8  O  BHIS A  26       5.095   2.231   9.329  0.57  9.02           O
ATOM      9  CB AHIS A  26       2.066   2.635   7.702  0.43 10.66           C
ATOM     10  CB BHIS A  26       2.166   2.653   8.265  0.57 10.69           C
ATOM     11  CG AHIS A  26       2.245   2.880   6.239  0.43 10.47           C
ATOM     12  CG BHIS A  26       2.094   3.046   6.863  0.57 12.18           C
ATOM     13  CD2AHIS A  26       3.355   3.460   5.692  0.43  9.29           C
ATOM     14  ND1AHIS A  26       1.326   2.574   5.247  0.43 16.63           N
ATOM     15  CD2BHIS A  26       3.128   3.580   6.183  0.57 10.96           C
ATOM     16  ND1BHIS A  26       1.029   3.042   5.997  0.57 20.35           N
ATOM     17  CE1AHIS A  26       1.881   2.958   4.110  0.43 14.59           C
ATOM     18  NE2AHIS A  26       3.074   3.461   4.377  0.43 14.82           N
ATOM     19  CE1BHIS A  26       1.439   3.521   4.820  0.57 17.05           C
ATOM     20  NE2BHIS A  26       2.714   3.849   4.932  0.57 18.08           N
ATOM     21 1H  AHIS A  26       1.519   0.793   9.433  0.43 13.83           H
ATOM     22 2H  AHIS A  26       2.585   1.576  10.036  0.43 13.83           H
ATOM     23 3H  AHIS A  26       2.823   0.192   9.660  0.43 13.83           H
ATOM     24 1H  BHIS A  26       1.843   0.886  10.093  0.57 15.98           H
ATOM     25 2H  BHIS A  26       2.975   1.685  10.532  0.57 15.98           H
ATOM     26 3H  BHIS A  26       3.163   0.286  10.187  0.57 15.98           H
ATOM     27 1HB AHIS A  26       1.124   2.520   7.905  0.43 12.80           H
ATOM     28 2HB AHIS A  26       2.396   3.395   8.207  0.43 12.80           H
ATOM     29 1HB BHIS A  26       1.261   2.506   8.583  0.57 12.83           H
ATOM     30 2HB BHIS A  26       2.532   3.397   8.768  0.57 12.83           H
ATOM     31  N  APRO A  27       5.101   1.284   7.178  0.43  8.16           N
ATOM     32  N  BPRO A  27       5.062   1.281   7.286  0.57 10.18           N
ATOM     33  CA APRO A  27       6.528   1.606   7.242  0.43 11.12           C
ATOM     34  CA BPRO A  27       6.507   1.463   7.110  0.57  8.00           C
ATOM     35  C  APRO A  27       6.867   3.095   7.294  0.43  8.71           C
ATOM     36  C  BPRO A  27       6.910   2.926   7.205  0.57  8.21           C
ATOM     37  O  APRO A  27       8.046   3.364   7.586  0.43 10.17           O
ATOM     38  O  BPRO A  27       7.998   3.269   7.669  0.57  8.40           O
ATOM     39  CB APRO A  27       7.088   0.919   5.967  0.43  9.51           C
ATOM     40  CB BPRO A  27       6.832   0.804   5.757  0.57  9.20           C
ATOM     41  CG APRO A  27       5.877   0.773   5.069  0.43  8.99           C
ATOM     42  CG BPRO A  27       5.495   0.743   5.070  0.57 10.60           C
ATOM     43  CD APRO A  27       4.712   0.481   6.004  0.43  8.64           C
ATOM     44  CD BPRO A  27       4.440   0.567   6.145  0.57 10.87           C
ATOM     45  HA APRO A  27       6.914   1.168   8.029  0.43 13.34           H
ATOM     46 1HB APRO A  27       7.767   1.469   5.547  0.43 11.41           H
ATOM     47 2HB APRO A  27       7.469   0.053   6.179  0.43 11.41           H
ATOM     48  HA BPRO A  27       6.971   0.967   7.816  0.57  9.61           H
ATOM     49 1HB BPRO A  27       7.461   1.340   5.250  0.57 11.04           H
ATOM     50 2HB BPRO A  27       7.202  -0.084   5.882  0.57 11.04           H
ATOM     51 1HG APRO A  27       5.720   1.590   4.571  0.43 10.79           H
ATOM     52 2HG APRO A  27       6.003   0.044   4.442  0.43 10.79           H
ATOM     53 1HG BPRO A  27       5.336   1.561   4.574  0.57 12.72           H
ATOM     54 2HG BPRO A  27       5.471  -0.003   4.451  0.57 12.72           H
ATOM     55 1HD APRO A  27       3.869   0.780   5.629  0.43 10.36           H
ATOM     56 2HD APRO A  27       4.653  -0.463   6.219  0.43 10.36           H
ATOM     57 1HD BPRO A  27       3.598   0.975   5.887  0.57 13.05           H
ATOM     58 2HD BPRO A  27       4.293  -0.370   6.349  0.57 13.05           H
ATOM     59  N  AGLU A  28       5.973   4.064   7.039  0.43  8.71           N
ATOM     60  N  BGLU A  28       6.018   3.835   6.825  0.57  8.04           N
ATOM     61  CA AGLU A  28       6.353   5.471   7.136  0.43  9.52           C
ATOM     62  CA BGLU A  28       6.330   5.226   7.019  0.57  8.31           C
ATOM     63  C  AGLU A  28       6.778   5.813   8.580  0.43  8.21           C
ATOM     64  C  BGLU A  28       6.536   5.562   8.493  0.57  8.06           C
ATOM     65  O  AGLU A  28       7.605   6.671   8.826  0.43  8.59           O
ATOM     66  O  BGLU A  28       7.262   6.505   8.834  0.57  8.99           O
ATOM     67  CB AGLU A  28       5.272   6.435   6.604  0.43 10.78           C
ATOM     68  CB BGLU A  28       5.214   6.079   6.422  0.57 10.76           C
ATOM     69  CG AGLU A  28       5.067   6.461   5.115  0.43 13.17           C
ATOM     70  CG BGLU A  28       5.133   5.948   4.913  0.57 13.73           C
ATOM     71  CD AGLU A  28       5.920   6.638   3.937  0.43 17.99           C
ATOM     72  CD BGLU A  28       6.120   6.826   4.250  0.57 17.99           C
ATOM     73  OE1AGLU A  28       5.653   6.255   2.735  0.43 18.92           O
ATOM     74  OE2AGLU A  28       7.030   7.250   4.124  0.43 26.49           O
ATOM     75  OE1BGLU A  28       6.621   7.811   4.827  0.57 23.07           O
ATOM     76  OE2BGLU A  28       6.445   6.554   3.080  0.57 20.25           O
ATOM     77  H  AGLU A  28       5.169   3.854   6.816  0.43 10.45           H
ATOM     78  H  BGLU A  28       5.271   3.597   6.470  0.57  9.65           H
ATOM     79  HA AGLU A  28       7.144   5.591   6.571  0.43 11.43           H
ATOM     80 1HB AGLU A  28       4.428   6.203   7.021  0.43 12.93           H
ATOM     81 2HB AGLU A  28       5.500   7.333   6.893  0.43 12.93           H
ATOM     82  HA BGLU A  28       7.160   5.426   6.539  0.57  9.97           H
ATOM     83 1HB BGLU A  28       4.366   5.810   6.810  0.57 12.91           H
ATOM     84 2HB BGLU A  28       5.366   7.008   6.652  0.57 12.91           H
ATOM     85 1HG AGLU A  28       4.620   5.618   4.939  0.43 15.81           H
ATOM     86 2HG AGLU A  28       4.384   7.139   4.997  0.43 15.81           H
ATOM     87 1HG BGLU A  28       5.299   5.027   4.660  0.57 16.48           H
ATOM     88 2HG BGLU A  28       4.240   6.185   4.616  0.57 16.48           H
ATOM     89  N  ATHR A  29       6.181   5.092   9.514  0.43  8.58           N
ATOM     90  N  BTHR A  29       5.927   4.872   9.439  0.57  7.05           N
ATOM     91  CA ATHR A  29       6.468   5.266  10.949  0.43  7.84           C
ATOM     92  CA BTHR A  29       6.248   5.184  10.828  0.57  7.87           C
ATOM     93  C  ATHR A  29       7.841   4.692  11.260  0.43  8.17           C
ATOM     94  C  BTHR A  29       7.643   4.714  11.154  0.57  7.23           C
ATOM     95  O  ATHR A  29       8.580   5.261  12.084  0.43  6.85           O
ATOM     96  O  BTHR A  29       8.302   5.410  11.933  0.57  8.35           O
ATOM     97  CB ATHR A  29       5.332   4.663  11.783  0.43  7.59           C
ATOM     98  CB BTHR A  29       5.209   4.590  11.801  0.57  9.94           C
ATOM     99  CG2ATHR A  29       5.512   4.825  13.284  0.43 13.50           C
ATOM    100  OG1ATHR A  29       4.075   5.312  11.479  0.43 13.39           O
ATOM    101  CG2BTHR A  29       5.573   4.837  13.231  0.57  7.72           C
ATOM    102  OG1BTHR A  29       3.988   5.242  11.428  0.57  7.59           O
ATOM    103  H  ATHR A  29       5.604   4.500   9.276  0.43 10.30           H
ATOM    104  H  BTHR A  29       5.358   4.258   9.243  0.57  8.46           H
ATOM    105  HA ATHR A  29       6.497   6.228  11.133  0.43  9.41           H
ATOM    106  HB ATHR A  29       5.256   3.709  11.574  0.43  9.11           H
ATOM    107  HA BTHR A  29       6.229   6.159  10.929  0.57  9.44           H
ATOM    108  HB BTHR A  29       5.127   3.626  11.645  0.57 11.93           H
ATOM    109  HG1ATHR A  29       4.200   5.903  10.924  0.43 20.09           H
ATOM    110 1HG2ATHR A  29       5.919   5.674  13.468  0.43 20.25           H
ATOM    111 2HG2ATHR A  29       6.075   4.122  13.616  0.43 20.25           H
ATOM    112 3HG2ATHR A  29       4.656   4.780  13.716  0.43 20.25           H
ATOM    113  HG1BTHR A  29       4.029   6.036  11.631  0.57 11.38           H
ATOM    114 1HG2BTHR A  29       5.841   5.752  13.339  0.57 11.59           H
ATOM    115 2HG2BTHR A  29       6.298   4.259  13.481  0.57 11.59           H
ATOM    116 3HG2BTHR A  29       4.814   4.657  13.790  0.57 11.59           H
ATOM    117  N  ALEU A  30       8.239   3.601  10.608  0.43  6.48           N
ATOM    118  N  BLEU A  30       8.029   3.584  10.572  0.57  8.80           N
ATOM    119  CA ALEU A  30       9.599   3.104  10.772  0.43  6.31           C
ATOM    120  CA BLEU A  30       9.403   3.155  10.776  0.57  8.93           C
ATOM    121  C  ALEU A  30      10.659   4.114  10.299  0.43  6.77           C
ATOM    122  C  BLEU A  30      10.425   4.106  10.164  0.57  8.11           C
ATOM    123  O  ALEU A  30      11.783   4.171  10.848  0.43  8.32           O
ATOM    124  O  BLEU A  30      11.538   4.209  10.724  0.57  7.25           O
ATOM    125  CB ALEU A  30       9.759   1.745  10.086  0.43  8.34           C
ATOM    126  CB BLEU A  30       9.632   1.737  10.255  0.57  8.43           C
ATOM    127  CG ALEU A  30       8.938   0.620  10.720  0.43  8.73           C
ATOM    128  CG BLEU A  30       8.787   0.674  10.951  0.57  9.95           C
ATOM    129  CD1ALEU A  30       9.221  -0.690  10.012  0.43 14.23           C
ATOM    130  CD2ALEU A  30       9.272   0.525  12.201  0.43 11.14           C
ATOM    131  CD1BLEU A  30       9.018  -0.640  10.226  0.57 11.65           C
ATOM    132  CD2BLEU A  30       9.062   0.575  12.435  0.57 11.33           C
ATOM    133  H  ALEU A  30       7.693   3.188  10.088  0.43  7.77           H
ATOM    134  H  BLEU A  30       7.485   3.123  10.091  0.57 10.57           H
ATOM    135  HA ALEU A  30       9.741   2.963  11.732  0.43  7.57           H
ATOM    136 1HB ALEU A  30       9.499   1.834   9.156  0.43 10.01           H
ATOM    137 2HB ALEU A  30      10.696   1.496  10.106  0.43 10.01           H
ATOM    138  HA BLEU A  30       9.563   3.139  11.742  0.57 10.71           H
ATOM    139 1HB BLEU A  30       9.436   1.718   9.306  0.57 10.11           H
ATOM    140 2HB BLEU A  30      10.569   1.512  10.366  0.57 10.11           H
ATOM    141  HG ALEU A  30       7.986   0.832  10.625  0.43 10.47           H
ATOM    142  HG BLEU A  30       7.845   0.918  10.837  0.57 11.94           H
ATOM    143 1HD1ALEU A  30      10.133  -0.701   9.712  0.43 21.34           H
ATOM    144 2HD1ALEU A  30       8.634  -0.779   9.258  0.43 21.34           H
ATOM    145 3HD1ALEU A  30       9.075  -1.419  10.619  0.43 21.34           H
ATOM    146 1HD2ALEU A  30       8.955  -0.313  12.547  0.43 16.71           H
ATOM    147 2HD2ALEU A  30       8.850   1.246  12.671  0.43 16.71           H
ATOM    148 3HD2ALEU A  30      10.224   0.580  12.318  0.43 16.71           H
ATOM    149 1HD1BLEU A  30       9.687  -1.149  10.690  0.57 17.47           H
ATOM    150 2HD1BLEU A  30       9.314  -0.463   9.330  0.57 17.47           H
ATOM    151 3HD1BLEU A  30       8.198  -1.139  10.199  0.57 17.47           H
ATOM    152 1HD2BLEU A  30       8.715  -0.254  12.770  0.57 17.00           H
ATOM    153 2HD2BLEU A  30       8.638   1.307  12.888  0.57 17.00           H
ATOM    154 3HD2BLEU A  30      10.010   0.611  12.587  0.57 17.00           H
ATOM    155  N  AVAL A  31      10.357   4.884   9.265  0.43  7.70           N
ATOM    156  N  BVAL A  31      10.071   4.833   9.096  0.57  7.04           N
ATOM    157  CA AVAL A  31      11.216   5.985   8.833  0.43  8.50           C
ATOM    158  CA BVAL A  31      10.967   5.921   8.659  0.57  7.78           C
ATOM    159  C  AVAL A  31      11.494   6.906  10.008  0.43  9.09           C
ATOM    160  C  BVAL A  31      11.259   6.838   9.851  0.57  7.37           C
ATOM    161  O  AVAL A  31      12.605   7.229  10.319  0.43  7.82           O
ATOM    162  O  BVAL A  31      12.396   7.213  10.021  0.57  9.21           O
ATOM    163  CB AVAL A  31      10.547   6.796   7.690  0.43  8.95           C
ATOM    164  CB BVAL A  31      10.331   6.689   7.489  0.57  9.30           C
ATOM    165  CG1AVAL A  31      11.301   8.114   7.476  0.43 11.66           C
ATOM    166  CG2AVAL A  31      10.467   5.968   6.405  0.43  8.52           C
ATOM    167  CG1BVAL A  31      11.076   8.014   7.268  0.57 10.38           C
ATOM    168  CG2BVAL A  31      10.368   5.870   6.186  0.57 10.20           C
ATOM    169  H  AVAL A  31       9.630   4.731   8.833  0.43  9.25           H
ATOM    170  H  BVAL A  31       9.339   4.669   8.675  0.57  8.45           H
ATOM    171  HA AVAL A  31      12.065   5.618   8.508  0.43 10.20           H
ATOM    172  HB AVAL A  31       9.633   7.012   7.968  0.43 10.74           H
ATOM    173  HA BVAL A  31      11.811   5.528   8.353  0.57  9.34           H
ATOM    174  HB BVAL A  31       9.397   6.886   7.711  0.57 11.16           H
ATOM    175 1HG1AVAL A  31      12.228   7.992   7.694  0.43 17.49           H
ATOM    176 2HG1AVAL A  31      10.925   8.793   8.041  0.43 17.49           H
ATOM    177 3HG1AVAL A  31      11.222   8.382   6.557  0.43 17.49           H
ATOM    178 1HG2AVAL A  31       9.958   6.448   5.747  0.43 12.78           H
ATOM    179 2HG2AVAL A  31      10.039   5.129   6.590  0.43 12.78           H
ATOM    180 3HG2AVAL A  31      11.353   5.809   6.071  0.43 12.78           H
ATOM    181 1HG1BVAL A  31      10.610   8.722   7.717  0.57 15.56           H
ATOM    182 2HG1BVAL A  31      11.119   8.204   6.328  0.57 15.56           H
ATOM    183 3HG1BVAL A  31      11.966   7.943   7.620  0.57 15.56           H
ATOM    184 1HG2BVAL A  31      11.280   5.679   5.953  0.57 15.30           H
ATOM    185 2HG2BVAL A  31       9.956   6.372   5.479  0.57 15.30           H
ATOM    186 3HG2BVAL A  31       9.892   5.046   6.312  0.57 15.30           H
ATOM    187  N  ALYS A  32      10.388   7.311  10.639  0.43  8.35           N
ATOM    188  N  BLYS A  32      10.236   7.192  10.631  0.57  7.73           N
ATOM    189  CA ALYS A  32      10.571   8.226  11.743  0.43  8.07           C
ATOM    190  CA BLYS A  32      10.435   8.081  11.772  0.57  8.14           C
ATOM    191  C  ALYS A  32      11.319   7.567  12.883  0.43  8.10           C
ATOM    192  C  BLYS A  32      11.128   7.444  12.946  0.57  7.99           C
ATOM    193  O  ALYS A  32      12.136   8.240  13.478  0.43  8.78           O
ATOM    194  O  BLYS A  32      11.993   8.015  13.626  0.57  8.41           O
ATOM    195  CB ALYS A  32       9.207   8.779  12.178  0.43  9.85           C
ATOM    196  CB BLYS A  32       9.057   8.718  12.156  0.57  9.07           C
ATOM    197  CG ALYS A  32       9.260   9.803  13.241  0.43 12.47           C
ATOM    198  CG BLYS A  32       9.201   9.643  13.286  0.57  9.17           C
ATOM    199  CD ALYS A  32      10.187  10.991  13.026  0.43 11.03           C
ATOM    200  CD BLYS A  32      10.060  10.859  13.050  0.57 10.46           C
ATOM    201  CE ALYS A  32      11.173  11.152  14.194  0.43 11.21           C
ATOM    202  CE BLYS A  32      11.051  11.072  14.223  0.57 12.79           C
ATOM    203  NZ ALYS A  32      12.088  12.287  13.952  0.43  8.96           N
ATOM    204  NZ BLYS A  32      11.815  12.307  13.866  0.57 22.62           N
ATOM    205  H  ALYS A  32       9.608   7.040  10.401  0.43 10.02           H
ATOM    206  H  BLYS A  32       9.449   6.892  10.459  0.57  9.28           H
ATOM    207  HA ALYS A  32      11.112   8.978  11.424  0.43  9.69           H
ATOM    208 1HB ALYS A  32       8.768   9.161  11.402  0.43 11.82           H
ATOM    209 2HB ALYS A  32       8.660   8.040  12.489  0.43 11.82           H
ATOM    210  HA BLYS A  32      11.011   8.812  11.466  0.57  9.76           H
ATOM    211 1HB BLYS A  32       8.699   9.197  11.391  0.57 10.88           H
ATOM    212 2HB BLYS A  32       8.431   8.016  12.390  0.57 10.88           H
ATOM    213 1HG ALYS A  32       8.361  10.146  13.371  0.43 14.97           H
ATOM    214 2HG ALYS A  32       9.521   9.365  14.066  0.43 14.97           H
ATOM    215 1HG BLYS A  32       8.316   9.942  13.547  0.57 11.00           H
ATOM    216 2HG BLYS A  32       9.572   9.150  14.035  0.57 11.00           H
ATOM    217 1HD ALYS A  32      10.683  10.866  12.202  0.43 13.24           H
ATOM    218 2HD ALYS A  32       9.658  11.799  12.938  0.43 13.24           H
ATOM    219 1HD BLYS A  32      10.556  10.749  12.224  0.57 12.55           H
ATOM    220 2HD BLYS A  32       9.494  11.642  12.959  0.57 12.55           H
ATOM    221 1HE ALYS A  32      10.680  11.304  15.016  0.43 13.45           H
ATOM    222 2HE ALYS A  32      11.688  10.337  14.298  0.43 13.45           H
ATOM    223 1HE BLYS A  32      10.573  11.193  15.058  0.57 15.35           H
ATOM    224 2HE BLYS A  32      11.648  10.312  14.310  0.57 15.35           H
ATOM    225 1HZ ALYS A  32      12.641  12.085  13.285  0.43 13.44           H
ATOM    226 2HZ ALYS A  32      12.559  12.451  14.689  0.43 13.44           H
ATOM    227 3HZ ALYS A  32      11.615  13.010  13.736  0.43 13.44           H
ATOM    228 1HZ BLYS A  32      11.973  12.316  12.990  0.57 33.93           H
ATOM    229 2HZ BLYS A  32      12.588  12.315  14.307  0.57 33.93           H
ATOM    230 3HZ BLYS A  32      11.339  13.025  14.089  0.57 33.93           H
ATOM    231  N  AVAL A  33      11.048   6.287  13.102  0.43  8.37           N
ATOM    232  N  BVAL A  33      10.834   6.199  13.315  0.57  6.83           N
ATOM    233  CA AVAL A  33      11.774   5.629  14.199  0.43  8.75           C
ATOM    234  CA BVAL A  33      11.489   5.491  14.417  0.57  7.15           C
ATOM    235  C  AVAL A  33      13.250   5.627  13.845  0.43  8.56           C
ATOM    236  C  BVAL A  33      12.998   5.356  14.230  0.57  7.45           C
ATOM    237  O  AVAL A  33      14.096   5.976  14.669  0.43  9.94           O
ATOM    238  O  BVAL A  33      13.808   5.604  15.107  0.57  7.85           O
ATOM    239  CB AVAL A  33      11.227   4.243  14.541  0.43 10.59           C
ATOM    240  CB BVAL A  33      10.861   4.109  14.576  0.57  7.44           C
ATOM    241  CG1AVAL A  33      12.157   3.514  15.492  0.43 10.72           C
ATOM    242  CG2AVAL A  33       9.806   4.375  15.107  0.43 10.05           C
ATOM    243  CG1BVAL A  33      11.621   3.257  15.586  0.57  8.76           C
ATOM    244  CG2BVAL A  33       9.392   4.221  14.996  0.57  7.96           C
ATOM    245  H  AVAL A  33      10.473   5.862  12.624  0.43 10.04           H
ATOM    246  H  BVAL A  33      10.220   5.785  12.878  0.57  8.19           H
ATOM    247  HA AVAL A  33      11.667   6.189  14.996  0.43 10.50           H
ATOM    248  HB AVAL A  33      11.175   3.725  13.711  0.43 12.71           H
ATOM    249  HA BVAL A  33      11.329   5.995  15.242  0.57  8.58           H
ATOM    250  HB BVAL A  33      10.896   3.656  13.708  0.57  8.93           H
ATOM    251 1HG1AVAL A  33      13.014   3.399  15.076  0.43 16.08           H
ATOM    252 2HG1AVAL A  33      11.787   2.654  15.705  0.43 16.08           H
ATOM    253 3HG1AVAL A  33      12.258   4.026  16.297  0.43 16.08           H
ATOM    254 1HG2AVAL A  33       9.458   3.502  15.305  0.43 15.08           H
ATOM    255 2HG2AVAL A  33       9.242   4.805  14.460  0.43 15.08           H
ATOM    256 3HG2AVAL A  33       9.829   4.900  15.910  0.43 15.08           H
ATOM    257 1HG1BVAL A  33      11.886   3.803  16.330  0.57 13.13           H
ATOM    258 2HG1BVAL A  33      12.400   2.885  15.168  0.57 13.13           H
ATOM    259 3HG1BVAL A  33      11.054   2.547  15.896  0.57 13.13           H
ATOM    260 1HG2BVAL A  33       8.984   3.353  14.971  0.57 11.93           H
ATOM    261 2HG2BVAL A  33       8.931   4.809  14.393  0.57 11.93           H
ATOM    262 3HG2BVAL A  33       9.340   4.573  15.888  0.57 11.93           H
ATOM    263  N  ALYS A  34      13.580   5.298  12.589  0.43  9.16           N
ATOM    264  N  BLYS A  34      13.378   4.927  13.004  0.57  7.56           N
ATOM    265  CA ALYS A  34      14.975   5.375  12.168  0.43 11.54           C
ATOM    266  CA BLYS A  34      14.796   4.741  12.722  0.57  7.35           C
ATOM    267  C  ALYS A  34      15.545   6.763  12.241  0.43  9.54           C
ATOM    268  C  BLYS A  34      15.503   6.064  12.612  0.57  7.79           C
ATOM    269  O  ALYS A  34      16.663   7.001  12.681  0.43 10.78           O
ATOM    270  O  BLYS A  34      16.655   6.210  12.994  0.57  8.33           O
ATOM    271  CB ALYS A  34      15.106   4.864  10.689  0.43 13.31           C
ATOM    272  CB BLYS A  34      14.987   3.849  11.495  0.57  7.44           C
ATOM    273  CG ALYS A  34      16.469   4.607  10.181  0.43 16.94           C
ATOM    274  CG BLYS A  34      14.346   2.475  11.689  0.57  7.57           C
ATOM    275  CD ALYS A  34      17.025   4.814   8.766  0.43 11.46           C
ATOM    276  CD BLYS A  34      14.687   1.491  10.573  0.57  7.62           C
ATOM    277  CE ALYS A  34      18.534   4.933   8.971  0.43 20.23           C
ATOM    278  CE BLYS A  34      13.665   0.417  10.422  0.57  7.47           C
ATOM    279  NZ ALYS A  34      19.077   6.150   9.595  0.43 19.29           N
ATOM    280  NZ BLYS A  34      13.998  -0.604   9.376  0.57  7.27           N
ATOM    281  H  ALYS A  34      12.974   5.042  12.035  0.43 10.99           H
ATOM    282  H  BLYS A  34      12.789   4.766  12.399  0.57  9.08           H
ATOM    283 1HB BLYS A  34      14.593   4.280  10.721  0.57  8.93           H
ATOM    284 2HB BLYS A  34      15.936   3.738  11.325  0.57  8.93           H
ATOM    285 1HG BLYS A  34      14.642   2.106  12.536  0.57  9.08           H
ATOM    286 2HG BLYS A  34      13.383   2.580  11.733  0.57  9.08           H
ATOM    287 1HD BLYS A  34      14.764   1.975   9.737  0.57  9.15           H
ATOM    288 2HD BLYS A  34      15.547   1.084  10.761  0.57  9.15           H
ATOM    289 1HE BLYS A  34      13.558  -0.033  11.274  0.57  8.96           H
ATOM    290 2HE BLYS A  34      12.815   0.827  10.197  0.57  8.96           H
ATOM    291 1HZ BLYS A  34      14.704  -0.330   8.908  0.57 10.91           H
ATOM    292 2HZ BLYS A  34      13.303  -0.708   8.831  0.57 10.91           H
ATOM    293 3HZ BLYS A  34      14.186  -1.380   9.769  0.57 10.91           H
ATOM    294  N  AASP A  35      14.736   7.734  11.867  0.43  9.54           N
ATOM    295  N  BASP A  35      14.821   7.108  12.117  0.57  7.45           N
ATOM    296  CA AASP A  35      15.223   9.122  11.962  0.43  9.78           C
ATOM    297  CA BASP A  35      15.391   8.454  12.145  0.57  8.32           C
ATOM    298  C  AASP A  35      15.477   9.457  13.428  0.43 10.05           C
ATOM    299  C  BASP A  35      15.637   8.887  13.587  0.57  8.10           C
ATOM    300  O  AASP A  35      16.433  10.173  13.737  0.43 10.49           O
ATOM    301  O  BASP A  35      16.684   9.529  13.838  0.57  8.54           O
ATOM    302  CB AASP A  35      14.207  10.073  11.340  0.43 11.15           C
ATOM    303  CB BASP A  35      14.471   9.444  11.434  0.38  8.52           C
ATOM    304  CB CASP A  35      14.420   9.431  11.424  0.19  9.43           C
ATOM    305  CG AASP A  35      14.586  11.549  11.433  0.43 12.51           C
ATOM    306  CG BASP A  35      14.977  10.857  11.442  0.38  9.88           C
ATOM    307  CG CASP A  35      14.569   9.438   9.911  0.19 12.60           C
ATOM    308  OD1AASP A  35      13.883  12.340  12.111  0.43 15.46           O
ATOM    309  OD2AASP A  35      15.616  11.880  10.803  0.43 14.29           O
ATOM    310  OD1BASP A  35      14.350  11.762  12.004  0.38 13.92           O
ATOM    311  OD2BASP A  35      16.030  11.039  10.825  0.38 12.07           O
ATOM    312  OD1CASP A  35      15.305   8.608   9.363  0.19 16.20           O
ATOM    313  OD2CASP A  35      13.966  10.319   9.288  0.19 14.28           O
ATOM    314  HA AASP A  35      16.067   9.195  11.470  0.43 11.74           H
ATOM    315  HA BASP A  35      16.250   8.437  11.675  0.57  9.98           H
ATOM    316  N  AALA A  36      14.621   8.972  14.338  0.43  8.84           N
ATOM    317  N  BALA A  36      14.734   8.561  14.513  0.57  8.24           N
ATOM    318  CA AALA A  36      14.837   9.267  15.748  0.43  8.54           C
ATOM    319  CA BALA A  36      14.942   8.924  15.905  0.57  8.00           C
ATOM    320  C  AALA A  36      16.177   8.699  16.179  0.43  9.22           C
ATOM    321  C  BALA A  36      16.232   8.312  16.437  0.57  7.53           C
ATOM    322  O  AALA A  36      16.874   9.351  16.930  0.43  9.36           O
ATOM    323  O  BALA A  36      16.981   8.951  17.135  0.57  7.89           O
ATOM    324  CB AALA A  36      13.679   8.730  16.564  0.43  8.86           C
ATOM    325  CB BALA A  36      13.766   8.521  16.746  0.57  7.96           C
ATOM    326  H  AALA A  36      13.951   8.493  14.091  0.43 10.60           H
ATOM    327  H  BALA A  36      14.024   8.132  14.285  0.57  9.88           H
ATOM    328  HA AALA A  36      14.865  10.240  15.859  0.43 10.24           H
ATOM    329 1HB AALA A  36      12.907   9.284  16.427  0.43 13.28           H
ATOM    330 2HB AALA A  36      13.914   8.733  17.495  0.43 13.28           H
ATOM    331 3HB AALA A  36      13.482   7.832  16.287  0.43 13.28           H
ATOM    332  HA BALA A  36      15.028   9.899  15.954  0.57  9.61           H
ATOM    333 1HB BALA A  36      12.995   9.029  16.482  0.57 11.95           H
ATOM    334 2HB BALA A  36      13.960   8.691  17.670  0.57 11.95           H
ATOM    335 3HB BALA A  36      13.591   7.585  16.623  0.57 11.95           H
ATOM    336  N  AGLU A  37      16.530   7.469  15.762  0.43  9.53           N
ATOM    337  N  BGLU A  37      16.441   7.015  16.122  0.57  7.37           N
ATOM    338  CA AGLU A  37      17.856   6.986  16.070  0.43  9.68           C
ATOM    339  CA BGLU A  37      17.673   6.386  16.535  0.57  7.21           C
ATOM    340  C  AGLU A  37      18.954   7.913  15.521  0.43 11.08           C
ATOM    341  C  BGLU A  37      18.899   7.087  15.965  0.57  7.39           C
ATOM    342  O  AGLU A  37      19.960   8.105  16.225  0.43 13.27           O
ATOM    343  O  BGLU A  37      19.895   7.277  16.675  0.57  7.42           O
ATOM    344  CB AGLU A  37      18.064   5.600  15.477  0.43 10.54           C
ATOM    345  CB BGLU A  37      17.643   4.917  16.130  0.57  6.91           C
ATOM    346  CG AGLU A  37      17.249   4.559  16.219  0.43 11.10           C
ATOM    347  CG BGLU A  37      18.999   4.245  16.300  0.57  7.48           C
ATOM    348  CD AGLU A  37      17.841   3.141  16.131  0.43 10.14           C
ATOM    349  CD BGLU A  37      18.979   2.716  16.386  0.57  7.32           C
ATOM    350  OE1AGLU A  37      18.696   2.828  15.289  0.43 14.19           O
ATOM    351  OE2AGLU A  37      17.487   2.340  16.976  0.43 12.34           O
ATOM    352  OE1BGLU A  37      18.155   2.149  17.061  0.57  7.64           O
ATOM    353  OE2BGLU A  37      19.921   2.138  15.765  0.57 10.14           O
ATOM    354  H  BGLU A  37      15.850   6.571  15.683  0.57  8.85           H
ATOM    355  HA AGLU A  37      17.951   6.929  17.044  0.43 11.62           H
ATOM    356  HA BGLU A  37      17.724   6.431  17.513  0.57  8.65           H
ATOM    357  N  AASP A  38      18.771   8.396  14.287  0.43 12.00           N
ATOM    358  N  BASP A  38      18.848   7.502  14.705  0.57  7.84           N
ATOM    359  CA AASP A  38      19.707   9.316  13.638  0.43 13.00           C
ATOM    360  CA BASP A  38      19.938   8.260  14.099  0.57  8.82           C
ATOM    361  C  AASP A  38      19.931  10.558  14.542  0.43 12.94           C
ATOM    362  C  BASP A  38      20.157   9.596  14.872  0.57  9.15           C
ATOM    363  O  AASP A  38      20.978  11.094  14.813  0.43 14.95           O
ATOM    364  O  BASP A  38      21.242   9.912  15.286  0.57 10.41           O
ATOM    365  CB AASP A  38      19.196   9.727  12.233  0.43 15.61           C
ATOM    366  CB BASP A  38      19.672   8.496  12.624  0.57 10.19           C
ATOM    367  CG AASP A  38      19.354   8.697  11.127  0.43 16.54           C
ATOM    368  CG BASP A  38      20.758   9.253  11.914  0.57 13.26           C
ATOM    369  OD1AASP A  38      20.199   7.779  11.361  0.43 21.06           O
ATOM    370  OD2AASP A  38      18.747   8.711   9.977  0.43 20.79           O
ATOM    371  OD1BASP A  38      21.894   9.119  12.302  0.57 22.60           O
ATOM    372  OD2BASP A  38      20.393   9.821  10.886  0.57 22.71           O
ATOM    373  H  BASP A  38      18.154   7.319  14.232  0.57  9.41           H
ATOM    374  HA BASP A  38      20.757   7.728  14.177  0.57 10.58           H
ATOM    375  N  AGLN A  39      18.828  11.109  14.994  0.43 11.00           N
ATOM    376  N  BGLN A  39      19.066  10.342  15.035  0.57  8.77           N
ATOM    377  CA AGLN A  39      18.853  12.325  15.768  0.43 11.27           C
ATOM    378  CA BGLN A  39      19.213  11.654  15.609  0.57  9.82           C
ATOM    379  C  AGLN A  39      19.418  12.161  17.163  0.43 11.03           C
ATOM    380  C  BGLN A  39      19.684  11.577  17.066  0.57  8.45           C
ATOM    381  O  AGLN A  39      20.131  13.003  17.654  0.43 12.87           O
ATOM    382  O  BGLN A  39      20.451  12.429  17.495  0.57  9.64           O
ATOM    383  CB AGLN A  39      17.423  12.885  15.795  0.43 13.66           C
ATOM    384  CB BGLN A  39      17.891  12.401  15.581  0.57 12.18           C
ATOM    385  CG AGLN A  39      16.977  12.866  14.330  0.43 16.50           C
ATOM    386  CG BGLN A  39      17.467  12.788  14.162  0.57 16.98           C
ATOM    387  CD AGLN A  39      17.945  13.491  13.338  0.43 17.66           C
ATOM    388  CD BGLN A  39      16.186  13.627  14.281  0.57 22.18           C
ATOM    389  NE2AGLN A  39      18.759  14.463  13.721  0.43 20.68           N
ATOM    390  OE1AGLN A  39      17.880  13.117  12.131  0.43 22.13           O
ATOM    391  NE2BGLN A  39      15.024  13.511  13.647  0.57 32.36           N
ATOM    392  OE1BGLN A  39      16.267  14.497  15.202  0.57 36.60           O
ATOM    393  H  AGLN A  39      18.072  10.736  14.823  0.43 13.20           H
ATOM    394  H  BGLN A  39      18.293  10.047  14.802  0.57 10.52           H
ATOM    395  HA AGLN A  39      19.417  12.970  15.292  0.43 13.52           H
ATOM    396  HA BGLN A  39      19.873  12.156  15.088  0.57 11.78           H
ATOM    397  N  ALEU A  40      19.015  11.062  17.796  0.43  9.92           N
ATOM    398  N  BLEU A  40      19.181  10.604  17.795  0.57  7.61           N
ATOM    399  CA ALEU A  40      19.403  10.854  19.185  0.43 12.36           C
ATOM    400  CA BLEU A  40      19.532  10.496  19.217  0.57  7.53           C
ATOM    401  C  ALEU A  40      20.754  10.196  19.331  0.43 11.19           C
ATOM    402  C  BLEU A  40      20.881   9.842  19.419  0.57  7.67           C
ATOM    403  O  ALEU A  40      21.310  10.172  20.439  0.43 12.09           O
ATOM    404  O  BLEU A  40      21.399   9.868  20.548  0.57  8.03           O
ATOM    405  CB ALEU A  40      18.339   9.981  19.875  0.43 12.45           C
ATOM    406  CB BLEU A  40      18.452   9.677  19.945  0.57  7.24           C
ATOM    407  CG ALEU A  40      16.950  10.574  19.974  0.43 11.41           C
ATOM    408  CG BLEU A  40      17.087  10.343  20.026  0.57  7.75           C
ATOM    409  CD1ALEU A  40      16.010   9.605  20.684  0.43 10.23           C
ATOM    410  CD2ALEU A  40      16.990  11.931  20.660  0.43 16.17           C
ATOM    411  CD1BLEU A  40      16.144   9.354  20.698  0.57 14.31           C
ATOM    412  CD2BLEU A  40      17.127  11.703  20.774  0.57  8.98           C
ATOM    413  H  ALEU A  40      18.529  10.480  17.389  0.43 11.90           H
ATOM    414  H  BLEU A  40      18.648  10.031  17.438  0.57  9.13           H
ATOM    415  HA ALEU A  40      19.431  11.724  19.634  0.43 14.83           H
ATOM    416 1HB ALEU A  40      18.277   9.141  19.394  0.43 14.94           H
ATOM    417 2HB ALEU A  40      18.647   9.779  20.772  0.43 14.94           H
ATOM    418  HA BLEU A  40      19.558  11.396  19.604  0.57  9.04           H
ATOM    419 1HB BLEU A  40      18.353   8.825  19.491  0.57  8.69           H
ATOM    420 2HB BLEU A  40      18.760   9.494  20.846  0.57  8.69           H
ATOM    421  HG ALEU A  40      16.614  10.708  19.063  0.43 13.69           H
ATOM    422  HG BLEU A  40      16.768  10.502  19.113  0.57  9.30           H
ATOM    423 1HD1ALEU A  40      15.892   8.820  20.145  0.43 15.34           H
ATOM    424 2HD1ALEU A  40      15.159  10.028  20.823  0.43 15.34           H
ATOM    425 3HD1ALEU A  40      16.386   9.357  21.532  0.43 15.34           H
ATOM    426 1HD2ALEU A  40      17.451  11.851  21.499  0.43 24.26           H
ATOM    427 2HD2ALEU A  40      16.094  12.238  20.815  0.43 24.26           H
ATOM    428 3HD2ALEU A  40      17.452  12.559  20.100  0.43 24.26           H
ATOM    429 1HD1BLEU A  40      16.097   8.550  20.175  0.57 21.47           H
ATOM    430 2HD1BLEU A  40      15.268   9.742  20.765  0.57 21.47           H
ATOM    431 3HD1BLEU A  40      16.470   9.146  21.576  0.57 21.47           H
ATOM    432 1HD2BLEU A  40      17.574  11.593  21.616  0.57 13.47           H
ATOM    433 2HD2BLEU A  40      16.230  12.011  20.926  0.57 13.47           H
ATOM    434 3HD2BLEU A  40      17.600  12.347  20.242  0.57 13.47           H
ATOM    435  N  AGLY A  41      21.340   9.644  18.276  0.43 12.71           N
ATOM    436  N  BGLY A  41      21.456   9.257  18.381  0.57  7.86           N
ATOM    437  CA AGLY A  41      22.654   9.000  18.461  0.43 13.58           C
ATOM    438  CA BGLY A  41      22.719   8.566  18.581  0.57  8.01           C
ATOM    439  C  AGLY A  41      22.520   7.742  19.296  0.43 11.21           C
ATOM    440  C  BGLY A  41      22.673   7.407  19.541  0.57  7.85           C
ATOM    441  O  AGLY A  41      23.439   7.344  20.017  0.43 19.12           O
ATOM    442  O  BGLY A  41      23.626   7.207  20.291  0.57  8.54           O
ATOM    443  H  AGLY A  41      20.963   9.660  17.503  0.43 15.26           H
ATOM    444  H  BGLY A  41      21.090   9.284  17.604  0.57  9.43           H
ATOM    445 1HA AGLY A  41      23.031   8.776  17.596  0.43 16.29           H
ATOM    446 2HA AGLY A  41      23.259   9.618  18.902  0.43 16.29           H
ATOM    447 1HA BGLY A  41      23.031   8.241  17.721  0.57  9.61           H
ATOM    448 2HA BGLY A  41      23.372   9.207  18.904  0.57  9.61           H
ATOM    449  N  AALA A  42      21.352   7.080  19.308  0.43 12.63           N
ATOM    450  N  BALA A  42      21.544   6.685  19.549  0.57  7.45           N
ATOM    451  CA AALA A  42      21.076   6.025  20.277  0.43 12.10           C
ATOM    452  CA BALA A  42      21.294   5.668  20.561  0.57  7.80           C
ATOM    453  C  AALA A  42      20.032   5.086  19.710  0.43 10.57           C
ATOM    454  C  BALA A  42      20.160   4.773  20.105  0.57  7.20           C
ATOM    455  O  AALA A  42      19.310   5.428  18.761  0.43 13.84           O
ATOM    456  O  BALA A  42      19.265   5.213  19.364  0.57  7.68           O
ATOM    457  CB AALA A  42      20.519   6.658  21.560  0.43 10.83           C
ATOM    458  CB BALA A  42      20.946   6.309  21.889  0.57 12.02           C
ATOM    459  H  BALA A  42      20.952   6.826  18.941  0.57  8.94           H
ATOM    460  HA BALA A  42      22.102   5.125  20.672  0.57  9.36           H
ATOM    461 1HB BALA A  42      21.733   6.705  22.270  0.57 18.03           H
ATOM    462 2HB BALA A  42      20.603   5.640  22.487  0.57 18.03           H
ATOM    463 3HB BALA A  42      20.280   6.987  21.753  0.57 18.03           H
ATOM    464  N  AARG A  43      19.888   3.942  20.360  0.43 10.71           N
ATOM    465  N  BARG A  43      20.177   3.518  20.596  0.57  6.85           N
ATOM    466  CA AARG A  43      18.958   2.925  19.886  0.43 10.58           C
ATOM    467  CA BARG A  43      19.103   2.588  20.259  0.57  7.16           C
ATOM    468  C  AARG A  43      17.565   3.323  20.370  0.43  9.52           C
ATOM    469  C  BARG A  43      17.725   3.119  20.649  0.57  7.16           C
ATOM    470  O  AARG A  43      17.382   3.831  21.498  0.43  8.95           O
ATOM    471  O  BARG A  43      17.521   3.702  21.737  0.57  7.47           O
ATOM    472  CB AARG A  43      19.297   1.520  20.330  0.43 12.07           C
ATOM    473  CB BARG A  43      19.283   1.270  20.977  0.57  8.69           C
ATOM    474  CG AARG A  43      20.474   0.901  19.582  0.43 14.91           C
ATOM    475  CG BARG A  43      20.525   0.530  20.554  0.57  9.76           C
ATOM    476  CD AARG A  43      21.679   1.787  19.430  0.43 20.41           C
ATOM    477  CD BARG A  43      20.555  -0.852  21.229  0.57 10.64           C
ATOM    478  NE AARG A  43      22.169   2.022  18.067  0.43 19.95           N
ATOM    479  NE BARG A  43      20.489  -0.787  22.701  0.57 10.91           N
ATOM    480  CZ AARG A  43      23.037   1.122  17.563  0.43 24.87           C
ATOM    481  CZ BARG A  43      19.636  -1.368  23.550  0.57  9.92           C
ATOM    482  NH1AARG A  43      23.573   1.190  16.358  0.43 35.86           N
ATOM    483  NH2AARG A  43      23.419   0.040  18.280  0.43 25.73           N
ATOM    484  NH1BARG A  43      18.763  -2.242  23.099  0.57 10.01           N
ATOM    485  NH2BARG A  43      19.689  -1.093  24.812  0.57 10.93           N
ATOM    486  H  BARG A  43      20.820   3.265  21.107  0.57  8.22           H
ATOM    487  HA BARG A  43      19.117   2.426  19.293  0.57  8.59           H
ATOM    488 1HB BARG A  43      19.323   1.434  21.932  0.57 10.43           H
ATOM    489 2HB BARG A  43      18.509   0.711  20.805  0.57 10.43           H
ATOM    490 1HG BARG A  43      20.532   0.424  19.590  0.57 11.71           H
ATOM    491 2HG BARG A  43      21.311   1.037  20.810  0.57 11.71           H
ATOM    492 1HD BARG A  43      19.807  -1.377  20.903  0.57 12.77           H
ATOM    493 2HD BARG A  43      21.371  -1.309  20.971  0.57 12.77           H
ATOM    494  HE BARG A  43      21.093  -0.300  23.070  0.57 13.09           H
ATOM    495 1HH1BARG A  43      18.225  -2.634  23.644  0.57 12.01           H
ATOM    496 2HH1BARG A  43      18.730  -2.423  22.259  0.57 12.01           H
ATOM    497 1HH2BARG A  43      19.153  -1.482  25.361  0.57 13.12           H
ATOM    498 2HH2BARG A  43      20.261  -0.520  25.104  0.57 13.12           H
ATOM    499  N  AVAL A  44      16.602   3.060  19.523  0.43  9.12           N
ATOM    500  N  BVAL A  44      16.771   2.820  19.781  0.57  6.76           N
ATOM    501  CA AVAL A  44      15.172   3.234  19.836  0.43  9.84           C
ATOM    502  CA BVAL A  44      15.333   3.009  19.951  0.57  6.54           C
ATOM    503  C  AVAL A  44      14.528   1.863  19.603  0.43  8.93           C
ATOM    504  C  BVAL A  44      14.676   1.636  19.754  0.57  6.81           C
ATOM    505  O  AVAL A  44      14.788   1.179  18.619  0.43 12.79           O
ATOM    506  O  BVAL A  44      15.033   0.916  18.818  0.57  8.03           O
ATOM    507  CB AVAL A  44      14.471   4.341  19.033  0.43 10.32           C
ATOM    508  CB BVAL A  44      14.780   4.062  18.968  0.57  6.84           C
ATOM    509  CG1AVAL A  44      12.987   4.410  19.350  0.43 14.12           C
ATOM    510  CG2AVAL A  44      15.140   5.689  19.291  0.43  9.52           C
ATOM    511  CG1BVAL A  44      13.286   4.198  19.140  0.57  7.32           C
ATOM    512  CG2BVAL A  44      15.480   5.391  19.200  0.57  7.12           C
ATOM    513  H  AVAL A  44      16.816   2.771  18.742  0.43 10.94           H
ATOM    514  H  BVAL A  44      17.027   2.478  19.034  0.57  8.11           H
ATOM    515  HA AVAL A  44      15.091   3.451  20.788  0.43 11.81           H
ATOM    516  HB AVAL A  44      14.568   4.132  18.080  0.43 12.39           H
ATOM    517  HA BVAL A  44      15.161   3.312  20.867  0.57  7.85           H
ATOM    518  HB BVAL A  44      14.965   3.765  18.052  0.57  8.20           H
ATOM    519 1HG1AVAL A  44      12.560   3.601  19.058  0.43 21.19           H
ATOM    520 2HG1AVAL A  44      12.597   5.160  18.895  0.43 21.19           H
ATOM    521 3HG1AVAL A  44      12.866   4.512  20.297  0.43 21.19           H
ATOM    522 1HG2AVAL A  44      14.625   6.386  18.878  0.43 14.28           H
ATOM    523 2HG2AVAL A  44      16.025   5.683  18.920  0.43 14.28           H
ATOM    524 3HG2AVAL A  44      15.190   5.846  20.237  0.43 14.28           H
ATOM    525 1HG1BVAL A  44      13.082   4.330  20.068  0.57 10.98           H
ATOM    526 2HG1BVAL A  44      12.854   3.400  18.827  0.57 10.98           H
ATOM    527 3HG1BVAL A  44      12.973   4.951  18.633  0.57 10.98           H
ATOM    528 1HG2BVAL A  44      15.173   6.031  18.554  0.57 10.69           H
ATOM    529 2HG2BVAL A  44      16.429   5.273  19.108  0.57 10.69           H
ATOM    530 3HG2BVAL A  44      15.281   5.707  20.084  0.57 10.69           H
ATOM    531  N  AGLY A  45      13.700   1.512  20.578  0.43  7.52           N
ATOM    532  N  BGLY A  45      13.724   1.305  20.606  0.57  6.39           N
ATOM    533  CA AGLY A  45      12.932   0.259  20.501  0.43  6.29           C
ATOM    534  CA BGLY A  45      12.839   0.132  20.465  0.57  8.10           C
ATOM    535  C  AGLY A  45      11.474   0.631  20.342  0.43  7.92           C
ATOM    536  C  BGLY A  45      11.387   0.596  20.438  0.57  6.73           C
ATOM    537  O  AGLY A  45      11.006   1.628  20.848  0.43  7.06           O
ATOM    538  O  BGLY A  45      10.990   1.496  21.162  0.57  7.10           O
ATOM    539  H  AGLY A  45      13.612   2.023  21.264  0.43  9.02           H
ATOM    540  H  BGLY A  45      13.612   1.809  21.294  0.57  7.67           H
ATOM    541 1HA AGLY A  45      13.228  -0.270  19.744  0.43  7.55           H
ATOM    542 2HA AGLY A  45      13.058  -0.262  21.310  0.43  7.55           H
ATOM    543 1HA BGLY A  45      13.049  -0.341  19.645  0.57  9.72           H
ATOM    544 2HA BGLY A  45      12.977  -0.475  21.209  0.57  9.72           H
ATOM    545  N  ATYR A  46      10.762  -0.230  19.575  0.43  7.62           N
ATOM    546  N  BTYR A  46      10.629  -0.051  19.526  0.57  6.81           N
ATOM    547  CA ATYR A  46       9.393   0.178  19.284  0.43  7.08           C
ATOM    548  CA BTYR A  46       9.263   0.343  19.190  0.57  6.89           C
ATOM    549  C  ATYR A  46       8.558  -1.056  18.991  0.43  6.13           C
ATOM    550  C  BTYR A  46       8.385  -0.863  18.902  0.57  7.32           C
ATOM    551  O  ATYR A  46       8.971  -1.989  18.310  0.43  6.65           O
ATOM    552  O  BTYR A  46       8.820  -1.765  18.167  0.57  8.33           O
ATOM    553  CB ATYR A  46       9.396   1.076  18.057  0.43  9.36           C
ATOM    554  CB BTYR A  46       9.277   1.179  17.896  0.57  7.26           C
ATOM    555  CG ATYR A  46       8.090   1.440  17.424  0.43  7.25           C
ATOM    556  CG BTYR A  46       7.928   1.580  17.357  0.57  7.96           C
ATOM    557  CD1ATYR A  46       7.323   2.402  18.047  0.43 12.63           C
ATOM    558  CD2ATYR A  46       7.596   0.935  16.235  0.43  8.12           C
ATOM    559  CD1BTYR A  46       7.082   2.395  18.069  0.57  8.50           C
ATOM    560  CD2BTYR A  46       7.498   1.152  16.111  0.57  7.89           C
ATOM    561  CE1ATYR A  46       6.124   2.816  17.554  0.43 13.25           C
ATOM    562  CE2ATYR A  46       6.358   1.368  15.710  0.43  7.77           C
ATOM    563  CE1BTYR A  46       5.852   2.760  17.578  0.57  8.36           C
ATOM    564  CE2BTYR A  46       6.263   1.534  15.584  0.57  9.55           C
ATOM    565  CZ ATYR A  46       5.633   2.302  16.368  0.43 10.00           C
ATOM    566  CZ BTYR A  46       5.448   2.326  16.333  0.57  7.19           C
ATOM    567  OH ATYR A  46       4.436   2.792  15.954  0.43 12.31           O
ATOM    568  OH BTYR A  46       4.255   2.727  15.864  0.57  8.30           O
ATOM    569  H  ATYR A  46      11.095  -0.966  19.281  0.43  9.15           H
ATOM    570  H  BTYR A  46      10.969  -0.731  19.122  0.57  8.17           H
ATOM    571  HA ATYR A  46       9.019   0.660  20.051  0.43  8.50           H
ATOM    572 1HB ATYR A  46       9.845   1.901  18.299  0.43 11.23           H
ATOM    573 2HB ATYR A  46       9.941   0.645  17.380  0.43 11.23           H
ATOM    574  HA BTYR A  46       8.878   0.869  19.922  0.57  8.27           H
ATOM    575 1HB BTYR A  46       9.792   1.985  18.060  0.57  8.71           H
ATOM    576 2HB BTYR A  46       9.741   0.672  17.211  0.57  8.71           H
ATOM    577  HD1ATYR A  46       7.638   2.782  18.835  0.43 15.15           H
ATOM    578  HD2ATYR A  46       8.089   0.297  15.771  0.43  9.75           H
ATOM    579  HD1BTYR A  46       7.348   2.708  18.904  0.57 10.20           H
ATOM    580  HD2BTYR A  46       8.048   0.593  15.611  0.57  9.47           H
ATOM    581  HE1ATYR A  46       5.629   3.452  18.020  0.43 15.89           H
ATOM    582  HE2ATYR A  46       6.040   1.010  14.912  0.43  9.32           H
ATOM    583  HE1BTYR A  46       5.291   3.301  18.086  0.57 10.03           H
ATOM    584  HE2BTYR A  46       6.002   1.252  14.737  0.57 11.46           H
ATOM    585  HH ATYR A  46       4.210   2.413  15.262  0.43 18.47           H
ATOM    586  HH BTYR A  46       4.127   2.396  15.124  0.57 12.44           H
ATOM    587  N  AILE A  47       7.324  -0.956  19.480  0.43  5.55           N
ATOM    588  N  BILE A  47       7.143  -0.908  19.347  0.57  8.26           N
ATOM    589  CA AILE A  47       6.356  -1.872  18.872  0.43  5.96           C
ATOM    590  CA BILE A  47       6.102  -1.891  19.083  0.57  7.56           C
ATOM    591  C  AILE A  47       4.970  -1.270  18.943  0.43  6.38           C
ATOM    592  C  BILE A  47       4.799  -1.106  18.942  0.57  7.26           C
ATOM    593  O  AILE A  47       4.613  -0.533  19.869  0.43  6.75           O
ATOM    594  O  BILE A  47       4.479  -0.246  19.759  0.57  7.43           O
ATOM    595  CB AILE A  47       6.425  -3.222  19.604  0.43  5.48           C
ATOM    596  CB BILE A  47       5.831  -2.980  20.200  0.57  9.47           C
ATOM    597  CG1AILE A  47       5.758  -4.362  18.855  0.43  6.55           C
ATOM    598  CG2AILE A  47       5.883  -3.125  21.054  0.43  7.58           C
ATOM    599  CG1BILE A  47       6.924  -3.968  20.375  0.57 11.77           C
ATOM    600  CG2BILE A  47       4.470  -3.674  20.022  0.57 10.03           C
ATOM    601  CD1AILE A  47       6.089  -5.741  19.449  0.43  8.26           C
ATOM    602  CD1BILE A  47       6.875  -5.047  19.327  0.57 14.99           C
ATOM    603  H  AILE A  47       7.113  -0.400  20.101  0.43  6.66           H
ATOM    604  H  BILE A  47       6.916  -0.263  19.869  0.57  9.91           H
ATOM    605  HA AILE A  47       6.596  -2.008  17.932  0.43  7.15           H
ATOM    606  HB AILE A  47       7.375  -3.453  19.675  0.43  6.57           H
ATOM    607  HA BILE A  47       6.296  -2.344  18.235  0.57  9.07           H
ATOM    608  HB BILE A  47       5.774  -2.489  21.046  0.57 11.37           H
ATOM    609 1HG1AILE A  47       4.796  -4.232  18.873  0.43  7.86           H
ATOM    610 2HG1AILE A  47       6.042  -4.340  17.928  0.43  7.86           H
ATOM    611 1HG2AILE A  47       4.923  -3.103  21.036  0.43 11.37           H
ATOM    612 2HG2AILE A  47       6.214  -2.324  21.466  0.43 11.37           H
ATOM    613 3HG2AILE A  47       6.176  -3.889  21.557  0.43 11.37           H
ATOM    614 1HD1AILE A  47       6.967  -5.720  19.837  0.43 12.39           H
ATOM    615 2HD1AILE A  47       6.061  -6.403  18.755  0.43 12.39           H
ATOM    616 3HD1AILE A  47       5.445  -5.960  20.127  0.43 12.39           H
ATOM    617  N  AGLU A  48       4.183  -1.677  17.927  0.43  8.53           N
ATOM    618  N  BGLU A  48       4.029  -1.492  17.910  0.57  6.59           N
ATOM    619  CA AGLU A  48       2.782  -1.342  17.769  0.43  8.84           C
ATOM    620  CA BGLU A  48       2.627  -1.161  17.832  0.57  6.41           C
ATOM    621  C  AGLU A  48       2.021  -2.684  17.712  0.43  9.00           C
ATOM    622  C  BGLU A  48       1.875  -2.490  17.750  0.57  6.52           C
ATOM    623  O  AGLU A  48       2.339  -3.506  16.861  0.43 10.53           O
ATOM    624  O  BGLU A  48       2.142  -3.280  16.833  0.57  6.46           O
ATOM    625  CB AGLU A  48       2.536  -0.474  16.522  0.43 11.58           C
ATOM    626  CB BGLU A  48       2.388  -0.298  16.570  0.57  6.68           C
ATOM    627  CG AGLU A  48       1.124   0.116  16.434  0.43 10.04           C
ATOM    628  CG BGLU A  48       0.941   0.141  16.385  0.57  7.87           C
ATOM    629  CD AGLU A  48       0.722   0.700  15.100  0.43 12.37           C
ATOM    630  CD BGLU A  48       0.665   0.773  15.019  0.57  8.64           C
ATOM    631  OE1AGLU A  48      -0.099   1.639  15.053  0.43 16.96           O
ATOM    632  OE2AGLU A  48       1.242   0.312  14.045  0.43 17.28           O
ATOM    633  OE1BGLU A  48      -0.187   1.669  14.997  0.57  8.64           O
ATOM    634  OE2BGLU A  48       1.327   0.327  14.061  0.57  7.62           O
ATOM    635  H  AGLU A  48       4.541  -2.176  17.325  0.43 10.24           H
ATOM    636  H  BGLU A  48       4.384  -1.952  17.275  0.57  7.91           H
ATOM    637  HA AGLU A  48       2.486  -0.846  18.560  0.43 10.61           H
ATOM    638 1HB AGLU A  48       3.178   0.253  16.517  0.43 13.90           H
ATOM    639 2HB AGLU A  48       2.698  -1.013  15.731  0.43 13.90           H
ATOM    640  HA BGLU A  48       2.353  -0.668  18.633  0.57  7.69           H
ATOM    641 1HB BGLU A  48       2.949   0.492  16.620  0.57  8.02           H
ATOM    642 2HB BGLU A  48       2.662  -0.804  15.789  0.57  8.02           H
ATOM    643 1HG AGLU A  48       0.489  -0.581  16.663  0.43 12.05           H
ATOM    644 2HG AGLU A  48       1.044   0.812  17.105  0.43 12.05           H
ATOM    645 1HG BGLU A  48       0.363  -0.629  16.497  0.57  9.44           H
ATOM    646 2HG BGLU A  48       0.717   0.782  17.078  0.57  9.44           H
ATOM    647  N  ALEU A  49       1.063  -2.773  18.626  0.43  7.95           N
ATOM    648  N  BLEU A  49       0.950  -2.745  18.685  0.57  7.82           N
ATOM    649  CA ALEU A  49       0.361  -3.997  18.927  0.43  8.94           C
ATOM    650  CA BLEU A  49       0.244  -4.002  18.742  0.57  8.91           C
ATOM    651  C  ALEU A  49      -1.156  -3.798  18.866  0.43  7.99           C
ATOM    652  C  BLEU A  49      -1.259  -3.726  18.574  0.57  8.27           C
ATOM    653  O  ALEU A  49      -1.687  -2.932  19.549  0.43 10.12           O
ATOM    654  O  BLEU A  49      -1.730  -2.772  19.182  0.57  8.63           O
ATOM    655  CB ALEU A  49       0.745  -4.476  20.348  0.43  8.22           C
ATOM    656  CB BLEU A  49       0.239  -4.719  20.113  0.57 13.82           C
ATOM    657  CG ALEU A  49       0.285  -5.900  20.668  0.43  7.36           C
ATOM    658  CG BLEU A  49       1.442  -5.357  20.635  0.57 15.19           C
ATOM    659  CD1ALEU A  49       1.222  -6.902  20.032  0.43 10.50           C
ATOM    660  CD2ALEU A  49       0.164  -6.077  22.177  0.43 11.20           C
ATOM    661  CD1BLEU A  49       1.148  -6.207  21.864  0.57 15.79           C
ATOM    662  CD2BLEU A  49       2.127  -6.202  19.530  0.57 15.66           C
ATOM    663  H  ALEU A  49       0.849  -2.063  19.062  0.43  9.54           H
ATOM    664  H  BLEU A  49       0.770  -2.140  19.269  0.57  9.38           H
ATOM    665  HA ALEU A  49       0.621  -4.683  18.277  0.43 10.73           H
ATOM    666 1HB ALEU A  49       1.710  -4.431  20.442  0.43  9.86           H
ATOM    667 2HB ALEU A  49       0.358  -3.869  20.997  0.43  9.86           H
ATOM    668  HA BLEU A  49       0.563  -4.606  18.039  0.57 10.69           H
ATOM    669  HG ALEU A  49      -0.604  -6.026  20.276  0.43  8.83           H
ATOM    670 1HD2ALEU A  49       0.117  -7.013  22.387  0.43 16.80           H
ATOM    671 2HD2ALEU A  49      -0.632  -5.640  22.488  0.43 16.80           H
ATOM    672 3HD2ALEU A  49       0.930  -5.692  22.608  0.43 16.80           H
ATOM    673  N  AASP A  50      -1.876  -4.637  18.115  0.43  8.21           N
ATOM    674  N  BASP A  50      -1.980  -4.616  17.931  0.57  8.48           N
ATOM    675  CA AASP A  50      -3.323  -4.577  18.138  0.43  7.32           C
ATOM    676  CA BASP A  50      -3.426  -4.572  17.973  0.57  9.28           C
ATOM    677  C  AASP A  50      -3.803  -5.089  19.490  0.43  8.39           C
ATOM    678  C  BASP A  50      -3.888  -5.051  19.339  0.57  8.29           C
ATOM    679  O  AASP A  50      -3.471  -6.180  19.949  0.43  8.70           O
ATOM    680  O  BASP A  50      -3.555  -6.167  19.751  0.57  9.17           O
ATOM    681  CB AASP A  50      -3.939  -5.425  17.006  0.43  8.05           C
ATOM    682  CB BASP A  50      -3.901  -5.462  16.813  0.57 10.63           C
ATOM    683  CG AASP A  50      -5.423  -5.160  16.905  0.43  8.95           C
ATOM    684  CG BASP A  50      -5.404  -5.425  16.690  0.57 11.87           C
ATOM    685  OD1AASP A  50      -5.813  -4.170  16.256  0.43 14.44           O
ATOM    686  OD2AASP A  50      -6.244  -5.831  17.534  0.43 10.43           O
ATOM    687  OD1BASP A  50      -5.807  -4.725  15.728  0.57 23.46           O
ATOM    688  OD2BASP A  50      -6.157  -6.055  17.448  0.57 19.96           O
ATOM    689  H  AASP A  50      -1.478  -5.214  17.616  0.43  9.85           H
ATOM    690  H  BASP A  50      -1.587  -5.234  17.480  0.57 10.17           H
ATOM    691  HA AASP A  50      -3.606  -3.645  18.030  0.43  8.78           H
ATOM    692 1HB AASP A  50      -3.511  -5.204  16.164  0.43  9.65           H
ATOM    693 2HB AASP A  50      -3.788  -6.366  17.184  0.43  9.65           H
ATOM    694  HA BASP A  50      -3.731  -3.652  17.827  0.57 11.13           H
ATOM    695 1HB BASP A  50      -3.501  -5.155  15.984  0.57 12.76           H
ATOM    696 2HB BASP A  50      -3.612  -6.375  16.967  0.57 12.76           H
ATOM    697  N   LEU A  51      -4.650  -4.250  20.112  1.00  8.14           N
ATOM    698  CA  LEU A  51      -5.045  -4.578  21.453  1.00  8.36           C
ATOM    699  C   LEU A  51      -5.940  -5.823  21.488  1.00  9.05           C
ATOM    700  O   LEU A  51      -5.806  -6.653  22.373  1.00 10.71           O
ATOM    701  CB  LEU A  51      -5.754  -3.374  22.087  1.00  8.69           C
ATOM    702  CG  LEU A  51      -6.175  -3.545  23.553  1.00  8.79           C
ATOM    703  CD1 LEU A  51      -5.002  -3.786  24.461  1.00 10.51           C
ATOM    704  CD2 LEU A  51      -6.907  -2.269  23.979  1.00 11.55           C
ATOM    705  H   LEU A  51      -4.944  -3.543  19.721  1.00  9.77           H
ATOM    706  HA  LEU A  51      -4.237  -4.767  21.974  1.00 10.03           H
ATOM    707 1HB  LEU A  51      -5.165  -2.606  22.026  1.00 10.43           H
ATOM    708 2HB  LEU A  51      -6.546  -3.175  21.563  1.00 10.43           H
ATOM    709  HG  LEU A  51      -6.792  -4.303  23.621  1.00 10.55           H
ATOM    710 1HD1 LEU A  51      -4.352  -3.091  24.336  1.00 15.76           H
ATOM    711 2HD1 LEU A  51      -4.606  -4.636  24.252  1.00 15.76           H
ATOM    712 3HD1 LEU A  51      -5.298  -3.787  25.374  1.00 15.76           H
ATOM    713 1HD2 LEU A  51      -7.193  -2.354  24.891  1.00 17.32           H
ATOM    714 2HD2 LEU A  51      -7.672  -2.136  23.415  1.00 17.32           H
ATOM    715 3HD2 LEU A  51      -6.315  -1.518  23.897  1.00 17.32           H
ATOM    716  N   ASN A  52      -6.878  -5.896  20.571  1.00  9.36           N
ATOM    717  CA  ASN A  52      -7.821  -7.018  20.537  1.00 10.06           C
ATOM    718  C   ASN A  52      -7.102  -8.321  20.154  1.00  9.67           C
ATOM    719  O   ASN A  52      -7.298  -9.323  20.858  1.00 11.40           O
ATOM    720  CB  ASN A  52      -8.944  -6.684  19.528  1.00 10.50           C
ATOM    721  CG  ASN A  52      -9.941  -7.807  19.394  1.00 10.81           C
ATOM    722  ND2 ASN A  52     -10.023  -8.400  18.243  1.00 11.36           N
ATOM    723  OD1 ASN A  52     -10.618  -8.141  20.401  1.00 12.39           O
ATOM    724  H   ASN A  52      -6.941  -5.274  19.980  1.00 11.23           H
ATOM    725  HA  ASN A  52      -8.217  -7.126  21.427  1.00 12.07           H
ATOM    726 1HB  ASN A  52      -9.406  -5.882  19.819  1.00 12.60           H
ATOM    727 2HB  ASN A  52      -8.550  -6.503  18.661  1.00 12.60           H
ATOM    728 1HD2 ASN A  52     -10.563  -9.061  18.138  1.00 13.63           H
ATOM    729 2HD2 ASN A  52      -9.537  -8.132  17.586  1.00 13.63           H
ATOM    730  N   SER A  53      -6.370  -8.350  19.066  1.00  9.88           N
ATOM    731  CA  SER A  53      -5.868  -9.577  18.508  1.00 10.12           C
ATOM    732  C   SER A  53      -4.486  -9.981  18.984  1.00 10.27           C
ATOM    733  O   SER A  53      -4.070 -11.112  18.804  1.00 11.31           O
ATOM    734  CB  SER A  53      -5.797  -9.529  16.998  1.00 12.03           C
ATOM    735  OG  SER A  53      -4.742  -8.628  16.626  1.00 11.13           O
ATOM    736  H   SER A  53      -6.183  -7.609  18.672  1.00 11.86           H
ATOM    737  HA  SER A  53      -6.490 -10.293  18.754  1.00 12.15           H
ATOM    738 1HB  SER A  53      -5.617 -10.415  16.645  1.00 14.43           H
ATOM    739 2HB  SER A  53      -6.641  -9.220  16.635  1.00 14.43           H
ATOM    740  HG  SER A  53      -4.768  -8.496  15.817  1.00 16.69           H
ATOM    741  N  AGLY A  54      -3.757  -9.017  19.606  0.38  8.03           N
ATOM    742  N  BGLY A  54      -3.694  -8.989  19.484  0.62 11.28           N
ATOM    743  CA AGLY A  54      -2.414  -9.301  19.982  0.38  7.44           C
ATOM    744  CA BGLY A  54      -2.317  -9.123  19.754  0.62 12.22           C
ATOM    745  C  AGLY A  54      -1.402  -9.253  18.840  0.38  8.93           C
ATOM    746  C  BGLY A  54      -1.370  -9.106  18.549  0.62 11.14           C
ATOM    747  O  AGLY A  54      -0.244  -9.639  19.030  0.38  8.99           O
ATOM    748  O  BGLY A  54      -0.162  -9.280  18.634  0.62 16.11           O
ATOM    749  H  AGLY A  54      -4.103  -8.247  19.770  0.38  9.64           H
ATOM    750  H  BGLY A  54      -4.061  -8.228  19.645  0.62 13.54           H
ATOM    751 1HA AGLY A  54      -2.143  -8.663  20.662  0.38  8.93           H
ATOM    752 2HA AGLY A  54      -2.386 -10.184  20.383  0.38  8.93           H
ATOM    753 1HA BGLY A  54      -2.056  -8.404  20.352  0.62 14.67           H
ATOM    754 2HA BGLY A  54      -2.183  -9.957  20.231  0.62 14.67           H
ATOM    755  N  ALYS A  55      -1.774  -8.801  17.663  0.38  7.51           N
ATOM    756  N  BLYS A  55      -1.927  -8.858  17.391  0.62  9.78           N
ATOM    757  CA ALYS A  55      -0.865  -8.797  16.514  0.38  8.41           C
ATOM    758  CA BLYS A  55      -1.074  -8.844  16.197  0.62  9.49           C
ATOM    759  C  ALYS A  55       0.120  -7.623  16.622  0.38  7.15           C
ATOM    760  C  BLYS A  55      -0.007  -7.746  16.307  0.62  8.76           C
ATOM    761  O  ALYS A  55      -0.286  -6.479  16.822  0.38  7.27           O
ATOM    762  O  BLYS A  55      -0.283  -6.592  16.565  0.62 10.52           O
ATOM    763  CB ALYS A  55      -1.635  -8.717  15.217  0.38 10.30           C
ATOM    764  CB BLYS A  55      -1.928  -8.579  15.003  0.62 10.61           C
ATOM    765  CG ALYS A  55      -0.925  -8.646  13.860  0.38  9.76           C
ATOM    766  CG BLYS A  55      -1.110  -8.554  13.677  0.62 17.84           C
ATOM    767  CD ALYS A  55      -0.343  -9.938  13.323  0.38 13.72           C
ATOM    768  CD BLYS A  55      -2.036  -8.324  12.512  0.62 18.64           C
ATOM    769  CE ALYS A  55       0.202  -9.817  11.926  0.38 17.73           C
ATOM    770  CE BLYS A  55      -1.387  -7.661  11.309  0.62 36.34           C
ATOM    771  NZ ALYS A  55       0.808 -11.138  11.515  0.38 22.26           N
ATOM    772  NZ BLYS A  55      -2.239  -6.988  10.269  0.62 33.30           N
ATOM    773  H  ALYS A  55      -2.574  -8.500  17.565  0.38  9.01           H
ATOM    774  H  BLYS A  55      -2.772  -8.707  17.331  0.62 11.74           H
ATOM    775  HA ALYS A  55      -0.354  -9.633  16.521  0.38 10.09           H
ATOM    776 1HB ALYS A  55      -2.220  -9.489  15.188  0.38 12.36           H
ATOM    777 2HB ALYS A  55      -2.206  -7.936  15.276  0.38 12.36           H
ATOM    778  HA BLYS A  55      -0.637  -9.716  16.098  0.62 11.39           H
ATOM    779 1HB BLYS A  55      -2.611  -9.265  14.942  0.62 12.73           H
ATOM    780 2HB BLYS A  55      -2.375  -7.725  15.116  0.62 12.73           H
ATOM    781 1HG ALYS A  55      -1.557  -8.307  13.207  0.38 11.71           H
ATOM    782 2HG ALYS A  55      -0.207  -7.998  13.929  0.38 11.71           H
ATOM    783 1HG BLYS A  55      -0.448  -7.846  13.714  0.62 21.41           H
ATOM    784 2HG BLYS A  55      -0.645  -9.398  13.564  0.62 21.41           H
ATOM    785  N  AILE A  56       1.412  -7.917  16.395  0.38  8.44           N
ATOM    786  N  BILE A  56       1.258  -8.094  16.014  0.62  9.50           N
ATOM    787  CA AILE A  56       2.398  -6.847  16.212  0.38  7.19           C
ATOM    788  CA BILE A  56       2.322  -7.092  15.897  0.62  8.60           C
ATOM    789  C  AILE A  56       2.223  -6.304  14.791  0.38  8.49           C
ATOM    790  C  BILE A  56       2.109  -6.358  14.563  0.62  8.85           C
ATOM    791  O  AILE A  56       2.435  -7.058  13.827  0.38 10.01           O
ATOM    792  O  BILE A  56       2.211  -6.942  13.477  0.62 11.16           O
ATOM    793  CB AILE A  56       3.826  -7.340  16.474  0.38 11.81           C
ATOM    794  CB BILE A  56       3.724  -7.683  16.035  0.62  9.19           C
ATOM    795  CG1AILE A  56       4.010  -7.785  17.933  0.38 11.88           C
ATOM    796  CG2AILE A  56       4.811  -6.273  16.029  0.38 10.23           C
ATOM    797  CG1BILE A  56       3.945  -8.346  17.396  0.62 10.21           C
ATOM    798  CG2BILE A  56       4.762  -6.620  15.727  0.62 10.13           C
ATOM    799  CD1AILE A  56       5.278  -8.626  18.071  0.38 15.07           C
ATOM    800  CD1BILE A  56       5.265  -9.149  17.422  0.62 12.57           C
ATOM    801  H  AILE A  56       1.662  -8.739  16.356  0.38 10.13           H
ATOM    802  H  BILE A  56       1.448  -8.924  15.892  0.62 11.40           H
ATOM    803  HA AILE A  56       2.197  -6.128  16.847  0.38  8.63           H
ATOM    804  HB AILE A  56       3.972  -8.126  15.908  0.38 14.17           H
ATOM    805  HA BILE A  56       2.200  -6.440  16.619  0.62 10.33           H
ATOM    806  HB BILE A  56       3.813  -8.381  15.353  0.62 11.02           H
ATOM    807 1HG1AILE A  56       4.072  -7.005  18.506  0.38 14.25           H
ATOM    808 2HG1AILE A  56       3.241  -8.306  18.213  0.38 14.25           H
ATOM    809 1HG2AILE A  56       4.600  -5.442  16.463  0.38 15.35           H
ATOM    810 2HG2AILE A  56       4.753  -6.160  15.077  0.38 15.35           H
ATOM    811 3HG2AILE A  56       5.702  -6.540  16.266  0.38 15.35           H
ATOM    812 1HG1BILE A  56       3.969  -7.664  18.085  0.62 12.25           H
ATOM    813 2HG1BILE A  56       3.203  -8.940  17.588  0.62 12.25           H
ATOM    814 1HG2BILE A  56       4.769  -5.967  16.431  0.62 15.20           H
ATOM    815 2HG2BILE A  56       4.546  -6.192  14.896  0.62 15.20           H
ATOM    816 3HG2BILE A  56       5.629  -7.029  15.662  0.62 15.20           H
ATOM    817 1HD1AILE A  56       5.141  -9.482  17.658  0.38 22.60           H
ATOM    818 2HD1AILE A  56       5.480  -8.750  19.002  0.38 22.60           H
ATOM    819 3HD1AILE A  56       6.009  -8.176  17.642  0.38 22.60           H
ATOM    820 1HD1BILE A  56       5.081 -10.074  17.244  0.62 18.85           H
ATOM    821 2HD1BILE A  56       5.673  -9.065  18.287  0.62 18.85           H
ATOM    822 3HD1BILE A  56       5.861  -8.806  16.752  0.62 18.85           H
ATOM    823  N  ALEU A  57       1.845  -5.059  14.596  0.38  7.10           N
ATOM    824  N  BLEU A  57       1.797  -5.068  14.723  0.62  8.74           N
ATOM    825  CA ALEU A  57       1.635  -4.335  13.362  0.38  7.97           C
ATOM    826  CA BLEU A  57       1.546  -4.290  13.507  0.62  8.44           C
ATOM    827  C  ALEU A  57       2.925  -3.763  12.796  0.38  7.32           C
ATOM    828  C  BLEU A  57       2.867  -3.748  12.943  0.62  8.82           C
ATOM    829  O  ALEU A  57       3.234  -3.797  11.599  0.38  8.17           O
ATOM    830  O  BLEU A  57       2.954  -3.650  11.681  0.62  8.70           O
ATOM    831  CB ALEU A  57       0.633  -3.205  13.610  0.38  8.27           C
ATOM    832  CB BLEU A  57       0.555  -3.178  13.790  0.62  8.59           C
ATOM    833  CG ALEU A  57      -0.744  -3.680  14.114  0.38  8.16           C
ATOM    834  CG BLEU A  57      -0.771  -3.670  14.383  0.62 10.57           C
ATOM    835  CD1ALEU A  57      -1.622  -2.452  14.359  0.38 10.97           C
ATOM    836  CD2ALEU A  57      -1.370  -4.672  13.145  0.38  9.66           C
ATOM    837  CD1BLEU A  57      -1.688  -2.501  14.778  0.62 12.37           C
ATOM    838  CD2BLEU A  57      -1.539  -4.589  13.443  0.62 10.93           C
ATOM    839  H  ALEU A  57       1.700  -4.607  15.313  0.38  8.52           H
ATOM    840  H  BLEU A  57       1.746  -4.712  15.504  0.62 10.49           H
ATOM    841  HA ALEU A  57       1.252  -4.951  12.703  0.38  9.57           H
ATOM    842 1HB ALEU A  57       1.009  -2.593  14.262  0.38  9.92           H
ATOM    843 2HB ALEU A  57       0.509  -2.713  12.783  0.38  9.92           H
ATOM    844  HA BLEU A  57       1.151  -4.887  12.838  0.62 10.13           H
ATOM    845 1HB BLEU A  57       0.959  -2.549  14.407  0.62 10.31           H
ATOM    846 2HB BLEU A  57       0.372  -2.704  12.964  0.62 10.31           H
ATOM    847  HG ALEU A  57      -0.612  -4.135  14.971  0.38  9.79           H
ATOM    848  HG BLEU A  57      -0.566  -4.178  15.196  0.62 12.68           H
ATOM    849 1HD1ALEU A  57      -1.497  -1.821  13.647  0.38 16.46           H
ATOM    850 2HD1ALEU A  57      -1.377  -2.045  15.194  0.38 16.46           H
ATOM    851 3HD1ALEU A  57      -2.544  -2.719  14.392  0.38 16.46           H
ATOM    852 1HD2ALEU A  57      -2.298  -4.457  13.022  0.38 14.49           H
ATOM    853 2HD2ALEU A  57      -1.292  -5.560  13.502  0.38 14.49           H
ATOM    854 3HD2ALEU A  57      -0.916  -4.626  12.301  0.38 14.49           H
ATOM    855 1HD1BLEU A  57      -1.930  -2.004  13.993  0.62 18.55           H
ATOM    856 2HD1BLEU A  57      -1.226  -1.925  15.392  0.62 18.55           H
ATOM    857 3HD1BLEU A  57      -2.482  -2.843  15.197  0.62 18.55           H
ATOM    858 1HD2BLEU A  57      -2.348  -4.879  13.869  0.62 16.39           H
ATOM    859 2HD2BLEU A  57      -0.998  -5.353  13.229  0.62 16.39           H
ATOM    860 3HD2BLEU A  57      -1.754  -4.114  12.637  0.62 16.39           H
ATOM    861  N  AGLU A  58       3.700  -3.094  13.663  0.38  8.21           N
ATOM    862  N  BGLU A  58       3.817  -3.408  13.782  0.62  7.32           N
ATOM    863  CA AGLU A  58       5.042  -2.633  13.319  0.38  8.93           C
ATOM    864  CA BGLU A  58       5.113  -2.825  13.334  0.62  6.80           C
ATOM    865  C  AGLU A  58       5.879  -2.818  14.586  0.38  8.20           C
ATOM    866  C  BGLU A  58       6.078  -2.932  14.509  0.62  6.23           C
ATOM    867  O  AGLU A  58       5.358  -2.819  15.687  0.38  7.73           O
ATOM    868  O  BGLU A  58       5.663  -2.874  15.664  0.62  6.53           O
ATOM    869  CB AGLU A  58       5.248  -1.198  12.884  0.38  8.22           C
ATOM    870  CB BGLU A  58       4.867  -1.392  12.928  0.62  8.48           C
ATOM    871  CG AGLU A  58       4.380  -0.882  11.726  0.38  7.55           C
ATOM    872  CG BGLU A  58       5.719  -0.869  11.803  0.62  9.37           C
ATOM    873  CD AGLU A  58       4.639  -1.529  10.367  0.38  7.84           C
ATOM    874  CD BGLU A  58       5.338  -1.475  10.456  0.62 10.35           C
ATOM    875  OE1AGLU A  58       5.658  -2.251  10.289  0.38  9.30           O
ATOM    876  OE2AGLU A  58       3.819  -1.307   9.421  0.38  9.18           O
ATOM    877  OE1BGLU A  58       6.009  -2.461  10.090  0.62 11.06           O
ATOM    878  OE2BGLU A  58       4.363  -1.082   9.803  0.62 10.43           O
ATOM    879  H  AGLU A  58       3.395  -2.930  14.450  0.38  9.85           H
ATOM    880  H  BGLU A  58       3.686  -3.527  14.623  0.62  8.78           H
ATOM    881  HA AGLU A  58       5.401  -3.222  12.622  0.38 10.72           H
ATOM    882 1HB AGLU A  58       5.038  -0.602  13.620  0.38  9.87           H
ATOM    883 2HB AGLU A  58       6.177  -1.062  12.642  0.38  9.87           H
ATOM    884  HA BGLU A  58       5.461  -3.332  12.571  0.62  8.15           H
ATOM    885 1HB BGLU A  58       3.936  -1.304  12.670  0.62 10.18           H
ATOM    886 2HB BGLU A  58       5.007  -0.827  13.704  0.62 10.18           H
ATOM    887 1HG AGLU A  58       3.471  -1.102  11.980  0.38  9.06           H
ATOM    888 2HG AGLU A  58       4.412   0.079  11.597  0.38  9.06           H
ATOM    889 1HG BGLU A  58       5.626   0.095  11.755  0.62 11.24           H
ATOM    890 2HG BGLU A  58       6.650  -1.069  11.990  0.62 11.24           H
ATOM    891  N  ASER A  59       7.150  -2.923  14.262  0.38  9.28           N
ATOM    892  N  BSER A  59       7.369  -3.024  14.249  0.62  6.93           N
ATOM    893  CA ASER A  59       8.169  -3.038  15.285  0.38  8.31           C
ATOM    894  CA BSER A  59       8.320  -3.066  15.361  0.62  7.22           C
ATOM    895  C  ASER A  59       9.524  -2.563  14.781  0.38  7.37           C
ATOM    896  C  BSER A  59       9.686  -2.553  14.953  0.62  6.69           C
ATOM    897  O  ASER A  59       9.794  -2.577  13.585  0.38  7.05           O
ATOM    898  O  BSER A  59      10.050  -2.446  13.788  0.62  7.53           O
ATOM    899  CB ASER A  59       8.225  -4.502  15.731  0.38 11.47           C
ATOM    900  CB BSER A  59       8.471  -4.497  15.866  0.62  7.41           C
ATOM    901  OG ASER A  59       8.803  -5.346  14.740  0.38 14.41           O
ATOM    902  OG BSER A  59       9.184  -5.316  14.950  0.62  7.88           O
ATOM    903  H  ASER A  59       7.379  -2.924  13.433  0.38 11.14           H
ATOM    904  H  BSER A  59       7.648  -3.058  13.436  0.62  8.32           H
ATOM    905  HA ASER A  59       7.908  -2.486  16.051  0.38  9.97           H
ATOM    906 1HB ASER A  59       8.746  -4.566  16.547  0.38 13.76           H
ATOM    907 2HB ASER A  59       7.326  -4.810  15.927  0.38 13.76           H
ATOM    908  HA BSER A  59       7.978  -2.507  16.091  0.62  8.66           H
ATOM    909 1HB BSER A  59       8.939  -4.487  16.716  0.62  8.89           H
ATOM    910 2HB BSER A  59       7.591  -4.877  16.015  0.62  8.89           H
ATOM    911  HG ASER A  59       9.599  -5.167  14.658  0.38 21.62           H
ATOM    912  HG BSER A  59       9.812  -4.893  14.637  0.62 11.82           H
ATOM    913  N  APHE A  60      10.345  -2.176  15.752  0.38  8.01           N
ATOM    914  N  BPHE A  60      10.527  -2.339  15.972  0.62  6.32           N
ATOM    915  CA APHE A  60      11.742  -1.783  15.602  0.38  9.24           C
ATOM    916  CA BPHE A  60      11.946  -2.041  15.693  0.62  6.49           C
ATOM    917  C  APHE A  60      12.471  -2.215  16.875  0.38  8.45           C
ATOM    918  C  BPHE A  60      12.697  -2.430  16.975  0.62  6.48           C
ATOM    919  O  APHE A  60      12.214  -1.754  18.009  0.38 10.05           O
ATOM    920  O  BPHE A  60      12.254  -2.035  18.068  0.62  6.69           O
ATOM    921  CB APHE A  60      11.853  -0.294  15.385  0.38  9.05           C
ATOM    922  CB BPHE A  60      12.180  -0.577  15.365  0.62  7.27           C
ATOM    923  CG APHE A  60      13.080   0.235  14.706  0.38 10.04           C
ATOM    924  CG BPHE A  60      13.599  -0.273  15.010  0.62  7.06           C
ATOM    925  CD1APHE A  60      13.104   0.430  13.352  0.38 15.09           C
ATOM    926  CD2APHE A  60      14.184   0.574  15.480  0.38 12.50           C
ATOM    927  CD1BPHE A  60      14.220  -0.881  13.912  0.62  7.64           C
ATOM    928  CD2BPHE A  60      14.298   0.675  15.765  0.62  7.64           C
ATOM    929  CE1APHE A  60      14.241   0.985  12.803  0.38 19.05           C
ATOM    930  CE2APHE A  60      15.329   1.135  14.944  0.38 16.33           C
ATOM    931  CE1BPHE A  60      15.517  -0.578  13.612  0.62  8.46           C
ATOM    932  CE2BPHE A  60      15.616   0.981  15.425  0.62  8.39           C
ATOM    933  CZ APHE A  60      15.293   1.338  13.595  0.38 17.94           C
ATOM    934  CZ BPHE A  60      16.220   0.366  14.363  0.62  8.60           C
ATOM    935  H  APHE A  60      10.020  -2.154  16.548  0.38  9.61           H
ATOM    936  H  BPHE A  60      10.243  -2.376  16.783  0.62  7.58           H
ATOM    937  HA APHE A  60      12.129  -2.251  14.833  0.38 11.09           H
ATOM    938 1HB APHE A  60      11.083  -0.013  14.866  0.38 10.86           H
ATOM    939 2HB APHE A  60      11.786   0.137  16.252  0.38 10.86           H
ATOM    940  HA BPHE A  60      12.258  -2.597  14.949  0.62  7.78           H
ATOM    941 1HB BPHE A  60      11.609  -0.325  14.623  0.62  8.73           H
ATOM    942 2HB BPHE A  60      11.925  -0.038  16.131  0.62  8.73           H
ATOM    943  HD2BPHE A  60      13.888   1.096  16.486  0.62  9.17           H
ATOM    944  HE2BPHE A  60      16.088   1.608  15.925  0.62 10.07           H
ATOM    945  N  AARG A  61      13.438  -3.099  16.718  0.38  8.51           N
ATOM    946  N  BARG A  61      13.740  -3.224  16.846  0.62  6.47           N
ATOM    947  CA AARG A  61      14.211  -3.660  17.840  0.38  8.15           C
ATOM    948  CA BARG A  61      14.454  -3.801  18.003  0.62  7.10           C
ATOM    949  C  AARG A  61      13.272  -4.325  18.846  0.38  9.60           C
ATOM    950  C  BARG A  61      13.476  -4.344  19.058  0.62  7.12           C
ATOM    951  O  AARG A  61      13.414  -4.066  20.046  0.38 11.17           O
ATOM    952  O  BARG A  61      13.651  -4.135  20.258  0.62  7.51           O
ATOM    953  CB AARG A  61      15.153  -2.627  18.495  0.38  7.06           C
ATOM    954  CB BARG A  61      15.439  -2.817  18.616  0.62  7.32           C
ATOM    955  CG AARG A  61      16.089  -1.993  17.467  0.38  7.45           C
ATOM    956  CG BARG A  61      16.424  -2.257  17.604  0.62  7.39           C
ATOM    957  CD AARG A  61      17.109  -1.058  18.130  0.38  9.58           C
ATOM    958  CD BARG A  61      17.430  -1.371  18.273  0.62  7.34           C
ATOM    959  NE AARG A  61      17.932  -0.341  17.122  0.38 11.74           N
ATOM    960  NE BARG A  61      18.388  -0.725  17.392  0.62  7.85           N
ATOM    961  CZ AARG A  61      18.961  -0.847  16.476  0.38 12.47           C
ATOM    962  CZ BARG A  61      19.488  -1.318  16.948  0.62 10.70           C
ATOM    963  NH1AARG A  61      19.406  -2.083  16.669  0.38 13.15           N
ATOM    964  NH2AARG A  61      19.609  -0.076  15.580  0.38 15.15           N
ATOM    965  NH1BARG A  61      19.757  -2.575  17.187  0.62 13.46           N
ATOM    966  NH2BARG A  61      20.324  -0.618  16.190  0.62 13.79           N
ATOM    967  H  AARG A  61      13.627  -3.361  15.921  0.38 10.21           H
ATOM    968  H  BARG A  61      14.018  -3.415  16.055  0.62  7.77           H
ATOM    969  HA AARG A  61      14.778  -4.368  17.469  0.38  9.79           H
ATOM    970 1HB AARG A  61      14.624  -1.933  18.918  0.38  8.48           H
ATOM    971 2HB AARG A  61      15.680  -3.063  19.182  0.38  8.48           H
ATOM    972  HA BARG A  61      14.973  -4.563  17.671  0.62  8.52           H
ATOM    973 1HB BARG A  61      14.946  -2.084  19.016  0.62  8.79           H
ATOM    974 2HB BARG A  61      15.932  -3.264  19.322  0.62  8.79           H
ATOM    975 1HG AARG A  61      16.559  -2.692  16.987  0.38  8.94           H
ATOM    976 2HG AARG A  61      15.564  -1.490  16.824  0.38  8.94           H
ATOM    977 1HG BARG A  61      16.882  -2.987  17.159  0.62  8.87           H
ATOM    978 2HG BARG A  61      15.943  -1.750  16.931  0.62  8.87           H
ATOM    979 1HD AARG A  61      16.641  -0.411  18.680  0.38 11.49           H
ATOM    980 2HD AARG A  61      17.691  -1.577  18.707  0.38 11.49           H
ATOM    981 1HD BARG A  61      16.953  -0.682  18.762  0.62  8.81           H
ATOM    982 2HD BARG A  61      17.920  -1.900  18.921  0.62  8.81           H
ATOM    983  N  APRO A  62      12.333  -5.199  18.458  0.38  9.31           N
ATOM    984  N  BPRO A  62      12.448  -5.110  18.644  0.62  7.38           N
ATOM    985  CA APRO A  62      11.296  -5.687  19.358  0.38  8.35           C
ATOM    986  CA BPRO A  62      11.421  -5.425  19.629  0.62  8.16           C
ATOM    987  C  APRO A  62      11.780  -6.512  20.539  0.38  8.47           C
ATOM    988  C  BPRO A  62      11.845  -6.420  20.715  0.62  7.82           C
ATOM    989  O  APRO A  62      11.083  -6.552  21.582  0.38  7.62           O
ATOM    990  O  BPRO A  62      11.160  -6.456  21.760  0.62  8.71           O
ATOM    991  CB APRO A  62      10.430  -6.560  18.422  0.38  8.00           C
ATOM    992  CB BPRO A  62      10.306  -6.033  18.783  0.62  8.96           C
ATOM    993  CG APRO A  62      11.355  -7.014  17.341  0.38  7.28           C
ATOM    994  CG BPRO A  62      11.016  -6.607  17.583  0.62  8.46           C
ATOM    995  CD APRO A  62      12.218  -5.764  17.093  0.38  9.83           C
ATOM    996  CD BPRO A  62      12.122  -5.615  17.304  0.62  7.80           C
ATOM    997  HA APRO A  62      10.765  -4.931  19.684  0.38 10.01           H
ATOM    998 1HB APRO A  62      10.065  -7.320  18.902  0.38  9.59           H
ATOM    999 2HB APRO A  62       9.698  -6.043  18.052  0.38  9.59           H
ATOM   1000  HA BPRO A  62      11.102  -4.598  20.047  0.62  9.79           H
ATOM   1001 1HB BPRO A  62       9.839  -6.728  19.274  0.62 10.75           H
ATOM   1002 2HB BPRO A  62       9.667  -5.354  18.515  0.62 10.75           H
ATOM   1003 1HG APRO A  62      11.897  -7.763  17.634  0.38  8.73           H
ATOM   1004 2HG APRO A  62      10.866  -7.267  16.543  0.38  8.73           H
ATOM   1005 1HG BPRO A  62      11.379  -7.484  17.781  0.62 10.16           H
ATOM   1006 2HG BPRO A  62      10.415  -6.678  16.825  0.62 10.16           H
ATOM   1007 1HD APRO A  62      13.087  -5.999  16.733  0.38 11.80           H
ATOM   1008 2HD APRO A  62      11.779  -5.145  16.489  0.38 11.80           H
ATOM   1009 1HD BPRO A  62      12.888  -6.049  16.896  0.62  9.36           H
ATOM   1010 2HD BPRO A  62      11.815  -4.901  16.725  0.62  9.36           H
ATOM   1011  N   GLU A  63      12.917  -7.187  20.464  1.00  8.75           N
ATOM   1012  CA  GLU A  63      13.356  -8.138  21.434  1.00  9.06           C
ATOM   1013  C   GLU A  63      14.724  -7.771  22.043  1.00  9.40           C
ATOM   1014  O   GLU A  63      15.386  -8.579  22.646  1.00 11.75           O
ATOM   1015  CB  GLU A  63      13.327  -9.564  20.887  1.00 11.12           C
ATOM   1016  CG  GLU A  63      11.891  -9.949  20.487  1.00 12.45           C
ATOM   1017  CD  GLU A  63      11.831 -11.398  20.375  1.00 24.41           C
ATOM   1018  OE1 GLU A  63      11.974 -11.888  19.277  1.00 24.91           O
ATOM   1019  OE2 GLU A  63      11.570 -11.990  21.548  1.00 31.51           O
ATOM   1020  H   GLU A  63      13.425  -7.042  19.785  1.00 10.50           H
ATOM   1021  HA  GLU A  63      12.707  -8.107  22.167  1.00 10.87           H
ATOM   1022 1HB  GLU A  63      13.909  -9.628  20.114  1.00 13.34           H
ATOM   1023 2HB  GLU A  63      13.653 -10.178  21.563  1.00 13.34           H
ATOM   1024 1HG  GLU A  63      11.263  -9.640  21.158  1.00 14.93           H
ATOM   1025 2HG  GLU A  63      11.659  -9.539  19.639  1.00 14.93           H
ATOM   1026  N   GLU A  64      15.071  -6.498  21.891  1.00  9.03           N
ATOM   1027  CA  GLU A  64      16.266  -5.977  22.592  1.00  9.51           C
ATOM   1028  C   GLU A  64      15.827  -5.387  23.930  1.00  8.47           C
ATOM   1029  O   GLU A  64      14.746  -4.820  24.058  1.00  8.73           O
ATOM   1030  CB  GLU A  64      16.972  -4.934  21.778  1.00 10.29           C
ATOM   1031  CG  GLU A  64      17.535  -5.480  20.459  1.00 11.23           C
ATOM   1032  CD  GLU A  64      18.414  -4.495  19.754  1.00 11.69           C
ATOM   1033  OE1 GLU A  64      19.025  -3.652  20.455  1.00 13.92           O
ATOM   1034  OE2 GLU A  64      18.501  -4.546  18.544  1.00 13.58           O
ATOM   1035  H   GLU A  64      14.604  -5.980  21.388  1.00 10.83           H
ATOM   1036  HA  GLU A  64      16.884  -6.720  22.760  1.00 11.41           H
ATOM   1037 1HB  GLU A  64      16.352  -4.214  21.582  1.00 10.29           H
ATOM   1038 2HB  GLU A  64      17.700  -4.564  22.302  1.00 12.35           H
ATOM   1039  N   ARG A  65      16.726  -5.492  24.890  1.00  9.21           N
ATOM   1040  CA  ARG A  65      16.441  -4.993  26.240  1.00  8.73           C
ATOM   1041  C   ARG A  65      16.686  -3.505  26.347  1.00  8.04           C
ATOM   1042  O   ARG A  65      17.656  -2.947  25.810  1.00  9.43           O
ATOM   1043  CB  ARG A  65      17.273  -5.752  27.280  1.00 10.23           C
ATOM   1044  CG  ARG A  65      16.693  -7.179  27.588  1.00 11.67           C
ATOM   1045  CD  ARG A  65      17.526  -7.927  28.601  1.00 11.73           C
ATOM   1046  NE  ARG A  65      16.929  -9.204  28.841  1.00 13.32           N
ATOM   1047  CZ  ARG A  65      15.904  -9.476  29.580  1.00 11.68           C
ATOM   1048  NH1 ARG A  65      15.295  -8.580  30.373  1.00 11.18           N
ATOM   1049  NH2 ARG A  65      15.467 -10.748  29.590  1.00 14.03           N
ATOM   1050  H   ARG A  65      17.487  -5.856  24.723  1.00 11.05           H
ATOM   1051  HA  ARG A  65      15.494  -5.159  26.430  1.00 10.48           H
ATOM   1052 1HB  ARG A  65      18.182  -5.843  26.954  1.00 12.27           H
ATOM   1053 2HB  ARG A  65      17.301  -5.237  28.101  1.00 12.27           H
ATOM   1054 1HG  ARG A  65      15.788  -7.088  27.925  1.00 14.01           H
ATOM   1055 2HG  ARG A  65      16.654  -7.692  26.766  1.00 14.01           H
ATOM   1056 1HD  ARG A  65      18.429  -8.042  28.264  1.00 14.07           H
ATOM   1057 2HD  ARG A  65      17.572  -7.423  29.428  1.00 14.07           H
ATOM   1058  HE  ARG A  65      17.296  -9.873  28.444  1.00 15.98           H
ATOM   1059 1HH1 ARG A  65      15.584  -7.771  30.409  1.00 13.41           H
ATOM   1060 2HH1 ARG A  65      14.616  -8.816  30.845  1.00 13.41           H
ATOM   1061 1HH2 ARG A  65      15.867 -11.343  29.115  1.00 16.83           H
ATOM   1062 2HH2 ARG A  65      14.788 -10.966  30.070  1.00 16.83           H
ATOM   1063  N   PHE A  66      15.801  -2.865  27.107  1.00  7.46           N
ATOM   1064  CA  PHE A  66      15.890  -1.459  27.468  1.00  7.45           C
ATOM   1065  C   PHE A  66      15.514  -1.329  28.949  1.00  7.18           C
ATOM   1066  O   PHE A  66      14.646  -2.057  29.433  1.00  7.44           O
ATOM   1067  CB  PHE A  66      14.902  -0.591  26.670  1.00  7.53           C
ATOM   1068  CG  PHE A  66      15.238  -0.526  25.191  1.00  7.52           C
ATOM   1069  CD1 PHE A  66      14.815  -1.539  24.338  1.00  8.23           C
ATOM   1070  CD2 PHE A  66      15.951   0.541  24.668  1.00  8.33           C
ATOM   1071  CE1 PHE A  66      15.123  -1.472  22.972  1.00  8.78           C
ATOM   1072  CE2 PHE A  66      16.246   0.587  23.327  1.00  8.87           C
ATOM   1073  CZ  PHE A  66      15.830  -0.423  22.495  1.00  8.97           C
ATOM   1074  H   PHE A  66      15.130  -3.313  27.405  1.00  8.95           H
ATOM   1075  HA  PHE A  66      16.805  -1.137  27.327  1.00  8.94           H
ATOM   1076 1HB  PHE A  66      14.008  -0.952  26.775  1.00  9.03           H
ATOM   1077 2HB  PHE A  66      14.904   0.308  27.035  1.00  9.03           H
ATOM   1078  HD1 PHE A  66      14.330  -2.258  24.673  1.00  9.87           H
ATOM   1079  HD2 PHE A  66      16.231   1.229  25.227  1.00 10.00           H
ATOM   1080  HE1 PHE A  66      14.842  -2.147  22.397  1.00 10.54           H
ATOM   1081  HE2 PHE A  66      16.728   1.304  22.982  1.00 10.64           H
ATOM   1082  HZ  PHE A  66      16.037  -0.384  21.590  1.00 10.77           H
ATOM   1083  N   PRO A  67      16.086  -0.352  29.635  1.00  7.31           N
ATOM   1084  CA  PRO A  67      15.631  -0.037  31.004  1.00  7.33           C
ATOM   1085  C   PRO A  67      14.153   0.347  30.977  1.00  7.12           C
ATOM   1086  O   PRO A  67      13.727   1.203  30.207  1.00  7.71           O
ATOM   1087  CB  PRO A  67      16.497   1.174  31.389  1.00  8.45           C
ATOM   1088  CG  PRO A  67      17.750   1.001  30.545  1.00  9.83           C
ATOM   1089  CD  PRO A  67      17.206   0.521  29.208  1.00  8.82           C
ATOM   1090  HA  PRO A  67      15.789  -0.790  31.610  1.00  8.80           H
ATOM   1091 1HB  PRO A  67      16.047   2.006  31.176  1.00 10.14           H
ATOM   1092 2HB  PRO A  67      16.711   1.163  32.335  1.00 10.14           H
ATOM   1093 1HG  PRO A  67      18.225   1.841  30.448  1.00 11.79           H
ATOM   1094 2HG  PRO A  67      18.346   0.344  30.936  1.00 11.79           H
ATOM   1095 1HD  PRO A  67      16.891   1.262  28.667  1.00 10.58           H
ATOM   1096 2HD  PRO A  67      17.874   0.023  28.712  1.00 10.58           H
ATOM   1097  N  AMET A  68      13.357  -0.207  31.913  0.77  6.78           N
ATOM   1098  N  BMET A  68      13.407  -0.278  31.871  0.23  7.83           N
ATOM   1099  CA AMET A  68      11.964   0.162  32.081  0.77  6.54           C
ATOM   1100  CA BMET A  68      12.017   0.194  31.785  0.23  7.91           C
ATOM   1101  C  AMET A  68      11.790   1.594  32.589  0.77  6.44           C
ATOM   1102  C  BMET A  68      11.812   1.462  32.594  0.23  6.39           C
ATOM   1103  O  AMET A  68      10.815   2.293  32.235  0.77  6.15           O
ATOM   1104  O  BMET A  68      10.738   2.062  32.344  0.23  7.73           O
ATOM   1105  CB AMET A  68      11.209  -0.731  33.040  0.77  6.18           C
ATOM   1106  CB BMET A  68      11.173  -1.013  32.145  0.23 10.16           C
ATOM   1107  CG AMET A  68      10.855  -2.078  32.406  0.77  6.61           C
ATOM   1108  CG BMET A  68      11.387  -1.590  33.513  0.23 10.61           C
ATOM   1109  SD AMET A  68       9.877  -3.111  33.521  0.77  7.10           S
ATOM   1110  SD BMET A  68      10.220  -3.000  33.708  0.23 10.80           S
ATOM   1111  CE AMET A  68      11.168  -3.727  34.615  0.77  8.13           C
ATOM   1112  CE BMET A  68      10.947  -3.659  35.208  0.23 12.57           C
ATOM   1113  H  AMET A  68      13.689  -0.806  32.433  0.77  8.14           H
ATOM   1114  HA AMET A  68      11.529   0.099  31.205  0.77  7.84           H
ATOM   1115 1HB AMET A  68      11.750  -0.882  33.830  0.77  7.42           H
ATOM   1116 2HB AMET A  68      10.394  -0.285  33.318  0.77  7.42           H
ATOM   1117 1HG AMET A  68      10.353  -1.925  31.590  0.77  7.94           H
ATOM   1118 2HG AMET A  68      11.671  -2.545  32.171  0.77  7.94           H
ATOM   1119 1HE AMET A  68      11.840  -4.176  34.096  0.77 12.20           H
ATOM   1120 2HE AMET A  68      10.787  -4.343  35.245  0.77 12.20           H
ATOM   1121 3HE AMET A  68      11.566  -2.992  35.086  0.77 12.20           H
ATOM   1122  N   MET A  69      12.669   1.965  33.493  1.00  6.72           N
ATOM   1123  CA  MET A  69      12.462   3.209  34.230  1.00  6.74           C
ATOM   1124  C   MET A  69      11.060   3.139  34.851  1.00  6.40           C
ATOM   1125  O   MET A  69      10.574   2.064  35.213  1.00  6.96           O
ATOM   1126  CB  MET A  69      12.668   4.436  33.348  1.00  6.82           C
ATOM   1127  CG  MET A  69      13.930   4.383  32.507  1.00  7.19           C
ATOM   1128  SD  MET A  69      13.768   5.337  30.967  1.00  7.42           S
ATOM   1129  CE  MET A  69      12.541   4.337  30.105  1.00  7.87           C
ATOM   1130  H   MET A  69      13.360   1.478  33.650  1.00  8.06           H
ATOM   1131  HA  MET A  69      13.117   3.244  34.959  1.00  8.08           H
ATOM   1132 1HB  MET A  69      11.903   4.529  32.759  1.00  8.18           H
ATOM   1133 2HB  MET A  69      12.701   5.224  33.913  1.00  8.18           H
ATOM   1134 1HG  MET A  69      14.672   4.735  33.023  1.00  8.63           H
ATOM   1135 2HG  MET A  69      14.130   3.459  32.290  1.00  8.63           H
ATOM   1136 1HE  MET A  69      12.781   3.410  30.170  1.00 11.81           H
ATOM   1137 2HE  MET A  69      12.511   4.595  29.180  1.00 11.81           H
ATOM   1138 3HE  MET A  69      11.679   4.474  30.504  1.00 11.81           H
ATOM   1139  N   SER A  70      10.378   4.279  34.947  1.00  6.39           N
ATOM   1140  CA  SER A  70       9.116   4.323  35.650  1.00  6.49           C
ATOM   1141  C   SER A  70       7.967   3.608  34.946  1.00  6.29           C
ATOM   1142  O   SER A  70       6.899   3.464  35.540  1.00  6.62           O
ATOM   1143  CB  SER A  70       8.694   5.758  35.908  1.00  6.69           C
ATOM   1144  OG  SER A  70       9.604   6.385  36.802  1.00  6.78           O
ATOM   1145  H   SER A  70      10.692   4.994  34.587  1.00  7.67           H
ATOM   1146  HA  SER A  70       9.245   3.891  36.520  1.00  7.79           H
ATOM   1147 1HB  SER A  70       8.672   6.247  35.070  1.00  8.03           H
ATOM   1148 2HB  SER A  70       7.802   5.772  36.289  1.00  8.03           H
ATOM   1149  N   THR A  71       8.173   3.121  33.711  1.00  6.54           N
ATOM   1150  CA  THR A  71       7.131   2.322  33.099  1.00  6.35           C
ATOM   1151  C   THR A  71       6.813   1.066  33.925  1.00  6.44           C
ATOM   1152  O   THR A  71       5.707   0.536  33.826  1.00  6.96           O
ATOM   1153  CB  THR A  71       7.436   1.979  31.639  1.00  6.39           C
ATOM   1154  CG2 THR A  71       7.652   3.224  30.782  1.00  6.89           C
ATOM   1155  OG1 THR A  71       8.529   1.052  31.532  1.00  6.63           O
ATOM   1156  H   THR A  71       8.907   3.280  33.292  1.00  7.85           H
ATOM   1157  HA  THR A  71       6.319   2.871  33.096  1.00  7.62           H
ATOM   1158  HB  THR A  71       6.644   1.524  31.284  1.00  7.67           H
ATOM   1159  HG1 THR A  71       9.224   1.469  31.659  1.00  9.94           H
ATOM   1160 1HG2 THR A  71       8.412   3.711  31.110  1.00  8.27           H
ATOM   1161 2HG2 THR A  71       6.872   3.782  30.825  1.00  8.27           H
ATOM   1162 3HG2 THR A  71       7.808   2.963  29.871  1.00  8.27           H
ATOM   1163  N   PHE A  72       7.757   0.622  34.770  1.00  6.46           N
ATOM   1164  CA  PHE A  72       7.463  -0.530  35.613  1.00  6.81           C
ATOM   1165  C   PHE A  72       6.331  -0.272  36.581  1.00  6.51           C
ATOM   1166  O   PHE A  72       5.746  -1.234  37.091  1.00  6.90           O
ATOM   1167  CB  PHE A  72       8.716  -1.003  36.390  1.00  7.50           C
ATOM   1168  CG  PHE A  72       8.874  -0.413  37.781  1.00  6.68           C
ATOM   1169  CD1 PHE A  72       9.518   0.791  37.983  1.00  7.70           C
ATOM   1170  CD2 PHE A  72       8.368  -1.097  38.887  1.00  7.46           C
ATOM   1171  CE1 PHE A  72       9.634   1.302  39.246  1.00  8.59           C
ATOM   1172  CE2 PHE A  72       8.515  -0.589  40.137  1.00  8.58           C
ATOM   1173  CZ  PHE A  72       9.122   0.613  40.324  1.00  9.00           C
ATOM   1174  H   PHE A  72       8.523   1.011  34.813  1.00  7.75           H
ATOM   1175  HA  PHE A  72       7.187  -1.263  35.025  1.00  8.17           H
ATOM   1176 1HB  PHE A  72       8.683  -1.969  36.467  1.00  9.01           H
ATOM   1177 2HB  PHE A  72       9.503  -0.778  35.869  1.00  9.01           H
ATOM   1178  HD1 PHE A  72       9.872   1.256  37.259  1.00  9.24           H
ATOM   1179  HD2 PHE A  72       7.927  -1.907  38.766  1.00  8.95           H
ATOM   1180  HE1 PHE A  72      10.061   2.117  39.379  1.00 10.30           H
ATOM   1181  HE2 PHE A  72       8.199  -1.067  40.870  1.00 10.29           H
ATOM   1182  HZ  PHE A  72       9.191   0.970  41.180  1.00 10.80           H
ATOM   1183  N   LYS A  73       6.042   0.992  36.898  1.00  6.35           N
ATOM   1184  CA  LYS A  73       5.064   1.294  37.931  1.00  6.39           C
ATOM   1185  C   LYS A  73       3.663   0.799  37.572  1.00  6.45           C
ATOM   1186  O   LYS A  73       2.864   0.501  38.454  1.00  7.02           O
ATOM   1187  CB  LYS A  73       5.085   2.797  38.252  1.00  6.51           C
ATOM   1188  CG  LYS A  73       6.407   3.211  38.905  1.00  6.71           C
ATOM   1189  CD  LYS A  73       6.622   4.709  38.977  1.00  6.69           C
ATOM   1190  CE  LYS A  73       8.002   5.028  39.530  1.00  7.31           C
ATOM   1191  NZ  LYS A  73       8.467   6.420  39.330  1.00  7.90           N
ATOM   1192  H   LYS A  73       6.439   1.635  36.486  1.00  7.62           H
ATOM   1193  HA  LYS A  73       5.341   0.819  38.742  1.00  6.39           H
ATOM   1194 1HB  LYS A  73       4.958   3.302  37.434  1.00  6.51           H
ATOM   1195 2HB  LYS A  73       4.351   3.008  38.851  1.00  7.81           H
ATOM   1196 1HG  LYS A  73       6.436   2.849  39.804  1.00  8.05           H
ATOM   1197 2HG  LYS A  73       7.138   2.815  38.405  1.00  8.05           H
ATOM   1198 1HD  LYS A  73       6.532   5.092  38.091  1.00  8.03           H
ATOM   1199 2HD  LYS A  73       5.946   5.106  39.547  1.00  8.03           H
ATOM   1200 1HE  LYS A  73       8.002   4.839  40.481  1.00  8.77           H
ATOM   1201 2HE  LYS A  73       8.643   4.429  39.115  1.00  8.77           H
ATOM   1202 1HZ  LYS A  73       8.665   6.547  38.472  1.00 11.85           H
ATOM   1203 2HZ  LYS A  73       9.191   6.565  39.826  1.00 11.85           H
ATOM   1204 3HZ  LYS A  73       7.823   6.985  39.573  1.00 11.85           H
ATOM   1205  N   VAL A  74       3.358   0.698  36.261  1.00  6.37           N
ATOM   1206  CA  VAL A  74       2.104   0.067  35.849  1.00  6.61           C
ATOM   1207  C   VAL A  74       2.077  -1.411  36.213  1.00  6.66           C
ATOM   1208  O   VAL A  74       1.059  -1.924  36.681  1.00  7.30           O
ATOM   1209  CB  VAL A  74       1.887   0.290  34.344  1.00  6.86           C
ATOM   1210  CG1 VAL A  74       0.788  -0.604  33.793  1.00  7.50           C
ATOM   1211  CG2 VAL A  74       1.572   1.747  34.085  1.00  7.72           C
ATOM   1212  H   VAL A  74       3.901   1.004  35.668  1.00  6.37           H
ATOM   1213  HA  VAL A  74       1.372   0.509  36.328  1.00  7.94           H
ATOM   1214  HB  VAL A  74       2.722   0.071  33.879  1.00  8.23           H
ATOM   1215 1HG1 VAL A  74      -0.037  -0.413  34.244  1.00  9.00           H
ATOM   1216 2HG1 VAL A  74       1.024  -1.524  33.934  1.00  9.00           H
ATOM   1217 3HG1 VAL A  74       0.684  -0.441  32.853  1.00  9.00           H
ATOM   1218 1HG2 VAL A  74       1.454   1.887  33.143  1.00  9.26           H
ATOM   1219 2HG2 VAL A  74       2.297   2.292  34.401  1.00  9.26           H
ATOM   1220 3HG2 VAL A  74       0.766   1.988  34.548  1.00  9.26           H
ATOM   1221  N  ALEU A  75       3.216  -2.084  35.946  0.57  5.72           N
ATOM   1222  N  BLEU A  75       3.104  -2.158  35.898  0.43  7.99           N
ATOM   1223  CA ALEU A  75       3.301  -3.502  36.286  0.57  6.68           C
ATOM   1224  CA BLEU A  75       3.226  -3.562  36.232  0.43  6.74           C
ATOM   1225  C  ALEU A  75       3.109  -3.721  37.785  0.57  7.04           C
ATOM   1226  C  BLEU A  75       3.188  -3.780  37.748  0.43  6.81           C
ATOM   1227  O  ALEU A  75       2.359  -4.567  38.260  0.57  8.36           O
ATOM   1228  O  BLEU A  75       2.580  -4.760  38.196  0.43  5.56           O
ATOM   1229  CB ALEU A  75       4.628  -4.088  35.778  0.57  6.20           C
ATOM   1230  CB BLEU A  75       4.508  -4.130  35.641  0.43  8.05           C
ATOM   1231  CG ALEU A  75       4.918  -3.825  34.293  0.57  7.39           C
ATOM   1232  CG BLEU A  75       4.527  -4.462  34.166  0.43  7.76           C
ATOM   1233  CD1ALEU A  75       6.167  -4.597  33.913  0.57  9.27           C
ATOM   1234  CD2ALEU A  75       3.755  -4.255  33.404  0.57  8.50           C
ATOM   1235  CD1BLEU A  75       3.996  -3.337  33.304  0.43  8.60           C
ATOM   1236  CD2BLEU A  75       5.950  -4.815  33.746  0.43 10.24           C
ATOM   1237  H  ALEU A  75       3.883  -1.683  35.580  0.57  6.86           H
ATOM   1238  H  BLEU A  75       3.749  -1.791  35.464  0.43  9.58           H
ATOM   1239  HA ALEU A  75       2.573  -3.965  35.821  0.57  8.02           H
ATOM   1240 1HB ALEU A  75       5.352  -3.716  36.306  0.57  7.44           H
ATOM   1241 2HB ALEU A  75       4.619  -5.046  35.927  0.57  7.44           H
ATOM   1242  HA BLEU A  75       2.468  -4.039  35.835  0.43  8.09           H
ATOM   1243 1HB BLEU A  75       5.220  -3.493  35.811  0.43  9.66           H
ATOM   1244 2HB BLEU A  75       4.727  -4.939  36.130  0.43  9.66           H
ATOM   1245  HG ALEU A  75       5.082  -2.868  34.164  0.57  8.86           H
ATOM   1246  HG BLEU A  75       3.962  -5.250  34.023  0.43  9.31           H
ATOM   1247 1HD1ALEU A  75       6.043  -5.526  34.118  0.57 13.90           H
ATOM   1248 2HD1ALEU A  75       6.916  -4.257  34.409  0.57 13.90           H
ATOM   1249 3HD1ALEU A  75       6.332  -4.495  32.973  0.57 13.90           H
ATOM   1250 1HD2ALEU A  75       4.035  -4.251  32.486  0.57 12.75           H
ATOM   1251 2HD2ALEU A  75       3.023  -3.644  33.517  0.57 12.75           H
ATOM   1252 3HD2ALEU A  75       3.474  -5.139  33.649  0.57 12.75           H
ATOM   1253 1HD1BLEU A  75       3.151  -3.040  33.650  0.43 12.90           H
ATOM   1254 2HD1BLEU A  75       3.881  -3.650  32.404  0.43 12.90           H
ATOM   1255 3HD1BLEU A  75       4.619  -2.606  33.312  0.43 12.90           H
ATOM   1256 1HD2BLEU A  75       5.977  -4.961  32.797  0.43 15.36           H
ATOM   1257 2HD2BLEU A  75       6.230  -5.614  34.200  0.43 15.36           H
ATOM   1258 3HD2BLEU A  75       6.540  -4.093  33.975  0.43 15.36           H
ATOM   1259  N   LEU A  76       3.802  -2.872  38.543  1.00  6.91           N
ATOM   1260  CA  LEU A  76       3.710  -2.891  39.989  1.00  7.01           C
ATOM   1261  C   LEU A  76       2.280  -2.800  40.458  1.00  7.31           C
ATOM   1262  O   LEU A  76       1.839  -3.594  41.293  1.00  7.84           O
ATOM   1263  CB  LEU A  76       4.566  -1.723  40.518  1.00  7.05           C
ATOM   1264  CG  LEU A  76       4.466  -1.438  42.013  1.00  7.76           C
ATOM   1265  CD1 LEU A  76       4.899  -2.632  42.837  1.00  9.69           C
ATOM   1266  CD2 LEU A  76       5.301  -0.202  42.314  1.00  9.49           C
ATOM   1267  H   LEU A  76       4.317  -2.298  38.163  1.00  8.29           H
ATOM   1268  HA  LEU A  76       4.093  -3.732  40.316  1.00  8.41           H
ATOM   1269 1HB  LEU A  76       5.495  -1.907  40.306  1.00  7.05           H
ATOM   1270 2HB  LEU A  76       4.313  -0.919  40.038  1.00  7.05           H
ATOM   1271  HG  LEU A  76       3.530  -1.239  42.227  1.00  9.31           H
ATOM   1272 1HD1 LEU A  76       5.808  -2.856  42.622  1.00 11.62           H
ATOM   1273 2HD1 LEU A  76       4.330  -3.380  42.642  1.00 11.62           H
ATOM   1274 3HD1 LEU A  76       4.835  -2.416  43.771  1.00 11.62           H
ATOM   1275 1HD2 LEU A  76       6.197  -0.336  41.995  1.00 14.23           H
ATOM   1276 2HD2 LEU A  76       5.319  -0.051  43.262  1.00 14.23           H
ATOM   1277 3HD2 LEU A  76       4.915   0.560  41.875  1.00 14.23           H
ATOM   1278  N   CYS A  77       1.541  -1.812  39.952  1.00  7.11           N
ATOM   1279  CA  CYS A  77       0.164  -1.664  40.381  1.00  7.46           C
ATOM   1280  C   CYS A  77      -0.719  -2.795  39.839  1.00  7.78           C
ATOM   1281  O  ACYS A  77      -1.762  -3.106  40.468  0.58  9.06           O
ATOM   1282  O  BCYS A  77      -1.664  -3.169  40.536  0.42  8.51           O
ATOM   1283  CB  CYS A  77      -0.349  -0.264  40.075  1.00  7.98           C
ATOM   1284  SG  CYS A  77       0.391   0.957  41.208  1.00  8.31           S
ATOM   1285  H   CYS A  77       1.878  -1.268  39.377  1.00  8.53           H
ATOM   1286  HA  CYS A  77       0.165  -1.753  41.356  1.00  8.95           H
ATOM   1287 1HB  CYS A  77      -0.128  -0.031  39.160  1.00  9.57           H
ATOM   1288 2HB  CYS A  77      -1.314  -0.246  40.166  1.00  9.57           H
ATOM   1289  N  AGLY A  78      -0.312  -3.465  38.762  0.58  7.52           N
ATOM   1290  N  BGLY A  78      -0.426  -3.293  38.635  0.42  7.30           N
ATOM   1291  CA AGLY A  78      -0.922  -4.719  38.351  0.58  7.35           C
ATOM   1292  CA BGLY A  78      -1.220  -4.448  38.241  0.42  6.81           C
ATOM   1293  C  AGLY A  78      -0.767  -5.821  39.348  0.58  7.04           C
ATOM   1294  C  BGLY A  78      -1.081  -5.559  39.242  0.42  8.39           C
ATOM   1295  O  AGLY A  78      -1.714  -6.536  39.675  0.58  7.35           O
ATOM   1296  O  BGLY A  78      -2.057  -6.227  39.544  0.42  9.00           O
ATOM   1297  H  AGLY A  78       0.333  -3.144  38.293  0.58  9.02           H
ATOM   1298  H  BGLY A  78       0.185  -2.957  38.131  0.42  8.76           H
ATOM   1299 1HA AGLY A  78      -1.867  -4.571  38.194  0.58  7.35           H
ATOM   1300 2HA AGLY A  78      -0.525  -4.999  37.511  0.58  7.35           H
ATOM   1301 1HA BGLY A  78      -2.152  -4.191  38.170  0.42  6.81           H
ATOM   1302 2HA BGLY A  78      -0.927  -4.759  37.370  0.42  6.81           H
ATOM   1303  N  AALA A  79       0.460  -5.990  39.852  0.58  6.64           N
ATOM   1304  N  BALA A  79       0.137  -5.722  39.768  0.42  8.72           N
ATOM   1305  CA AALA A  79       0.736  -6.986  40.864  0.58  6.76           C
ATOM   1306  CA BALA A  79       0.317  -6.761  40.782  0.42  8.87           C
ATOM   1307  C  AALA A  79      -0.020  -6.704  42.156  0.58  7.38           C
ATOM   1308  C  BALA A  79      -0.400  -6.408  42.078  0.42  8.55           C
ATOM   1309  O  AALA A  79      -0.546  -7.620  42.818  0.58  8.37           O
ATOM   1310  O  BALA A  79      -0.963  -7.319  42.716  0.42  9.62           O
ATOM   1311  CB AALA A  79       2.209  -7.011  41.162  0.58  7.66           C
ATOM   1312  CB BALA A  79       1.792  -7.011  40.980  0.42 10.70           C
ATOM   1313  H  AALA A  79       1.101  -5.493  39.567  0.58  7.97           H
ATOM   1314  H  BALA A  79       0.795  -5.229  39.517  0.42 10.46           H
ATOM   1315  HA AALA A  79       0.467  -7.866  40.525  0.58  8.11           H
ATOM   1316 1HB AALA A  79       2.693  -7.234  40.363  0.58 11.49           H
ATOM   1317 2HB AALA A  79       2.387  -7.668  41.838  0.58 11.49           H
ATOM   1318 3HB AALA A  79       2.487  -6.147  41.473  0.58 11.49           H
ATOM   1319  HA BALA A  79      -0.081  -7.587  40.436  0.42 10.65           H
ATOM   1320 1HB BALA A  79       2.189  -7.266  40.144  0.42 16.05           H
ATOM   1321 2HB BALA A  79       1.913  -7.715  41.621  0.42 16.05           H
ATOM   1322 3HB BALA A  79       2.212  -6.210  41.302  0.42 16.05           H
ATOM   1323  N  AVAL A  80      -0.111  -5.440  42.546  0.58  7.36           N
ATOM   1324  N  BVAL A  80      -0.423  -5.156  42.508  0.42  8.69           N
ATOM   1325  CA AVAL A  80      -0.873  -5.048  43.703  0.58  7.58           C
ATOM   1326  CA BVAL A  80      -1.204  -4.746  43.649  0.42  8.35           C
ATOM   1327  C  AVAL A  80      -2.357  -5.417  43.477  0.58  7.33           C
ATOM   1328  C  BVAL A  80      -2.688  -5.078  43.462  0.42  8.98           C
ATOM   1329  O  AVAL A  80      -2.980  -6.010  44.369  0.58  8.43           O
ATOM   1330  O  BVAL A  80      -3.303  -5.651  44.370  0.42  8.62           O
ATOM   1331  CB AVAL A  80      -0.668  -3.548  43.976  0.58  7.18           C
ATOM   1332  CB BVAL A  80      -1.063  -3.241  43.913  0.42  7.55           C
ATOM   1333  CG1AVAL A  80      -1.687  -3.030  45.002  0.58 10.37           C
ATOM   1334  CG2AVAL A  80       0.751  -3.247  44.432  0.58  8.03           C
ATOM   1335  CG1BVAL A  80      -2.051  -2.791  44.980  0.42 10.17           C
ATOM   1336  CG2BVAL A  80       0.369  -2.949  44.335  0.42  9.39           C
ATOM   1337  H  AVAL A  80       0.298  -4.834  42.093  0.58  8.84           H
ATOM   1338  H  BVAL A  80       0.045  -4.567  42.092  0.42 10.43           H
ATOM   1339  HA AVAL A  80      -0.543  -5.551  44.476  0.58  9.09           H
ATOM   1340  HB AVAL A  80      -0.820  -3.068  43.135  0.58  8.61           H
ATOM   1341  HA BVAL A  80      -0.876  -5.229  44.437  0.42 10.02           H
ATOM   1342  HB BVAL A  80      -1.252  -2.756  43.082  0.42  9.06           H
ATOM   1343 1HG1AVAL A  80      -1.795  -3.679  45.701  0.58 15.55           H
ATOM   1344 2HG1AVAL A  80      -2.530  -2.882  44.569  0.58 15.55           H
ATOM   1345 3HG1AVAL A  80      -1.371  -2.205  45.378  0.58 15.55           H
ATOM   1346 1HG2AVAL A  80       0.835  -2.309  44.618  0.58 12.04           H
ATOM   1347 2HG2AVAL A  80       1.369  -3.492  43.740  0.58 12.04           H
ATOM   1348 3HG2AVAL A  80       0.945  -3.750  45.227  0.58 12.04           H
ATOM   1349 1HG1BVAL A  80      -2.937  -3.062  44.730  0.42 15.25           H
ATOM   1350 2HG1BVAL A  80      -2.019  -1.835  45.063  0.42 15.25           H
ATOM   1351 3HG1BVAL A  80      -1.818  -3.192  45.821  0.42 15.25           H
ATOM   1352 1HG2BVAL A  80       0.462  -2.012  44.526  0.42 14.08           H
ATOM   1353 2HG2BVAL A  80       0.968  -3.191  43.626  0.42 14.08           H
ATOM   1354 3HG2BVAL A  80       0.581  -3.458  45.121  0.42 14.08           H
ATOM   1355  N  ALEU A  81      -2.906  -5.086  42.308  0.58  7.31           N
ATOM   1356  N  BLEU A  81      -3.238  -4.755  42.297  0.42  7.63           N
ATOM   1357  CA ALEU A  81      -4.315  -5.354  42.046  0.58  8.10           C
ATOM   1358  CA BLEU A  81      -4.618  -5.062  41.997  0.42 10.03           C
ATOM   1359  C  ALEU A  81      -4.582  -6.863  42.047  0.58  8.69           C
ATOM   1360  C  BLEU A  81      -4.932  -6.553  41.916  0.42 12.00           C
ATOM   1361  O  ALEU A  81      -5.636  -7.312  42.485  0.58  8.58           O
ATOM   1362  O  BLEU A  81      -6.042  -6.925  42.301  0.42 11.67           O
ATOM   1363  CB ALEU A  81      -4.741  -4.718  40.735  0.58  8.62           C
ATOM   1364  CB BLEU A  81      -4.997  -4.424  40.669  0.42 11.11           C
ATOM   1365  CG ALEU A  81      -4.895  -3.188  40.754  0.58  8.19           C
ATOM   1366  CG BLEU A  81      -5.165  -2.908  40.719  0.42 11.27           C
ATOM   1367  CD1ALEU A  81      -4.963  -2.603  39.364  0.58  8.18           C
ATOM   1368  CD2ALEU A  81      -6.169  -2.768  41.498  0.58 10.66           C
ATOM   1369  CD1BLEU A  81      -5.265  -2.352  39.317  0.42 16.37           C
ATOM   1370  CD2BLEU A  81      -6.418  -2.525  41.507  0.42 13.58           C
ATOM   1371  H  ALEU A  81      -2.425  -4.710  41.703  0.58  8.77           H
ATOM   1372  H  BLEU A  81      -2.761  -4.352  41.706  0.42  9.16           H
ATOM   1373  HA ALEU A  81      -4.842  -4.950  42.767  0.58  9.72           H
ATOM   1374 1HB ALEU A  81      -4.088  -4.951  40.057  0.58 10.35           H
ATOM   1375 2HB ALEU A  81      -5.588  -5.107  40.468  0.58 10.35           H
ATOM   1376  HA BLEU A  81      -5.179  -4.669  42.698  0.42 12.04           H
ATOM   1377 1HB BLEU A  81      -4.313  -4.639  40.016  0.42 13.33           H
ATOM   1378 2HB BLEU A  81      -5.829  -4.818  40.362  0.42 13.33           H
ATOM   1379  HG ALEU A  81      -4.122  -2.802  41.217  0.58  9.82           H
ATOM   1380  HG BLEU A  81      -4.382  -2.517  41.159  0.42 13.52           H
ATOM   1381 1HD1ALEU A  81      -4.130  -2.753  38.913  0.58 12.27           H
ATOM   1382 2HD1ALEU A  81      -5.130  -1.659  39.422  0.58 12.27           H
ATOM   1383 3HD1ALEU A  81      -5.673  -3.024  38.874  0.58 12.27           H
ATOM   1384 1HD2ALEU A  81      -6.241  -1.810  41.494  0.58 15.99           H
ATOM   1385 2HD2ALEU A  81      -6.128  -3.082  42.404  0.58 15.99           H
ATOM   1386 3HD2ALEU A  81      -6.935  -3.148  41.062  0.58 15.99           H
ATOM   1387 1HD1BLEU A  81      -4.623  -2.789  38.753  0.42 24.55           H
ATOM   1388 2HD1BLEU A  81      -5.087  -1.409  39.333  0.42 24.55           H
ATOM   1389 3HD1BLEU A  81      -6.149  -2.506  38.974  0.42 24.55           H
ATOM   1390 1HD2BLEU A  81      -6.500  -1.569  41.532  0.42 20.38           H
ATOM   1391 2HD2BLEU A  81      -6.348  -2.864  42.402  0.42 20.38           H
ATOM   1392 3HD2BLEU A  81      -7.191  -2.902  41.081  0.42 20.38           H
ATOM   1393  N  ASER A  82      -3.593  -7.651  41.583  0.58  8.37           N
ATOM   1394  N  BSER A  82      -3.980  -7.371  41.469  0.42 10.35           N
ATOM   1395  CA ASER A  82      -3.732  -9.113  41.601  0.58  8.79           C
ATOM   1396  CA BSER A  82      -4.141  -8.830  41.543  0.42 10.43           C
ATOM   1397  C  ASER A  82      -3.849  -9.612  43.029  0.58  8.82           C
ATOM   1398  C  BSER A  82      -4.278  -9.286  42.990  0.42 11.09           C
ATOM   1399  O  ASER A  82      -4.662 -10.504  43.341  0.58 10.25           O
ATOM   1400  O  BSER A  82      -5.066 -10.146  43.369  0.42 14.04           O
ATOM   1401  CB ASER A  82      -2.530  -9.740  40.901  0.58  8.96           C
ATOM   1402  CB BSER A  82      -2.985  -9.539  40.813  0.42  9.87           C
ATOM   1403  OG ASER A  82      -2.685 -11.153  40.889  0.58 11.61           O
ATOM   1404  OG BSER A  82      -3.084 -10.953  40.821  0.42 14.74           O
ATOM   1405  H  ASER A  82      -2.874  -7.295  41.273  0.58 10.04           H
ATOM   1406  H  BSER A  82      -3.261  -7.040  41.132  0.42 12.41           H
ATOM   1407  HA ASER A  82      -4.546  -9.359  41.113  0.58 10.55           H
ATOM   1408 1HB ASER A  82      -2.467  -9.408  39.991  0.58 10.75           H
ATOM   1409 2HB ASER A  82      -1.714  -9.502  41.369  0.58  8.96           H
ATOM   1410  HA BSER A  82      -4.972  -9.062  41.079  0.42 12.52           H
ATOM   1411 1HB BSER A  82      -2.963  -9.232  39.893  0.42 11.84           H
ATOM   1412 2HB BSER A  82      -2.148  -9.281  41.229  0.42 11.84           H
ATOM   1413  N  AARG A  83      -3.060  -9.022  43.940  0.58  8.83           N
ATOM   1414  N  BARG A  83      -3.474  -8.691  43.878  0.42 11.14           N
ATOM   1415  CA AARG A  83      -3.187  -9.345  45.360  0.58  9.64           C
ATOM   1416  CA BARG A  83      -3.569  -8.983  45.310  0.42 11.93           C
ATOM   1417  C  AARG A  83      -4.526  -8.940  45.923  0.58  9.48           C
ATOM   1418  C  BARG A  83      -4.892  -8.553  45.898  0.42 11.83           C
ATOM   1419  O  AARG A  83      -5.170  -9.674  46.683  0.58 11.40           O
ATOM   1420  O  BARG A  83      -5.530  -9.243  46.695  0.42 13.09           O
ATOM   1421  CB AARG A  83      -2.069  -8.721  46.170  0.58  9.82           C
ATOM   1422  CB BARG A  83      -2.422  -8.332  46.066  0.42 13.13           C
ATOM   1423  CG AARG A  83      -0.740  -9.385  45.894  0.58 12.42           C
ATOM   1424  CG BARG A  83      -1.125  -9.092  45.761  0.42 13.56           C
ATOM   1425  CD AARG A  83       0.510  -8.682  46.356  0.58 18.88           C
ATOM   1426  CD BARG A  83       0.088  -8.347  46.275  0.42 15.75           C
ATOM   1427  NE AARG A  83       0.218  -8.017  47.631  0.58 19.75           N
ATOM   1428  NE BARG A  83      -0.046  -8.161  47.741  0.42 24.42           N
ATOM   1429  CZ AARG A  83       0.151  -8.668  48.800  0.58 21.01           C
ATOM   1430  CZ BARG A  83       0.700  -8.937  48.533  0.42 24.21           C
ATOM   1431  NH1AARG A  83      -0.124  -7.885  49.794  0.58 21.62           N
ATOM   1432  NH2AARG A  83       0.371  -9.959  48.820  0.58 23.69           N
ATOM   1433  NH1BARG A  83       1.511  -9.801  47.913  0.42 37.57           N
ATOM   1434  NH2BARG A  83       0.656  -8.849  49.848  0.42 27.06           N
ATOM   1435  HA AARG A  83      -3.110 -10.318  45.450  0.58 11.57           H
ATOM   1436 1HB AARG A  83      -2.007  -7.777  45.954  0.58 11.78           H
ATOM   1437 2HB AARG A  83      -2.277  -8.798  47.114  0.58 11.78           H
ATOM   1438  HA BARG A  83      -3.492  -9.953  45.424  0.42 14.32           H
ATOM   1439 1HB BARG A  83      -2.332  -7.405  45.795  0.42 13.13           H
ATOM   1440 2HB BARG A  83      -2.601  -8.354  47.019  0.42 15.75           H
ATOM   1441 1HG AARG A  83      -0.756 -10.263  46.306  0.58 14.90           H
ATOM   1442 2HG AARG A  83      -0.668  -9.520  44.936  0.58 14.90           H
ATOM   1443 1HG BARG A  83      -1.162  -9.969  46.174  0.42 16.27           H
ATOM   1444 2HG BARG A  83      -1.044  -9.216  44.803  0.42 16.27           H
ATOM   1445  N  AVAL A  84      -5.018  -7.779  45.544  0.58 10.08           N
ATOM   1446  N  BVAL A  84      -5.352  -7.384  45.495  0.42 11.98           N
ATOM   1447  CA AVAL A  84      -6.330  -7.355  45.979  0.58 11.27           C
ATOM   1448  CA BVAL A  84      -6.682  -6.986  45.881  0.42 10.24           C
ATOM   1449  C  AVAL A  84      -7.378  -8.393  45.562  0.58 10.63           C
ATOM   1450  C  BVAL A  84      -7.725  -7.998  45.417  0.42 12.62           C
ATOM   1451  O  AVAL A  84      -8.259  -8.783  46.336  0.58 10.74           O
ATOM   1452  O  BVAL A  84      -8.668  -8.322  46.135  0.42 14.27           O
ATOM   1453  CB AVAL A  84      -6.680  -5.943  45.428  0.58 10.38           C
ATOM   1454  CB BVAL A  84      -6.979  -5.583  45.276  0.42 11.12           C
ATOM   1455  CG1AVAL A  84      -8.141  -5.572  45.685  0.58 12.08           C
ATOM   1456  CG2AVAL A  84      -5.700  -4.910  46.006  0.58 11.90           C
ATOM   1457  CG1BVAL A  84      -8.449  -5.254  45.458  0.42 12.78           C
ATOM   1458  CG2BVAL A  84      -6.014  -4.578  45.893  0.42 11.24           C
ATOM   1459  H  AVAL A  84      -4.554  -7.267  45.032  0.58 12.09           H
ATOM   1460  H  BVAL A  84      -4.865  -6.867  45.010  0.42 14.38           H
ATOM   1461  HA AVAL A  84      -6.324  -7.306  46.957  0.58 13.52           H
ATOM   1462  HB AVAL A  84      -6.548  -5.963  44.458  0.58 12.45           H
ATOM   1463  HA BVAL A  84      -6.719  -6.921  46.858  0.42 12.29           H
ATOM   1464  HB BVAL A  84      -6.797  -5.625  44.314  0.42 13.35           H
ATOM   1465 1HG1AVAL A  84      -8.272  -5.415  46.623  0.58 18.12           H
ATOM   1466 2HG1AVAL A  84      -8.709  -6.291  45.398  0.58 18.12           H
ATOM   1467 3HG1AVAL A  84      -8.361  -4.776  45.194  0.58 18.12           H
ATOM   1468 1HG2AVAL A  84      -5.970  -4.029  45.739  0.58 14.28           H
ATOM   1469 2HG2AVAL A  84      -4.816  -5.089  45.676  0.58 14.28           H
ATOM   1470 3HG2AVAL A  84      -5.702  -4.969  46.965  0.58 14.28           H
ATOM   1471 1HG1BVAL A  84      -8.660  -5.240  46.394  0.42 19.17           H
ATOM   1472 2HG1BVAL A  84      -8.983  -5.920  45.019  0.42 19.17           H
ATOM   1473 3HG1BVAL A  84      -8.634  -4.393  45.076  0.42 19.17           H
ATOM   1474 1HG2BVAL A  84      -6.424  -3.710  45.911  0.42 16.85           H
ATOM   1475 2HG2BVAL A  84      -5.211  -4.542  45.369  0.42 16.85           H
ATOM   1476 3HG2BVAL A  84      -5.800  -4.848  46.789  0.42 16.85           H
ATOM   1477  N  AASP A  85      -7.330  -8.810  44.299  0.58 11.31           N
ATOM   1478  N  BASP A  85      -7.645  -8.465  44.183  0.42 13.02           N
ATOM   1479  CA AASP A  85      -8.312  -9.747  43.784  0.58  9.81           C
ATOM   1480  CA BASP A  85      -8.680  -9.326  43.630  0.42 13.09           C
ATOM   1481  C  AASP A  85      -8.264 -11.035  44.561  0.58 11.98           C
ATOM   1482  C  BASP A  85      -8.700 -10.573  44.485  0.42 14.36           C
ATOM   1483  O  AASP A  85      -9.337 -11.658  44.685  0.58 12.83           O
ATOM   1484  O  BASP A  85      -9.795 -11.102  44.685  0.42 18.04           O
ATOM   1485  CB AASP A  85      -8.026 -10.047  42.306  0.58 11.35           C
ATOM   1486  CB BASP A  85      -8.399  -9.674  42.175  0.42 13.87           C
ATOM   1487  CG AASP A  85      -8.335  -8.901  41.332  0.58 10.93           C
ATOM   1488  CG BASP A  85      -8.813  -8.585  41.187  0.42 16.09           C
ATOM   1489  OD1AASP A  85      -8.999  -7.906  41.693  0.58 12.44           O
ATOM   1490  OD2AASP A  85      -7.892  -9.006  40.160  0.58 11.86           O
ATOM   1491  OD1BASP A  85      -9.581  -7.681  41.594  0.42 16.96           O
ATOM   1492  OD2BASP A  85      -8.382  -8.629  40.011  0.42 13.87           O
ATOM   1493  H  AASP A  85      -6.708  -8.521  43.781  0.58 13.57           H
ATOM   1494  H  BASP A  85      -6.967  -8.255  43.697  0.42 15.62           H
ATOM   1495  HA AASP A  85      -9.206  -9.354  43.866  0.58 11.77           H
ATOM   1496 1HB AASP A  85      -7.089 -10.282  42.216  0.58 13.62           H
ATOM   1497 2HB AASP A  85      -8.547 -10.822  42.044  0.58 13.62           H
ATOM   1498  HA BASP A  85      -9.547  -8.874  43.694  0.42 15.71           H
ATOM   1499 1HB BASP A  85      -7.450  -9.844  42.073  0.42 16.64           H
ATOM   1500 2HB BASP A  85      -8.870 -10.492  41.954  0.42 16.64           H
ATOM   1501  N  AALA A  86      -7.080 -11.392  45.006  0.58 10.39           N
ATOM   1502  N  BALA A  86      -7.471 -10.940  44.899  0.42 16.93           N
ATOM   1503  CA AALA A  86      -6.855 -12.639  45.720  0.58 12.39           C
ATOM   1504  CA BALA A  86      -7.314 -12.202  45.612  0.42 14.98           C
ATOM   1505  C  AALA A  86      -7.172 -12.520  47.217  0.58 11.98           C
ATOM   1506  C  BALA A  86      -7.646 -12.039  47.099  0.42 18.06           C
ATOM   1507  O  AALA A  86      -7.005 -13.484  47.951  0.58 13.59           O
ATOM   1508  O  BALA A  86      -7.640 -13.031  47.841  0.42 20.00           O
ATOM   1509  CB AALA A  86      -5.425 -13.147  45.518  0.58 12.91           C
ATOM   1510  CB BALA A  86      -5.906 -12.755  45.412  0.42 14.74           C
ATOM   1511 1HB AALA A  86      -5.305 -13.409  44.603  0.58 19.37           H
ATOM   1512 2HB AALA A  86      -5.270 -13.902  46.090  0.58 19.37           H
ATOM   1513 3HB AALA A  86      -4.804 -12.448  45.735  0.58 19.37           H
ATOM   1514 1HB BALA A  86      -5.951 -13.568  44.902  0.42 22.11           H
ATOM   1515 2HB BALA A  86      -5.509 -12.936  46.267  0.42 22.11           H
ATOM   1516 3HB BALA A  86      -5.373 -12.111  44.941  0.42 22.11           H
ATOM   1517  N  AGLY A  87      -7.628 -11.351  47.683  0.58 12.41           N
ATOM   1518  N  BGLY A  87      -7.909 -10.801  47.507  0.42 17.83           N
ATOM   1519  CA AGLY A  87      -7.927 -11.139  49.098  0.58 13.49           C
ATOM   1520  CA BGLY A  87      -8.244 -10.555  48.911  0.42 18.51           C
ATOM   1521  C  AGLY A  87      -6.706 -11.021  49.981  0.58 12.15           C
ATOM   1522  C  BGLY A  87      -7.038 -10.482  49.794  0.42 16.52           C
ATOM   1523  O  AGLY A  87      -6.755 -11.267  51.182  0.58 13.97           O
ATOM   1524  O  BGLY A  87      -7.097 -10.630  51.028  0.42 19.98           O
ATOM   1525  H  BGLY A  87      -7.883 -10.148  46.948  0.42 21.40           H
ATOM   1526 1HA AGLY A  87      -8.454 -10.329  49.187  0.58 16.19           H
ATOM   1527 2HA AGLY A  87      -8.470 -11.878  49.415  0.58 16.19           H
ATOM   1528 1HA BGLY A  87      -8.734  -9.721  48.977  0.42 22.21           H
ATOM   1529 2HA BGLY A  87      -8.823 -11.266  49.226  0.42 22.21           H
ATOM   1530  N  AGLN A  88      -5.558 -10.611  49.402  0.58 11.55           N
ATOM   1531  N  BGLN A  88      -5.856 -10.268  49.176  0.42 15.25           N
ATOM   1532  CA AGLN A  88      -4.271 -10.446  50.024  0.58 12.36           C
ATOM   1533  CA BGLN A  88      -4.708 -10.036  50.020  0.42 15.47           C
ATOM   1534  C  AGLN A  88      -3.835  -8.973  50.232  0.58 12.03           C
ATOM   1535  C  BGLN A  88      -4.318  -8.563  50.235  0.42 13.78           C
ATOM   1536  O  AGLN A  88      -2.755  -8.732  50.770  0.58 14.81           O
ATOM   1537  O  BGLN A  88      -3.395  -8.352  51.022  0.42 16.50           O
ATOM   1538  CB AGLN A  88      -3.170 -11.152  49.206  0.58 13.12           C
ATOM   1539  CB BGLN A  88      -3.466 -10.693  49.499  0.42 16.20           C
ATOM   1540  CG AGLN A  88      -3.523 -12.630  49.050  0.58 16.16           C
ATOM   1541  CG BGLN A  88      -3.281 -12.146  49.172  0.42 18.45           C
ATOM   1542  CD AGLN A  88      -2.562 -13.266  48.034  0.58 19.65           C
ATOM   1543  CD BGLN A  88      -2.083 -12.025  48.203  0.42 22.31           C
ATOM   1544  NE2AGLN A  88      -2.241 -12.444  47.061  0.58 18.75           N
ATOM   1545  OE1AGLN A  88      -2.233 -14.456  48.178  0.58 29.37           O
ATOM   1546  NE2BGLN A  88      -1.352 -13.071  47.927  0.42 26.71           N
ATOM   1547  OE1BGLN A  88      -1.925 -10.862  47.764  0.42 27.36           O
ATOM   1548  H  AGLN A  88      -5.601 -10.427  48.563  0.58 13.86           H
ATOM   1549  H  BGLN A  88      -5.790 -10.269  48.319  0.42 18.30           H
ATOM   1550 1HB AGLN A  88      -3.094 -10.739  48.332  0.58 15.74           H
ATOM   1551 2HB AGLN A  88      -2.317 -11.064  49.659  0.58 15.74           H
ATOM   1552  N  AGLU A  89      -4.691  -8.064  49.766  0.58 11.85           N
ATOM   1553  N  BGLU A  89      -5.011  -7.659  49.572  0.42 14.44           N
ATOM   1554  CA AGLU A  89      -4.420  -6.623  49.854  0.58  9.73           C
ATOM   1555  CA BGLU A  89      -4.807  -6.222  49.700  0.42 12.82           C
ATOM   1556  C  AGLU A  89      -5.745  -5.923  49.738  0.58  9.93           C
ATOM   1557  C  BGLU A  89      -6.146  -5.530  49.615  0.42 12.53           C
ATOM   1558  O  AGLU A  89      -6.700  -6.484  49.198  0.58  9.70           O
ATOM   1559  O  BGLU A  89      -7.125  -6.039  49.066  0.42 12.82           O
ATOM   1560  CB AGLU A  89      -3.447  -6.202  48.757  0.58  9.26           C
ATOM   1561  CB BGLU A  89      -3.819  -5.748  48.625  0.42 13.26           C
ATOM   1562  CG AGLU A  89      -3.018  -4.766  48.788  0.58  9.68           C
ATOM   1563  CG BGLU A  89      -3.323  -4.330  48.713  0.42 12.42           C
ATOM   1564  CD AGLU A  89      -2.357  -4.448  50.120  0.58  9.47           C
ATOM   1565  CD BGLU A  89      -2.668  -3.964  50.042  0.42 11.23           C
ATOM   1566  OE1AGLU A  89      -3.133  -4.153  51.064  0.58 11.18           O
ATOM   1567  OE2AGLU A  89      -1.137  -4.530  50.226  0.58 10.71           O
ATOM   1568  OE1BGLU A  89      -3.386  -3.624  51.000  0.42 12.57           O
ATOM   1569  OE2BGLU A  89      -1.442  -4.062  50.137  0.42 14.61           O
ATOM   1570  H  AGLU A  89      -5.425  -8.329  49.404  0.58 14.22           H
ATOM   1571  H  BGLU A  89      -5.621  -7.934  49.032  0.42 17.33           H
ATOM   1572  HA AGLU A  89      -4.026  -6.423  50.729  0.58  9.73           H
ATOM   1573 1HB AGLU A  89      -2.655  -6.759  48.820  0.58 11.11           H
ATOM   1574 2HB AGLU A  89      -3.859  -6.379  47.897  0.58 11.11           H
ATOM   1575  HA BGLU A  89      -4.419  -6.041  50.581  0.42 15.38           H
ATOM   1576 1HB BGLU A  89      -3.048  -6.335  48.649  0.42 15.91           H
ATOM   1577 2HB BGLU A  89      -4.241  -5.863  47.759  0.42 15.91           H
ATOM   1578 1HG AGLU A  89      -2.393  -4.596  48.066  0.58 11.62           H
ATOM   1579 2HG AGLU A  89      -3.790  -4.193  48.662  0.58 11.62           H
ATOM   1580 1HG BGLU A  89      -2.682  -4.182  48.000  0.42 14.91           H
ATOM   1581 2HG BGLU A  89      -4.071  -3.731  48.561  0.42 14.91           H
ATOM   1582  N  AGLN A  90      -5.766  -4.713  50.235  0.58 10.10           N
ATOM   1583  N  BGLN A  90      -6.131  -4.322  50.154  0.42 11.49           N
ATOM   1584  CA AGLN A  90      -6.944  -3.860  50.140  0.58  9.84           C
ATOM   1585  CA BGLN A  90      -7.291  -3.464  50.056  0.42 11.89           C
ATOM   1586  C  AGLN A  90      -6.526  -2.511  49.607  0.58  9.69           C
ATOM   1587  C  BGLN A  90      -6.865  -2.101  49.543  0.42 12.15           C
ATOM   1588  O  AGLN A  90      -5.571  -1.933  50.091  0.58 10.20           O
ATOM   1589  O  BGLN A  90      -5.899  -1.576  50.101  0.42 11.01           O
ATOM   1590  CB AGLN A  90      -7.629  -3.716  51.502  0.58 11.80           C
ATOM   1591  CB BGLN A  90      -7.951  -3.282  51.426  0.42 13.28           C
ATOM   1592  CG AGLN A  90      -8.078  -5.067  52.103  0.58 16.30           C
ATOM   1593  CG BGLN A  90      -8.370  -4.600  52.089  0.42 15.16           C
ATOM   1594  CD AGLN A  90      -6.882  -5.720  52.803  0.58 20.99           C
ATOM   1595  CD BGLN A  90      -7.175  -5.175  52.832  0.42 18.49           C
ATOM   1596  NE2AGLN A  90      -6.762  -7.033  52.556  0.58 20.18           N
ATOM   1597  OE1AGLN A  90      -5.978  -5.170  53.466  0.58 27.91           O
ATOM   1598  NE2BGLN A  90      -6.320  -4.394  53.516  0.42 22.15           N
ATOM   1599  OE1BGLN A  90      -6.964  -6.395  52.810  0.42 35.40           O
ATOM   1600 1HB AGLN A  90      -7.017  -3.285  52.118  0.58 14.17           H
ATOM   1601 2HB AGLN A  90      -8.405  -3.142  51.405  0.58 14.17           H
ATOM   1602 1HB BGLN A  90      -7.332  -2.819  52.013  0.42 15.94           H
ATOM   1603 2HB BGLN A  90      -8.736  -2.720  51.324  0.42 15.94           H
ATOM   1604  N  ALEU A  91      -7.257  -2.025  48.605  0.58 10.39           N
ATOM   1605  N  BLEU A  91      -7.493  -1.582  48.521  0.42 11.96           N
ATOM   1606  CA ALEU A  91      -6.936  -0.719  48.056  0.58 10.05           C
ATOM   1607  CA BLEU A  91      -7.144  -0.264  48.040  0.42 10.72           C
ATOM   1608  C  ALEU A  91      -7.089   0.381  49.115  0.58  9.26           C
ATOM   1609  C  BLEU A  91      -7.280   0.870  49.084  0.42 10.47           C
ATOM   1610  O  ALEU A  91      -6.374   1.411  49.060  0.58  9.07           O
ATOM   1611  O  BLEU A  91      -6.590   1.909  48.988  0.42 11.00           O
ATOM   1612  CB ALEU A  91      -7.756  -0.379  46.838  0.58 11.47           C
ATOM   1613  CB BLEU A  91      -8.045   0.068  46.872  0.42 12.95           C
ATOM   1614  CG ALEU A  91      -7.413  -1.168  45.561  0.58  9.97           C
ATOM   1615  CG BLEU A  91      -7.821  -0.686  45.562  0.42 13.08           C
ATOM   1616  CD1ALEU A  91      -8.363  -0.746  44.446  0.58 13.50           C
ATOM   1617  CD2ALEU A  91      -5.977  -0.950  45.163  0.58 10.06           C
ATOM   1618  CD1BLEU A  91      -8.883  -0.370  44.526  0.42 23.34           C
ATOM   1619  CD2BLEU A  91      -6.403  -0.386  45.053  0.42 13.70           C
ATOM   1620  H  BLEU A  91      -8.119  -2.027  48.133  0.42 14.36           H
ATOM   1621 1HB ALEU A  91      -8.691  -0.528  47.048  0.58 13.76           H
ATOM   1622 2HB ALEU A  91      -7.647   0.567  46.652  0.58 13.76           H
ATOM   1623 1HB BLEU A  91      -8.962  -0.085  47.150  0.42 15.54           H
ATOM   1624 2HB BLEU A  91      -7.957   1.017  46.688  0.42 15.54           H
ATOM   1625  HG ALEU A  91      -7.546  -2.122  45.739  0.58 11.97           H
ATOM   1626  HG BLEU A  91      -7.871  -1.645  45.757  0.42 15.70           H
ATOM   1627 1HD1ALEU A  91      -8.352   0.210  44.361  0.58 20.26           H
ATOM   1628 2HD1ALEU A  91      -9.253  -1.039  44.656  0.58 20.26           H
ATOM   1629 3HD1ALEU A  91      -8.082  -1.144  43.619  0.58 20.26           H
ATOM   1630 1HD2ALEU A  91      -5.790  -1.440  44.359  0.58 15.09           H
ATOM   1631 2HD2ALEU A  91      -5.400  -1.258  45.866  0.58 15.09           H
ATOM   1632 3HD2ALEU A  91      -5.825  -0.015  45.011  0.58 15.09           H
ATOM   1633 1HD2BLEU A  91      -6.362  -0.546  44.108  0.42 20.54           H
ATOM   1634 2HD2BLEU A  91      -5.775  -0.957  45.502  0.42 20.54           H
ATOM   1635 3HD2BLEU A  91      -6.186   0.532  45.233  0.42 20.54           H
ATOM   1636  N  AGLY A  92      -7.966   0.203  50.093  0.58  9.63           N
ATOM   1637  N  BGLY A  92      -8.208   0.699  50.034  0.42 11.34           N
ATOM   1638  CA AGLY A  92      -8.166   1.235  51.116  0.58  9.84           C
ATOM   1639  CA BGLY A  92      -8.366   1.728  51.078  0.42 15.07           C
ATOM   1640  C  AGLY A  92      -7.216   1.138  52.282  0.58  9.49           C
ATOM   1641  C  BGLY A  92      -7.455   1.600  52.274  0.42 13.09           C
ATOM   1642  O  AGLY A  92      -7.301   1.948  53.208  0.58 10.04           O
ATOM   1643  O  BGLY A  92      -7.454   2.458  53.164  0.42 16.51           O
ATOM   1644  H  AGLY A  92      -8.423  -0.525  50.128  0.58 11.56           H
ATOM   1645 1HA BGLY A  92      -8.218   2.597  50.674  0.42 18.08           H
ATOM   1646 2HA BGLY A  92      -9.284   1.705  51.391  0.42 18.08           H
ATOM   1647  N  AARG A  93      -6.287   0.191  52.282  0.58  9.07           N
ATOM   1648  N  BARG A  93      -6.633   0.564  52.390  0.42 13.87           N
ATOM   1649  CA AARG A  93      -5.385  -0.007  53.414  0.58  8.44           C
ATOM   1650  CA BARG A  93      -5.668   0.395  53.476  0.42 11.45           C
ATOM   1651  C  AARG A  93      -4.399   1.146  53.483  0.58  8.49           C
ATOM   1652  C  BARG A  93      -4.651   1.533  53.435  0.42 10.71           C
ATOM   1653  O  AARG A  93      -3.849   1.559  52.447  0.58  9.24           O
ATOM   1654  O  BARG A  93      -4.081   1.917  52.406  0.42 10.45           O
ATOM   1655  CB AARG A  93      -4.614  -1.339  53.282  0.58  9.32           C
ATOM   1656  CB BARG A  93      -4.922  -0.933  53.342  0.42 11.96           C
ATOM   1657  CG AARG A  93      -3.781  -1.679  54.514  0.58  9.21           C
ATOM   1658  CG BARG A  93      -4.012  -1.250  54.539  0.42 12.97           C
ATOM   1659  CD AARG A  93      -3.100  -3.011  54.484  0.58  9.14           C
ATOM   1660  CD BARG A  93      -3.482  -2.688  54.457  0.42 12.38           C
ATOM   1661  NE AARG A  93      -2.105  -3.166  53.441  0.58  8.60           N
ATOM   1662  NE BARG A  93      -2.511  -2.804  53.375  0.42 11.03           N
ATOM   1663  CZ AARG A  93      -0.829  -2.808  53.595  0.58  9.02           C
ATOM   1664  CZ BARG A  93      -1.208  -2.582  53.479  0.42 15.47           C
ATOM   1665  NH1AARG A  93      -0.349  -2.245  54.727  0.58 10.17           N
ATOM   1666  NH2AARG A  93      -0.001  -2.988  52.594  0.58 10.42           N
ATOM   1667  NH1BARG A  93      -0.728  -2.248  54.673  0.42 19.83           N
ATOM   1668  NH2BARG A  93      -0.411  -2.691  52.426  0.42 16.69           N
ATOM   1669  H  AARG A  93      -6.213  -0.322  51.596  0.58 10.89           H
ATOM   1670  H  BARG A  93      -6.671  -0.048  51.788  0.42 16.64           H
ATOM   1671 1HB AARG A  93      -5.249  -2.056  53.124  0.58 11.18           H
ATOM   1672 2HB AARG A  93      -4.029  -1.288  52.510  0.58 11.18           H
ATOM   1673 1HG AARG A  93      -3.106  -0.992  54.626  0.58 11.05           H
ATOM   1674 2HG AARG A  93      -4.360  -1.648  55.292  0.58 11.05           H
ATOM   1675 1HD AARG A  93      -2.672  -3.158  55.342  0.58 10.96           H
ATOM   1676 2HD AARG A  93      -3.774  -3.700  54.372  0.58 10.96           H
ATOM   1677  HE AARG A  93      -2.349  -3.504  52.689  0.58 10.32           H
ATOM   1678 1HH1AARG A  93       0.478  -2.016  54.775  0.58 12.20           H
ATOM   1679 2HH1AARG A  93      -0.871  -2.116  55.398  0.58 12.20           H
ATOM   1680 1HH2AARG A  93      -0.284  -3.331  51.858  0.58 12.50           H
ATOM   1681 2HH2AARG A  93       0.826  -2.763  52.674  0.58 12.50           H
ATOM   1682  N  AARG A  94      -4.171   1.682  54.671  0.58  8.50           N
ATOM   1683  N  BARG A  94      -4.388   2.139  54.579  0.42 12.57           N
ATOM   1684  CA AARG A  94      -3.321   2.868  54.858  0.58  8.37           C
ATOM   1685  CA BARG A  94      -3.495   3.259  54.821  0.42 10.49           C
ATOM   1686  C  AARG A  94      -1.917   2.469  55.249  0.58  8.09           C
ATOM   1687  C  BARG A  94      -2.077   2.843  55.151  0.42 12.45           C
ATOM   1688  O  AARG A  94      -1.721   1.657  56.169  0.58  9.68           O
ATOM   1689  O  BARG A  94      -1.833   1.977  56.021  0.42 13.65           O
ATOM   1690  CB AARG A  94      -3.911   3.799  55.917  0.58  8.79           C
ATOM   1691  CB BARG A  94      -4.133   4.101  55.937  0.42 14.58           C
ATOM   1692  CG AARG A  94      -3.180   5.162  56.070  0.58  8.45           C
ATOM   1693  CG BARG A  94      -5.579   4.575  55.718  0.42 24.60           C
ATOM   1694  CD AARG A  94      -3.944   6.131  56.973  0.58  9.24           C
ATOM   1695  CD BARG A  94      -5.965   5.654  56.783  0.42 19.89           C
ATOM   1696  NE AARG A  94      -5.228   6.501  56.297  0.58 11.95           N
ATOM   1697  NE BARG A  94      -5.046   6.744  56.429  0.42 13.48           N
ATOM   1698  CZ AARG A  94      -5.275   7.412  55.314  0.58 11.29           C
ATOM   1699  CZ BARG A  94      -5.218   7.521  55.353  0.42 16.04           C
ATOM   1700  NH1AARG A  94      -4.176   8.068  54.925  0.58  9.39           N
ATOM   1701  NH2AARG A  94      -6.403   7.726  54.693  0.58 12.60           N
ATOM   1702  NH1BARG A  94      -6.263   7.389  54.564  0.42 15.82           N
ATOM   1703  NH2BARG A  94      -4.314   8.447  55.103  0.42 13.67           N
ATOM   1704  H  AARG A  94      -4.534   1.322  55.362  0.58 10.20           H
ATOM   1705  H  BARG A  94      -4.799   1.830  55.269  0.42 15.08           H
ATOM   1706  HA AARG A  94      -3.278   3.355  54.009  0.58 10.05           H
ATOM   1707 1HB AARG A  94      -4.840   3.970  55.694  0.58 10.55           H
ATOM   1708 2HB AARG A  94      -3.896   3.342  56.772  0.58 10.55           H
ATOM   1709  HA BARG A  94      -3.469   3.805  54.008  0.42 12.59           H
ATOM   1710 1HB BARG A  94      -4.107   3.583  56.756  0.42 17.49           H
ATOM   1711 2HB BARG A  94      -3.578   4.885  56.075  0.42 17.49           H
ATOM   1712 1HG AARG A  94      -2.297   5.009  56.443  0.58 10.14           H
ATOM   1713 2HG AARG A  94      -3.068   5.563  55.195  0.58 10.14           H
ATOM   1714 1HD AARG A  94      -4.129   5.712  57.828  0.58 11.09           H
ATOM   1715 2HD AARG A  94      -3.412   6.926  57.132  0.58 11.09           H
ATOM   1716  HE AARG A  94      -5.956   6.118  56.546  0.58 14.34           H
ATOM   1717 1HH1AARG A  94      -4.226   8.658  54.301  0.58 11.27           H
ATOM   1718 2HH1AARG A  94      -3.420   7.899  55.298  0.58 11.27           H
ATOM   1719 1HH2AARG A  94      -6.401   8.325  54.075  0.58 15.12           H
ATOM   1720 2HH2AARG A  94      -7.136   7.332  54.908  0.58 15.12           H
ATOM   1721 1HH2BARG A  94      -4.406   8.967  54.424  0.42 16.41           H
ATOM   1722 2HH2BARG A  94      -3.631   8.532  55.619  0.42 16.41           H
ATOM   1723  N  AILE A  95      -0.973   3.106  54.541  0.58  8.62           N
ATOM   1724  N  BILE A  95      -1.118   3.432  54.421  0.42 11.32           N
ATOM   1725  CA AILE A  95       0.428   2.963  54.863  0.58  9.09           C
ATOM   1726  CA BILE A  95       0.315   3.194  54.570  0.42 11.55           C
ATOM   1727  C  AILE A  95       0.958   4.307  55.371  0.58  9.75           C
ATOM   1728  C  BILE A  95       0.986   4.340  55.319  0.42  8.96           C
ATOM   1729  O  AILE A  95       0.710   5.349  54.794  0.58 10.21           O
ATOM   1730  O  BILE A  95       0.945   5.464  54.801  0.42  8.15           O
ATOM   1731  CB AILE A  95       1.230   2.496  53.642  0.58  9.38           C
ATOM   1732  CB BILE A  95       0.940   2.947  53.149  0.42 11.75           C
ATOM   1733  CG1AILE A  95       0.689   1.118  53.213  0.58 10.60           C
ATOM   1734  CG2AILE A  95       2.711   2.497  53.896  0.58  9.49           C
ATOM   1735  CG1BILE A  95       0.256   1.832  52.340  0.42 15.01           C
ATOM   1736  CG2BILE A  95       2.439   2.731  53.251  0.42 12.08           C
ATOM   1737  CD1AILE A  95       1.146   0.736  51.834  0.58 11.03           C
ATOM   1738  CD1BILE A  95       0.138   0.514  53.068  0.42 15.34           C
ATOM   1739  H  AILE A  95      -1.206   3.609  53.883  0.58 10.34           H
ATOM   1740  HA AILE A  95       0.522   2.297  55.576  0.58 10.91           H
ATOM   1741  HB AILE A  95       1.053   3.126  52.912  0.58 11.26           H
ATOM   1742 1HG2AILE A  95       2.976   3.352  54.242  0.58 11.38           H
ATOM   1743 2HG2AILE A  95       3.177   2.326  53.074  0.58 11.38           H
ATOM   1744 3HG2AILE A  95       2.927   1.813  54.534  0.58 11.38           H
ATOM   1745 1HD1AILE A  95       0.606   1.187  51.181  0.58 16.55           H
ATOM   1746 2HD1AILE A  95       1.059  -0.214  51.720  0.58 16.55           H
ATOM   1747 3HD1AILE A  95       2.065   0.989  51.719  0.58 16.55           H
ATOM   1748  N   HIS A  96       1.626   4.197  56.503  1.00 10.38           N
ATOM   1749  CA  HIS A  96       2.302   5.293  57.186  1.00 10.12           C
ATOM   1750  C   HIS A  96       3.786   5.208  56.930  1.00 10.18           C
ATOM   1751  O   HIS A  96       4.401   4.146  57.126  1.00 11.70           O
ATOM   1752  CB  HIS A  96       2.035   5.250  58.679  1.00 11.39           C
ATOM   1753  CG  HIS A  96       0.611   5.524  59.010  1.00 12.19           C
ATOM   1754  CD2 HIS A  96       0.035   6.728  59.142  1.00 15.24           C
ATOM   1755  ND1 HIS A  96      -0.346   4.660  59.243  1.00 15.10           N
ATOM   1756  CE1 HIS A  96      -1.517   5.233  59.505  1.00 14.76           C
ATOM   1757  NE2 HIS A  96      -1.297   6.552  59.423  1.00 18.27           N
ATOM   1758  H   HIS A  96       1.666   3.419  56.866  1.00 12.45           H
ATOM   1759  HA  HIS A  96       1.968   6.142  56.829  1.00 12.14           H
ATOM   1760 1HB  HIS A  96       2.278   4.375  59.020  1.00 13.67           H
ATOM   1761 2HB  HIS A  96       2.596   5.907  59.121  1.00 13.67           H
ATOM   1762  HD1 HIS A  96      -0.229   3.808  59.228  1.00 18.12           H
ATOM   1763  N   TYR A  97       4.380   6.333  56.585  1.00  9.00           N
ATOM   1764  CA  TYR A  97       5.783   6.433  56.239  1.00  8.96           C
ATOM   1765  C   TYR A  97       6.345   7.738  56.798  1.00  8.99           C
ATOM   1766  O  ATYR A  97       5.583   8.453  57.424  0.50 20.45           O
ATOM   1767  O  BTYR A  97       5.632   8.544  57.375  0.50  9.00           O
ATOM   1768  CB  TYR A  97       5.999   6.248  54.712  1.00  8.74           C
ATOM   1769  CG  TYR A  97       5.234   7.291  53.907  1.00  8.36           C
ATOM   1770  CD1 TYR A  97       3.878   7.106  53.570  1.00  8.42           C
ATOM   1771  CD2 TYR A  97       5.850   8.453  53.518  1.00  8.47           C
ATOM   1772  CE1 TYR A  97       3.186   8.082  52.859  1.00  8.53           C
ATOM   1773  CE2 TYR A  97       5.157   9.439  52.838  1.00  8.55           C
ATOM   1774  CZ  TYR A  97       3.830   9.234  52.510  1.00  8.44           C
ATOM   1775  OH  TYR A  97       3.108  10.185  51.818  1.00  9.42           O
ATOM   1776  H   TYR A  97       3.906   7.051  56.563  1.00 10.80           H
ATOM   1777  HA  TYR A  97       6.248   5.698  56.690  1.00 10.76           H
ATOM   1778 1HB  TYR A  97       6.946   6.318  54.512  1.00 10.48           H
ATOM   1779 2HB  TYR A  97       5.703   5.361  54.452  1.00  8.74           H
ATOM   1780  HD1 TYR A  97       3.442   6.325  53.826  1.00 10.11           H
ATOM   1781  HD2 TYR A  97       6.750   8.580  53.714  1.00 10.17           H
ATOM   1782  HE1 TYR A  97       2.295   7.950  52.623  1.00 10.24           H
ATOM   1783  HE2 TYR A  97       5.581  10.233  52.605  1.00 10.26           H
ATOM   1784  HH  TYR A  97       3.616  10.787  51.588  1.00 14.13           H
ATOM   1785  N  ASER A  98       7.620   8.034  56.569  0.50  7.60           N
ATOM   1786  N  BSER A  98       7.679   7.822  56.707  0.50  9.55           N
ATOM   1787  CA ASER A  98       8.226   9.188  57.226  0.50  9.07           C
ATOM   1788  CA BSER A  98       8.375   8.912  57.354  0.50  8.65           C
ATOM   1789  C  ASER A  98       9.355   9.761  56.394  0.50  8.65           C
ATOM   1790  C  BSER A  98       9.188   9.610  56.305  0.50  9.75           C
ATOM   1791  O  ASER A  98       9.611   9.282  55.265  0.50  7.39           O
ATOM   1792  O  BSER A  98       9.405   9.109  55.187  0.50 14.06           O
ATOM   1793  CB ASER A  98       8.705   8.654  58.579  0.50  8.95           C
ATOM   1794  CB BSER A  98       9.349   8.415  58.474  0.50  8.59           C
ATOM   1795  OG ASER A  98       9.913   7.946  58.341  0.50  9.53           O
ATOM   1796  OG BSER A  98       8.538   7.638  59.307  0.50  9.09           O
ATOM   1797  H  ASER A  98       8.087   7.548  56.036  0.50  9.12           H
ATOM   1798  H  BSER A  98       8.119   7.230  56.266  0.50 11.46           H
ATOM   1799  HA ASER A  98       7.544   9.878  57.369  0.50 10.88           H
ATOM   1800  HA BSER A  98       7.725   9.537  57.737  0.50 10.38           H
ATOM   1801 1HB BSER A  98      10.069   7.885  58.097  0.50 10.31           H
ATOM   1802 2HB BSER A  98       9.729   9.164  58.960  0.50 10.31           H
ATOM   1803  HG BSER A  98       8.119   8.127  59.814  0.50 13.64           H
ATOM   1804  N  AGLN A  99      10.001  10.806  56.910  0.50  8.41           N
ATOM   1805  N  BGLN A  99       9.721  10.728  56.763  0.50  9.85           N
ATOM   1806  CA AGLN A  99      10.952  11.579  56.115  0.50  8.91           C
ATOM   1807  CA BGLN A  99      10.805  11.374  56.010  0.50 10.70           C
ATOM   1808  C  AGLN A  99      12.057  10.761  55.480  0.50  9.02           C
ATOM   1809  C  BGLN A  99      11.886  10.345  55.721  0.50  9.32           C
ATOM   1810  O  AGLN A  99      12.431  10.945  54.319  0.50  9.08           O
ATOM   1811  O  BGLN A  99      12.548  10.515  54.683  0.50  9.81           O
ATOM   1812  CB AGLN A  99      11.538  12.716  56.992  0.50 12.02           C
ATOM   1813  CB BGLN A  99      11.319  12.575  56.801  0.50 12.21           C
ATOM   1814  CG AGLN A  99      12.588  13.552  56.302  0.50 13.68           C
ATOM   1815  CG BGLN A  99      12.033  12.124  58.059  0.50 15.69           C
ATOM   1816  CD AGLN A  99      12.215  14.209  55.037  0.50 16.23           C
ATOM   1817  CD BGLN A  99      13.315  12.858  58.391  0.50 24.61           C
ATOM   1818  NE2AGLN A  99      13.102  14.151  54.045  0.50 22.46           N
ATOM   1819  OE1AGLN A  99      11.159  14.820  54.993  0.50 20.27           O
ATOM   1820  NE2BGLN A  99      14.482  12.180  58.593  0.50 30.28           N
ATOM   1821  OE1BGLN A  99      13.382  14.096  58.539  0.50 30.37           O
ATOM   1822  H  AGLN A  99       9.855  11.030  57.727  0.50 10.10           H
ATOM   1823  H  BGLN A  99       9.436  11.075  57.496  0.50 11.82           H
ATOM   1824  HA AGLN A  99      10.449  12.002  55.388  0.50 10.69           H
ATOM   1825  HA BGLN A  99      10.444  11.694  55.157  0.50 12.84           H
ATOM   1826  N  AASN A 100      12.629   9.852  56.296  0.50  8.65           N
ATOM   1827  N  BASN A 100      12.101   9.287  56.488  0.50  9.02           N
ATOM   1828  CA AASN A 100      13.752   9.080  55.791  0.50  8.58           C
ATOM   1829  CA BASN A 100      13.148   8.340  56.218  0.50  9.28           C
ATOM   1830  C  AASN A 100      13.336   8.165  54.617  0.50  7.88           C
ATOM   1831  C  BASN A 100      12.892   7.531  54.944  0.50  9.29           C
ATOM   1832  O  AASN A 100      14.229   7.778  53.855  0.50  9.06           O
ATOM   1833  O  BASN A 100      13.851   7.033  54.340  0.50 10.48           O
ATOM   1834  CB AASN A 100      14.492   8.273  56.866  0.50  9.01           C
ATOM   1835  CB BASN A 100      13.357   7.411  57.424  0.50 10.22           C
ATOM   1836  CG AASN A 100      13.717   7.071  57.303  0.50  9.18           C
ATOM   1837  CG BASN A 100      13.524   8.217  58.725  0.50  9.74           C
ATOM   1838  ND2AASN A 100      13.999   5.949  56.656  0.50  9.99           N
ATOM   1839  OD1AASN A 100      12.880   7.148  58.220  0.50  9.96           O
ATOM   1840  ND2BASN A 100      14.427   9.166  58.738  0.50 10.37           N
ATOM   1841  OD1BASN A 100      12.821   7.874  59.691  0.50 12.10           O
ATOM   1842  H  AASN A 100      12.337   9.732  57.096  0.50 10.37           H
ATOM   1843  H  BASN A 100      11.595   9.162  57.173  0.50 10.82           H
ATOM   1844  HA AASN A 100      14.396   9.725  55.430  0.50 10.29           H
ATOM   1845 1HD2AASN A 100      13.594   5.219  56.864  0.50 11.99           H
ATOM   1846 2HD2AASN A 100      14.587   5.950  56.028  0.50 11.99           H
ATOM   1847  N  AASP A 101      12.060   7.764  54.538  0.50  7.59           N
ATOM   1848  N  BASP A 101      11.653   7.387  54.499  0.50  8.72           N
ATOM   1849  CA AASP A 101      11.620   6.898  53.440  0.50  7.95           C
ATOM   1850  CA BASP A 101      11.325   6.672  53.258  0.50  8.63           C
ATOM   1851  C  AASP A 101      11.719   7.607  52.098  0.50  8.24           C
ATOM   1852  C  BASP A 101      11.418   7.570  52.022  0.50  7.91           C
ATOM   1853  O  AASP A 101      11.869   6.987  51.058  0.50  8.29           O
ATOM   1854  O  BASP A 101      11.352   7.014  50.906  0.50  8.80           O
ATOM   1855  CB AASP A 101      10.155   6.417  53.569  0.50  7.35           C
ATOM   1856  CB BASP A 101       9.886   6.106  53.393  0.50  8.91           C
ATOM   1857  CG AASP A 101       9.983   5.457  54.751  0.50  8.11           C
ATOM   1858  CG BASP A 101       9.748   5.267  54.666  0.50  9.62           C
ATOM   1859  OD1AASP A 101      10.539   4.309  54.639  0.50  7.21           O
ATOM   1860  OD2AASP A 101       9.346   5.815  55.733  0.50  9.08           O
ATOM   1861  OD1BASP A 101      10.249   4.118  54.578  0.50  9.04           O
ATOM   1862  OD2BASP A 101       9.154   5.740  55.632  0.50 13.30           O
ATOM   1863 1HB AASP A 101       9.575   7.185  53.691  0.50  8.82           H
ATOM   1864 2HB AASP A 101       9.891   5.970  52.750  0.50  8.82           H
ATOM   1865 1HB BASP A 101       9.251   6.839  53.419  0.50 10.70           H
ATOM   1866 2HB BASP A 101       9.680   5.557  52.620  0.50 10.70           H
ATOM   1867  N   LEU A 102      11.513   8.897  52.120  1.00  7.86           N
ATOM   1868  CA  LEU A 102      11.410   9.691  50.909  1.00  7.73           C
ATOM   1869  C   LEU A 102      12.706   9.559  50.102  1.00  8.12           C
ATOM   1870  O   LEU A 102      13.823   9.697  50.611  1.00 10.50           O
ATOM   1871  CB  LEU A 102      11.174  11.158  51.207  1.00  8.76           C
ATOM   1872  CG  LEU A 102       9.824  11.485  51.824  1.00  8.76           C
ATOM   1873  CD1 LEU A 102       9.765  12.938  52.236  1.00 10.53           C
ATOM   1874  CD2 LEU A 102       8.683  11.205  50.867  1.00 10.02           C
ATOM   1875  H   LEU A 102      11.435   9.290  52.881  1.00  9.43           H
ATOM   1876  HA  LEU A 102      10.664   9.353  50.370  1.00  9.27           H
ATOM   1877 1HB  LEU A 102      11.869  11.465  51.809  1.00 10.51           H
ATOM   1878 2HB  LEU A 102      11.263  11.658  50.380  1.00 10.51           H
ATOM   1879  HG  LEU A 102       9.703  10.929  52.622  1.00 10.51           H
ATOM   1880 1HD1 LEU A 102      10.408  13.099  52.931  1.00 15.80           H
ATOM   1881 2HD1 LEU A 102       8.885  13.144  52.559  1.00 15.80           H
ATOM   1882 3HD1 LEU A 102       9.966  13.493  51.479  1.00 15.80           H
ATOM   1883 1HD2 LEU A 102       7.849  11.414  51.294  1.00 12.03           H
ATOM   1884 2HD2 LEU A 102       8.693  10.278  50.620  1.00 12.03           H
ATOM   1885 3HD2 LEU A 102       8.785  11.747  50.081  1.00 12.03           H
ATOM   1886  N   VAL A 103      12.533   9.275  48.815  1.00  7.84           N
ATOM   1887  CA  VAL A 103      13.602   9.269  47.829  1.00  7.97           C
ATOM   1888  C   VAL A 103      13.350  10.390  46.831  1.00  8.14           C
ATOM   1889  O   VAL A 103      12.314  11.067  46.832  1.00  9.29           O
ATOM   1890  CB  VAL A 103      13.727   7.892  47.149  1.00  8.39           C
ATOM   1891  CG1 VAL A 103      14.115   6.838  48.159  1.00  9.26           C
ATOM   1892  CG2 VAL A 103      12.463   7.511  46.418  1.00  8.82           C
ATOM   1893  H   VAL A 103      11.739   9.083  48.548  1.00  9.41           H
ATOM   1894  HA  VAL A 103      14.444   9.458  48.293  1.00  9.57           H
ATOM   1895  HB  VAL A 103      14.448   7.951  46.487  1.00 10.06           H
ATOM   1896 1HG1 VAL A 103      13.370   6.661  48.739  1.00 11.11           H
ATOM   1897 2HG1 VAL A 103      14.858   7.151  48.679  1.00 11.11           H
ATOM   1898 3HG1 VAL A 103      14.361   6.031  47.701  1.00 11.11           H
ATOM   1899 1HG2 VAL A 103      12.619   6.717  45.901  1.00  8.82           H
ATOM   1900 2HG2 VAL A 103      12.202   8.227  45.834  1.00  8.82           H
ATOM   1901 3HG2 VAL A 103      11.763   7.346  47.054  1.00  8.82           H
ATOM   1902  N   GLU A 104      14.313  10.623  45.949  1.00  8.60           N
ATOM   1903  CA  GLU A 104      14.244  11.737  45.014  1.00  8.87           C
ATOM   1904  C   GLU A 104      12.994  11.605  44.131  1.00  7.97           C
ATOM   1905  O   GLU A 104      12.704  10.523  43.636  1.00  8.26           O
ATOM   1906  CB  GLU A 104      15.521  11.769  44.176  1.00 10.40           C
ATOM   1907  CG  GLU A 104      15.672  13.003  43.346  1.00 12.72           C
ATOM   1908  CD  GLU A 104      15.819  14.265  44.124  1.00 18.79           C
ATOM   1909  OE1 GLU A 104      16.223  14.268  45.294  1.00 17.96           O
ATOM   1910  OE2 GLU A 104      15.555  15.340  43.497  1.00 29.58           O
ATOM   1911  H   GLU A 104      14.997  10.102  45.928  1.00 10.32           H
ATOM   1912  HA  GLU A 104      14.182  12.571  45.524  1.00 10.65           H
ATOM   1913 1HB  GLU A 104      16.285  11.696  44.768  1.00 12.48           H
ATOM   1914 2HB  GLU A 104      15.529  10.996  43.590  1.00 12.48           H
ATOM   1915 1HG  GLU A 104      16.451  12.899  42.777  1.00 15.26           H
ATOM   1916 2HG  GLU A 104      14.897  13.084  42.769  1.00 15.26           H
ATOM   1917  N   TYR A 105      12.359  12.739  43.899  1.00  8.75           N
ATOM   1918  CA  TYR A 105      11.191  12.934  43.071  1.00  8.51           C
ATOM   1919  C   TYR A 105       9.985  12.172  43.668  1.00  8.54           C
ATOM   1920  O   TYR A 105       9.608  11.095  43.279  1.00  8.89           O
ATOM   1921  CB  TYR A 105      11.407  12.634  41.572  1.00  8.92           C
ATOM   1922  CG  TYR A 105      10.159  13.011  40.818  1.00  8.82           C
ATOM   1923  CD1 TYR A 105       9.791  14.321  40.640  1.00  9.83           C
ATOM   1924  CD2 TYR A 105       9.306  12.031  40.348  1.00  9.38           C
ATOM   1925  CE1 TYR A 105       8.632  14.671  39.987  1.00  9.87           C
ATOM   1926  CE2 TYR A 105       8.131  12.347  39.722  1.00  9.54           C
ATOM   1927  CZ  TYR A 105       7.795  13.666  39.547  1.00  9.75           C
ATOM   1928  OH  TYR A 105       6.599  14.041  38.943  1.00 10.74           O
ATOM   1929  H   TYR A 105      12.675  13.440  44.285  1.00 10.51           H
ATOM   1930  HA  TYR A 105      10.970  13.886  43.130  1.00 10.21           H
ATOM   1931 1HB  TYR A 105      12.162  13.143  41.239  1.00 10.71           H
ATOM   1932 2HB  TYR A 105      11.597  11.691  41.448  1.00 10.71           H
ATOM   1933  HD1 TYR A 105      10.343  14.993  40.970  1.00 11.80           H
ATOM   1934  HD2 TYR A 105       9.535  11.137  40.460  1.00 11.26           H
ATOM   1935  HE1 TYR A 105       8.417  15.564  39.846  1.00 11.84           H
ATOM   1936  HE2 TYR A 105       7.565  11.675  39.418  1.00 11.44           H
ATOM   1937  N   SER A 106       9.400  12.864  44.666  1.00  8.60           N
ATOM   1938  CA  SER A 106       8.287  12.343  45.464  1.00  8.80           C
ATOM   1939  C   SER A 106       7.237  13.454  45.654  1.00  8.95           C
ATOM   1940  O   SER A 106       6.912  13.835  46.768  1.00  9.62           O
ATOM   1941  CB  SER A 106       8.803  11.818  46.779  1.00 10.12           C
ATOM   1942  OG  SER A 106       9.611  10.671  46.520  1.00 10.79           O
ATOM   1943  H   SER A 106       9.695  13.653  44.843  1.00 10.32           H
ATOM   1944  HA  SER A 106       7.872  11.603  44.974  1.00 10.56           H
ATOM   1945 1HB  SER A 106       9.327  12.500  47.226  1.00 12.15           H
ATOM   1946 2HB  SER A 106       8.060  11.577  47.354  1.00 10.12           H
ATOM   1947  N   PRO A 107       6.696  13.971  44.551  1.00  9.47           N
ATOM   1948  CA  PRO A 107       5.898  15.196  44.626  1.00 10.69           C
ATOM   1949  C   PRO A 107       4.584  15.013  45.392  1.00 10.28           C
ATOM   1950  O   PRO A 107       4.080  16.013  45.915  1.00 12.03           O
ATOM   1951  CB  PRO A 107       5.650  15.555  43.173  1.00 14.00           C
ATOM   1952  CG  PRO A 107       5.705  14.214  42.469  1.00 12.46           C
ATOM   1953  CD  PRO A 107       6.856  13.541  43.147  1.00 10.81           C
ATOM   1954  HA  PRO A 107       6.427  15.904  45.051  1.00 12.83           H
ATOM   1955 1HB  PRO A 107       4.783  15.974  43.060  1.00 16.80           H
ATOM   1956 2HB  PRO A 107       6.337  16.153  42.839  1.00 16.80           H
ATOM   1957 1HG  PRO A 107       4.882  13.716  42.595  1.00 14.95           H
ATOM   1958 2HG  PRO A 107       5.870  14.321  41.519  1.00 14.95           H
ATOM   1959 1HD  PRO A 107       6.797  12.577  43.066  1.00 12.97           H
ATOM   1960 2HD  PRO A 107       7.703  13.841  42.782  1.00 12.97           H
ATOM   1961  N   VAL A 108       4.054  13.826  45.429  1.00  9.20           N
ATOM   1962  CA  VAL A 108       2.831  13.555  46.158  1.00  9.23           C
ATOM   1963  C   VAL A 108       3.161  13.073  47.574  1.00  8.61           C
ATOM   1964  O   VAL A 108       2.663  13.638  48.565  1.00  9.45           O
ATOM   1965  CB  VAL A 108       1.915  12.540  45.458  1.00 10.42           C
ATOM   1966  CG1 VAL A 108       0.601  12.355  46.235  1.00 10.94           C
ATOM   1967  CG2 VAL A 108       1.668  12.945  44.014  1.00 11.72           C
ATOM   1968  H   VAL A 108       4.441  13.183  45.008  1.00 11.04           H
ATOM   1969  HA  VAL A 108       2.337  14.398  46.237  1.00 11.07           H
ATOM   1970  HB  VAL A 108       2.380  11.677  45.449  1.00 12.50           H
ATOM   1971 1HG1 VAL A 108       0.098  13.172  46.212  1.00 16.42           H
ATOM   1972 2HG1 VAL A 108       0.798  12.126  47.146  1.00 16.42           H
ATOM   1973 3HG1 VAL A 108       0.087  11.651  45.832  1.00 16.42           H
ATOM   1974 1HG2 VAL A 108       1.259  12.215  43.543  1.00 17.57           H
ATOM   1975 2HG2 VAL A 108       2.504  13.167  43.597  1.00 17.57           H
ATOM   1976 3HG2 VAL A 108       1.086  13.708  43.991  1.00 17.57           H
ATOM   1977  N   THR A 109       3.980  12.038  47.680  1.00  8.31           N
ATOM   1978  CA  THR A 109       4.214  11.452  48.984  1.00  7.82           C
ATOM   1979  C   THR A 109       4.883  12.415  49.957  1.00  8.03           C
ATOM   1980  O   THR A 109       4.640  12.315  51.159  1.00  8.56           O
ATOM   1981  CB  THR A 109       5.065  10.150  48.840  1.00  7.75           C
ATOM   1982  CG2 THR A 109       4.243   9.007  48.298  1.00  8.80           C
ATOM   1983  OG1 THR A 109       6.221  10.431  48.077  1.00  7.98           O
ATOM   1984  H   THR A 109       4.369  11.718  46.983  1.00  9.97           H
ATOM   1985  HA  THR A 109       3.345  11.201  49.360  1.00  7.82           H
ATOM   1986  HB  THR A 109       5.363   9.895  49.738  1.00  9.30           H
ATOM   1987 1HG2 THR A 109       3.897   9.244  47.434  1.00 13.20           H
ATOM   1988 2HG2 THR A 109       3.514   8.826  48.896  1.00 13.20           H
ATOM   1989 3HG2 THR A 109       4.794   8.225  48.219  1.00 13.20           H
ATOM   1990  N   GLU A 110       5.667  13.366  49.481  1.00  8.47           N
ATOM   1991  CA  GLU A 110       6.285  14.310  50.421  1.00  9.43           C
ATOM   1992  C   GLU A 110       5.271  15.190  51.109  1.00  9.24           C
ATOM   1993  O  AGLU A 110       5.666  15.774  52.121  0.63 10.77           O
ATOM   1994  O  BGLU A 110       5.540  15.821  52.140  0.37 11.88           O
ATOM   1995  CB  GLU A 110       7.355  15.139  49.739  1.00 10.57           C
ATOM   1996  CG  GLU A 110       6.845  16.209  48.814  1.00 11.80           C
ATOM   1997  CD  GLU A 110       7.893  16.885  47.973  1.00 14.02           C
ATOM   1998  OE1 GLU A 110       9.026  16.414  47.909  1.00 16.58           O
ATOM   1999  OE2 GLU A 110       7.550  17.916  47.337  1.00 21.16           O
ATOM   2000  H   GLU A 110       5.814  13.431  48.636  1.00 10.16           H
ATOM   2001  HA  GLU A 110       6.728  13.779  51.116  1.00 11.31           H
ATOM   2002 1HB  GLU A 110       7.900  15.559  50.423  1.00 10.57           H
ATOM   2003 2HB  GLU A 110       7.929  14.544  49.233  1.00 12.69           H
ATOM   2004 1HG  GLU A 110       6.185  15.814  48.223  1.00 14.16           H
ATOM   2005 2HG  GLU A 110       6.394  16.885  49.344  1.00 14.16           H
ATOM   2006  N  ALYS A 111       4.029  15.270  50.647  0.63  9.01           N
ATOM   2007  N  BLYS A 111       4.036  15.217  50.596  0.37  8.83           N
ATOM   2008  CA ALYS A 111       2.927  16.066  51.172  0.63  9.74           C
ATOM   2009  CA BLYS A 111       3.034  16.059  51.237  0.37  9.28           C
ATOM   2010  C  ALYS A 111       2.083  15.308  52.195  0.63  9.67           C
ATOM   2011  C  BLYS A 111       2.152  15.334  52.248  0.37  9.83           C
ATOM   2012  O  ALYS A 111       1.183  15.900  52.783  0.63  9.58           O
ATOM   2013  O  BLYS A 111       1.330  16.029  52.853  0.37 13.58           O
ATOM   2014  CB ALYS A 111       2.047  16.609  50.071  0.63 10.94           C
ATOM   2015  CB BLYS A 111       2.150  16.721  50.170  0.37 10.73           C
ATOM   2016  CG ALYS A 111       2.738  17.526  49.084  0.63 13.05           C
ATOM   2017  CG BLYS A 111       2.947  17.580  49.201  0.37 12.18           C
ATOM   2018  CD ALYS A 111       1.836  18.003  47.956  0.63 18.29           C
ATOM   2019  CD BLYS A 111       3.704  18.700  49.883  0.37 16.02           C
ATOM   2020  CE ALYS A 111       2.456  19.137  47.134  0.63 20.67           C
ATOM   2021  CE BLYS A 111       4.178  19.788  48.910  0.37 20.31           C
ATOM   2022  NZ ALYS A 111       1.936  20.383  47.769  0.63 28.56           N
ATOM   2023  NZ BLYS A 111       5.643  20.041  48.723  0.37 22.08           N
ATOM   2024  H  ALYS A 111       3.853  14.794  49.953  0.63 10.82           H
ATOM   2025  H  BLYS A 111       3.838  14.748  49.903  0.37 10.59           H
ATOM   2026  HA ALYS A 111       3.320  16.836  51.634  0.63 11.69           H
ATOM   2027 1HB ALYS A 111       1.669  15.861  49.582  0.63 13.12           H
ATOM   2028 2HB ALYS A 111       1.311  17.093  50.476  0.63 13.12           H
ATOM   2029  HA BLYS A 111       3.507  16.772  51.714  0.37 11.14           H
ATOM   2030 1HB BLYS A 111       1.683  16.031  49.672  0.37 12.88           H
ATOM   2031 2HB BLYS A 111       1.483  17.273  50.608  0.37 12.88           H
ATOM   2032  N   HIS A 112       2.321  14.019  52.409  1.00  9.10           N
ATOM   2033  CA  HIS A 112       1.441  13.180  53.203  1.00  9.32           C
ATOM   2034  C   HIS A 112       2.170  12.409  54.293  1.00  9.12           C
ATOM   2035  O   HIS A 112       1.742  11.350  54.742  1.00  9.60           O
ATOM   2036  CB  HIS A 112       0.593  12.249  52.302  1.00 10.21           C
ATOM   2037  CG  HIS A 112      -0.280  13.036  51.386  1.00 10.14           C
ATOM   2038  CD2 HIS A 112      -0.094  13.403  50.122  1.00 10.85           C
ATOM   2039  ND1 HIS A 112      -1.485  13.488  51.807  1.00 13.33           N
ATOM   2040  CE1 HIS A 112      -1.989  14.163  50.796  1.00 13.96           C
ATOM   2041  NE2 HIS A 112      -1.194  14.138  49.752  1.00 12.05           N
ATOM   2042  H   HIS A 112       3.025  13.667  52.063  1.00 10.92           H
ATOM   2043  HA  HIS A 112       0.813  13.781  53.656  1.00 11.18           H
ATOM   2044 1HB  HIS A 112       1.182  11.683  51.778  1.00 12.25           H
ATOM   2045 2HB  HIS A 112       0.043  11.675  52.858  1.00 12.25           H
ATOM   2046  HE1 HIS A 112      -2.808  14.603  50.818  1.00 16.75           H
ATOM   2047  N   LEU A 113       3.263  12.971  54.806  1.00  8.90           N
ATOM   2048  CA  LEU A 113       4.018  12.317  55.852  1.00  8.64           C
ATOM   2049  C   LEU A 113       3.239  12.132  57.135  1.00  8.75           C
ATOM   2050  O   LEU A 113       3.384  11.128  57.812  1.00  9.83           O
ATOM   2051  CB  LEU A 113       5.278  13.131  56.177  1.00  9.35           C
ATOM   2052  CG  LEU A 113       6.348  13.159  55.078  1.00  9.78           C
ATOM   2053  CD1 LEU A 113       7.388  14.198  55.389  1.00 13.58           C
ATOM   2054  CD2 LEU A 113       6.988  11.819  54.955  1.00 11.04           C
ATOM   2055  H   LEU A 113       3.524  13.736  54.510  1.00 10.68           H
ATOM   2056  HA  LEU A 113       4.295  11.435  55.528  1.00 10.37           H
ATOM   2057 1HB  LEU A 113       5.012  14.043  56.369  1.00 11.22           H
ATOM   2058 2HB  LEU A 113       5.677  12.768  56.984  1.00 11.22           H
ATOM   2059  HG  LEU A 113       5.920  13.384  54.226  1.00 11.74           H
ATOM   2060 1HD1 LEU A 113       8.029  13.835  56.003  1.00 20.37           H
ATOM   2061 2HD1 LEU A 113       6.966  14.965  55.783  1.00 20.37           H
ATOM   2062 3HD1 LEU A 113       7.832  14.458  54.579  1.00 20.37           H
ATOM   2063 1HD2 LEU A 113       7.729  11.873  54.347  1.00 16.55           H
ATOM   2064 2HD2 LEU A 113       6.346  11.187  54.622  1.00 16.55           H
ATOM   2065 3HD2 LEU A 113       7.301  11.533  55.816  1.00 16.55           H
ATOM   2066  N   THR A 114       2.413  13.119  57.503  1.00  9.28           N
ATOM   2067  CA  THR A 114       1.794  13.065  58.819  1.00  9.74           C
ATOM   2068  C   THR A 114       0.756  11.943  58.929  1.00  9.49           C
ATOM   2069  O  ATHR A 114       0.749  11.149  59.894  0.40 12.27           O
ATOM   2070  O  BTHR A 114       0.688  11.308  59.953  0.60  9.79           O
ATOM   2071  CB  THR A 114       1.197  14.428  59.185  1.00 11.14           C
ATOM   2072  CG2 THR A 114       0.485  14.394  60.530  1.00 13.48           C
ATOM   2073  OG1 THR A 114       2.290  15.370  59.209  1.00 13.95           O
ATOM   2074  H   THR A 114       2.250  13.775  56.970  1.00 11.14           H
ATOM   2075  HA  THR A 114       2.503  12.872  59.468  1.00 11.69           H
ATOM   2076  HB  THR A 114       0.559  14.695  58.491  1.00 13.37           H
ATOM   2077 1HG2 THR A 114       1.101  14.117  61.212  1.00 20.22           H
ATOM   2078 2HG2 THR A 114      -0.247  13.774  60.489  1.00 20.22           H
ATOM   2079 3HG2 THR A 114       0.151  15.270  60.737  1.00 20.22           H
ATOM   2080  N  AASP A 115      -0.138  11.761  57.949  0.40  7.63           N
ATOM   2081  N  BASP A 115      -0.062  11.875  57.876  0.60 11.33           N
ATOM   2082  CA AASP A 115      -1.291  10.861  58.021  0.40 11.03           C
ATOM   2083  CA BASP A 115      -1.195  10.977  57.989  0.60  9.37           C
ATOM   2084  C  AASP A 115      -1.208   9.707  57.031  0.40  9.32           C
ATOM   2085  C  BASP A 115      -1.224   9.845  56.962  0.60 10.14           C
ATOM   2086  O  AASP A 115      -2.053   8.805  56.995  0.40  9.50           O
ATOM   2087  O  BASP A 115      -2.234   9.138  56.968  0.60 12.49           O
ATOM   2088  CB AASP A 115      -2.611  11.647  57.835  0.40 11.02           C
ATOM   2089  CB BASP A 115      -2.513  11.745  57.959  0.60 11.00           C
ATOM   2090  CG AASP A 115      -2.643  12.769  58.870  0.40 14.61           C
ATOM   2091  CG BASP A 115      -2.860  12.209  59.383  0.60 10.95           C
ATOM   2092  OD1AASP A 115      -2.812  12.496  60.069  0.40 15.10           O
ATOM   2093  OD2AASP A 115      -2.445  13.938  58.480  0.40 21.74           O
ATOM   2094  OD1BASP A 115      -3.008  11.292  60.225  0.60 13.03           O
ATOM   2095  OD2BASP A 115      -2.973  13.391  59.589  0.60 11.81           O
ATOM   2096  H  AASP A 115      -0.026  12.206  57.222  0.40  9.16           H
ATOM   2097  H  BASP A 115       0.077  12.341  57.166  0.60 13.60           H
ATOM   2098  HA AASP A 115      -1.305  10.474  58.921  0.40 13.23           H
ATOM   2099 1HB AASP A 115      -2.655  12.018  56.940  0.40 13.23           H
ATOM   2100 2HB AASP A 115      -3.370  11.056  57.960  0.40 13.23           H
ATOM   2101  HA BASP A 115      -1.134  10.556  58.872  0.60 11.24           H
ATOM   2102 1HB BASP A 115      -2.433  12.514  57.373  0.60 13.20           H
ATOM   2103 2HB BASP A 115      -3.219  11.174  57.618  0.60 13.20           H
ATOM   2104  N   GLY A 116      -0.171   9.704  56.175  1.00  9.87           N
ATOM   2105  CA  GLY A 116      -0.020   8.562  55.280  1.00 10.69           C
ATOM   2106  C   GLY A 116      -0.921   8.602  54.067  1.00  8.88           C
ATOM   2107  O   GLY A 116      -1.587   9.597  53.794  1.00  9.57           O
ATOM   2108  H   GLY A 116       0.387  10.358  56.155  1.00 11.84           H
ATOM   2109 1HA  GLY A 116       0.902   8.521  54.981  1.00 12.83           H
ATOM   2110 2HA  GLY A 116      -0.204   7.750  55.778  1.00 12.83           H
ATOM   2111  N   MET A 117      -0.900   7.502  53.308  1.00  9.00           N
ATOM   2112  CA  MET A 117      -1.647   7.387  52.075  1.00  9.27           C
ATOM   2113  C   MET A 117      -2.186   5.968  51.971  1.00  9.01           C
ATOM   2114  O   MET A 117      -1.555   5.014  52.424  1.00  9.86           O
ATOM   2115  CB  MET A 117      -0.770   7.712  50.851  1.00  8.90           C
ATOM   2116  CG  MET A 117      -0.315   9.156  50.802  1.00  9.09           C
ATOM   2117  SD  MET A 117       0.826   9.513  49.457  1.00  9.32           S
ATOM   2118  CE  MET A 117      -0.232   9.202  48.025  1.00 11.21           C
ATOM   2119  H   MET A 117      -0.422   6.835  53.564  1.00 10.80           H
ATOM   2120  HA  MET A 117      -2.401   8.013  52.101  1.00 11.13           H
ATOM   2121 1HB  MET A 117       0.011   7.137  50.863  1.00 10.68           H
ATOM   2122 2HB  MET A 117      -1.271   7.513  50.045  1.00 10.68           H
ATOM   2123 1HG  MET A 117      -1.094   9.726  50.712  1.00 10.91           H
ATOM   2124 2HG  MET A 117       0.115   9.376  51.643  1.00 10.91           H
ATOM   2125 1HE  MET A 117      -0.462   8.271  47.992  1.00 16.82           H
ATOM   2126 2HE  MET A 117       0.237   9.444  47.222  1.00 16.82           H
ATOM   2127 3HE  MET A 117      -1.033   9.727  48.098  1.00 16.82           H
ATOM   2128  N   THR A 118      -3.332   5.835  51.303  1.00  9.86           N
ATOM   2129  CA  THR A 118      -3.860   4.498  51.041  1.00  9.51           C
ATOM   2130  C   THR A 118      -3.156   3.853  49.836  1.00  9.45           C
ATOM   2131  O   THR A 118      -2.531   4.535  49.020  1.00  9.22           O
ATOM   2132  CB  THR A 118      -5.371   4.496  50.798  1.00 10.97           C
ATOM   2133  CG2 THR A 118      -6.091   5.163  51.959  1.00 12.39           C
ATOM   2134  OG1 THR A 118      -5.587   5.172  49.583  1.00 11.87           O
ATOM   2135  H   THR A 118      -3.758   6.530  51.030  1.00 11.84           H
ATOM   2136  HA  THR A 118      -3.681   3.942  51.828  1.00 11.41           H
ATOM   2137  HB  THR A 118      -5.683   3.571  50.713  1.00 13.16           H
ATOM   2138 1HG2 THR A 118      -5.751   6.053  52.079  1.00 14.87           H
ATOM   2139 2HG2 THR A 118      -5.946   4.655  52.761  1.00 14.87           H
ATOM   2140 3HG2 THR A 118      -7.032   5.203  51.772  1.00 14.87           H
ATOM   2141  N   VAL A 119      -3.320   2.541  49.717  1.00  9.74           N
ATOM   2142  CA  VAL A 119      -2.771   1.829  48.562  1.00  9.59           C
ATOM   2143  C   VAL A 119      -3.258   2.434  47.250  1.00  9.57           C
ATOM   2144  O  AVAL A 119      -2.502   2.574  46.302  0.55  9.05           O
ATOM   2145  O  BVAL A 119      -2.459   2.739  46.383  0.45  9.53           O
ATOM   2146  CB  VAL A 119      -3.068   0.311  48.721  1.00 10.54           C
ATOM   2147  CG1 VAL A 119      -2.750  -0.418  47.426  1.00 11.01           C
ATOM   2148  CG2 VAL A 119      -2.332  -0.306  49.894  1.00 11.29           C
ATOM   2149  H   VAL A 119      -3.751   2.107  50.321  1.00 11.69           H
ATOM   2150  HB  VAL A 119      -4.029   0.212  48.889  1.00 12.65           H
ATOM   2151 1HG1 VAL A 119      -1.850  -0.216  47.158  1.00 16.52           H
ATOM   2152 2HG1 VAL A 119      -3.359  -0.134  46.740  1.00 16.52           H
ATOM   2153 3HG1 VAL A 119      -2.838  -1.364  47.560  1.00 16.52           H
ATOM   2154 1HG2 VAL A 119      -2.558  -1.237  49.961  1.00 16.94           H
ATOM   2155 2HG2 VAL A 119      -2.585   0.144  50.703  1.00 16.94           H
ATOM   2156 3HG2 VAL A 119      -1.385  -0.217  49.761  1.00 16.94           H
ATOM   2157  N  AARG A 120      -4.564   2.810  47.096  0.55 10.03           N
ATOM   2158  N  BARG A 120      -4.566   2.554  47.245  0.45  9.48           N
ATOM   2159  CA AARG A 120      -5.038   3.398  45.821  0.55  9.98           C
ATOM   2160  CA BARG A 120      -5.111   3.249  46.081  0.45  9.88           C
ATOM   2161  C  AARG A 120      -4.429   4.772  45.590  0.55  9.82           C
ATOM   2162  C  BARG A 120      -4.426   4.571  45.768  0.45  8.50           C
ATOM   2163  O  AARG A 120      -4.159   5.199  44.434  0.55  9.32           O
ATOM   2164  O  BARG A 120      -3.986   4.782  44.619  0.45  8.58           O
ATOM   2165  CB AARG A 120      -6.571   3.518  45.699  0.55  9.94           C
ATOM   2166  CB BARG A 120      -6.609   3.334  46.386  0.45 10.46           C
ATOM   2167  CG AARG A 120      -7.312   4.282  46.767  0.55 11.17           C
ATOM   2168  CG BARG A 120      -7.311   3.860  45.132  0.45 13.12           C
ATOM   2169  CD AARG A 120      -8.778   4.563  46.390  0.55 13.12           C
ATOM   2170  CD BARG A 120      -8.768   4.082  45.403  0.45 14.96           C
ATOM   2171  NE AARG A 120      -9.578   3.473  45.978  0.55 16.88           N
ATOM   2172  NE BARG A 120      -9.603   2.951  45.768  0.45 17.71           N
ATOM   2173  CZ AARG A 120     -10.160   2.515  46.733  0.55 16.86           C
ATOM   2174  CZ BARG A 120     -10.157   2.564  46.920  0.45 18.29           C
ATOM   2175  NH1AARG A 120      -9.894   2.647  48.042  0.55 16.51           N
ATOM   2176  NH2AARG A 120     -10.887   1.642  46.039  0.55 17.83           N
ATOM   2177  NH1BARG A 120      -9.975   3.198  48.085  0.45 19.26           N
ATOM   2178  NH2BARG A 120     -10.933   1.454  46.943  0.45 21.51           N
ATOM   2179  H  AARG A 120      -5.117   2.704  47.747  0.55 12.03           H
ATOM   2180  H  BARG A 120      -5.063   2.247  47.876  0.45 11.38           H
ATOM   2181  HA AARG A 120      -4.730   2.815  45.096  0.55 11.98           H
ATOM   2182 1HB AARG A 120      -6.768   3.935  44.846  0.55 11.93           H
ATOM   2183 2HB AARG A 120      -6.936   2.621  45.670  0.55 11.93           H
ATOM   2184  HA BARG A 120      -4.998   2.663  45.304  0.45 11.85           H
ATOM   2185 1HG AARG A 120      -7.289   3.774  47.593  0.55 13.40           H
ATOM   2186 2HG AARG A 120      -6.859   5.126  46.925  0.55 13.40           H
ATOM   2187 1HG BARG A 120      -6.901   4.694  44.856  0.45 15.75           H
ATOM   2188 2HG BARG A 120      -7.208   3.220  44.410  0.45 15.75           H
ATOM   2189 1HD AARG A 120      -9.207   4.974  47.156  0.55 15.75           H
ATOM   2190 2HD AARG A 120      -8.780   5.219  45.675  0.55 15.75           H
ATOM   2191 1HD BARG A 120      -8.836   4.736  46.116  0.45 17.95           H
ATOM   2192 2HD BARG A 120      -9.154   4.485  44.610  0.45 17.95           H
ATOM   2193  HE AARG A 120      -9.714   3.410  45.131  0.55 20.26           H
ATOM   2194  N   GLU A 121      -4.271   5.498  46.719  1.00  9.28           N
ATOM   2195  CA  GLU A 121      -3.659   6.793  46.553  1.00  9.31           C
ATOM   2196  C   GLU A 121      -2.198   6.649  46.110  1.00  8.87           C
ATOM   2197  O   GLU A 121      -1.689   7.491  45.334  1.00  8.70           O
ATOM   2198  CB  GLU A 121      -3.724   7.594  47.855  1.00  9.77           C
ATOM   2199  CG  GLU A 121      -5.154   8.029  48.174  1.00 10.76           C
ATOM   2200  CD  GLU A 121      -5.333   8.506  49.617  1.00 12.15           C
ATOM   2201  OE1 GLU A 121      -4.416   8.366  50.455  1.00 11.64           O
ATOM   2202  OE2 GLU A 121      -6.427   9.051  49.882  1.00 18.28           O
ATOM   2203  H  AGLU A 121      -4.519   5.205  47.488  1.00 11.14           H
ATOM   2204  HA  GLU A 121      -4.149   7.283  45.860  1.00 11.18           H
ATOM   2205 1HB  GLU A 121      -3.384   7.051  48.583  1.00 11.72           H
ATOM   2206 2HB  GLU A 121      -3.159   8.378  47.777  1.00 11.72           H
ATOM   2207 1HG  GLU A 121      -5.406   8.746  47.572  1.00 12.91           H
ATOM   2208 2HG  GLU A 121      -5.753   7.283  48.013  1.00 12.91           H
ATOM   2209  N   LEU A 122      -1.512   5.631  46.612  1.00  8.30           N
ATOM   2210  CA  LEU A 122      -0.124   5.423  46.221  1.00  7.98           C
ATOM   2211  C   LEU A 122      -0.012   4.973  44.762  1.00  7.94           C
ATOM   2212  O   LEU A 122       0.875   5.426  44.057  1.00  7.94           O
ATOM   2213  CB  LEU A 122       0.521   4.392  47.153  1.00  8.07           C
ATOM   2214  CG  LEU A 122       0.777   4.924  48.566  1.00  8.38           C
ATOM   2215  CD1 LEU A 122       1.062   3.775  49.505  1.00 10.63           C
ATOM   2216  CD2 LEU A 122       1.911   5.932  48.576  1.00  8.87           C
ATOM   2217  H   LEU A 122      -1.887   5.094  47.169  1.00  9.96           H
ATOM   2218  HA  LEU A 122       0.356   6.271  46.320  1.00  9.58           H
ATOM   2219 1HB  LEU A 122      -0.057   3.615  47.210  1.00  9.69           H
ATOM   2220 2HB  LEU A 122       1.364   4.106  46.768  1.00  9.69           H
ATOM   2221  HG  LEU A 122      -0.036   5.375  48.874  1.00 10.05           H
ATOM   2222 1HD1 LEU A 122       1.835   3.295  49.198  1.00 15.95           H
ATOM   2223 2HD1 LEU A 122       0.306   3.185  49.528  1.00 15.95           H
ATOM   2224 3HD1 LEU A 122       1.228   4.117  50.387  1.00 15.95           H
ATOM   2225 1HD2 LEU A 122       1.935   6.378  49.426  1.00 13.30           H
ATOM   2226 2HD2 LEU A 122       1.771   6.578  47.880  1.00 13.30           H
ATOM   2227 3HD2 LEU A 122       2.744   5.479  48.429  1.00 13.30           H
ATOM   2228  N   CYS A 123      -0.917   4.068  44.309  1.00  7.91           N
ATOM   2229  CA  CYS A 123      -0.870   3.740  42.890  1.00  7.94           C
ATOM   2230  C   CYS A 123      -1.211   4.940  42.009  1.00  7.93           C
ATOM   2231  O   CYS A 123      -0.606   5.129  40.972  1.00  8.13           O
ATOM   2232  CB  CYS A 123      -1.786   2.536  42.551  1.00  8.17           C
ATOM   2233  SG  CYS A 123      -0.941   0.943  42.797  1.00  8.74           S
ATOM   2234  H   CYS A 123      -1.493   3.705  44.835  1.00  9.50           H
ATOM   2235  HA  CYS A 123       0.050   3.476  42.681  1.00  9.53           H
ATOM   2236 1HB  CYS A 123      -2.576   2.568  43.112  1.00  9.81           H
ATOM   2237 2HB  CYS A 123      -2.074   2.605  41.627  1.00  9.81           H
ATOM   2238  N   SER A 124      -2.200   5.769  42.445  1.00  8.22           N
ATOM   2239  CA  SER A 124      -2.478   6.960  41.705  1.00  8.41           C
ATOM   2240  C   SER A 124      -1.220   7.837  41.609  1.00  8.39           C
ATOM   2241  O   SER A 124      -0.880   8.348  40.537  1.00  9.32           O
ATOM   2242  CB ASER A 124      -3.627   7.715  42.361  0.86  9.04           C
ATOM   2243  CB BSER A 124      -3.541   7.873  42.332  0.14  9.67           C
ATOM   2244  OG ASER A 124      -3.871   8.889  41.677  0.86 11.85           O
ATOM   2245  OG BSER A 124      -4.826   7.308  42.271  0.14  9.57           O
ATOM   2246  H   SER A 124      -2.648   5.579  43.154  1.00  9.87           H
ATOM   2247  HA ASER A 124      -2.751   6.706  40.799  1.00 10.09           H
ATOM   2248 1HB ASER A 124      -4.425   7.163  42.358  0.86 10.84           H
ATOM   2249 2HB ASER A 124      -3.401   7.916  43.283  0.86 10.84           H
ATOM   2250  HG ASER A 124      -4.313   8.727  41.006  0.86 17.77           H
ATOM   2251  N   ALA A 125      -0.531   8.043  42.724  1.00  8.60           N
ATOM   2252  CA  ALA A 125       0.655   8.881  42.720  1.00  8.66           C
ATOM   2253  C   ALA A 125       1.774   8.269  41.855  1.00  8.37           C
ATOM   2254  O  AALA A 125       2.500   8.958  41.141  0.35  7.62           O
ATOM   2255  O  BALA A 125       2.412   9.035  41.091  0.65  9.15           O
ATOM   2256  CB  ALA A 125       1.168   9.042  44.150  1.00  9.36           C
ATOM   2257  H   ALA A 125      -0.790   7.677  43.457  1.00 10.32           H
ATOM   2258  HA  ALA A 125       0.422   9.764  42.363  1.00 10.39           H
ATOM   2259 1HB  ALA A 125       0.493   9.463  44.687  1.00 11.23           H
ATOM   2260 2HB  ALA A 125       1.960   9.586  44.146  1.00 11.23           H
ATOM   2261 3HB  ALA A 125       1.375   8.179  44.515  1.00 14.03           H
ATOM   2262  N  AALA A 126       1.867   6.946  41.923  0.35  7.73           N
ATOM   2263  N  BALA A 126       2.029   6.984  42.010  0.65  8.02           N
ATOM   2264  CA AALA A 126       2.935   6.366  41.120  0.35  7.99           C
ATOM   2265  CA BALA A 126       3.064   6.264  41.275  0.65  7.53           C
ATOM   2266  C  AALA A 126       2.702   6.491  39.613  0.35  9.64           C
ATOM   2267  C  BALA A 126       2.819   6.330  39.790  0.65  7.58           C
ATOM   2268  O  AALA A 126       3.749   6.419  38.933  0.35  7.22           O
ATOM   2269  O  BALA A 126       3.721   6.633  38.962  0.65  9.47           O
ATOM   2270  CB AALA A 126       3.166   4.898  41.476  0.35  8.31           C
ATOM   2271  CB BALA A 126       3.132   4.807  41.762  0.65  8.44           C
ATOM   2272  H  AALA A 126       1.337   6.468  42.404  0.35  9.28           H
ATOM   2273  H  BALA A 126       1.557   6.544  42.578  0.65  9.62           H
ATOM   2274  HA AALA A 126       3.759   6.853  41.331  0.35  9.59           H
ATOM   2275 1HB AALA A 126       2.985   4.763  42.409  0.35 12.47           H
ATOM   2276 2HB AALA A 126       4.078   4.663  41.289  0.35 12.47           H
ATOM   2277 3HB AALA A 126       2.579   4.346  40.953  0.35 12.47           H
ATOM   2278  HA BALA A 126       3.926   6.691  41.463  0.65  9.03           H
ATOM   2279 1HB BALA A 126       3.456   4.786  42.665  0.65 12.67           H
ATOM   2280 2HB BALA A 126       3.726   4.308  41.197  0.65 12.67           H
ATOM   2281 3HB BALA A 126       2.255   4.417  41.728  0.65 12.67           H
ATOM   2282  N  AILE A 127       1.454   6.615  39.161  0.35  6.65           N
ATOM   2283  N  BILE A 127       1.543   6.063  39.370  0.65  7.09           N
ATOM   2284  CA AILE A 127       1.113   6.598  37.732  0.35  6.52           C
ATOM   2285  CA BILE A 127       1.277   6.048  37.921  0.65  6.72           C
ATOM   2286  C  AILE A 127       0.851   7.996  37.169  0.35  7.53           C
ATOM   2287  C  BILE A 127       1.071   7.465  37.380  0.65  7.22           C
ATOM   2288  O  AILE A 127       1.375   8.301  36.091  0.35  8.98           O
ATOM   2289  O  BILE A 127       1.668   7.827  36.377  0.65  9.11           O
ATOM   2290  CB AILE A 127      -0.010   5.596  37.450  0.35  6.86           C
ATOM   2291  CB BILE A 127       0.088   5.143  37.609  0.65  6.80           C
ATOM   2292  CG1AILE A 127       0.418   4.174  37.790  0.35  9.09           C
ATOM   2293  CG2AILE A 127      -0.434   5.675  35.992  0.35  8.13           C
ATOM   2294  CG1BILE A 127       0.507   3.688  37.873  0.65  8.03           C
ATOM   2295  CG2BILE A 127      -0.446   5.333  36.215  0.65  8.36           C
ATOM   2296  CD1AILE A 127      -0.619   3.075  37.791  0.35  8.87           C
ATOM   2297  CD1BILE A 127      -0.598   2.672  37.840  0.65 10.04           C
ATOM   2298  HA AILE A 127       1.906   6.259  37.265  0.35  6.52           H
ATOM   2299  HB AILE A 127      -0.780   5.829  38.009  0.35  8.23           H
ATOM   2300  HA BILE A 127       2.065   5.670  37.477  0.65  8.07           H
ATOM   2301  HB BILE A 127      -0.630   5.366  38.237  0.65  8.16           H
ATOM   2302 1HG1AILE A 127       1.113   3.920  37.162  0.35 10.90           H
ATOM   2303 2HG1AILE A 127       0.825   4.193  38.670  0.35 10.90           H
ATOM   2304 1HG2AILE A 127       0.225   5.244  35.443  0.35 12.19           H
ATOM   2305 2HG2AILE A 127      -0.514   6.596  35.732  0.35 12.19           H
ATOM   2306 3HG2AILE A 127      -1.280   5.237  35.881  0.35 12.19           H
ATOM   2307 1HG1BILE A 127       1.171   3.437  37.212  0.65  9.64           H
ATOM   2308 2HG1BILE A 127       0.933   3.647  38.743  0.65  9.64           H
ATOM   2309 1HG2BILE A 127      -1.162   5.973  36.231  0.65 12.54           H
ATOM   2310 2HG2BILE A 127      -0.773   4.495  35.880  0.65 12.54           H
ATOM   2311 3HG2BILE A 127       0.256   5.654  35.644  0.65 12.54           H
ATOM   2312 1HD1AILE A 127      -1.284   3.264  38.457  0.35 13.30           H
ATOM   2313 2HD1AILE A 127      -0.196   2.237  37.990  0.35 13.30           H
ATOM   2314 3HD1AILE A 127      -1.035   3.027  36.928  0.35 13.30           H
ATOM   2315 1HD1BILE A 127      -1.198   2.829  38.573  0.65 15.07           H
ATOM   2316 2HD1BILE A 127      -0.224   1.791  37.915  0.65 15.07           H
ATOM   2317 3HD1BILE A 127      -1.077   2.747  37.012  0.65 15.07           H
ATOM   2318  N  ATHR A 128       0.138   8.854  37.874  0.35  6.66           N
ATOM   2319  N  BTHR A 128       0.206   8.256  38.029  0.65  7.70           N
ATOM   2320  CA ATHR A 128      -0.153  10.234  37.384  0.35  8.69           C
ATOM   2321  CA BTHR A 128      -0.157   9.526  37.436  0.65  8.13           C
ATOM   2322  C  ATHR A 128       1.085  11.110  37.326  0.35  7.01           C
ATOM   2323  C  BTHR A 128       0.882  10.608  37.586  0.65  7.61           C
ATOM   2324  O  ATHR A 128       1.332  11.839  36.350  0.35  8.78           O
ATOM   2325  O  BTHR A 128       0.993  11.523  36.741  0.65 10.03           O
ATOM   2326  CB ATHR A 128      -1.162  10.968  38.309  0.35  9.11           C
ATOM   2327  CB BTHR A 128      -1.493  10.097  37.955  0.65  8.50           C
ATOM   2328  CG2ATHR A 128      -1.461  12.363  37.861  0.35 14.60           C
ATOM   2329  OG1ATHR A 128      -2.371  10.221  38.295  0.35 10.79           O
ATOM   2330  CG2BTHR A 128      -2.593   9.044  37.811  0.65  9.96           C
ATOM   2331  OG1BTHR A 128      -1.392  10.613  39.315  0.65 10.68           O
ATOM   2332  H  ATHR A 128      -0.168   8.611  38.640  0.35  8.00           H
ATOM   2333  H  BTHR A 128      -0.127   8.013  38.784  0.65  9.24           H
ATOM   2334  HA ATHR A 128      -0.538  10.174  36.485  0.35 10.43           H
ATOM   2335  HA BTHR A 128      -0.268   9.370  36.475  0.65  9.76           H
ATOM   2336  N  AMET A 129       1.799  11.071  38.448  0.35  9.15           N
ATOM   2337  N  BMET A 129       1.712  10.559  38.648  0.65  7.78           N
ATOM   2338  CA AMET A 129       2.934  11.868  38.737  0.35 10.08           C
ATOM   2339  CA BMET A 129       2.746  11.543  38.904  0.65  8.37           C
ATOM   2340  C   MET A 129       4.175  10.999  38.778  1.00  8.87           C
ATOM   2341  O   MET A 129       5.196  11.693  38.870  1.00 11.27           O
ATOM   2342  CB AMET A 129       2.852  12.587  40.092  0.35 10.77           C
ATOM   2343  CB BMET A 129       2.530  12.200  40.274  0.65  8.57           C
ATOM   2344  CG AMET A 129       1.674  13.574  40.125  0.35  9.69           C
ATOM   2345  CG BMET A 129       1.219  13.026  40.334  0.65 10.31           C
ATOM   2346  SD AMET A 129       2.107  15.100  39.320  0.35 14.58           S
ATOM   2347  SD BMET A 129       1.367  14.491  39.268  0.65 13.81           S
ATOM   2348  CE AMET A 129       3.395  15.777  40.374  0.35 36.22           C
ATOM   2349  CE BMET A 129       2.743  15.327  40.166  0.65 28.78           C
ATOM   2350  H  AMET A 129       1.549  10.512  39.052  0.35 10.98           H
ATOM   2351  H  BMET A 129       1.622   9.909  39.204  0.65  9.34           H
ATOM   2352  HA AMET A 129       3.040  12.537  38.029  0.35 12.10           H
ATOM   2353 1HB AMET A 129       2.743  11.932  40.799  0.35 12.93           H
ATOM   2354 2HB AMET A 129       3.679  13.067  40.252  0.35 12.93           H
ATOM   2355  HA BMET A 129       2.646  12.247  38.230  0.65 10.05           H
ATOM   2356 1HB BMET A 129       2.502  11.511  40.956  0.65 10.29           H
ATOM   2357 2HB BMET A 129       3.281  12.782  40.470  0.65 10.29           H
ATOM   2358 1HG AMET A 129       0.908  13.179  39.680  0.35 11.63           H
ATOM   2359 2HG AMET A 129       1.428  13.753  41.046  0.35 11.63           H
ATOM   2360 1HG BMET A 129       0.474  12.480  40.038  0.65 12.37           H
ATOM   2361 2HG BMET A 129       1.048  13.302  41.248  0.65 12.37           H
ATOM   2362 1HE AMET A 129       3.785  16.544  39.950  0.35 54.33           H
ATOM   2363 2HE AMET A 129       4.072  15.112  40.518  0.35 54.33           H
ATOM   2364 3HE AMET A 129       3.016  16.035  41.217  0.35 54.33           H
ATOM   2365 1HE BMET A 129       2.528  15.385  41.099  0.65 43.18           H
ATOM   2366 2HE BMET A 129       2.867  16.210  39.810  0.65 43.18           H
ATOM   2367 3HE BMET A 129       3.552  14.822  40.055  0.65 43.18           H
ATOM   2368  N   SER A 130       4.252   9.683  38.645  1.00  7.80           N
ATOM   2369  CA  SER A 130       5.541   8.976  38.658  1.00  7.23           C
ATOM   2370  C   SER A 130       6.272   9.098  39.989  1.00  7.51           C
ATOM   2371  O   SER A 130       7.492   8.991  40.052  1.00  7.97           O
ATOM   2372  CB  SER A 130       6.447   9.352  37.480  1.00  7.41           C
ATOM   2373  OG  SER A 130       7.117   8.183  37.052  1.00  7.70           O
ATOM   2374  H   SER A 130       3.528   9.230  38.549  1.00  9.36           H
ATOM   2375  HA  SER A 130       5.332   8.025  38.548  1.00  8.67           H
ATOM   2376 1HB  SER A 130       5.916   9.716  36.754  1.00  8.89           H
ATOM   2377 2HB  SER A 130       7.091  10.023  37.756  1.00  8.89           H
ATOM   2378  HG  SER A 130       7.762   8.392  36.590  1.00 11.55           H
ATOM   2379  N   ASP A 131       5.528   9.224  41.094  1.00  7.58           N
ATOM   2380  CA  ASP A 131       6.143   9.427  42.401  1.00  7.30           C
ATOM   2381  C   ASP A 131       7.008   8.217  42.780  1.00  7.09           C
ATOM   2382  O   ASP A 131       6.540   7.059  42.798  1.00  8.01           O
ATOM   2383  CB  ASP A 131       5.010   9.639  43.401  1.00  7.57           C
ATOM   2384  CG  ASP A 131       5.473  10.085  44.789  1.00  7.56           C
ATOM   2385  OD1 ASP A 131       6.179   9.319  45.461  1.00  7.56           O
ATOM   2386  OD2 ASP A 131       5.068  11.204  45.178  1.00  9.16           O
ATOM   2387  H   ASP A 131       4.672   9.184  41.033  1.00  9.09           H
ATOM   2388  HA  ASP A 131       6.705  10.230  42.373  1.00  8.75           H
ATOM   2389 1HB  ASP A 131       4.403  10.306  43.046  1.00  9.09           H
ATOM   2390 2HB  ASP A 131       4.515   8.809  43.490  1.00  9.09           H
ATOM   2391  N   ASN A 132       8.274   8.476  43.121  1.00  6.73           N
ATOM   2392  CA  ASN A 132       9.209   7.397  43.373  1.00  6.60           C
ATOM   2393  C   ASN A 132       9.064   6.761  44.744  1.00  6.72           C
ATOM   2394  O   ASN A 132       9.194   5.545  44.883  1.00  7.24           O
ATOM   2395  CB  ASN A 132      10.643   7.877  43.162  1.00  6.89           C
ATOM   2396  CG  ASN A 132      10.976   7.976  41.687  1.00  6.98           C
ATOM   2397  ND2 ASN A 132      11.782   8.963  41.336  1.00  8.71           N
ATOM   2398  OD1 ASN A 132      10.554   7.126  40.899  1.00  7.46           O
ATOM   2399  H   ASN A 132       8.536   9.292  43.191  1.00  8.07           H
ATOM   2400  HA  ASN A 132       9.034   6.699  42.708  1.00  7.92           H
ATOM   2401 1HB  ASN A 132      10.757   8.746  43.576  1.00  8.27           H
ATOM   2402 2HB  ASN A 132      11.256   7.258  43.589  1.00  8.27           H
ATOM   2403 1HD2 ASN A 132      12.039   9.038  40.519  1.00 10.45           H
ATOM   2404 2HD2 ASN A 132      12.049   9.530  41.925  1.00 10.45           H
ATOM   2405  N   THR A 133       8.796   7.560  45.795  1.00  6.66           N
ATOM   2406  CA  THR A 133       8.552   6.938  47.094  1.00  6.70           C
ATOM   2407  C   THR A 133       7.287   6.093  47.039  1.00  6.73           C
ATOM   2408  O   THR A 133       7.244   5.012  47.631  1.00  6.98           O
ATOM   2409  CB  THR A 133       8.472   7.979  48.226  1.00  7.11           C
ATOM   2410  CG2 THR A 133       8.292   7.309  49.558  1.00  8.24           C
ATOM   2411  OG1 THR A 133       9.679   8.713  48.260  1.00  7.56           O
ATOM   2412  H   THR A 133       8.770   8.414  45.704  1.00  7.99           H
ATOM   2413  HA  THR A 133       9.304   6.340  47.288  1.00  8.04           H
ATOM   2414  HB  THR A 133       7.722   8.588  48.060  1.00  8.53           H
ATOM   2415 1HG2 THR A 133       9.027   6.712  49.718  1.00 12.36           H
ATOM   2416 2HG2 THR A 133       7.471   6.812  49.558  1.00 12.36           H
ATOM   2417 3HG2 THR A 133       8.263   7.974  50.250  1.00 12.36           H
ATOM   2418  N   ALA A 134       6.262   6.569  46.333  1.00  6.86           N
ATOM   2419  CA  ALA A 134       5.051   5.753  46.232  1.00  7.09           C
ATOM   2420  C   ALA A 134       5.385   4.385  45.662  1.00  6.74           C
ATOM   2421  O   ALA A 134       4.890   3.356  46.141  1.00  7.23           O
ATOM   2422  CB  ALA A 134       4.013   6.442  45.359  1.00  7.64           C
ATOM   2423  H   ALA A 134       6.310   7.336  45.947  1.00  8.23           H
ATOM   2424  HA  ALA A 134       4.677   5.635  47.130  1.00  8.51           H
ATOM   2425 1HB  ALA A 134       3.773   7.284  45.753  1.00  9.17           H
ATOM   2426 2HB  ALA A 134       3.233   5.887  45.290  1.00  9.17           H
ATOM   2427 3HB  ALA A 134       4.379   6.591  44.484  1.00  9.17           H
ATOM   2428  N   ALA A 135       6.214   4.357  44.610  1.00  6.80           N
ATOM   2429  CA  ALA A 135       6.607   3.085  44.039  1.00  6.97           C
ATOM   2430  C   ALA A 135       7.349   2.197  45.025  1.00  6.82           C
ATOM   2431  O   ALA A 135       7.071   1.004  45.107  1.00  7.19           O
ATOM   2432  CB  ALA A 135       7.429   3.325  42.776  1.00  7.45           C
ATOM   2433  H   ALA A 135       6.513   5.091  44.276  1.00  6.80           H
ATOM   2434  HA  ALA A 135       5.789   2.615  43.774  1.00  8.37           H
ATOM   2435 1HB  ALA A 135       6.937   3.891  42.176  1.00 11.17           H
ATOM   2436 2HB  ALA A 135       7.610   2.485  42.347  1.00 11.17           H
ATOM   2437 3HB  ALA A 135       8.257   3.751  43.009  1.00  7.45           H
ATOM   2438  N   ASN A 136       8.280   2.765  45.811  1.00  6.74           N
ATOM   2439  CA  ASN A 136       8.953   1.949  46.806  1.00  6.74           C
ATOM   2440  C   ASN A 136       7.984   1.414  47.849  1.00  6.70           C
ATOM   2441  O   ASN A 136       8.109   0.261  48.271  1.00  7.24           O
ATOM   2442  CB  ASN A 136      10.083   2.710  47.496  1.00  7.26           C
ATOM   2443  CG  ASN A 136      11.337   2.811  46.676  1.00  7.24           C
ATOM   2444  ND2 ASN A 136      12.297   3.574  47.190  1.00  7.93           N
ATOM   2445  OD1 ASN A 136      11.463   2.203  45.596  1.00  7.86           O
ATOM   2446  H   ASN A 136       8.474   3.599  45.726  1.00  8.08           H
ATOM   2447  HA  ASN A 136       9.349   1.181  46.343  1.00  8.09           H
ATOM   2448 1HB  ASN A 136       9.774   3.605  47.706  1.00  8.71           H
ATOM   2449 2HB  ASN A 136      10.292   2.267  48.333  1.00  8.71           H
ATOM   2450 1HD2 ASN A 136      13.044   3.664  46.774  1.00  9.52           H
ATOM   2451 2HD2 ASN A 136      12.172   3.978  47.939  1.00  9.52           H
ATOM   2452  N   LEU A 137       7.055   2.252  48.318  1.00  6.57           N
ATOM   2453  CA  LEU A 137       6.107   1.782  49.322  1.00  6.82           C
ATOM   2454  C   LEU A 137       5.278   0.622  48.762  1.00  6.99           C
ATOM   2455  O   LEU A 137       5.030  -0.369  49.457  1.00  7.42           O
ATOM   2456  CB  LEU A 137       5.225   2.941  49.784  1.00  7.20           C
ATOM   2457  CG  LEU A 137       5.970   4.038  50.547  1.00  7.27           C
ATOM   2458  CD1 LEU A 137       5.069   5.243  50.714  1.00  8.39           C
ATOM   2459  CD2 LEU A 137       6.476   3.542  51.900  1.00  8.83           C
ATOM   2460  H   LEU A 137       7.016   3.062  48.030  1.00  7.88           H
ATOM   2461  HA  LEU A 137       6.614   1.454  50.094  1.00  6.82           H
ATOM   2462 1HB  LEU A 137       4.801   3.337  49.006  1.00  8.64           H
ATOM   2463 2HB  LEU A 137       4.523   2.589  50.353  1.00  8.64           H
ATOM   2464  HG  LEU A 137       6.745   4.308  50.012  1.00  8.73           H
ATOM   2465 1HD1 LEU A 137       4.842   5.596  49.851  1.00 10.06           H
ATOM   2466 2HD1 LEU A 137       5.527   5.916  51.224  1.00 10.06           H
ATOM   2467 3HD1 LEU A 137       4.268   4.983  51.175  1.00 10.06           H
ATOM   2468 1HD2 LEU A 137       7.040   4.212  52.295  1.00 13.25           H
ATOM   2469 2HD2 LEU A 137       6.978   2.733  51.778  1.00 13.25           H
ATOM   2470 3HD2 LEU A 137       5.729   3.371  52.478  1.00 13.25           H
ATOM   2471  N   LEU A 138       4.822   0.760  47.525  1.00  7.09           N
ATOM   2472  CA  LEU A 138       4.049  -0.293  46.900  1.00  7.39           C
ATOM   2473  C  ALEU A 138       4.860  -1.567  46.662  0.51  8.38           C
ATOM   2474  C  BLEU A 138       4.904  -1.549  46.667  0.49  6.88           C
ATOM   2475  O  ALEU A 138       4.327  -2.643  46.971  0.51 10.35           O
ATOM   2476  O  BLEU A 138       4.428  -2.700  46.818  0.49  6.36           O
ATOM   2477  CB  LEU A 138       3.476   0.210  45.577  1.00  7.42           C
ATOM   2478  CG  LEU A 138       2.389   1.269  45.724  1.00  7.63           C
ATOM   2479  CD1 LEU A 138       2.224   2.021  44.399  1.00  8.34           C
ATOM   2480  CD2 LEU A 138       1.058   0.674  46.189  1.00  8.70           C
ATOM   2481  H   LEU A 138       4.987   1.483  47.090  1.00  8.51           H
ATOM   2482  HA  LEU A 138       3.300  -0.514  47.492  1.00  8.87           H
ATOM   2483 1HB  LEU A 138       4.199   0.580  45.047  1.00  8.90           H
ATOM   2484 2HB  LEU A 138       3.111  -0.545  45.090  1.00  8.90           H
ATOM   2485  HG  LEU A 138       2.684   1.913  46.401  1.00  9.15           H
ATOM   2486 1HD1 LEU A 138       3.047   2.464  44.178  1.00 10.01           H
ATOM   2487 2HD1 LEU A 138       1.523   2.671  44.485  1.00 10.01           H
ATOM   2488 3HD1 LEU A 138       2.000   1.398  43.704  1.00 10.01           H
ATOM   2489 1HD2 LEU A 138       0.719   0.083  45.513  1.00 13.06           H
ATOM   2490 2HD2 LEU A 138       0.427   1.382  46.341  1.00 13.06           H
ATOM   2491 3HD2 LEU A 138       1.194   0.185  47.004  1.00 13.06           H
ATOM   2492  N  ALEU A 139       6.067  -1.387  46.175  0.51  6.34           N
ATOM   2493  N  BLEU A 139       6.195  -1.410  46.341  0.49  7.99           N
ATOM   2494  CA ALEU A 139       6.994  -2.508  46.038  0.51  7.86           C
ATOM   2495  CA BLEU A 139       7.014  -2.611  46.173  0.49  7.72           C
ATOM   2496  C  ALEU A 139       7.106  -3.203  47.381  0.51  8.68           C
ATOM   2497  C  BLEU A 139       7.179  -3.421  47.439  0.49  7.23           C
ATOM   2498  O  ALEU A 139       6.982  -4.391  47.432  0.51 10.18           O
ATOM   2499  O  BLEU A 139       7.294  -4.617  47.474  0.49  7.05           O
ATOM   2500  CB ALEU A 139       8.321  -1.919  45.550  0.51 11.00           C
ATOM   2501  CB BLEU A 139       8.447  -2.243  45.689  0.49  6.29           C
ATOM   2502  CG ALEU A 139       9.277  -2.805  44.765  0.51 18.49           C
ATOM   2503  CG BLEU A 139       8.602  -2.004  44.182  0.49  5.46           C
ATOM   2504  CD1ALEU A 139       8.616  -3.685  43.745  0.51 13.32           C
ATOM   2505  CD2ALEU A 139      10.295  -1.830  44.147  0.51 18.99           C
ATOM   2506  CD1BLEU A 139       9.879  -1.219  43.891  0.49  6.43           C
ATOM   2507  CD2BLEU A 139       8.638  -3.319  43.402  0.49  7.57           C
ATOM   2508  H  ALEU A 139       6.314  -0.599  45.933  0.51  7.61           H
ATOM   2509  H  BLEU A 139       6.536  -0.628  46.232  0.49  9.58           H
ATOM   2510  HA ALEU A 139       6.650  -3.137  45.371  0.51  9.44           H
ATOM   2511  HA BLEU A 139       6.595  -3.180  45.494  0.49  9.26           H
ATOM   2512 1HB BLEU A 139       8.729  -1.441  46.156  0.49  7.54           H
ATOM   2513 2HB BLEU A 139       9.049  -2.958  45.949  0.49  7.54           H
ATOM   2514  HG BLEU A 139       7.836  -1.479  43.870  0.49  5.46           H
ATOM   2515 1HD2ALEU A 139      10.061  -1.660  43.232  0.51 28.48           H
ATOM   2516 2HD2ALEU A 139      11.173  -2.216  44.187  0.51 28.48           H
ATOM   2517 3HD2ALEU A 139      10.287  -1.005  44.638  0.51 28.48           H
ATOM   2518 1HD1BLEU A 139      10.618  -1.630  44.346  0.49  9.64           H
ATOM   2519 2HD1BLEU A 139       9.777  -0.316  44.200  0.49  9.64           H
ATOM   2520 3HD1BLEU A 139      10.046  -1.217  42.946  0.49  9.64           H
ATOM   2521 1HD2BLEU A 139       8.826  -3.137  42.478  0.49 11.36           H
ATOM   2522 2HD2BLEU A 139       7.787  -3.758  43.474  0.49 11.36           H
ATOM   2523 3HD2BLEU A 139       9.323  -3.886  43.763  0.49 11.36           H
ATOM   2524  N  ATHR A 140       7.274  -2.506  48.487  0.51  8.10           N
ATOM   2525  N  BTHR A 140       7.132  -2.637  48.525  0.49  8.17           N
ATOM   2526  CA ATHR A 140       7.408  -3.233  49.768  0.51  7.97           C
ATOM   2527  CA BTHR A 140       7.229  -3.181  49.892  0.49  9.37           C
ATOM   2528  C  ATHR A 140       6.218  -4.173  50.038  0.51  7.54           C
ATOM   2529  C  BTHR A 140       5.942  -3.942  50.211  0.49 10.06           C
ATOM   2530  O  ATHR A 140       6.370  -5.248  50.567  0.51  8.16           O
ATOM   2531  O  BTHR A 140       5.990  -5.012  50.768  0.49 11.89           O
ATOM   2532  CB ATHR A 140       7.597  -2.183  50.881  0.51  8.74           C
ATOM   2533  CB BTHR A 140       7.405  -2.111  50.966  0.49  9.08           C
ATOM   2534  CG2ATHR A 140       7.928  -2.861  52.184  0.51  8.49           C
ATOM   2535  OG1ATHR A 140       8.690  -1.334  50.538  0.51  9.50           O
ATOM   2536  CG2BTHR A 140       7.593  -2.674  52.352  0.49 12.88           C
ATOM   2537  OG1BTHR A 140       8.578  -1.382  50.620  0.49 10.76           O
ATOM   2538  H  ATHR A 140       7.305  -1.647  48.464  0.51  9.72           H
ATOM   2539  H  BTHR A 140       7.043  -1.788  48.421  0.49  9.80           H
ATOM   2540  HA ATHR A 140       8.222  -3.778  49.723  0.51  9.56           H
ATOM   2541  HB ATHR A 140       6.779  -1.652  50.980  0.51 10.49           H
ATOM   2542  HA BTHR A 140       7.985  -3.803  49.935  0.49 11.25           H
ATOM   2543  HB BTHR A 140       6.632  -1.509  50.959  0.49 10.90           H
ATOM   2544  HG1ATHR A 140       9.277  -1.777  50.176  0.51 14.25           H
ATOM   2545 1HG2ATHR A 140       8.742  -3.360  52.087  0.51 12.74           H
ATOM   2546 2HG2ATHR A 140       7.214  -3.456  52.425  0.51 12.74           H
ATOM   2547 3HG2ATHR A 140       8.039  -2.198  52.870  0.51 12.74           H
ATOM   2548  N  ATHR A 141       4.976  -3.760  49.626  0.51  6.91           N
ATOM   2549  N  BTHR A 141       4.787  -3.390  49.869  0.49 11.58           N
ATOM   2550  CA ATHR A 141       3.753  -4.499  49.923  0.51  7.26           C
ATOM   2551  CA BTHR A 141       3.530  -4.043  50.188  0.49 11.74           C
ATOM   2552  C  ATHR A 141       3.766  -5.878  49.255  0.51  7.91           C
ATOM   2553  C  BTHR A 141       3.514  -5.394  49.490  0.49 13.01           C
ATOM   2554  O  ATHR A 141       3.116  -6.791  49.767  0.51  9.08           O
ATOM   2555  O  BTHR A 141       2.868  -6.301  50.055  0.49 14.69           O
ATOM   2556  CB ATHR A 141       2.452  -3.803  49.516  0.51  7.71           C
ATOM   2557  CB BTHR A 141       2.252  -3.302  49.751  0.49 13.60           C
ATOM   2558  CG2ATHR A 141       2.324  -2.380  50.054  0.51  7.53           C
ATOM   2559  OG1ATHR A 141       2.258  -3.787  48.080  0.51  7.71           O
ATOM   2560  CG2BTHR A 141       2.240  -1.887  50.300  0.49 18.05           C
ATOM   2561  OG1BTHR A 141       2.067  -3.389  48.332  0.49 15.83           O
ATOM   2562  H  ATHR A 141       4.916  -3.032  49.172  0.51  8.30           H
ATOM   2563  HA ATHR A 141       3.721  -4.640  50.892  0.51  8.71           H
ATOM   2564  HB ATHR A 141       1.715  -4.323  49.900  0.51  9.26           H
ATOM   2565  HG1ATHR A 141       1.958  -4.510  47.837  0.51 11.56           H
ATOM   2566 1HG2ATHR A 141       2.946  -1.808  49.598  0.51 11.30           H
ATOM   2567 2HG2ATHR A 141       2.516  -2.375  50.995  0.51 11.30           H
ATOM   2568 3HG2ATHR A 141       1.430  -2.061  49.908  0.51 11.30           H
ATOM   2569  N  AILE A 142       4.436  -6.014  48.110  0.51  7.40           N
ATOM   2570  N  BILE A 142       4.107  -5.556  48.301  0.49 10.54           N
ATOM   2571  CA AILE A 142       4.391  -7.259  47.381  0.51  8.04           C
ATOM   2572  CA BILE A 142       4.017  -6.820  47.580  0.49 10.95           C
ATOM   2573  C  AILE A 142       5.633  -8.121  47.617  0.51  8.47           C
ATOM   2574  C  BILE A 142       5.179  -7.750  47.810  0.49 10.46           C
ATOM   2575  O  AILE A 142       5.729  -9.232  47.095  0.51  9.73           O
ATOM   2576  O  BILE A 142       5.210  -8.885  47.339  0.49 13.05           O
ATOM   2577  CB AILE A 142       4.206  -7.028  45.865  0.51  8.29           C
ATOM   2578  CB BILE A 142       3.832  -6.614  46.062  0.49 10.67           C
ATOM   2579  CG1AILE A 142       5.414  -6.409  45.213  0.51  9.30           C
ATOM   2580  CG2AILE A 142       2.942  -6.238  45.621  0.51 11.15           C
ATOM   2581  CG1BILE A 142       5.072  -6.109  45.359  0.49 10.77           C
ATOM   2582  CG2BILE A 142       2.653  -5.714  45.728  0.49 12.20           C
ATOM   2583  CD1AILE A 142       5.334  -6.465  43.700  0.51  9.21           C
ATOM   2584  CD1BILE A 142       4.920  -6.174  43.842  0.49 15.72           C
ATOM   2585  H  AILE A 142       4.897  -5.356  47.804  0.51  8.88           H
ATOM   2586  HA AILE A 142       3.614  -7.763  47.702  0.51  9.65           H
ATOM   2587  HB AILE A 142       4.077  -7.908  45.454  0.51  9.94           H
ATOM   2588  HB BILE A 142       3.631  -7.495  45.681  0.49 12.80           H
ATOM   2589 1HG1AILE A 142       5.490  -5.484  45.495  0.51  9.30           H
ATOM   2590 2HG1AILE A 142       6.210  -6.878  45.508  0.51  9.30           H
ATOM   2591 1HG2AILE A 142       3.075  -5.328  45.899  0.51 16.73           H
ATOM   2592 2HG2AILE A 142       2.221  -6.624  46.123  0.51 16.73           H
ATOM   2593 3HG2AILE A 142       2.728  -6.258  44.685  0.51 16.73           H
ATOM   2594 1HD1AILE A 142       5.225  -7.376  43.418  0.51 11.05           H
ATOM   2595 2HD1AILE A 142       6.142  -6.108  43.324  0.51 11.05           H
ATOM   2596 3HD1AILE A 142       4.584  -5.945  43.400  0.51 11.05           H
ATOM   2597  N  AGLY A 143       6.568  -7.633  48.415  0.51  7.56           N
ATOM   2598  N  BGLY A 143       6.170  -7.298  48.571  0.49  9.80           N
ATOM   2599  CA AGLY A 143       7.757  -8.406  48.671  0.51  7.99           C
ATOM   2600  CA BGLY A 143       7.307  -8.108  48.863  0.49 10.38           C
ATOM   2601  C  AGLY A 143       9.002  -7.961  47.946  0.51  9.37           C
ATOM   2602  C  BGLY A 143       8.589  -7.869  48.094  0.49 10.02           C
ATOM   2603  O  AGLY A 143      10.011  -8.689  47.939  0.51 11.94           O
ATOM   2604  O  BGLY A 143       9.546  -8.647  48.234  0.49 11.26           O
ATOM   2605  H  AGLY A 143       6.467  -6.861  48.779  0.51  9.07           H
ATOM   2606 1HA AGLY A 143       7.935  -8.385  49.624  0.51  9.59           H
ATOM   2607 2HA AGLY A 143       7.578  -9.329  48.429  0.51  9.59           H
ATOM   2608  N  AGLY A 144       9.032  -6.814  47.294  0.51  8.43           N
ATOM   2609  N  BGLY A 144       8.593  -6.816  47.288  0.49  8.36           N
ATOM   2610  CA AGLY A 144      10.249  -6.310  46.636  0.51  8.51           C
ATOM   2611  CA BGLY A 144       9.800  -6.281  46.671  0.49  8.14           C
ATOM   2612  C  AGLY A 144      10.235  -6.695  45.179  0.51  8.51           C
ATOM   2613  C  BGLY A 144       9.968  -6.643  45.231  0.49  9.22           C
ATOM   2614  O  AGLY A 144       9.401  -7.420  44.635  0.51  8.43           O
ATOM   2615  O  BGLY A 144       9.173  -7.407  44.639  0.49 11.04           O
ATOM   2616  H  AGLY A 144       8.314  -6.343  47.251  0.51 10.12           H
ATOM   2617  H  BGLY A 144       7.844  -6.429  47.121  0.49 10.04           H
ATOM   2618 1HA AGLY A 144      10.291  -5.344  46.720  0.51 10.21           H
ATOM   2619 2HA AGLY A 144      11.034  -6.685  47.067  0.51 10.21           H
ATOM   2620 1HA BGLY A 144       9.785  -5.314  46.748  0.49  9.76           H
ATOM   2621 2HA BGLY A 144      10.570  -6.603  47.164  0.49  9.76           H
ATOM   2622  N  APRO A 145      11.290  -6.195  44.537  0.51  9.15           N
ATOM   2623  N  BPRO A 145      11.038  -6.156  44.584  0.49  9.47           N
ATOM   2624  CA APRO A 145      11.521  -6.424  43.118  0.51  8.99           C
ATOM   2625  CA BPRO A 145      11.306  -6.504  43.176  0.49 10.42           C
ATOM   2626  C  APRO A 145      11.398  -7.896  42.718  0.51 10.33           C
ATOM   2627  C  BPRO A 145      11.335  -7.999  42.833  0.49 10.13           C
ATOM   2628  O  APRO A 145      10.668  -8.096  41.738  0.51 11.90           O
ATOM   2629  O  BPRO A 145      10.987  -8.421  41.701  0.49  7.99           O
ATOM   2630  CB APRO A 145      12.976  -5.996  42.902  0.51  9.86           C
ATOM   2631  CB BPRO A 145      12.664  -5.819  42.931  0.49 10.61           C
ATOM   2632  CG APRO A 145      13.265  -5.065  44.003  0.51 15.29           C
ATOM   2633  CG BPRO A 145      12.762  -4.681  43.895  0.49  8.51           C
ATOM   2634  CD APRO A 145      12.343  -5.362  45.146  0.51  9.68           C
ATOM   2635  CD BPRO A 145      12.047  -5.206  45.119  0.49  9.39           C
ATOM   2636  HA APRO A 145      10.918  -5.870  42.579  0.51 10.79           H
ATOM   2637 1HB APRO A 145      13.569  -6.763  42.936  0.51 11.83           H
ATOM   2638 2HB APRO A 145      13.082  -5.556  42.043  0.51 11.83           H
ATOM   2639  HA BPRO A 145      10.631  -6.069  42.614  0.49 12.50           H
ATOM   2640 1HB BPRO A 145      13.389  -6.447  43.076  0.49 12.73           H
ATOM   2641 2HB BPRO A 145      12.716  -5.492  42.019  0.49 12.73           H
ATOM   2642 1HG BPRO A 145      13.688  -4.471  44.094  0.49 10.22           H
ATOM   2643 2HG BPRO A 145      12.325  -3.889  43.547  0.49 10.22           H
ATOM   2644 1HD APRO A 145      12.805  -5.844  45.850  0.51 11.62           H
ATOM   2645 2HD APRO A 145      11.971  -4.545  45.515  0.51 11.62           H
ATOM   2646 1HD BPRO A 145      12.666  -5.659  45.713  0.49 11.27           H
ATOM   2647 2HD BPRO A 145      11.618  -4.484  45.604  0.49 11.27           H
ATOM   2648  N  ALYS A 146      12.034  -8.776  43.521  0.51  9.45           N
ATOM   2649  N  BLYS A 146      11.656  -8.908  43.777  0.49 10.65           N
ATOM   2650  CA ALYS A 146      12.071 -10.191  43.202  0.51 11.07           C
ATOM   2651  CA BLYS A 146      11.678 -10.324  43.398  0.49 11.50           C
ATOM   2652  C  ALYS A 146      10.661 -10.723  43.039  0.51 10.16           C
ATOM   2653  C  BLYS A 146      10.215 -10.799  43.244  0.49 10.43           C
ATOM   2654  O  ALYS A 146      10.411 -11.613  42.188  0.51  9.84           O
ATOM   2655  O  BLYS A 146       9.952 -11.683  42.411  0.49 10.78           O
ATOM   2656  CB ALYS A 146      12.776 -11.003  44.282  0.51 13.98           C
ATOM   2657  CB BLYS A 146      12.402 -11.158  44.428  0.49 13.01           C
ATOM   2658  CG ALYS A 146      12.003 -11.157  45.597  0.51 17.58           C
ATOM   2659  CG BLYS A 146      13.180 -12.370  43.983  0.49 18.04           C
ATOM   2660  CD ALYS A 146      12.590 -12.264  46.511  0.51 23.34           C
ATOM   2661  CD BLYS A 146      13.838 -13.312  44.964  0.49 23.32           C
ATOM   2662  CE ALYS A 146      12.537 -13.607  45.816  0.51 26.34           C
ATOM   2663  CE BLYS A 146      13.446 -14.763  44.821  0.49 23.05           C
ATOM   2664  NZ ALYS A 146      11.818 -14.761  46.385  0.51 31.31           N
ATOM   2665  NZ BLYS A 146      11.996 -15.126  44.898  0.49 25.12           N
ATOM   2666  H  ALYS A 146      12.423  -8.492  44.234  0.51 11.34           H
ATOM   2667  H  BLYS A 146      11.843  -8.663  44.580  0.49 12.78           H
ATOM   2668  HA ALYS A 146      12.552 -10.309  42.356  0.51 13.29           H
ATOM   2669  HA BLYS A 146      12.135 -10.415  42.536  0.49 13.80           H
ATOM   2670  N  AGLU A 147       9.740 -10.290  43.828  0.51  9.97           N
ATOM   2671  N  BGLU A 147       9.335 -10.219  43.996  0.49 10.33           N
ATOM   2672  CA AGLU A 147       8.370 -10.756  43.758  0.51  9.68           C
ATOM   2673  CA BGLU A 147       7.940 -10.623  43.881  0.49 10.59           C
ATOM   2674  C  AGLU A 147       7.620 -10.164  42.584  0.51  8.38           C
ATOM   2675  C  BGLU A 147       7.237  -9.972  42.708  0.49 10.03           C
ATOM   2676  O  AGLU A 147       6.738 -10.804  42.034  0.51  8.93           O
ATOM   2677  O  BGLU A 147       6.349 -10.612  42.138  0.49  9.70           O
ATOM   2678  CB AGLU A 147       7.603 -10.473  45.042  0.51 11.17           C
ATOM   2679  CB BGLU A 147       7.179 -10.420  45.180  0.49 12.21           C
ATOM   2680  CG AGLU A 147       8.150 -11.189  46.269  0.51 16.32           C
ATOM   2681  CG BGLU A 147       7.695 -11.422  46.240  0.49 15.02           C
ATOM   2682  CD AGLU A 147       8.474 -12.651  46.116  0.51 20.10           C
ATOM   2683  CD BGLU A 147       7.406 -12.871  45.866  0.49 16.59           C
ATOM   2684  OE1AGLU A 147       9.460 -13.118  46.759  0.51 30.05           O
ATOM   2685  OE2AGLU A 147       7.791 -13.372  45.355  0.51 22.08           O
ATOM   2686  OE1BGLU A 147       6.338 -13.145  45.330  0.49 22.19           O
ATOM   2687  OE2BGLU A 147       8.286 -13.683  46.166  0.49 22.83           O
ATOM   2688  H  BGLU A 147       9.569  -9.606  44.553  0.49 12.39           H
ATOM   2689 1HB AGLU A 147       7.617  -9.517  45.208  0.51 13.40           H
ATOM   2690 2HB AGLU A 147       6.678 -10.735  44.916  0.51 13.40           H
ATOM   2691 1HB BGLU A 147       7.307  -9.512  45.498  0.49 14.65           H
ATOM   2692 2HB BGLU A 147       6.231 -10.559  45.031  0.49 14.65           H
ATOM   2693 1HG AGLU A 147       8.957 -10.731  46.550  0.51 19.58           H
ATOM   2694 2HG AGLU A 147       7.502 -11.098  46.985  0.51 19.58           H
ATOM   2695 1HG BGLU A 147       8.652 -11.307  46.346  0.49 18.02           H
ATOM   2696 2HG BGLU A 147       7.276 -11.225  47.092  0.49 18.02           H
ATOM   2697  N  ALEU A 148       7.980  -8.958  42.180  0.51  8.82           N
ATOM   2698  N  BLEU A 148       7.607  -8.778  42.273  0.49  8.92           N
ATOM   2699  CA ALEU A 148       7.417  -8.411  40.940  0.51  8.36           C
ATOM   2700  CA BLEU A 148       7.041  -8.274  41.009  0.49  8.92           C
ATOM   2701  C  ALEU A 148       7.875  -9.290  39.792  0.51  7.69           C
ATOM   2702  C  BLEU A 148       7.503  -9.149  39.858  0.49  8.81           C
ATOM   2703  O  ALEU A 148       7.057  -9.647  38.922  0.51  7.54           O
ATOM   2704  O  BLEU A 148       6.703  -9.491  38.959  0.49  8.50           O
ATOM   2705  CB ALEU A 148       7.790  -6.934  40.710  0.51  7.23           C
ATOM   2706  CB BLEU A 148       7.393  -6.795  40.814  0.49  9.86           C
ATOM   2707  CG ALEU A 148       7.097  -6.356  39.495  0.51  8.36           C
ATOM   2708  CG BLEU A 148       6.935  -6.172  39.512  0.49  9.77           C
ATOM   2709  CD1ALEU A 148       5.582  -6.419  39.582  0.51  9.46           C
ATOM   2710  CD2ALEU A 148       7.547  -4.891  39.295  0.51  7.40           C
ATOM   2711  CD1BLEU A 148       5.453  -6.409  39.304  0.49 10.42           C
ATOM   2712  CD2BLEU A 148       7.257  -4.691  39.562  0.49 10.84           C
ATOM   2713  H  ALEU A 148       8.541  -8.497  42.640  0.51 10.58           H
ATOM   2714  HA ALEU A 148       6.441  -8.472  40.997  0.51 10.03           H
ATOM   2715 1HB ALEU A 148       7.545  -6.418  41.493  0.51  8.68           H
ATOM   2716 2HB ALEU A 148       8.751  -6.862  40.594  0.51  8.68           H
ATOM   2717  HA BLEU A 148       6.065  -8.346  41.067  0.49 10.71           H
ATOM   2718 1HB BLEU A 148       7.005  -6.290  41.546  0.49 11.83           H
ATOM   2719 2HB BLEU A 148       8.356  -6.700  40.875  0.49 11.83           H
ATOM   2720  HG ALEU A 148       7.378  -6.871  38.710  0.51 10.03           H
ATOM   2721  HG BLEU A 148       7.430  -6.581  38.772  0.49 11.73           H
ATOM   2722 1HD1ALEU A 148       5.298  -7.336  39.569  0.51 14.19           H
ATOM   2723 2HD1ALEU A 148       5.199  -5.955  38.834  0.51 14.19           H
ATOM   2724 3HD1ALEU A 148       5.291  -6.006  40.398  0.51 14.19           H
ATOM   2725 1HD2ALEU A 148       7.111  -4.331  39.942  0.51 11.10           H
ATOM   2726 2HD2ALEU A 148       7.311  -4.601  38.411  0.51 11.10           H
ATOM   2727 3HD2ALEU A 148       8.499  -4.830  39.409  0.51 11.10           H
ATOM   2728 1HD1BLEU A 148       5.275  -7.352  39.318  0.49 15.63           H
ATOM   2729 2HD1BLEU A 148       5.187  -6.045  38.456  0.49 15.63           H
ATOM   2730 3HD1BLEU A 148       4.959  -5.979  40.006  0.49 15.63           H
ATOM   2731 1HD2BLEU A 148       7.289  -4.401  40.476  0.49 16.25           H
ATOM   2732 2HD2BLEU A 148       6.577  -4.200  39.094  0.49 16.25           H
ATOM   2733 3HD2BLEU A 148       8.108  -4.534  39.146  0.49 16.25           H
ATOM   2734  N  ATHR A 149       9.171  -9.663  39.777  0.51  8.27           N
ATOM   2735  N  BTHR A 149       8.791  -9.538  39.854  0.49  8.20           N
ATOM   2736  CA ATHR A 149       9.658 -10.554  38.732  0.51  7.98           C
ATOM   2737  CA BTHR A 149       9.306 -10.368  38.762  0.49  8.61           C
ATOM   2738  C  ATHR A 149       8.951 -11.908  38.730  0.51  7.84           C
ATOM   2739  C  BTHR A 149       8.626 -11.738  38.776  0.49  7.60           C
ATOM   2740  O  ATHR A 149       8.619 -12.418  37.662  0.51  7.65           O
ATOM   2741  O  BTHR A 149       8.249 -12.248  37.724  0.49  7.49           O
ATOM   2742  CB ATHR A 149      11.175 -10.752  38.841  0.51  9.36           C
ATOM   2743  CB BTHR A 149      10.834 -10.430  38.864  0.49  8.75           C
ATOM   2744  CG2ATHR A 149      11.660 -11.598  37.705  0.51 14.11           C
ATOM   2745  OG1ATHR A 149      11.776  -9.466  38.691  0.51 11.37           O
ATOM   2746  CG2BTHR A 149      11.434 -11.256  37.742  0.49 10.10           C
ATOM   2747  OG1BTHR A 149      11.392  -9.108  38.743  0.49  8.99           O
ATOM   2748  H  ATHR A 149       9.709  -9.376  40.383  0.51  9.92           H
ATOM   2749  H  BTHR A 149       9.314  -9.298  40.493  0.49  9.84           H
ATOM   2750  HA ATHR A 149       9.477 -10.125  37.870  0.51  9.58           H
ATOM   2751  HB ATHR A 149      11.415 -11.152  39.703  0.51 11.24           H
ATOM   2752  HA BTHR A 149       9.078  -9.928  37.917  0.49 10.33           H
ATOM   2753  HB BTHR A 149      11.090 -10.816  39.728  0.49 10.50           H
ATOM   2754  HG1ATHR A 149      11.307  -8.901  39.055  0.51 17.05           H
ATOM   2755  HG1BTHR A 149      10.900  -8.569  39.117  0.49 13.48           H
ATOM   2756 1HG2BTHR A 149      11.105 -10.937  36.899  0.49 15.15           H
ATOM   2757 2HG2BTHR A 149      11.185 -12.177  37.854  0.49 15.15           H
ATOM   2758 3HG2BTHR A 149      12.390 -11.179  37.764  0.49 15.15           H
ATOM   2759  N  AALA A 150       8.729 -12.452  39.931  0.51  8.10           N
ATOM   2760  N  BALA A 150       8.427 -12.319  39.962  0.49  8.81           N
ATOM   2761  CA AALA A 150       8.004 -13.710  39.997  0.51  9.02           C
ATOM   2762  CA BALA A 150       7.695 -13.579  40.028  0.49  9.82           C
ATOM   2763  C  AALA A 150       6.585 -13.553  39.460  0.51  7.79           C
ATOM   2764  C  BALA A 150       6.266 -13.465  39.509  0.49  9.25           C
ATOM   2765  O  AALA A 150       6.093 -14.462  38.793  0.51  9.26           O
ATOM   2766  O  BALA A 150       5.823 -14.406  38.840  0.49  8.74           O
ATOM   2767  CB AALA A 150       7.963 -14.189  41.448  0.51  8.54           C
ATOM   2768  CB BALA A 150       7.652 -14.097  41.477  0.49 13.40           C
ATOM   2769  H  AALA A 150       9.009 -12.067  40.647  0.51  9.72           H
ATOM   2770  H  BALA A 150       8.727 -11.954  40.680  0.49 10.57           H
ATOM   2771  HA AALA A 150       8.476 -14.377  39.456  0.51 10.83           H
ATOM   2772 1HB AALA A 150       8.828 -14.519  41.701  0.51 12.81           H
ATOM   2773 2HB AALA A 150       7.314 -14.892  41.535  0.51 12.81           H
ATOM   2774 3HB AALA A 150       7.720 -13.457  42.020  0.51 12.81           H
ATOM   2775  HA BALA A 150       8.170 -14.239  39.480  0.49 11.79           H
ATOM   2776 1HB BALA A 150       8.535 -14.359  41.750  0.49 20.09           H
ATOM   2777 2HB BALA A 150       7.064 -14.854  41.529  0.49 20.09           H
ATOM   2778 3HB BALA A 150       7.331 -13.402  42.056  0.49 20.09           H
ATOM   2779  N  APHE A 151       5.952 -12.425  39.778  0.51  7.32           N
ATOM   2780  N  BPHE A 151       5.549 -12.394  39.834  0.49  8.06           N
ATOM   2781  CA APHE A 151       4.595 -12.182  39.284  0.51  7.46           C
ATOM   2782  CA BPHE A 151       4.239 -12.118  39.301  0.49  8.82           C
ATOM   2783  C  APHE A 151       4.573 -12.157  37.745  0.51  6.51           C
ATOM   2784  C  BPHE A 151       4.240 -12.123  37.769  0.49  9.45           C
ATOM   2785  O  APHE A 151       3.713 -12.778  37.109  0.51  7.07           O
ATOM   2786  O  BPHE A 151       3.371 -12.649  37.091  0.49  8.95           O
ATOM   2787  CB APHE A 151       4.021 -10.883  39.890  0.51  8.08           C
ATOM   2788  CB BPHE A 151       3.717 -10.742  39.776  0.49  9.30           C
ATOM   2789  CG APHE A 151       2.777 -10.353  39.208  0.51  7.68           C
ATOM   2790  CG BPHE A 151       2.504 -10.204  39.056  0.49 11.05           C
ATOM   2791  CD1APHE A 151       1.519 -10.842  39.565  0.51 10.24           C
ATOM   2792  CD2APHE A 151       2.831  -9.403  38.202  0.51  9.00           C
ATOM   2793  CD1BPHE A 151       1.226 -10.686  39.352  0.49 11.85           C
ATOM   2794  CD2BPHE A 151       2.613  -9.217  38.093  0.49 11.40           C
ATOM   2795  CE1APHE A 151       0.381 -10.404  38.898  0.51 11.68           C
ATOM   2796  CE2APHE A 151       1.693  -8.964  37.567  0.51 11.70           C
ATOM   2797  CE1BPHE A 151       0.110 -10.213  38.670  0.49 12.37           C
ATOM   2798  CE2BPHE A 151       1.502  -8.757  37.429  0.49 12.53           C
ATOM   2799  CZ APHE A 151       0.462  -9.468  37.887  0.51 12.69           C
ATOM   2800  CZ BPHE A 151       0.251  -9.244  37.694  0.49 13.46           C
ATOM   2801  HA APHE A 151       4.030 -12.926  39.580  0.51  8.95           H
ATOM   2802 1HB APHE A 151       3.815 -11.043  40.824  0.51  9.69           H
ATOM   2803 2HB APHE A 151       4.707 -10.198  39.855  0.51  9.69           H
ATOM   2804  HA BPHE A 151       3.621 -12.811  39.615  0.49 10.59           H
ATOM   2805 1HB BPHE A 151       3.504 -10.808  40.720  0.49 11.15           H
ATOM   2806 2HB BPHE A 151       4.435 -10.097  39.685  0.49 11.15           H
ATOM   2807  HD1APHE A 151       1.443 -11.464  40.252  0.51 12.29           H
ATOM   2808  HD2APHE A 151       3.655  -9.055  37.950  0.51 10.80           H
ATOM   2809  HD1BPHE A 151       1.121 -11.331  40.013  0.49 14.23           H
ATOM   2810  HD2BPHE A 151       3.448  -8.860  37.893  0.49 13.68           H
ATOM   2811  HE1APHE A 151      -0.450 -10.747  39.137  0.51 14.01           H
ATOM   2812  HE2APHE A 151       1.762  -8.311  36.907  0.51 14.04           H
ATOM   2813  HE1BPHE A 151      -0.733 -10.549  38.872  0.49 14.84           H
ATOM   2814  HE2BPHE A 151       1.603  -8.097  36.782  0.49 15.03           H
ATOM   2815  HZ APHE A 151      -0.301  -9.188  37.434  0.51 15.22           H
ATOM   2816  HZ BPHE A 151      -0.489  -8.929  37.227  0.49 16.15           H
ATOM   2817  N  ALEU A 152       5.498 -11.422  37.167  0.51  6.32           N
ATOM   2818  N  BLEU A 152       5.243 -11.443  37.244  0.49 10.85           N
ATOM   2819  CA ALEU A 152       5.648 -11.378  35.706  0.51  6.91           C
ATOM   2820  CA BLEU A 152       5.363 -11.285  35.781  0.49  8.19           C
ATOM   2821  C  ALEU A 152       5.871 -12.749  35.112  0.51  6.04           C
ATOM   2822  C  BLEU A 152       5.590 -12.624  35.105  0.49  8.57           C
ATOM   2823  O  ALEU A 152       5.169 -13.142  34.179  0.51  6.51           O
ATOM   2824  O  BLEU A 152       4.949 -12.987  34.122  0.49  8.76           O
ATOM   2825  CB ALEU A 152       6.792 -10.410  35.333  0.51  7.32           C
ATOM   2826  CB BLEU A 152       6.468 -10.263  35.434  0.49  7.10           C
ATOM   2827  CG ALEU A 152       6.418  -8.951  35.656  0.51  7.42           C
ATOM   2828  CG BLEU A 152       6.101  -8.826  35.831  0.49  8.46           C
ATOM   2829  CD1ALEU A 152       7.640  -8.066  35.657  0.51  8.15           C
ATOM   2830  CD2ALEU A 152       5.376  -8.454  34.661  0.51 10.29           C
ATOM   2831  CD1BLEU A 152       7.322  -7.934  35.811  0.49  9.86           C
ATOM   2832  CD2BLEU A 152       5.011  -8.221  34.946  0.49 10.37           C
ATOM   2833  H  ALEU A 152       6.029 -10.956  37.657  0.51  7.59           H
ATOM   2834  H  BLEU A 152       5.832 -11.088  37.759  0.49 13.01           H
ATOM   2835  HA ALEU A 152       4.817 -11.020  35.330  0.51  8.29           H
ATOM   2836 1HB ALEU A 152       7.592 -10.654  35.824  0.51  8.79           H
ATOM   2837 2HB ALEU A 152       6.985 -10.491  34.386  0.51  8.79           H
ATOM   2838  HA BLEU A 152       4.513 -10.926  35.451  0.49  9.83           H
ATOM   2839 1HB BLEU A 152       7.286 -10.517  35.889  0.49  8.52           H
ATOM   2840 2HB BLEU A 152       6.638 -10.294  34.480  0.49  8.52           H
ATOM   2841  HG ALEU A 152       6.022  -8.927  36.552  0.51  8.91           H
ATOM   2842  HG BLEU A 152       5.761  -8.847  36.750  0.49 10.15           H
ATOM   2843 1HD1ALEU A 152       8.098  -8.152  34.817  0.51  9.77           H
ATOM   2844 2HD1ALEU A 152       8.226  -8.331  36.369  0.51  9.77           H
ATOM   2845 3HD1ALEU A 152       7.374  -7.153  35.784  0.51  9.77           H
ATOM   2846 1HD2ALEU A 152       5.174  -7.534  34.843  0.51 15.44           H
ATOM   2847 2HD2ALEU A 152       4.577  -8.980  34.745  0.51 15.44           H
ATOM   2848 3HD2ALEU A 152       5.721  -8.536  33.769  0.51 15.44           H
ATOM   2849 1HD1BLEU A 152       7.618  -7.815  34.905  0.49 14.79           H
ATOM   2850 2HD1BLEU A 152       8.024  -8.340  36.325  0.49 14.79           H
ATOM   2851 3HD1BLEU A 152       7.101  -7.080  36.190  0.49 14.79           H
ATOM   2852 1HD2BLEU A 152       4.732  -7.379  35.313  0.49 15.55           H
ATOM   2853 2HD2BLEU A 152       4.261  -8.819  34.909  0.49 15.55           H
ATOM   2854 3HD2BLEU A 152       5.357  -8.086  34.061  0.49 15.55           H
ATOM   2855  N  AHIS A 153       6.832 -13.510  35.658  0.51  6.53           N
ATOM   2856  N  BHIS A 153       6.514 -13.394  35.687  0.49  8.84           N
ATOM   2857  CA AHIS A 153       7.100 -14.846  35.095  0.51  7.04           C
ATOM   2858  CA BHIS A 153       6.829 -14.721  35.122  0.49  8.12           C
ATOM   2859  C  AHIS A 153       5.832 -15.685  35.119  0.51  7.50           C
ATOM   2860  C  BHIS A 153       5.570 -15.580  35.160  0.49  8.81           C
ATOM   2861  O  AHIS A 153       5.490 -16.357  34.143  0.51  8.17           O
ATOM   2862  O  BHIS A 153       5.274 -16.331  34.233  0.49  9.17           O
ATOM   2863  CB AHIS A 153       8.275 -15.499  35.847  0.51  8.38           C
ATOM   2864  CB BHIS A 153       8.015 -15.364  35.860  0.49  8.99           C
ATOM   2865  CG AHIS A 153       8.819 -16.699  35.118  0.51  9.95           C
ATOM   2866  CG BHIS A 153       8.503 -16.644  35.246  0.49 11.73           C
ATOM   2867  CD2AHIS A 153       9.839 -16.810  34.275  0.51 11.27           C
ATOM   2868  ND1AHIS A 153       8.220 -17.937  35.168  0.51 12.30           N
ATOM   2869  CD2BHIS A 153       9.512 -16.898  34.404  0.49 13.94           C
ATOM   2870  ND1BHIS A 153       7.849 -17.858  35.397  0.49 13.33           N
ATOM   2871  CE1AHIS A 153       8.882 -18.772  34.394  0.51 13.15           C
ATOM   2872  NE2AHIS A 153       9.891 -18.104  33.836  0.51 12.99           N
ATOM   2873  CE1BHIS A 153       8.495 -18.769  34.709  0.49 16.21           C
ATOM   2874  NE2BHIS A 153       9.523 -18.226  34.074  0.49 14.73           N
ATOM   2875  H  AHIS A 153       7.286 -13.221  36.329  0.51  7.84           H
ATOM   2876  H  BHIS A 153       6.926 -13.117  36.389  0.49 10.60           H
ATOM   2877  HA AHIS A 153       7.368 -14.730  34.160  0.51  8.45           H
ATOM   2878 1HB AHIS A 153       8.983 -14.846  35.959  0.51 10.05           H
ATOM   2879 2HB AHIS A 153       7.977 -15.770  36.729  0.51 10.05           H
ATOM   2880  HA BHIS A 153       7.085 -14.598  34.184  0.49  9.74           H
ATOM   2881 1HB BHIS A 153       8.749 -14.730  35.881  0.49 10.79           H
ATOM   2882 2HB BHIS A 153       7.752 -15.540  36.777  0.49 10.79           H
ATOM   2883  HD1AHIS A 153       7.523 -18.134  35.631  0.51 14.76           H
ATOM   2884  HD2AHIS A 153      10.417 -16.125  34.026  0.51 13.52           H
ATOM   2885  HD1BHIS A 153       7.140 -17.990  35.864  0.49 15.99           H
ATOM   2886  HD2BHIS A 153      10.116 -16.265  34.089  0.49 16.73           H
ATOM   2887  N  AASN A 154       5.127 -15.648  36.264  0.51  7.09           N
ATOM   2888  N  BASN A 154       4.811 -15.466  36.259  0.49  8.81           N
ATOM   2889  CA AASN A 154       3.899 -16.423  36.443  0.51  8.24           C
ATOM   2890  CA BASN A 154       3.624 -16.320  36.410  0.49 10.38           C
ATOM   2891  C  AASN A 154       2.751 -16.032  35.524  0.51  7.21           C
ATOM   2892  C  BASN A 154       2.488 -15.918  35.501  0.49 11.38           C
ATOM   2893  O  AASN A 154       1.843 -16.872  35.319  0.51  8.08           O
ATOM   2894  O  BASN A 154       1.547 -16.681  35.242  0.49 18.03           O
ATOM   2895  CB AASN A 154       3.457 -16.312  37.903  0.51  8.49           C
ATOM   2896  CB BASN A 154       3.143 -16.364  37.863  0.49 14.43           C
ATOM   2897  CG AASN A 154       2.291 -17.207  38.302  0.51 10.43           C
ATOM   2898  CG BASN A 154       1.793 -17.065  37.999  0.49 19.64           C
ATOM   2899  ND2AASN A 154       1.139 -16.652  38.668  0.51 11.83           N
ATOM   2900  OD1AASN A 154       2.398 -18.414  38.259  0.51 11.86           O
ATOM   2901  ND2BASN A 154       0.669 -16.365  37.833  0.49 40.48           N
ATOM   2902  OD1BASN A 154       1.755 -18.275  38.226  0.49 28.54           O
ATOM   2903  H  AASN A 154       5.406 -15.153  36.911  0.51  8.51           H
ATOM   2904  H  BASN A 154       5.017 -14.898  36.871  0.49 10.57           H
ATOM   2905 1HB AASN A 154       4.215 -16.525  38.469  0.51 10.19           H
ATOM   2906 2HB AASN A 154       3.211 -15.390  38.079  0.51 10.19           H
ATOM   2907 1HB BASN A 154       3.800 -16.830  38.403  0.49 17.32           H
ATOM   2908 2HB BASN A 154       3.067 -15.458  38.202  0.49 17.32           H
ATOM   2909  N  AMET A 155       2.769 -14.832  34.946  0.51  8.07           N
ATOM   2910  N  BMET A 155       2.545 -14.722  34.918  0.49  8.98           N
ATOM   2911  CA AMET A 155       1.779 -14.418  33.943  0.51  8.17           C
ATOM   2912  CA BMET A 155       1.509 -14.416  33.936  0.49  9.27           C
ATOM   2913  C  AMET A 155       2.303 -14.583  32.507  0.51  7.62           C
ATOM   2914  C  BMET A 155       2.068 -14.468  32.519  0.49  8.43           C
ATOM   2915  O  AMET A 155       1.590 -14.260  31.562  0.51  7.93           O
ATOM   2916  O  BMET A 155       1.445 -13.963  31.607  0.49 10.91           O
ATOM   2917  CB AMET A 155       1.212 -13.015  34.220  0.51  8.71           C
ATOM   2918  CB BMET A 155       0.895 -13.077  34.273  0.49  9.25           C
ATOM   2919  CG AMET A 155       2.173 -11.821  34.115  0.51  9.01           C
ATOM   2920  CG BMET A 155       1.876 -11.928  34.475  0.49  9.51           C
ATOM   2921  SD AMET A 155       1.435 -10.174  34.029  0.51  9.56           S
ATOM   2922  SD BMET A 155       2.727 -11.387  32.980  0.49  9.53           S
ATOM   2923  CE AMET A 155       1.005 -10.146  32.296  0.51 12.38           C
ATOM   2924  CE BMET A 155       1.370 -10.788  31.972  0.49 11.80           C
ATOM   2925  H  BMET A 155       3.163 -14.156  35.111  0.49 10.78           H
ATOM   2926 1HB AMET A 155       0.480 -12.863  33.602  0.51 10.45           H
ATOM   2927 2HB AMET A 155       0.837 -13.017  35.114  0.51 10.45           H
ATOM   2928  HA BMET A 155       0.809 -15.098  34.011  0.49 11.12           H
ATOM   2929 1HB BMET A 155       0.283 -12.834  33.561  0.49 11.10           H
ATOM   2930 2HB BMET A 155       0.372 -13.177  35.084  0.49 11.10           H
ATOM   2931  N  AGLY A 156       3.472 -15.181  32.367  0.51  6.56           N
ATOM   2932  N  BGLY A 156       3.183 -15.113  32.321  0.49  9.07           N
ATOM   2933  CA AGLY A 156       3.940 -15.560  31.038  0.51  6.76           C
ATOM   2934  CA BGLY A 156       3.731 -15.472  31.058  0.49  9.77           C
ATOM   2935  C  AGLY A 156       4.921 -14.570  30.390  0.51  7.35           C
ATOM   2936  C  BGLY A 156       4.835 -14.560  30.528  0.49  8.30           C
ATOM   2937  O  AGLY A 156       5.273 -14.738  29.211  0.51  7.89           O
ATOM   2938  O  BGLY A 156       5.224 -14.770  29.360  0.49  8.84           O
ATOM   2939  H  AGLY A 156       3.957 -15.347  33.058  0.51  7.87           H
ATOM   2940  H  BGLY A 156       3.630 -15.343  33.019  0.49 10.89           H
ATOM   2941 1HA AGLY A 156       4.371 -16.427  31.098  0.51  8.11           H
ATOM   2942 2HA AGLY A 156       3.170 -15.656  30.456  0.51  8.11           H
ATOM   2943 1HA BGLY A 156       4.085 -16.372  31.124  0.49 11.72           H
ATOM   2944 2HA BGLY A 156       3.011 -15.489  30.408  0.49 11.72           H
ATOM   2945  N  AASP A 157       5.395 -13.594  31.180  0.51  6.50           N
ATOM   2946  N  BASP A 157       5.279 -13.598  31.318  0.49  8.29           N
ATOM   2947  CA AASP A 157       6.461 -12.671  30.761  0.51  7.44           C
ATOM   2948  CA BASP A 157       6.321 -12.670  30.855  0.49  6.97           C
ATOM   2949  C  AASP A 157       7.774 -13.223  31.340  0.51  6.96           C
ATOM   2950  C  BASP A 157       7.620 -13.183  31.485  0.49  7.10           C
ATOM   2951  O  AASP A 157       8.107 -13.031  32.500  0.51  7.52           O
ATOM   2952  O  BASP A 157       7.872 -13.037  32.665  0.49  7.00           O
ATOM   2953  CB AASP A 157       6.251 -11.250  31.250  0.51  6.57           C
ATOM   2954  CB BASP A 157       5.971 -11.274  31.300  0.49  6.94           C
ATOM   2955  CG AASP A 157       7.249 -10.260  30.750  0.51  5.38           C
ATOM   2956  CG BASP A 157       6.943 -10.271  30.786  0.49  7.80           C
ATOM   2957  OD1AASP A 157       8.401 -10.702  30.440  0.51  6.15           O
ATOM   2958  OD2AASP A 157       6.934  -9.048  30.694  0.51  6.01           O
ATOM   2959  OD1BASP A 157       8.040 -10.712  30.325  0.49  7.70           O
ATOM   2960  OD2BASP A 157       6.635  -9.066  30.879  0.49  7.81           O
ATOM   2961  H  AASP A 157       5.061 -13.504  31.967  0.51  7.81           H
ATOM   2962  H  BASP A 157       4.955 -13.513  32.110  0.49  9.95           H
ATOM   2963  HA AASP A 157       6.517 -12.668  29.782  0.51  8.93           H
ATOM   2964 1HB AASP A 157       5.366 -10.958  30.981  0.51  7.89           H
ATOM   2965 2HB AASP A 157       6.277 -11.250  32.220  0.51  7.89           H
ATOM   2966  HA BASP A 157       6.388 -12.703  29.878  0.49  8.36           H
ATOM   2967 1HB BASP A 157       5.082 -11.050  30.983  0.49  8.33           H
ATOM   2968 2HB BASP A 157       5.959 -11.240  32.270  0.49  8.33           H
ATOM   2969  N  AHIS A 158       8.497 -13.949  30.483  0.51  6.85           N
ATOM   2970  N  BHIS A 158       8.396 -13.860  30.650  0.49  8.22           N
ATOM   2971  CA AHIS A 158       9.778 -14.534  30.895  0.51  8.35           C
ATOM   2972  CA BHIS A 158       9.652 -14.528  31.037  0.49  7.66           C
ATOM   2973  C  AHIS A 158      10.970 -13.620  30.551  0.51  9.22           C
ATOM   2974  C  BHIS A 158      10.876 -13.617  30.733  0.49  7.35           C
ATOM   2975  O  AHIS A 158      12.123 -14.018  30.485  0.51 11.91           O
ATOM   2976  O  BHIS A 158      12.025 -14.088  30.864  0.49  7.82           O
ATOM   2977  CB AHIS A 158       9.987 -15.879  30.184  0.51  7.33           C
ATOM   2978  CB BHIS A 158       9.773 -15.876  30.321  0.49  9.27           C
ATOM   2979  CG AHIS A 158       8.962 -16.908  30.568  0.51  6.98           C
ATOM   2980  CG BHIS A 158       8.764 -16.886  30.798  0.49 10.14           C
ATOM   2981  CD2AHIS A 158       7.839 -16.820  31.305  0.51  7.59           C
ATOM   2982  ND1AHIS A 158       9.128 -18.223  30.159  0.51  7.30           N
ATOM   2983  CD2BHIS A 158       7.703 -16.765  31.620  0.49  8.95           C
ATOM   2984  ND1BHIS A 158       8.868 -18.203  30.358  0.49 11.82           N
ATOM   2985  CE1AHIS A 158       8.129 -18.886  30.653  0.51  7.45           C
ATOM   2986  NE2AHIS A 158       7.326 -18.106  31.352  0.51  7.48           N
ATOM   2987  CE1BHIS A 158       7.897 -18.821  30.949  0.49 11.92           C
ATOM   2988  NE2BHIS A 158       7.165 -18.043  31.701  0.49  9.67           N
ATOM   2989  H  AHIS A 158       8.209 -14.076  29.683  0.51  8.22           H
ATOM   2990  H  BHIS A 158       8.150 -13.914  29.828  0.49  9.86           H
ATOM   2991  HA AHIS A 158       9.762 -14.685  31.863  0.51 10.02           H
ATOM   2992 1HB AHIS A 158       9.951 -15.739  29.225  0.51  8.80           H
ATOM   2993 2HB AHIS A 158      10.870 -16.217  30.401  0.51  8.80           H
ATOM   2994  HA BHIS A 158       9.627 -14.694  32.002  0.49  9.19           H
ATOM   2995 1HB BHIS A 158       9.656 -15.739  29.367  0.49 11.12           H
ATOM   2996 2HB BHIS A 158      10.665 -16.230  30.461  0.49 11.12           H
ATOM   2997  HD2AHIS A 158       7.484 -16.057  31.701  0.51  9.11           H
ATOM   2998  HD2BHIS A 158       7.397 -15.994  32.040  0.49 10.73           H
ATOM   2999  N   VAL A 159      10.641 -12.376  30.355  1.00  7.56           N
ATOM   3000  CA  VAL A 159      11.673 -11.414  29.915  1.00  7.69           C
ATOM   3001  C   VAL A 159      11.845 -10.300  30.940  1.00  7.53           C
ATOM   3002  O   VAL A 159      12.948 -10.020  31.390  1.00  8.61           O
ATOM   3003  CB  VAL A 159      11.258 -10.854  28.529  1.00  8.11           C
ATOM   3004  CG1 VAL A 159      12.203  -9.762  28.065  1.00  9.18           C
ATOM   3005  CG2 VAL A 159      11.163 -11.976  27.536  1.00 10.06           C
ATOM   3006  H  AVAL A 159       9.831 -12.116  30.482  1.00  9.08           H
ATOM   3007  HA  VAL A 159      12.525 -11.889  29.820  1.00  9.23           H
ATOM   3008  HB  VAL A 159      10.366 -10.458  28.621  1.00  9.74           H
ATOM   3009 1HG1 VAL A 159      13.092 -10.118  27.993  1.00 11.02           H
ATOM   3010 2HG1 VAL A 159      12.198  -9.042  28.701  1.00 11.02           H
ATOM   3011 3HG1 VAL A 159      11.919  -9.434  27.209  1.00 11.02           H
ATOM   3012 1HG2 VAL A 159      11.012 -11.616  26.659  1.00 12.07           H
ATOM   3013 2HG2 VAL A 159      10.434 -12.554  27.775  1.00 12.07           H
ATOM   3014 3HG2 VAL A 159      11.982 -12.476  27.540  1.00 12.07           H
ATOM   3015  N   THR A 160      10.756  -9.594  31.240  1.00  7.51           N
ATOM   3016  CA  THR A 160      10.804  -8.416  32.080  1.00  7.55           C
ATOM   3017  C   THR A 160      11.262  -8.794  33.492  1.00  7.90           C
ATOM   3018  O   THR A 160      10.797  -9.775  34.058  1.00  9.22           O
ATOM   3019  CB  THR A 160       9.405  -7.796  32.134  1.00  7.58           C
ATOM   3020  CG2 THR A 160       9.418  -6.490  32.911  1.00  8.26           C
ATOM   3021  OG1 THR A 160       8.992  -7.523  30.789  1.00  7.79           O
ATOM   3022  H   THR A 160       9.997  -9.847  30.924  1.00  9.01           H
ATOM   3023  HA  THR A 160      11.433  -7.769  31.697  1.00  9.06           H
ATOM   3024  HB  THR A 160       8.779  -8.424  32.551  1.00  9.10           H
ATOM   3025  HG1 THR A 160       8.216  -7.768  30.691  1.00 11.68           H
ATOM   3026 1HG2 THR A 160      10.103  -5.916  32.560  1.00 12.39           H
ATOM   3027 2HG2 THR A 160       9.595  -6.670  33.837  1.00 12.39           H
ATOM   3028 3HG2 THR A 160       8.565  -6.058  32.826  1.00 12.39           H
ATOM   3029  N   ARG A 161      12.126  -7.960  34.044  1.00  7.59           N
ATOM   3030  CA  ARG A 161      12.620  -8.222  35.389  1.00  7.64           C
ATOM   3031  C   ARG A 161      12.852  -6.889  36.103  1.00  7.52           C
ATOM   3032  O   ARG A 161      13.426  -5.959  35.546  1.00  8.25           O
ATOM   3033  CB  ARG A 161      13.916  -9.052  35.385  1.00  8.41           C
ATOM   3034  CG  ARG A 161      14.998  -8.497  34.449  1.00  8.85           C
ATOM   3035  CD  ARG A 161      16.236  -9.380  34.386  1.00  9.54           C
ATOM   3036  NE  ARG A 161      17.004  -9.262  35.579  1.00 10.05           N
ATOM   3037  CZ  ARG A 161      18.173  -9.840  35.748  1.00 12.79           C
ATOM   3038  NH1 ARG A 161      18.670 -10.608  34.782  1.00 14.99           N
ATOM   3039  NH2 ARG A 161      18.827  -9.651  36.884  1.00 15.18           N
ATOM   3040  H   ARG A 161      12.395  -7.266  33.612  1.00  9.11           H
ATOM   3041  HA  ARG A 161      11.934  -8.721  35.880  1.00  9.17           H
ATOM   3042 1HB  ARG A 161      14.269  -9.086  36.287  1.00 10.09           H
ATOM   3043 2HB  ARG A 161      13.705  -9.960  35.116  1.00 10.09           H
ATOM   3044 1HG  ARG A 161      14.628  -8.407  33.556  1.00 10.62           H
ATOM   3045 2HG  ARG A 161      15.256  -7.613  34.753  1.00 10.62           H
ATOM   3046 1HD  ARG A 161      15.968 -10.305  34.264  1.00 11.44           H
ATOM   3047 2HD  ARG A 161      16.779  -9.122  33.625  1.00 11.44           H
ATOM   3048  HE  ARG A 161      16.687  -8.788  36.223  1.00 12.06           H
ATOM   3049 1HH1 ARG A 161      18.227 -10.724  34.054  1.00 17.98           H
ATOM   3050 2HH1 ARG A 161      19.434 -10.989  34.885  1.00 17.98           H
ATOM   3051 1HH2 ARG A 161      18.487  -9.156  37.499  1.00 18.22           H
ATOM   3052 2HH2 ARG A 161      19.593 -10.023  37.006  1.00 18.22           H
ATOM   3053  N   LEU A 162      12.423  -6.853  37.354  1.00  8.12           N
ATOM   3054  CA  LEU A 162      12.790  -5.778  38.267  1.00  7.72           C
ATOM   3055  C   LEU A 162      13.716  -6.371  39.321  1.00  7.92           C
ATOM   3056  O   LEU A 162      13.462  -7.433  39.887  1.00  9.25           O
ATOM   3057  CB  LEU A 162      11.594  -5.100  38.940  1.00  8.38           C
ATOM   3058  CG  LEU A 162      11.960  -3.742  39.530  1.00  8.16           C
ATOM   3059  CD1 LEU A 162      12.060  -2.691  38.438  1.00  9.57           C
ATOM   3060  CD2 LEU A 162      10.939  -3.297  40.563  1.00  9.31           C
ATOM   3061  H   LEU A 162      11.912  -7.483  37.637  1.00  9.74           H
ATOM   3062  HA  LEU A 162      13.287  -5.099  37.764  1.00  9.27           H
ATOM   3063 1HB  LEU A 162      10.885  -4.983  38.288  1.00 10.06           H
ATOM   3064 2HB  LEU A 162      11.257  -5.674  39.646  1.00 10.06           H
ATOM   3065  HG  LEU A 162      12.833  -3.819  39.969  1.00  9.79           H
ATOM   3066 1HD1 LEU A 162      11.214  -2.612  37.991  1.00 11.48           H
ATOM   3067 2HD1 LEU A 162      12.733  -2.950  37.804  1.00 11.48           H
ATOM   3068 3HD1 LEU A 162      12.296  -1.846  38.828  1.00 11.48           H
ATOM   3069 1HD2 LEU A 162      10.097  -3.135  40.131  1.00 13.97           H
ATOM   3070 2HD2 LEU A 162      11.243  -2.491  40.986  1.00 13.97           H
ATOM   3071 3HD2 LEU A 162      10.832  -3.985  41.224  1.00 13.97           H
ATOM   3072  N   ASP A 163      14.786  -5.645  39.598  1.00  8.14           N
ATOM   3073  CA  ASP A 163      15.865  -6.074  40.468  1.00  8.34           C
ATOM   3074  C   ASP A 163      16.140  -5.124  41.619  1.00  8.29           C
ATOM   3075  O   ASP A 163      16.605  -5.581  42.663  1.00 10.08           O
ATOM   3076  CB  ASP A 163      17.147  -6.263  39.615  1.00  9.02           C
ATOM   3077  CG  ASP A 163      16.922  -7.373  38.627  1.00  9.12           C
ATOM   3078  OD1 ASP A 163      16.465  -7.108  37.494  1.00  8.82           O
ATOM   3079  OD2 ASP A 163      17.174  -8.551  38.988  1.00 12.06           O
ATOM   3080  H   ASP A 163      14.847  -4.866  39.238  1.00  9.76           H
ATOM   3081  HA  ASP A 163      15.622  -6.944  40.846  1.00 10.01           H
ATOM   3082 1HB  ASP A 163      17.354  -5.440  39.145  1.00 10.82           H
ATOM   3083 2HB  ASP A 163      17.896  -6.481  40.191  1.00 10.82           H
ATOM   3084  N   ARG A 164      15.907  -3.849  41.408  1.00  7.99           N
ATOM   3085  CA  ARG A 164      16.263  -2.807  42.341  1.00  7.92           C
ATOM   3086  C   ARG A 164      15.053  -1.939  42.661  1.00  7.38           C
ATOM   3087  O   ARG A 164      13.973  -2.082  42.095  1.00  8.37           O
ATOM   3088  CB  ARG A 164      17.448  -2.018  41.801  1.00  8.00           C
ATOM   3089  CG  ARG A 164      18.725  -2.844  41.787  1.00  8.82           C
ATOM   3090  CD  ARG A 164      19.898  -2.106  41.147  1.00  9.10           C
ATOM   3091  NE  ARG A 164      19.608  -1.891  39.750  1.00  8.92           N
ATOM   3092  CZ  ARG A 164      20.380  -1.198  38.917  1.00  9.27           C
ATOM   3093  NH1 ARG A 164      21.523  -0.691  39.356  1.00 10.12           N
ATOM   3094  NH2 ARG A 164      19.966  -1.032  37.680  1.00 10.16           N
ATOM   3095  H   ARG A 164      15.521  -3.622  40.674  1.00  9.59           H
ATOM   3096  HA  ARG A 164      16.548  -3.238  43.173  1.00  9.51           H
ATOM   3097 1HB  ARG A 164      17.250  -1.721  40.899  1.00  8.00           H
ATOM   3098 2HB  ARG A 164      17.584  -1.230  42.350  1.00  8.00           H
ATOM   3099 1HG  ARG A 164      18.959  -3.080  42.698  1.00 10.58           H
ATOM   3100 2HG  ARG A 164      18.565  -3.666  41.299  1.00 10.58           H
ATOM   3101 1HD  ARG A 164      20.034  -1.255  41.591  1.00 10.92           H
ATOM   3102 2HD  ARG A 164      20.708  -2.632  41.239  1.00 10.92           H
ATOM   3103  HE  ARG A 164      18.886  -2.234  39.434  1.00 10.70           H
ATOM   3104 1HH1 ARG A 164      22.023  -0.235  38.826  1.00 12.15           H
ATOM   3105 2HH1 ARG A 164      21.765  -0.818  40.172  1.00 12.15           H
ATOM   3106 1HH2 ARG A 164      20.442  -0.581  37.124  1.00 12.19           H
ATOM   3107 2HH2 ARG A 164      19.219  -1.375  37.427  1.00 12.19           H
ATOM   3108  N   TRP A 165      15.302  -1.018  43.584  1.00  7.66           N
ATOM   3109  CA  TRP A 165      14.330  -0.069  44.094  1.00  7.48           C
ATOM   3110  C   TRP A 165      14.613   1.308  43.515  1.00  7.14           C
ATOM   3111  O   TRP A 165      15.629   1.519  42.858  1.00  7.54           O
ATOM   3112  CB  TRP A 165      14.424  -0.058  45.622  1.00  8.38           C
ATOM   3113  CG  TRP A 165      14.196  -1.385  46.266  1.00  8.22           C
ATOM   3114  CD1 TRP A 165      15.021  -2.487  46.300  1.00  8.95           C
ATOM   3115  CD2 TRP A 165      13.037  -1.767  47.001  1.00  7.77           C
ATOM   3116  CE2 TRP A 165      13.212  -3.055  47.491  1.00  8.71           C
ATOM   3117  CE3 TRP A 165      11.839  -1.064  47.351  1.00  8.63           C
ATOM   3118  NE1 TRP A 165      14.419  -3.469  47.014  1.00  9.47           N
ATOM   3119  CZ2 TRP A 165      12.235  -3.689  48.303  1.00  8.87           C
ATOM   3120  CZ3 TRP A 165      10.936  -1.693  48.123  1.00  9.29           C
ATOM   3121  CH2 TRP A 165      11.120  -3.000  48.610  1.00  9.60           C
ATOM   3122  H   TRP A 165      16.100  -0.980  43.903  1.00  9.20           H
ATOM   3123  HA  TRP A 165      13.431  -0.353  43.827  1.00  8.98           H
ATOM   3124 1HB  TRP A 165      15.304   0.263  45.876  1.00 10.05           H
ATOM   3125 2HB  TRP A 165      13.772   0.571  45.968  1.00  8.38           H
ATOM   3126  HD1 TRP A 165      15.857  -2.547  45.897  1.00 10.74           H
ATOM   3127  HE1 TRP A 165      14.755  -4.250  47.148  1.00 11.36           H
ATOM   3128  HE3 TRP A 165      11.689  -0.196  47.053  1.00  8.63           H
ATOM   3129  HZ2 TRP A 165      12.362  -4.557  48.614  1.00  8.87           H
ATOM   3130  HZ3 TRP A 165      10.153  -1.243  48.346  1.00  9.29           H
ATOM   3131  HH2 TRP A 165      10.468  -3.389  49.147  1.00 11.52           H
ATOM   3132  N   GLU A 166      13.740   2.285  43.787  1.00  7.08           N
ATOM   3133  CA  GLU A 166      14.081   3.664  43.473  1.00  7.03           C
ATOM   3134  C   GLU A 166      15.113   4.147  44.506  1.00  7.37           C
ATOM   3135  O   GLU A 166      14.907   3.923  45.695  1.00  8.04           O
ATOM   3136  CB  GLU A 166      12.842   4.580  43.578  1.00  7.46           C
ATOM   3137  CG  GLU A 166      11.741   4.208  42.614  1.00  7.35           C
ATOM   3138  CD  GLU A 166      12.050   4.544  41.197  1.00  7.25           C
ATOM   3139  OE1 GLU A 166      13.071   5.108  40.851  1.00  7.93           O
ATOM   3140  OE2 GLU A 166      11.112   4.157  40.350  1.00  7.66           O
ATOM   3141  H   GLU A 166      12.981   2.098  44.145  1.00  8.49           H
ATOM   3142  HA  GLU A 166      14.460   3.718  42.571  1.00  8.44           H
ATOM   3143 1HB  GLU A 166      12.496   4.537  44.483  1.00  8.96           H
ATOM   3144 2HB  GLU A 166      13.113   5.496  43.408  1.00  8.96           H
ATOM   3145 1HG  GLU A 166      11.575   3.254  42.681  1.00  7.35           H
ATOM   3146 2HG  GLU A 166      10.928   4.668  42.875  1.00  7.35           H
ATOM   3147  N   PRO A 167      16.211   4.790  44.107  1.00  7.87           N
ATOM   3148  CA  PRO A 167      16.463   5.349  42.764  1.00  8.09           C
ATOM   3149  C   PRO A 167      17.229   4.441  41.816  1.00  7.57           C
ATOM   3150  O   PRO A 167      17.304   4.768  40.615  1.00  8.15           O
ATOM   3151  CB  PRO A 167      17.375   6.569  43.108  1.00  9.37           C
ATOM   3152  CG  PRO A 167      18.158   6.111  44.330  1.00  9.56           C
ATOM   3153  CD  PRO A 167      17.123   5.348  45.138  1.00  9.15           C
ATOM   3154  HA  PRO A 167      15.626   5.650  42.353  1.00  8.09           H
ATOM   3155 1HB  PRO A 167      17.971   6.776  42.371  1.00 11.25           H
ATOM   3156 2HB  PRO A 167      16.842   7.354  43.312  1.00 11.25           H
ATOM   3157 1HG  PRO A 167      18.897   5.536  44.076  1.00 11.47           H
ATOM   3158 2HG  PRO A 167      18.503   6.868  44.829  1.00 11.47           H
ATOM   3159 1HD  PRO A 167      17.538   4.639  45.654  1.00 10.98           H
ATOM   3160 2HD  PRO A 167      16.647   5.940  45.740  1.00 10.98           H
ATOM   3161  N   GLU A 168      17.902   3.416  42.314  1.00  7.67           N
ATOM   3162  CA  GLU A 168      18.911   2.745  41.516  1.00  8.27           C
ATOM   3163  C   GLU A 168      18.382   2.041  40.288  1.00  7.84           C
ATOM   3164  O   GLU A 168      19.133   1.819  39.345  1.00  8.43           O
ATOM   3165  CB  GLU A 168      19.717   1.747  42.365  1.00 10.10           C
ATOM   3166  CG  GLU A 168      20.532   2.402  43.459  1.00 12.69           C
ATOM   3167  CD  GLU A 168      19.844   2.633  44.760  1.00 13.71           C
ATOM   3168  OE1 GLU A 168      18.585   2.414  44.883  1.00 12.19           O
ATOM   3169  OE2 GLU A 168      20.549   3.036  45.712  1.00 21.53           O
ATOM   3170  H   GLU A 168      17.740   3.146  43.114  1.00  9.21           H
ATOM   3171  HA  GLU A 168      19.538   3.432  41.207  1.00  9.92           H
ATOM   3172 1HB  GLU A 168      19.105   1.112  42.768  1.00 12.11           H
ATOM   3173 2HB  GLU A 168      20.315   1.252  41.783  1.00 12.11           H
ATOM   3174 1HG  GLU A 168      21.313   1.851  43.625  1.00 15.22           H
ATOM   3175 2HG  GLU A 168      20.848   3.258  43.129  1.00 15.22           H
ATOM   3176  N   LEU A 169      17.080   1.687  40.261  1.00  7.34           N
ATOM   3177  CA  LEU A 169      16.555   0.961  39.117  1.00  7.27           C
ATOM   3178  C   LEU A 169      16.595   1.779  37.831  1.00  7.29           C
ATOM   3179  O   LEU A 169      16.409   1.181  36.764  1.00  7.96           O
ATOM   3180  CB  LEU A 169      15.159   0.389  39.418  1.00  7.18           C
ATOM   3181  CG  LEU A 169      14.029   1.407  39.573  1.00  7.52           C
ATOM   3182  CD1 LEU A 169      13.401   1.777  38.232  1.00  9.09           C
ATOM   3183  CD2 LEU A 169      12.935   0.865  40.473  1.00  7.78           C
ATOM   3184  H   LEU A 169      16.564   1.891  40.918  1.00  8.81           H
ATOM   3185  HA  LEU A 169      17.148   0.193  38.978  1.00  8.73           H
ATOM   3186 1HB  LEU A 169      14.921  -0.222  38.702  1.00  7.18           H
ATOM   3187 2HB  LEU A 169      15.213  -0.131  40.235  1.00  8.62           H
ATOM   3188  HG  LEU A 169      14.395   2.220  39.981  1.00  7.52           H
ATOM   3189 1HD1 LEU A 169      13.100   0.981  37.789  1.00 13.63           H
ATOM   3190 2HD1 LEU A 169      14.054   2.220  37.685  1.00 13.63           H
ATOM   3191 3HD1 LEU A 169      12.655   2.364  38.379  1.00 13.63           H
ATOM   3192 1HD2 LEU A 169      12.264   1.539  40.603  1.00 11.67           H
ATOM   3193 2HD2 LEU A 169      13.311   0.620  41.322  1.00 11.67           H
ATOM   3194 3HD2 LEU A 169      12.538   0.093  40.064  1.00 11.67           H
ATOM   3195  N   ASN A 170      16.816   3.084  37.904  1.00  7.29           N
ATOM   3196  CA  ASN A 170      16.929   3.929  36.711  1.00  7.77           C
ATOM   3197  C   ASN A 170      18.365   4.084  36.187  1.00  8.06           C
ATOM   3198  O  AASN A 170      18.567   4.878  35.261  0.49  8.17           O
ATOM   3199  O  BASN A 170      18.591   4.974  35.367  0.51  9.85           O
ATOM   3200  CB  ASN A 170      16.350   5.304  36.976  1.00  8.15           C
ATOM   3201  CG  ASN A 170      14.891   5.266  37.425  1.00  8.09           C
ATOM   3202  ND2 ASN A 170      14.643   5.779  38.601  1.00  9.64           N
ATOM   3203  OD1 ASN A 170      14.025   4.757  36.708  1.00  8.85           O
ATOM   3204  H   ASN A 170      16.896   3.448  38.679  1.00  8.75           H
ATOM   3205  HA  ASN A 170      16.397   3.514  36.000  1.00  9.33           H
ATOM   3206 1HB  ASN A 170      16.879   5.742  37.662  1.00  9.79           H
ATOM   3207 2HB  ASN A 170      16.416   5.836  36.167  1.00  9.79           H
ATOM   3208 1HD2 ASN A 170      13.841   5.773  38.912  1.00 11.56           H
ATOM   3209 2HD2 ASN A 170      15.281   6.123  39.063  1.00 11.56           H
ATOM   3210  N  AGLU A 171      19.386   3.400  36.711  0.49  8.88           N
ATOM   3211  N  BGLU A 171      19.278   3.248  36.657  0.51  7.86           N
ATOM   3212  CA AGLU A 171      20.794   3.503  36.379  0.49  8.16           C
ATOM   3213  CA BGLU A 171      20.654   3.612  36.299  0.51  9.58           C
ATOM   3214  C  AGLU A 171      21.050   3.322  34.892  0.49  9.17           C
ATOM   3215  C  BGLU A 171      21.064   3.291  34.888  0.51  8.78           C
ATOM   3216  O  AGLU A 171      21.943   3.997  34.350  0.49  7.88           O
ATOM   3217  O  BGLU A 171      22.085   3.799  34.450  0.51  9.81           O
ATOM   3218  CB AGLU A 171      21.686   2.521  37.176  0.49  9.42           C
ATOM   3219  CB BGLU A 171      21.551   2.878  37.302  0.51 11.10           C
ATOM   3220  CG AGLU A 171      23.132   3.010  37.313  0.49 10.71           C
ATOM   3221  CG BGLU A 171      21.599   3.697  38.599  0.51 12.16           C
ATOM   3222  CD AGLU A 171      24.058   2.170  38.167  0.49 11.34           C
ATOM   3223  CD BGLU A 171      22.418   3.109  39.661  0.51 15.55           C
ATOM   3224  OE1AGLU A 171      23.622   1.173  38.754  0.49 10.15           O
ATOM   3225  OE2AGLU A 171      25.269   2.630  38.204  0.49 15.12           O
ATOM   3226  OE1BGLU A 171      22.988   2.026  39.336  0.51 12.58           O
ATOM   3227  OE2BGLU A 171      22.519   3.643  40.778  0.51 26.03           O
ATOM   3228  H  AGLU A 171      19.184   2.827  37.320  0.49 10.65           H
ATOM   3229  H  BGLU A 171      19.082   2.556  37.130  0.51  9.43           H
ATOM   3230  HA AGLU A 171      21.081   4.411  36.614  0.49  9.79           H
ATOM   3231 1HB AGLU A 171      21.308   2.398  38.061  0.49 11.31           H
ATOM   3232 2HB AGLU A 171      21.684   1.659  36.731  0.49 11.31           H
ATOM   3233  HA BGLU A 171      20.763   4.576  36.438  0.51  9.58           H
ATOM   3234  N   ALA A 172      20.346   2.414  34.216  1.00  8.64           N
ATOM   3235  CA  ALA A 172      20.499   2.271  32.759  1.00  8.82           C
ATOM   3236  C   ALA A 172      21.904   1.928  32.343  1.00  9.15           C
ATOM   3237  O   ALA A 172      22.420   2.394  31.323  1.00 10.39           O
ATOM   3238  CB  ALA A 172      19.974   3.506  32.042  1.00  9.41           C
ATOM   3239  H   ALA A 172      19.795   1.905  34.637  1.00 10.37           H
ATOM   3240  HA  ALA A 172      19.931   1.521  32.485  1.00 10.59           H
ATOM   3241 1HB  ALA A 172      19.068   3.673  32.314  1.00 14.11           H
ATOM   3242 2HB  ALA A 172      20.002   3.362  31.094  1.00 11.29           H
ATOM   3243 3HB  ALA A 172      20.520   4.263  32.267  1.00 14.11           H
ATOM   3244  N   ILE A 173      22.565   1.043  33.090  1.00  9.66           N
ATOM   3245  CA  ILE A 173      23.932   0.647  32.744  1.00  9.86           C
ATOM   3246  C   ILE A 173      23.938  -0.087  31.420  1.00  9.60           C
ATOM   3247  O   ILE A 173      23.147  -1.019  31.218  1.00  9.54           O
ATOM   3248  CB  ILE A 173      24.529  -0.210  33.844  1.00 10.82           C
ATOM   3249  CG1AILE A 173      24.724   0.629  35.106  0.75 14.36           C
ATOM   3250  CG1BILE A 173      24.810   0.679  35.058  0.25 13.55           C
ATOM   3251  CG2 ILE A 173      25.803  -0.913  33.379  1.00 12.54           C
ATOM   3252  CD1AILE A 173      25.279  -0.204  36.278  0.75 17.24           C
ATOM   3253  CD1BILE A 173      25.302   2.051  34.658  0.25 15.60           C
ATOM   3254  H   ILE A 173      22.186   0.702  33.783  1.00 11.59           H
ATOM   3255  HA  ILE A 173      24.475   1.457  32.652  1.00 11.83           H
ATOM   3256  HB  ILE A 173      23.874  -0.907  34.058  1.00 12.99           H
ATOM   3257 1HG1AILE A 173      25.337   1.356  34.913  0.75 17.23           H
ATOM   3258 2HG1AILE A 173      23.874   1.017  35.365  0.75 17.23           H
ATOM   3259 1HG2 ILE A 173      26.439  -0.259  33.080  1.00 18.81           H
ATOM   3260 2HG2 ILE A 173      25.594  -1.510  32.657  1.00 18.81           H
ATOM   3261 3HG2 ILE A 173      26.178  -1.412  34.109  1.00 18.81           H
ATOM   3262 1HD1AILE A 173      25.349  -1.124  36.012  0.75 25.86           H
ATOM   3263 2HD1AILE A 173      24.686  -0.133  37.030  0.75 25.86           H
ATOM   3264 3HD1AILE A 173      26.147   0.126  36.522  0.75 25.86           H
ATOM   3265  N   PRO A 174      24.846   0.263  30.512  1.00 10.48           N
ATOM   3266  CA  PRO A 174      24.896  -0.461  29.245  1.00 11.25           C
ATOM   3267  C   PRO A 174      25.094  -1.960  29.462  1.00 10.85           C
ATOM   3268  O   PRO A 174      25.918  -2.390  30.285  1.00 11.71           O
ATOM   3269  CB  PRO A 174      26.105   0.177  28.544  1.00 13.87           C
ATOM   3270  CG  PRO A 174      26.156   1.540  29.065  1.00 14.59           C
ATOM   3271  CD  PRO A 174      25.791   1.409  30.549  1.00 11.88           C
ATOM   3272  HA  PRO A 174      24.080  -0.298  28.729  1.00 13.50           H
ATOM   3273 1HD  PRO A 174      26.570   1.211  31.092  1.00 14.25           H
ATOM   3274 2HD  PRO A 174      25.363   2.213  30.883  1.00 14.25           H
ATOM   3275  N   ASN A 175      24.333  -2.779  28.747  1.00 11.45           N
ATOM   3276  CA  ASN A 175      24.437  -4.232  28.769  1.00 11.82           C
ATOM   3277  C   ASN A 175      23.921  -4.869  30.032  1.00 12.30           C
ATOM   3278  O   ASN A 175      23.988  -6.078  30.137  1.00 16.89           O
ATOM   3279  CB AASN A 175      25.882  -4.655  28.408  0.69 14.89           C
ATOM   3280  CB BASN A 175      25.818  -4.863  28.482  0.31 12.73           C
ATOM   3281  CG AASN A 175      26.350  -3.938  27.127  0.69 15.60           C
ATOM   3282  CG BASN A 175      25.833  -6.313  28.036  0.31 16.56           C
ATOM   3283  ND2AASN A 175      27.485  -3.221  27.199  0.69 18.32           N
ATOM   3284  OD1AASN A 175      25.685  -3.999  26.107  0.69 20.54           O
ATOM   3285  ND2BASN A 175      26.824  -7.104  28.473  0.31 15.07           N
ATOM   3286  OD1BASN A 175      25.026  -6.855  27.266  0.31 21.71           O
ATOM   3287  H   ASN A 175      23.737  -2.427  28.235  1.00 13.74           H
ATOM   3288  HA AASN A 175      23.865  -4.559  28.043  1.00 14.19           H
ATOM   3289 1HB AASN A 175      26.478  -4.433  29.140  0.69 17.87           H
ATOM   3290 2HB AASN A 175      25.915  -5.615  28.273  0.69 17.87           H
ATOM   3291 1HD2AASN A 175      27.763  -2.785  26.512  0.69 21.99           H
ATOM   3292 2HD2AASN A 175      27.932  -3.197  27.933  0.69 21.99           H
ATOM   3293  N   ASP A 176      23.403  -4.071  30.967  1.00 10.34           N
ATOM   3294  CA  ASP A 176      22.853  -4.631  32.185  1.00 10.00           C
ATOM   3295  C   ASP A 176      21.432  -5.101  31.917  1.00  9.33           C
ATOM   3296  O   ASP A 176      20.636  -4.349  31.386  1.00 10.31           O
ATOM   3297  CB  ASP A 176      22.874  -3.558  33.263  1.00 10.72           C
ATOM   3298  CG  ASP A 176      22.602  -4.028  34.691  1.00 10.18           C
ATOM   3299  OD1 ASP A 176      22.345  -5.207  34.907  1.00 10.89           O
ATOM   3300  OD2 ASP A 176      22.629  -3.126  35.566  1.00 11.20           O
ATOM   3301  H   ASP A 176      23.396  -3.219  30.846  1.00 12.41           H
ATOM   3302  HA  ASP A 176      23.400  -5.392  32.471  1.00 12.00           H
ATOM   3303 1HB  ASP A 176      23.743  -3.127  33.246  1.00 12.87           H
ATOM   3304 2HB  ASP A 176      22.213  -2.885  33.034  1.00 12.87           H
ATOM   3305  N   GLU A 177      21.107  -6.311  32.336  1.00  9.69           N
ATOM   3306  CA  GLU A 177      19.741  -6.793  32.222  1.00  9.62           C
ATOM   3307  C   GLU A 177      18.895  -6.466  33.442  1.00  8.57           C
ATOM   3308  O   GLU A 177      17.670  -6.642  33.392  1.00  8.72           O
ATOM   3309  CB  GLU A 177      19.698  -8.275  31.907  1.00 12.32           C
ATOM   3310  CG AGLU A 177      20.364  -8.498  30.545  0.62 15.97           C
ATOM   3311  CG BGLU A 177      20.569  -8.696  30.732  0.38 17.09           C
ATOM   3312  CD AGLU A 177      20.177  -9.898  29.955  0.62 19.08           C
ATOM   3313  CD BGLU A 177      20.526 -10.203  30.463  0.38 20.41           C
ATOM   3314  OE1AGLU A 177      19.478 -10.757  30.541  0.62 22.34           O
ATOM   3315  OE2AGLU A 177      20.800 -10.064  28.863  0.62 25.62           O
ATOM   3316  OE1BGLU A 177      20.640 -11.008  31.417  0.38 26.33           O
ATOM   3317  OE2BGLU A 177      20.393 -10.556  29.262  0.38 26.11           O
ATOM   3318  H   GLU A 177      21.710  -6.818  32.681  1.00 11.62           H
ATOM   3319 1HB AGLU A 177      20.168  -8.774  32.593  1.00 12.32           H
ATOM   3320 2HB AGLU A 177      18.778  -8.582  31.881  1.00 14.79           H
ATOM   3321  HA  GLU A 177      19.337  -6.328  31.460  1.00 11.55           H
ATOM   3322 1HG AGLU A 177      20.008  -7.849  29.918  0.62 19.16           H
ATOM   3323 2HG AGLU A 177      21.314  -8.327  30.636  0.62 19.16           H
ATOM   3324  N   ARG A 178      19.474  -5.990  34.532  1.00  8.48           N
ATOM   3325  CA  ARG A 178      18.661  -5.596  35.659  1.00  8.31           C
ATOM   3326  C   ARG A 178      17.639  -4.554  35.246  1.00  7.67           C
ATOM   3327  O   ARG A 178      17.962  -3.595  34.529  1.00  8.09           O
ATOM   3328  CB  ARG A 178      19.510  -5.014  36.799  1.00  8.62           C
ATOM   3329  CG  ARG A 178      20.353  -6.035  37.528  1.00  9.59           C
ATOM   3330  CD  ARG A 178      21.186  -5.426  38.662  1.00 10.37           C
ATOM   3331  NE  ARG A 178      22.157  -4.498  38.112  1.00 10.32           N
ATOM   3332  CZ  ARG A 178      23.067  -3.839  38.832  1.00 10.03           C
ATOM   3333  NH1 ARG A 178      23.099  -3.986  40.134  1.00 11.16           N
ATOM   3334  NH2 ARG A 178      23.905  -3.052  38.211  1.00 10.61           N
ATOM   3335  H   ARG A 178      20.330  -5.916  34.570  1.00 10.17           H
ATOM   3336  HA  ARG A 178      18.186  -6.385  35.994  1.00  9.97           H
ATOM   3337 1HB  ARG A 178      20.095  -4.332  36.433  1.00 10.34           H
ATOM   3338 2HB  ARG A 178      18.921  -4.584  37.438  1.00 10.34           H
ATOM   3339 1HG  ARG A 178      19.771  -6.719  37.896  1.00 11.50           H
ATOM   3340 2HG  ARG A 178      20.949  -6.463  36.894  1.00 11.50           H
ATOM   3341 1HD  ARG A 178      20.603  -4.961  39.283  1.00 12.44           H
ATOM   3342 2HD  ARG A 178      21.644  -6.131  39.146  1.00 12.44           H
ATOM   3343  HE  ARG A 178      22.145  -4.364  37.263  1.00 12.39           H
ATOM   3344 1HH1 ARG A 178      23.682  -3.559  40.601  1.00 13.39           H
ATOM   3345 2HH1 ARG A 178      22.537  -4.510  40.522  1.00 13.39           H
ATOM   3346 1HH2 ARG A 178      24.497  -2.615  38.657  1.00 12.73           H
ATOM   3347 2HH2 ARG A 178      23.866  -2.970  37.356  1.00 12.73           H
ATOM   3348  N   ASP A 179      16.413  -4.682  35.735  1.00  7.22           N
ATOM   3349  CA  ASP A 179      15.420  -3.612  35.613  1.00  7.13           C
ATOM   3350  C   ASP A 179      15.092  -3.298  34.147  1.00  7.04           C
ATOM   3351  O   ASP A 179      14.804  -2.163  33.781  1.00  7.97           O
ATOM   3352  CB  ASP A 179      15.847  -2.342  36.369  1.00  7.67           C
ATOM   3353  CG  ASP A 179      16.287  -2.690  37.780  1.00  7.73           C
ATOM   3354  OD1 ASP A 179      15.449  -3.231  38.530  1.00  8.08           O
ATOM   3355  OD2 ASP A 179      17.461  -2.400  38.104  1.00  9.02           O
ATOM   3356  H   ASP A 179      16.195  -5.412  36.134  1.00  8.67           H
ATOM   3357  HA  ASP A 179      14.595  -3.934  36.032  1.00  8.56           H
ATOM   3358 1HB  ASP A 179      16.577  -1.912  35.897  1.00  9.20           H
ATOM   3359 2HB  ASP A 179      15.103  -1.719  36.404  1.00  9.20           H
ATOM   3360  N   THR A 180      15.095  -4.335  33.299  1.00  6.89           N
ATOM   3361  CA  THR A 180      14.837  -4.193  31.872  1.00  6.83           C
ATOM   3362  C   THR A 180      13.592  -4.971  31.441  1.00  6.81           C
ATOM   3363  O   THR A 180      13.117  -5.904  32.069  1.00  7.72           O
ATOM   3364  CB  THR A 180      16.031  -4.644  31.003  1.00  7.67           C
ATOM   3365  CG2 THR A 180      17.265  -3.811  31.257  1.00  8.23           C
ATOM   3366  OG1 THR A 180      16.277  -6.021  31.183  1.00  8.35           O
ATOM   3367  H   THR A 180      15.258  -5.120  33.610  1.00  8.26           H
ATOM   3368  HA  THR A 180      14.675  -3.244  31.690  1.00  8.19           H
ATOM   3369  HB  THR A 180      15.777  -4.512  30.066  1.00  9.21           H
ATOM   3370 1HG2 THR A 180      17.500  -3.863  32.186  1.00  9.88           H
ATOM   3371 2HG2 THR A 180      17.089  -2.898  31.021  1.00  9.88           H
ATOM   3372 3HG2 THR A 180      17.991  -4.145  30.724  1.00  9.88           H
ATOM   3373  N   THR A 181      13.130  -4.544  30.261  1.00  6.85           N
ATOM   3374  CA  THR A 181      12.129  -5.260  29.489  1.00  6.88           C
ATOM   3375  C   THR A 181      12.577  -5.244  28.025  1.00  6.93           C
ATOM   3376  O   THR A 181      13.636  -4.724  27.701  1.00  7.96           O
ATOM   3377  CB  THR A 181      10.737  -4.617  29.681  1.00  6.96           C
ATOM   3378  CG2 THR A 181      10.631  -3.280  29.010  1.00  7.13           C
ATOM   3379  OG1 THR A 181       9.724  -5.468  29.132  1.00  7.28           O
ATOM   3380  H   THR A 181      13.441  -3.808  29.943  1.00  8.22           H
ATOM   3381  HA  THR A 181      12.095  -6.189  29.799  1.00  6.88           H
ATOM   3382  HB  THR A 181      10.570  -4.505  30.640  1.00  8.35           H
ATOM   3383 1HG2 THR A 181      10.671  -3.396  28.058  1.00  8.56           H
ATOM   3384 2HG2 THR A 181      11.358  -2.721  29.295  1.00  8.56           H
ATOM   3385 3HG2 THR A 181       9.798  -2.867  29.248  1.00  8.56           H
ATOM   3386  N   THR A 182      11.735  -5.792  27.157  1.00  7.31           N
ATOM   3387  CA  THR A 182      11.874  -5.576  25.723  1.00  7.41           C
ATOM   3388  C   THR A 182      10.584  -4.906  25.246  1.00  7.04           C
ATOM   3389  O   THR A 182       9.533  -5.050  25.880  1.00  7.22           O
ATOM   3390  CB  THR A 182      12.122  -6.861  24.931  1.00  7.82           C
ATOM   3391  CG2 THR A 182      13.356  -7.608  25.411  1.00  8.61           C
ATOM   3392  OG1 THR A 182      10.931  -7.649  25.033  1.00  8.05           O
ATOM   3393  H   THR A 182      11.093  -6.285  27.447  1.00  8.77           H
ATOM   3394  HA  THR A 182      12.623  -4.963  25.569  1.00  8.89           H
ATOM   3395  HB  THR A 182      12.253  -6.622  23.990  1.00  9.38           H
ATOM   3396  HG1 THR A 182      11.040  -8.361  24.641  1.00 12.07           H
ATOM   3397 1HG2 THR A 182      13.246  -7.850  26.334  1.00  8.61           H
ATOM   3398 2HG2 THR A 182      14.128  -7.045  25.318  1.00  8.61           H
ATOM   3399 3HG2 THR A 182      13.475  -8.402  24.885  1.00  8.61           H
ATOM   3400  N   PRO A 183      10.595  -4.207  24.100  1.00  7.21           N
ATOM   3401  CA  PRO A 183       9.339  -3.631  23.630  1.00  7.18           C
ATOM   3402  C   PRO A 183       8.236  -4.692  23.511  1.00  6.92           C
ATOM   3403  O   PRO A 183       7.103  -4.464  23.910  1.00  7.37           O
ATOM   3404  CB  PRO A 183       9.725  -2.971  22.311  1.00  7.67           C
ATOM   3405  CG  PRO A 183      11.192  -2.591  22.525  1.00  7.92           C
ATOM   3406  CD  PRO A 183      11.759  -3.755  23.329  1.00  7.77           C
ATOM   3407  HA  PRO A 183       9.049  -2.939  24.260  1.00  8.62           H
ATOM   3408 1HB  PRO A 183       9.629  -3.589  21.570  1.00  9.20           H
ATOM   3409 2HB  PRO A 183       9.182  -2.186  22.141  1.00  9.20           H
ATOM   3410 1HG  PRO A 183      11.654  -2.498  21.677  1.00  9.51           H
ATOM   3411 2HG  PRO A 183      11.267  -1.760  23.018  1.00  9.51           H
ATOM   3412 1HD  PRO A 183      12.089  -4.456  22.747  1.00  9.32           H
ATOM   3413 2HD  PRO A 183      12.475  -3.462  23.914  1.00  9.32           H
ATOM   3414  N   ALA A 184       8.586  -5.845  22.923  1.00  7.05           N
ATOM   3415  CA  ALA A 184       7.594  -6.882  22.734  1.00  7.22           C
ATOM   3416  C   ALA A 184       7.069  -7.442  24.050  1.00  7.07           C
ATOM   3417  O   ALA A 184       5.865  -7.674  24.193  1.00  7.44           O
ATOM   3418  CB  ALA A 184       8.172  -8.025  21.891  1.00  8.34           C
ATOM   3419  H   ALA A 184       9.395  -5.968  22.660  1.00  8.46           H
ATOM   3420  HA  ALA A 184       6.838  -6.495  22.245  1.00  8.67           H
ATOM   3421 1HB  ALA A 184       8.289  -7.727  20.986  1.00 12.51           H
ATOM   3422 2HB  ALA A 184       7.568  -8.771  21.907  1.00 12.51           H
ATOM   3423 3HB  ALA A 184       9.020  -8.292  22.253  1.00 12.51           H
ATOM   3424  N   ALA A 185       7.959  -7.693  24.996  1.00  6.94           N
ATOM   3425  CA  ALA A 185       7.492  -8.271  26.266  1.00  7.22           C
ATOM   3426  C   ALA A 185       6.581  -7.303  26.994  1.00  6.96           C
ATOM   3427  O   ALA A 185       5.542  -7.680  27.519  1.00  7.41           O
ATOM   3428  CB  ALA A 185       8.667  -8.670  27.156  1.00  8.14           C
ATOM   3429  H   ALA A 185       8.792  -7.523  24.871  1.00  8.33           H
ATOM   3430  HA  ALA A 185       6.977  -9.079  26.062  1.00  8.66           H
ATOM   3431 1HB  ALA A 185       9.203  -9.327  26.704  1.00 12.21           H
ATOM   3432 2HB  ALA A 185       8.336  -9.039  27.978  1.00 12.21           H
ATOM   3433 3HB  ALA A 185       9.203  -7.896  27.346  1.00 12.21           H
ATOM   3434  N   MET A 186       6.996  -6.030  27.046  1.00  6.85           N
ATOM   3435  CA  MET A 186       6.202  -5.028  27.740  1.00  6.86           C
ATOM   3436  C   MET A 186       4.848  -4.844  27.068  1.00  6.71           C
ATOM   3437  O   MET A 186       3.821  -4.734  27.733  1.00  7.04           O
ATOM   3438  CB AMET A 186       7.009  -3.733  27.762  0.55  6.62           C
ATOM   3439  CB BMET A 186       6.940  -3.692  27.830  0.46  7.44           C
ATOM   3440  CG AMET A 186       6.276  -2.543  28.379  0.55  7.79           C
ATOM   3441  CG BMET A 186       6.156  -2.564  28.430  0.46  7.29           C
ATOM   3442  SD AMET A 186       5.722  -2.839  30.096  0.55  7.85           S
ATOM   3443  SD BMET A 186       5.532  -2.751  30.092  0.46  7.73           S
ATOM   3444  CE AMET A 186       7.293  -2.930  30.831  0.55 11.54           C
ATOM   3445  CE BMET A 186       6.997  -2.287  31.026  0.46  9.35           C
ATOM   3446  H   MET A 186       7.735  -5.804  26.668  1.00  8.22           H
ATOM   3447  HA AMET A 186       6.058  -5.325  28.662  1.00  8.24           H
ATOM   3448 1HB AMET A 186       7.827  -3.885  28.260  0.55  6.62           H
ATOM   3449 2HB AMET A 186       7.258  -3.506  26.852  0.55  7.95           H
ATOM   3450 1HB BMET A 186       7.744  -3.821  28.357  0.46  8.93           H
ATOM   3451 2HB BMET A 186       7.215  -3.433  26.937  0.46  8.93           H
ATOM   3452 1HG AMET A 186       6.863  -1.772  28.367  0.55  9.35           H
ATOM   3453 2HG AMET A 186       5.502  -2.333  27.832  0.55  9.35           H
ATOM   3454 1HG BMET A 186       6.718  -1.773  28.414  0.46  8.74           H
ATOM   3455 2HG BMET A 186       5.400  -2.388  27.849  0.46  8.74           H
ATOM   3456 1HE AMET A 186       7.736  -3.730  30.540  0.55 17.30           H
ATOM   3457 2HE AMET A 186       7.199  -2.945  31.786  0.55 17.30           H
ATOM   3458 3HE AMET A 186       7.812  -2.165  30.572  0.55 13.84           H
ATOM   3459 1HE BMET A 186       7.683  -2.946  30.893  0.46 14.03           H
ATOM   3460 2HE BMET A 186       6.779  -2.235  31.959  0.46 14.03           H
ATOM   3461 3HE BMET A 186       7.312  -1.432  30.723  0.46 11.22           H
ATOM   3462  N   ALA A 187       4.829  -4.780  25.730  1.00  7.01           N
ATOM   3463  CA  ALA A 187       3.558  -4.573  25.041  1.00  7.11           C
ATOM   3464  C  AALA A 187       2.624  -5.767  25.319  0.67  6.95           C
ATOM   3465  C  BALA A 187       2.530  -5.664  25.285  0.33  7.53           C
ATOM   3466  O  AALA A 187       1.427  -5.616  25.506  0.67  7.10           O
ATOM   3467  O  BALA A 187       1.363  -5.388  25.565  0.33  7.34           O
ATOM   3468  CB  ALA A 187       3.787  -4.416  23.562  1.00  7.77           C
ATOM   3469  H   ALA A 187       5.558  -4.861  25.281  1.00  8.41           H
ATOM   3470  HA AALA A 187       3.140  -3.756  25.385  1.00  8.54           H
ATOM   3471 1HB  ALA A 187       4.414  -3.705  23.410  1.00  9.33           H
ATOM   3472 2HB  ALA A 187       2.956  -4.208  23.130  1.00  7.77           H
ATOM   3473 3HB  ALA A 187       4.139  -5.234  23.204  1.00  7.77           H
ATOM   3474  N  ATHR A 188       3.174  -6.992  25.286  0.67  6.83           N
ATOM   3475  N  BTHR A 188       3.006  -6.898  25.154  0.33  8.07           N
ATOM   3476  CA ATHR A 188       2.399  -8.220  25.512  0.67  7.93           C
ATOM   3477  CA BTHR A 188       2.144  -8.039  25.394  0.33  6.91           C
ATOM   3478  C  ATHR A 188       1.820  -8.214  26.944  0.67  7.69           C
ATOM   3479  C  BTHR A 188       1.802  -8.193  26.886  0.33  6.94           C
ATOM   3480  O  ATHR A 188       0.665  -8.544  27.174  0.67  7.11           O
ATOM   3481  O  BTHR A 188       0.639  -8.565  27.121  0.33  9.57           O
ATOM   3482  CB ATHR A 188       3.247  -9.472  25.287  0.67  8.96           C
ATOM   3483  CB BTHR A 188       2.792  -9.279  24.769  0.33  6.03           C
ATOM   3484  CG2ATHR A 188       2.537 -10.759  25.715  0.67 10.70           C
ATOM   3485  OG1ATHR A 188       3.550  -9.549  23.911  0.67 16.23           O
ATOM   3486  CG2BTHR A 188       2.852  -9.181  23.232  0.33  8.00           C
ATOM   3487  OG1BTHR A 188       4.062  -9.543  25.366  0.33  6.86           O
ATOM   3488  H  ATHR A 188       4.016  -7.060  25.126  0.67  8.20           H
ATOM   3489  H  BTHR A 188       3.826  -7.020  24.926  0.33  9.68           H
ATOM   3490  N   THR A 189       2.680  -7.871  27.868  1.00  6.99           N
ATOM   3491  CA  THR A 189       2.273  -7.839  29.260  1.00  6.98           C
ATOM   3492  C   THR A 189       1.202  -6.771  29.502  1.00  6.81           C
ATOM   3493  O   THR A 189       0.226  -7.035  30.208  1.00  7.49           O
ATOM   3494  CB  THR A 189       3.511  -7.627  30.154  1.00  7.34           C
ATOM   3495  CG2 THR A 189       3.188  -7.246  31.565  1.00  8.69           C
ATOM   3496  OG1 THR A 189       4.202  -8.872  30.101  1.00  7.81           O
ATOM   3497  H   THR A 189       3.486  -7.664  27.650  1.00  8.38           H
ATOM   3498  HA  THR A 189       1.886  -8.712  29.482  1.00  8.38           H
ATOM   3499  HB  THR A 189       4.076  -6.932  29.757  1.00  8.80           H
ATOM   3500 1HG2 THR A 189       2.622  -7.915  31.956  1.00 10.42           H
ATOM   3501 2HG2 THR A 189       2.734  -6.400  31.572  1.00 10.42           H
ATOM   3502 3HG2 THR A 189       4.000  -7.177  32.073  1.00 10.42           H
ATOM   3503  N   LEU A 190       1.390  -5.587  28.925  1.00  6.85           N
ATOM   3504  CA  LEU A 190       0.382  -4.550  29.105  1.00  7.04           C
ATOM   3505  C   LEU A 190      -0.957  -5.000  28.524  1.00  7.02           C
ATOM   3506  O   LEU A 190      -2.010  -4.795  29.128  1.00  7.97           O
ATOM   3507  CB  LEU A 190       0.844  -3.230  28.495  1.00  7.07           C
ATOM   3508  CG  LEU A 190      -0.118  -2.052  28.710  1.00  7.63           C
ATOM   3509  CD1 LEU A 190      -0.308  -1.736  30.183  1.00  8.38           C
ATOM   3510  CD2 LEU A 190       0.400  -0.837  27.963  1.00  8.41           C
ATOM   3511  H   LEU A 190       2.094  -5.436  28.455  1.00  8.22           H
ATOM   3512  HA  LEU A 190       0.262  -4.412  30.068  1.00  8.45           H
ATOM   3513 1HB  LEU A 190       1.706  -2.998  28.876  1.00  8.49           H
ATOM   3514 2HB  LEU A 190       0.970  -3.357  27.542  1.00  7.07           H
ATOM   3515  HG  LEU A 190      -0.989  -2.295  28.333  1.00  9.16           H
ATOM   3516 1HD1 LEU A 190       0.531  -1.469  30.564  1.00 10.06           H
ATOM   3517 2HD1 LEU A 190      -0.633  -2.516  30.639  1.00 10.06           H
ATOM   3518 3HD1 LEU A 190      -0.944  -1.022  30.278  1.00 10.06           H
ATOM   3519 1HD2 LEU A 190      -0.184  -0.092  28.120  1.00 10.09           H
ATOM   3520 2HD2 LEU A 190       0.428  -1.028  27.022  1.00 10.09           H
ATOM   3521 3HD2 LEU A 190       1.283  -0.623  28.272  1.00 10.09           H
ATOM   3522  N   ARG A 191      -0.929  -5.639  27.339  1.00  7.41           N
ATOM   3523  CA  ARG A 191      -2.174  -6.141  26.772  1.00  8.37           C
ATOM   3524  C   ARG A 191      -2.856  -7.114  27.733  1.00  8.43           C
ATOM   3525  O   ARG A 191      -4.085  -7.034  27.913  1.00  9.51           O
ATOM   3526  CB AARG A 191      -1.942  -6.796  25.409  0.69  9.89           C
ATOM   3527  CB BARG A 191      -1.819  -6.830  25.450  0.31  8.71           C
ATOM   3528  CG AARG A 191      -3.197  -7.449  24.880  0.69  7.57           C
ATOM   3529  CG BARG A 191      -2.848  -7.713  24.780  0.31 10.85           C
ATOM   3530  CD AARG A 191      -2.959  -7.988  23.460  0.69  8.92           C
ATOM   3531  CD BARG A 191      -2.490  -8.226  23.390  0.31 11.46           C
ATOM   3532  NE AARG A 191      -4.075  -8.745  22.993  0.69  8.52           N
ATOM   3533  NE BARG A 191      -1.506  -9.299  23.491  0.31 11.00           N
ATOM   3534  CZ AARG A 191      -4.346  -9.999  23.343  0.69  9.04           C
ATOM   3535  CZ BARG A 191      -1.821 -10.545  23.833  0.31 11.94           C
ATOM   3536  NH1AARG A 191      -3.528 -10.688  24.067  0.69 10.26           N
ATOM   3537  NH2AARG A 191      -5.464 -10.564  22.871  0.69 11.60           N
ATOM   3538  NH1BARG A 191      -3.086 -10.817  24.041  0.31 15.58           N
ATOM   3539  NH2BARG A 191      -0.857 -11.442  23.914  0.31 13.82           N
ATOM   3540  H   ARG A 191      -0.186  -5.750  26.922  1.00  8.89           H
ATOM   3541  HA AARG A 191      -2.774  -5.377  26.641  1.00 10.04           H
ATOM   3542 1HB AARG A 191      -1.640  -6.124  24.778  0.69 11.87           H
ATOM   3543 2HB AARG A 191      -1.244  -7.465  25.490  0.69 11.87           H
ATOM   3544 1HB BARG A 191      -1.571  -6.137  24.817  0.31 10.46           H
ATOM   3545 2HB BARG A 191      -1.027  -7.369  25.605  0.31 10.46           H
ATOM   3546 1HG AARG A 191      -3.457  -8.177  25.465  0.69  9.09           H
ATOM   3547 2HG AARG A 191      -3.919  -6.801  24.865  0.69  9.09           H
ATOM   3548 1HG BARG A 191      -3.011  -8.478  25.353  0.31 13.02           H
ATOM   3549 2HG BARG A 191      -3.679  -7.217  24.715  0.31 13.02           H
ATOM   3550 1HD AARG A 191      -2.801  -7.245  22.857  0.69 10.71           H
ATOM   3551 2HD AARG A 191      -2.168  -8.549  23.458  0.69 10.71           H
ATOM   3552  HE AARG A 191      -4.614  -8.361  22.443  0.69 10.22           H
ATOM   3553 1HH1AARG A 191      -2.789 -10.338  24.334  0.69 12.31           H
ATOM   3554 2HH1AARG A 191      -3.722 -11.498  24.282  0.69 12.31           H
ATOM   3555 1HH2AARG A 191      -5.639 -11.387  23.050  0.69 13.93           H
ATOM   3556 2HH2AARG A 191      -6.008 -10.104  22.388  0.69 13.93           H
ATOM   3557  N   LYS A 192      -2.111  -8.020  28.314  1.00  8.14           N
ATOM   3558  CA ALYS A 192      -2.653  -8.963  29.287  0.57  8.08           C
ATOM   3559  CA BLYS A 192      -2.790  -8.968  29.173  0.43  9.48           C
ATOM   3560  C  ALYS A 192      -3.254  -8.240  30.506  0.57  9.18           C
ATOM   3561  C  BLYS A 192      -3.347  -8.321  30.437  0.43  9.19           C
ATOM   3562  O  ALYS A 192      -4.394  -8.531  30.898  0.57  9.45           O
ATOM   3563  O  BLYS A 192      -4.339  -8.817  30.998  0.43 12.78           O
ATOM   3564  CB ALYS A 192      -1.578  -9.994  29.721  0.57  8.21           C
ATOM   3565  CB BLYS A 192      -1.772 -10.076  29.512  0.43  8.56           C
ATOM   3566  CG ALYS A 192      -1.150 -11.012  28.587  0.57  8.63           C
ATOM   3567  CG BLYS A 192      -1.465 -10.900  28.226  0.43 10.60           C
ATOM   3568  CD ALYS A 192       0.011 -11.886  29.020  0.57 10.03           C
ATOM   3569  CD BLYS A 192      -0.267 -11.792  28.383  0.43 15.39           C
ATOM   3570  CE ALYS A 192       0.467 -12.798  27.914  0.57 10.49           C
ATOM   3571  CE BLYS A 192      -0.084 -12.603  27.069  0.43 14.23           C
ATOM   3572  NZ ALYS A 192       1.696 -13.551  28.344  0.57 10.24           N
ATOM   3573  NZ BLYS A 192       1.012 -13.573  27.392  0.43 17.50           N
ATOM   3574  H  ALYS A 192      -1.275  -8.061  28.115  1.00  9.77           H
ATOM   3575  HA ALYS A 192      -3.378  -9.457  28.849  0.57  9.70           H
ATOM   3576 1HB ALYS A 192      -0.791  -9.513  30.019  0.57  9.85           H
ATOM   3577 2HB ALYS A 192      -1.919 -10.497  30.477  0.57  9.85           H
ATOM   3578  HA BLYS A 192      -3.532  -9.368  28.673  0.43 11.37           H
ATOM   3579 1HB BLYS A 192      -0.954  -9.679  29.852  0.43 10.28           H
ATOM   3580 2HB BLYS A 192      -2.135 -10.658  30.198  0.43 10.28           H
ATOM   3581 1HG ALYS A 192      -1.906 -11.575  28.360  0.57 10.35           H
ATOM   3582 2HG ALYS A 192      -0.898 -10.517  27.791  0.57 10.35           H
ATOM   3583 1HG BLYS A 192      -2.238 -11.443  28.006  0.43 12.72           H
ATOM   3584 2HG BLYS A 192      -1.311 -10.290  27.488  0.43 12.72           H
ATOM   3585 1HD ALYS A 192       0.751 -11.322  29.295  0.57 12.03           H
ATOM   3586 2HD ALYS A 192      -0.258 -12.419  29.784  0.57 12.03           H
ATOM   3587  N  ALEU A 193      -2.495  -7.333  31.128  0.57  7.33           N
ATOM   3588  N  BLEU A 193      -2.691  -7.247  30.861  0.43  7.92           N
ATOM   3589  CA ALEU A 193      -2.996  -6.691  32.336  0.57  8.47           C
ATOM   3590  CA BLEU A 193      -3.231  -6.508  31.978  0.43  8.77           C
ATOM   3591  C  ALEU A 193      -4.289  -5.914  32.065  0.57  8.12           C
ATOM   3592  C  BLEU A 193      -4.523  -5.770  31.595  0.43  9.44           C
ATOM   3593  O  ALEU A 193      -5.215  -5.934  32.884  0.57  9.89           O
ATOM   3594  O  BLEU A 193      -5.410  -5.636  32.448  0.43 11.08           O
ATOM   3595  CB ALEU A 193      -1.935  -5.734  32.868  0.57  8.36           C
ATOM   3596  CB BLEU A 193      -2.236  -5.477  32.493  0.43  8.67           C
ATOM   3597  CG ALEU A 193      -0.700  -6.404  33.515  0.57  9.97           C
ATOM   3598  CG BLEU A 193      -1.030  -6.042  33.282  0.43  9.54           C
ATOM   3599  CD1ALEU A 193       0.383  -5.387  33.722  0.57 11.75           C
ATOM   3600  CD2ALEU A 193      -1.157  -7.054  34.812  0.57 12.16           C
ATOM   3601  CD1BLEU A 193      -0.014  -4.964  33.504  0.43 10.40           C
ATOM   3602  CD2BLEU A 193      -1.479  -6.638  34.610  0.43 13.66           C
ATOM   3603  H  ALEU A 193      -1.719  -7.131  30.819  0.57  8.79           H
ATOM   3604  H  BLEU A 193      -1.962  -6.998  30.479  0.43  9.50           H
ATOM   3605  HA ALEU A 193      -3.174  -7.378  33.012  0.57 10.17           H
ATOM   3606 1HB ALEU A 193      -1.632  -5.174  32.136  0.57 10.03           H
ATOM   3607 2HB ALEU A 193      -2.349  -5.154  33.527  0.57 10.03           H
ATOM   3608  HA BLEU A 193      -3.433  -7.137  32.702  0.43 10.52           H
ATOM   3609 1HB BLEU A 193      -1.897  -4.975  31.735  0.43 10.41           H
ATOM   3610 2HB BLEU A 193      -2.710  -4.853  33.065  0.43 10.41           H
ATOM   3611  HG ALEU A 193      -0.368  -7.102  32.912  0.57 11.97           H
ATOM   3612  HG BLEU A 193      -0.616  -6.752  32.748  0.43 11.45           H
ATOM   3613 1HD1ALEU A 193       0.029  -4.637  34.206  0.57 17.62           H
ATOM   3614 2HD1ALEU A 193       0.712  -5.092  32.870  0.57 17.62           H
ATOM   3615 3HD1ALEU A 193       1.100  -5.782  34.224  0.57 17.62           H
ATOM   3616 1HD2ALEU A 193      -0.405  -7.461  35.248  0.57 18.25           H
ATOM   3617 2HD2ALEU A 193      -1.817  -7.724  34.620  0.57 18.25           H
ATOM   3618 3HD2ALEU A 193      -1.537  -6.386  35.388  0.57 18.25           H
ATOM   3619 1HD1BLEU A 193      -0.433  -4.211  33.927  0.43 15.60           H
ATOM   3620 2HD1BLEU A 193       0.354  -4.692  32.660  0.43 15.60           H
ATOM   3621 3HD1BLEU A 193       0.688  -5.297  34.067  0.43 15.60           H
ATOM   3622 1HD2BLEU A 193      -1.143  -7.534  34.689  0.43 20.49           H
ATOM   3623 2HD2BLEU A 193      -2.438  -6.652  34.647  0.43 20.49           H
ATOM   3624 3HD2BLEU A 193      -1.140  -6.104  35.332  0.43 20.49           H
ATOM   3625  N  ALEU A 194      -4.366  -5.220  30.931  0.57  7.29           N
ATOM   3626  N  BLEU A 194      -4.620  -5.323  30.365  0.43  8.53           N
ATOM   3627  CA ALEU A 194      -5.509  -4.354  30.688  0.57  8.23           C
ATOM   3628  CA BLEU A 194      -5.734  -4.493  29.961  0.43  9.78           C
ATOM   3629  C  ALEU A 194      -6.741  -5.092  30.167  0.57  8.41           C
ATOM   3630  C  BLEU A 194      -6.872  -5.278  29.298  0.43 10.21           C
ATOM   3631  O  ALEU A 194      -7.823  -4.601  30.398  0.57 10.19           O
ATOM   3632  O  BLEU A 194      -7.922  -4.678  29.072  0.43 13.03           O
ATOM   3633  CB ALEU A 194      -5.127  -3.281  29.654  0.57  8.20           C
ATOM   3634  CB BLEU A 194      -5.294  -3.399  29.000  0.43 11.18           C
ATOM   3635  CG ALEU A 194      -4.022  -2.308  30.063  0.57  8.11           C
ATOM   3636  CG BLEU A 194      -4.394  -2.375  29.688  0.43 13.81           C
ATOM   3637  CD1ALEU A 194      -3.791  -1.193  29.056  0.57  9.93           C
ATOM   3638  CD2ALEU A 194      -4.319  -1.669  31.396  0.57  9.73           C
ATOM   3639  CD1BLEU A 194      -4.073  -1.231  28.754  0.43 14.92           C
ATOM   3640  CD2BLEU A 194      -5.028  -1.874  30.970  0.43 21.60           C
ATOM   3641  H  ALEU A 194      -3.742  -5.284  30.343  0.57  8.74           H
ATOM   3642  H  BLEU A 194      -4.014  -5.527  29.790  0.43 10.24           H
ATOM   3643 1HB ALEU A 194      -4.850  -3.730  28.839  0.57  9.84           H
ATOM   3644 2HB ALEU A 194      -5.922  -2.766  29.444  0.57  9.84           H
ATOM   3645  HG ALEU A 194      -3.188  -2.815  30.150  0.57  9.73           H
ATOM   3646  HG BLEU A 194      -3.552  -2.821  29.921  0.43 16.57           H
ATOM   3647 1HD1ALEU A 194      -4.618  -0.733  28.893  0.57 14.89           H
ATOM   3648 2HD1ALEU A 194      -3.465  -1.566  28.234  0.57 14.89           H
ATOM   3649 3HD1ALEU A 194      -3.145  -0.575  29.405  0.57 14.89           H
ATOM   3650 1HD2ALEU A 194      -3.546  -1.186  31.698  0.57 14.60           H
ATOM   3651 2HD2ALEU A 194      -4.541  -2.350  32.034  0.57 14.60           H
ATOM   3652 3HD2ALEU A 194      -5.058  -1.064  31.302  0.57 14.60           H
ATOM   3653 1HD1BLEU A 194      -4.889  -0.836  28.439  0.43 22.37           H
ATOM   3654 2HD1BLEU A 194      -3.568  -1.560  28.006  0.43 22.37           H
ATOM   3655 3HD1BLEU A 194      -3.557  -0.570  29.222  0.43 22.37           H
ATOM   3656 1HD2BLEU A 194      -4.540  -1.113  31.293  0.43 32.40           H
ATOM   3657 2HD2BLEU A 194      -5.008  -2.570  31.631  0.43 32.40           H
ATOM   3658 3HD2BLEU A 194      -5.938  -1.621  30.799  0.43 32.40           H
ATOM   3659  N  ATHR A 195      -6.555  -6.251  29.558  0.57  8.86           N
ATOM   3660  N  BTHR A 195      -6.665  -6.575  29.025  0.43 11.59           N
ATOM   3661  CA ATHR A 195      -7.696  -6.876  28.859  0.57  9.13           C
ATOM   3662  CA BTHR A 195      -7.654  -7.406  28.360  0.43 10.02           C
ATOM   3663  C  ATHR A 195      -7.889  -8.355  29.130  0.57  9.65           C
ATOM   3664  C  BTHR A 195      -7.705  -8.801  28.956  0.43 13.85           C
ATOM   3665  O  ATHR A 195      -8.942  -8.893  28.749  0.57 11.15           O
ATOM   3666  O  BTHR A 195      -6.905  -9.151  29.834  0.43 18.06           O
ATOM   3667  CB ATHR A 195      -7.630  -6.716  27.327  0.57 11.57           C
ATOM   3668  CB BTHR A 195      -7.342  -7.595  26.883  0.43 12.71           C
ATOM   3669  CG2ATHR A 195      -7.498  -5.239  26.943  0.57 15.30           C
ATOM   3670  OG1ATHR A 195      -6.564  -7.494  26.769  0.57 12.46           O
ATOM   3671  CG2BTHR A 195      -7.095  -6.260  26.189  0.43 14.54           C
ATOM   3672  OG1BTHR A 195      -6.148  -8.402  26.732  0.43 12.24           O
ATOM   3673  HA ATHR A 195      -8.508  -6.418  29.163  0.57 10.96           H
ATOM   3674  HB ATHR A 195      -8.472  -7.049  26.953  0.57 13.88           H
ATOM   3675  HB BTHR A 195      -8.095  -8.049  26.450  0.43 15.25           H
ATOM   3676 1HG2BTHR A 195      -6.239  -5.915  26.455  0.43 21.81           H
ATOM   3677 2HG2BTHR A 195      -7.782  -5.638  26.439  0.43 21.81           H
ATOM   3678 3HG2BTHR A 195      -7.107  -6.386  25.238  0.43 21.81           H
ATOM   3679  N  AGLY A 196      -6.965  -9.063  29.780  0.57  9.07           N
ATOM   3680  N  BGLY A 196      -8.639  -9.655  28.539  0.43 12.47           N
ATOM   3681  CA AGLY A 196      -7.050 -10.504  30.016  0.57  9.73           C
ATOM   3682  CA BGLY A 196      -8.671 -10.936  29.162  0.43 14.27           C
ATOM   3683  C  AGLY A 196      -7.768 -10.812  31.323  0.57  8.79           C
ATOM   3684  C  BGLY A 196      -8.881 -10.993  30.659  0.43 14.70           C
ATOM   3685  O  AGLY A 196      -8.219  -9.892  31.982  0.57 10.95           O
ATOM   3686  O  BGLY A 196      -9.541 -10.118  31.230  0.43 21.28           O
ATOM   3687  H  AGLY A 196      -6.275  -8.646  30.079  0.57 10.88           H
ATOM   3688  H  BGLY A 196      -9.198  -9.443  27.921  0.43 14.96           H
ATOM   3689 1HA AGLY A 196      -7.526 -10.922  29.282  0.57 11.67           H
ATOM   3690 2HA AGLY A 196      -6.156 -10.878  30.045  0.57 11.67           H
ATOM   3691  N  AGLU A 197      -7.807 -12.105  31.638  0.57  9.49           N
ATOM   3692  N  BGLU A 197      -8.422 -12.030  31.376  0.43 12.43           N
ATOM   3693  CA AGLU A 197      -8.578 -12.569  32.820  0.57 11.21           C
ATOM   3694  CA BGLU A 197      -8.691 -12.432  32.750  0.43 14.47           C
ATOM   3695  C  AGLU A 197      -7.586 -12.428  33.967  0.57 13.67           C
ATOM   3696  C  BGLU A 197      -7.822 -12.449  34.001  0.43 16.33           C
ATOM   3697  O  AGLU A 197      -7.979 -12.735  35.095  0.57 12.56           O
ATOM   3698  O  BGLU A 197      -8.441 -12.907  35.014  0.43 17.66           O
ATOM   3699  CB AGLU A 197      -9.283 -13.920  32.597  0.57 15.10           C
ATOM   3700  CB BGLU A 197      -8.920 -14.010  32.616  0.43 10.14           C
ATOM   3701  CG AGLU A 197     -10.513 -13.835  31.675  0.57 19.50           C
ATOM   3702  CG BGLU A 197     -10.102 -14.098  31.657  0.43 11.77           C
ATOM   3703  CD AGLU A 197     -11.070 -15.155  31.131  0.57 16.70           C
ATOM   3704  CD BGLU A 197     -10.582 -15.542  31.572  0.43 12.53           C
ATOM   3705  OE1AGLU A 197     -10.618 -16.218  31.629  0.57 15.72           O
ATOM   3706  OE2AGLU A 197     -11.975 -15.212  30.215  0.57 23.62           O
ATOM   3707  OE1BGLU A 197     -10.227 -16.440  32.352  0.43 14.56           O
ATOM   3708  OE2BGLU A 197     -11.367 -15.755  30.602  0.43 14.23           O
ATOM   3709  H  AGLU A 197      -7.383 -12.676  31.155  0.57 11.39           H
ATOM   3710  H  BGLU A 197      -7.877 -12.544  30.954  0.43 14.92           H
ATOM   3711  HA AGLU A 197      -9.283 -11.906  32.974  0.57 13.45           H
ATOM   3712  HA BGLU A 197      -9.551 -12.036  33.002  0.43 17.36           H
ATOM   3713 1HG AGLU A 197     -11.222 -13.388  32.162  0.57 23.40           H
ATOM   3714 2HG AGLU A 197     -10.283 -13.272  30.920  0.57 23.40           H
ATOM   3715 1HG BGLU A 197     -10.823 -13.530  31.972  0.43 14.12           H
ATOM   3716 2HG BGLU A 197      -9.835 -13.789  30.777  0.43 14.12           H
ATOM   3717  N  ALEU A 198      -6.377 -11.896  33.680  0.57 13.13           N
ATOM   3718  N  BLEU A 198      -6.576 -12.068  34.143  0.43 13.65           N
ATOM   3719  CA ALEU A 198      -5.385 -11.818  34.741  0.57 15.82           C
ATOM   3720  CA BLEU A 198      -5.762 -12.098  35.372  0.43 14.64           C
ATOM   3721  C  ALEU A 198      -5.903 -11.116  35.979  0.57 12.85           C
ATOM   3722  C  BLEU A 198      -6.312 -11.020  36.305  0.43 13.15           C
ATOM   3723  O  ALEU A 198      -5.639 -11.585  37.062  0.57 14.76           O
ATOM   3724  O  BLEU A 198      -6.050 -11.165  37.485  0.43 18.49           O
ATOM   3725  CB ALEU A 198      -4.192 -11.041  34.225  0.57 16.03           C
ATOM   3726  CB BLEU A 198      -4.281 -12.146  35.046  0.43 16.62           C
ATOM   3727  CG ALEU A 198      -2.882 -11.058  34.907  0.57 18.49           C
ATOM   3728  CG BLEU A 198      -3.622 -11.405  33.902  0.43 19.13           C
ATOM   3729  CD1ALEU A 198      -2.409 -12.413  35.381  0.57 23.11           C
ATOM   3730  CD2ALEU A 198      -1.841 -10.558  33.891  0.57 20.90           C
ATOM   3731  CD1BLEU A 198      -4.375 -10.144  33.566  0.43 18.49           C
ATOM   3732  CD2BLEU A 198      -2.143 -11.136  34.222  0.43 20.42           C
ATOM   3733  H  ALEU A 198      -6.198 -11.611  32.888  0.57 15.75           H
ATOM   3734  H  BLEU A 198      -6.189 -11.765  33.438  0.43 16.38           H
ATOM   3735  N  ALEU A 199      -6.504  -9.970  35.808  0.57 10.70           N
ATOM   3736  N  BLEU A 199      -7.034  -9.981  35.853  0.43 15.04           N
ATOM   3737  CA ALEU A 199      -7.135  -9.166  36.849  0.57 10.17           C
ATOM   3738  CA BLEU A 199      -7.677  -8.975  36.719  0.43 12.46           C
ATOM   3739  C  ALEU A 199      -8.648  -9.256  36.669  0.57  9.83           C
ATOM   3740  C  BLEU A 199      -9.209  -8.992  36.526  0.43 13.71           C
ATOM   3741  O  ALEU A 199      -9.103  -9.447  35.513  0.57 10.51           O
ATOM   3742  O  BLEU A 199      -9.663  -9.291  35.396  0.43 13.92           O
ATOM   3743  CB ALEU A 199      -6.695  -7.727  36.689  0.57 10.22           C
ATOM   3744  CB BLEU A 199      -7.232  -7.552  36.431  0.43 13.61           C
ATOM   3745  CG ALEU A 199      -5.216  -7.452  36.857  0.57  9.97           C
ATOM   3746  CG BLEU A 199      -5.749  -7.197  36.588  0.43 13.38           C
ATOM   3747  CD1ALEU A 199      -4.902  -5.964  36.611  0.57 11.06           C
ATOM   3748  CD2ALEU A 199      -4.755  -7.899  38.240  0.57 11.21           C
ATOM   3749  CD1BLEU A 199      -5.482  -5.734  36.189  0.43 15.07           C
ATOM   3750  CD2BLEU A 199      -5.285  -7.540  37.998  0.43 14.91           C
ATOM   3751  H  ALEU A 199      -6.531  -9.659  35.007  0.57 12.84           H
ATOM   3752  H  BLEU A 199      -7.127  -9.897  35.002  0.43 18.05           H
ATOM   3753 1HB ALEU A 199      -6.960  -7.425  35.806  0.57 12.26           H
ATOM   3754 2HB ALEU A 199      -7.178  -7.189  37.336  0.57 12.26           H
ATOM   3755 1HB BLEU A 199      -7.489  -7.343  35.519  0.43 16.33           H
ATOM   3756 2HB BLEU A 199      -7.739  -6.963  37.012  0.43 13.61           H
ATOM   3757  HG ALEU A 199      -4.730  -7.980  36.189  0.57 11.97           H
ATOM   3758  HG BLEU A 199      -5.245  -7.766  35.968  0.43 16.06           H
ATOM   3759 1HD2ALEU A 199      -5.373  -7.579  38.902  0.57 16.81           H
ATOM   3760 2HD2ALEU A 199      -3.883  -7.540  38.418  0.57 16.81           H
ATOM   3761 3HD2ALEU A 199      -4.720  -8.857  38.271  0.57 16.81           H
ATOM   3762 1HD2BLEU A 199      -4.480  -7.055  38.196  0.43 22.37           H
ATOM   3763 2HD2BLEU A 199      -5.114  -8.483  38.058  0.43 22.37           H
ATOM   3764 3HD2BLEU A 199      -5.968  -7.297  38.627  0.43 22.37           H
ATOM   3765  N  ATHR A 200      -9.435  -9.076  37.735  0.57  9.53           N
ATOM   3766  N  BTHR A 200      -9.964  -8.674  37.563  0.43 13.24           N
ATOM   3767  CA ATHR A 200     -10.869  -8.906  37.542  0.57  9.44           C
ATOM   3768  CA BTHR A 200     -11.398  -8.414  37.412  0.43 11.85           C
ATOM   3769  C  ATHR A 200     -11.160  -7.698  36.644  0.57  9.24           C
ATOM   3770  C  BTHR A 200     -11.652  -7.172  36.544  0.43 13.05           C
ATOM   3771  O  ATHR A 200     -10.296  -6.795  36.517  0.57  9.43           O
ATOM   3772  O  BTHR A 200     -10.729  -6.355  36.375  0.43 11.84           O
ATOM   3773  CB ATHR A 200     -11.562  -8.693  38.900  0.57 11.35           C
ATOM   3774  CB BTHR A 200     -12.064  -8.181  38.777  0.43 14.12           C
ATOM   3775  CG2ATHR A 200     -11.302  -9.917  39.785  0.57 16.01           C
ATOM   3776  OG1ATHR A 200     -11.044  -7.496  39.471  0.57 11.83           O
ATOM   3777  CG2BTHR A 200     -11.763  -9.314  39.736  0.43 18.02           C
ATOM   3778  OG1BTHR A 200     -11.506  -6.994  39.328  0.43 11.83           O
ATOM   3779  H  ATHR A 200      -9.098  -9.061  38.527  0.57 11.43           H
ATOM   3780  H  BTHR A 200      -9.606  -8.619  38.344  0.43 15.88           H
ATOM   3781 1HG2ATHR A 200     -10.356 -10.040  39.892  0.57 24.01           H
ATOM   3782 2HG2ATHR A 200     -11.681 -10.697  39.372  0.57 24.01           H
ATOM   3783 3HG2ATHR A 200     -11.707  -9.782  40.645  0.57 24.01           H
ATOM   3784  HG1BTHR A 200     -10.764  -7.158  39.636  0.43 17.74           H
ATOM   3785 1HG2BTHR A 200     -10.962  -9.764  39.457  0.43 27.04           H
ATOM   3786 2HG2BTHR A 200     -12.495  -9.935  39.737  0.43 27.04           H
ATOM   3787 3HG2BTHR A 200     -11.641  -8.961  40.620  0.43 27.04           H
ATOM   3788  N  ALEU A 201     -12.386  -7.645  36.095  0.57  9.71           N
ATOM   3789  N  BLEU A 201     -12.861  -7.001  36.007  0.43 12.69           N
ATOM   3790  CA ALEU A 201     -12.767  -6.461  35.297  0.57 10.17           C
ATOM   3791  CA BLEU A 201     -13.149  -5.778  35.240  0.43 12.94           C
ATOM   3792  C  ALEU A 201     -12.574  -5.214  36.138  0.57  9.72           C
ATOM   3793  C  BLEU A 201     -12.985  -4.557  36.116  0.43 12.15           C
ATOM   3794  O  ALEU A 201     -12.048  -4.205  35.639  0.57  9.52           O
ATOM   3795  O  BLEU A 201     -12.464  -3.518  35.683  0.43 12.82           O
ATOM   3796  CB ALEU A 201     -14.192  -6.643  34.797  0.57 12.84           C
ATOM   3797  CB BLEU A 201     -14.562  -5.727  34.614  0.43 14.81           C
ATOM   3798  CG ALEU A 201     -14.866  -5.634  33.855  0.57 17.98           C
ATOM   3799  CG BLEU A 201     -14.689  -6.063  33.113  0.43 16.07           C
ATOM   3800  CD1ALEU A 201     -15.295  -4.402  34.617  0.57 19.21           C
ATOM   3801  CD2ALEU A 201     -14.082  -5.244  32.624  0.57 20.79           C
ATOM   3802  CD1BLEU A 201     -14.272  -4.885  32.252  0.43 22.92           C
ATOM   3803  CD2BLEU A 201     -13.894  -7.341  32.801  0.43 22.64           C
ATOM   3804  HA ALEU A 201     -12.171  -6.406  34.520  0.57 12.21           H
ATOM   3805  N  AALA A 202     -13.049  -5.193  37.410  0.57 11.75           N
ATOM   3806  N  BALA A 202     -13.416  -4.674  37.393  0.43 11.80           N
ATOM   3807  CA AALA A 202     -13.103  -3.857  37.999  0.57 10.74           C
ATOM   3808  CA BALA A 202     -13.017  -3.738  38.434  0.43 13.82           C
ATOM   3809  C  AALA A 202     -11.709  -3.269  38.265  0.57 13.03           C
ATOM   3810  C  BALA A 202     -11.487  -3.596  38.482  0.43 10.50           C
ATOM   3811  O  AALA A 202     -11.389  -2.082  38.202  0.57 11.83           O
ATOM   3812  O  BALA A 202     -11.073  -2.416  38.427  0.43  9.67           O
ATOM   3813  CB AALA A 202     -13.877  -3.857  39.305  0.57 15.33           C
ATOM   3814  CB BALA A 202     -13.614  -4.191  39.729  0.43 12.03           C
ATOM   3815  HA AALA A 202     -13.567  -3.266  37.371  0.57 12.89           H
ATOM   3816 1HB AALA A 202     -14.800  -3.660  39.130  0.57 23.00           H
ATOM   3817 2HB AALA A 202     -13.514  -3.191  39.893  0.57 23.00           H
ATOM   3818 3HB AALA A 202     -13.807  -4.721  39.719  0.57 23.00           H
ATOM   3819  HA BALA A 202     -13.396  -2.861  38.215  0.43 16.59           H
ATOM   3820 1HB BALA A 202     -14.553  -3.988  39.737  0.43 18.04           H
ATOM   3821 2HB BALA A 202     -13.183  -3.738  40.457  0.43 18.04           H
ATOM   3822 3HB BALA A 202     -13.491  -5.139  39.824  0.43 18.04           H
ATOM   3823  N  ASER A 203     -10.842  -4.220  38.610  0.57 11.36           N
ATOM   3824  N  BSER A 203     -10.596  -4.566  38.559  0.43 11.79           N
ATOM   3825  CA ASER A 203      -9.435  -3.936  38.785  0.57 10.30           C
ATOM   3826  CA BSER A 203      -9.170  -4.229  38.728  0.43 10.17           C
ATOM   3827  C  ASER A 203      -8.733  -3.611  37.483  0.57 12.03           C
ATOM   3828  C  BSER A 203      -8.612  -3.666  37.416  0.43  9.67           C
ATOM   3829  O  ASER A 203      -7.970  -2.601  37.442  0.57 10.19           O
ATOM   3830  O  BSER A 203      -7.704  -2.816  37.463  0.43  9.92           O
ATOM   3831  CB ASER A 203      -8.711  -5.129  39.420  0.57 11.14           C
ATOM   3832  CB BSER A 203      -8.370  -5.392  39.297  0.43 11.82           C
ATOM   3833  OG ASER A 203      -9.146  -5.211  40.784  0.57 12.66           O
ATOM   3834  OG BSER A 203      -8.551  -5.457  40.723  0.43 10.92           O
ATOM   3835  H  ASER A 203     -11.126  -5.022  38.732  0.57 13.63           H
ATOM   3836  H  BSER A 203     -10.845  -5.388  38.511  0.43 14.15           H
ATOM   3837  HA ASER A 203      -9.347  -3.166  39.384  0.57 12.36           H
ATOM   3838 1HB ASER A 203      -8.931  -5.947  38.947  0.57 13.37           H
ATOM   3839 2HB ASER A 203      -7.750  -4.999  39.381  0.57 13.37           H
ATOM   3840  HA BSER A 203      -9.125  -3.505  39.388  0.43 12.21           H
ATOM   3841 1HB BSER A 203      -8.666  -6.222  38.892  0.43 14.18           H
ATOM   3842 2HB BSER A 203      -7.429  -5.274  39.092  0.43 14.18           H
ATOM   3843  N  AARG A 204      -8.861  -4.381  36.399  0.57  9.55           N
ATOM   3844  N  BARG A 204      -9.161  -4.096  36.286  0.43 11.17           N
ATOM   3845  CA AARG A 204      -8.200  -3.967  35.153  0.57 10.01           C
ATOM   3846  CA BARG A 204      -8.674  -3.686  34.971  0.43 10.18           C
ATOM   3847  C  AARG A 204      -8.684  -2.599  34.733  0.57  9.08           C
ATOM   3848  C  BARG A 204      -8.971  -2.215  34.772  0.43  9.10           C
ATOM   3849  O  AARG A 204      -7.934  -1.791  34.173  0.57  8.72           O
ATOM   3850  O  BARG A 204      -8.168  -1.352  34.405  0.43  9.02           O
ATOM   3851  CB AARG A 204      -8.336  -5.056  34.110  0.57 11.67           C
ATOM   3852  CB BARG A 204      -9.292  -4.559  33.873  0.43 10.84           C
ATOM   3853  CG AARG A 204      -9.604  -5.155  33.375  0.57 12.04           C
ATOM   3854  CG BARG A 204      -8.931  -4.110  32.498  0.43 12.02           C
ATOM   3855  CD AARG A 204      -9.649  -6.363  32.375  0.57 14.23           C
ATOM   3856  CD BARG A 204      -9.899  -4.377  31.382  0.43 13.93           C
ATOM   3857  NE AARG A 204      -9.942  -7.616  33.086  0.57 11.79           N
ATOM   3858  NE BARG A 204     -10.218  -5.777  31.259  0.43 16.14           N
ATOM   3859  CZ AARG A 204     -10.984  -8.381  32.828  0.57 11.82           C
ATOM   3860  CZ BARG A 204     -10.977  -6.202  30.226  0.43 15.23           C
ATOM   3861  NH1AARG A 204     -11.161  -9.498  33.524  0.57 12.80           N
ATOM   3862  NH2AARG A 204     -11.872  -8.082  31.901  0.57 16.95           N
ATOM   3863  NH1BARG A 204     -11.478  -5.415  29.312  0.43 15.82           N
ATOM   3864  NH2BARG A 204     -11.124  -7.517  30.347  0.43 18.76           N
ATOM   3865  N  AGLN A 205      -9.946  -2.299  35.029  0.57 10.27           N
ATOM   3866  N  BGLN A 205     -10.224  -1.859  35.058  0.43  9.30           N
ATOM   3867  CA AGLN A 205     -10.430  -0.933  34.771  0.57  9.05           C
ATOM   3868  CA BGLN A 205     -10.623  -0.470  34.900  0.43  9.64           C
ATOM   3869  C  AGLN A 205      -9.740   0.073  35.665  0.57  8.71           C
ATOM   3870  C  BGLN A 205      -9.936   0.475  35.848  0.43  9.83           C
ATOM   3871  O  AGLN A 205      -9.378   1.179  35.252  0.57  8.86           O
ATOM   3872  O  BGLN A 205      -9.643   1.611  35.453  0.43  9.52           O
ATOM   3873  CB AGLN A 205     -11.948  -0.784  34.945  0.57  9.83           C
ATOM   3874  CB BGLN A 205     -12.148  -0.302  35.106  0.43 12.45           C
ATOM   3875  CG AGLN A 205     -12.465   0.596  34.566  0.57 11.55           C
ATOM   3876  CG BGLN A 205     -12.442   1.135  34.663  0.43 15.33           C
ATOM   3877  CD AGLN A 205     -12.222   1.007  33.131  0.57 14.22           C
ATOM   3878  CD BGLN A 205     -12.314   1.174  33.144  0.43 17.66           C
ATOM   3879  NE2AGLN A 205     -11.842   2.280  32.936  0.57 19.03           N
ATOM   3880  OE1AGLN A 205     -12.383   0.263  32.151  0.57 16.98           O
ATOM   3881  NE2BGLN A 205     -12.103   2.359  32.605  0.43 14.62           N
ATOM   3882  OE1BGLN A 205     -12.421   0.166  32.439  0.43 16.85           O
ATOM   3883  HA AGLN A 205     -10.212  -0.709  33.842  0.57 10.86           H
ATOM   3884  HA BGLN A 205     -10.407  -0.193  33.985  0.43 11.57           H
ATOM   3885  N  AGLN A 206      -9.502  -0.254  36.939  0.57  8.45           N
ATOM   3886  N  BGLN A 206      -9.714   0.021  37.082  0.43 10.34           N
ATOM   3887  CA AGLN A 206      -8.815   0.741  37.792  0.57  8.60           C
ATOM   3888  CA BGLN A 206      -8.959   0.877  38.022  0.43 11.20           C
ATOM   3889  C  AGLN A 206      -7.401   0.969  37.305  0.57  7.32           C
ATOM   3890  C  BGLN A 206      -7.627   1.227  37.416  0.43 10.01           C
ATOM   3891  O  AGLN A 206      -6.861   2.078  37.359  0.57  7.49           O
ATOM   3892  O  BGLN A 206      -7.142   2.360  37.467  0.43  8.80           O
ATOM   3893  CB AGLN A 206      -8.851   0.328  39.262  0.57 11.19           C
ATOM   3894  CB BGLN A 206      -8.792   0.098  39.338  0.43  8.67           C
ATOM   3895  CG AGLN A 206      -8.007   1.164  40.200  0.57 11.30           C
ATOM   3896  CG BGLN A 206      -8.059   0.934  40.376  0.43 10.22           C
ATOM   3897  CD AGLN A 206      -8.588   2.538  40.454  0.57 14.23           C
ATOM   3898  CD BGLN A 206      -8.799   2.252  40.529  0.43 12.97           C
ATOM   3899  NE2AGLN A 206      -8.178   3.486  39.640  0.57 11.40           N
ATOM   3900  OE1AGLN A 206      -9.402   2.742  41.368  0.57 18.35           O
ATOM   3901  NE2BGLN A 206      -8.291   3.312  39.942  0.43 13.38           N
ATOM   3902  OE1BGLN A 206      -9.850   2.308  41.168  0.43 16.74           O
ATOM   3903  HA AGLN A 206      -9.299   1.589  37.709  0.57 10.32           H
ATOM   3904 1HB AGLN A 206      -9.771   0.363  39.566  0.57 13.42           H
ATOM   3905 2HB AGLN A 206      -8.558  -0.594  39.328  0.57 13.42           H
ATOM   3906  HA BGLN A 206      -9.466   1.699  38.192  0.43 13.44           H
ATOM   3907 1HB BGLN A 206      -9.666  -0.149  39.680  0.43 10.41           H
ATOM   3908 2HB BGLN A 206      -8.295  -0.717  39.169  0.43 10.41           H
ATOM   3909 1HG AGLN A 206      -7.919   0.697  41.046  0.57 13.56           H
ATOM   3910 2HG AGLN A 206      -7.119   1.262  39.823  0.57 13.56           H
ATOM   3911 1HG BGLN A 206      -8.035   0.465  41.225  0.43 12.26           H
ATOM   3912 2HG BGLN A 206      -7.146   1.095  40.090  0.43 12.26           H
ATOM   3913 1HE2AGLN A 206      -8.475   4.288  39.729  0.57 13.68           H
ATOM   3914 2HE2AGLN A 206      -7.612   3.303  39.019  0.57 13.68           H
ATOM   3915 1HE2BGLN A 206      -8.694   4.070  39.999  0.43 16.05           H
ATOM   3916 2HE2BGLN A 206      -7.555   3.249  39.501  0.43 16.05           H
ATOM   3917  N  ALEU A 207      -6.712  -0.071  36.813  0.57  6.94           N
ATOM   3918  N  BLEU A 207      -6.978   0.208  36.839  0.43  9.63           N
ATOM   3919  CA ALEU A 207      -5.355   0.109  36.255  0.57  6.38           C
ATOM   3920  CA BLEU A 207      -5.638   0.432  36.290  0.43  7.45           C
ATOM   3921  C  ALEU A 207      -5.379   1.058  35.084  0.57  6.69           C
ATOM   3922  C  BLEU A 207      -5.697   1.391  35.128  0.43  7.64           C
ATOM   3923  O  ALEU A 207      -4.577   2.006  35.000  0.57  6.97           O
ATOM   3924  O  BLEU A 207      -4.884   2.316  34.989  0.43  8.43           O
ATOM   3925  CB ALEU A 207      -4.779  -1.232  35.901  0.57  6.98           C
ATOM   3926  CB BLEU A 207      -5.028  -0.877  35.864  0.43  8.82           C
ATOM   3927  CG ALEU A 207      -3.299  -1.207  35.475  0.57  6.83           C
ATOM   3928  CG BLEU A 207      -3.574  -0.819  35.379  0.43  9.26           C
ATOM   3929  CD1ALEU A 207      -2.420  -0.590  36.537  0.57  7.92           C
ATOM   3930  CD2ALEU A 207      -2.873  -2.609  35.111  0.57  8.95           C
ATOM   3931  CD1BLEU A 207      -2.651  -0.303  36.469  0.43 15.32           C
ATOM   3932  CD2BLEU A 207      -3.141  -2.192  34.874  0.43 13.19           C
ATOM   3933  H  ALEU A 207      -7.065  -0.855  36.821  0.57  8.33           H
ATOM   3934  H  BLEU A 207      -7.344  -0.569  36.790  0.43 11.56           H
ATOM   3935  HA ALEU A 207      -4.792   0.504  36.953  0.57  7.65           H
ATOM   3936 1HB ALEU A 207      -4.870  -1.819  36.668  0.57  8.37           H
ATOM   3937 2HB ALEU A 207      -5.302  -1.611  35.178  0.57  8.37           H
ATOM   3938  HA BLEU A 207      -5.076   0.824  36.991  0.43  7.45           H
ATOM   3939 1HB BLEU A 207      -5.074  -1.491  36.613  0.43 10.58           H
ATOM   3940 2HB BLEU A 207      -5.572  -1.247  35.151  0.43 10.58           H
ATOM   3941  HG ALEU A 207      -3.228  -0.654  34.669  0.57  8.20           H
ATOM   3942  HG BLEU A 207      -3.531  -0.193  34.626  0.43 11.11           H
ATOM   3943 1HD1ALEU A 207      -2.473  -1.113  37.340  0.57 11.88           H
ATOM   3944 2HD1ALEU A 207      -2.718   0.305  36.718  0.57 11.88           H
ATOM   3945 3HD1ALEU A 207      -1.512  -0.568  36.228  0.57 11.88           H
ATOM   3946 1HD2ALEU A 207      -1.976  -2.593  34.769  0.57 13.43           H
ATOM   3947 2HD2ALEU A 207      -3.465  -2.960  34.442  0.57 13.43           H
ATOM   3948 3HD2ALEU A 207      -2.907  -3.167  35.892  0.57 13.43           H
ATOM   3949 1HD1BLEU A 207      -2.763  -0.835  37.261  0.43 22.98           H
ATOM   3950 2HD1BLEU A 207      -2.866   0.612  36.665  0.43 22.98           H
ATOM   3951 3HD1BLEU A 207      -1.740  -0.360  36.171  0.43 22.98           H
ATOM   3952 1HD2BLEU A 207      -2.364  -2.098  34.318  0.43 19.79           H
ATOM   3953 2HD2BLEU A 207      -3.854  -2.584  34.364  0.43 19.79           H
ATOM   3954 3HD2BLEU A 207      -2.934  -2.757  35.622  0.43 19.79           H
ATOM   3955  N  AILE A 208      -6.315   0.867  34.132  0.57  7.37           N
ATOM   3956  N  BILE A 208      -6.677   1.157  34.256  0.43  9.05           N
ATOM   3957  CA AILE A 208      -6.338   1.751  32.964  0.57  7.80           C
ATOM   3958  CA BILE A 208      -6.851   2.066  33.124  0.43  8.52           C
ATOM   3959  C  AILE A 208      -6.804   3.135  33.372  0.57  7.66           C
ATOM   3960  C  BILE A 208      -7.144   3.454  33.637  0.43  8.98           C
ATOM   3961  O  AILE A 208      -6.341   4.119  32.774  0.57  7.73           O
ATOM   3962  O  BILE A 208      -6.563   4.440  33.126  0.43  9.06           O
ATOM   3963  CB AILE A 208      -7.149   1.175  31.793  0.57  8.38           C
ATOM   3964  CB BILE A 208      -7.965   1.494  32.214  0.43 10.04           C
ATOM   3965  CG1AILE A 208      -6.553   1.680  30.474  0.57  8.55           C
ATOM   3966  CG2AILE A 208      -8.616   1.439  31.939  0.57  9.16           C
ATOM   3967  CG1BILE A 208      -7.542   0.151  31.580  0.43  9.40           C
ATOM   3968  CG2BILE A 208      -8.381   2.556  31.203  0.43 12.25           C
ATOM   3969  CD1AILE A 208      -7.184   1.024  29.251  0.57  9.33           C
ATOM   3970  CD1BILE A 208      -8.652  -0.548  30.810  0.43 13.00           C
ATOM   3971  H  AILE A 208      -6.891   0.233  34.209  0.57  8.84           H
ATOM   3972  H  BILE A 208      -7.200   0.481  34.357  0.43 10.86           H
ATOM   3973  HA AILE A 208      -5.412   1.841  32.655  0.57  9.36           H
ATOM   3974  HA BILE A 208      -6.014   2.092  32.614  0.43 10.23           H
ATOM   3975  HB BILE A 208      -8.742   1.315  32.783  0.43 12.04           H
ATOM   3976 1HG1AILE A 208      -6.677   2.640  30.418  0.57  8.55           H
ATOM   3977 2HG1AILE A 208      -5.599   1.504  30.470  0.57  8.55           H
ATOM   3978 1HG2AILE A 208      -8.805   2.343  31.676  0.57 13.74           H
ATOM   3979 2HG2AILE A 208      -8.875   1.311  32.854  0.57 13.74           H
ATOM   3980 3HG2AILE A 208      -9.107   0.833  31.379  0.57 13.74           H
ATOM   3981 1HD1AILE A 208      -7.176   0.070  29.359  0.57 13.99           H
ATOM   3982 2HD1AILE A 208      -6.683   1.260  28.466  0.57 13.99           H
ATOM   3983 3HD1AILE A 208      -8.089   1.328  29.155  0.57 13.99           H
ATOM   3984  N  AASP A 209      -7.670   3.248  34.370  0.57  7.69           N
ATOM   3985  N  BASP A 209      -7.984   3.621  34.652  0.43  8.65           N
ATOM   3986  CA AASP A 209      -8.087   4.568  34.822  0.57  7.90           C
ATOM   3987  CA BASP A 209      -8.262   4.937  35.217  0.43  9.72           C
ATOM   3988  C  AASP A 209      -6.930   5.365  35.401  0.57  8.46           C
ATOM   3989  C  BASP A 209      -6.955   5.614  35.632  0.43  9.63           C
ATOM   3990  O  AASP A 209      -6.784   6.578  35.137  0.57  8.71           O
ATOM   3991  O  BASP A 209      -6.830   6.834  35.402  0.43 10.25           O
ATOM   3992  CB AASP A 209      -9.167   4.444  35.893  0.57  9.26           C
ATOM   3993  CB BASP A 209      -9.211   4.774  36.412  0.43 11.75           C
ATOM   3994  CG AASP A 209     -10.550   4.106  35.426  0.57 10.88           C
ATOM   3995  CG BASP A 209     -10.662   4.510  36.166  0.43 15.75           C
ATOM   3996  OD1AASP A 209     -10.801   4.151  34.196  0.57 12.58           O
ATOM   3997  OD2AASP A 209     -11.400   3.799  36.311  0.57 12.57           O
ATOM   3998  OD1BASP A 209     -11.134   4.608  35.014  0.43 13.89           O
ATOM   3999  OD2BASP A 209     -11.354   4.232  37.187  0.43 18.80           O
ATOM   4000  HA AASP A 209      -8.456   5.059  34.058  0.57  9.47           H
ATOM   4001 1HB AASP A 209      -8.888   3.763  36.524  0.57 11.11           H
ATOM   4002 2HB AASP A 209      -9.209   5.284  36.376  0.57 11.11           H
ATOM   4003  HA BASP A 209      -8.702   5.488  34.537  0.43 11.66           H
ATOM   4004 1HB BASP A 209      -8.871   4.046  36.956  0.43 14.10           H
ATOM   4005 2HB BASP A 209      -9.148   5.580  36.946  0.43 14.10           H
ATOM   4006  N   TRP A 210      -6.072   4.801  36.235  1.00  9.12           N
ATOM   4007  CA  TRP A 210      -4.856   5.470  36.706  1.00  8.58           C
ATOM   4008  C   TRP A 210      -4.008   5.907  35.526  1.00  7.89           C
ATOM   4009  O   TRP A 210      -3.486   7.019  35.479  1.00  8.76           O
ATOM   4010  CB  TRP A 210      -4.064   4.542  37.618  1.00  8.65           C
ATOM   4011  CG  TRP A 210      -4.633   4.344  38.986  1.00  9.01           C
ATOM   4012  CD1 TRP A 210      -5.280   5.279  39.746  1.00  9.40           C
ATOM   4013  CD2 TRP A 210      -4.547   3.149  39.774  1.00  8.51           C
ATOM   4014  CE2 TRP A 210      -5.183   3.433  41.008  1.00  8.86           C
ATOM   4015  CE3 TRP A 210      -4.023   1.877  39.576  1.00  8.37           C
ATOM   4016  NE1 TRP A 210      -5.598   4.723  40.975  1.00  9.84           N
ATOM   4017  CZ2 TRP A 210      -5.299   2.477  42.008  1.00  9.92           C
ATOM   4018  CZ3 TRP A 210      -4.139   0.919  40.571  1.00  8.99           C
ATOM   4019  CH2 TRP A 210      -4.792   1.224  41.772  1.00  9.29           C
ATOM   4020  H  ATRP A 210      -6.235   4.004  36.514  1.00 10.94           H
ATOM   4021  HA  TRP A 210      -5.114   6.265  37.217  1.00 10.29           H
ATOM   4022 1HB  TRP A 210      -3.995   3.675  37.187  1.00  8.65           H
ATOM   4023 2HB  TRP A 210      -3.165   4.894  37.708  1.00 10.38           H
ATOM   4024  HD1 TRP A 210      -5.476   6.148  39.480  1.00  9.40           H
ATOM   4025  HE1 TRP A 210      -5.997   5.133  41.617  1.00 11.81           H
ATOM   4026  HE3 TRP A 210      -3.595   1.668  38.776  1.00 10.04           H
ATOM   4027  HZ2 TRP A 210      -5.709   2.680  42.817  1.00 11.90           H
ATOM   4028  HZ3 TRP A 210      -3.782   0.071  40.441  1.00 10.79           H
ATOM   4029  HH2 TRP A 210      -4.883   0.565  42.421  1.00 11.15           H
ATOM   4030  N   MET A 211      -3.848   5.033  34.526  1.00  8.01           N
ATOM   4031  CA  MET A 211      -3.050   5.364  33.350  1.00  7.65           C
ATOM   4032  C   MET A 211      -3.656   6.496  32.514  1.00  7.30           C
ATOM   4033  O  AMET A 211      -2.924   7.263  31.878  0.56  7.56           O
ATOM   4034  O  BMET A 211      -2.948   7.323  31.942  0.44  8.30           O
ATOM   4035  CB  MET A 211      -2.859   4.115  32.507  1.00  7.48           C
ATOM   4036  CG  MET A 211      -1.982   3.074  33.147  1.00  7.92           C
ATOM   4037  SD  MET A 211      -1.746   1.608  32.104  1.00  8.24           S
ATOM   4038  CE  MET A 211      -0.701   2.278  30.826  1.00  8.42           C
ATOM   4039  H   MET A 211      -4.222   4.261  34.577  1.00  9.61           H
ATOM   4040  HA  MET A 211      -2.167   5.657  33.658  1.00  9.18           H
ATOM   4041 1HB  MET A 211      -3.728   3.724  32.328  1.00  8.98           H
ATOM   4042 2HB  MET A 211      -2.470   4.370  31.655  1.00  8.98           H
ATOM   4043 1HG  MET A 211      -1.116   3.466  33.340  1.00  9.50           H
ATOM   4044 2HG  MET A 211      -2.378   2.801  33.989  1.00  9.50           H
ATOM   4045 1HE  MET A 211      -1.213   2.876  30.275  1.00 10.10           H
ATOM   4046 2HE  MET A 211      -0.357   1.563  30.286  1.00 12.62           H
ATOM   4047 3HE  MET A 211       0.028   2.757  31.226  1.00 12.62           H
ATOM   4048  N  AGLU A 212      -4.979   6.642  32.480  0.56  8.85           N
ATOM   4049  N  BGLU A 212      -4.983   6.518  32.411  0.44  7.52           N
ATOM   4050  CA AGLU A 212      -5.653   7.682  31.731  0.56  7.38           C
ATOM   4051  CA BGLU A 212      -5.544   7.615  31.619  0.44  9.14           C
ATOM   4052  C  AGLU A 212      -5.308   9.044  32.348  0.56  7.62           C
ATOM   4053  C  BGLU A 212      -5.359   8.948  32.333  0.44  9.29           C
ATOM   4054  O  AGLU A 212      -5.199   9.984  31.574  0.56  7.99           O
ATOM   4055  O  BGLU A 212      -5.330  10.011  31.732  0.44 10.22           O
ATOM   4056  CB AGLU A 212      -7.184   7.342  31.700  0.56  9.04           C
ATOM   4057  CB BGLU A 212      -7.074   7.568  31.489  0.44 10.00           C
ATOM   4058  CG AGLU A 212      -7.859   8.275  30.708  0.56  9.15           C
ATOM   4059  CG BGLU A 212      -7.604   6.499  30.644  0.44 10.89           C
ATOM   4060  CD AGLU A 212      -9.340   8.062  30.740  0.56 11.58           C
ATOM   4061  CD BGLU A 212      -9.099   6.612  30.480  0.44 14.19           C
ATOM   4062  OE1AGLU A 212      -9.953   8.476  29.724  0.56 11.92           O
ATOM   4063  OE2AGLU A 212      -9.862   7.547  31.777  0.56 12.96           O
ATOM   4064  OE1BGLU A 212      -9.557   7.523  29.724  0.44 14.98           O
ATOM   4065  OE2BGLU A 212      -9.823   5.781  31.092  0.44 20.80           O
ATOM   4066  H  AGLU A 212      -5.461   6.088  32.928  0.56 10.62           H
ATOM   4067  H  BGLU A 212      -5.480   5.925  32.787  0.44  9.03           H
ATOM   4068  HA AGLU A 212      -5.315   7.666  30.811  0.56  8.85           H
ATOM   4069  HA BGLU A 212      -5.127   7.643  30.732  0.44 10.97           H
ATOM   4070  N  AALA A 213      -5.124   9.164  33.663  0.56  8.32           N
ATOM   4071  N  BALA A 213      -5.307   8.871  33.673  0.44  7.93           N
ATOM   4072  CA AALA A 213      -4.714  10.410  34.351  0.56  8.77           C
ATOM   4073  CA BALA A 213      -5.161  10.078  34.458  0.44  7.97           C
ATOM   4074  C  AALA A 213      -3.227  10.654  34.156  0.56  8.74           C
ATOM   4075  C  BALA A 213      -3.705  10.515  34.569  0.44  7.85           C
ATOM   4076  O  AALA A 213      -2.418   9.751  34.027  0.56 10.85           O
ATOM   4077  O  BALA A 213      -3.349  11.445  35.323  0.44  9.10           O
ATOM   4078  CB AALA A 213      -5.109  10.306  35.799  0.56 11.16           C
ATOM   4079  CB BALA A 213      -5.762   9.849  35.848  0.44  9.06           C
ATOM   4080  HA AALA A 213      -5.204  11.159  33.951  0.56 10.52           H
ATOM   4081 1HB AALA A 213      -6.058  10.184  35.864  0.56 16.74           H
ATOM   4082 2HB AALA A 213      -4.858  11.112  36.258  0.56 16.74           H
ATOM   4083 3HB AALA A 213      -4.661   9.558  36.200  0.56 16.74           H
ATOM   4084  HA BALA A 213      -5.666  10.794  34.019  0.44  9.56           H
ATOM   4085  N  AASP A 214      -2.847  11.930  34.048  0.56  9.49           N
ATOM   4086  N  BASP A 214      -2.784   9.923  33.802  0.44  7.89           N
ATOM   4087  CA AASP A 214      -1.465  12.236  33.764  0.56  8.24           C
ATOM   4088  CA BASP A 214      -1.353  10.316  33.802  0.44  7.90           C
ATOM   4089  C  AASP A 214      -1.159  13.739  34.051  0.56  9.65           C
ATOM   4090  C  BASP A 214      -1.199  11.814  33.613  0.44  8.47           C
ATOM   4091  O  AASP A 214      -1.916  14.609  33.720  0.56 10.92           O
ATOM   4092  O  BASP A 214      -1.717  12.374  32.631  0.44  8.50           O
ATOM   4093  CB AASP A 214      -1.187  12.070  32.263  0.56  9.42           C
ATOM   4094  CB BASP A 214      -0.644   9.548  32.691  0.44  7.88           C
ATOM   4095  CG AASP A 214       0.201  12.486  31.882  0.56  9.15           C
ATOM   4096  CG BASP A 214       0.851   9.674  32.670  0.44  7.54           C
ATOM   4097  OD1AASP A 214       0.395  13.295  30.940  0.56 13.36           O
ATOM   4098  OD2AASP A 214       1.159  12.048  32.554  0.56  9.55           O
ATOM   4099  OD1BASP A 214       1.473  10.274  33.568  0.44  8.30           O
ATOM   4100  OD2BASP A 214       1.448   9.107  31.706  0.44  7.84           O
ATOM   4101 1HB AASP A 214      -1.317  11.140  32.017  0.56 11.30           H
ATOM   4102 2HB AASP A 214      -1.825  12.601  31.762  0.56 11.30           H
ATOM   4103  HA BASP A 214      -0.957  10.064  34.663  0.44  9.48           H
ATOM   4104 1HB BASP A 214      -0.871   8.609  32.776  0.44  9.46           H
ATOM   4105 2HB BASP A 214      -0.989   9.855  31.839  0.44  9.46           H
ATOM   4106  N  ALYS A 215       0.001  13.916  34.667  0.56  9.03           N
ATOM   4107  N  BLYS A 215      -0.515  12.478  34.524  0.44  7.92           N
ATOM   4108  CA ALYS A 215       0.603  15.224  34.859  0.56  9.11           C
ATOM   4109  CA BLYS A 215      -0.323  13.912  34.502  0.44  9.08           C
ATOM   4110  C  ALYS A 215       2.029  15.343  34.362  0.56  9.06           C
ATOM   4111  C  BLYS A 215       1.052  14.352  33.993  0.44  8.88           C
ATOM   4112  O  ALYS A 215       2.668  16.401  34.596  0.56 10.55           O
ATOM   4113  O  BLYS A 215       1.265  15.531  33.754  0.44  9.94           O
ATOM   4114  CB ALYS A 215       0.533  15.641  36.355  0.56 12.84           C
ATOM   4115  CB BLYS A 215      -0.492  14.528  35.900  0.44 10.54           C
ATOM   4116  CG ALYS A 215      -0.883  15.825  36.852  0.56 14.28           C
ATOM   4117  CG BLYS A 215      -1.863  14.318  36.506  0.44 15.03           C
ATOM   4118  CD ALYS A 215      -1.513  17.094  36.438  0.56 18.00           C
ATOM   4119  CD BLYS A 215      -2.062  14.424  37.981  0.44 29.21           C
ATOM   4120  CE ALYS A 215      -2.778  17.368  37.218  0.56 23.98           C
ATOM   4121  CE BLYS A 215      -3.546  14.349  38.319  0.44 35.05           C
ATOM   4122  NZ ALYS A 215      -3.537  18.397  36.444  0.56 25.17           N
ATOM   4123  NZ BLYS A 215      -4.488  13.515  37.527  0.44 23.73           N
ATOM   4124  H  BLYS A 215      -0.163  12.032  35.170  0.44  9.51           H
ATOM   4125  N  AVAL A 216       2.554  14.290  33.741  0.56  8.29           N
ATOM   4126  N  BVAL A 216       2.005  13.424  33.832  0.44  8.25           N
ATOM   4127  CA AVAL A 216       3.974  14.330  33.377  0.56  8.45           C
ATOM   4128  CA BVAL A 216       3.422  13.761  33.647  0.44  9.14           C
ATOM   4129  C  AVAL A 216       4.247  13.891  31.923  0.56  8.10           C
ATOM   4130  C  BVAL A 216       3.945  13.143  32.370  0.44  9.55           C
ATOM   4131  O  AVAL A 216       5.339  14.193  31.454  0.56  9.68           O
ATOM   4132  O  BVAL A 216       5.145  12.859  32.256  0.44 13.39           O
ATOM   4133  CB AVAL A 216       4.862  13.522  34.316  0.56  9.06           C
ATOM   4134  CB BVAL A 216       4.244  13.394  34.893  0.44  9.89           C
ATOM   4135  CG1AVAL A 216       4.807  14.070  35.725  0.56 12.12           C
ATOM   4136  CG2AVAL A 216       4.490  12.025  34.320  0.56  9.42           C
ATOM   4137  CG1BVAL A 216       3.760  14.231  36.078  0.44 11.04           C
ATOM   4138  CG2BVAL A 216       4.180  11.918  35.266  0.44 11.31           C
ATOM   4139  H  BVAL A 216       1.777  12.595  33.837  0.44  9.90           H
ATOM   4140  HA BVAL A 216       3.476  14.734  33.541  0.44 10.97           H
ATOM   4141 1HG1AVAL A 216       3.944  14.460  35.882  0.56 18.17           H
ATOM   4142 2HG1AVAL A 216       5.486  14.739  35.835  0.56 18.17           H
ATOM   4143 3HG1AVAL A 216       4.955  13.357  36.351  0.56 18.17           H
ATOM   4144 1HG2AVAL A 216       5.066  11.554  34.926  0.56 14.13           H
ATOM   4145 2HG2AVAL A 216       4.596  11.667  33.435  0.56 14.13           H
ATOM   4146 3HG2AVAL A 216       3.578  11.923  34.600  0.56 14.13           H
ATOM   4147 1HG1BVAL A 216       2.808  14.338  36.026  0.44 16.56           H
ATOM   4148 2HG1BVAL A 216       4.181  15.094  36.054  0.44 16.56           H
ATOM   4149 3HG1BVAL A 216       3.988  13.787  36.898  0.44 16.56           H
ATOM   4150  N  AALA A 217       3.356  13.194  31.240  0.56  8.02           N
ATOM   4151  N  BALA A 217       3.091  12.999  31.368  0.44  8.36           N
ATOM   4152  CA AALA A 217       3.670  12.706  29.874  0.56  9.49           C
ATOM   4153  CA BALA A 217       3.517  12.543  30.040  0.44  6.27           C
ATOM   4154  C  AALA A 217       3.077  13.537  28.749  0.56  8.61           C
ATOM   4155  C  BALA A 217       3.038  13.469  28.912  0.44  7.07           C
ATOM   4156  O  AALA A 217       3.076  13.104  27.608  0.56  8.56           O
ATOM   4157  O  BALA A 217       2.921  13.060  27.764  0.44  7.23           O
ATOM   4158  CB AALA A 217       3.200  11.259  29.786  0.56 10.23           C
ATOM   4159  CB BALA A 217       2.988  11.143  29.818  0.44  6.93           C
ATOM   4160  H  AALA A 217       2.589  13.023  31.589  0.56  9.63           H
ATOM   4161  H  BALA A 217       2.260  13.179  31.500  0.44 10.03           H
ATOM   4162  HA AALA A 217       4.645  12.711  29.769  0.56 11.39           H
ATOM   4163 1HB AALA A 217       3.429  10.799  30.597  0.56 15.35           H
ATOM   4164 2HB AALA A 217       3.626  10.829  29.042  0.56 15.35           H
ATOM   4165 3HB AALA A 217       2.248  11.240  29.666  0.56 15.35           H
ATOM   4166  HA BALA A 217       4.497  12.511  30.022  0.44  7.52           H
ATOM   4167 1HB BALA A 217       3.481  10.525  30.362  0.44 10.39           H
ATOM   4168 2HB BALA A 217       3.088  10.907  28.893  0.44 10.39           H
ATOM   4169 3HB BALA A 217       2.059  11.111  30.058  0.44  8.31           H
ATOM   4170  N  AGLY A 218       2.645  14.716  29.071  0.56  8.41           N
ATOM   4171  N  BGLY A 218       2.784  14.709  29.236  0.44  7.74           N
ATOM   4172  CA AGLY A 218       2.089  15.627  28.106  0.56  7.09           C
ATOM   4173  CA BGLY A 218       2.329  15.705  28.300  0.44 11.60           C
ATOM   4174  C  AGLY A 218       2.967  15.859  26.893  0.56  7.53           C
ATOM   4175  C  BGLY A 218       3.034  15.810  26.984  0.44 10.23           C
ATOM   4176  O  AGLY A 218       2.454  15.927  25.748  0.56 10.49           O
ATOM   4177  O  BGLY A 218       2.406  15.875  25.903  0.44  8.71           O
ATOM   4178  H  AGLY A 218       2.693  14.964  29.894  0.56 10.09           H
ATOM   4179  H  BGLY A 218       2.895  14.944  30.056  0.44  9.29           H
ATOM   4180 1HA AGLY A 218       1.233  15.281  27.809  0.56  8.50           H
ATOM   4181 2HA AGLY A 218       1.927  16.479  28.540  0.56  8.50           H
ATOM   4182  N  APRO A 219       4.274  16.014  27.031  0.56  8.88           N
ATOM   4183  N  BPRO A 219       4.349  15.918  26.983  0.44  7.08           N
ATOM   4184  CA APRO A 219       5.138  16.230  25.846  0.56  7.21           C
ATOM   4185  CA BPRO A 219       5.098  16.187  25.744  0.44 10.80           C
ATOM   4186  C  APRO A 219       5.296  15.050  24.932  0.56  8.03           C
ATOM   4187  C  BPRO A 219       5.425  14.975  24.918  0.44  8.38           C
ATOM   4188  O  APRO A 219       5.933  15.197  23.902  0.56  8.66           O
ATOM   4189  O  BPRO A 219       6.235  14.991  24.008  0.44 10.31           O
ATOM   4190  CB APRO A 219       6.502  16.628  26.432  0.56  8.77           C
ATOM   4191  CB BPRO A 219       6.376  16.860  26.262  0.44 12.39           C
ATOM   4192  CG APRO A 219       6.153  17.166  27.797  0.56  8.05           C
ATOM   4193  CG BPRO A 219       6.591  16.241  27.607  0.44 10.07           C
ATOM   4194  CD APRO A 219       5.052  16.238  28.278  0.56  7.39           C
ATOM   4195  CD BPRO A 219       5.218  16.025  28.171  0.44 11.15           C
ATOM   4196  HA APRO A 219       4.783  16.984  25.330  0.56  8.65           H
ATOM   4197 1HB APRO A 219       7.090  15.860  26.499  0.56 10.52           H
ATOM   4198 2HB APRO A 219       6.930  17.308  25.888  0.56 10.52           H
ATOM   4199  HA BPRO A 219       4.596  16.825  25.195  0.44 12.96           H
ATOM   4200 1HB BPRO A 219       7.125  16.681  25.673  0.44 14.87           H
ATOM   4201 2HB BPRO A 219       6.256  17.820  26.337  0.44 14.87           H
ATOM   4202 1HG APRO A 219       6.920  17.133  28.390  0.56  9.66           H
ATOM   4203 2HG APRO A 219       5.837  18.081  27.740  0.56  9.66           H
ATOM   4204 1HD APRO A 219       5.415  15.407  28.623  0.56  8.87           H
ATOM   4205 2HD APRO A 219       4.509  16.658  28.964  0.56  8.87           H
ATOM   4206 1HD BPRO A 219       5.185  15.212  28.699  0.44 13.38           H
ATOM   4207 2HD BPRO A 219       4.952  16.773  28.728  0.44 13.38           H
ATOM   4208  N   LEU A 220       4.792  13.852  25.293  1.00  7.64           N
ATOM   4209  CA  LEU A 220       5.054  12.609  24.597  1.00  7.56           C
ATOM   4210  C   LEU A 220       3.909  12.303  23.644  1.00  7.65           C
ATOM   4211  O   LEU A 220       3.531  13.146  22.822  1.00  9.06           O
ATOM   4212  CB  LEU A 220       5.403  11.503  25.596  1.00  7.27           C
ATOM   4213  CG  LEU A 220       6.578  11.844  26.526  1.00  7.80           C
ATOM   4214  CD1 LEU A 220       6.810  10.698  27.500  1.00  9.52           C
ATOM   4215  CD2 LEU A 220       7.835  12.169  25.757  1.00  8.78           C
ATOM   4216  H  ALEU A 220       4.280  13.824  25.983  1.00  9.17           H
ATOM   4217  HA  LEU A 220       5.851  12.755  24.045  1.00  9.07           H
ATOM   4218 1HB  LEU A 220       4.620  11.316  26.138  1.00  8.72           H
ATOM   4219 2HB  LEU A 220       5.619  10.696  25.104  1.00  8.72           H
ATOM   4220  HG  LEU A 220       6.331  12.636  27.047  1.00  9.36           H
ATOM   4221 1HD1 LEU A 220       7.090   9.918  27.015  1.00 14.27           H
ATOM   4222 2HD1 LEU A 220       5.995  10.508  27.970  1.00 14.27           H
ATOM   4223 3HD1 LEU A 220       7.492  10.945  28.128  1.00 14.27           H
ATOM   4224 1HD2 LEU A 220       8.547  12.358  26.373  1.00 10.54           H
ATOM   4225 2HD2 LEU A 220       7.681  12.936  25.201  1.00 10.54           H
ATOM   4226 3HD2 LEU A 220       8.078  11.419  25.208  1.00 10.54           H
ATOM   4227  N   LEU A 221       3.338  11.084  23.678  1.00  7.49           N
ATOM   4228  CA  LEU A 221       2.278  10.732  22.762  1.00  7.77           C
ATOM   4229  C   LEU A 221       1.054  11.637  22.869  1.00  8.39           C
ATOM   4230  O  ALEU A 221       0.430  11.913  21.839  0.64  9.05           O
ATOM   4231  O  BLEU A 221       0.359  11.832  21.887  0.36  9.53           O
ATOM   4232  CB  LEU A 221       1.879   9.260  22.961  1.00  8.15           C
ATOM   4233  CG  LEU A 221       2.991   8.244  22.656  1.00  8.06           C
ATOM   4234  CD1 LEU A 221       2.488   6.837  23.020  1.00  9.64           C
ATOM   4235  CD2 LEU A 221       3.431   8.289  21.207  1.00  9.45           C
ATOM   4236  H   LEU A 221       3.609  10.505  24.253  1.00  8.99           H
ATOM   4237  HA  LEU A 221       2.632  10.821  21.853  1.00  9.33           H
ATOM   4238 1HB  LEU A 221       1.593   9.138  23.880  1.00  9.78           H
ATOM   4239 2HB  LEU A 221       1.119   9.066  22.391  1.00  9.78           H
ATOM   4240  HG  LEU A 221       3.764   8.452  23.221  1.00  9.68           H
ATOM   4241 1HD1 LEU A 221       1.713   6.628  22.494  1.00 14.46           H
ATOM   4242 2HD1 LEU A 221       2.258   6.811  23.952  1.00 14.46           H
ATOM   4243 3HD1 LEU A 221       3.178   6.194  22.843  1.00 14.46           H
ATOM   4244 1HD2 LEU A 221       2.660   8.255  20.637  1.00 11.34           H
ATOM   4245 2HD2 LEU A 221       4.000   7.538  21.021  1.00 11.34           H
ATOM   4246 3HD2 LEU A 221       3.913   9.103  21.044  1.00 11.34           H
ATOM   4247  N  AARG A 222       0.683  12.080  24.082  0.64  7.65           N
ATOM   4248  N  BARG A 222       0.901  12.213  24.046  0.36  9.15           N
ATOM   4249  CA AARG A 222      -0.478  12.922  24.324  0.64  8.10           C
ATOM   4250  CA BARG A 222      -0.222  13.171  24.112  0.36  8.13           C
ATOM   4251  C  AARG A 222      -0.421  14.188  23.483  0.64  7.80           C
ATOM   4252  C  BARG A 222      -0.037  14.361  23.189  0.36  7.89           C
ATOM   4253  O  AARG A 222      -1.460  14.700  23.067  0.64  9.24           O
ATOM   4254  O  BARG A 222      -1.059  14.957  22.808  0.36  8.60           O
ATOM   4255  CB AARG A 222      -0.576  13.287  25.794  0.64  8.23           C
ATOM   4256  CB BARG A 222      -0.383  13.547  25.582  0.36  8.36           C
ATOM   4257  CG AARG A 222      -1.072  12.150  26.668  0.64  7.70           C
ATOM   4258  CG BARG A 222      -1.076  12.427  26.354  0.36  7.65           C
ATOM   4259  CD AARG A 222      -0.948  12.503  28.151  0.64  8.49           C
ATOM   4260  CD BARG A 222      -0.750  12.463  27.836  0.36  8.48           C
ATOM   4261  NE AARG A 222      -1.362  11.332  28.905  0.64  7.51           N
ATOM   4262  NE BARG A 222      -1.239  11.286  28.515  0.36  9.10           N
ATOM   4263  CZ AARG A 222      -2.621  11.102  29.306  0.64  8.48           C
ATOM   4264  CZ BARG A 222      -2.441  11.110  29.043  0.36  8.72           C
ATOM   4265  NH1AARG A 222      -3.637  11.933  29.057  0.64 12.02           N
ATOM   4266  NH2AARG A 222      -2.861   9.979  29.965  0.64  8.97           N
ATOM   4267  NH1BARG A 222      -3.362  12.082  28.985  0.36  9.59           N
ATOM   4268  NH2BARG A 222      -2.782   9.971  29.632  0.36  7.03           N
ATOM   4269  H  AARG A 222       1.163  11.851  24.758  0.64  9.17           H
ATOM   4270  H  BARG A 222       1.412  12.045  24.717  0.36 10.99           H
ATOM   4271  HA AARG A 222      -1.282  12.420  24.075  0.64  9.72           H
ATOM   4272 1HB AARG A 222       0.299  13.564  26.107  0.64  9.88           H
ATOM   4273 2HB AARG A 222      -1.177  14.042  25.890  0.64  9.88           H
ATOM   4274  HA BARG A 222      -1.034  12.700  23.833  0.36  9.75           H
ATOM   4275 1HB BARG A 222       0.490  13.715  25.970  0.36 10.03           H
ATOM   4276 2HB BARG A 222      -0.906  14.361  25.652  0.36 10.03           H
ATOM   4277 1HG AARG A 222      -2.000  11.963  26.458  0.64  9.24           H
ATOM   4278 2HG AARG A 222      -0.555  11.351  26.482  0.64  9.24           H
ATOM   4279 1HG BARG A 222      -2.036  12.507  26.238  0.36  9.18           H
ATOM   4280 2HG BARG A 222      -0.802  11.572  25.989  0.36  9.18           H
ATOM   4281 1HD AARG A 222      -0.031  12.735  28.366  0.64 10.19           H
ATOM   4282 2HD AARG A 222      -1.516  13.260  28.365  0.64 10.19           H
ATOM   4283 1HD BARG A 222       0.211  12.525  27.952  0.36 10.18           H
ATOM   4284 2HD BARG A 222      -1.151  13.252  28.234  0.36 10.18           H
ATOM   4285  HE AARG A 222      -0.762  10.749  29.106  0.64  9.02           H
ATOM   4286  HE BARG A 222      -0.690  10.628  28.583  0.36 10.92           H
ATOM   4287 1HH1AARG A 222      -4.430  11.734  29.323  0.64 14.43           H
ATOM   4288 2HH1AARG A 222      -3.497  12.666  28.630  0.64 14.43           H
ATOM   4289 1HH2AARG A 222      -3.660   9.794  30.225  0.64 10.77           H
ATOM   4290 2HH2AARG A 222      -2.217   9.433  30.134  0.64 10.77           H
ATOM   4291 1HH1BARG A 222      -4.143  11.956  29.323  0.36 11.51           H
ATOM   4292 2HH1BARG A 222      -3.172  12.832  28.610  0.36 11.51           H
ATOM   4293 1HH2BARG A 222      -2.216   9.325  29.677  0.36  8.44           H
ATOM   4294 2HH2BARG A 222      -3.568   9.879  29.968  0.36  8.44           H
ATOM   4295  N  ASER A 223       0.784  14.732  23.231  0.64  8.21           N
ATOM   4296  N  BSER A 223       1.186  14.684  22.792  0.36  7.54           N
ATOM   4297  CA ASER A 223       0.902  15.966  22.467  0.64  8.85           C
ATOM   4298  CA BSER A 223       1.377  15.855  21.928  0.36  8.48           C
ATOM   4299  C  ASER A 223       0.551  15.718  20.999  0.64  9.49           C
ATOM   4300  C  BSER A 223       0.911  15.594  20.506  0.36  7.95           C
ATOM   4301  O  ASER A 223       0.301  16.675  20.250  0.64 12.20           O
ATOM   4302  O  BSER A 223       0.798  16.586  19.772  0.36 12.90           O
ATOM   4303  CB ASER A 223       2.302  16.552  22.610  0.64  9.55           C
ATOM   4304  CB BSER A 223       2.852  16.239  22.035  0.36 10.60           C
ATOM   4305  OG ASER A 223       3.272  15.815  21.857  0.64  9.84           O
ATOM   4306  OG BSER A 223       3.073  17.141  23.161  0.36 12.92           O
ATOM   4307 1HB ASER A 223       2.295  17.473  22.305  0.64 11.46           H
ATOM   4308 2HB ASER A 223       2.555  16.549  23.546  0.64 11.46           H
ATOM   4309  HG ASER A 223       3.451  15.118  22.250  0.64 14.76           H
ATOM   4310  N  AALA A 224       0.471  14.484  20.538  0.64  8.95           N
ATOM   4311  N  BALA A 224       0.713  14.341  20.145  0.36  7.49           N
ATOM   4312  CA AALA A 224       0.170  14.151  19.136  0.64  9.30           C
ATOM   4313  CA BALA A 224       0.235  13.824  18.885  0.36  8.63           C
ATOM   4314  C  AALA A 224      -1.248  13.592  18.978  0.64  9.85           C
ATOM   4315  C  BALA A 224      -1.185  13.277  18.967  0.36  8.52           C
ATOM   4316  O  AALA A 224      -1.743  13.265  17.877  0.64 10.31           O
ATOM   4317  O  BALA A 224      -1.590  12.715  17.951  0.36 14.87           O
ATOM   4318  CB AALA A 224       1.200  13.182  18.584  0.64 10.62           C
ATOM   4319  CB BALA A 224       1.056  12.631  18.338  0.36 11.20           C
ATOM   4320  H  BALA A 224       0.894  13.751  20.743  0.36  8.99           H
ATOM   4321  HA AALA A 224       0.226  14.977  18.613  0.64 11.16           H
ATOM   4322 1HB AALA A 224       2.027  13.646  18.434  0.64 15.93           H
ATOM   4323 2HB AALA A 224       0.883  12.816  17.755  0.64 15.93           H
ATOM   4324 3HB AALA A 224       1.341  12.471  19.214  0.64 15.93           H
ATOM   4325 1HB BALA A 224       1.976  12.892  18.246  0.36 16.80           H
ATOM   4326 2HB BALA A 224       0.710  12.370  17.482  0.36 16.80           H
ATOM   4327 3HB BALA A 224       0.993  11.893  18.949  0.36 16.80           H
ATOM   4328  N   LEU A 225      -1.920  13.362  20.065  1.00  8.87           N
ATOM   4329  CA  LEU A 225      -3.181  12.623  20.129  1.00  8.84           C
ATOM   4330  C   LEU A 225      -4.327  13.496  19.623  1.00  8.71           C
ATOM   4331  O   LEU A 225      -4.523  14.606  20.121  1.00 10.29           O
ATOM   4332  CB  LEU A 225      -3.431  12.251  21.566  1.00  9.62           C
ATOM   4333  CG  LEU A 225      -4.571  11.241  21.781  1.00 10.36           C
ATOM   4334  CD1 LEU A 225      -4.204   9.850  21.289  1.00 11.59           C
ATOM   4335  CD2 LEU A 225      -4.969  11.194  23.239  1.00 13.83           C
ATOM   4336  H   LEU A 225      -1.600  13.667  20.803  1.00 10.64           H
ATOM   4337  HA  LEU A 225      -3.117  11.811  19.583  1.00 10.61           H
ATOM   4338 1HB  LEU A 225      -2.615  11.878  21.935  1.00 11.54           H
ATOM   4339 2HB  LEU A 225      -3.635  13.058  22.064  1.00 11.54           H
ATOM   4340  HG  LEU A 225      -5.347  11.549  21.266  1.00 12.44           H
ATOM   4341 1HD1 LEU A 225      -3.457   9.520  21.793  1.00 17.39           H
ATOM   4342 2HD1 LEU A 225      -3.971   9.891  20.359  1.00 17.39           H
ATOM   4343 3HD1 LEU A 225      -4.954   9.262  21.405  1.00 17.39           H
ATOM   4344 1HD2 LEU A 225      -5.653  10.532  23.362  1.00 20.74           H
ATOM   4345 2HD2 LEU A 225      -5.302  12.053  23.508  1.00 20.74           H
ATOM   4346 3HD2 LEU A 225      -4.203  10.966  23.772  1.00 20.74           H
ATOM   4347  N   PRO A 226      -5.118  13.023  18.661  1.00  7.87           N
ATOM   4348  CA  PRO A 226      -6.247  13.830  18.201  1.00  7.71           C
ATOM   4349  C   PRO A 226      -7.338  13.983  19.254  1.00  7.75           C
ATOM   4350  O   PRO A 226      -7.514  13.149  20.132  1.00  8.49           O
ATOM   4351  CB  PRO A 226      -6.787  13.067  16.976  1.00  8.20           C
ATOM   4352  CG  PRO A 226      -5.603  12.224  16.528  1.00  8.66           C
ATOM   4353  CD  PRO A 226      -4.941  11.822  17.839  1.00  8.37           C
ATOM   4354  HA  PRO A 226      -5.929  14.715  17.925  1.00  9.25           H
ATOM   4355 1HB  PRO A 226      -7.541  12.506  17.220  1.00  9.84           H
ATOM   4356 2HB  PRO A 226      -7.062  13.680  16.277  1.00  9.84           H
ATOM   4357 1HG  PRO A 226      -5.897  11.444  16.032  1.00 10.39           H
ATOM   4358 2HG  PRO A 226      -4.996  12.741  15.975  1.00 10.39           H
ATOM   4359 1HD  PRO A 226      -5.383  11.055  18.236  1.00 10.04           H
ATOM   4360 2HD  PRO A 226      -4.002  11.618  17.711  1.00 10.04           H
ATOM   4361  N   ALA A 227      -8.110  15.043  19.082  1.00  8.17           N
ATOM   4362  CA  ALA A 227      -9.280  15.278  19.917  1.00  8.47           C
ATOM   4363  C   ALA A 227     -10.239  14.095  19.810  1.00  8.33           C
ATOM   4364  O   ALA A 227     -10.488  13.603  18.733  1.00 10.04           O
ATOM   4365  CB  ALA A 227      -9.967  16.562  19.494  1.00 10.27           C
ATOM   4366  H   ALA A 227      -7.917  15.607  18.462  1.00  9.80           H
ATOM   4367  HA  ALA A 227      -8.990  15.366  20.849  1.00 10.16           H
ATOM   4368 1HB  ALA A 227      -9.309  17.247  19.359  1.00 15.41           H
ATOM   4369 2HB  ALA A 227     -10.580  16.837  20.180  1.00 15.41           H
ATOM   4370 3HB  ALA A 227     -10.447  16.414  18.676  1.00 12.33           H
ATOM   4371  N   GLY A 228     -10.770  13.693  20.950  1.00  9.04           N
ATOM   4372  CA  GLY A 228     -11.717  12.587  21.025  1.00 10.27           C
ATOM   4373  C   GLY A 228     -11.054  11.247  21.220  1.00  8.81           C
ATOM   4374  O   GLY A 228     -11.759  10.276  21.561  1.00  9.74           O
ATOM   4375  H   GLY A 228     -10.549  14.099  21.676  1.00 10.85           H
ATOM   4376 1HA  GLY A 228     -12.329  12.745  21.761  1.00 12.33           H
ATOM   4377 2HA  GLY A 228     -12.239  12.564  20.207  1.00 12.33           H
ATOM   4378  N   TRP A 229      -9.767  11.134  21.003  1.00  7.88           N
ATOM   4379  CA  TRP A 229      -9.085   9.858  21.191  1.00  7.73           C
ATOM   4380  C   TRP A 229      -8.828   9.597  22.679  1.00  8.02           C
ATOM   4381  O  ATRP A 229      -8.683  10.513  23.474  0.68 10.28           O
ATOM   4382  O  BTRP A 229      -8.802  10.496  23.483  0.32 10.07           O
ATOM   4383  CB  TRP A 229      -7.769   9.827  20.400  1.00  7.79           C
ATOM   4384  CG  TRP A 229      -7.965   9.660  18.932  1.00  7.99           C
ATOM   4385  CD1 TRP A 229      -8.883  10.261  18.120  1.00  8.67           C
ATOM   4386  CD2 TRP A 229      -7.198   8.774  18.108  1.00  8.50           C
ATOM   4387  CE2 TRP A 229      -7.730   8.897  16.794  1.00  9.40           C
ATOM   4388  CE3 TRP A 229      -6.162   7.859  18.339  1.00  9.07           C
ATOM   4389  NE1 TRP A 229      -8.740   9.811  16.833  1.00  9.86           N
ATOM   4390  CZ2 TRP A 229      -7.209   8.160  15.723  1.00 10.94           C
ATOM   4391  CZ3 TRP A 229      -5.685   7.139  17.253  1.00 10.79           C
ATOM   4392  CH2 TRP A 229      -6.202   7.284  15.978  1.00 11.50           C
ATOM   4393  H   TRP A 229      -9.318  11.822  20.748  1.00  9.46           H
ATOM   4394  HA  TRP A 229      -9.666   9.146  20.849  1.00  9.27           H
ATOM   4395 1HB  TRP A 229      -7.286  10.653  20.561  1.00  9.35           H
ATOM   4396 2HB  TRP A 229      -7.222   9.096  20.729  1.00  9.35           H
ATOM   4397  HD1 TRP A 229      -9.514  10.885  18.399  1.00 10.41           H
ATOM   4398  HE1 TRP A 229      -9.211  10.064  16.160  1.00 11.84           H
ATOM   4399  HE3 TRP A 229      -5.807   7.739  19.190  1.00 10.88           H
ATOM   4400  HZ2 TRP A 229      -7.543   8.267  14.862  1.00 13.13           H
ATOM   4401  HZ3 TRP A 229      -4.990   6.535  17.388  1.00 10.79           H
ATOM   4402  HH2 TRP A 229      -5.853   6.774  15.283  1.00 13.80           H
ATOM   4403  N  APHE A 230      -8.793   8.320  22.998  0.68  7.78           N
ATOM   4404  N  BPHE A 230      -8.687   8.299  22.921  0.32  8.44           N
ATOM   4405  CA APHE A 230      -8.413   7.857  24.316  0.68  7.10           C
ATOM   4406  CA BPHE A 230      -8.311   7.641  24.164  0.32  8.91           C
ATOM   4407  C  APHE A 230      -6.924   7.620  24.400  0.68  7.34           C
ATOM   4408  C  BPHE A 230      -6.795   7.491  24.233  0.32  7.25           C
ATOM   4409  O  APHE A 230      -6.335   7.029  23.456  0.68  6.37           O
ATOM   4410  O  BPHE A 230      -6.139   7.077  23.274  0.32  9.08           O
ATOM   4411  CB APHE A 230      -9.189   6.553  24.509  0.68  8.76           C
ATOM   4412  CB BPHE A 230      -8.958   6.270  24.310  0.32  8.36           C
ATOM   4413  CG APHE A 230      -8.848   5.852  25.837  0.68  8.09           C
ATOM   4414  CG BPHE A 230      -8.645   5.399  25.522  0.32  9.54           C
ATOM   4415  CD1APHE A 230      -7.748   5.017  25.949  0.68  8.03           C
ATOM   4416  CD2APHE A 230      -9.690   6.030  26.922  0.68 10.16           C
ATOM   4417  CD1BPHE A 230      -7.479   4.628  25.558  0.32  8.87           C
ATOM   4418  CD2BPHE A 230      -9.512   5.322  26.618  0.32 10.39           C
ATOM   4419  CE1APHE A 230      -7.489   4.367  27.141  0.68  8.16           C
ATOM   4420  CE2APHE A 230      -9.430   5.396  28.123  0.68 10.37           C
ATOM   4421  CE1BPHE A 230      -7.204   3.857  26.672  0.32  9.63           C
ATOM   4422  CE2BPHE A 230      -9.250   4.520  27.715  0.32 12.93           C
ATOM   4423  CZ APHE A 230      -8.324   4.571  28.249  0.68  9.76           C
ATOM   4424  CZ BPHE A 230      -8.081   3.766  27.706  0.32 11.72           C
ATOM   4425  H  APHE A 230      -9.005   7.739  22.401  0.68  9.34           H
ATOM   4426  H  BPHE A 230      -8.838   7.777  22.255  0.32 10.13           H
ATOM   4427  HA APHE A 230      -8.686   8.512  24.992  0.68  8.52           H
ATOM   4428 1HB APHE A 230     -10.140   6.744  24.486  0.68 10.51           H
ATOM   4429 2HB APHE A 230      -8.989   5.953  23.773  0.68 10.51           H
ATOM   4430  HA BPHE A 230      -8.601   8.203  24.912  0.32 10.69           H
ATOM   4431 1HB BPHE A 230      -9.919   6.402  24.291  0.32 10.04           H
ATOM   4432 2HB BPHE A 230      -8.728   5.757  23.520  0.32 10.04           H
ATOM   4433  HD1APHE A 230      -7.183   4.894  25.221  0.68  9.64           H
ATOM   4434  HD2APHE A 230     -10.436   6.580  26.842  0.68 12.20           H
ATOM   4435  HE1APHE A 230      -6.760   3.793  27.209  0.68  9.79           H
ATOM   4436  HE2APHE A 230     -10.000   5.523  28.847  0.68 12.44           H
ATOM   4437  HZ APHE A 230      -8.137   4.158  29.061  0.68 11.71           H
ATOM   4438  N  AILE A 231      -6.332   7.909  25.560  0.68  6.75           N
ATOM   4439  N  BILE A 231      -6.243   7.722  25.415  0.32  8.39           N
ATOM   4440  CA AILE A 231      -5.023   7.352  25.868  0.68  7.49           C
ATOM   4441  CA BILE A 231      -4.888   7.388  25.797  0.32  6.43           C
ATOM   4442  C  AILE A 231      -4.906   7.035  27.346  0.68  7.72           C
ATOM   4443  C  BILE A 231      -4.845   7.068  27.299  0.32  7.16           C
ATOM   4444  O  AILE A 231      -5.347   7.747  28.261  0.68  9.15           O
ATOM   4445  O  BILE A 231      -5.375   7.864  28.087  0.32  6.81           O
ATOM   4446  CB AILE A 231      -3.880   8.271  25.375  0.68  6.93           C
ATOM   4447  CB BILE A 231      -3.818   8.452  25.480  0.32  9.12           C
ATOM   4448  CG1AILE A 231      -2.508   7.572  25.489  0.68  6.86           C
ATOM   4449  CG2AILE A 231      -3.858   9.610  26.081  0.68  8.29           C
ATOM   4450  CG1BILE A 231      -2.391   7.883  25.549  0.32  9.94           C
ATOM   4451  CG2BILE A 231      -3.960   9.694  26.343  0.32 11.34           C
ATOM   4452  CD1AILE A 231      -1.399   8.295  24.713  0.68  7.91           C
ATOM   4453  CD1BILE A 231      -1.387   8.643  24.702  0.32 14.68           C
ATOM   4454  H  AILE A 231      -6.724   8.425  26.125  0.68  8.10           H
ATOM   4455  H  BILE A 231      -6.734   8.105  26.008  0.32 10.07           H
ATOM   4456  HA AILE A 231      -4.946   6.504  25.382  0.68  8.99           H
ATOM   4457  HB AILE A 231      -4.038   8.446  24.424  0.68  8.31           H
ATOM   4458  HA BILE A 231      -4.641   6.571  25.316  0.32  7.72           H
ATOM   4459  HB BILE A 231      -3.965   8.734  24.553  0.32 10.94           H
ATOM   4460 1HG1AILE A 231      -2.257   7.523  26.425  0.68  8.23           H
ATOM   4461 2HG1AILE A 231      -2.587   6.665  25.155  0.68  8.23           H
ATOM   4462 1HG2AILE A 231      -3.656   9.479  27.010  0.68 12.43           H
ATOM   4463 2HG2AILE A 231      -4.717  10.031  25.996  0.68 12.43           H
ATOM   4464 3HG2AILE A 231      -3.187  10.170  25.684  0.68 12.43           H
ATOM   4465 1HG1BILE A 231      -2.094   7.895  26.472  0.32 11.93           H
ATOM   4466 2HG1BILE A 231      -2.409   6.958  25.258  0.32 11.93           H
ATOM   4467 1HG2BILE A 231      -4.605   9.531  27.035  0.32 17.01           H
ATOM   4468 2HG2BILE A 231      -4.254  10.429  25.799  0.32 17.01           H
ATOM   4469 3HG2BILE A 231      -3.112   9.908  26.739  0.32 17.01           H
ATOM   4470 1HD1AILE A 231      -1.710   8.499  23.827  0.68 11.86           H
ATOM   4471 2HD1AILE A 231      -0.626   7.729  24.658  0.68 11.86           H
ATOM   4472 3HD1AILE A 231      -1.169   9.109  25.167  0.68 11.86           H
ATOM   4473 1HD1BILE A 231      -1.853   9.146  24.030  0.32 22.02           H
ATOM   4474 2HD1BILE A 231      -0.789   8.022  24.280  0.32 22.02           H
ATOM   4475 3HD1BILE A 231      -0.886   9.241  25.260  0.32 22.02           H
ATOM   4476  N   ALA A 232      -4.210   5.938  27.588  1.00  7.47           N
ATOM   4477  CA  ALA A 232      -3.829   5.520  28.940  1.00  7.76           C
ATOM   4478  C   ALA A 232      -2.346   5.188  28.829  1.00  6.84           C
ATOM   4479  O   ALA A 232      -1.967   4.339  28.030  1.00  7.96           O
ATOM   4480  CB  ALA A 232      -4.644   4.311  29.348  1.00  9.60           C
ATOM   4481  H   ALA A 232      -3.971   5.447  26.923  1.00  8.97           H
ATOM   4482  HA  ALA A 232      -3.967   6.254  29.575  1.00  9.31           H
ATOM   4483 1HB  ALA A 232      -5.578   4.532  29.324  1.00 14.39           H
ATOM   4484 2HB  ALA A 232      -4.401   4.046  30.238  1.00 14.39           H
ATOM   4485 3HB  ALA A 232      -4.471   3.588  28.740  1.00 14.39           H
ATOM   4486  N   ASP A 233      -1.491   5.882  29.601  1.00  6.62           N
ATOM   4487  CA  ASP A 233      -0.055   5.781  29.361  1.00  6.43           C
ATOM   4488  C   ASP A 233       0.719   5.816  30.677  1.00  6.50           C
ATOM   4489  O   ASP A 233       0.205   6.066  31.762  1.00  7.15           O
ATOM   4490  CB  ASP A 233       0.402   6.849  28.368  1.00  6.93           C
ATOM   4491  CG  ASP A 233       0.186   8.286  28.796  1.00  8.28           C
ATOM   4492  OD1 ASP A 233      -0.317   8.507  29.929  1.00  9.35           O
ATOM   4493  OD2 ASP A 233       0.492   9.175  27.983  1.00 10.57           O
ATOM   4494  H   ASP A 233      -1.789   6.382  30.234  1.00  7.95           H
ATOM   4495  HA  ASP A 233       0.111   4.908  28.948  1.00  7.72           H
ATOM   4496 1HB  ASP A 233       1.349   6.721  28.198  1.00  8.31           H
ATOM   4497 2HB  ASP A 233      -0.065   6.706  27.531  1.00  8.31           H
ATOM   4498  N   LYS A 234       2.024   5.556  30.512  1.00  6.52           N
ATOM   4499  CA  LYS A 234       2.985   5.720  31.592  1.00  6.35           C
ATOM   4500  C   LYS A 234       4.345   5.970  30.945  1.00  6.32           C
ATOM   4501  O   LYS A 234       4.800   5.169  30.120  1.00  6.70           O
ATOM   4502  CB  LYS A 234       3.061   4.474  32.489  1.00  6.49           C
ATOM   4503  CG  LYS A 234       4.053   4.644  33.643  1.00  6.53           C
ATOM   4504  CD  LYS A 234       3.501   5.528  34.767  1.00  7.27           C
ATOM   4505  CE  LYS A 234       4.580   6.048  35.700  1.00  7.54           C
ATOM   4506  NZ  LYS A 234       5.379   7.117  35.096  1.00  7.40           N
ATOM   4507  H   LYS A 234       2.302   5.285  29.744  1.00  7.83           H
ATOM   4508  HA  LYS A 234       2.735   6.497  32.135  1.00  7.62           H
ATOM   4509 1HB  LYS A 234       2.180   4.290  32.851  1.00  7.78           H
ATOM   4510 2HB  LYS A 234       3.327   3.712  31.951  1.00  7.78           H
ATOM   4511 1HG  LYS A 234       4.271   3.771  34.005  1.00  7.84           H
ATOM   4512 2HG  LYS A 234       4.871   5.038  33.303  1.00  7.84           H
ATOM   4513 1HD  LYS A 234       3.034   6.281  34.375  1.00  8.72           H
ATOM   4514 2HD  LYS A 234       2.858   5.016  35.283  1.00  8.72           H
ATOM   4515 1HE  LYS A 234       4.165   6.382  36.510  1.00  9.05           H
ATOM   4516 2HE  LYS A 234       5.166   5.315  35.947  1.00  9.05           H
ATOM   4517 1HZ  LYS A 234       5.829   6.793  34.400  1.00 11.10           H
ATOM   4518 2HZ  LYS A 234       5.951   7.435  35.698  1.00 11.10           H
ATOM   4519 3HZ  LYS A 234       4.840   7.771  34.823  1.00 11.10           H
ATOM   4520  N   SER A 235       4.976   7.076  31.327  1.00  6.61           N
ATOM   4521  CA  SER A 235       6.286   7.431  30.826  1.00  6.69           C
ATOM   4522  C   SER A 235       7.398   6.958  31.763  1.00  6.30           C
ATOM   4523  O   SER A 235       7.169   6.553  32.903  1.00  7.14           O
ATOM   4524  CB  SER A 235       6.378   8.937  30.623  1.00  8.19           C
ATOM   4525  OG  SER A 235       6.208   9.628  31.842  1.00 10.61           O
ATOM   4526  H   SER A 235       4.593   7.598  31.892  1.00  7.93           H
ATOM   4527  HA  SER A 235       6.411   6.996  29.957  1.00  8.03           H
ATOM   4528 1HB  SER A 235       7.244   9.159  30.245  1.00  9.82           H
ATOM   4529 2HB  SER A 235       5.696   9.220  29.995  1.00  9.82           H
ATOM   4530  N   GLY A 236       8.619   7.061  31.267  1.00  6.65           N
ATOM   4531  CA  GLY A 236       9.790   6.820  32.078  1.00  7.22           C
ATOM   4532  C   GLY A 236      10.954   7.681  31.614  1.00  6.34           C
ATOM   4533  O   GLY A 236      11.068   7.997  30.424  1.00  6.68           O
ATOM   4534  H   GLY A 236       8.719   7.277  30.440  1.00  7.98           H
ATOM   4535 1HA  GLY A 236       9.589   7.020  33.006  1.00  8.66           H
ATOM   4536 2HA  GLY A 236      10.037   5.883  32.020  1.00  8.66           H
ATOM   4537  N   ALA A 237      11.817   8.014  32.550  1.00  6.70           N
ATOM   4538  CA  ALA A 237      13.079   8.691  32.278  1.00  6.90           C
ATOM   4539  C   ALA A 237      14.108   8.163  33.268  1.00  6.88           C
ATOM   4540  O   ALA A 237      13.795   7.945  34.435  1.00  8.59           O
ATOM   4541  CB  ALA A 237      12.955  10.199  32.437  1.00  9.26           C
ATOM   4542  H   ALA A 237      11.626   7.822  33.366  1.00  8.03           H
ATOM   4543  HA  ALA A 237      13.369   8.484  31.365  1.00  6.90           H
ATOM   4544 1HB  ALA A 237      12.308  10.535  31.813  1.00 11.11           H
ATOM   4545 2HB  ALA A 237      13.806  10.609  32.268  1.00 11.11           H
ATOM   4546 3HB  ALA A 237      12.673  10.404  33.331  1.00  9.26           H
ATOM   4547  N   GLY A 238      15.340   7.986  32.814  1.00  7.20           N
ATOM   4548  CA  GLY A 238      16.367   7.538  33.691  1.00  7.30           C
ATOM   4549  C   GLY A 238      17.733   8.103  33.303  1.00  7.50           C
ATOM   4550  O   GLY A 238      17.833   9.099  32.587  1.00  8.49           O
ATOM   4551  H   GLY A 238      15.519   8.142  31.987  1.00  8.64           H
ATOM   4552 1HA  GLY A 238      16.154   7.809  34.597  1.00  8.76           H
ATOM   4553 2HA  GLY A 238      16.404   6.569  33.671  1.00  8.76           H
TER    4554      GLY A 238 
ATOM   4555  N   GLU A 240      18.786   7.459  33.796  1.00  7.92           N
ATOM   4556  CA  GLU A 240      20.146   7.873  33.519  1.00  7.95           C
ATOM   4557  C   GLU A 240      20.483   7.546  32.056  1.00  8.04           C
ATOM   4558  O   GLU A 240      19.792   6.794  31.363  1.00  8.02           O
ATOM   4559  CB  GLU A 240      21.126   7.233  34.458  1.00  8.88           C
ATOM   4560  CG AGLU A 240      20.928   7.553  35.938  0.66  9.17           C
ATOM   4561  CG BGLU A 240      20.835   7.578  35.914  0.34 10.29           C
ATOM   4562  CD AGLU A 240      21.019   8.992  36.337  0.66  9.10           C
ATOM   4563  CD BGLU A 240      21.948   7.293  36.891  0.34 18.38           C
ATOM   4564  OE1AGLU A 240      20.801   9.278  37.550  0.66 10.76           O
ATOM   4565  OE2AGLU A 240      21.193   9.882  35.501  0.66 10.08           O
ATOM   4566  OE1BGLU A 240      23.134   7.398  36.514  0.34 23.57           O
ATOM   4567  OE2BGLU A 240      21.634   7.001  38.084  0.34 32.80           O
ATOM   4568  H   GLU A 240      18.655   6.772  34.297  1.00  9.50           H
ATOM   4569 1HB AGLU A 240      21.075   6.271  34.344  1.00 10.66           H
ATOM   4570 2HB AGLU A 240      22.020   7.509  34.202  1.00 10.66           H
ATOM   4571  HA  GLU A 240      20.200   8.845  33.636  1.00  9.55           H
ATOM   4572 1HG AGLU A 240      20.055   7.222  36.204  0.66 11.00           H
ATOM   4573 2HG AGLU A 240      21.590   7.058  36.445  0.66 11.00           H
ATOM   4574 1HG BGLU A 240      20.618   8.522  35.967  0.34 12.35           H
ATOM   4575 2HG BGLU A 240      20.049   7.083  36.194  0.34 12.35           H
ATOM   4576  N   ARG A 241      21.597   8.106  31.595  1.00  8.59           N
ATOM   4577  CA  ARG A 241      22.176   7.783  30.285  1.00  9.07           C
ATOM   4578  C   ARG A 241      21.197   8.018  29.153  1.00  8.53           C
ATOM   4579  O   ARG A 241      21.178   7.300  28.166  1.00  9.26           O
ATOM   4580  CB AARG A 241      22.784   6.394  30.303  0.72 10.35           C
ATOM   4581  CB BARG A 241      22.644   6.330  30.341  0.28 10.56           C
ATOM   4582  CG AARG A 241      23.903   6.282  31.351  0.72  9.94           C
ATOM   4583  CG BARG A 241      24.060   6.108  30.846  0.28 17.81           C
ATOM   4584  CD AARG A 241      24.368   4.844  31.545  0.72 10.93           C
ATOM   4585  CD BARG A 241      24.686   4.868  30.238  0.28 15.76           C
ATOM   4586  NE AARG A 241      25.563   4.795  32.372  0.72 12.09           N
ATOM   4587  NE BARG A 241      25.888   5.106  29.417  0.28 23.18           N
ATOM   4588  CZ AARG A 241      26.788   5.035  31.856  0.72 13.21           C
ATOM   4589  CZ BARG A 241      25.733   4.968  28.089  0.28  9.03           C
ATOM   4590  NH1AARG A 241      27.006   5.260  30.559  0.72 15.72           N
ATOM   4591  NH2AARG A 241      27.730   4.991  32.759  0.72 21.24           N
ATOM   4592  NH1BARG A 241      26.680   5.131  27.219  0.28 35.17           N
ATOM   4593  NH2BARG A 241      24.488   4.620  27.908  0.28 15.62           N
ATOM   4594  H   ARG A 241      21.999   8.685  32.088  1.00 10.31           H
ATOM   4595  HA AARG A 241      22.917   8.409  30.146  1.00 10.88           H
ATOM   4596 1HB AARG A 241      22.093   5.743  30.501  0.72 12.42           H
ATOM   4597 2HB AARG A 241      23.145   6.190  29.426  0.72 12.42           H
ATOM   4598 1HB BARG A 241      22.036   5.836  30.913  0.28 12.67           H
ATOM   4599 2HB BARG A 241      22.576   5.953  29.450  0.28 12.67           H
ATOM   4600 1HG AARG A 241      24.656   6.825  31.072  0.72 11.92           H
ATOM   4601 2HG AARG A 241      23.582   6.630  32.197  0.72 11.92           H
ATOM   4602 1HG BARG A 241      24.602   6.881  30.627  0.28 21.37           H
ATOM   4603 2HG BARG A 241      24.045   6.018  31.812  0.28 21.37           H
ATOM   4604 1HD AARG A 241      23.661   4.330  31.966  0.72 13.11           H
ATOM   4605 2HD AARG A 241      24.556   4.446  30.681  0.72 13.11           H
ATOM   4606  HE AARG A 241      25.488   4.609  33.209  0.72 14.51           H
ATOM   4607 1HH1AARG A 241      27.807   5.388  30.274  0.72 18.87           H
ATOM   4608 2HH1AARG A 241      26.346   5.277  30.009  0.72 18.87           H
ATOM   4609 1HH2AARG A 241      28.551   5.112  32.531  0.72 25.48           H
ATOM   4610 2HH2AARG A 241      27.530   4.842  33.582  0.72 25.48           H
ATOM   4611  N   GLY A 242      20.398   9.072  29.270  1.00  8.05           N
ATOM   4612  CA  GLY A 242      19.488   9.410  28.202  1.00  8.50           C
ATOM   4613  C   GLY A 242      18.269   8.533  28.094  1.00  7.47           C
ATOM   4614  O  AGLY A 242      17.483   8.708  27.141  0.63  8.06           O
ATOM   4615  O  BGLY A 242      17.525   8.585  27.109  0.37  7.50           O
ATOM   4616  H   GLY A 242      20.422   9.553  29.982  1.00  9.66           H
ATOM   4617 1HA  GLY A 242      19.197  10.327  28.325  1.00 10.20           H
ATOM   4618 2HA  GLY A 242      19.971   9.367  27.362  1.00 10.20           H
ATOM   4619  N  ASER A 243      18.078   7.601  28.997  0.63  7.55           N
ATOM   4620  N  BSER A 243      18.029   7.709  29.094  0.37  6.70           N
ATOM   4621  CA ASER A 243      16.969   6.659  28.891  0.63  6.85           C
ATOM   4622  CA BSER A 243      16.910   6.781  28.973  0.37  7.14           C
ATOM   4623  C  ASER A 243      15.618   7.378  29.001  0.63  7.20           C
ATOM   4624  C  BSER A 243      15.579   7.522  29.010  0.37  5.75           C
ATOM   4625  O  ASER A 243      15.464   8.270  29.830  0.63  7.73           O
ATOM   4626  O  BSER A 243      15.350   8.476  29.748  0.37  5.68           O
ATOM   4627  CB ASER A 243      17.109   5.547  29.917  0.63  7.53           C
ATOM   4628  CB BSER A 243      17.041   5.711  30.054  0.37  6.91           C
ATOM   4629  OG ASER A 243      17.133   5.999  31.271  0.63  7.40           O
ATOM   4630  OG BSER A 243      18.275   5.016  29.931  0.37  8.27           O
ATOM   4631  H  ASER A 243      18.617   7.545  29.664  0.63  9.06           H
ATOM   4632  H  BSER A 243      18.520   7.717  29.800  0.37  8.04           H
ATOM   4633  HA ASER A 243      17.013   6.248  28.002  0.63  8.22           H
ATOM   4634 1HB ASER A 243      16.369   4.928  29.809  0.63  7.53           H
ATOM   4635 2HB ASER A 243      17.928   5.059  29.738  0.63  9.04           H
ATOM   4636  HA BSER A 243      16.982   6.338  28.102  0.37  8.57           H
ATOM   4637 1HB BSER A 243      16.990   6.126  30.929  0.37  8.29           H
ATOM   4638 2HB BSER A 243      16.307   5.081  29.976  0.37  6.91           H
ATOM   4639  HG ASER A 243      17.597   6.674  31.325  0.63 11.09           H
ATOM   4640  HG BSER A 243      18.871   5.453  30.286  0.37 12.41           H
ATOM   4641  N   ARG A 244      14.684   6.997  28.153  1.00  6.66           N
ATOM   4642  CA  ARG A 244      13.379   7.613  28.044  1.00  6.69           C
ATOM   4643  C   ARG A 244      12.434   6.593  27.429  1.00  6.62           C
ATOM   4644  O   ARG A 244      12.842   5.815  26.586  1.00  7.39           O
ATOM   4645  CB  ARG A 244      13.451   8.862  27.133  1.00  7.42           C
ATOM   4646  CG  ARG A 244      12.225   9.771  27.179  1.00  7.67           C
ATOM   4647  CD  ARG A 244      12.154  10.577  28.438  1.00  8.02           C
ATOM   4648  NE  ARG A 244      11.060  11.537  28.458  1.00  8.35           N
ATOM   4649  CZ  ARG A 244      10.119  11.636  29.374  1.00  7.66           C
ATOM   4650  NH1 ARG A 244       9.866  10.642  30.229  1.00  8.49           N
ATOM   4651  NH2 ARG A 244       9.383  12.718  29.376  1.00  8.83           N
ATOM   4652  H  AARG A 244      14.861   6.338  27.630  1.00  7.99           H
ATOM   4653  HA  ARG A 244      13.058   7.870  28.933  1.00  8.03           H
ATOM   4654 1HB  ARG A 244      14.229   9.382  27.385  1.00  8.90           H
ATOM   4655 2HB  ARG A 244      13.581   8.567  26.218  1.00  8.90           H
ATOM   4656 1HG  ARG A 244      12.248  10.372  26.418  1.00  9.21           H
ATOM   4657 2HG  ARG A 244      11.425   9.228  27.105  1.00  9.21           H
ATOM   4658 1HD  ARG A 244      12.056   9.974  29.191  1.00  9.62           H
ATOM   4659 2HD  ARG A 244      12.991  11.055  28.550  1.00  9.62           H
ATOM   4660  HE  ARG A 244      11.024  12.096  27.806  1.00 10.01           H
ATOM   4661 1HH1 ARG A 244       9.215  10.711  30.786  1.00 10.19           H
ATOM   4662 2HH1 ARG A 244      10.353   9.934  30.221  1.00 10.19           H
ATOM   4663 1HH2 ARG A 244       9.522  13.334  28.793  1.00 10.60           H
ATOM   4664 2HH2 ARG A 244       8.760  12.812  29.962  1.00 10.60           H
ATOM   4665  N   GLY A 245      11.158   6.623  27.818  1.00  6.57           N
ATOM   4666  CA  GLY A 245      10.238   5.689  27.209  1.00  7.00           C
ATOM   4667  C   GLY A 245       8.807   5.995  27.576  1.00  6.24           C
ATOM   4668  O   GLY A 245       8.508   6.838  28.418  1.00  6.67           O
ATOM   4669  H   GLY A 245      10.891   7.182  28.414  1.00  7.89           H
ATOM   4670 1HA  GLY A 245      10.336   5.725  26.244  1.00  8.40           H
ATOM   4671 2HA  GLY A 245      10.456   4.789  27.497  1.00  8.40           H
ATOM   4672  N   ILE A 246       7.915   5.245  26.919  1.00  6.31           N
ATOM   4673  CA  ILE A 246       6.494   5.339  27.213  1.00  6.11           C
ATOM   4674  C   ILE A 246       5.835   4.024  26.803  1.00  6.12           C
ATOM   4675  O   ILE A 246       6.201   3.402  25.805  1.00  6.73           O
ATOM   4676  CB  ILE A 246       5.835   6.539  26.487  1.00  6.73           C
ATOM   4677  CG1 ILE A 246       4.393   6.726  26.920  1.00  7.37           C
ATOM   4678  CG2 ILE A 246       6.015   6.469  24.981  1.00  8.14           C
ATOM   4679  CD1 ILE A 246       3.817   8.098  26.588  1.00  7.93           C
ATOM   4680  H   ILE A 246       8.186   4.699  26.313  1.00  7.57           H
ATOM   4681  HA  ILE A 246       6.381   5.457  28.180  1.00  6.11           H
ATOM   4682  HB  ILE A 246       6.317   7.339  26.784  1.00  8.08           H
ATOM   4683 1HG1 ILE A 246       3.848   6.047  26.491  1.00  8.85           H
ATOM   4684 2HG1 ILE A 246       4.335   6.587  27.878  1.00  8.85           H
ATOM   4685 1HG2 ILE A 246       5.520   5.722  24.634  1.00  9.77           H
ATOM   4686 2HG2 ILE A 246       6.946   6.359  24.775  1.00  9.77           H
ATOM   4687 3HG2 ILE A 246       5.692   7.280  24.582  1.00  9.77           H
ATOM   4688 1HD1 ILE A 246       4.317   8.775  27.050  1.00 11.89           H
ATOM   4689 2HD1 ILE A 246       2.898   8.135  26.864  1.00 11.89           H
ATOM   4690 3HD1 ILE A 246       3.873   8.249  25.642  1.00 11.89           H
ATOM   4691  N   ILE A 247       4.828   3.653  27.585  1.00  6.05           N
ATOM   4692  CA  ILE A 247       3.900   2.576  27.238  1.00  6.12           C
ATOM   4693  C   ILE A 247       2.501   3.208  27.177  1.00  6.32           C
ATOM   4694  O   ILE A 247       2.176   4.081  27.984  1.00  6.66           O
ATOM   4695  CB  ILE A 247       3.974   1.396  28.227  1.00  6.49           C
ATOM   4696  CG1 ILE A 247       3.377   1.720  29.589  1.00  7.87           C
ATOM   4697  CG2 ILE A 247       5.407   0.913  28.345  1.00  7.05           C
ATOM   4698  CD1 ILE A 247       3.394   0.556  30.577  1.00  8.37           C
ATOM   4699  H   ILE A 247       4.716   4.065  28.331  1.00  7.25           H
ATOM   4700  HA  ILE A 247       4.129   2.246  26.344  1.00  7.34           H
ATOM   4701  HB  ILE A 247       3.449   0.661  27.845  1.00  7.79           H
ATOM   4702 1HG1 ILE A 247       3.868   2.462  29.974  1.00  9.44           H
ATOM   4703 2HG1 ILE A 247       2.459   2.008  29.465  1.00  9.44           H
ATOM   4704 1HG2 ILE A 247       5.941   1.595  28.758  1.00  8.47           H
ATOM   4705 2HG2 ILE A 247       5.753   0.720  27.471  1.00  8.47           H
ATOM   4706 3HG2 ILE A 247       5.433   0.117  28.882  1.00  8.47           H
ATOM   4707 1HD1 ILE A 247       2.997  -0.217  30.169  1.00 12.56           H
ATOM   4708 2HD1 ILE A 247       2.894   0.795  31.362  1.00 12.56           H
ATOM   4709 3HD1 ILE A 247       4.301   0.359  30.824  1.00 12.56           H
ATOM   4710  N   ALA A 248       1.670   2.731  26.240  1.00  6.52           N
ATOM   4711  CA  ALA A 248       0.359   3.354  26.089  1.00  6.71           C
ATOM   4712  C   ALA A 248      -0.606   2.410  25.419  1.00  6.71           C
ATOM   4713  O   ALA A 248      -0.244   1.609  24.556  1.00  7.61           O
ATOM   4714  CB  ALA A 248       0.468   4.616  25.238  1.00  7.70           C
ATOM   4715  H   ALA A 248       1.904   2.073  25.739  1.00  7.83           H
ATOM   4716  HA  ALA A 248       0.013   3.592  26.974  1.00  8.05           H
ATOM   4717 1HB  ALA A 248       1.098   5.219  25.639  1.00 11.55           H
ATOM   4718 2HB  ALA A 248      -0.391   5.041  25.183  1.00 11.55           H
ATOM   4719 3HB  ALA A 248       0.766   4.383  24.355  1.00 11.55           H
ATOM   4720  N   ALA A 249      -1.882   2.581  25.790  1.00  6.83           N
ATOM   4721  CA  ALA A 249      -3.017   2.044  25.067  1.00  7.13           C
ATOM   4722  C   ALA A 249      -3.800   3.254  24.549  1.00  6.99           C
ATOM   4723  O   ALA A 249      -4.126   4.135  25.326  1.00  7.99           O
ATOM   4724  CB  ALA A 249      -3.893   1.181  25.966  1.00  8.56           C
ATOM   4725  H   ALA A 249      -2.037   3.038  26.502  1.00  8.20           H
ATOM   4726  HA  ALA A 249      -2.700   1.510  24.309  1.00  7.13           H
ATOM   4727 1HB  ALA A 249      -3.352   0.513  26.394  1.00 12.84           H
ATOM   4728 2HB  ALA A 249      -4.571   0.754  25.438  1.00 12.84           H
ATOM   4729 3HB  ALA A 249      -4.308   1.733  26.633  1.00 12.84           H
ATOM   4730  N   LEU A 250      -4.104   3.279  23.257  1.00  7.07           N
ATOM   4731  CA  LEU A 250      -4.726   4.464  22.672  1.00  6.97           C
ATOM   4732  C   LEU A 250      -5.629   4.057  21.523  1.00  6.95           C
ATOM   4733  O   LEU A 250      -5.510   2.966  20.956  1.00  7.26           O
ATOM   4734  CB  LEU A 250      -3.687   5.527  22.222  1.00  7.28           C
ATOM   4735  CG  LEU A 250      -2.930   5.284  20.933  1.00  8.31           C
ATOM   4736  CD1 LEU A 250      -2.067   6.506  20.590  1.00 10.51           C
ATOM   4737  CD2 LEU A 250      -2.076   4.040  20.923  1.00  9.34           C
ATOM   4738  H   LEU A 250      -3.934   2.595  22.763  1.00  7.07           H
ATOM   4739  HA  LEU A 250      -5.290   4.874  23.361  1.00  8.37           H
ATOM   4740 1HB  LEU A 250      -4.148   6.376  22.139  1.00  8.73           H
ATOM   4741 2HB  LEU A 250      -3.035   5.624  22.934  1.00  7.28           H
ATOM   4742  HG  LEU A 250      -3.595   5.188  20.219  1.00  9.97           H
ATOM   4743 1HD1 LEU A 250      -1.274   6.499  21.131  1.00 15.77           H
ATOM   4744 2HD1 LEU A 250      -2.565   7.308  20.763  1.00 15.77           H
ATOM   4745 3HD1 LEU A 250      -1.822   6.474  19.663  1.00 15.77           H
ATOM   4746 1HD2 LEU A 250      -1.414   4.101  21.614  1.00 14.01           H
ATOM   4747 2HD2 LEU A 250      -1.643   3.958  20.070  1.00 14.01           H
ATOM   4748 3HD2 LEU A 250      -2.630   3.271  21.076  1.00 14.01           H
ATOM   4749  N   GLY A 251      -6.545   4.959  21.167  1.00  7.23           N
ATOM   4750  CA  GLY A 251      -7.377   4.723  19.988  1.00  7.51           C
ATOM   4751  C   GLY A 251      -8.442   5.794  19.847  1.00  7.34           C
ATOM   4752  O  AGLY A 251      -8.595   6.647  20.721  0.62  7.23           O
ATOM   4753  O  BGLY A 251      -8.718   6.645  20.671  0.38  8.54           O
ATOM   4754  H   GLY A 251      -6.646   5.677  21.630  1.00  8.68           H
ATOM   4755 1HA  GLY A 251      -6.818   4.719  19.195  1.00  7.51           H
ATOM   4756 2HA  GLY A 251      -7.800   3.854  20.061  1.00  9.01           H
ATOM   4757  N  APRO A 252      -9.157   5.713  18.737  0.62  7.43           N
ATOM   4758  N  BPRO A 252      -9.112   5.768  18.654  0.38  9.41           N
ATOM   4759  CA APRO A 252     -10.067   6.780  18.508  0.62  8.69           C
ATOM   4760  CA BPRO A 252     -10.156   6.706  18.250  0.38  7.06           C
ATOM   4761  C  APRO A 252     -11.399   6.634  19.288  0.62  7.17           C
ATOM   4762  C  BPRO A 252     -11.487   6.538  19.003  0.38 11.03           C
ATOM   4763  O  APRO A 252     -11.726   5.594  19.869  0.62  8.64           O
ATOM   4764  O  BPRO A 252     -11.746   5.500  19.587  0.38  9.75           O
ATOM   4765  CB APRO A 252     -10.447   6.525  17.000  0.62  9.38           C
ATOM   4766  CB BPRO A 252     -10.358   6.408  16.744  0.38  9.84           C
ATOM   4767  CG APRO A 252     -10.214   5.049  16.760  0.62  9.72           C
ATOM   4768  CG BPRO A 252      -9.848   5.010  16.535  0.38 11.34           C
ATOM   4769  CD APRO A 252      -9.036   4.730  17.627  0.62  9.34           C
ATOM   4770  CD BPRO A 252      -8.779   4.824  17.555  0.38  9.25           C
ATOM   4771  HA APRO A 252      -9.652   7.657  18.642  0.62 10.43           H
ATOM   4772 1HB APRO A 252     -11.376   6.754  16.839  0.62 11.26           H
ATOM   4773 2HB APRO A 252      -9.889   7.058  16.412  0.62 11.26           H
ATOM   4774  HA BPRO A 252      -9.831   7.624  18.361  0.38  8.47           H
ATOM   4775 1HB BPRO A 252     -11.296   6.468  16.507  0.38 11.81           H
ATOM   4776 2HB BPRO A 252      -9.858   7.038  16.202  0.38 11.81           H
ATOM   4777 1HG APRO A 252     -10.989   4.527  17.021  0.62 11.67           H
ATOM   4778 2HG APRO A 252     -10.015   4.875  15.826  0.62 11.67           H
ATOM   4779 1HG BPRO A 252     -10.559   4.363  16.663  0.38 13.61           H
ATOM   4780 2HG BPRO A 252      -9.489   4.906  15.640  0.38 13.61           H
ATOM   4781 1HD APRO A 252      -9.082   3.820  17.960  0.62 11.20           H
ATOM   4782 2HD APRO A 252      -8.203   4.849  17.144  0.62 11.20           H
ATOM   4783 1HD BPRO A 252      -8.771   3.910  17.879  0.38 11.10           H
ATOM   4784 2HD BPRO A 252      -7.909   5.030  17.179  0.38  9.25           H
TER    4785      PRO A 252 
ATOM   4786  N  AASP A 254     -12.166   7.719  19.274  0.62  7.48           N
ATOM   4787  N  BASP A 254     -12.301   7.588  18.959  0.38 15.15           N
ATOM   4788  CA AASP A 254     -13.443   7.792  19.928  0.62 10.74           C
ATOM   4789  CA BASP A 254     -13.602   7.570  19.628  0.38  7.69           C
ATOM   4790  C  AASP A 254     -13.601   7.171  21.265  0.62  9.01           C
ATOM   4791  C  BASP A 254     -13.615   7.023  21.011  0.38  9.14           C
ATOM   4792  O  AASP A 254     -14.491   6.369  21.602  0.62  9.24           O
ATOM   4793  O  BASP A 254     -14.562   6.329  21.425  0.38 15.45           O
ATOM   4794  CB AASP A 254     -14.491   7.107  18.965  0.62 11.20           C
ATOM   4795  CB BASP A 254     -14.449   6.731  18.666  0.38 12.77           C
ATOM   4796  CG AASP A 254     -14.710   7.884  17.678  0.62 15.37           C
ATOM   4797  CG BASP A 254     -14.380   7.384  17.286  0.38 19.13           C
ATOM   4798  OD1AASP A 254     -14.706   7.241  16.592  0.62 19.46           O
ATOM   4799  OD2AASP A 254     -14.870   9.133  17.755  0.62 17.42           O
ATOM   4800  OD1BASP A 254     -14.422   6.601  16.300  0.38 31.09           O
ATOM   4801  OD2BASP A 254     -14.287   8.643  17.176  0.38 13.42           O
ATOM   4802  H  AASP A 254     -11.884   8.413  18.852  0.62  8.98           H
ATOM   4803 1HB AASP A 254     -14.182   6.214  18.746  0.62 13.45           H
ATOM   4804 2HB AASP A 254     -15.338   7.021  19.430  0.62 13.45           H
ATOM   4805 1HB BASP A 254     -14.106   5.825  18.623  0.38 15.32           H
ATOM   4806 2HB BASP A 254     -15.368   6.697  18.973  0.38 15.32           H
ATOM   4807  N  AGLY A 255     -12.655   7.589  22.073  0.62  7.68           N
ATOM   4808  N  BGLY A 255     -12.557   7.332  21.771  0.38 12.34           N
ATOM   4809  CA AGLY A 255     -12.723   7.310  23.467  0.62  8.48           C
ATOM   4810  CA BGLY A 255     -12.719   7.067  23.176  0.38 12.03           C
ATOM   4811  C  AGLY A 255     -12.428   5.911  23.920  0.62  8.17           C
ATOM   4812  C  BGLY A 255     -12.399   5.683  23.650  0.38 10.42           C
ATOM   4813  O  AGLY A 255     -12.608   5.631  25.101  0.62  8.92           O
ATOM   4814  O  BGLY A 255     -12.660   5.355  24.816  0.38 14.97           O
ATOM   4815  H  AGLY A 255     -11.991   8.034  21.758  0.62  9.22           H
ATOM   4816 1HA AGLY A 255     -12.105   7.905  23.920  0.62 10.17           H
ATOM   4817 2HA AGLY A 255     -13.615   7.538  23.773  0.62 10.17           H
ATOM   4818  N  ALYS A 256     -11.956   5.060  22.996  0.62  7.61           N
ATOM   4819  N  BLYS A 256     -11.820   4.864  22.753  0.38 10.81           N
ATOM   4820  CA ALYS A 256     -11.754   3.664  23.289  0.62  9.55           C
ATOM   4821  CA BLYS A 256     -11.546   3.504  23.173  0.38 10.74           C
ATOM   4822  C  ALYS A 256     -10.371   3.278  22.856  0.62  7.89           C
ATOM   4823  C  BLYS A 256     -10.205   3.055  22.621  0.38  9.72           C
ATOM   4824  O  ALYS A 256      -9.984   3.603  21.745  0.62 10.40           O
ATOM   4825  O  BLYS A 256      -9.916   3.326  21.473  0.38  9.08           O
ATOM   4826  CB ALYS A 256     -12.815   2.824  22.528  0.62 11.23           C
ATOM   4827  CB BLYS A 256     -12.591   2.498  22.679  0.38 13.85           C
ATOM   4828  CG ALYS A 256     -12.711   1.339  22.659  0.62 13.51           C
ATOM   4829  CG BLYS A 256     -14.008   2.781  23.171  0.38 13.50           C
ATOM   4830  CD ALYS A 256     -13.960   0.603  22.145  0.62 17.41           C
ATOM   4831  CD BLYS A 256     -14.837   1.551  22.779  0.38 18.10           C
ATOM   4832  CE ALYS A 256     -13.720  -0.925  22.188  0.62 28.53           C
ATOM   4833  CE BLYS A 256     -16.132   1.451  23.540  0.38 26.49           C
ATOM   4834  NZ ALYS A 256     -12.276  -1.147  21.769  0.62 52.68           N
ATOM   4835  NZ BLYS A 256     -16.174   1.754  24.994  0.38 14.48           N
ATOM   4836  H  ALYS A 256     -11.769   5.355  22.210  0.62  9.13           H
ATOM   4837  H  BLYS A 256     -11.620   5.137  21.962  0.38 12.97           H
ATOM   4838  HA ALYS A 256     -11.849   3.514  24.253  0.62 11.45           H
ATOM   4839 1HB ALYS A 256     -13.694   3.095  22.837  0.62 13.47           H
ATOM   4840 2HB ALYS A 256     -12.759   3.049  21.586  0.62 13.47           H
ATOM   4841  HA BLYS A 256     -11.513   3.474  24.152  0.38 12.89           H
ATOM   4842 1HB BLYS A 256     -12.592   2.500  21.709  0.38 16.62           H
ATOM   4843 2HB BLYS A 256     -12.332   1.610  22.970  0.38 16.62           H
ATOM   4844  N  APRO A 257      -9.576   2.628  23.708  0.62  7.89           N
ATOM   4845  N  BPRO A 257      -9.414   2.353  23.425  0.38  8.00           N
ATOM   4846  CA APRO A 257      -8.270   2.187  23.203  0.62  7.61           C
ATOM   4847  CA BPRO A 257      -8.110   1.900  22.932  0.38  8.89           C
ATOM   4848  C  APRO A 257      -8.431   1.011  22.266  0.62  7.33           C
ATOM   4849  C  BPRO A 257      -8.313   0.806  21.921  0.38  7.47           C
ATOM   4850  O  APRO A 257      -9.244   0.096  22.436  0.62  8.03           O
ATOM   4851  O  BPRO A 257      -9.177  -0.069  21.983  0.38 10.91           O
ATOM   4852  CB APRO A 257      -7.529   1.746  24.482  0.62  8.53           C
ATOM   4853  CB BPRO A 257      -7.466   1.375  24.217  0.38  8.75           C
ATOM   4854  CG APRO A 257      -8.635   1.295  25.425  0.62  8.93           C
ATOM   4855  CG BPRO A 257      -8.597   0.957  25.121  0.38 10.23           C
ATOM   4856  CD APRO A 257      -9.807   2.209  25.090  0.62  8.21           C
ATOM   4857  CD BPRO A 257      -9.714   1.913  24.782  0.38 11.23           C
ATOM   4858  HA APRO A 257      -7.798   2.924  22.762  0.62  9.14           H
ATOM   4859 1HB APRO A 257      -6.918   1.017  24.294  0.62 10.23           H
ATOM   4860 2HB APRO A 257      -7.029   2.484  24.864  0.62 10.23           H
ATOM   4861  HA BPRO A 257      -7.595   2.643  22.554  0.38  8.89           H
ATOM   4862 1HB BPRO A 257      -6.890   0.619  24.023  0.38 10.49           H
ATOM   4863 2HB BPRO A 257      -6.934   2.069  24.638  0.38 10.49           H
ATOM   4864 1HG APRO A 257      -8.865   0.366  25.270  0.62 10.72           H
ATOM   4865 2HG APRO A 257      -8.366   1.403  26.351  0.62 10.72           H
ATOM   4866 1HG BPRO A 257      -8.861   0.040  24.945  0.38 12.28           H
ATOM   4867 2HG BPRO A 257      -8.343   1.038  26.054  0.38 12.28           H
ATOM   4868 1HD APRO A 257     -10.648   1.732  25.169  0.62  9.85           H
ATOM   4869 2HD APRO A 257      -9.825   2.976  25.683  0.62  9.85           H
ATOM   4870 1HD BPRO A 257     -10.574   1.467  24.818  0.38 13.47           H
ATOM   4871 2HD BPRO A 257      -9.723   2.665  25.395  0.38 13.47           H
ATOM   4872  N  ASER A 258      -7.562   0.932  21.268  0.62  7.39           N
ATOM   4873  N  BSER A 258      -7.409   0.789  20.933  0.38  7.73           N
ATOM   4874  CA ASER A 258      -7.528  -0.160  20.315  0.62  7.52           C
ATOM   4875  CA BSER A 258      -7.352  -0.332  19.997  0.38  7.64           C
ATOM   4876  C  ASER A 258      -6.134  -0.628  19.932  0.62  6.45           C
ATOM   4877  C  BSER A 258      -5.958  -0.844  19.677  0.38  7.36           C
ATOM   4878  O  ASER A 258      -5.991  -1.679  19.299  0.62  7.32           O
ATOM   4879  O  BSER A 258      -5.864  -1.895  19.044  0.38  8.10           O
ATOM   4880  CB ASER A 258      -8.306   0.162  19.040  0.62  8.95           C
ATOM   4881  CB BSER A 258      -8.136   0.015  18.728  0.38 12.05           C
ATOM   4882  OG ASER A 258      -7.739   1.231  18.365  0.62 10.65           O
ATOM   4883  OG BSER A 258      -7.496   1.083  18.087  0.38 12.75           O
ATOM   4884  H  ASER A 258      -6.985   1.564  21.181  0.62  8.86           H
ATOM   4885  H  BSER A 258      -6.858   1.444  20.849  0.38  9.27           H
ATOM   4886  HA ASER A 258      -7.978  -0.921  20.739  0.62  9.02           H
ATOM   4887 1HB ASER A 258      -8.313  -0.617  18.461  0.62 10.74           H
ATOM   4888 2HB ASER A 258      -9.225   0.375  19.267  0.62 10.74           H
ATOM   4889  HA BSER A 258      -7.829  -1.075  20.423  0.38  9.17           H
ATOM   4890 1HB BSER A 258      -8.169  -0.754  18.138  0.38 14.46           H
ATOM   4891 2HB BSER A 258      -9.045   0.263  18.958  0.38 14.46           H
ATOM   4892  N  AARG A 259      -5.049   0.051  20.330  0.62  6.20           N
ATOM   4893  N  BARG A 259      -4.898  -0.175  20.135  0.38  7.87           N
ATOM   4894  CA AARG A 259      -3.705  -0.407  20.098  0.62  6.08           C
ATOM   4895  CA BARG A 259      -3.530  -0.558  19.886  0.38  7.88           C
ATOM   4896  C  AARG A 259      -2.883  -0.078  21.346  0.62  5.92           C
ATOM   4897  C  BARG A 259      -2.723  -0.281  21.147  0.38  6.80           C
ATOM   4898  O  AARG A 259      -3.255   0.809  22.103  0.62  6.61           O
ATOM   4899  O  BARG A 259      -2.960   0.644  21.904  0.38  7.27           O
ATOM   4900  CB AARG A 259      -3.067   0.231  18.877  0.62  6.75           C
ATOM   4901  CB BARG A 259      -2.931   0.174  18.682  0.38  7.84           C
ATOM   4902  CG AARG A 259      -3.854  -0.029  17.604  0.62  7.36           C
ATOM   4903  CG BARG A 259      -3.700  -0.071  17.388  0.38  9.56           C
ATOM   4904  CD AARG A 259      -3.170   0.547  16.367  0.62  7.32           C
ATOM   4905  CD BARG A 259      -3.009   0.468  16.153  0.38 11.67           C
ATOM   4906  NE AARG A 259      -4.125   0.379  15.261  0.62  8.31           N
ATOM   4907  NE BARG A 259      -4.044   0.609  15.116  0.38 10.65           N
ATOM   4908  CZ AARG A 259      -3.884   0.844  14.047  0.62  9.03           C
ATOM   4909  CZ BARG A 259      -3.739   1.020  13.890  0.38 10.13           C
ATOM   4910  NH1AARG A 259      -2.770   1.407  13.692  0.62  8.49           N
ATOM   4911  NH2AARG A 259      -4.829   0.703  13.097  0.62  9.38           N
ATOM   4912  NH1BARG A 259      -2.492   1.269  13.609  0.38 12.12           N
ATOM   4913  NH2BARG A 259      -4.696   1.147  12.967  0.38 12.60           N
ATOM   4914  H  AARG A 259      -5.162   0.797  20.743  0.62  7.44           H
ATOM   4915  H  BARG A 259      -5.039   0.528  20.608  0.38  9.45           H
ATOM   4916  HA AARG A 259      -3.719  -1.379  19.975  0.62  7.30           H
ATOM   4917 1HB AARG A 259      -2.999   1.189  19.019  0.62  6.75           H
ATOM   4918 2HB AARG A 259      -2.168  -0.117  18.771  0.62  8.10           H
ATOM   4919  HA BARG A 259      -3.505  -1.521  19.707  0.38  9.45           H
ATOM   4920 1HB BARG A 259      -2.920   1.127  18.866  0.38  9.40           H
ATOM   4921 2HB BARG A 259      -2.013  -0.114  18.562  0.38  9.40           H
ATOM   4922 1HG AARG A 259      -3.964  -0.985  17.489  0.62  8.83           H
ATOM   4923 2HG AARG A 259      -4.736   0.364  17.690  0.62  8.83           H
ATOM   4924 1HG BARG A 259      -3.833  -1.026  17.280  0.38 11.47           H
ATOM   4925 2HG BARG A 259      -4.575   0.342  17.462  0.38 11.47           H
ATOM   4926 1HD AARG A 259      -2.963   1.485  16.498  0.62  8.78           H
ATOM   4927 2HD AARG A 259      -2.346   0.070  16.180  0.62  8.78           H
ATOM   4928 1HD BARG A 259      -2.601   1.328  16.342  0.38 14.01           H
ATOM   4929 2HD BARG A 259      -2.318  -0.144  15.858  0.38 14.01           H
ATOM   4930  HE AARG A 259      -4.864  -0.036  15.409  0.62  9.98           H
ATOM   4931  HE BARG A 259      -4.861   0.423  15.308  0.38 12.79           H
ATOM   4932 1HH1AARG A 259      -2.133   1.495  14.262  0.62 10.19           H
ATOM   4933 2HH1AARG A 259      -2.670   1.691  12.887  0.62 10.19           H
ATOM   4934 1HH2AARG A 259      -4.679   0.981  12.297  0.62 11.26           H
ATOM   4935 2HH2AARG A 259      -5.582   0.335  13.291  0.62 11.26           H
ATOM   4936 1HH1BARG A 259      -1.886   1.167  14.212  0.38 14.54           H
ATOM   4937 2HH1BARG A 259      -2.273   1.536  12.821  0.38 14.54           H
ATOM   4938 1HH2BARG A 259      -4.493   1.398  12.170  0.38 15.12           H
ATOM   4939 2HH2BARG A 259      -5.514   0.979  13.170  0.38 15.12           H
ATOM   4940  N  AILE A 260      -1.779  -0.776  21.465  0.62  6.81           N
ATOM   4941  N  BILE A 260      -1.694  -1.066  21.386  0.38  5.91           N
ATOM   4942  CA AILE A 260      -0.698  -0.493  22.392  0.62  6.70           C
ATOM   4943  CA BILE A 260      -0.674  -0.817  22.389  0.38  6.92           C
ATOM   4944  C  AILE A 260       0.551  -0.110  21.637  0.62  7.00           C
ATOM   4945  C  BILE A 260       0.503  -0.205  21.623  0.38  8.10           C
ATOM   4946  O  AILE A 260       0.944  -0.752  20.643  0.62  7.50           O
ATOM   4947  O  BILE A 260       0.815  -0.648  20.514  0.38  8.05           O
ATOM   4948  CB AILE A 260      -0.411  -1.703  23.313  0.62  6.84           C
ATOM   4949  CB BILE A 260      -0.301  -2.116  23.112  0.38  7.55           C
ATOM   4950  CG1AILE A 260      -1.507  -1.796  24.359  0.62  7.66           C
ATOM   4951  CG2AILE A 260       1.017  -1.682  23.914  0.62  7.85           C
ATOM   4952  CG1BILE A 260      -1.429  -2.768  23.936  0.38 10.01           C
ATOM   4953  CG2BILE A 260       0.908  -1.902  24.026  0.38  9.29           C
ATOM   4954  CD1AILE A 260      -1.509  -3.107  25.146  0.62  9.18           C
ATOM   4955  CD1BILE A 260      -1.903  -1.998  25.116  0.38 12.43           C
ATOM   4956  H  AILE A 260      -1.687  -1.459  20.951  0.62  8.18           H
ATOM   4957  H  BILE A 260      -1.621  -1.780  20.912  0.38  7.09           H
ATOM   4958  HA AILE A 260      -0.964   0.265  22.953  0.62  8.04           H
ATOM   4959  HB AILE A 260      -0.475  -2.508  22.757  0.62  8.21           H
ATOM   4960  HA BILE A 260      -1.011  -0.167  23.040  0.38  8.31           H
ATOM   4961  HB BILE A 260      -0.034  -2.763  22.425  0.38  9.07           H
ATOM   4962 1HG1AILE A 260      -1.407  -1.059  24.981  0.62  9.20           H
ATOM   4963 2HG1AILE A 260      -2.366  -1.695  23.920  0.62  9.20           H
ATOM   4964 1HG2AILE A 260       1.061  -1.022  24.610  0.62 11.77           H
ATOM   4965 2HG2AILE A 260       1.651  -1.464  23.227  0.62 11.77           H
ATOM   4966 3HG2AILE A 260       1.224  -2.545  24.279  0.62 11.77           H
ATOM   4967 1HG1BILE A 260      -2.186  -2.921  23.349  0.38 12.01           H
ATOM   4968 2HG1BILE A 260      -1.120  -3.635  24.243  0.38 12.01           H
ATOM   4969 1HG2BILE A 260       1.659  -1.615  23.501  0.38 13.94           H
ATOM   4970 2HG2BILE A 260       1.124  -2.725  24.470  0.38 13.94           H
ATOM   4971 3HG2BILE A 260       0.700  -1.231  24.680  0.38 13.94           H
ATOM   4972 1HD1AILE A 260      -1.569  -3.846  24.537  0.62 13.78           H
ATOM   4973 2HD1AILE A 260      -2.262  -3.121  25.742  0.62 13.78           H
ATOM   4974 3HD1AILE A 260      -0.698  -3.176  25.654  0.62 13.78           H
ATOM   4975 1HD1BILE A 260      -1.420  -1.171  25.174  0.38 18.64           H
ATOM   4976 2HD1BILE A 260      -1.756  -2.511  25.914  0.38 18.64           H
ATOM   4977 3HD1BILE A 260      -2.841  -1.814  25.022  0.38 18.64           H
ATOM   4978  N  AVAL A 261       1.167   0.957  22.129  0.62  6.47           N
ATOM   4979  N  BVAL A 261       1.171   0.788  22.212  0.38  7.07           N
ATOM   4980  CA AVAL A 261       2.444   1.422  21.608  0.62  7.15           C
ATOM   4981  CA BVAL A 261       2.399   1.389  21.694  0.38  6.72           C
ATOM   4982  C  AVAL A 261       3.421   1.378  22.785  0.62  6.73           C
ATOM   4983  C  BVAL A 261       3.434   1.416  22.802  0.38  6.55           C
ATOM   4984  O  AVAL A 261       3.078   1.810  23.911  0.62  7.69           O
ATOM   4985  O  BVAL A 261       3.156   1.919  23.914  0.38  6.00           O
ATOM   4986  CB AVAL A 261       2.316   2.840  21.022  0.62  9.21           C
ATOM   4987  CB BVAL A 261       2.222   2.822  21.134  0.38  6.70           C
ATOM   4988  CG1AVAL A 261       3.656   3.440  20.668  0.62 10.67           C
ATOM   4989  CG2AVAL A 261       1.419   2.778  19.799  0.62  8.95           C
ATOM   4990  CG1BVAL A 261       3.548   3.531  20.882  0.38  6.33           C
ATOM   4991  CG2BVAL A 261       1.334   2.715  19.901  0.38 11.17           C
ATOM   4992  H  AVAL A 261       0.801   1.388  22.777  0.62  7.76           H
ATOM   4993  H  BVAL A 261       0.856   1.097  22.950  0.38  8.48           H
ATOM   4994  HA AVAL A 261       2.751   0.808  20.908  0.62  8.58           H
ATOM   4995  HB AVAL A 261       1.887   3.414  21.691  0.62 11.05           H
ATOM   4996  HA BVAL A 261       2.738   0.819  20.973  0.38  8.07           H
ATOM   4997  HB BVAL A 261       1.732   3.342  21.806  0.38  8.04           H
ATOM   4998 1HG1AVAL A 261       4.229   2.756  20.314  0.62 12.81           H
ATOM   4999 2HG1AVAL A 261       4.055   3.817  21.455  0.62 12.81           H
ATOM   5000 3HG1AVAL A 261       3.535   4.128  20.010  0.62 12.81           H
ATOM   5001 1HG2AVAL A 261       1.226   3.669  19.498  0.62 13.43           H
ATOM   5002 2HG2AVAL A 261       0.600   2.332  20.025  0.62 13.43           H
ATOM   5003 3HG2AVAL A 261       1.864   2.294  19.099  0.62 13.43           H
ATOM   5004 1HG1BVAL A 261       4.122   2.961  20.365  0.38  7.60           H
ATOM   5005 2HG1BVAL A 261       3.969   3.732  21.721  0.38  7.60           H
ATOM   5006 3HG1BVAL A 261       3.389   4.346  20.401  0.38  7.60           H
ATOM   5007 1HG2BVAL A 261       1.172   3.592  19.547  0.38 16.76           H
ATOM   5008 2HG2BVAL A 261       0.499   2.307  20.142  0.38 16.76           H
ATOM   5009 3HG2BVAL A 261       1.772   2.177  19.237  0.38 16.76           H
ATOM   5010  N   VAL A 262       4.626   0.899  22.517  1.00  6.37           N
ATOM   5011  CA  VAL A 262       5.738   0.938  23.448  1.00  6.33           C
ATOM   5012  C   VAL A 262       6.935   1.525  22.718  1.00  6.44           C
ATOM   5013  O   VAL A 262       7.263   1.077  21.622  1.00  7.07           O
ATOM   5014  CB  VAL A 262       6.064  -0.459  24.006  1.00  7.13           C
ATOM   5015  CG1 VAL A 262       7.327  -0.431  24.862  1.00  7.69           C
ATOM   5016  CG2 VAL A 262       4.890  -1.016  24.803  1.00  7.58           C
ATOM   5017  H  AVAL A 262       4.757   0.543  21.745  1.00  7.64           H
ATOM   5018  HA  VAL A 262       5.503   1.528  24.194  1.00  6.33           H
ATOM   5019  HB  VAL A 262       6.226  -1.058  23.248  1.00  8.56           H
ATOM   5020 1HG1 VAL A 262       7.237   0.240  25.543  1.00  9.23           H
ATOM   5021 2HG1 VAL A 262       8.084  -0.226  24.309  1.00  9.23           H
ATOM   5022 3HG1 VAL A 262       7.454  -1.289  25.273  1.00  9.23           H
ATOM   5023 1HG2 VAL A 262       5.098  -1.906  25.099  1.00 11.37           H
ATOM   5024 2HG2 VAL A 262       4.108  -1.039  24.247  1.00 11.37           H
ATOM   5025 3HG2 VAL A 262       4.726  -0.456  25.565  1.00 11.37           H
ATOM   5026  N   ILE A 263       7.550   2.558  23.327  1.00  6.44           N
ATOM   5027  CA  ILE A 263       8.752   3.172  22.791  1.00  6.57           C
ATOM   5028  C   ILE A 263       9.769   3.277  23.932  1.00  6.59           C
ATOM   5029  O   ILE A 263       9.454   3.796  24.984  1.00  7.21           O
ATOM   5030  CB  ILE A 263       8.477   4.594  22.229  1.00  7.16           C
ATOM   5031  CG1 ILE A 263       7.433   4.562  21.136  1.00  8.33           C
ATOM   5032  CG2 ILE A 263       9.782   5.230  21.747  1.00  8.87           C
ATOM   5033  CD1 ILE A 263       6.764   5.890  20.863  1.00  8.95           C
ATOM   5034  H   ILE A 263       7.219   2.864  24.060  1.00  7.73           H
ATOM   5035  HA  ILE A 263       9.118   2.606  22.080  1.00  7.88           H
ATOM   5036  HB  ILE A 263       8.128   5.144  22.962  1.00  8.59           H
ATOM   5037 1HG1 ILE A 263       7.852   4.253  20.318  1.00  9.99           H
ATOM   5038 2HG1 ILE A 263       6.752   3.916  21.378  1.00  9.99           H
ATOM   5039 1HG2 ILE A 263      10.253   4.608  21.188  1.00 10.64           H
ATOM   5040 2HG2 ILE A 263      10.327   5.455  22.505  1.00 10.64           H
ATOM   5041 3HG2 ILE A 263       9.585   6.025  21.247  1.00 10.64           H
ATOM   5042 1HD1 ILE A 263       6.357   6.215  21.669  1.00 13.42           H
ATOM   5043 2HD1 ILE A 263       6.091   5.777  20.188  1.00 13.42           H
ATOM   5044 3HD1 ILE A 263       7.420   6.522  20.558  1.00 13.42           H
ATOM   5045  N   TYR A 264      10.996   2.828  23.667  1.00  6.54           N
ATOM   5046  CA  TYR A 264      12.098   3.011  24.598  1.00  6.54           C
ATOM   5047  C   TYR A 264      13.319   3.536  23.854  1.00  6.70           C
ATOM   5048  O   TYR A 264      13.524   3.229  22.677  1.00  7.35           O
ATOM   5049  CB  TYR A 264      12.517   1.702  25.287  1.00  6.94           C
ATOM   5050  CG  TYR A 264      11.527   1.184  26.296  1.00  6.53           C
ATOM   5051  CD1 TYR A 264      11.369   1.847  27.514  1.00  6.85           C
ATOM   5052  CD2 TYR A 264      10.773   0.044  26.083  1.00  6.78           C
ATOM   5053  CE1 TYR A 264      10.477   1.398  28.471  1.00  6.66           C
ATOM   5054  CE2 TYR A 264       9.881  -0.435  27.038  1.00  6.82           C
ATOM   5055  CZ  TYR A 264       9.726   0.256  28.236  1.00  6.48           C
ATOM   5056  OH  TYR A 264       8.830  -0.243  29.141  1.00  6.86           O
ATOM   5057  H   TYR A 264      11.140   2.419  22.925  1.00  7.85           H
ATOM   5058  HA  TYR A 264      11.835   3.662  25.281  1.00  7.85           H
ATOM   5059 1HB  TYR A 264      12.651   1.023  24.608  1.00  8.33           H
ATOM   5060 2HB  TYR A 264      13.367   1.844  25.732  1.00  8.33           H
ATOM   5061  HD1 TYR A 264      11.876   2.607  27.686  1.00  8.22           H
ATOM   5062  HD2 TYR A 264      10.865  -0.415  25.279  1.00  8.13           H
ATOM   5063  HE1 TYR A 264      10.380   1.861  29.272  1.00  7.99           H
ATOM   5064  HE2 TYR A 264       9.392  -1.210  26.877  1.00  8.18           H
[truncated: 112,083 more chars]
