# Supplementary material for: Identification of new, well-populated amino-acid sidechain rotamers involving hydroxyl-hydrogen atoms and sulfhydryl-hydrogen atoms
Source: BMC Struct Biol. 2008 Oct 7;8:41. doi: 10.1186/1472-6807-8-41 (PMC2569941; doi:10.1186/1472-6807-8-41)
Supplement: Additional file 1 — Manually-fitted hydrogen atoms in high resolution structures. In these high-resolution X-ray structures, the hydroxyl hydrogen atoms were removed if there is no corresponding electron density but if there is sufficient electron density due to hydrogen-bonding, the hydrogen atom position were fitted manually. [file 1472-6807-8-41-S1.zip › pdb/1muw.pdb]

ATOM      1  N  ASER A   1      11.859  40.344  36.498  0.54 43.05           N
ATOM      2  N  BSER A   1       8.996  35.956  35.296  0.46 37.11           N
ATOM      3  CA ASER A   1      10.759  39.938  35.619  0.54 31.97           C
ATOM      4  CA BSER A   1       9.563  36.648  34.141  0.46 30.45           C
ATOM      5  C  ASER A   1      11.215  39.985  34.140  0.54 23.47           C
ATOM      6  C  BSER A   1      11.005  37.139  34.253  0.46 31.57           C
ATOM      7  O  ASER A   1      12.033  40.765  33.656  0.54 19.67           O
ATOM      8  O  BSER A   1      11.960  36.607  34.899  0.46 17.92           O
ATOM      9  CB ASER A   1       9.476  40.736  35.724  0.54 29.95           C
ATOM     10  CB BSER A   1       8.571  37.818  33.884  0.46 35.80           C
ATOM     11  OG ASER A   1       8.400  40.106  36.379  0.54 43.02           O
ATOM     12  OG BSER A   1       7.751  37.861  35.056  0.46 37.88           O
ATOM     13 1H  ASER A   1      12.590  39.831  36.325  0.54 64.58           H
ATOM     14 2H  ASER A   1      11.610  40.236  37.366  0.54 64.58           H
ATOM     15 3H  ASER A   1      12.061  41.219  36.347  0.54 64.58           H
ATOM     16 1H  BSER A   1       8.139  35.712  35.112  0.46 55.66           H
ATOM     17 2H  BSER A   1       9.006  36.511  36.017  0.46 55.66           H
ATOM     18 3H  BSER A   1       9.490  35.214  35.478  0.46 55.66           H
ATOM     19  HA ASER A   1      10.538  38.986  35.835  0.54 38.36           H
ATOM     20 1HB ASER A   1       9.675  41.581  36.201  0.54 35.94           H
ATOM     21 2HB ASER A   1       9.184  40.975  34.809  0.54 35.94           H
ATOM     22  HA BSER A   1       9.512  36.028  33.358  0.46 36.54           H
ATOM     23 1HB BSER A   1       9.058  38.672  33.764  0.46 42.96           H
ATOM     24 2HB BSER A   1       8.024  37.645  33.078  0.46 42.96           H
ATOM     25  N  ATYR A   2      10.628  39.037  33.428  0.82 16.03           N
ATOM     26  N  BTYR A   2      11.074  38.262  33.563  0.18 22.62           N
ATOM     27  CA ATYR A   2      10.870  38.878  32.006  0.82 12.38           C
ATOM     28  CA BTYR A   2      10.877  38.744  32.231  0.18 12.52           C
ATOM     29  C  ATYR A   2      12.345  38.673  31.676  0.82  9.56           C
ATOM     30  C  BTYR A   2      12.360  38.708  31.757  0.18 13.19           C
ATOM     31  O  ATYR A   2      12.803  39.091  30.610  0.82  9.68           O
ATOM     32  O  BTYR A   2      12.842  39.368  30.870  0.18 18.02           O
ATOM     33  CB ATYR A   2      10.215  40.023  31.255  0.82  9.17           C
ATOM     34  CB BTYR A   2      10.342  40.123  31.923  0.18 13.02           C
ATOM     35  CG ATYR A   2       8.822  40.330  31.693  0.82  9.53           C
ATOM     36  CG BTYR A   2       8.920  40.543  32.138  0.18 10.19           C
ATOM     37  CD1ATYR A   2       8.532  41.571  32.240  0.82 10.19           C
ATOM     38  CD2ATYR A   2       7.809  39.384  31.601  0.82 11.04           C
ATOM     39  CD1BTYR A   2       8.632  41.781  32.717  0.18 11.58           C
ATOM     40  CD2BTYR A   2       7.847  39.742  31.771  0.18  9.93           C
ATOM     41  CE1ATYR A   2       7.273  41.882  32.659  0.82 13.15           C
ATOM     42  CE2ATYR A   2       6.538  39.700  32.033  0.82 12.07           C
ATOM     43  CE1BTYR A   2       7.340  42.225  32.936  0.18 10.30           C
ATOM     44  CE2BTYR A   2       6.544  40.165  31.985  0.18  9.93           C
ATOM     45  CZ ATYR A   2       6.270  40.960  32.591  0.82 13.45           C
ATOM     46  CZ BTYR A   2       6.294  41.394  32.566  0.18  9.48           C
ATOM     47  OH ATYR A   2       5.002  41.305  33.001  0.82 20.15           O
ATOM     48  OH BTYR A   2       4.996  41.815  32.775  0.18 10.12           O
ATOM     49  H  ATYR A   2      10.072  38.486  33.830  0.82 19.24           H
ATOM     50  H  BTYR A   2      11.319  38.924  34.089  0.18 27.15           H
ATOM     51  HA ATYR A   2      10.395  38.043  31.727  0.82 14.86           H
ATOM     52 1HB ATYR A   2      10.769  40.835  31.369  0.82 11.01           H
ATOM     53 2HB ATYR A   2      10.202  39.802  30.290  0.82 11.01           H
ATOM     54  HA BTYR A   2      10.353  38.068  31.714  0.18 15.02           H
ATOM     55 1HB BTYR A   2      10.899  40.758  32.439  0.18 15.62           H
ATOM     56 2HB BTYR A   2      10.539  40.290  30.968  0.18 15.62           H
ATOM     57  HD1ATYR A   2       9.225  42.216  32.325  0.82 12.23           H
ATOM     58  HD2ATYR A   2       7.990  38.523  31.242  0.82 13.24           H
ATOM     59  HD1BTYR A   2       9.355  42.342  32.972  0.18 13.90           H
ATOM     60  HD2BTYR A   2       8.007  38.895  31.370  0.18 11.91           H
ATOM     61  HE1ATYR A   2       7.092  42.750  33.002  0.82 15.78           H
ATOM     62  HE2ATYR A   2       5.839  39.062  31.952  0.82 14.48           H
ATOM     63  HE1BTYR A   2       7.175  43.074  33.328  0.18 12.35           H
ATOM     64  HE2BTYR A   2       5.819  39.607  31.731  0.18 11.91           H
ATOM     65  HH ATYR A   2       4.546  40.601  33.049  0.82 30.23           H
ATOM     66  HH BTYR A   2       4.427  41.202  32.849  0.18 15.18           H
ATOM     67  N  AGLN A   3      13.112  38.028  32.513  0.56 11.59           N
ATOM     68  N  BGLN A   3      13.019  37.852  32.534  0.44 12.45           N
ATOM     69  CA AGLN A   3      14.521  37.724  32.280  0.56 10.20           C
ATOM     70  CA BGLN A   3      14.469  37.686  32.372  0.44 11.89           C
ATOM     71  C  AGLN A   3      14.662  36.378  31.584  0.56  9.56           C
ATOM     72  C  BGLN A   3      14.671  36.412  31.582  0.44  9.57           C
ATOM     73  O  AGLN A   3      14.306  35.332  32.156  0.56 12.71           O
ATOM     74  O  BGLN A   3      14.282  35.359  32.110  0.44 11.61           O
ATOM     75  CB AGLN A   3      15.308  37.640  33.566  0.56 13.29           C
ATOM     76  CB BGLN A   3      15.166  37.633  33.718  0.44 12.46           C
ATOM     77  CG AGLN A   3      16.779  37.341  33.490  0.56 16.41           C
ATOM     78  CG BGLN A   3      15.241  38.953  34.472  0.44 18.55           C
ATOM     79  CD AGLN A   3      17.662  38.123  32.539  0.56 16.17           C
ATOM     80  CD BGLN A   3      16.118  38.921  35.716  0.44 26.58           C
ATOM     81  NE2AGLN A   3      18.246  37.306  31.613  0.56 13.58           N
ATOM     82  OE1AGLN A   3      17.758  39.350  32.627  0.56 26.65           O
ATOM     83  NE2BGLN A   3      15.781  39.711  36.732  0.44 44.46           N
ATOM     84  OE1BGLN A   3      17.133  38.201  35.788  0.44 43.50           O
ATOM     85  H  AGLN A   3      12.755  37.756  33.270  0.56 13.91           H
ATOM     86  H  BGLN A   3      12.586  37.386  33.142  0.44 14.94           H
ATOM     87  HA AGLN A   3      14.918  38.435  31.700  0.56 12.24           H
ATOM     88 1HB AGLN A   3      15.201  38.503  34.040  0.56 15.95           H
ATOM     89 2HB AGLN A   3      14.888  36.944  34.130  0.56 15.95           H
ATOM     90  HA BGLN A   3      14.829  38.457  31.847  0.44 14.27           H
ATOM     91 1HB BGLN A   3      14.696  36.974  34.288  0.44 14.95           H
ATOM     92 2HB BGLN A   3      16.088  37.300  33.579  0.44 14.95           H
ATOM     93 1HG AGLN A   3      17.151  37.456  34.400  0.56 19.69           H
ATOM     94 2HG AGLN A   3      16.873  36.382  33.259  0.56 19.69           H
ATOM     95 1HG BGLN A   3      15.587  39.648  33.858  0.44 22.26           H
ATOM     96 2HG BGLN A   3      14.325  39.218  34.737  0.44 22.26           H
ATOM     97 1HE2AGLN A   3      18.760  37.648  30.986  0.56 16.30           H
ATOM     98 2HE2AGLN A   3      18.109  36.437  31.644  0.56 16.30           H
ATOM     99 1HE2BGLN A   3      16.275  39.727  37.460  0.44 53.35           H
ATOM    100 2HE2BGLN A   3      15.064  40.217  36.676  0.44 53.35           H
ATOM    101  N   PRO A   4      15.165  36.354  30.350  1.00  7.89           N
ATOM    102  CA  PRO A   4      15.342  35.099  29.649  1.00  8.00           C
ATOM    103  C   PRO A   4      16.465  34.249  30.268  1.00  8.71           C
ATOM    104  O   PRO A   4      17.477  34.749  30.753  1.00  9.89           O
ATOM    105  CB  PRO A   4      15.726  35.496  28.229  1.00  8.60           C
ATOM    106  CG  PRO A   4      16.270  36.824  28.335  1.00  9.98           C
ATOM    107  CD  PRO A   4      15.539  37.509  29.499  1.00  8.27           C
ATOM    108  HA  PRO A   4      14.485  34.584  29.642  1.00  9.60           H
ATOM    109 1HB  PRO A   4      16.400  34.871  27.862  1.00 10.32           H
ATOM    110 2HB  PRO A   4      14.932  35.490  27.638  1.00 10.32           H
ATOM    111 1HG  PRO A   4      17.243  36.785  28.515  1.00 11.98           H
ATOM    112 2HG  PRO A   4      16.124  37.325  27.494  1.00 11.98           H
ATOM    113 1HD  PRO A   4      16.135  38.135  29.981  1.00  9.92           H
ATOM    114 2HD  PRO A   4      14.738  37.999  29.183  1.00  9.92           H
ATOM    115  N   THR A   5      16.240  32.940  30.113  1.00  9.58           N
ATOM    116  CA  THR A   5      17.248  31.964  30.483  1.00 11.43           C
ATOM    117  C   THR A   5      17.272  30.897  29.407  1.00  9.95           C
ATOM    118  O   THR A   5      16.313  30.818  28.590  1.00  9.16           O
ATOM    119  CB  THR A   5      16.895  31.248  31.789  1.00 17.67           C
ATOM    120  CG2 THR A   5      16.418  32.202  32.876  1.00 36.08           C
ATOM    121  OG1 THR A   5      15.894  30.255  31.601  1.00 21.33           O
ATOM    122  H   THR A   5      15.471  32.667  29.784  1.00 11.50           H
ATOM    123  HA  THR A   5      18.145  32.401  30.559  1.00 13.72           H
ATOM    124  HB  THR A   5      17.720  30.792  32.122  1.00 21.21           H
ATOM    125 1HG2 THR A   5      16.212  31.695  33.689  1.00 54.12           H
ATOM    126 2HG2 THR A   5      15.613  32.670  32.570  1.00 54.12           H
ATOM    127 3HG2 THR A   5      17.122  32.856  33.068  1.00 54.12           H
ATOM    128  N  APRO A   6      18.314  30.044  29.378  0.65  9.47           N
ATOM    129  N  BPRO A   6      18.182  29.968  29.338  0.35  8.87           N
ATOM    130  CA APRO A   6      18.378  28.988  28.347  0.65  8.70           C
ATOM    131  CA BPRO A   6      18.201  29.055  28.182  0.35  8.95           C
ATOM    132  C  APRO A   6      17.131  28.117  28.305  0.65  8.78           C
ATOM    133  C  BPRO A   6      17.032  28.081  28.077  0.35  9.07           C
ATOM    134  O  APRO A   6      16.822  27.609  27.223  0.65  8.20           O
ATOM    135  O  BPRO A   6      16.838  27.507  26.986  0.35 10.84           O
ATOM    136  CB APRO A   6      19.642  28.204  28.664  0.65  9.88           C
ATOM    137  CB BPRO A   6      19.541  28.345  28.393  0.35  9.94           C
ATOM    138  CG APRO A   6      20.539  29.250  29.180  0.65 10.27           C
ATOM    139  CG BPRO A   6      19.789  28.507  29.853  0.35 12.69           C
ATOM    140  CD APRO A   6      19.593  30.129  30.064  0.65  9.35           C
ATOM    141  CD BPRO A   6      19.266  29.839  30.285  0.35 11.19           C
ATOM    142  HA APRO A   6      18.491  29.424  27.454  0.65 10.44           H
ATOM    143 1HB APRO A   6      19.471  27.507  29.346  0.65 11.85           H
ATOM    144 2HB APRO A   6      20.015  27.779  27.851  0.65 11.85           H
ATOM    145  HA BPRO A   6      18.249  29.596  27.343  0.35 10.74           H
ATOM    146 1HB BPRO A   6      19.481  27.388  28.146  0.35 11.92           H
ATOM    147 2HB BPRO A   6      20.258  28.772  27.860  0.35 11.92           H
ATOM    148 1HG APRO A   6      21.270  28.859  29.721  0.65 12.32           H
ATOM    149 2HG APRO A   6      20.931  29.780  28.442  0.65 12.32           H
ATOM    150 1HG BPRO A   6      19.331  27.787  30.355  0.35 15.23           H
ATOM    151 2HG BPRO A   6      20.759  28.449  30.040  0.35 15.23           H
ATOM    152 1HD APRO A   6      19.529  29.768  30.983  0.65 11.22           H
ATOM    153 2HD APRO A   6      19.913  31.065  30.105  0.65 11.22           H
ATOM    154 1HD BPRO A   6      18.942  29.826  31.220  0.35 13.43           H
ATOM    155 2HD BPRO A   6      19.941  30.556  30.176  0.35 13.43           H
ATOM    156  N  AGLU A   7      16.503  27.962  29.465  0.51  8.69           N
ATOM    157  N  BGLU A   7      16.265  27.860  29.144  0.49 10.25           N
ATOM    158  CA AGLU A   7      15.261  27.205  29.510  0.51  9.18           C
ATOM    159  CA BGLU A   7      15.069  27.010  29.090  0.49 11.55           C
ATOM    160  C  AGLU A   7      14.248  27.699  28.509  0.51  8.62           C
ATOM    161  C  BGLU A   7      14.026  27.609  28.170  0.49 10.57           C
ATOM    162  O  AGLU A   7      13.428  26.896  28.067  0.51 10.43           O
ATOM    163  O  BGLU A   7      13.133  26.889  27.695  0.49 11.39           O
ATOM    164  CB AGLU A   7      14.764  27.265  30.964  0.51  9.80           C
ATOM    165  CB BGLU A   7      14.435  26.828  30.476  0.49 13.56           C
ATOM    166  CG AGLU A   7      13.490  26.450  31.140  0.51 10.45           C
ATOM    167  CG BGLU A   7      15.434  26.325  31.467  0.49 17.96           C
ATOM    168  CD AGLU A   7      13.676  24.964  31.184  0.51 13.40           C
ATOM    169  CD BGLU A   7      16.054  24.968  31.213  0.49 22.79           C
ATOM    170  OE1AGLU A   7      14.740  24.408  30.937  0.51 20.89           O
ATOM    171  OE2AGLU A   7      12.658  24.267  31.444  0.51 27.66           O
ATOM    172  OE1BGLU A   7      15.313  24.150  30.620  0.49 35.71           O
ATOM    173  OE2BGLU A   7      17.250  24.747  31.567  0.49 12.04           O
ATOM    174  H  AGLU A   7      16.836  28.313  30.200  0.51 10.42           H
ATOM    175  H  BGLU A   7      16.484  28.237  29.909  0.49 12.30           H
ATOM    176  HA AGLU A   7      15.471  26.251  29.294  0.51 11.02           H
ATOM    177 1HB AGLU A   7      15.466  26.914  31.567  0.51 11.76           H
ATOM    178 2HB AGLU A   7      14.589  28.207  31.213  0.51 11.76           H
ATOM    179  HA BGLU A   7      15.330  26.112  28.736  0.49 13.86           H
ATOM    180 1HB BGLU A   7      14.071  27.694  30.787  0.49 16.27           H
ATOM    181 2HB BGLU A   7      13.684  26.186  30.412  0.49 16.27           H
ATOM    182 1HG AGLU A   7      13.050  26.735  31.980  0.51 12.54           H
ATOM    183 2HG AGLU A   7      12.875  26.666  30.395  0.51 12.54           H
ATOM    184 1HG BGLU A   7      16.166  26.988  31.523  0.49 21.55           H
ATOM    185 2HG BGLU A   7      14.995  26.298  32.354  0.49 21.55           H
ATOM    186  N   ASP A   8      14.193  28.953  28.069  1.00  9.60           N
ATOM    187  CA  ASP A   8      13.235  29.573  27.164  1.00  9.42           C
ATOM    188  C   ASP A   8      13.507  29.312  25.678  1.00  9.01           C
ATOM    189  O   ASP A   8      12.704  29.696  24.824  1.00 10.41           O
ATOM    190  CB  ASP A   8      13.176  31.077  27.412  1.00 10.03           C
ATOM    191  CG  ASP A   8      12.758  31.461  28.809  1.00 11.75           C
ATOM    192  OD1 ASP A   8      11.852  30.828  29.350  1.00 14.92           O
ATOM    193  OD2 ASP A   8      13.376  32.391  29.364  1.00 14.18           O
ATOM    194  H  AASP A   8      14.828  29.485  28.367  1.00 11.52           H
ATOM    195  HA  ASP A   8      12.333  29.197  27.376  1.00 11.30           H
ATOM    196 1HB  ASP A   8      14.070  31.463  27.232  1.00 12.03           H
ATOM    197 2HB  ASP A   8      12.541  31.480  26.769  1.00 12.03           H
ATOM    198  N   ARG A   9      14.630  28.714  25.324  1.00  7.83           N
ATOM    199  CA  ARG A   9      14.864  28.229  23.964  1.00  7.90           C
ATOM    200  C   ARG A   9      15.044  29.354  22.936  1.00  7.08           C
ATOM    201  O   ARG A   9      14.819  29.137  21.745  1.00  8.19           O
ATOM    202  CB  ARG A   9      13.787  27.259  23.459  1.00  9.48           C
ATOM    203  CG  ARG A   9      13.406  26.208  24.445  1.00 15.94           C
ATOM    204  CD  ARG A   9      12.530  25.146  23.895  1.00 22.95           C
ATOM    205  NE  ARG A   9      11.425  25.718  23.097  1.00 25.98           N
ATOM    206  CZ  ARG A   9      10.140  25.867  23.503  1.00 29.60           C
ATOM    207  NH1 ARG A   9       9.689  25.485  24.713  1.00 46.14           N
ATOM    208  NH2 ARG A   9       9.487  26.414  22.463  1.00 22.62           N
ATOM    209  H   ARG A   9      15.259  28.603  25.929  1.00  9.40           H
ATOM    210  HA  ARG A   9      15.724  27.719  23.985  1.00  9.48           H
ATOM    211 1HB  ARG A   9      12.979  27.778  23.219  1.00 11.38           H
ATOM    212 2HB  ARG A   9      14.116  26.819  22.636  1.00 11.38           H
ATOM    213 1HG  ARG A   9      14.231  25.789  24.797  1.00 19.13           H
ATOM    214 2HG  ARG A   9      12.941  26.640  25.206  1.00 19.13           H
ATOM    215 1HD  ARG A   9      13.067  24.541  23.325  1.00 27.53           H
ATOM    216 2HD  ARG A   9      12.155  24.612  24.639  1.00 27.53           H
ATOM    217  HE  ARG A   9      11.620  25.986  22.282  1.00 31.18           H
ATOM    218 1HH2BARG A   9       9.596  26.698  23.289  1.00 27.14           H
ATOM    219 2HH2BARG A   9       9.941  25.719  22.172  1.00 27.14           H
ATOM    220 1HH1 ARG A   9       8.839  25.584  24.916  1.00 55.37           H
ATOM    221 2HH1 ARG A   9      10.245  25.137  25.300  1.00 55.37           H
ATOM    222  N   PHE A  10      15.491  30.547  23.376  1.00  6.43           N
ATOM    223  CA  PHE A  10      15.680  31.638  22.429  1.00  5.78           C
ATOM    224  C   PHE A  10      16.981  31.471  21.667  1.00  5.68           C
ATOM    225  O   PHE A  10      18.062  31.226  22.252  1.00  6.66           O
ATOM    226  CB  PHE A  10      15.707  32.970  23.182  1.00  6.01           C
ATOM    227  CG  PHE A  10      14.392  33.333  23.833  1.00  5.78           C
ATOM    228  CD1 PHE A  10      13.227  33.380  23.079  1.00  6.19           C
ATOM    229  CD2 PHE A  10      14.311  33.643  25.181  1.00  6.63           C
ATOM    230  CE1 PHE A  10      12.014  33.736  23.645  1.00  6.82           C
ATOM    231  CE2 PHE A  10      13.101  34.022  25.744  1.00  6.78           C
ATOM    232  CZ  PHE A  10      11.959  34.059  25.000  1.00  6.92           C
ATOM    233  H   PHE A  10      15.668  30.666  24.230  1.00  7.71           H
ATOM    234  HA  PHE A  10      14.919  31.644  21.780  1.00  6.94           H
ATOM    235 1HB  PHE A  10      16.406  32.927  23.881  1.00  7.21           H
ATOM    236 2HB  PHE A  10      15.958  33.689  22.550  1.00  7.21           H
ATOM    237  HD1 PHE A  10      13.263  33.164  22.154  1.00  7.42           H
ATOM    238  HD2 PHE A  10      15.090  33.596  25.724  1.00  7.96           H
ATOM    239  HE1 PHE A  10      11.227  33.760  23.114  1.00  8.18           H
ATOM    240  HE2 PHE A  10      13.067  34.260  26.664  1.00  8.14           H
ATOM    241  HZ  PHE A  10      11.133  34.302  25.401  1.00  8.30           H
ATOM    242  N   THR A  11      16.911  31.635  20.355  1.00  5.32           N
ATOM    243  CA  THR A  11      18.081  31.508  19.511  1.00  5.17           C
ATOM    244  C   THR A  11      18.130  32.687  18.538  1.00  4.82           C
ATOM    245  O   THR A  11      17.150  33.343  18.278  1.00  5.22           O
ATOM    246  CB  THR A  11      18.102  30.174  18.745  1.00  5.71           C
ATOM    247  CG2 THR A  11      18.073  29.008  19.705  1.00  6.79           C
ATOM    248  OG1 THR A  11      16.963  30.141  17.906  1.00  6.50           O
ATOM    249  H   THR A  11      16.135  31.825  19.987  1.00  6.38           H
ATOM    250  HA  THR A  11      18.894  31.549  20.093  1.00  6.20           H
ATOM    251  HB  THR A  11      18.929  30.124  18.185  1.00  6.86           H
ATOM    252 1HG2 THR A  11      18.090  28.168  19.200  1.00 10.18           H
ATOM    253 2HG2 THR A  11      17.256  29.049  20.245  1.00 10.18           H
ATOM    254 3HG2 THR A  11      18.855  29.050  20.294  1.00 10.18           H
ATOM    255  N   PHE A  12      19.352  32.916  18.007  1.00  4.90           N
ATOM    256  CA  PHE A  12      19.608  34.025  17.101  1.00  4.87           C
ATOM    257  C   PHE A  12      20.576  33.593  16.009  1.00  5.06           C
ATOM    258  O   PHE A  12      21.553  32.902  16.282  1.00  5.73           O
ATOM    259  CB  PHE A  12      20.282  35.191  17.829  1.00  5.34           C
ATOM    260  CG  PHE A  12      19.449  35.874  18.882  1.00  5.22           C
ATOM    261  CD1 PHE A  12      19.316  35.355  20.157  1.00  5.89           C
ATOM    262  CD2 PHE A  12      18.782  37.038  18.575  1.00  5.64           C
ATOM    263  CE1 PHE A  12      18.549  36.019  21.120  1.00  6.28           C
ATOM    264  CE2 PHE A  12      18.014  37.708  19.534  1.00  6.47           C
ATOM    265  CZ  PHE A  12      17.919  37.182  20.797  1.00  6.64           C
ATOM    266  H   PHE A  12      20.014  32.376  18.216  1.00  5.88           H
ATOM    267  HA  PHE A  12      18.750  34.332  16.691  1.00  5.85           H
ATOM    268 1HB  PHE A  12      21.110  34.855  18.256  1.00  6.40           H
ATOM    269 2HB  PHE A  12      20.548  35.866  17.156  1.00  6.40           H
ATOM    270  HD1 PHE A  12      19.750  34.540  20.381  1.00  7.07           H
ATOM    271  HD2 PHE A  12      18.845  37.393  17.696  1.00  6.76           H
ATOM    272  HE1 PHE A  12      18.467  35.660  21.996  1.00  7.54           H
ATOM    273  HE2 PHE A  12      17.565  38.516  19.313  1.00  7.76           H
ATOM    274  HZ  PHE A  12      17.407  37.637  21.456  1.00  7.97           H
ATOM    275  N   GLY A  13      20.369  34.106  14.803  1.00  5.42           N
ATOM    276  CA  GLY A  13      21.341  33.870  13.748  1.00  5.75           C
ATOM    277  C   GLY A  13      22.598  34.688  13.983  1.00  5.52           C
ATOM    278  O   GLY A  13      22.544  35.835  14.413  1.00  5.71           O
ATOM    279  H   GLY A  13      19.649  34.586  14.643  1.00  6.51           H
ATOM    280 1HA  GLY A  13      21.574  32.908  13.723  1.00  6.90           H
ATOM    281 2HA  GLY A  13      20.946  34.114  12.874  1.00  6.90           H
ATOM    282  N   LEU A  14      23.755  34.173  13.552  1.00  5.70           N
ATOM    283  CA  LEU A  14      24.966  34.986  13.589  1.00  5.99           C
ATOM    284  C   LEU A  14      24.795  36.289  12.812  1.00  5.73           C
ATOM    285  O   LEU A  14      25.353  37.321  13.157  1.00  6.48           O
ATOM    286  CB  LEU A  14      26.172  34.236  13.024  1.00  6.65           C
ATOM    287  CG  LEU A  14      26.726  33.066  13.855  1.00  7.59           C
ATOM    288  CD1 LEU A  14      27.875  32.430  13.104  1.00  8.47           C
ATOM    289  CD2 LEU A  14      27.140  33.539  15.239  1.00 10.22           C
ATOM    290  H   LEU A  14      23.785  33.348  13.247  1.00  6.84           H
ATOM    291  HA  LEU A  14      25.159  35.214  14.543  1.00  7.19           H
ATOM    292 1HB  LEU A  14      25.923  33.886  12.132  1.00  7.98           H
ATOM    293 2HB  LEU A  14      26.903  34.889  12.890  1.00  7.98           H
ATOM    294  HG  LEU A  14      26.002  32.384  13.960  1.00  9.11           H
ATOM    295 1HD1 LEU A  14      27.566  32.137  12.221  1.00 12.71           H
ATOM    296 2HD1 LEU A  14      28.206  31.657  13.607  1.00 12.71           H
ATOM    297 3HD1 LEU A  14      28.597  33.083  12.997  1.00 12.71           H
ATOM    298 1HD2 LEU A  14      26.369  33.938  15.693  1.00 15.32           H
ATOM    299 2HD2 LEU A  14      27.852  34.207  15.157  1.00 15.32           H
ATOM    300 3HD2 LEU A  14      27.467  32.776  15.760  1.00 15.32           H
ATOM    301  N   TRP A  15      24.019  36.213  11.724  1.00  5.47           N
ATOM    302  CA  TRP A  15      23.833  37.319  10.791  1.00  5.47           C
ATOM    303  C   TRP A  15      22.854  38.374  11.296  1.00  5.36           C
ATOM    304  O   TRP A  15      22.639  39.379  10.583  1.00  6.29           O
ATOM    305  CB  TRP A  15      23.321  36.753   9.458  1.00  5.82           C
ATOM    306  CG  TRP A  15      21.932  36.231   9.557  1.00  5.90           C
ATOM    307  CD1 TRP A  15      20.763  36.937   9.328  1.00  6.35           C
ATOM    308  CD2 TRP A  15      21.488  34.899   9.923  1.00  5.55           C
ATOM    309  CE2 TRP A  15      20.081  34.895   9.891  1.00  6.19           C
ATOM    310  CE3 TRP A  15      22.134  33.702  10.244  1.00  5.85           C
ATOM    311  NE1 TRP A  15      19.683  36.171   9.535  1.00  6.84           N
ATOM    312  CZ2 TRP A  15      19.336  33.785  10.185  1.00  6.80           C
ATOM    313  CZ3 TRP A  15      21.387  32.593  10.529  1.00  6.46           C
ATOM    314  CH2 TRP A  15      19.995  32.617  10.487  1.00  6.65           C
ATOM    315  H   TRP A  15      23.598  35.457  11.563  1.00  6.56           H
ATOM    316  HA  TRP A  15      24.719  37.755  10.633  1.00  6.56           H
ATOM    317 1HB  TRP A  15      23.351  37.465   8.771  1.00  6.98           H
ATOM    318 2HB  TRP A  15      23.921  36.023   9.164  1.00  6.98           H
ATOM    319  HD1 TRP A  15      20.730  37.848   9.059  1.00  7.62           H
ATOM    320  HE1 TRP A  15      18.848  36.438   9.457  1.00  8.21           H
ATOM    321  HE3 TRP A  15      23.083  33.659  10.263  1.00  7.02           H
ATOM    322  HZ2 TRP A  15      18.387  33.821  10.179  1.00  8.16           H
ATOM    323  HZ3 TRP A  15      21.829  31.785  10.762  1.00  7.75           H
ATOM    324  HH2 TRP A  15      19.501  31.827  10.668  1.00  7.99           H
ATOM    325  N   THR A  16      22.255  38.161  12.451  1.00  5.25           N
ATOM    326  CA  THR A  16      21.210  39.064  12.997  1.00  5.19           C
ATOM    327  C   THR A  16      21.914  40.199  13.732  1.00  5.15           C
ATOM    328  O   THR A  16      22.138  41.289  13.208  1.00  5.58           O
ATOM    329  CB  THR A  16      20.201  38.273  13.838  1.00  5.82           C
ATOM    330  CG2 THR A  16      19.501  37.196  13.013  1.00  6.03           C
ATOM    331  OG1 THR A  16      20.757  37.721  15.043  1.00  5.55           O
ATOM    332  H   THR A  16      22.485  37.453  12.919  1.00  6.30           H
ATOM    333  HA  THR A  16      20.717  39.462  12.223  1.00  6.22           H
ATOM    334  HB  THR A  16      19.494  38.921  14.121  1.00  6.98           H
ATOM    335 1HG2 THR A  16      18.867  36.711  13.580  1.00  9.05           H
ATOM    336 2HG2 THR A  16      20.168  36.571  12.659  1.00  9.05           H
ATOM    337 3HG2 THR A  16      19.020  37.616  12.270  1.00  9.05           H
ATOM    338  N   VAL A  17      22.400  39.899  14.954  1.00  5.45           N
ATOM    339  CA  VAL A  17      23.210  40.810  15.716  1.00  5.55           C
ATOM    340  C   VAL A  17      24.509  41.163  14.971  1.00  5.94           C
ATOM    341  O   VAL A  17      25.055  42.234  15.195  1.00  6.49           O
ATOM    342  CB  VAL A  17      23.479  40.259  17.111  1.00  6.01           C
ATOM    343  CG1 VAL A  17      22.183  40.192  17.897  1.00  6.72           C
ATOM    344  CG2 VAL A  17      24.162  38.908  17.087  1.00  6.64           C
ATOM    345  H   VAL A  17      22.214  39.111  15.300  1.00  6.54           H
ATOM    346  HA  VAL A  17      22.688  41.656  15.825  1.00  6.66           H
ATOM    347  HB  VAL A  17      24.088  40.900  17.580  1.00  7.21           H
ATOM    348 1HG1 VAL A  17      21.756  41.074  17.899  1.00 10.08           H
ATOM    349 2HG1 VAL A  17      22.374  39.920  18.819  1.00 10.08           H
ATOM    350 3HG1 VAL A  17      21.582  39.538  17.482  1.00 10.08           H
ATOM    351 1HG2 VAL A  17      24.995  38.971  16.575  1.00  9.96           H
ATOM    352 2HG2 VAL A  17      23.569  38.250  16.667  1.00  9.96           H
ATOM    353 3HG2 VAL A  17      24.363  38.627  18.004  1.00  9.96           H
ATOM    354  N   GLY A  18      24.962  40.266  14.078  1.00  5.59           N
ATOM    355  CA  GLY A  18      26.137  40.538  13.297  1.00  5.83           C
ATOM    356  C   GLY A  18      25.900  41.350  12.036  1.00  6.09           C
ATOM    357  O   GLY A  18      26.861  41.596  11.317  1.00  7.66           O
ATOM    358  H   GLY A  18      24.534  39.505  13.971  1.00  6.70           H
ATOM    359 1HA  GLY A  18      26.787  41.022  13.865  1.00  6.99           H
ATOM    360 2HA  GLY A  18      26.551  39.675  13.041  1.00  6.99           H
ATOM    361  N   TRP A  19      24.673  41.771  11.752  1.00  5.90           N
ATOM    362  CA  TRP A  19      24.423  42.599  10.579  1.00  6.33           C
ATOM    363  C   TRP A  19      25.195  43.912  10.708  1.00  6.08           C
ATOM    364  O   TRP A  19      25.004  44.665  11.649  1.00  6.47           O
ATOM    365  CB  TRP A  19      22.949  42.862  10.431  1.00  6.33           C
ATOM    366  CG  TRP A  19      22.581  43.635   9.188  1.00  7.03           C
ATOM    367  CD1 TRP A  19      22.901  43.338   7.902  1.00 10.00           C
ATOM    368  CD2 TRP A  19      21.804  44.832   9.113  1.00  6.58           C
ATOM    369  CE2 TRP A  19      21.676  45.196   7.775  1.00  7.98           C
ATOM    370  CE3 TRP A  19      21.169  45.625  10.094  1.00  6.57           C
ATOM    371  NE1 TRP A  19      22.380  44.264   7.049  1.00 10.62           N
ATOM    372  CZ2 TRP A  19      20.948  46.312   7.363  1.00  9.35           C
ATOM    373  CZ3 TRP A  19      20.444  46.731   9.681  1.00  7.30           C
ATOM    374  CH2 TRP A  19      20.342  47.058   8.341  1.00  8.72           C
ATOM    375  H   TRP A  19      24.004  41.547  12.277  1.00  7.08           H
ATOM    376  HA  TRP A  19      24.746  42.114   9.767  1.00  7.60           H
ATOM    377 1HB  TRP A  19      22.471  41.995  10.419  1.00  7.60           H
ATOM    378 2HB  TRP A  19      22.635  43.365  11.224  1.00  7.60           H
ATOM    379  HD1 TRP A  19      23.417  42.587   7.633  1.00 12.00           H
ATOM    380  HE1 TRP A  19      22.479  44.265   6.174  1.00 12.74           H
ATOM    381  HE3 TRP A  19      21.237  45.406  11.016  1.00  7.88           H
ATOM    382  HZ2 TRP A  19      20.876  46.545   6.445  1.00 11.23           H
ATOM    383  HZ3 TRP A  19      20.010  47.274  10.329  1.00  8.76           H
ATOM    384  HH2 TRP A  19      19.837  47.823   8.090  1.00 10.46           H
ATOM    385  N   GLN A  20      26.026  44.224   9.677  1.00  6.91           N
ATOM    386  CA  GLN A  20      26.806  45.429   9.689  1.00  7.06           C
ATOM    387  C   GLN A  20      26.046  46.662   9.272  1.00  7.10           C
ATOM    388  O   GLN A  20      26.584  47.760   9.365  1.00  7.94           O
ATOM    389  CB  GLN A  20      28.029  45.244   8.769  1.00  8.44           C
ATOM    390  CG  GLN A  20      29.113  44.340   9.366  1.00 10.19           C
ATOM    391  CD  GLN A  20      30.315  44.400   8.491  1.00 14.34           C
ATOM    392  NE2 GLN A  20      31.069  45.571   8.552  1.00 15.85           N
ATOM    393  OE1 GLN A  20      30.673  43.561   7.747  1.00 18.74           O
ATOM    394  H   GLN A  20      26.086  43.677   8.990  1.00  8.29           H
ATOM    395  HA  GLN A  20      27.140  45.573  10.620  1.00  8.48           H
ATOM    396 1HB  GLN A  20      27.727  44.856   7.909  1.00 10.13           H
ATOM    397 2HB  GLN A  20      28.423  46.132   8.577  1.00 10.13           H
ATOM    398 1HG  GLN A  20      29.343  44.646  10.279  1.00 12.23           H
ATOM    399 2HG  GLN A  20      28.782  43.409   9.423  1.00 12.23           H
ATOM    400 1HE2 GLN A  20      31.783  45.662   8.046  1.00 19.02           H
ATOM    401 2HE2 GLN A  20      30.831  46.220   9.097  1.00 19.02           H
ATOM    402  N   GLY A  21      24.800  46.518   8.807  1.00  7.06           N
ATOM    403  CA  GLY A  21      23.988  47.675   8.488  1.00  7.55           C
ATOM    404  C   GLY A  21      24.001  48.106   7.042  1.00  8.00           C
ATOM    405  O   GLY A  21      23.447  49.149   6.727  1.00  8.99           O
ATOM    406  H   GLY A  21      24.469  45.710   8.695  1.00  8.47           H
ATOM    407 1HA  GLY A  21      23.053  47.481   8.747  1.00  9.06           H
ATOM    408 2HA  GLY A  21      24.298  48.435   9.042  1.00  9.06           H
ATOM    409  N   ARG A  22      24.599  47.324   6.125  1.00 10.01           N
ATOM    410  CA  ARG A  22      24.432  47.641   4.710  1.00 11.57           C
ATOM    411  C   ARG A  22      23.019  47.425   4.242  1.00 11.70           C
ATOM    412  O   ARG A  22      22.463  46.386   4.554  1.00 13.98           O
ATOM    413  CB  ARG A  22      25.352  46.751   3.850  1.00 14.27           C
ATOM    414  CG  ARG A  22      26.767  46.948   4.215  1.00 19.07           C
ATOM    415  CD  ARG A  22      27.547  46.088   3.232  1.00 29.81           C
ATOM    416  NE  ARG A  22      28.948  46.118   3.646  1.00 29.18           N
ATOM    417  CZ  ARG A  22      29.614  45.204   4.302  1.00 41.92           C
ATOM    418  NH1 ARG A  22      28.918  44.112   4.620  1.00 52.69           N
ATOM    419  NH2 ARG A  22      30.905  45.442   4.553  1.00 53.72           N
ATOM    420  H   ARG A  22      25.082  46.632   6.374  1.00 12.01           H
ATOM    421  HA  ARG A  22      24.679  48.599   4.562  1.00 13.88           H
ATOM    422 1HB  ARG A  22      25.107  45.801   3.980  1.00 17.13           H
ATOM    423 2HB  ARG A  22      25.225  46.973   2.894  1.00 17.13           H
ATOM    424 1HG  ARG A  22      27.023  47.900   4.128  1.00 22.88           H
ATOM    425 2HG  ARG A  22      26.933  46.655   5.146  1.00 22.88           H
ATOM    426 1HD  ARG A  22      27.206  45.159   3.244  1.00 35.78           H
ATOM    427 2HD  ARG A  22      27.452  46.446   2.314  1.00 35.78           H
ATOM    428  HE  ARG A  22      29.399  46.841   3.427  1.00 35.02           H
ATOM    429 1HH1 ARG A  22      28.072  44.047   4.388  1.00 63.23           H
ATOM    430 2HH1 ARG A  22      29.305  43.457   5.062  1.00 63.23           H
ATOM    431 1HH2 ARG A  22      31.276  46.192   4.279  1.00 64.46           H
ATOM    432 2HH2 ARG A  22      31.384  44.849   4.992  1.00 64.46           H
ATOM    433  N   ASP A  23      22.490  48.377   3.524  1.00 12.82           N
ATOM    434  CA  ASP A  23      21.107  48.256   2.995  1.00 15.35           C
ATOM    435  C   ASP A  23      21.162  48.714   1.569  1.00 18.72           C
ATOM    436  O   ASP A  23      22.228  49.018   1.054  1.00 20.16           O
ATOM    437  CB  ASP A  23      20.185  48.945   3.891  1.00 14.41           C
ATOM    438  CG  ASP A  23      20.119  50.465   3.929  1.00 11.31           C
ATOM    439  OD1 ASP A  23      20.617  51.071   2.934  1.00 12.38           O
ATOM    440  OD2 ASP A  23      19.609  51.004   4.927  1.00 11.75           O
ATOM    441  H   ASP A  23      22.959  49.102   3.351  1.00 15.38           H
ATOM    442  HA  ASP A  23      20.864  47.286   2.994  1.00 18.42           H
ATOM    443 1HB  ASP A  23      19.275  48.619   3.678  1.00 17.29           H
ATOM    444 2HB  ASP A  23      20.390  48.640   4.810  1.00 17.29           H
ATOM    445  N   PRO A  24      20.090  48.739   0.797  1.00 25.57           N
ATOM    446  CA  PRO A  24      20.260  49.015  -0.649  1.00 29.96           C
ATOM    447  C   PRO A  24      20.789  50.414  -0.973  1.00 24.70           C
ATOM    448  O   PRO A  24      21.164  50.680  -2.122  1.00 28.02           O
ATOM    449  CB  PRO A  24      18.858  48.844  -1.197  1.00 39.48           C
ATOM    450  CG  PRO A  24      18.176  48.002  -0.174  1.00 48.96           C
ATOM    451  CD  PRO A  24      18.754  48.344   1.194  1.00 34.28           C
ATOM    452  HA  PRO A  24      20.863  48.327  -1.053  1.00 35.95           H
ATOM    453 1HB  PRO A  24      18.406  49.719  -1.295  1.00 47.38           H
ATOM    454 2HB  PRO A  24      18.874  48.390  -2.077  1.00 47.38           H
ATOM    455 1HG  PRO A  24      17.202  48.180  -0.184  1.00 58.75           H
ATOM    456 2HG  PRO A  24      18.321  47.043  -0.373  1.00 58.75           H
ATOM    457 1HD  PRO A  24      18.264  49.087   1.626  1.00 41.14           H
ATOM    458 2HD  PRO A  24      18.765  47.559   1.796  1.00 41.14           H
ATOM    459  N   PHE A  25      20.746  51.281   0.021  1.00 16.00           N
ATOM    460  CA  PHE A  25      21.093  52.669  -0.161  1.00 10.99           C
ATOM    461  C   PHE A  25      22.143  53.130   0.837  1.00 11.93           C
ATOM    462  O   PHE A  25      22.263  54.314   1.037  1.00 14.05           O
ATOM    463  CB  PHE A  25      19.852  53.577  -0.023  1.00 13.58           C
ATOM    464  CG  PHE A  25      18.746  53.182  -1.007  1.00 15.55           C
ATOM    465  CD1 PHE A  25      18.804  53.617  -2.309  1.00 21.08           C
ATOM    466  CD2 PHE A  25      17.754  52.347  -0.559  1.00 25.36           C
ATOM    467  CE1 PHE A  25      17.843  53.222  -3.215  1.00 21.96           C
ATOM    468  CE2 PHE A  25      16.764  51.958  -1.468  1.00 20.95           C
ATOM    469  CZ  PHE A  25      16.855  52.373  -2.733  1.00 22.60           C
ATOM    470  H   PHE A  25      20.498  51.004   0.819  1.00 19.20           H
ATOM    471  HA  PHE A  25      21.464  52.782  -1.082  1.00 13.19           H
ATOM    472 1HB  PHE A  25      19.503  53.516   0.902  1.00 16.30           H
ATOM    473 2HB  PHE A  25      20.115  54.518  -0.188  1.00 16.30           H
ATOM    474  HD1 PHE A  25      19.508  54.192  -2.586  1.00 25.29           H
ATOM    475  HD2 PHE A  25      17.740  52.042   0.340  1.00 30.43           H
ATOM    476  HE1 PHE A  25      17.855  53.515  -4.119  1.00 26.35           H
ATOM    477  HE2 PHE A  25      16.040  51.409  -1.190  1.00 25.14           H
ATOM    478  HZ  PHE A  25      16.198  52.065  -3.347  1.00 27.12           H
ATOM    479  N   GLY A  26      22.864  52.183   1.462  1.00 12.06           N
ATOM    480  CA  GLY A  26      23.687  52.544   2.566  1.00 15.04           C
ATOM    481  C   GLY A  26      24.864  51.638   2.807  1.00 12.28           C
ATOM    482  O   GLY A  26      24.710  50.407   2.722  1.00 12.72           O
ATOM    483  H   GLY A  26      22.827  51.346   1.191  1.00 14.47           H
ATOM    484 1HA  GLY A  26      24.022  53.464   2.419  1.00 18.04           H
ATOM    485 2HA  GLY A  26      23.128  52.558   3.383  1.00 18.04           H
ATOM    486  N   ASP A  27      25.989  52.197   3.189  1.00 11.23           N
ATOM    487  CA  ASP A  27      27.164  51.428   3.602  1.00 10.80           C
ATOM    488  C   ASP A  27      27.014  50.959   5.063  1.00  9.40           C
ATOM    489  O   ASP A  27      26.148  51.361   5.811  1.00  9.23           O
ATOM    490  CB  ASP A  27      28.423  52.235   3.374  1.00 13.93           C
ATOM    491  CG  ASP A  27      28.694  52.356   1.823  1.00 15.53           C
ATOM    492  OD1 ASP A  27      28.122  51.585   0.983  1.00 20.38           O
ATOM    493  OD2 ASP A  27      29.519  53.211   1.529  1.00 17.82           O
ATOM    494  H   ASP A  27      26.039  53.076   3.197  1.00 13.48           H
ATOM    495  HA  ASP A  27      27.214  50.614   3.023  1.00 12.96           H
ATOM    496 1HB  ASP A  27      28.319  53.138   3.768  1.00 16.71           H
ATOM    497 2HB  ASP A  27      29.190  51.792   3.815  1.00 16.71           H
ATOM    498  N   ALA A  28      27.922  50.087   5.465  1.00  9.64           N
ATOM    499  CA  ALA A  28      27.889  49.534   6.809  1.00  8.41           C
ATOM    500  C   ALA A  28      28.022  50.628   7.844  1.00  7.83           C
ATOM    501  O   ALA A  28      28.825  51.551   7.715  1.00  9.89           O
ATOM    502  CB  ALA A  28      29.073  48.576   6.996  1.00 10.95           C
ATOM    503  H   ALA A  28      28.558  49.836   4.910  1.00 11.56           H
ATOM    504  HA  ALA A  28      27.031  49.041   6.949  1.00 10.10           H
ATOM    505 1HB  ALA A  28      29.015  47.852   6.337  1.00 16.42           H
ATOM    506 2HB  ALA A  28      29.048  48.197   7.900  1.00 16.42           H
ATOM    507 3HB  ALA A  28      29.913  49.065   6.870  1.00 16.42           H
ATOM    508  N   THR A  29      27.263  50.476   8.938  1.00  6.91           N
ATOM    509  CA  THR A  29      27.364  51.364  10.089  1.00  6.62           C
ATOM    510  C   THR A  29      28.026  50.707  11.292  1.00  6.81           C
ATOM    511  O   THR A  29      28.285  51.440  12.287  1.00  7.55           O
ATOM    512  CB  THR A  29      25.986  51.912  10.526  1.00  6.62           C
ATOM    513  CG2 THR A  29      25.283  52.602   9.382  1.00  8.24           C
ATOM    514  OG1 THR A  29      25.246  50.808  11.016  1.00  6.94           O
ATOM    515  H   THR A  29      26.682  49.816   8.962  1.00  8.30           H
ATOM    516  HA  THR A  29      27.929  52.144   9.821  1.00  7.94           H
ATOM    517  HB  THR A  29      26.119  52.569  11.268  1.00  7.94           H
ATOM    518 1HG2 THR A  29      24.416  52.940   9.688  1.00 12.35           H
ATOM    519 2HG2 THR A  29      25.145  51.964   8.651  1.00 12.35           H
ATOM    520 3HG2 THR A  29      25.832  53.349   9.064  1.00 12.35           H
ATOM    521  N   ARG A  30      28.298  49.412  11.236  1.00  6.95           N
ATOM    522  CA  ARG A  30      28.923  48.728  12.376  1.00  7.18           C
ATOM    523  C   ARG A  30      29.998  47.801  11.845  1.00  8.20           C
ATOM    524  O   ARG A  30      29.898  47.308  10.711  1.00  8.98           O
ATOM    525  CB  ARG A  30      27.892  47.888  13.145  1.00  6.35           C
ATOM    526  CG  ARG A  30      26.865  48.725  13.886  1.00  6.36           C
ATOM    527  CD  ARG A  30      25.961  47.868  14.760  1.00  6.22           C
ATOM    528  NE  ARG A  30      25.088  46.972  14.018  1.00  5.97           N
ATOM    529  CZ  ARG A  30      23.814  47.173  13.735  1.00  5.81           C
ATOM    530  NH1 ARG A  30      23.221  48.320  14.059  1.00  6.16           N
ATOM    531  NH2 ARG A  30      23.109  46.231  13.137  1.00  6.76           N
ATOM    532  H   ARG A  30      28.102  48.957  10.509  1.00  8.34           H
ATOM    533  HA  ARG A  30      29.334  49.402  12.990  1.00  8.61           H
ATOM    534 1HB  ARG A  30      27.422  47.294  12.507  1.00  7.62           H
ATOM    535 2HB  ARG A  30      28.368  47.314  13.796  1.00  7.62           H
ATOM    536 1HG  ARG A  30      27.333  49.388  14.452  1.00  7.63           H
ATOM    537 2HG  ARG A  30      26.312  49.219  13.230  1.00  7.63           H
ATOM    538 1HD  ARG A  30      26.526  47.329  15.368  1.00  7.46           H
ATOM    539 2HD  ARG A  30      25.403  48.464  15.319  1.00  7.46           H
ATOM    540  HE  ARG A  30      25.444  46.221  13.728  1.00  7.16           H
ATOM    541 1HH1 ARG A  30      22.369  48.443  13.874  1.00  7.39           H
ATOM    542 2HH1 ARG A  30      23.680  48.956  14.458  1.00  7.39           H
ATOM    543 1HH2 ARG A  30      23.488  45.466  12.925  1.00  8.11           H
ATOM    544 2HH2 ARG A  30      22.260  46.369  12.950  1.00  8.11           H
ATOM    545  N   PRO A  31      31.014  47.491  12.649  1.00  9.25           N
ATOM    546  CA  PRO A  31      32.042  46.542  12.225  1.00 10.96           C
ATOM    547  C   PRO A  31      31.548  45.117  12.264  1.00  9.74           C
ATOM    548  O   PRO A  31      30.601  44.756  12.975  1.00  9.05           O
ATOM    549  CB  PRO A  31      33.169  46.768  13.228  1.00 13.69           C
ATOM    550  CG  PRO A  31      32.538  47.310  14.402  1.00 14.63           C
ATOM    551  CD  PRO A  31      31.276  48.085  13.941  1.00 10.11           C
ATOM    552  HA  PRO A  31      32.355  46.770  11.303  1.00 13.16           H
ATOM    553 1HB  PRO A  31      33.625  45.915  13.439  1.00 16.43           H
ATOM    554 2HB  PRO A  31      33.836  47.404  12.866  1.00 16.43           H
ATOM    555 1HG  PRO A  31      32.284  46.580  15.020  1.00 17.55           H
ATOM    556 2HG  PRO A  31      33.160  47.919  14.874  1.00 17.55           H
ATOM    557 1HD  PRO A  31      30.519  47.945  14.564  1.00 12.14           H
ATOM    558 2HD  PRO A  31      31.457  49.055  13.862  1.00 12.14           H
ATOM    559  N   ALA A  32      32.211  44.253  11.504  1.00 10.52           N
ATOM    560  CA  ALA A  32      31.931  42.817  11.583  1.00 10.78           C
ATOM    561  C   ALA A  32      32.154  42.336  13.016  1.00  9.95           C
ATOM    562  O   ALA A  32      33.061  42.759  13.706  1.00 11.12           O
ATOM    563  CB  ALA A  32      32.808  42.032  10.625  1.00 14.24           C
ATOM    564  H   ALA A  32      32.825  44.546  10.946  1.00 12.62           H
ATOM    565  HA  ALA A  32      30.973  42.664  11.339  1.00 12.93           H
ATOM    566 1HB  ALA A  32      32.660  42.350   9.710  1.00 21.36           H
ATOM    567 2HB  ALA A  32      32.582  41.080  10.680  1.00 21.36           H
ATOM    568 3HB  ALA A  32      33.750  42.159  10.866  1.00 21.36           H
ATOM    569  N   LEU A  33      31.300  41.373  13.402  1.00  9.52           N
ATOM    570  CA  LEU A  33      31.424  40.738  14.712  1.00  9.95           C
ATOM    571  C   LEU A  33      32.098  39.359  14.529  1.00 10.11           C
ATOM    572  O   LEU A  33      31.805  38.597  13.627  1.00 12.60           O
ATOM    573  CB  LEU A  33      30.126  40.415  15.381  1.00 14.08           C
ATOM    574  CG  LEU A  33      29.449  41.428  16.129  1.00 16.18           C
ATOM    575  CD1 LEU A  33      28.036  41.000  16.617  1.00 11.08           C
ATOM    576  CD2 LEU A  33      30.242  41.866  17.333  1.00 22.43           C
ATOM    577  H   LEU A  33      30.656  41.121  12.858  1.00 11.42           H
ATOM    578  HA  LEU A  33      31.981  41.310  15.314  1.00 11.94           H
ATOM    579 1HB  LEU A  33      29.503  40.096  14.680  1.00 16.89           H
ATOM    580 2HB  LEU A  33      30.288  39.652  15.991  1.00 16.89           H
ATOM    581  HG  LEU A  33      29.337  42.223  15.533  1.00 19.42           H
ATOM    582 1HD1 LEU A  33      27.625  41.737  17.114  1.00 16.63           H
ATOM    583 2HD1 LEU A  33      28.115  40.217  17.201  1.00 16.63           H
ATOM    584 3HD1 LEU A  33      27.477  40.775  15.844  1.00 16.63           H
ATOM    585 1HD2 LEU A  33      29.746  42.558  17.817  1.00 33.65           H
ATOM    586 2HD2 LEU A  33      31.105  42.226  17.042  1.00 33.65           H
ATOM    587 3HD2 LEU A  33      30.391  41.098  17.923  1.00 33.65           H
ATOM    588  N   ASP A  34      32.966  39.065  15.480  1.00 10.49           N
ATOM    589  CA  ASP A  34      33.523  37.712  15.570  1.00 10.51           C
ATOM    590  C   ASP A  34      32.432  36.787  16.089  1.00  9.51           C
ATOM    591  O   ASP A  34      31.838  37.060  17.116  1.00 10.06           O
ATOM    592  CB  ASP A  34      34.697  37.784  16.551  1.00 12.75           C
ATOM    593  CG  ASP A  34      35.400  36.475  16.785  1.00 14.15           C
ATOM    594  OD1 ASP A  34      34.929  35.402  16.402  1.00 12.87           O
ATOM    595  OD2 ASP A  34      36.530  36.568  17.375  1.00 22.61           O
ATOM    596  H   ASP A  34      33.211  39.681  16.059  1.00 12.59           H
ATOM    597  HA  ASP A  34      33.839  37.406  14.671  1.00 12.62           H
ATOM    598 1HB  ASP A  34      35.356  38.439  16.208  1.00 15.30           H
ATOM    599 2HB  ASP A  34      34.363  38.123  17.419  1.00 15.30           H
ATOM    600  N   PRO A  35      32.149  35.667  15.397  1.00  9.01           N
ATOM    601  CA  PRO A  35      31.140  34.700  15.911  1.00  9.37           C
ATOM    602  C   PRO A  35      31.398  34.312  17.378  1.00  9.02           C
ATOM    603  O   PRO A  35      30.422  34.052  18.091  1.00  9.48           O
ATOM    604  CB  PRO A  35      31.246  33.525  14.995  1.00 10.16           C
ATOM    605  CG  PRO A  35      31.660  34.176  13.663  1.00 12.06           C
ATOM    606  CD  PRO A  35      32.645  35.227  14.106  1.00 10.24           C
ATOM    607  HA  PRO A  35      30.227  35.100  15.831  1.00 11.24           H
ATOM    608 1HB  PRO A  35      31.933  32.885  15.310  1.00 12.19           H
ATOM    609 2HB  PRO A  35      30.379  33.056  14.911  1.00 12.19           H
ATOM    610 1HG  PRO A  35      32.086  33.517  13.058  1.00 14.47           H
ATOM    611 2HG  PRO A  35      30.883  34.583  13.205  1.00 14.47           H
ATOM    612 1HD  PRO A  35      33.554  34.845  14.190  1.00 12.28           H
ATOM    613 2HD  PRO A  35      32.670  35.979  13.463  1.00 12.28           H
ATOM    614  N   VAL A  36      32.630  34.206  17.806  1.00 10.05           N
ATOM    615  CA  VAL A  36      32.915  33.909  19.204  1.00 11.35           C
ATOM    616  C   VAL A  36      32.347  34.983  20.138  1.00 10.33           C
ATOM    617  O   VAL A  36      31.772  34.640  21.210  1.00 11.51           O
ATOM    618  CB  VAL A  36      34.448  33.747  19.411  1.00 12.48           C
ATOM    619  CG1 VAL A  36      34.829  33.701  20.892  1.00 15.76           C
ATOM    620  CG2 VAL A  36      34.916  32.505  18.654  1.00 15.44           C
ATOM    621  H   VAL A  36      33.296  34.316  17.242  1.00 12.06           H
ATOM    622  HA  VAL A  36      32.478  33.039  19.431  1.00 13.62           H
ATOM    623  HB  VAL A  36      34.898  34.542  19.004  1.00 14.97           H
ATOM    624 1HG1 VAL A  36      34.512  34.515  21.337  1.00 23.64           H
ATOM    625 2HG1 VAL A  36      35.804  33.641  20.977  1.00 23.64           H
ATOM    626 3HG1 VAL A  36      34.416  32.917  21.311  1.00 23.64           H
ATOM    627 1HG2 VAL A  36      34.658  32.581  17.711  1.00 23.16           H
ATOM    628 2HG2 VAL A  36      34.499  31.709  19.043  1.00 23.16           H
ATOM    629 3HG2 VAL A  36      35.891  32.430  18.721  1.00 23.16           H
ATOM    630  N   GLU A  37      32.512  36.254  19.780  1.00 10.64           N
ATOM    631  CA  GLU A  37      31.926  37.343  20.577  1.00 11.08           C
ATOM    632  C   GLU A  37      30.420  37.260  20.617  1.00  9.27           C
ATOM    633  O   GLU A  37      29.790  37.428  21.655  1.00  9.91           O
ATOM    634  CB  GLU A  37      32.352  38.712  19.992  1.00 13.72           C
ATOM    635  CG  GLU A  37      31.700  39.965  20.656  1.00 13.12           C
ATOM    636  CD  GLU A  37      32.233  40.278  22.037  1.00 14.02           C
ATOM    637  OE1 GLU A  37      33.184  39.612  22.505  1.00 20.44           O
ATOM    638  OE2 GLU A  37      31.628  41.217  22.703  1.00 13.38           O
ATOM    639  H   GLU A  37      32.978  36.445  19.058  1.00 12.76           H
ATOM    640  HA  GLU A  37      32.273  37.275  21.512  1.00 13.29           H
ATOM    641 1HB  GLU A  37      33.335  38.793  20.073  1.00 16.46           H
ATOM    642 2HB  GLU A  37      32.132  38.721  19.027  1.00 16.46           H
ATOM    643 1HG  GLU A  37      31.851  40.750  20.072  1.00 15.74           H
ATOM    644 2HG  GLU A  37      30.723  39.821  20.718  1.00 15.74           H
ATOM    645  N   THR A  38      29.788  36.981  19.467  1.00  8.57           N
ATOM    646  CA  THR A  38      28.353  36.805  19.454  1.00  8.32           C
ATOM    647  C   THR A  38      27.898  35.692  20.358  1.00  7.14           C
ATOM    648  O   THR A  38      26.926  35.869  21.097  1.00  7.59           O
ATOM    649  CB  THR A  38      27.924  36.561  17.991  1.00  7.58           C
ATOM    650  CG2 THR A  38      26.464  36.206  17.914  1.00  8.11           C
ATOM    651  OG1 THR A  38      28.171  37.804  17.334  1.00 10.12           O
ATOM    652  H   THR A  38      30.248  36.906  18.720  1.00 10.28           H
ATOM    653  HA  THR A  38      27.930  37.656  19.767  1.00  9.98           H
ATOM    654  HB  THR A  38      28.479  35.836  17.583  1.00  9.10           H
ATOM    655 1HG2 THR A  38      26.214  36.054  16.979  1.00 12.16           H
ATOM    656 2HG2 THR A  38      25.929  36.941  18.280  1.00 12.16           H
ATOM    657 3HG2 THR A  38      26.298  35.391  18.433  1.00 12.16           H
ATOM    658  N   VAL A  39      28.550  34.524  20.305  1.00  7.61           N
ATOM    659  CA  VAL A  39      28.147  33.417  21.189  1.00  7.65           C
ATOM    660  C   VAL A  39      28.195  33.844  22.645  1.00  7.86           C
ATOM    661  O   VAL A  39      27.291  33.584  23.437  1.00  8.57           O
ATOM    662  CB  VAL A  39      29.005  32.192  20.908  1.00  8.24           C
ATOM    663  CG1 VAL A  39      28.801  31.117  21.972  1.00  9.57           C
ATOM    664  CG2 VAL A  39      28.680  31.628  19.535  1.00  9.02           C
ATOM    665  H   VAL A  39      29.218  34.417  19.743  1.00  9.14           H
ATOM    666  HA  VAL A  39      27.199  33.183  20.972  1.00  9.18           H
ATOM    667  HB  VAL A  39      29.966  32.469  20.917  1.00  9.89           H
ATOM    668 1HG1 VAL A  39      29.366  30.343  21.768  1.00 14.36           H
ATOM    669 2HG1 VAL A  39      27.860  30.841  21.981  1.00 14.36           H
ATOM    670 3HG1 VAL A  39      29.044  31.477  22.851  1.00 14.36           H
ATOM    671 1HG2 VAL A  39      29.240  30.842  19.364  1.00 13.53           H
ATOM    672 2HG2 VAL A  39      28.854  32.309  18.852  1.00 13.53           H
ATOM    673 3HG2 VAL A  39      27.735  31.369  19.505  1.00 13.53           H
ATOM    674  N  AGLN A  40      29.337  34.514  23.033  0.66  8.18           N
ATOM    675  N  BGLN A  40      29.331  34.464  23.060  0.34 10.15           N
ATOM    676  CA AGLN A  40      29.498  34.924  24.425  0.66  9.56           C
ATOM    677  CA BGLN A  40      29.475  34.934  24.417  0.34  9.92           C
ATOM    678  C  AGLN A  40      28.477  35.976  24.847  0.66  8.61           C
ATOM    679  C  BGLN A  40      28.399  35.935  24.832  0.34  8.85           C
ATOM    680  O  AGLN A  40      27.910  35.911  25.945  0.66  8.62           O
ATOM    681  O  BGLN A  40      27.803  35.730  25.890  0.34 12.80           O
ATOM    682  CB AGLN A  40      30.977  35.397  24.576  0.66 11.88           C
ATOM    683  CB BGLN A  40      30.865  35.601  24.602  0.34 11.03           C
ATOM    684  CG AGLN A  40      32.007  34.287  24.396  0.66 14.03           C
ATOM    685  CG BGLN A  40      31.030  35.994  26.067  0.34 15.58           C
ATOM    686  CD AGLN A  40      33.424  34.793  24.284  0.66 20.96           C
ATOM    687  CD BGLN A  40      31.678  34.879  26.871  0.34 25.48           C
ATOM    688  NE2AGLN A  40      33.597  36.073  24.014  0.66 22.88           N
ATOM    689  OE1AGLN A  40      34.349  33.965  24.467  0.66 24.63           O
ATOM    690  NE2BGLN A  40      32.122  35.353  28.020  0.34 34.33           N
ATOM    691  OE1BGLN A  40      31.780  33.716  26.505  0.34 26.00           O
ATOM    692  H  AGLN A  40      29.965  34.693  22.444  0.66  9.82           H
ATOM    693  H  BGLN A  40      29.991  34.582  22.490  0.34 12.18           H
ATOM    694  HA AGLN A  40      29.369  34.118  25.002  0.66 11.48           H
ATOM    695 1HB AGLN A  40      31.154  36.106  23.909  0.66 14.26           H
ATOM    696 2HB AGLN A  40      31.093  35.795  25.475  0.66 14.26           H
ATOM    697  HA BGLN A  40      29.422  34.145  25.029  0.34 11.90           H
ATOM    698 1HB BGLN A  40      31.580  34.968  24.340  0.34 13.24           H
ATOM    699 2HB BGLN A  40      30.933  36.404  24.027  0.34 13.24           H
ATOM    700 1HG AGLN A  40      31.948  33.667  25.166  0.66 16.84           H
ATOM    701 2HG AGLN A  40      31.785  33.774  23.579  0.66 16.84           H
ATOM    702 1HG BGLN A  40      31.588  36.809  26.127  0.34 18.69           H
ATOM    703 2HG BGLN A  40      30.142  36.203  26.452  0.34 18.69           H
ATOM    704 1HE2AGLN A  40      34.411  36.403  23.950  0.66 27.46           H
ATOM    705 2HE2AGLN A  40      32.900  36.596  23.897  0.66 27.46           H
ATOM    706 1HE2BGLN A  40      32.526  34.819  28.590  0.34 41.20           H
ATOM    707 2HE2BGLN A  40      32.012  36.204  28.216  0.34 41.20           H
ATOM    708  N   ARG A  41      28.207  36.963  24.028  1.00  8.63           N
ATOM    709  CA  ARG A  41      27.285  38.043  24.377  1.00  8.83           C
ATOM    710  C   ARG A  41      25.870  37.488  24.465  1.00  8.09           C
ATOM    711  O   ARG A  41      25.110  37.840  25.368  1.00  9.24           O
ATOM    712  CB  ARG A  41      27.365  39.215  23.394  1.00 10.13           C
ATOM    713  CG  ARG A  41      28.636  40.007  23.378  1.00 11.02           C
ATOM    714  CD  ARG A  41      28.716  41.011  24.515  1.00 20.52           C
ATOM    715  NE  ARG A  41      29.020  40.339  25.768  1.00 23.96           N
ATOM    716  CZ  ARG A  41      30.164  39.714  26.066  1.00 32.60           C
ATOM    717  NH1 ARG A  41      31.220  39.620  25.212  1.00 27.63           N
ATOM    718  NH2 ARG A  41      30.363  39.105  27.216  1.00 38.51           N
ATOM    719  H  AARG A  41      28.596  36.977  23.238  1.00 10.35           H
ATOM    720  HA  ARG A  41      27.539  38.383  25.283  1.00 10.60           H
ATOM    721 1HB  ARG A  41      27.213  38.861  22.483  1.00 12.15           H
ATOM    722 2HB  ARG A  41      26.620  39.835  23.596  1.00 12.15           H
ATOM    723 1HG  ARG A  41      29.405  39.387  23.440  1.00 13.22           H
ATOM    724 2HG  ARG A  41      28.705  40.489  22.516  1.00 13.22           H
ATOM    725 1HD  ARG A  41      29.419  41.679  24.319  1.00 24.62           H
ATOM    726 2HD  ARG A  41      27.852  41.489  24.596  1.00 24.62           H
ATOM    727  HE  ARG A  41      28.394  40.344  26.387  1.00 28.75           H
ATOM    728 1HH1 ARG A  41      31.944  39.183  25.455  1.00 33.15           H
ATOM    729 2HH1 ARG A  41      31.179  39.997  24.418  1.00 33.15           H
ATOM    730 1HH2 ARG A  41      29.729  39.099  27.826  1.00 46.21           H
ATOM    731 2HH2 ARG A  41      31.131  38.704  27.374  1.00 46.21           H
ATOM    732  N   LEU A  42      25.467  36.651  23.493  1.00  7.68           N
ATOM    733  CA  LEU A  42      24.100  36.097  23.530  1.00  7.84           C
ATOM    734  C   LEU A  42      23.931  35.186  24.755  1.00  7.28           C
ATOM    735  O   LEU A  42      22.873  35.217  25.394  1.00  7.54           O
ATOM    736  CB  LEU A  42      23.829  35.348  22.254  1.00  8.28           C
ATOM    737  CG  LEU A  42      23.604  36.269  21.029  1.00 10.36           C
ATOM    738  CD1 LEU A  42      23.481  35.320  19.814  1.00 12.93           C
ATOM    739  CD2 LEU A  42      22.435  37.201  21.187  1.00 12.21           C
ATOM    740  H   LEU A  42      26.015  36.435  22.839  1.00  9.21           H
ATOM    741  HA  LEU A  42      23.449  36.854  23.602  1.00  9.41           H
ATOM    742 1HB  LEU A  42      24.595  34.749  22.067  1.00  9.93           H
ATOM    743 2HB  LEU A  42      23.027  34.782  22.380  1.00  9.93           H
ATOM    744  HG  LEU A  42      24.426  36.825  20.904  1.00 12.43           H
ATOM    745 1HD1 LEU A  42      24.270  34.741  19.771  1.00 19.40           H
ATOM    746 2HD1 LEU A  42      23.418  35.849  18.992  1.00 19.40           H
ATOM    747 3HD1 LEU A  42      22.676  34.770  19.910  1.00 19.40           H
ATOM    748 1HD2 LEU A  42      22.575  37.771  21.973  1.00 18.32           H
ATOM    749 2HD2 LEU A  42      21.614  36.679  21.306  1.00 18.32           H
ATOM    750 3HD2 LEU A  42      22.353  37.762  20.388  1.00 18.32           H
ATOM    751  N   ALA A  43      24.942  34.404  25.087  1.00  7.85           N
ATOM    752  CA  ALA A  43      24.868  33.556  26.289  1.00  8.17           C
ATOM    753  C   ALA A  43      24.619  34.443  27.518  1.00  8.23           C
ATOM    754  O   ALA A  43      23.777  34.119  28.374  1.00  8.72           O
ATOM    755  CB  ALA A  43      26.092  32.723  26.446  1.00  9.17           C
ATOM    756  H   ALA A  43      25.666  34.390  24.587  1.00  9.42           H
ATOM    757  HA  ALA A  43      24.085  32.941  26.187  1.00  9.80           H
ATOM    758 1HB  ALA A  43      26.221  32.177  25.643  1.00 13.76           H
ATOM    759 2HB  ALA A  43      25.991  32.137  27.226  1.00 13.76           H
ATOM    760 3HB  ALA A  43      26.869  33.306  26.574  1.00 13.76           H
ATOM    761  N  AGLU A  44      25.356  35.538  27.639  0.62  8.30           N
ATOM    762  N  BGLU A  44      25.335  35.570  27.553  0.38  9.05           N
ATOM    763  CA AGLU A  44      25.155  36.389  28.830  0.62 10.21           C
ATOM    764  CA BGLU A  44      25.266  36.506  28.690  0.38  8.72           C
ATOM    765  C  AGLU A  44      23.805  37.051  28.827  0.62 10.03           C
ATOM    766  C  BGLU A  44      23.852  37.052  28.811  0.38  7.71           C
ATOM    767  O  AGLU A  44      23.340  37.408  29.921  0.62  9.38           O
ATOM    768  O  BGLU A  44      23.372  37.292  29.928  0.38 11.43           O
ATOM    769  CB AGLU A  44      26.302  37.417  28.856  0.62 12.78           C
ATOM    770  CB BGLU A  44      26.302  37.637  28.589  0.38  9.37           C
ATOM    771  CG AGLU A  44      27.633  36.711  28.993  0.62 18.95           C
ATOM    772  CG BGLU A  44      26.362  38.560  29.805  0.38 15.79           C
ATOM    773  CD AGLU A  44      28.819  37.619  29.019  0.62 28.42           C
ATOM    774  CD BGLU A  44      27.230  39.797  29.656  0.38 24.54           C
ATOM    775  OE1AGLU A  44      28.588  38.834  28.769  0.62 35.91           O
ATOM    776  OE2AGLU A  44      29.899  37.118  29.301  0.62 32.91           O
ATOM    777  OE1BGLU A  44      27.707  40.206  28.575  0.38 24.18           O
ATOM    778  OE2BGLU A  44      27.419  40.431  30.721  0.38 34.54           O
ATOM    779  H  AGLU A  44      25.950  35.753  27.026  0.62  9.96           H
ATOM    780  H  BGLU A  44      25.866  35.759  26.876  0.38 10.85           H
ATOM    781  HA AGLU A  44      25.225  35.814  29.645  0.62 12.25           H
ATOM    782 1HB AGLU A  44      26.292  37.948  28.021  0.62 15.33           H
ATOM    783 2HB AGLU A  44      26.175  38.037  29.617  0.62 15.33           H
ATOM    784  HA BGLU A  44      25.463  35.988  29.522  0.38 10.46           H
ATOM    785 1HB BGLU A  44      27.197  37.234  28.456  0.38 11.24           H
ATOM    786 2HB BGLU A  44      26.098  38.182  27.789  0.38 11.24           H
ATOM    787 1HG AGLU A  44      27.624  36.180  29.829  0.62 22.73           H
ATOM    788 2HG AGLU A  44      27.735  36.079  28.238  0.62 22.73           H
ATOM    789 1HG BGLU A  44      25.440  38.850  30.020  0.38 18.94           H
ATOM    790 2HG BGLU A  44      26.695  38.037  30.577  0.38 18.94           H
ATOM    791  N   LEU A  45      23.174  37.269  27.685  1.00  8.55           N
ATOM    792  CA  LEU A  45      21.812  37.793  27.664  1.00  8.32           C
ATOM    793  C   LEU A  45      20.763  36.755  27.978  1.00  7.81           C
ATOM    794  O   LEU A  45      19.589  37.100  28.105  1.00  9.97           O
ATOM    795  CB  LEU A  45      21.517  38.413  26.278  1.00  9.05           C
ATOM    796  CG  LEU A  45      22.246  39.677  25.900  1.00 12.18           C
ATOM    797  CD1 LEU A  45      21.773  40.049  24.500  1.00 16.80           C
ATOM    798  CD2 LEU A  45      22.010  40.806  26.865  1.00 13.70           C
ATOM    799  H  ALEU A  45      23.583  37.095  26.925  1.00 10.26           H
ATOM    800  HA  LEU A  45      21.747  38.518  28.349  1.00  9.98           H
ATOM    801 1HB  LEU A  45      21.719  37.730  25.591  1.00 10.86           H
ATOM    802 2HB  LEU A  45      20.546  38.597  26.230  1.00 10.86           H
ATOM    803  HG  LEU A  45      23.227  39.484  25.867  1.00 14.61           H
ATOM    804 1HD1 LEU A  45      21.943  39.302  23.889  1.00 25.20           H
ATOM    805 2HD1 LEU A  45      22.260  40.841  24.190  1.00 25.20           H
ATOM    806 3HD1 LEU A  45      20.813  40.243  24.520  1.00 25.20           H
ATOM    807 1HD2 LEU A  45      22.509  41.596  26.572  1.00 20.55           H
ATOM    808 2HD2 LEU A  45      22.313  40.540  27.758  1.00 20.55           H
ATOM    809 3HD2 LEU A  45      21.053  41.016  26.894  1.00 20.55           H
ATOM    810  N   GLY A  46      21.110  35.464  28.078  1.00  8.01           N
ATOM    811  CA  GLY A  46      20.154  34.409  28.381  1.00  8.46           C
ATOM    812  C   GLY A  46      19.669  33.603  27.194  1.00  7.50           C
ATOM    813  O   GLY A  46      18.737  32.835  27.341  1.00  8.86           O
ATOM    814  H   GLY A  46      21.953  35.244  27.954  1.00  9.61           H
ATOM    815 1HA  GLY A  46      20.570  33.789  29.031  1.00 10.16           H
ATOM    816 2HA  GLY A  46      19.368  34.818  28.823  1.00 10.16           H
ATOM    817  N   ALA A  47      20.304  33.724  26.041  1.00  7.06           N
ATOM    818  CA  ALA A  47      19.955  32.892  24.914  1.00  6.74           C
ATOM    819  C   ALA A  47      20.314  31.431  25.167  1.00  6.91           C
ATOM    820  O   ALA A  47      21.174  31.097  25.974  1.00  8.74           O
ATOM    821  CB  ALA A  47      20.683  33.395  23.662  1.00  7.66           C
ATOM    822  H   ALA A  47      20.948  34.319  25.960  1.00  8.47           H
ATOM    823  HA  ALA A  47      18.969  32.958  24.760  1.00  8.08           H
ATOM    824 1HB  ALA A  47      20.450  34.334  23.504  1.00 11.50           H
ATOM    825 2HB  ALA A  47      20.413  32.857  22.889  1.00 11.50           H
ATOM    826 3HB  ALA A  47      21.651  33.317  23.793  1.00 11.50           H
ATOM    827  N  AHIS A  48      19.643  30.522  24.483  0.47  5.52           N
ATOM    828  N  BHIS A  48      19.635  30.628  24.375  0.53  7.83           N
ATOM    829  CA AHIS A  48      19.739  29.082  24.339  0.47  6.45           C
ATOM    830  CA BHIS A  48      19.959  29.206  24.423  0.53  6.80           C
ATOM    831  C  AHIS A  48      20.767  28.677  23.269  0.47  6.81           C
ATOM    832  C  BHIS A  48      20.886  28.752  23.310  0.53  6.64           C
ATOM    833  O  AHIS A  48      21.472  27.673  23.436  0.47  8.41           O
ATOM    834  O  BHIS A  48      21.611  27.769  23.459  0.53  9.09           O
ATOM    835  CB AHIS A  48      18.362  28.479  24.037  0.47  6.91           C
ATOM    836  CB BHIS A  48      18.652  28.452  24.322  0.53  6.67           C
ATOM    837  CG AHIS A  48      18.268  27.037  23.668  0.47  6.77           C
ATOM    838  CG BHIS A  48      18.801  26.964  24.321  0.53  7.32           C
ATOM    839  CD2AHIS A  48      17.999  26.420  22.503  0.47  8.77           C
ATOM    840  ND1AHIS A  48      18.478  25.992  24.549  0.47  8.32           N
ATOM    841  CD2BHIS A  48      18.261  26.200  23.319  0.53 11.28           C
ATOM    842  ND1BHIS A  48      19.402  26.144  25.190  0.53 11.91           N
ATOM    843  CE1AHIS A  48      18.339  24.832  23.909  0.47 11.35           C
ATOM    844  NE2AHIS A  48      18.041  25.039  22.624  0.47  9.38           N
ATOM    845  CE1BHIS A  48      19.244  24.867  24.764  0.53 11.05           C
ATOM    846  NE2BHIS A  48      18.576  24.893  23.621  0.53 13.28           N
ATOM    847  H  AHIS A  48      18.989  30.869  24.006  0.47  6.63           H
ATOM    848  H  BHIS A  48      19.011  30.937  23.837  0.53  9.40           H
ATOM    849  HA AHIS A  48      20.048  28.709  25.214  0.47  7.74           H
ATOM    850 1HB AHIS A  48      17.792  28.621  24.834  0.47  8.30           H
ATOM    851 2HB AHIS A  48      17.962  29.003  23.298  0.47  8.30           H
ATOM    852  HA BHIS A  48      20.385  29.000  25.304  0.53  8.16           H
ATOM    853 1HB BHIS A  48      18.075  28.712  25.083  0.53  8.00           H
ATOM    854 2HB BHIS A  48      18.191  28.725  23.489  0.53  8.00           H
ATOM    855  HD1AHIS A  48      18.674  26.080  25.403  0.47  9.99           H
ATOM    856  HD2AHIS A  48      17.802  26.876  21.693  0.47 10.53           H
ATOM    857  HD1BHIS A  48      19.829  26.392  25.919  0.53 14.30           H
ATOM    858  HD2BHIS A  48      17.769  26.510  22.568  0.53 13.53           H
ATOM    859  HE1AHIS A  48      18.439  23.977  24.310  0.47 13.62           H
ATOM    860  HE1BHIS A  48      19.559  24.089  25.209  0.53 13.26           H
ATOM    861  N   GLY A  49      20.846  29.428  22.164  1.00  6.65           N
ATOM    862  CA  GLY A  49      21.729  29.011  21.089  1.00  7.11           C
ATOM    863  C   GLY A  49      21.748  30.000  19.954  1.00  5.82           C
ATOM    864  O   GLY A  49      21.194  31.094  20.001  1.00  5.88           O
ATOM    865  H  AGLY A  49      20.371  30.165  22.091  1.00  7.98           H
ATOM    866 1HA  GLY A  49      22.647  28.906  21.444  1.00  8.54           H
ATOM    867 2HA  GLY A  49      21.432  28.130  20.748  1.00  8.54           H
ATOM    868  N  AVAL A  50      22.486  29.626  18.891  0.53  5.86           N
ATOM    869  N  BVAL A  50      22.467  29.505  18.935  0.47  6.60           N
ATOM    870  CA AVAL A  50      22.700  30.402  17.692  0.53  5.80           C
ATOM    871  CA BVAL A  50      22.810  30.322  17.764  0.47  6.36           C
ATOM    872  C  AVAL A  50      22.519  29.470  16.505  0.53  5.99           C
ATOM    873  C  BVAL A  50      22.594  29.510  16.516  0.47  6.76           C
ATOM    874  O  AVAL A  50      22.576  28.240  16.625  0.53  8.33           O
ATOM    875  O  BVAL A  50      22.589  28.267  16.477  0.47  9.54           O
ATOM    876  CB AVAL A  50      24.090  31.066  17.559  0.53  6.54           C
ATOM    877  CB BVAL A  50      24.240  30.836  18.061  0.47  6.59           C
ATOM    878  CG1AVAL A  50      24.264  32.202  18.551  0.53  8.16           C
ATOM    879  CG2AVAL A  50      25.189  30.017  17.669  0.53  8.91           C
ATOM    880  CG1BVAL A  50      25.233  29.675  18.134  0.47 10.12           C
ATOM    881  CG2BVAL A  50      24.668  31.881  17.039  0.47  9.73           C
ATOM    882  H  AVAL A  50      22.873  28.837  18.930  0.53  7.04           H
ATOM    883  H  BVAL A  50      22.740  28.669  18.969  0.47  7.92           H
ATOM    884  HA AVAL A  50      22.001  31.115  17.646  0.53  6.96           H
ATOM    885  HB AVAL A  50      24.145  31.461  16.642  0.53  7.85           H
ATOM    886  HA BVAL A  50      22.193  31.108  17.739  0.47  7.63           H
ATOM    887  HB BVAL A  50      24.224  31.278  18.958  0.47  7.91           H
ATOM    888 1HG1AVAL A  50      23.536  32.848  18.440  0.53 12.25           H
ATOM    889 2HG1AVAL A  50      25.123  32.647  18.391  0.53 12.25           H
ATOM    890 3HG1AVAL A  50      24.247  31.844  19.463  0.53 12.25           H
ATOM    891 1HG2AVAL A  50      25.032  29.308  17.011  0.53 13.37           H
ATOM    892 2HG2AVAL A  50      25.184  29.632  18.571  0.53 13.37           H
ATOM    893 3HG2AVAL A  50      26.058  30.435  17.497  0.53 13.37           H
ATOM    894 1HG1BVAL A  50      24.931  29.029  18.806  0.47 15.18           H
ATOM    895 2HG1BVAL A  50      26.117  30.016  18.383  0.47 15.18           H
ATOM    896 3HG1BVAL A  50      25.286  29.236  17.259  0.47 15.18           H
ATOM    897 1HG2BVAL A  50      24.010  32.607  17.019  0.47 14.59           H
ATOM    898 2HG2BVAL A  50      24.724  31.467  16.153  0.47 14.59           H
ATOM    899 3HG2BVAL A  50      25.545  32.241  17.288  0.47 14.59           H
ATOM    900  N   THR A  51      22.353  30.162  15.369  1.00  5.55           N
ATOM    901  CA  THR A  51      22.234  29.540  14.083  1.00  5.35           C
ATOM    902  C   THR A  51      23.183  30.225  13.101  1.00  5.20           C
ATOM    903  O   THR A  51      23.703  31.313  13.387  1.00  5.78           O
ATOM    904  CB  THR A  51      20.785  29.603  13.562  1.00  5.49           C
ATOM    905  CG2 THR A  51      19.815  29.041  14.594  1.00  6.27           C
ATOM    906  OG1 THR A  51      20.538  30.949  13.269  1.00  6.21           O
ATOM    907  H  ATHR A  51      22.315  31.040  15.416  1.00  6.67           H
ATOM    908  HA  THR A  51      22.501  28.580  14.167  1.00  6.42           H
ATOM    909  HB  THR A  51      20.716  29.066  12.721  1.00  6.59           H
ATOM    910 1HG2 THR A  51      18.901  29.088  14.244  1.00  9.40           H
ATOM    911 2HG2 THR A  51      19.876  29.566  15.420  1.00  9.40           H
ATOM    912 3HG2 THR A  51      20.044  28.107  14.784  1.00  9.40           H
ATOM    913  N   PHE A  52      23.430  29.616  11.944  1.00  5.55           N
ATOM    914  CA  PHE A  52      24.370  30.196  10.997  1.00  5.99           C
ATOM    915  C   PHE A  52      24.041  29.761   9.591  1.00  5.90           C
ATOM    916  O   PHE A  52      23.556  28.651   9.358  1.00  6.07           O
ATOM    917  CB  PHE A  52      25.826  29.803  11.332  1.00  7.57           C
ATOM    918  CG  PHE A  52      26.157  28.335  11.190  1.00  7.58           C
ATOM    919  CD1 PHE A  52      25.867  27.418  12.180  1.00  9.78           C
ATOM    920  CD2 PHE A  52      26.783  27.829  10.042  1.00  7.85           C
ATOM    921  CE1 PHE A  52      26.168  26.082  12.035  1.00 11.45           C
ATOM    922  CE2 PHE A  52      27.074  26.507   9.909  1.00  9.04           C
ATOM    923  CZ  PHE A  52      26.761  25.630  10.910  1.00 10.68           C
ATOM    924  H   PHE A  52      23.023  28.860  11.750  1.00  6.66           H
ATOM    925  HA  PHE A  52      24.293  31.191  11.046  1.00  7.18           H
ATOM    926 1HB  PHE A  52      26.431  30.318  10.741  1.00  9.08           H
ATOM    927 2HB  PHE A  52      26.016  30.077  12.264  1.00  9.08           H
ATOM    928  HD1 PHE A  52      25.450  27.715  12.980  1.00 11.74           H
ATOM    929  HD2 PHE A  52      27.010  28.425   9.338  1.00  9.42           H
ATOM    930  HE1 PHE A  52      25.957  25.474  12.733  1.00 13.74           H
ATOM    931  HE2 PHE A  52      27.496  26.192   9.118  1.00 10.85           H
ATOM    932  HZ  PHE A  52      26.961  24.706  10.814  1.00 12.81           H
ATOM    933  N   HIS A  53      24.396  30.664   8.640  1.00  6.37           N
ATOM    934  CA  HIS A  53      24.675  30.237   7.264  1.00  6.37           C
ATOM    935  C   HIS A  53      26.138  29.789   7.222  1.00  6.66           C
ATOM    936  O   HIS A  53      26.979  30.388   7.899  1.00  7.28           O
ATOM    937  CB  HIS A  53      24.550  31.366   6.245  1.00  6.95           C
ATOM    938  CG  HIS A  53      23.224  32.032   6.183  1.00  7.17           C
ATOM    939  CD2 HIS A  53      22.135  31.881   5.385  1.00  7.83           C
ATOM    940  ND1 HIS A  53      22.843  33.016   7.079  1.00  8.06           N
ATOM    941  CE1 HIS A  53      21.601  33.378   6.799  1.00  8.62           C
ATOM    942  NE2 HIS A  53      21.138  32.728   5.773  1.00  8.74           N
ATOM    943  H   HIS A  53      24.459  31.516   8.851  1.00  7.65           H
ATOM    944  HA  HIS A  53      24.076  29.477   7.011  1.00  7.64           H
ATOM    945 1HB  HIS A  53      25.234  32.051   6.454  1.00  8.34           H
ATOM    946 2HB  HIS A  53      24.759  31.002   5.349  1.00  8.34           H
ATOM    947  HD1 HIS A  53      23.342  33.344   7.725  1.00  9.68           H
ATOM    948  HD2 HIS A  53      22.076  31.270   4.660  1.00  9.40           H
ATOM    949  HE1 HIS A  53      21.110  34.030   7.285  1.00 10.34           H
ATOM    950  N   ASP A  54      26.455  28.833   6.355  1.00  6.70           N
ATOM    951  CA  ASP A  54      27.826  28.477   6.096  1.00  6.79           C
ATOM    952  C   ASP A  54      28.763  29.679   6.083  1.00  6.78           C
ATOM    953  O   ASP A  54      29.780  29.715   6.794  1.00  8.26           O
ATOM    954  CB  ASP A  54      27.964  27.655   4.783  1.00  6.85           C
ATOM    955  CG  ASP A  54      27.399  28.217   3.504  1.00  5.90           C
ATOM    956  OD1 ASP A  54      26.701  29.261   3.496  1.00  6.15           O
ATOM    957  OD2 ASP A  54      27.659  27.543   2.461  1.00  6.95           O
ATOM    958  H   ASP A  54      25.813  28.408   5.930  1.00  8.04           H
ATOM    959  HA  ASP A  54      28.121  27.884   6.845  1.00  8.15           H
ATOM    960 1HB  ASP A  54      28.929  27.489   4.635  1.00  8.22           H
ATOM    961 2HB  ASP A  54      27.538  26.774   4.936  1.00  8.22           H
ATOM    962  N   ASP A  55      28.428  30.674   5.254  1.00  6.38           N
ATOM    963  CA  ASP A  55      29.337  31.792   4.981  1.00  6.93           C
ATOM    964  C   ASP A  55      29.342  32.850   6.064  1.00  7.42           C
ATOM    965  O   ASP A  55      30.162  33.748   6.014  1.00  9.93           O
ATOM    966  CB  ASP A  55      29.036  32.340   3.599  1.00  8.00           C
ATOM    967  CG  ASP A  55      29.251  31.351   2.444  1.00  7.58           C
ATOM    968  OD1 ASP A  55      29.943  30.343   2.605  1.00  9.20           O
ATOM    969  OD2 ASP A  55      28.691  31.665   1.364  1.00  8.78           O
ATOM    970  H   ASP A  55      27.641  30.657   4.861  1.00  7.66           H
ATOM    971  HA  ASP A  55      30.261  31.411   4.945  1.00  8.32           H
ATOM    972 1HB  ASP A  55      28.095  32.646   3.580  1.00  9.60           H
ATOM    973 2HB  ASP A  55      29.609  33.133   3.444  1.00  9.60           H
ATOM    974  N   ASP A  56      28.483  32.718   7.076  1.00  7.07           N
ATOM    975  CA  ASP A  56      28.604  33.538   8.269  1.00  7.46           C
ATOM    976  C   ASP A  56      29.701  32.991   9.200  1.00  8.34           C
ATOM    977  O   ASP A  56      30.340  33.773   9.910  1.00 10.54           O
ATOM    978  CB  ASP A  56      27.313  33.510   9.129  1.00  8.32           C
ATOM    979  CG  ASP A  56      26.049  34.006   8.451  1.00  8.12           C
ATOM    980  OD1 ASP A  56      26.152  34.952   7.595  1.00 11.38           O
ATOM    981  OD2 ASP A  56      24.986  33.479   8.795  1.00  8.03           O
ATOM    982  H   ASP A  56      27.834  32.126   7.021  1.00  8.49           H
ATOM    983  HA  ASP A  56      28.818  34.480   8.011  1.00  8.96           H
ATOM    984 1HB  ASP A  56      27.159  32.579   9.429  1.00  9.99           H
ATOM    985 2HB  ASP A  56      27.467  34.060   9.938  1.00  9.99           H
ATOM    986  N   LEU A  57      29.830  31.696   9.246  1.00  8.32           N
ATOM    987  CA  LEU A  57      30.773  31.005  10.126  1.00  9.33           C
ATOM    988  C   LEU A  57      32.146  30.920   9.523  1.00  9.46           C
ATOM    989  O   LEU A  57      33.151  31.103  10.195  1.00 11.80           O
ATOM    990  CB  LEU A  57      30.211  29.678  10.533  1.00  9.38           C
ATOM    991  CG  LEU A  57      31.109  28.832  11.391  1.00 10.92           C
ATOM    992  CD1 LEU A  57      31.476  29.599  12.657  1.00 12.91           C
ATOM    993  CD2 LEU A  57      30.410  27.485  11.645  1.00 12.41           C
ATOM    994  H   LEU A  57      29.322  31.209   8.717  1.00  9.98           H
ATOM    995  HA  LEU A  57      30.853  31.555  10.957  1.00 11.20           H
ATOM    996 1HB  LEU A  57      29.365  29.833  11.023  1.00 11.25           H
ATOM    997 2HB  LEU A  57      29.990  29.167   9.714  1.00 11.25           H
ATOM    998  HG  LEU A  57      31.950  28.654  10.881  1.00 13.11           H
ATOM    999 1HD1 LEU A  57      32.059  29.045  13.217  1.00 19.37           H
ATOM   1000 2HD1 LEU A  57      30.660  29.820  13.152  1.00 19.37           H
ATOM   1001 3HD1 LEU A  57      31.945  30.424  12.414  1.00 19.37           H
ATOM   1002 1HD2 LEU A  57      30.983  26.921  12.206  1.00 18.61           H
ATOM   1003 2HD2 LEU A  57      30.246  27.036  10.790  1.00 18.61           H
ATOM   1004 3HD2 LEU A  57      29.558  27.641  12.102  1.00 18.61           H
ATOM   1005  N   ILE A  58      32.197  30.604   8.224  1.00  9.54           N
ATOM   1006  CA  ILE A  58      33.443  30.400   7.509  1.00 10.01           C
ATOM   1007  C   ILE A  58      33.390  31.372   6.317  1.00 10.25           C
ATOM   1008  O   ILE A  58      32.554  31.215   5.452  1.00 10.98           O
ATOM   1009  CB  ILE A  58      33.571  28.949   7.041  1.00 10.43           C
ATOM   1010  CG1 ILE A  58      33.558  27.982   8.222  1.00 11.46           C
ATOM   1011  CG2 ILE A  58      34.822  28.778   6.178  1.00 14.66           C
ATOM   1012  CD1 ILE A  58      32.492  26.949   8.130  1.00 13.68           C
ATOM   1013  H   ILE A  58      31.441  30.516   7.783  1.00 11.45           H
ATOM   1014  HA  ILE A  58      34.215  30.633   8.102  1.00 12.01           H
ATOM   1015  HB  ILE A  58      32.777  28.743   6.470  1.00 12.51           H
ATOM   1016 1HG1 ILE A  58      34.437  27.530   8.276  1.00 13.75           H
ATOM   1017 2HG1 ILE A  58      33.433  28.498   9.058  1.00 13.75           H
ATOM   1018 1HG2 ILE A  58      34.795  29.416   5.435  1.00 21.99           H
ATOM   1019 2HG2 ILE A  58      34.852  27.865   5.823  1.00 21.99           H
ATOM   1020 3HG2 ILE A  58      35.620  28.944   6.722  1.00 21.99           H
ATOM   1021 1HD1 ILE A  58      32.539  26.360   8.912  1.00 20.52           H
ATOM   1022 2HD1 ILE A  58      32.619  26.421   7.315  1.00 20.52           H
ATOM   1023 3HD1 ILE A  58      31.615  27.387   8.103  1.00 20.52           H
ATOM   1024  N   PRO A  59      34.299  32.351   6.214  1.00 11.62           N
ATOM   1025  CA  PRO A  59      34.243  33.279   5.072  1.00 12.11           C
ATOM   1026  C   PRO A  59      34.235  32.520   3.764  1.00 10.92           C
ATOM   1027  O   PRO A  59      34.999  31.561   3.586  1.00 11.86           O
ATOM   1028  CB  PRO A  59      35.523  34.083   5.255  1.00 15.45           C
ATOM   1029  CG  PRO A  59      35.757  34.076   6.712  1.00 18.30           C
ATOM   1030  CD  PRO A  59      35.383  32.683   7.189  1.00 14.72           C
ATOM   1031  HA  PRO A  59      33.441  33.873   5.139  1.00 14.54           H
ATOM   1032 1HB  PRO A  59      36.277  33.660   4.774  1.00 18.54           H
ATOM   1033 2HB  PRO A  59      35.408  35.008   4.921  1.00 18.54           H
ATOM   1034 1HG  PRO A  59      36.708  34.268   6.912  1.00 21.96           H
ATOM   1035 2HG  PRO A  59      35.195  34.758   7.158  1.00 21.96           H
ATOM   1036 1HD  PRO A  59      36.145  32.055   7.118  1.00 17.67           H
ATOM   1037 2HD  PRO A  59      35.049  32.693   8.121  1.00 17.67           H
ATOM   1038  N   PHE A  60      33.417  32.939   2.823  1.00 10.82           N
ATOM   1039  CA  PHE A  60      33.369  32.309   1.502  1.00 10.40           C
ATOM   1040  C   PHE A  60      34.806  32.239   0.957  1.00 12.41           C
ATOM   1041  O   PHE A  60      35.556  33.180   1.005  1.00 15.00           O
ATOM   1042  CB  PHE A  60      32.516  33.135   0.561  1.00 10.30           C
ATOM   1043  CG  PHE A  60      32.389  32.530  -0.799  1.00 10.27           C
ATOM   1044  CD1 PHE A  60      33.312  32.825  -1.773  1.00 10.84           C
ATOM   1045  CD2 PHE A  60      31.405  31.611  -1.085  1.00 12.29           C
ATOM   1046  CE1 PHE A  60      33.260  32.186  -3.010  1.00 12.03           C
ATOM   1047  CE2 PHE A  60      31.341  30.967  -2.305  1.00 13.66           C
ATOM   1048  CZ  PHE A  60      32.273  31.259  -3.268  1.00 12.29           C
ATOM   1049  H   PHE A  60      32.884  33.619   2.992  1.00 12.99           H
ATOM   1050  HA  PHE A  60      32.991  31.386   1.580  1.00 12.48           H
ATOM   1051 1HB  PHE A  60      31.613  33.238   0.952  1.00 12.36           H
ATOM   1052 2HB  PHE A  60      32.913  34.037   0.475  1.00 12.36           H
ATOM   1053  HD1 PHE A  60      33.989  33.469  -1.602  1.00 13.01           H
ATOM   1054  HD2 PHE A  60      30.752  31.413  -0.423  1.00 14.75           H
ATOM   1055  HE1 PHE A  60      33.906  32.389  -3.677  1.00 14.43           H
ATOM   1056  HE2 PHE A  60      30.658  30.329  -2.475  1.00 16.39           H
ATOM   1057  HZ  PHE A  60      32.239  30.822  -4.111  1.00 14.75           H
ATOM   1058  N   GLY A  61      35.123  31.105   0.344  1.00 14.27           N
ATOM   1059  CA  GLY A  61      36.386  30.920  -0.297  1.00 16.03           C
ATOM   1060  C   GLY A  61      37.540  30.600   0.593  1.00 21.73           C
ATOM   1061  O   GLY A  61      38.732  30.603   0.192  1.00 27.67           O
ATOM   1062  H   GLY A  61      34.537  30.449   0.331  1.00 17.13           H
ATOM   1063 1HA  GLY A  61      36.294  30.189  -0.958  1.00 19.24           H
ATOM   1064 2HA  GLY A  61      36.603  31.746  -0.799  1.00 19.24           H
ATOM   1065  N   SER A  62      37.287  30.233   1.874  1.00 15.81           N
ATOM   1066  CA  SER A  62      38.311  29.872   2.796  1.00 16.02           C
ATOM   1067  C   SER A  62      39.005  28.579   2.395  1.00 16.03           C
ATOM   1068  O   SER A  62      38.368  27.654   1.885  1.00 19.23           O
ATOM   1069  CB  SER A  62      37.727  29.689   4.219  1.00 16.56           C
ATOM   1070  OG  SER A  62      37.323  30.916   4.811  1.00 15.62           O
ATOM   1071  H   SER A  62      36.451  30.217   2.148  1.00 18.98           H
ATOM   1072  HA  SER A  62      38.991  30.604   2.821  1.00 19.22           H
ATOM   1073 1HB  SER A  62      36.948  29.081   4.172  1.00 19.88           H
ATOM   1074 2HB  SER A  62      38.410  29.262   4.795  1.00 19.88           H
ATOM   1075  HG  SER A  62      36.629  31.336   4.592  1.00 23.43           H
ATOM   1076  N   SER A  63      40.289  28.510   2.674  1.00 18.78           N
ATOM   1077  CA  SER A  63      41.004  27.267   2.478  1.00 21.87           C
ATOM   1078  C   SER A  63      40.562  26.251   3.554  1.00 19.48           C
ATOM   1079  O   SER A  63      39.896  26.584   4.515  1.00 18.25           O
ATOM   1080  CB  SER A  63      42.500  27.504   2.647  1.00 24.67           C
ATOM   1081  OG  SER A  63      42.767  27.737   4.016  1.00 28.80           O
ATOM   1082  H   SER A  63      40.712  29.219   2.978  1.00 22.54           H
ATOM   1083  HA  SER A  63      40.816  26.903   1.566  1.00 26.24           H
ATOM   1084 1HB  SER A  63      43.005  26.712   2.335  1.00 29.60           H
ATOM   1085 2HB  SER A  63      42.781  28.286   2.109  1.00 29.60           H
ATOM   1086  N   ASP A  64      40.948  25.017   3.322  1.00 21.67           N
ATOM   1087  CA  ASP A  64      40.517  23.958   4.232  1.00 22.15           C
ATOM   1088  C   ASP A  64      41.064  24.240   5.635  1.00 21.37           C
ATOM   1089  O   ASP A  64      40.366  24.040   6.651  1.00 21.47           O
ATOM   1090  CB  ASP A  64      40.982  22.590   3.713  1.00 26.47           C
ATOM   1091  CG  ASP A  64      40.176  22.017   2.572  1.00 32.87           C
ATOM   1092  OD1 ASP A  64      39.216  22.726   2.245  1.00 34.44           O
ATOM   1093  OD2 ASP A  64      40.445  20.896   2.035  1.00 55.27           O
ATOM   1094  H   ASP A  64      41.458  24.830   2.630  1.00 26.00           H
ATOM   1095  HA  ASP A  64      39.518  23.961   4.273  1.00 26.57           H
ATOM   1096 1HB  ASP A  64      41.924  22.672   3.420  1.00 31.77           H
ATOM   1097 2HB  ASP A  64      40.960  21.947   4.465  1.00 31.77           H
ATOM   1098  N   THR A  65      42.299  24.727   5.744  1.00 23.56           N
ATOM   1099  CA  THR A  65      42.897  25.012   7.047  1.00 26.19           C
ATOM   1100  C   THR A  65      42.196  26.164   7.735  1.00 21.01           C
ATOM   1101  O   THR A  65      41.930  26.167   8.960  1.00 24.08           O
ATOM   1102  CB  THR A  65      44.401  25.278   6.717  1.00 43.13           C
ATOM   1103  CG2 THR A  65      45.060  26.202   7.716  1.00 50.83           C
ATOM   1104  OG1 THR A  65      45.119  24.037   6.795  1.00 52.03           O
ATOM   1105  H   THR A  65      42.766  24.880   5.014  1.00 28.28           H
ATOM   1106  HA  THR A  65      42.828  24.197   7.623  1.00 31.43           H
ATOM   1107  HB  THR A  65      44.483  25.660   5.797  1.00 51.75           H
ATOM   1108 1HG2 THR A  65      45.995  26.344   7.462  1.00 76.25           H
ATOM   1109 2HG2 THR A  65      45.021  25.799   8.608  1.00 76.25           H
ATOM   1110 3HG2 THR A  65      44.589  27.062   7.725  1.00 76.25           H
ATOM   1111  N   GLU A  66      41.865  27.177   6.948  1.00 22.32           N
ATOM   1112  CA  GLU A  66      41.166  28.348   7.478  1.00 19.74           C
ATOM   1113  C   GLU A  66      39.768  27.942   7.988  1.00 15.69           C
ATOM   1114  O   GLU A  66      39.313  28.336   9.112  1.00 15.85           O
ATOM   1115  CB  GLU A  66      41.012  29.462   6.466  1.00 19.38           C
ATOM   1116  CG  GLU A  66      42.332  30.158   6.133  1.00 28.11           C
ATOM   1117  CD  GLU A  66      42.341  30.904   4.817  1.00 34.82           C
ATOM   1118  OE1 GLU A  66      41.432  30.826   3.911  1.00 27.22           O
ATOM   1119  OE2 GLU A  66      43.311  31.655   4.614  1.00 47.45           O
ATOM   1120  H   GLU A  66      42.069  27.146   6.092  1.00 26.78           H
ATOM   1121  HA  GLU A  66      41.690  28.700   8.253  1.00 23.69           H
ATOM   1122 1HB  GLU A  66      40.626  29.089   5.634  1.00 23.25           H
ATOM   1123 2HB  GLU A  66      40.375  30.132   6.821  1.00 23.25           H
ATOM   1124 1HG  GLU A  66      42.543  30.798   6.859  1.00 33.73           H
ATOM   1125 2HG  GLU A  66      43.051  29.479   6.115  1.00 33.73           H
ATOM   1126  N  AARG A  67      39.080  27.136   7.216  0.47 14.24           N
ATOM   1127  N  BARG A  67      39.164  27.138   7.165  0.53 15.66           N
ATOM   1128  CA AARG A  67      37.762  26.629   7.573  0.47 12.53           C
ATOM   1129  CA BARG A  67      37.876  26.592   7.537  0.53 14.67           C
ATOM   1130  C  AARG A  67      37.813  25.862   8.881  0.47 13.53           C
ATOM   1131  C  BARG A  67      37.908  25.980   8.929  0.53 14.36           C
ATOM   1132  O  AARG A  67      36.963  26.033   9.762  0.47  9.94           O
ATOM   1133  O  BARG A  67      37.162  26.360   9.844  0.53 15.45           O
ATOM   1134  CB AARG A  67      37.211  25.766   6.428  0.47 13.88           C
ATOM   1135  CB BARG A  67      37.504  25.526   6.490  0.53 16.31           C
ATOM   1136  CG AARG A  67      35.768  25.319   6.521  0.47 10.98           C
ATOM   1137  CG BARG A  67      36.215  24.820   6.927  0.53 12.62           C
ATOM   1138  CD AARG A  67      35.186  24.825   5.192  0.47 12.94           C
ATOM   1139  CD BARG A  67      35.895  23.758   5.869  0.53 14.58           C
ATOM   1140  NE AARG A  67      33.802  24.406   5.366  0.47 12.10           N
ATOM   1141  NE BARG A  67      34.582  23.184   6.143  0.53 14.45           N
ATOM   1142  CZ AARG A  67      33.491  23.177   5.830  0.47 11.33           C
ATOM   1143  CZ BARG A  67      33.417  23.720   5.785  0.53 14.69           C
ATOM   1144  NH1AARG A  67      34.442  22.313   6.118  0.47 12.36           N
ATOM   1145  NH2AARG A  67      32.229  22.859   5.981  0.47 12.69           N
ATOM   1146  NH1BARG A  67      33.409  24.856   5.099  0.53 15.97           N
ATOM   1147  NH2BARG A  67      32.324  23.076   6.132  0.53 16.50           N
ATOM   1148  H  AARG A  67      39.430  26.890   6.447  0.47 17.09           H
ATOM   1149  H  BARG A  67      39.532  26.930   6.393  0.53 18.79           H
ATOM   1150  HA AARG A  67      37.151  27.411   7.695  0.47 15.04           H
ATOM   1151 1HB AARG A  67      37.319  26.274   5.585  0.47 16.65           H
ATOM   1152 2HB AARG A  67      37.777  24.957   6.357  0.47 16.65           H
ATOM   1153  HA BARG A  67      37.193  27.322   7.516  0.53 17.60           H
ATOM   1154 1HB BARG A  67      37.371  25.954   5.608  0.53 19.57           H
ATOM   1155 2HB BARG A  67      38.237  24.866   6.408  0.53 19.57           H
ATOM   1156 1HG AARG A  67      35.702  24.591   7.189  0.47 13.18           H
ATOM   1157 2HG AARG A  67      35.220  26.077   6.847  0.47 13.18           H
ATOM   1158 1HG BARG A  67      36.340  24.395   7.812  0.53 15.14           H
ATOM   1159 2HG BARG A  67      35.473  25.472   6.993  0.53 15.14           H
ATOM   1160 1HD AARG A  67      35.231  25.550   4.520  0.47 15.53           H
ATOM   1161 2HD AARG A  67      35.722  24.063   4.859  0.47 15.53           H
ATOM   1162 1HD BARG A  67      35.901  24.168   4.969  0.53 17.50           H
ATOM   1163 2HD BARG A  67      36.583  23.046   5.890  0.53 17.50           H
ATOM   1164  HE AARG A  67      33.154  24.967   5.163  0.47 14.52           H
ATOM   1165  HE BARG A  67      34.557  22.421   6.580  0.53 17.34           H
ATOM   1166 1HH1AARG A  67      34.232  21.512   6.416  0.47 14.83           H
ATOM   1167 2HH1AARG A  67      35.286  22.536   6.013  0.47 14.83           H
ATOM   1168 1HH2AARG A  67      32.009  22.060   6.278  0.47 15.23           H
ATOM   1169 2HH2AARG A  67      31.601  23.444   5.786  0.47 15.23           H
ATOM   1170 1HH1BARG A  67      32.644  25.216   4.853  0.53 19.16           H
ATOM   1171 2HH1BARG A  67      34.168  25.250   4.890  0.53 19.16           H
ATOM   1172 1HH2BARG A  67      31.535  23.395   5.909  0.53 19.80           H
ATOM   1173 2HH2BARG A  67      32.381  22.325   6.587  0.53 19.80           H
ATOM   1174  N   GLU A  68      38.816  25.003   9.038  1.00 16.13           N
ATOM   1175  CA  GLU A  68      38.905  24.211  10.253  1.00 17.47           C
ATOM   1176  C   GLU A  68      39.147  25.131  11.454  1.00 17.19           C
ATOM   1177  O   GLU A  68      38.630  24.934  12.551  1.00 16.54           O
ATOM   1178  CB  GLU A  68      40.030  23.172  10.137  1.00 19.48           C
ATOM   1179  CG  GLU A  68      40.400  22.657  11.557  1.00 35.62           C
ATOM   1180  CD  GLU A  68      39.143  21.993  12.168  1.00 56.13           C
ATOM   1181  OE1 GLU A  68      38.490  21.185  11.447  1.00 77.57           O
ATOM   1182  OE2 GLU A  68      38.769  22.254  13.336  1.00 86.64           O
ATOM   1183  H  AGLU A  68      39.425  24.915   8.409  1.00 19.36           H
ATOM   1184  HA  GLU A  68      38.038  23.731  10.387  1.00 20.97           H
ATOM   1185 1HB  GLU A  68      39.731  22.415   9.573  1.00 23.38           H
ATOM   1186 2HB  GLU A  68      40.824  23.582   9.711  1.00 23.38           H
ATOM   1187 1HG  GLU A  68      41.138  22.000  11.499  1.00 42.75           H
ATOM   1188 2HG  GLU A  68      40.696  23.412  12.125  1.00 42.75           H
ATOM   1189  N  ASER A  69      39.981  26.177  11.276  0.65 17.59           N
ATOM   1190  N  BSER A  69      39.970  26.163  11.269  0.35 17.38           N
ATOM   1191  CA ASER A  69      40.278  27.193  12.285  0.65 18.55           C
ATOM   1192  CA BSER A  69      40.160  27.036  12.441  0.35 17.81           C
ATOM   1193  C  ASER A  69      39.024  27.914  12.780  0.65 15.91           C
ATOM   1194  C  BSER A  69      38.867  27.732  12.819  0.35 15.19           C
ATOM   1195  O  ASER A  69      38.795  28.141  13.983  0.65 14.99           O
ATOM   1196  O  BSER A  69      38.438  27.747  13.989  0.35 24.85           O
ATOM   1197  CB ASER A  69      41.295  28.239  11.753  0.65 25.43           C
ATOM   1198  CB BSER A  69      41.331  27.960  12.078  0.35 19.86           C
ATOM   1199  OG ASER A  69      41.609  29.210  12.775  0.65 32.98           O
ATOM   1200  OG BSER A  69      42.483  27.155  11.869  0.35 27.65           O
ATOM   1201  H  ASER A  69      40.377  26.253  10.494  0.65 21.10           H
ATOM   1202  H  BSER A  69      40.371  26.312  10.500  0.35 20.86           H
ATOM   1203  HA ASER A  69      40.694  26.732  13.068  0.65 22.27           H
ATOM   1204 1HB ASER A  69      42.124  27.779  11.468  0.65 30.51           H
ATOM   1205 2HB ASER A  69      40.913  28.701  10.965  0.65 30.51           H
ATOM   1206  HA BSER A  69      40.443  26.464  13.211  0.35 21.37           H
ATOM   1207 1HB BSER A  69      41.120  28.470  11.256  0.35 23.83           H
ATOM   1208 2HB BSER A  69      41.496  28.604  12.811  0.35 23.83           H
ATOM   1209  HG BSER A  69      42.380  26.326  11.955  0.35 41.48           H
ATOM   1210  N   HIS A  70      38.188  28.324  11.823  1.00 12.67           N
ATOM   1211  CA  HIS A  70      36.954  29.036  12.170  1.00 12.89           C
ATOM   1212  C   HIS A  70      36.008  28.112  12.910  1.00 12.19           C
ATOM   1213  O   HIS A  70      35.356  28.532  13.890  1.00 13.43           O
ATOM   1214  CB  HIS A  70      36.306  29.602  10.907  1.00 12.78           C
ATOM   1215  CG  HIS A  70      36.939  30.807  10.348  1.00 13.61           C
ATOM   1216  CD2 HIS A  70      37.737  30.881   9.261  1.00 20.80           C
ATOM   1217  ND1 HIS A  70      36.806  32.048  10.881  1.00 17.57           N
ATOM   1218  CE1 HIS A  70      37.525  32.870  10.111  1.00 17.80           C
ATOM   1219  NE2 HIS A  70      38.097  32.190   9.163  1.00 18.52           N
ATOM   1220  H  AHIS A  70      38.379  28.167  10.979  1.00 15.20           H
ATOM   1221  HA  HIS A  70      37.187  29.798  12.774  1.00 15.46           H
ATOM   1222 1HB  HIS A  70      36.311  28.897  10.212  1.00 15.34           H
ATOM   1223 2HB  HIS A  70      35.360  29.813  11.109  1.00 15.34           H
ATOM   1224  HD1 HIS A  70      36.339  32.268  11.593  1.00 21.09           H
ATOM   1225  HD2 HIS A  70      37.994  30.169   8.687  1.00 24.96           H
ATOM   1226  HE1 HIS A  70      37.606  33.808  10.237  1.00 21.36           H
ATOM   1227  N   ILE A  71      35.862  26.869  12.454  1.00 12.47           N
ATOM   1228  CA  ILE A  71      34.978  25.910  13.114  1.00 12.24           C
ATOM   1229  C   ILE A  71      35.455  25.608  14.526  1.00 12.22           C
ATOM   1230  O   ILE A  71      34.672  25.629  15.468  1.00 12.64           O
ATOM   1231  CB  ILE A  71      34.843  24.637  12.290  1.00 12.77           C
ATOM   1232  CG1 ILE A  71      34.165  24.880  10.958  1.00 13.10           C
ATOM   1233  CG2 ILE A  71      34.135  23.553  13.119  1.00 14.80           C
ATOM   1234  CD1 ILE A  71      34.301  23.785   9.956  1.00 13.98           C
ATOM   1235  H   ILE A  71      36.309  26.618  11.739  1.00 14.96           H
ATOM   1236  HA  ILE A  71      34.072  26.327  13.182  1.00 14.69           H
ATOM   1237  HB  ILE A  71      35.768  24.308  12.097  1.00 15.32           H
ATOM   1238 1HG1 ILE A  71      33.201  25.035  11.123  1.00 15.72           H
ATOM   1239 2HG1 ILE A  71      34.536  25.710  10.566  1.00 15.72           H
ATOM   1240 1HG2 ILE A  71      34.605  23.435  13.971  1.00 22.20           H
ATOM   1241 2HG2 ILE A  71      34.140  22.708  12.623  1.00 22.20           H
ATOM   1242 3HG2 ILE A  71      33.210  23.826  13.291  1.00 22.20           H
ATOM   1243 1HD1 ILE A  71      33.834  24.036   9.132  1.00 20.96           H
ATOM   1244 2HD1 ILE A  71      33.908  22.962  10.316  1.00 20.96           H
ATOM   1245 3HD1 ILE A  71      35.250  23.636   9.762  1.00 20.96           H
ATOM   1246  N   LYS A  72      36.742  25.383  14.673  1.00 13.30           N
ATOM   1247  CA  LYS A  72      37.274  25.076  16.033  1.00 14.85           C
ATOM   1248  C   LYS A  72      37.024  26.197  17.017  1.00 14.82           C
ATOM   1249  O   LYS A  72      36.609  25.912  18.160  1.00 16.65           O
ATOM   1250  CB  LYS A  72      38.748  24.740  15.892  1.00 15.61           C
ATOM   1251  CG  LYS A  72      39.407  24.346  17.213  1.00 16.32           C
ATOM   1252  CD  LYS A  72      40.947  24.167  17.154  1.00 26.53           C
ATOM   1253  CE  LYS A  72      41.602  23.854  18.480  1.00 40.40           C
ATOM   1254  NZ  LYS A  72      43.064  23.510  18.424  1.00 58.39           N
ATOM   1255  H   LYS A  72      37.282  25.413  13.979  1.00 15.96           H
ATOM   1256  HA  LYS A  72      36.804  24.261  16.371  1.00 17.82           H
ATOM   1257 1HB  LYS A  72      38.847  23.994  15.248  1.00 18.73           H
ATOM   1258 2HB  LYS A  72      39.222  25.525  15.519  1.00 18.73           H
ATOM   1259 1HG  LYS A  72      39.197  25.039  17.888  1.00 19.58           H
ATOM   1260 2HG  LYS A  72      39.004  23.496  17.524  1.00 19.58           H
ATOM   1261 1HD  LYS A  72      41.156  23.437  16.520  1.00 31.84           H
ATOM   1262 2HD  LYS A  72      41.347  24.998  16.794  1.00 31.84           H
ATOM   1263 1HE  LYS A  72      41.490  24.638  19.075  1.00 48.48           H
ATOM   1264 2HE  LYS A  72      41.119  23.096  18.894  1.00 48.48           H
ATOM   1265 1HZ  LYS A  72      43.386  23.414  19.270  1.00 87.59           H
ATOM   1266 2HZ  LYS A  72      43.517  24.177  18.001  1.00 87.59           H
ATOM   1267 3HZ  LYS A  72      43.175  22.731  17.967  1.00 87.59           H
ATOM   1268  N   ARG A  73      37.296  27.478  16.657  1.00 14.77           N
ATOM   1269  CA  ARG A  73      37.102  28.596  17.605  1.00 16.01           C
ATOM   1270  C   ARG A  73      35.604  28.679  17.986  1.00 13.21           C
ATOM   1271  O   ARG A  73      35.268  28.973  19.147  1.00 13.60           O
ATOM   1272  CB  ARG A  73      37.546  29.900  16.899  1.00 22.52           C
ATOM   1273  CG  ARG A  73      39.031  30.147  16.913  1.00 18.92           C
ATOM   1274  CD  ARG A  73      39.390  31.446  16.179  1.00 26.18           C
ATOM   1275  NE  ARG A  73      38.610  32.537  16.423  1.00 30.57           N
ATOM   1276  CZ  ARG A  73      37.620  33.415  16.377  1.00 28.05           C
ATOM   1277  NH1 ARG A  73      36.488  33.355  15.566  1.00 16.30           N
ATOM   1278  NH2 ARG A  73      38.000  34.358  17.328  1.00 28.31           N
ATOM   1279  H   ARG A  73      37.592  27.646  15.845  1.00 17.72           H
ATOM   1280  HA  ARG A  73      37.655  28.447  18.425  1.00 19.21           H
ATOM   1281 1HB  ARG A  73      37.239  29.870  15.958  1.00 27.03           H
ATOM   1282 2HB  ARG A  73      37.094  30.665  17.336  1.00 27.03           H
ATOM   1283 1HG  ARG A  73      39.346  30.203  17.850  1.00 22.71           H
ATOM   1284 2HG  ARG A  73      39.495  29.387  16.480  1.00 22.71           H
ATOM   1285 1HD  ARG A  73      40.324  31.679  16.410  1.00 31.42           H
ATOM   1286 2HD  ARG A  73      39.365  31.264  15.207  1.00 31.42           H
ATOM   1287  HE  ARG A  73      39.111  32.929  17.032  1.00 36.69           H
ATOM   1288 1HH1 ARG A  73      36.379  32.680  15.011  1.00 19.56           H
ATOM   1289 2HH1 ARG A  73      35.882  33.991  15.608  1.00 19.56           H
ATOM   1290 1HH2 ARG A  73      38.751  34.256  17.774  1.00 33.97           H
ATOM   1291 2HH2 ARG A  73      37.488  35.057  17.484  1.00 33.97           H
ATOM   1292  N   PHE A  74      34.732  28.409  17.025  1.00 12.74           N
ATOM   1293  CA  PHE A  74      33.280  28.482  17.265  1.00 11.66           C
ATOM   1294  C   PHE A  74      32.855  27.356  18.203  1.00 11.58           C
ATOM   1295  O   PHE A  74      32.138  27.618  19.188  1.00 12.46           O
ATOM   1296  CB  PHE A  74      32.577  28.386  15.940  1.00 10.82           C
ATOM   1297  CG  PHE A  74      31.062  28.556  15.970  1.00  9.43           C
ATOM   1298  CD1 PHE A  74      30.433  29.688  16.412  1.00 10.74           C
ATOM   1299  CD2 PHE A  74      30.273  27.556  15.487  1.00 11.14           C
ATOM   1300  CE1 PHE A  74      29.069  29.857  16.384  1.00 12.39           C
ATOM   1301  CE2 PHE A  74      28.885  27.672  15.396  1.00 13.22           C
ATOM   1302  CZ  PHE A  74      28.302  28.844  15.852  1.00 12.37           C
ATOM   1303  H   PHE A  74      35.027  28.182  16.228  1.00 15.28           H
ATOM   1304  HA  PHE A  74      33.062  29.361  17.688  1.00 13.99           H
ATOM   1305 1HB  PHE A  74      32.954  29.075  15.338  1.00 12.98           H
ATOM   1306 2HB  PHE A  74      32.782  27.503  15.544  1.00 12.98           H
ATOM   1307  HD1 PHE A  74      30.967  30.394  16.756  1.00 12.89           H
ATOM   1308  HD2 PHE A  74      30.683  26.748  15.201  1.00 13.37           H
ATOM   1309  HE1 PHE A  74      28.667  30.649  16.722  1.00 14.86           H
ATOM   1310  HE2 PHE A  74      28.357  26.971  15.033  1.00 15.87           H
ATOM   1311  HZ  PHE A  74      27.360  28.949  15.796  1.00 14.84           H
ATOM   1312  N   ARG A  75      33.266  26.130  17.909  1.00 12.60           N
ATOM   1313  CA  ARG A  75      32.933  24.991  18.777  1.00 13.53           C
ATOM   1314  C   ARG A  75      33.454  25.263  20.193  1.00 14.91           C
ATOM   1315  O   ARG A  75      32.758  24.959  21.193  1.00 15.20           O
ATOM   1316  CB  ARG A  75      33.412  23.625  18.191  1.00 16.34           C
ATOM   1317  CG  ARG A  75      32.829  22.339  18.901  1.00 22.58           C
ATOM   1318  CD  ARG A  75      33.481  21.015  18.503  1.00 25.28           C
ATOM   1319  NE  ARG A  75      33.521  20.576  17.111  1.00 31.81           N
ATOM   1320  CZ  ARG A  75      34.619  20.808  16.335  1.00 24.44           C
ATOM   1321  NH1 ARG A  75      35.729  21.451  16.721  1.00 41.93           N
ATOM   1322  NH2 ARG A  75      34.549  20.340  15.047  1.00 37.97           N
ATOM   1323  H   ARG A  75      33.745  25.996  17.183  1.00 15.12           H
ATOM   1324  HA  ARG A  75      31.936  24.950  18.836  1.00 16.23           H
ATOM   1325 1HB  ARG A  75      33.165  23.593  17.233  1.00 19.61           H
ATOM   1326 2HB  ARG A  75      34.400  23.591  18.245  1.00 19.61           H
ATOM   1327 1HG  ARG A  75      32.924  22.453  19.880  1.00 27.10           H
ATOM   1328 2HG  ARG A  75      31.861  22.283  18.700  1.00 27.10           H
ATOM   1329 1HD  ARG A  75      34.418  21.046  18.823  1.00 30.33           H
ATOM   1330 2HD  ARG A  75      33.027  20.302  19.018  1.00 30.33           H
ATOM   1331  HE  ARG A  75      32.827  20.157  16.768  1.00 38.17           H
ATOM   1332 1HH1 ARG A  75      35.793  21.765  17.541  1.00 50.31           H
ATOM   1333 2HH1 ARG A  75      36.395  21.558  16.156  1.00 50.31           H
ATOM   1334 1HH2 ARG A  75      35.224  20.464  14.496  1.00 45.57           H
ATOM   1335 2HH2 ARG A  75      33.829  19.915  14.772  1.00 45.57           H
ATOM   1336  N  AGLN A  76      34.637  25.816  20.327  0.39 14.92           N
ATOM   1337  N  BGLN A  76      34.646  25.801  20.347  0.61 17.53           N
ATOM   1338  CA AGLN A  76      35.226  26.167  21.632  0.39 17.57           C
ATOM   1339  CA BGLN A  76      35.143  26.097  21.687  0.61 17.58           C
ATOM   1340  C  AGLN A  76      34.274  27.100  22.391  0.39 14.99           C
ATOM   1341  C  BGLN A  76      34.325  27.158  22.437  0.61 15.54           C
ATOM   1342  O  AGLN A  76      33.959  26.852  23.569  0.39 17.13           O
ATOM   1343  O  BGLN A  76      34.178  27.078  23.673  0.61 16.91           O
ATOM   1344  CB AGLN A  76      36.605  26.754  21.402  0.39 20.07           C
ATOM   1345  CB BGLN A  76      36.610  26.560  21.627  0.61 18.67           C
ATOM   1346  CG AGLN A  76      37.501  27.404  22.444  0.39 27.17           C
ATOM   1347  CG BGLN A  76      37.574  25.493  21.203  0.61 21.25           C
ATOM   1348  CD AGLN A  76      38.855  27.712  21.806  0.39 29.22           C
ATOM   1349  CD BGLN A  76      38.976  25.955  20.900  0.61 27.22           C
ATOM   1350  NE2AGLN A  76      39.170  28.950  21.408  0.39 29.80           N
ATOM   1351  OE1AGLN A  76      39.688  26.799  21.633  0.39 31.28           O
ATOM   1352  NE2BGLN A  76      39.840  24.944  21.036  0.61 42.63           N
ATOM   1353  OE1BGLN A  76      39.348  27.080  20.565  0.61 36.53           O
ATOM   1354  H  AGLN A  76      35.103  25.985  19.600  0.39 17.90           H
ATOM   1355  H  BGLN A  76      35.142  25.981  19.643  0.61 21.03           H
ATOM   1356  HA AGLN A  76      35.329  25.326  22.164  0.39 21.09           H
ATOM   1357 1HB AGLN A  76      37.143  26.024  21.005  0.39 24.09           H
ATOM   1358 2HB AGLN A  76      36.492  27.431  20.689  0.39 24.09           H
ATOM   1359  HA BGLN A  76      35.110  25.252  22.220  0.61 21.10           H
ATOM   1360 1HB BGLN A  76      36.678  27.319  20.995  0.61 22.40           H
ATOM   1361 2HB BGLN A  76      36.875  26.891  22.522  0.61 22.40           H
ATOM   1362 1HG AGLN A  76      37.085  28.240  22.772  0.39 32.60           H
ATOM   1363 2HG AGLN A  76      37.622  26.793  23.213  0.39 32.60           H
ATOM   1364 1HG BGLN A  76      37.619  24.812  21.921  0.61 25.50           H
ATOM   1365 2HG BGLN A  76      37.212  25.049  20.396  0.61 25.50           H
ATOM   1366 1HE2AGLN A  76      39.951  29.107  21.033  0.39 35.76           H
ATOM   1367 2HE2AGLN A  76      38.597  29.608  21.521  0.39 35.76           H
ATOM   1368 1HE2BGLN A  76      40.697  25.075  20.884  0.61 51.16           H
ATOM   1369 2HE2BGLN A  76      39.552  24.149  21.277  0.61 51.16           H
ATOM   1370  N   ALA A  77      33.805  28.159  21.740  1.00 13.99           N
ATOM   1371  CA  ALA A  77      32.903  29.142  22.357  1.00 12.65           C
ATOM   1372  C   ALA A  77      31.547  28.472  22.747  1.00 11.48           C
ATOM   1373  O   ALA A  77      31.033  28.783  23.826  1.00 11.46           O
ATOM   1374  CB  ALA A  77      32.649  30.336  21.457  1.00 12.73           C
ATOM   1375  H  AALA A  77      34.046  28.278  20.902  1.00 16.79           H
ATOM   1376  HA  ALA A  77      33.335  29.474  23.195  1.00 15.18           H
ATOM   1377 1HB  ALA A  77      33.504  30.749  21.215  1.00 19.09           H
ATOM   1378 2HB  ALA A  77      32.093  30.989  21.931  1.00 19.09           H
ATOM   1379 3HB  ALA A  77      32.187  30.041  20.646  1.00 19.09           H
ATOM   1380  N   LEU A  78      31.002  27.683  21.884  1.00 11.30           N
ATOM   1381  CA  LEU A  78      29.745  26.930  22.179  1.00 10.91           C
ATOM   1382  C   LEU A  78      29.959  26.077  23.423  1.00 12.31           C
ATOM   1383  O   LEU A  78      29.145  26.060  24.332  1.00 12.32           O
ATOM   1384  CB  LEU A  78      29.328  26.067  20.989  1.00 12.48           C
ATOM   1385  CG  LEU A  78      28.970  26.766  19.716  1.00 12.70           C
ATOM   1386  CD1 LEU A  78      28.746  25.740  18.599  1.00 15.17           C
ATOM   1387  CD2 LEU A  78      27.708  27.625  19.875  1.00 12.21           C
ATOM   1388  H   LEU A  78      31.382  27.585  21.096  1.00 13.56           H
ATOM   1389  HA  LEU A  78      29.016  27.589  22.365  1.00 13.09           H
ATOM   1390 1HB  LEU A  78      30.069  25.440  20.794  1.00 14.98           H
ATOM   1391 2HB  LEU A  78      28.549  25.523  21.267  1.00 14.98           H
ATOM   1392  HG  LEU A  78      29.729  27.362  19.454  1.00 15.24           H
ATOM   1393 1HD1 LEU A  78      28.510  26.205  17.770  1.00 22.75           H
ATOM   1394 2HD1 LEU A  78      28.019  25.134  18.852  1.00 22.75           H
ATOM   1395 3HD1 LEU A  78      29.568  25.223  18.461  1.00 22.75           H
ATOM   1396 1HD2 LEU A  78      27.504  28.067  19.025  1.00 18.32           H
ATOM   1397 2HD2 LEU A  78      27.858  28.301  20.568  1.00 18.32           H
ATOM   1398 3HD2 LEU A  78      26.955  27.053  20.135  1.00 18.32           H
ATOM   1399  N   ASP A  79      31.059  25.324  23.415  1.00 15.79           N
ATOM   1400  CA  ASP A  79      31.313  24.434  24.505  1.00 17.86           C
ATOM   1401  C   ASP A  79      31.528  25.207  25.799  1.00 16.81           C
ATOM   1402  O   ASP A  79      31.055  24.748  26.857  1.00 18.03           O
ATOM   1403  CB  ASP A  79      32.536  23.567  24.193  1.00 24.29           C
ATOM   1404  CG  ASP A  79      32.207  22.441  23.191  1.00 35.93           C
ATOM   1405  OD1 ASP A  79      31.004  22.161  22.838  1.00 37.33           O
ATOM   1406  OD2 ASP A  79      33.157  21.748  22.693  1.00 47.41           O
ATOM   1407  H   ASP A  79      31.626  25.375  22.743  1.00 18.95           H
ATOM   1408  HA  ASP A  79      30.520  23.836  24.619  1.00 21.44           H
ATOM   1409 1HB  ASP A  79      33.253  24.137  23.819  1.00 29.15           H
ATOM   1410 2HB  ASP A  79      32.874  23.166  25.033  1.00 29.15           H
ATOM   1411  N   ALA A  80      32.192  26.343  25.763  1.00 15.29           N
ATOM   1412  CA  ALA A  80      32.414  27.066  26.978  1.00 15.88           C
ATOM   1413  C   ALA A  80      31.180  27.695  27.602  1.00 11.83           C
ATOM   1414  O   ALA A  80      31.100  27.876  28.794  1.00 13.73           O
ATOM   1415  CB  ALA A  80      33.418  28.232  26.751  1.00 19.35           C
ATOM   1416  H   ALA A  80      32.498  26.655  24.999  1.00 18.34           H
ATOM   1417  HA  ALA A  80      32.813  26.437  27.645  1.00 19.06           H
ATOM   1418 1HB  ALA A  80      34.241  27.882  26.350  1.00 29.03           H
ATOM   1419 2HB  ALA A  80      33.628  28.654  27.610  1.00 29.03           H
ATOM   1420 3HB  ALA A  80      33.018  28.895  26.150  1.00 29.03           H
ATOM   1421  N   THR A  81      30.232  28.127  26.794  1.00 10.77           N
ATOM   1422  CA  THR A  81      29.039  28.820  27.194  1.00  9.88           C
ATOM   1423  C   THR A  81      27.818  27.920  27.413  1.00  9.37           C
ATOM   1424  O   THR A  81      26.814  28.301  28.010  1.00 12.49           O
ATOM   1425  CB  THR A  81      28.655  29.893  26.164  1.00  9.98           C
ATOM   1426  CG2 THR A  81      29.693  30.987  26.079  1.00 13.70           C
ATOM   1427  OG1 THR A  81      28.452  29.262  24.891  1.00  9.58           O
ATOM   1428  H   THR A  81      30.339  27.979  25.933  1.00 12.92           H
ATOM   1429  HA  THR A  81      29.233  29.284  28.058  1.00 11.86           H
ATOM   1430  HB  THR A  81      27.790  30.305  26.449  1.00 11.98           H
ATOM   1431 1HG2 THR A  81      29.416  31.650  25.413  1.00 20.54           H
ATOM   1432 2HG2 THR A  81      30.555  30.601  25.817  1.00 20.54           H
ATOM   1433 3HG2 THR A  81      29.782  31.421  26.954  1.00 20.54           H
ATOM   1434  N   GLY A  82      27.849  26.728  26.874  1.00  9.24           N
ATOM   1435  CA  GLY A  82      26.659  25.875  26.819  1.00 10.14           C
ATOM   1436  C   GLY A  82      25.635  26.282  25.797  1.00  8.75           C
ATOM   1437  O   GLY A  82      24.533  25.777  25.802  1.00  9.72           O
ATOM   1438  H   GLY A  82      28.605  26.431  26.535  1.00 11.09           H
ATOM   1439 1HA  GLY A  82      26.945  24.947  26.625  1.00 12.17           H
ATOM   1440 2HA  GLY A  82      26.231  25.875  27.712  1.00 12.17           H
ATOM   1441  N   MET A  83      26.026  27.174  24.876  1.00  8.16           N
ATOM   1442  CA  MET A  83      25.156  27.542  23.765  1.00  8.60           C
ATOM   1443  C   MET A  83      25.065  26.395  22.778  1.00  8.85           C
ATOM   1444  O   MET A  83      26.065  25.728  22.468  1.00 10.06           O
ATOM   1445  CB  MET A  83      25.694  28.782  23.098  1.00  9.33           C
ATOM   1446  CG  MET A  83      25.509  30.047  23.950  1.00  9.05           C
ATOM   1447  SD  MET A  83      23.957  30.833  23.729  1.00 10.30           S
ATOM   1448  CE  MET A  83      24.210  31.566  22.102  1.00 12.61           C
ATOM   1449  H   MET A  83      26.822  27.545  24.944  1.00  9.79           H
ATOM   1450  HA  MET A  83      24.241  27.736  24.120  1.00 10.32           H
ATOM   1451 1HB  MET A  83      26.658  28.657  22.913  1.00 11.19           H
ATOM   1452 2HB  MET A  83      25.233  28.908  22.231  1.00 11.19           H
ATOM   1453 1HG  MET A  83      25.611  29.805  24.904  1.00 10.86           H
ATOM   1454 2HG  MET A  83      26.227  30.690  23.725  1.00 10.86           H
ATOM   1455 1HE  MET A  83      23.403  32.055  21.836  1.00 18.92           H
ATOM   1456 2HE  MET A  83      24.393  30.858  21.450  1.00 18.92           H
ATOM   1457 3HE  MET A  83      24.970  32.184  22.137  1.00 18.92           H
ATOM   1458  N   THR A  84      23.879  26.213  22.205  1.00  8.49           N
ATOM   1459  CA  THR A  84      23.580  25.171  21.243  1.00  8.74           C
ATOM   1460  C   THR A  84      23.464  25.725  19.844  1.00  7.39           C
ATOM   1461  O   THR A  84      23.405  26.940  19.657  1.00  8.15           O
ATOM   1462  CB  THR A  84      22.278  24.436  21.655  1.00 10.07           C
ATOM   1463  CG2 THR A  84      22.329  23.949  23.100  1.00 14.45           C
ATOM   1464  OG1 THR A  84      21.199  25.355  21.481  1.00 10.95           O
ATOM   1465  H   THR A  84      23.229  26.763  22.426  1.00 10.18           H
ATOM   1466  HA  THR A  84      24.330  24.510  21.256  1.00 10.48           H
ATOM   1467  HB  THR A  84      22.141  23.652  21.051  1.00 12.09           H
ATOM   1468 1HG2 THR A  84      21.490  23.493  23.321  1.00 21.68           H
ATOM   1469 2HG2 THR A  84      22.453  24.714  23.699  1.00 21.68           H
ATOM   1470 3HG2 THR A  84      23.078  23.325  23.208  1.00 21.68           H
ATOM   1471  N   VAL A  85      23.418  24.840  18.861  1.00  7.02           N
ATOM   1472  CA  VAL A  85      23.157  25.168  17.449  1.00  7.05           C
ATOM   1473  C   VAL A  85      22.027  24.319  16.944  1.00  7.51           C
ATOM   1474  O   VAL A  85      22.230  23.228  16.437  1.00  9.37           O
ATOM   1475  CB  VAL A  85      24.419  24.971  16.580  1.00  9.10           C
ATOM   1476  CG1 VAL A  85      24.088  25.326  15.155  1.00 13.33           C
ATOM   1477  CG2 VAL A  85      25.616  25.745  17.146  1.00 12.43           C
ATOM   1478  H   VAL A  85      23.552  23.995  19.066  1.00  8.42           H
ATOM   1479  HA  VAL A  85      22.882  26.128  17.393  1.00  8.46           H
ATOM   1480  HB  VAL A  85      24.651  23.999  16.602  1.00 10.92           H
ATOM   1481 1HG1 VAL A  85      23.321  24.795  14.856  1.00 20.00           H
ATOM   1482 2HG1 VAL A  85      24.860  25.135  14.584  1.00 20.00           H
ATOM   1483 3HG1 VAL A  85      23.867  26.279  15.099  1.00 20.00           H
ATOM   1484 1HG2 VAL A  85      25.776  25.468  18.072  1.00 18.64           H
ATOM   1485 2HG2 VAL A  85      25.425  26.706  17.122  1.00 18.64           H
ATOM   1486 3HG2 VAL A  85      26.412  25.557  16.607  1.00 18.64           H
ATOM   1487  N  APRO A  86      20.776  24.838  17.095  0.71  6.49           N
ATOM   1488  N  BPRO A  86      20.761  24.680  17.129  0.29  8.88           N
ATOM   1489  CA APRO A  86      19.643  23.996  16.736  0.71  7.51           C
ATOM   1490  CA BPRO A  86      19.667  23.803  16.683  0.29  6.97           C
ATOM   1491  C  APRO A  86      19.304  23.913  15.254  0.71  5.88           C
ATOM   1492  C  BPRO A  86      19.302  23.883  15.208  0.29  8.55           C
ATOM   1493  O  APRO A  86      18.510  23.045  14.835  0.71  6.78           O
ATOM   1494  O  BPRO A  86      18.532  23.072  14.672  0.29  7.86           O
ATOM   1495  CB APRO A  86      18.433  24.588  17.525  0.71  8.91           C
ATOM   1496  CB BPRO A  86      18.482  24.277  17.546  0.29 10.06           C
ATOM   1497  CG APRO A  86      19.118  25.323  18.657  0.71  8.65           C
ATOM   1498  CG BPRO A  86      18.856  25.654  17.989  0.29  8.70           C
ATOM   1499  CD APRO A  86      20.337  25.916  17.982  0.71  7.58           C
ATOM   1500  CD BPRO A  86      20.315  25.834  17.891  0.29  8.62           C
ATOM   1501  HA APRO A  86      19.818  23.071  17.072  0.71  9.01           H
ATOM   1502 1HB APRO A  86      17.903  25.207  16.962  0.71 10.69           H
ATOM   1503 2HB APRO A  86      17.841  23.872  17.867  0.71 10.69           H
ATOM   1504  HA BPRO A  86      19.887  22.856  16.917  0.29  8.36           H
ATOM   1505 1HB BPRO A  86      17.646  24.294  17.016  0.29 12.07           H
ATOM   1506 2HB BPRO A  86      18.354  23.680  18.326  0.29 12.07           H
ATOM   1507 1HG APRO A  86      18.535  26.031  19.029  0.71 10.38           H
ATOM   1508 2HG APRO A  86      19.377  24.701  19.382  0.71 10.38           H
ATOM   1509 1HG BPRO A  86      18.398  26.322  17.420  0.29 10.45           H
ATOM   1510 2HG BPRO A  86      18.565  25.793  18.925  0.29 10.45           H
ATOM   1511 1HD APRO A  86      20.102  26.728  17.468  0.71  9.10           H
ATOM   1512 2HD APRO A  86      21.038  26.142  18.643  0.71  9.10           H
ATOM   1513 1HD BPRO A  86      20.536  26.677  17.420  0.29 10.34           H
ATOM   1514 2HD BPRO A  86      20.731  25.849  18.789  0.29 10.34           H
ATOM   1515  N   MET A  87      19.821  24.871  14.483  1.00  6.08           N
ATOM   1516  CA  MET A  87      19.462  25.037  13.096  1.00  5.90           C
ATOM   1517  C   MET A  87      20.658  25.645  12.367  1.00  5.58           C
ATOM   1518  O   MET A  87      21.413  26.446  12.925  1.00  6.20           O
ATOM   1519  CB  MET A  87      18.227  25.956  12.994  1.00  6.34           C
ATOM   1520  CG  MET A  87      17.738  26.226  11.571  1.00  6.43           C
ATOM   1521  SD  MET A  87      18.590  27.577  10.706  1.00  6.52           S
ATOM   1522  CE  MET A  87      17.648  28.980  11.284  1.00  7.94           C
ATOM   1523  H  AMET A  87      20.407  25.425  14.836  1.00  7.30           H
ATOM   1524  HA  MET A  87      19.247  24.145  12.698  1.00  7.08           H
ATOM   1525 1HB  MET A  87      17.487  25.547  13.508  1.00  7.61           H
ATOM   1526 2HB  MET A  87      18.443  26.822  13.422  1.00  7.61           H
ATOM   1527 1HG  MET A  87      17.845  25.397  11.040  1.00  7.71           H
ATOM   1528 2HG  MET A  87      16.771  26.436  11.605  1.00  7.71           H
ATOM   1529 1HE  MET A  87      18.008  29.801  10.887  1.00 11.91           H
ATOM   1530 2HE  MET A  87      17.711  29.036  12.261  1.00 11.91           H
ATOM   1531 3HE  MET A  87      16.710  28.874  11.023  1.00 11.91           H
ATOM   1532  N   ALA A  88      20.810  25.255  11.088  1.00  5.57           N
ATOM   1533  CA  ALA A  88      21.758  25.911  10.204  1.00  6.06           C
ATOM   1534  C   ALA A  88      21.163  25.954   8.807  1.00  5.54           C
ATOM   1535  O   ALA A  88      20.143  25.335   8.527  1.00  5.86           O
ATOM   1536  CB  ALA A  88      23.104  25.224  10.199  1.00 10.29           C
ATOM   1537  H   ALA A  88      20.325  24.588  10.781  1.00  6.69           H
ATOM   1538  HA  ALA A  88      21.886  26.851  10.521  1.00  7.27           H
ATOM   1539 1HB  ALA A  88      23.468  25.211  11.109  1.00 15.44           H
ATOM   1540 2HB  ALA A  88      23.717  25.710   9.609  1.00 15.44           H
ATOM   1541 3HB  ALA A  88      23.000  24.304   9.875  1.00 15.44           H
ATOM   1542  N   THR A  89      21.846  26.695   7.936  1.00  5.79           N
ATOM   1543  CA  THR A  89      21.346  26.953   6.589  1.00  5.82           C
ATOM   1544  C   THR A  89      22.527  27.305   5.694  1.00  5.65           C
ATOM   1545  O   THR A  89      23.666  27.463   6.138  1.00  6.27           O
ATOM   1546  CB  THR A  89      20.259  28.053   6.680  1.00  6.67           C
ATOM   1547  CG2 THR A  89      20.766  29.361   7.186  1.00  8.44           C
ATOM   1548  OG1 THR A  89      19.681  28.255   5.384  1.00  7.83           O
ATOM   1549  H   THR A  89      22.620  27.038   8.179  1.00  6.94           H
ATOM   1550  HA  THR A  89      20.922  26.116   6.242  1.00  6.99           H
ATOM   1551  HB  THR A  89      19.541  27.734   7.298  1.00  8.00           H
ATOM   1552  HG1 THR A  89      19.203  27.587   5.210  1.00 11.75           H
ATOM   1553 1HG2 THR A  89      20.030  30.007   7.217  1.00 12.65           H
ATOM   1554 2HG2 THR A  89      21.467  29.694   6.587  1.00 12.65           H
ATOM   1555 3HG2 THR A  89      21.135  29.243   8.086  1.00 12.65           H
ATOM   1556  N   THR A  90      22.247  27.395   4.383  1.00  6.15           N
ATOM   1557  CA  THR A  90      23.256  27.687   3.370  1.00  5.84           C
ATOM   1558  C   THR A  90      23.039  29.093   2.846  1.00  5.59           C
ATOM   1559  O   THR A  90      21.878  29.476   2.632  1.00  7.05           O
ATOM   1560  CB  THR A  90      23.101  26.720   2.184  1.00  6.53           C
ATOM   1561  CG2 THR A  90      24.419  26.612   1.387  1.00  7.20           C
ATOM   1562  OG1 THR A  90      22.630  25.429   2.574  1.00  7.47           O
ATOM   1563  H   THR A  90      21.416  27.272   4.122  1.00  7.37           H
ATOM   1564  HA  THR A  90      24.171  27.604   3.763  1.00  7.01           H
ATOM   1565  HB  THR A  90      22.416  27.112   1.571  1.00  7.83           H
ATOM   1566 1HG2 THR A  90      24.297  25.994   0.637  1.00 10.80           H
ATOM   1567 2HG2 THR A  90      25.129  26.278   1.974  1.00 10.80           H
ATOM   1568 3HG2 THR A  90      24.667  27.496   1.045  1.00 10.80           H
ATOM   1569  N   ASN A  91      24.085  29.808   2.553  1.00  5.64           N
ATOM   1570  CA  ASN A  91      23.942  31.075   1.831  1.00  5.74           C
ATOM   1571  C   ASN A  91      23.950  30.771   0.324  1.00  5.72           C
ATOM   1572  O   ASN A  91      25.007  30.540  -0.257  1.00  6.36           O
ATOM   1573  CB  ASN A  91      25.057  32.054   2.216  1.00  6.38           C
ATOM   1574  CG  ASN A  91      24.814  33.389   1.585  1.00  6.81           C
ATOM   1575  ND2 ASN A  91      25.132  34.463   2.299  1.00  8.25           N
ATOM   1576  OD1 ASN A  91      24.367  33.458   0.439  1.00  7.15           O
ATOM   1577  H   ASN A  91      24.885  29.528   2.791  1.00  6.77           H
ATOM   1578  HA  ASN A  91      23.061  31.482   2.071  1.00  6.88           H
ATOM   1579 1HB  ASN A  91      25.087  32.152   3.200  1.00  7.66           H
ATOM   1580 2HB  ASN A  91      25.930  31.698   1.915  1.00  7.66           H
ATOM   1581 1HD2 ASN A  91      25.025  35.266   1.956  1.00  9.89           H
ATOM   1582 2HD2 ASN A  91      25.449  34.371   3.115  1.00  9.89           H
ATOM   1583  N   LEU A  92      22.757  30.751  -0.254  1.00  5.80           N
ATOM   1584  CA  LEU A  92      22.562  30.577  -1.704  1.00  5.65           C
ATOM   1585  C   LEU A  92      22.016  31.887  -2.300  1.00  5.53           C
ATOM   1586  O   LEU A  92      21.245  31.874  -3.252  1.00  6.15           O
ATOM   1587  CB  LEU A  92      21.687  29.398  -2.011  1.00  5.86           C
ATOM   1588  CG  LEU A  92      22.222  28.053  -1.531  1.00  6.15           C
ATOM   1589  CD1 LEU A  92      21.237  26.948  -1.799  1.00  7.58           C
ATOM   1590  CD2 LEU A  92      23.555  27.702  -2.157  1.00  7.18           C
ATOM   1591  H   LEU A  92      22.045  30.847   0.255  1.00  6.96           H
ATOM   1592  HA  LEU A  92      23.458  30.407  -2.114  1.00  6.78           H
ATOM   1593 1HB  LEU A  92      20.800  29.548  -1.598  1.00  7.03           H
ATOM   1594 2HB  LEU A  92      21.555  29.351  -2.991  1.00  7.03           H
ATOM   1595  HG  LEU A  92      22.354  28.111  -0.541  1.00  7.38           H
ATOM   1596 1HD1 LEU A  92      20.375  27.172  -1.390  1.00 11.36           H
ATOM   1597 2HD1 LEU A  92      21.573  26.111  -1.415  1.00 11.36           H
ATOM   1598 3HD1 LEU A  92      21.122  26.840  -2.766  1.00 11.36           H
ATOM   1599 1HD2 LEU A  92      24.198  28.421  -1.982  1.00 10.77           H
ATOM   1600 2HD2 LEU A  92      23.443  27.592  -3.124  1.00 10.77           H
ATOM   1601 3HD2 LEU A  92      23.888  26.865  -1.770  1.00 10.77           H
ATOM   1602  N   PHE A  93      22.482  33.030  -1.746  1.00  5.93           N
ATOM   1603  CA  PHE A  93      21.947  34.300  -2.203  1.00  6.39           C
ATOM   1604  C   PHE A  93      22.967  35.433  -2.349  1.00  6.18           C
ATOM   1605  O   PHE A  93      22.701  36.306  -3.188  1.00  6.86           O
ATOM   1606  CB  PHE A  93      20.775  34.759  -1.312  1.00  7.06           C
ATOM   1607  CG  PHE A  93      21.079  34.761   0.168  1.00  7.09           C
ATOM   1608  CD1 PHE A  93      21.640  35.851   0.781  1.00  7.88           C
ATOM   1609  CD2 PHE A  93      20.790  33.655   0.935  1.00  6.57           C
ATOM   1610  CE1 PHE A  93      21.910  35.833   2.142  1.00  9.07           C
ATOM   1611  CE2 PHE A  93      21.052  33.618   2.275  1.00  7.74           C
ATOM   1612  CZ  PHE A  93      21.620  34.690   2.904  1.00  8.85           C
ATOM   1613  H   PHE A  93      23.099  33.004  -1.119  1.00  7.12           H
ATOM   1614  HA  PHE A  93      21.567  34.139  -3.114  1.00  7.67           H
ATOM   1615 1HB  PHE A  93      20.511  35.675  -1.582  1.00  8.47           H
ATOM   1616 2HB  PHE A  93      20.001  34.164  -1.476  1.00  8.47           H
ATOM   1617  HD1 PHE A  93      21.846  36.624   0.270  1.00  9.45           H
ATOM   1618  HD2 PHE A  93      20.396  32.897   0.520  1.00  7.89           H
ATOM   1619  HE1 PHE A  93      22.291  36.597   2.560  1.00 10.88           H
ATOM   1620  HE2 PHE A  93      20.838  32.839   2.775  1.00  9.29           H
ATOM   1621  HZ  PHE A  93      21.814  34.663   3.833  1.00 10.62           H
ATOM   1622  N   THR A  94      24.047  35.475  -1.583  1.00  6.83           N
ATOM   1623  CA  THR A  94      24.908  36.654  -1.619  1.00  7.97           C
ATOM   1624  C   THR A  94      25.836  36.647  -2.823  1.00  7.66           C
ATOM   1625  O   THR A  94      26.018  37.696  -3.477  1.00  8.80           O
ATOM   1626  CB  THR A  94      25.761  36.656  -0.318  1.00  8.38           C
ATOM   1627  CG2 THR A  94      26.793  37.782  -0.358  1.00 12.66           C
ATOM   1628  OG1 THR A  94      24.900  36.835   0.773  1.00  9.22           O
ATOM   1629  H   THR A  94      24.244  34.798  -1.057  1.00  8.20           H
ATOM   1630  HA  THR A  94      24.340  37.477  -1.644  1.00  9.56           H
ATOM   1631  HB  THR A  94      26.232  35.778  -0.229  1.00 10.06           H
ATOM   1632  HG1 THR A  94      24.111  37.102   0.877  1.00 13.84           H
ATOM   1633 1HG2 THR A  94      27.323  37.769   0.467  1.00 18.98           H
ATOM   1634 2HG2 THR A  94      26.333  38.644  -0.438  1.00 18.98           H
ATOM   1635 3HG2 THR A  94      27.386  37.656  -1.128  1.00 18.98           H
ATOM   1636  N   HIS A  95      26.490  35.540  -3.103  1.00  7.86           N
ATOM   1637  CA  HIS A  95      27.518  35.509  -4.141  1.00  7.59           C
ATOM   1638  C   HIS A  95      26.882  35.786  -5.480  1.00  7.17           C
ATOM   1639  O   HIS A  95      25.817  35.208  -5.769  1.00  6.65           O
ATOM   1640  CB  HIS A  95      28.254  34.158  -4.124  1.00  8.47           C
ATOM   1641  CG  HIS A  95      29.487  34.184  -4.972  1.00  8.54           C
ATOM   1642  CD2 HIS A  95      29.477  34.190  -6.359  1.00  6.99           C
ATOM   1643  ND1 HIS A  95      30.810  34.231  -4.596  1.00 12.54           N
ATOM   1644  CE1 HIS A  95      31.550  34.282  -5.711  1.00  8.72           C
ATOM   1645  NE2 HIS A  95      30.730  34.250  -6.760  1.00 10.23           N
ATOM   1646  H   HIS A  95      26.305  34.805  -2.656  1.00  9.43           H
ATOM   1647  HA  HIS A  95      28.181  36.233  -3.951  1.00  9.10           H
ATOM   1648 1HB  HIS A  95      28.504  33.934  -3.193  1.00 10.16           H
ATOM   1649 2HB  HIS A  95      27.646  33.451  -4.455  1.00 10.16           H
ATOM   1650  HD1 HIS A  95      31.115  34.228  -3.770  1.00 15.05           H
ATOM   1651  HD2 HIS A  95      28.708  34.157  -6.917  1.00  8.38           H
ATOM   1652  HE1 HIS A  95      32.498  34.333  -5.748  1.00 10.46           H
ATOM   1653  N   PRO A  96      27.509  36.575  -6.356  1.00  7.04           N
ATOM   1654  CA  PRO A  96      26.924  36.845  -7.683  1.00  7.15           C
ATOM   1655  C   PRO A  96      26.623  35.600  -8.509  1.00  6.08           C
ATOM   1656  O   PRO A  96      25.755  35.678  -9.393  1.00  6.08           O
ATOM   1657  CB  PRO A  96      27.940  37.763  -8.341  1.00  9.62           C
ATOM   1658  CG  PRO A  96      28.998  37.965  -7.452  1.00 15.66           C
ATOM   1659  CD  PRO A  96      28.732  37.363  -6.134  1.00  8.35           C
ATOM   1660  HA  PRO A  96      26.072  37.353  -7.557  1.00  8.58           H
ATOM   1661 1HB  PRO A  96      28.274  37.354  -9.178  1.00 11.55           H
ATOM   1662 2HB  PRO A  96      27.517  38.630  -8.565  1.00 11.55           H
ATOM   1663 1HG  PRO A  96      29.822  37.568  -7.831  1.00 18.79           H
ATOM   1664 2HG  PRO A  96      29.151  38.937  -7.341  1.00 18.79           H
ATOM   1665 1HD  PRO A  96      29.482  36.783  -5.850  1.00 10.02           H
ATOM   1666 2HD  PRO A  96      28.585  38.061  -5.448  1.00 10.02           H
ATOM   1667  N   VAL A  97      27.280  34.471  -8.259  1.00  6.05           N
ATOM   1668  CA  VAL A  97      26.936  33.264  -9.022  1.00  6.09           C
ATOM   1669  C   VAL A  97      25.482  32.890  -8.857  1.00  5.56           C
ATOM   1670  O   VAL A  97      24.897  32.258  -9.768  1.00  5.92           O
ATOM   1671  CB  VAL A  97      27.886  32.113  -8.658  1.00  7.22           C
ATOM   1672  CG1 VAL A  97      27.629  31.519  -7.275  1.00  8.19           C
ATOM   1673  CG2 VAL A  97      27.835  31.040  -9.745  1.00  8.65           C
ATOM   1674  H   VAL A  97      27.911  34.447  -7.646  1.00  7.26           H
ATOM   1675  HA  VAL A  97      27.081  33.473  -9.989  1.00  7.31           H
ATOM   1676  HB  VAL A  97      28.815  32.486  -8.653  1.00  8.67           H
ATOM   1677 1HG1 VAL A  97      27.671  32.229  -6.601  1.00 12.29           H
ATOM   1678 2HG1 VAL A  97      28.309  30.841  -7.079  1.00 12.29           H
ATOM   1679 3HG1 VAL A  97      26.740  31.105  -7.258  1.00 12.29           H
ATOM   1680 1HG2 VAL A  97      28.007  31.450 -10.618  1.00 12.98           H
ATOM   1681 2HG2 VAL A  97      26.949  30.621  -9.749  1.00 12.98           H
ATOM   1682 3HG2 VAL A  97      28.516  30.359  -9.564  1.00 12.98           H
ATOM   1683  N   PHE A  98      24.881  33.229  -7.707  1.00  5.36           N
ATOM   1684  CA  PHE A  98      23.502  32.929  -7.411  1.00  5.37           C
ATOM   1685  C   PHE A  98      22.496  33.972  -7.878  1.00  5.21           C
ATOM   1686  O   PHE A  98      21.344  33.985  -7.461  1.00  5.52           O
ATOM   1687  CB  PHE A  98      23.316  32.625  -5.927  1.00  5.73           C
ATOM   1688  CG  PHE A  98      24.142  31.455  -5.462  1.00  5.84           C
ATOM   1689  CD1 PHE A  98      24.052  30.232  -6.088  1.00  6.44           C
ATOM   1690  CD2 PHE A  98      25.034  31.586  -4.389  1.00  6.57           C
ATOM   1691  CE1 PHE A  98      24.829  29.136  -5.660  1.00  7.15           C
ATOM   1692  CE2 PHE A  98      25.804  30.499  -3.992  1.00  7.40           C
ATOM   1693  CZ  PHE A  98      25.714  29.290  -4.623  1.00  7.39           C
ATOM   1694  H   PHE A  98      25.354  33.658  -7.101  1.00  6.43           H
ATOM   1695  HA  PHE A  98      23.284  32.085  -7.902  1.00  6.45           H
ATOM   1696 1HB  PHE A  98      23.565  33.425  -5.400  1.00  6.88           H
ATOM   1697 2HB  PHE A  98      22.360  32.434  -5.754  1.00  6.88           H
ATOM   1698  HD1 PHE A  98      23.457  30.125  -6.821  1.00  7.73           H
ATOM   1699  HD2 PHE A  98      25.111  32.416  -3.933  1.00  7.89           H
ATOM   1700  HE1 PHE A  98      24.740  28.293  -6.088  1.00  8.58           H
ATOM   1701  HE2 PHE A  98      26.407  30.599  -3.265  1.00  8.88           H
ATOM   1702  HZ  PHE A  98      26.260  28.564  -4.347  1.00  8.86           H
ATOM   1703  N  ALYS A  99      22.913  34.854  -8.826  0.82  5.00           N
ATOM   1704  N  BLYS A  99      22.877  34.896  -8.766  0.17  5.98           N
ATOM   1705  CA ALYS A  99      22.041  35.938  -9.211  0.82  5.21           C
ATOM   1706  CA BLYS A  99      21.976  35.955  -9.198  0.17  6.14           C
ATOM   1707  C  ALYS A  99      20.716  35.524  -9.844  0.82  5.11           C
ATOM   1708  C  BLYS A  99      20.639  35.450  -9.718  0.17  4.90           C
ATOM   1709  O  ALYS A  99      19.771  36.311  -9.796  0.82  5.24           O
ATOM   1710  O  BLYS A  99      19.613  36.091  -9.512  0.17  6.30           O
ATOM   1711  CB ALYS A  99      22.795  36.928 -10.080  0.82  5.32           C
ATOM   1712  CB BLYS A  99      22.619  36.807 -10.286  0.17  6.55           C
ATOM   1713  CG ALYS A  99      23.210  36.388 -11.457  0.82  5.14           C
ATOM   1714  CG BLYS A  99      23.091  36.061 -11.526  0.17  9.09           C
ATOM   1715  CD ALYS A  99      24.158  37.307 -12.181  0.82  5.96           C
ATOM   1716  CD BLYS A  99      24.013  36.988 -12.300  0.17  8.00           C
ATOM   1717  CE ALYS A  99      24.456  36.902 -13.630  0.82  6.58           C
ATOM   1718  CE BLYS A  99      24.756  36.329 -13.448  0.17 11.50           C
ATOM   1719  NZ ALYS A  99      25.343  35.712 -13.723  0.82  6.90           N
ATOM   1720  NZ BLYS A  99      25.564  37.360 -14.159  0.17 17.20           N
ATOM   1721  H  ALYS A  99      23.704  34.764  -9.200  0.82  6.00           H
ATOM   1722  H  BLYS A  99      23.692  34.864  -9.097  0.17  7.17           H
ATOM   1723  HA ALYS A  99      21.809  36.425  -8.368  0.82  6.25           H
ATOM   1724 1HB ALYS A  99      22.227  37.727 -10.214  0.82  6.38           H
ATOM   1725 2HB ALYS A  99      23.609  37.217  -9.596  0.82  6.38           H
ATOM   1726  HA BLYS A  99      21.797  36.546  -8.411  0.17  7.37           H
ATOM   1727 1HB BLYS A  99      21.966  37.495 -10.567  0.17  7.86           H
ATOM   1728 2HB BLYS A  99      23.395  37.278  -9.892  0.17  7.86           H
ATOM   1729 1HG ALYS A  99      23.642  35.504 -11.340  0.82  6.16           H
ATOM   1730 2HG ALYS A  99      22.400  36.258 -12.010  0.82  6.16           H
ATOM   1731 1HG BLYS A  99      23.575  35.238 -11.266  0.17 10.90           H
ATOM   1732 2HG BLYS A  99      22.316  35.805 -12.086  0.17 10.90           H
ATOM   1733 1HD ALYS A  99      23.776  38.220 -12.180  0.82  7.16           H
ATOM   1734 2HD ALYS A  99      25.012  37.339 -11.680  0.82  7.16           H
ATOM   1735 1HD BLYS A  99      23.476  37.738 -12.661  0.17  9.60           H
ATOM   1736 2HD BLYS A  99      24.676  37.370 -11.673  0.17  9.60           H
ATOM   1737 1HE ALYS A  99      23.603  36.706 -14.093  0.82  7.90           H
ATOM   1738 2HE ALYS A  99      24.885  37.663 -14.097  0.82  7.90           H
ATOM   1739 1HE BLYS A  99      25.350  35.617 -13.101  0.17 13.80           H
ATOM   1740 2HE BLYS A  99      24.110  35.917 -14.075  0.17 13.80           H
ATOM   1741 1HZ ALYS A  99      25.497  35.516 -14.598  0.82 10.35           H
ATOM   1742 2HZ ALYS A  99      24.941  35.003 -13.318  0.82 10.35           H
ATOM   1743 3HZ ALYS A  99      26.133  35.890 -13.308  0.82 10.35           H
ATOM   1744 1HZ BLYS A  99      25.952  36.988 -14.893  0.17 25.80           H
ATOM   1745 2HZ BLYS A  99      26.210  37.676 -13.601  0.17 25.80           H
ATOM   1746 3HZ BLYS A  99      25.023  38.045 -14.416  0.17 25.80           H
ATOM   1747  N   ASP A 100      20.631  34.318 -10.405  1.00  5.12           N
ATOM   1748  CA  ASP A 100      19.367  33.781 -10.912  1.00  5.39           C
ATOM   1749  C   ASP A 100      18.860  32.608 -10.099  1.00  5.19           C
ATOM   1750  O   ASP A 100      17.956  31.887 -10.549  1.00  6.10           O
ATOM   1751  CB  ASP A 100      19.452  33.374 -12.382  1.00  6.44           C
ATOM   1752  CG  ASP A 100      18.066  33.050 -12.951  1.00  6.27           C
ATOM   1753  OD1 ASP A 100      17.118  33.825 -12.651  1.00  6.91           O
ATOM   1754  OD2 ASP A 100      17.975  32.024 -13.682  1.00  7.18           O
ATOM   1755  H  AASP A 100      21.359  33.828 -10.473  1.00  6.14           H
ATOM   1756  HA  ASP A 100      18.685  34.509 -10.843  1.00  6.47           H
ATOM   1757 1HB  ASP A 100      19.857  34.111 -12.904  1.00  7.73           H
ATOM   1758 2HB  ASP A 100      20.036  32.580 -12.469  1.00  7.73           H
ATOM   1759  N   GLY A 101      19.410  32.374  -8.913  1.00  5.09           N
ATOM   1760  CA  GLY A 101      19.026  31.238  -8.108  1.00  5.58           C
ATOM   1761  C   GLY A 101      20.192  30.348  -7.778  1.00  5.04           C
ATOM   1762  O   GLY A 101      21.276  30.422  -8.374  1.00  5.66           O
ATOM   1763  H   GLY A 101      20.025  32.926  -8.610  1.00  6.11           H
ATOM   1764 1HA  GLY A 101      18.616  31.561  -7.266  1.00  6.69           H
ATOM   1765 2HA  GLY A 101      18.344  30.711  -8.595  1.00  6.69           H
ATOM   1766  N   GLY A 102      19.924  29.443  -6.844  1.00  5.57           N
ATOM   1767  CA  GLY A 102      20.726  28.290  -6.529  1.00  5.73           C
ATOM   1768  C   GLY A 102      20.100  27.060  -7.162  1.00  5.53           C
ATOM   1769  O   GLY A 102      20.404  26.699  -8.299  1.00  5.96           O
ATOM   1770  H   GLY A 102      19.188  29.558  -6.375  1.00  6.68           H
ATOM   1771 1HA  GLY A 102      21.645  28.415  -6.874  1.00  6.87           H
ATOM   1772 2HA  GLY A 102      20.777  28.174  -5.547  1.00  6.87           H
ATOM   1773  N   PHE A 103      19.160  26.448  -6.444  1.00  5.30           N
ATOM   1774  CA  PHE A 103      18.525  25.237  -6.947  1.00  5.37           C
ATOM   1775  C   PHE A 103      17.753  25.405  -8.234  1.00  5.18           C
ATOM   1776  O   PHE A 103      17.537  24.406  -8.930  1.00  5.99           O
ATOM   1777  CB  PHE A 103      17.597  24.637  -5.884  1.00  6.35           C
ATOM   1778  CG  PHE A 103      18.265  24.233  -4.586  1.00  7.01           C
ATOM   1779  CD1 PHE A 103      19.615  24.048  -4.433  1.00  8.31           C
ATOM   1780  CD2 PHE A 103      17.452  23.998  -3.482  1.00  8.58           C
ATOM   1781  CE1 PHE A 103      20.192  23.657  -3.259  1.00 10.66           C
ATOM   1782  CE2 PHE A 103      18.019  23.583  -2.289  1.00 11.02           C
ATOM   1783  CZ  PHE A 103      19.393  23.498  -2.145  1.00 11.75           C
ATOM   1784  H   PHE A 103      18.922  26.776  -5.663  1.00  6.36           H
ATOM   1785  HA  PHE A 103      19.250  24.571  -7.121  1.00  6.44           H
ATOM   1786 1HB  PHE A 103      16.889  25.297  -5.679  1.00  7.62           H
ATOM   1787 2HB  PHE A 103      17.156  23.838  -6.270  1.00  7.62           H
ATOM   1788  HD1 PHE A 103      20.178  24.201  -5.183  1.00  9.97           H
ATOM   1789  HD2 PHE A 103      16.512  24.122  -3.546  1.00 10.29           H
ATOM   1790  HE1 PHE A 103      21.127  23.497  -3.209  1.00 12.80           H
ATOM   1791  HE2 PHE A 103      17.456  23.354  -1.559  1.00 13.22           H
ATOM   1792  HZ  PHE A 103      19.779  23.332  -1.293  1.00 14.10           H
ATOM   1793  N   THR A 104      17.278  26.621  -8.539  1.00  4.88           N
ATOM   1794  CA  THR A 104      16.487  26.859  -9.737  1.00  5.08           C
ATOM   1795  C   THR A 104      17.160  27.865 -10.676  1.00  5.06           C
ATOM   1796  O   THR A 104      16.510  28.395 -11.574  1.00  5.64           O
ATOM   1797  CB  THR A 104      15.039  27.271  -9.478  1.00  5.67           C
ATOM   1798  CG2 THR A 104      14.372  26.295  -8.488  1.00  6.31           C
ATOM   1799  OG1 THR A 104      14.907  28.587  -8.989  1.00  6.12           O
ATOM   1800  H   THR A 104      17.450  27.294  -7.999  1.00  5.85           H
ATOM   1801  HA  THR A 104      16.451  25.990 -10.231  1.00  6.09           H
ATOM   1802  HB  THR A 104      14.544  27.214 -10.345  1.00  6.81           H
ATOM   1803  HG1 THR A 104      15.498  28.796  -8.430  1.00  9.18           H
ATOM   1804 1HG2 THR A 104      13.444  26.569  -8.334  1.00  9.46           H
ATOM   1805 2HG2 THR A 104      14.861  26.306  -7.639  1.00  9.46           H
ATOM   1806 3HG2 THR A 104      14.387  25.389  -8.862  1.00  9.46           H
ATOM   1807  N   ALA A 105      18.477  28.085 -10.510  1.00  5.09           N
ATOM   1808  CA  ALA A 105      19.214  28.851 -11.506  1.00  5.16           C
ATOM   1809  C   ALA A 105      18.975  28.285 -12.891  1.00  5.15           C
ATOM   1810  O   ALA A 105      18.948  27.063 -13.077  1.00  5.73           O
ATOM   1811  CB  ALA A 105      20.702  28.736 -11.220  1.00  6.11           C
ATOM   1812  H   ALA A 105      18.891  27.767  -9.802  1.00  6.11           H
ATOM   1813  HA  ALA A 105      18.934  29.810 -11.476  1.00  6.19           H
ATOM   1814 1HB  ALA A 105      20.892  29.094 -10.328  1.00  9.16           H
ATOM   1815 2HB  ALA A 105      21.204  29.245 -11.890  1.00  9.16           H
ATOM   1816 3HB  ALA A 105      20.970  27.794 -11.258  1.00  9.16           H
ATOM   1817  N   ASN A 106      18.885  29.136 -13.933  1.00  5.30           N
ATOM   1818  CA  ASN A 106      18.747  28.569 -15.270  1.00  5.31           C
ATOM   1819  C   ASN A 106      20.009  27.799 -15.682  1.00  5.62           C
ATOM   1820  O   ASN A 106      19.917  26.840 -16.432  1.00  6.56           O
ATOM   1821  CB  ASN A 106      18.420  29.628 -16.310  1.00  5.49           C
ATOM   1822  CG  ASN A 106      16.993  30.133 -16.236  1.00  5.37           C
ATOM   1823  ND2 ASN A 106      16.674  31.138 -17.031  1.00  5.58           N
ATOM   1824  OD1 ASN A 106      16.150  29.561 -15.512  1.00  6.04           O
ATOM   1825  H   ASN A 106      18.910  30.007 -13.810  1.00  6.36           H
ATOM   1826  HA  ASN A 106      17.987  27.919 -15.248  1.00  6.38           H
ATOM   1827 1HB  ASN A 106      19.036  30.393 -16.191  1.00  6.59           H
ATOM   1828 2HB  ASN A 106      18.579  29.250 -17.211  1.00  6.59           H
ATOM   1829 1HD2 ASN A 106      15.843  31.427 -17.064  1.00  6.69           H
ATOM   1830 2HD2 ASN A 106      17.292  31.519 -17.528  1.00  6.69           H
ATOM   1831  N   ASP A 107      21.191  28.232 -15.220  1.00  5.91           N
ATOM   1832  CA  ASP A 107      22.431  27.532 -15.526  1.00  5.89           C
ATOM   1833  C   ASP A 107      22.543  26.245 -14.694  1.00  6.14           C
ATOM   1834  O   ASP A 107      22.554  26.268 -13.472  1.00  6.12           O
ATOM   1835  CB  ASP A 107      23.619  28.419 -15.258  1.00  6.79           C
ATOM   1836  CG  ASP A 107      23.713  29.598 -16.236  1.00  6.72           C
ATOM   1837  OD1 ASP A 107      23.813  29.319 -17.443  1.00  8.85           O
ATOM   1838  OD2 ASP A 107      23.691  30.780 -15.799  1.00  8.38           O
ATOM   1839  H   ASP A 107      21.218  28.956 -14.721  1.00  7.10           H
ATOM   1840  HA  ASP A 107      22.429  27.286 -16.495  1.00  7.07           H
ATOM   1841 1HB  ASP A 107      23.557  28.770 -14.334  1.00  8.15           H
ATOM   1842 2HB  ASP A 107      24.446  27.879 -15.322  1.00  8.15           H
ATOM   1843  N   ARG A 108      22.657  25.104 -15.398  1.00  6.03           N
ATOM   1844  CA  ARG A 108      22.728  23.817 -14.734  1.00  6.41           C
ATOM   1845  C   ARG A 108      23.945  23.695 -13.806  1.00  6.25           C
ATOM   1846  O   ARG A 108      23.854  23.108 -12.723  1.00  6.73           O
ATOM   1847  CB  ARG A 108      22.704  22.683 -15.783  1.00  7.38           C
ATOM   1848  CG  ARG A 108      22.788  21.308 -15.194  1.00  7.59           C
ATOM   1849  CD  ARG A 108      22.601  20.245 -16.278  1.00  9.48           C
ATOM   1850  NE  ARG A 108      22.820  18.902 -15.755  1.00  9.84           N
ATOM   1851  CZ  ARG A 108      24.037  18.394 -15.602  1.00 10.78           C
ATOM   1852  NH1 ARG A 108      25.132  18.979 -15.914  1.00 14.73           N
ATOM   1853  NH2 ARG A 108      24.119  17.189 -15.077  1.00 11.58           N
ATOM   1854  H   ARG A 108      22.689  25.139 -16.277  1.00  7.24           H
ATOM   1855  HA  ARG A 108      21.908  23.724 -14.170  1.00  7.69           H
ATOM   1856 1HB  ARG A 108      21.868  22.753 -16.309  1.00  8.86           H
ATOM   1857 2HB  ARG A 108      23.463  22.809 -16.406  1.00  8.86           H
ATOM   1858 1HG  ARG A 108      23.670  21.188 -14.761  1.00  9.11           H
ATOM   1859 2HG  ARG A 108      22.089  21.202 -14.502  1.00  9.11           H
ATOM   1860 1HD  ARG A 108      21.683  20.309 -16.643  1.00 11.37           H
ATOM   1861 2HD  ARG A 108      23.237  20.416 -17.017  1.00 11.37           H
ATOM   1862  HE  ARG A 108      22.123  18.413 -15.533  1.00 11.81           H
ATOM   1863 1HH1 ARG A 108      25.902  18.576 -15.776  1.00 17.67           H
ATOM   1864 2HH1 ARG A 108      25.115  19.785 -16.268  1.00 17.67           H
ATOM   1865 1HH2 ARG A 108      24.906  16.816 -14.952  1.00 13.90           H
ATOM   1866 2HH2 ARG A 108      23.386  16.757 -14.850  1.00 13.90           H
ATOM   1867  N   ASP A 109      25.088  24.212 -14.236  1.00  6.72           N
ATOM   1868  CA  ASP A 109      26.300  24.108 -13.440  1.00  7.03           C
ATOM   1869  C   ASP A 109      26.133  24.842 -12.097  1.00  6.32           C
ATOM   1870  O   ASP A 109      26.662  24.377 -11.082  1.00  7.06           O
ATOM   1871  CB  ASP A 109      27.516  24.524 -14.242  1.00  8.19           C
ATOM   1872  CG  ASP A 109      27.531  25.854 -14.878  1.00  8.97           C
ATOM   1873  OD1 ASP A 109      26.626  26.677 -14.666  1.00  9.34           O
ATOM   1874  OD2 ASP A 109      28.573  26.086 -15.604  1.00 12.11           O
ATOM   1875  H   ASP A 109      25.113  24.623 -15.014  1.00  8.07           H
ATOM   1876  HA  ASP A 109      26.418  23.139 -13.224  1.00  8.43           H
ATOM   1877 1HB  ASP A 109      28.302  24.470 -13.643  1.00  9.83           H
ATOM   1878 2HB  ASP A 109      27.648  23.850 -14.955  1.00  9.83           H
ATOM   1879  N   VAL A 110      25.391  25.930 -12.086  1.00  6.02           N
ATOM   1880  CA  VAL A 110      25.111  26.645 -10.845  1.00  5.92           C
ATOM   1881  C   VAL A 110      24.227  25.829  -9.940  1.00  5.81           C
ATOM   1882  O   VAL A 110      24.421  25.804  -8.712  1.00  6.17           O
ATOM   1883  CB  VAL A 110      24.509  28.038 -11.153  1.00  6.19           C
ATOM   1884  CG1 VAL A 110      24.114  28.734  -9.845  1.00  6.68           C
ATOM   1885  CG2 VAL A 110      25.470  28.896 -11.943  1.00  6.96           C
ATOM   1886  H   VAL A 110      25.058  26.232 -12.843  1.00  7.23           H
ATOM   1887  HA  VAL A 110      25.981  26.788 -10.373  1.00  7.10           H
ATOM   1888  HB  VAL A 110      23.683  27.907 -11.701  1.00  7.43           H
ATOM   1889 1HG1 VAL A 110      23.491  28.165  -9.347  1.00 10.01           H
ATOM   1890 2HG1 VAL A 110      23.683  29.590 -10.048  1.00 10.01           H
ATOM   1891 3HG1 VAL A 110      24.915  28.892  -9.304  1.00 10.01           H
ATOM   1892 1HG2 VAL A 110      25.712  28.436 -12.774  1.00 10.45           H
ATOM   1893 2HG2 VAL A 110      26.277  29.057 -11.411  1.00 10.45           H
ATOM   1894 3HG2 VAL A 110      25.044  29.753 -12.156  1.00 10.45           H
ATOM   1895  N   ARG A 111      23.208  25.156 -10.492  1.00  5.49           N
ATOM   1896  CA  ARG A 111      22.340  24.315  -9.684  1.00  5.79           C
ATOM   1897  C   ARG A 111      23.141  23.219  -8.969  1.00  5.71           C
ATOM   1898  O   ARG A 111      22.924  22.906  -7.811  1.00  6.13           O
ATOM   1899  CB  ARG A 111      21.224  23.701 -10.524  1.00  6.07           C
ATOM   1900  CG  ARG A 111      20.278  24.731 -11.159  1.00  5.71           C
ATOM   1901  CD  ARG A 111      19.042  24.146 -11.755  1.00  5.77           C
ATOM   1902  NE  ARG A 111      19.213  23.162 -12.823  1.00  6.77           N
ATOM   1903  CZ  ARG A 111      19.240  23.466 -14.119  1.00  6.22           C
ATOM   1904  NH1 ARG A 111      19.262  24.712 -14.539  1.00  6.30           N
ATOM   1905  NH2 ARG A 111      19.307  22.459 -15.022  1.00  7.46           N
ATOM   1906  H   ARG A 111      23.062  25.225 -11.357  1.00  6.59           H
ATOM   1907  HA  ARG A 111      21.917  24.891  -8.985  1.00  6.95           H
ATOM   1908 1HB  ARG A 111      21.631  23.158 -11.245  1.00  7.28           H
ATOM   1909 2HB  ARG A 111      20.693  23.092  -9.952  1.00  7.28           H
ATOM   1910 1HG  ARG A 111      20.015  25.388 -10.467  1.00  6.85           H
ATOM   1911 2HG  ARG A 111      20.769  25.220 -11.865  1.00  6.85           H
ATOM   1912 1HD  ARG A 111      18.523  23.720 -11.027  1.00  6.92           H
ATOM   1913 2HD  ARG A 111      18.492  24.890 -12.109  1.00  6.92           H
ATOM   1914  HE  ARG A 111      19.304  22.317 -12.596  1.00  8.13           H
ATOM   1915 1HH1 ARG A 111      19.260  25.373 -13.958  1.00  7.55           H
ATOM   1916 2HH1 ARG A 111      19.280  24.885 -15.402  1.00  7.55           H
ATOM   1917 1HH2 ARG A 111      19.366  22.641 -15.881  1.00  8.96           H
ATOM   1918 2HH2 ARG A 111      19.293  21.622 -14.750  1.00  8.96           H
ATOM   1919  N   ARG A 112      24.074  22.581  -9.724  1.00  6.19           N
ATOM   1920  CA  ARG A 112      24.909  21.549  -9.129  1.00  6.20           C
ATOM   1921  C   ARG A 112      25.814  22.107  -8.024  1.00  6.20           C
ATOM   1922  O   ARG A 112      25.960  21.471  -6.969  1.00  6.63           O
ATOM   1923  CB  ARG A 112      25.729  20.858 -10.236  1.00  6.80           C
ATOM   1924  CG  ARG A 112      24.854  20.019 -11.150  1.00  7.45           C
ATOM   1925  CD  ARG A 112      25.615  19.396 -12.319  1.00  8.66           C
ATOM   1926  NE  ARG A 112      26.572  18.370 -11.941  1.00  8.20           N
ATOM   1927  CZ  ARG A 112      26.281  17.100 -11.797  1.00  9.78           C
ATOM   1928  NH1 ARG A 112      25.066  16.665 -11.865  1.00 11.73           N
ATOM   1929  NH2 ARG A 112      27.288  16.208 -11.503  1.00 12.24           N
ATOM   1930  H   ARG A 112      24.172  22.792 -10.572  1.00  7.43           H
ATOM   1931  HA  ARG A 112      24.308  20.865  -8.718  1.00  7.44           H
ATOM   1932 1HB  ARG A 112      26.196  21.546 -10.774  1.00  8.16           H
ATOM   1933 2HB  ARG A 112      26.415  20.279  -9.820  1.00  8.16           H
ATOM   1934 1HG  ARG A 112      24.436  19.296 -10.618  1.00  8.94           H
ATOM   1935 2HG  ARG A 112      24.127  20.588 -11.508  1.00  8.94           H
ATOM   1936 1HD  ARG A 112      24.960  19.001 -12.947  1.00 10.39           H
ATOM   1937 2HD  ARG A 112      26.096  20.115 -12.801  1.00 10.39           H
ATOM   1938  HE  ARG A 112      27.404  18.619 -11.799  1.00  9.84           H
ATOM   1939 1HH1 ARG A 112      24.405  17.228 -12.012  1.00 14.08           H
ATOM   1940 2HH1 ARG A 112      24.899  15.807 -11.765  1.00 14.08           H
ATOM   1941 1HH2 ARG A 112      27.098  15.360 -11.366  1.00 14.69           H
ATOM   1942 2HH2 ARG A 112      28.121  16.487 -11.453  1.00 14.69           H
ATOM   1943  N   TYR A 113      26.402  23.259  -8.251  1.00  6.00           N
ATOM   1944  CA  TYR A 113      27.217  23.924  -7.244  1.00  6.14           C
ATOM   1945  C   TYR A 113      26.411  24.233  -5.992  1.00  5.72           C
ATOM   1946  O   TYR A 113      26.883  24.005  -4.877  1.00  6.14           O
ATOM   1947  CB  TYR A 113      27.823  25.198  -7.832  1.00  6.43           C
ATOM   1948  CG  TYR A 113      28.612  26.009  -6.869  1.00  6.82           C
ATOM   1949  CD1 TYR A 113      29.822  25.579  -6.370  1.00  8.86           C
ATOM   1950  CD2 TYR A 113      28.160  27.252  -6.425  1.00  7.11           C
ATOM   1951  CE1 TYR A 113      30.562  26.342  -5.473  1.00 10.09           C
ATOM   1952  CE2 TYR A 113      28.904  28.016  -5.531  1.00  8.52           C
ATOM   1953  CZ  TYR A 113      30.105  27.569  -5.064  1.00  9.71           C
ATOM   1954  OH  TYR A 113      30.763  28.347  -4.179  1.00 12.97           O
ATOM   1955  H   TYR A 113      26.299  23.642  -9.037  1.00  7.19           H
ATOM   1956  HA  TYR A 113      27.965  23.309  -6.992  1.00  7.37           H
ATOM   1957 1HB  TYR A 113      28.410  24.949  -8.590  1.00  7.72           H
ATOM   1958 2HB  TYR A 113      27.092  25.759  -8.193  1.00  7.72           H
ATOM   1959  HD1 TYR A 113      30.161  24.735  -6.646  1.00 10.63           H
ATOM   1960  HD2 TYR A 113      27.327  27.584  -6.740  1.00  8.53           H
ATOM   1961  HE1 TYR A 113      31.389  26.011  -5.141  1.00 12.11           H
ATOM   1962  HE2 TYR A 113      28.572  28.858  -5.242  1.00 10.22           H
ATOM   1963  N   ALA A 114      25.194  24.743  -6.172  1.00  5.70           N
ATOM   1964  CA  ALA A 114      24.334  25.030  -5.029  1.00  5.79           C
ATOM   1965  C   ALA A 114      24.123  23.808  -4.186  1.00  5.76           C
ATOM   1966  O   ALA A 114      24.159  23.844  -2.951  1.00  6.52           O
ATOM   1967  CB  ALA A 114      23.020  25.606  -5.529  1.00  5.96           C
ATOM   1968  H   ALA A 114      24.907  24.909  -6.987  1.00  6.83           H
ATOM   1969  HA  ALA A 114      24.784  25.723  -4.467  1.00  6.95           H
ATOM   1970 1HB  ALA A 114      23.199  26.399  -6.076  1.00  8.94           H
ATOM   1971 2HB  ALA A 114      22.461  25.856  -4.764  1.00  8.94           H
ATOM   1972 3HB  ALA A 114      22.554  24.934  -6.069  1.00  8.94           H
ATOM   1973  N   LEU A 115      23.840  22.654  -4.836  1.00  5.89           N
ATOM   1974  CA  LEU A 115      23.642  21.411  -4.095  1.00  6.05           C
ATOM   1975  C   LEU A 115      24.914  21.011  -3.344  1.00  5.93           C
ATOM   1976  O   LEU A 115      24.844  20.573  -2.189  1.00  6.76           O
ATOM   1977  CB  LEU A 115      23.186  20.298  -5.013  1.00  6.52           C
ATOM   1978  CG  LEU A 115      21.706  20.351  -5.391  1.00  8.03           C
ATOM   1979  CD1 LEU A 115      21.426  19.399  -6.528  1.00  9.91           C
ATOM   1980  CD2 LEU A 115      20.867  19.988  -4.162  1.00  9.81           C
ATOM   1981  H   LEU A 115      23.775  22.652  -5.713  1.00  7.07           H
ATOM   1982  HA  LEU A 115      22.921  21.567  -3.419  1.00  7.26           H
ATOM   1983 1HB  LEU A 115      23.726  20.332  -5.842  1.00  7.82           H
ATOM   1984 2HB  LEU A 115      23.369  19.431  -4.572  1.00  7.82           H
ATOM   1985  HG  LEU A 115      21.477  21.280  -5.679  1.00  9.63           H
ATOM   1986 1HD1 LEU A 115      20.475  19.440  -6.761  1.00 14.87           H
ATOM   1987 2HD1 LEU A 115      21.656  18.487  -6.254  1.00 14.87           H
ATOM   1988 3HD1 LEU A 115      21.964  19.653  -7.306  1.00 14.87           H
ATOM   1989 1HD2 LEU A 115      21.065  20.614  -3.434  1.00 14.72           H
ATOM   1990 2HD2 LEU A 115      21.083  19.076  -3.877  1.00 14.72           H
ATOM   1991 3HD2 LEU A 115      19.915  20.042  -4.390  1.00 14.72           H
ATOM   1992  N   ARG A 116      26.079  21.088  -4.004  1.00  6.21           N
ATOM   1993  CA  ARG A 116      27.320  20.719  -3.305  1.00  6.66           C
ATOM   1994  C   ARG A 116      27.592  21.619  -2.115  1.00  6.27           C
ATOM   1995  O   ARG A 116      28.056  21.150  -1.065  1.00  6.89           O
ATOM   1996  CB  ARG A 116      28.483  20.753  -4.283  1.00  7.29           C
ATOM   1997  CG  ARG A 116      28.477  19.651  -5.333  1.00  8.38           C
ATOM   1998  CD  ARG A 116      28.685  18.223  -4.756  1.00  9.93           C
ATOM   1999  NE  ARG A 116      29.941  18.157  -4.020  1.00  9.94           N
ATOM   2000  CZ  ARG A 116      31.119  18.048  -4.508  1.00 10.90           C
ATOM   2001  NH1 ARG A 116      31.308  17.817  -5.827  1.00 11.34           N
ATOM   2002  NH2 ARG A 116      32.176  18.172  -3.729  1.00 12.72           N
ATOM   2003  H   ARG A 116      26.101  21.354  -4.842  1.00  7.45           H
ATOM   2004  HA  ARG A 116      27.222  19.782  -2.970  1.00  7.99           H
ATOM   2005 1HB  ARG A 116      28.478  21.628  -4.746  1.00  8.75           H
ATOM   2006 2HB  ARG A 116      29.327  20.692  -3.770  1.00  8.75           H
ATOM   2007 1HG  ARG A 116      27.612  19.676  -5.815  1.00 10.05           H
ATOM   2008 2HG  ARG A 116      29.193  19.835  -5.992  1.00 10.05           H
ATOM   2009 1HD  ARG A 116      27.934  17.996  -4.152  1.00 11.92           H
ATOM   2010 2HD  ARG A 116      28.697  17.564  -5.494  1.00 11.92           H
ATOM   2011  HE  ARG A 116      29.882  18.195  -3.143  1.00 11.93           H
ATOM   2012 1HH1 ARG A 116      30.615  17.738  -6.364  1.00 13.61           H
ATOM   2013 2HH1 ARG A 116      32.124  17.744  -6.149  1.00 13.61           H
ATOM   2014 1HH2 ARG A 116      32.073  18.330  -2.869  1.00 15.26           H
ATOM   2015 2HH2 ARG A 116      32.984  18.097  -4.069  1.00 15.26           H
ATOM   2016  N   LYS A 117      27.333  22.919  -2.273  1.00  6.16           N
ATOM   2017  CA  LYS A 117      27.571  23.881  -1.190  1.00  6.22           C
ATOM   2018  C   LYS A 117      26.653  23.529  -0.005  1.00  6.12           C
ATOM   2019  O   LYS A 117      27.077  23.536   1.152  1.00  6.62           O
ATOM   2020  CB  LYS A 117      27.344  25.274  -1.753  1.00  6.22           C
ATOM   2021  CG  LYS A 117      27.767  26.416  -0.863  1.00  6.24           C
ATOM   2022  CD  LYS A 117      27.614  27.759  -1.593  1.00  6.53           C
ATOM   2023  CE  LYS A 117      28.207  28.968  -0.942  1.00  6.81           C
ATOM   2024  NZ  LYS A 117      27.557  29.358   0.319  1.00  6.85           N
ATOM   2025  H   LYS A 117      27.014  23.205  -3.042  1.00  7.39           H
ATOM   2026  HA  LYS A 117      28.523  23.804  -0.894  1.00  7.46           H
ATOM   2027 1HB  LYS A 117      27.835  25.348  -2.610  1.00  7.47           H
ATOM   2028 2HB  LYS A 117      26.380  25.375  -1.953  1.00  7.47           H
ATOM   2029 1HG  LYS A 117      27.211  26.420  -0.044  1.00  7.49           H
ATOM   2030 2HG  LYS A 117      28.711  26.292  -0.593  1.00  7.49           H
ATOM   2031 1HD  LYS A 117      28.020  27.667  -2.492  1.00  7.83           H
ATOM   2032 2HD  LYS A 117      26.647  27.927  -1.725  1.00  7.83           H
ATOM   2033 1HE  LYS A 117      29.165  28.793  -0.764  1.00  8.17           H
ATOM   2034 2HE  LYS A 117      28.153  29.727  -1.575  1.00  8.17           H
ATOM   2035 1HZ  LYS A 117      27.971  30.095   0.658  1.00 10.27           H
ATOM   2036 2HZ  LYS A 117      27.619  28.674   0.917  1.00 10.27           H
ATOM   2037 3HZ  LYS A 117      26.681  29.546   0.163  1.00 10.27           H
ATOM   2038  N   THR A 118      25.397  23.222  -0.297  1.00  6.18           N
ATOM   2039  CA  THR A 118      24.455  22.828   0.733  1.00  6.24           C
ATOM   2040  C   THR A 118      24.892  21.560   1.429  1.00  6.28           C
ATOM   2041  O   THR A 118      24.881  21.487   2.670  1.00  6.78           O
ATOM   2042  CB  THR A 118      23.039  22.663   0.107  1.00  6.60           C
ATOM   2043  CG2 THR A 118      22.043  22.189   1.133  1.00  7.38           C
ATOM   2044  OG1 THR A 118      22.603  23.888  -0.412  1.00  9.72           O
ATOM   2045  H   THR A 118      25.128  23.258  -1.134  1.00  7.42           H
ATOM   2046  HA  THR A 118      24.412  23.559   1.413  1.00  7.48           H
ATOM   2047  HB  THR A 118      23.086  21.994  -0.634  1.00  7.92           H
ATOM   2048 1HG2 THR A 118      21.162  22.096   0.714  1.00 11.07           H
ATOM   2049 2HG2 THR A 118      21.990  22.841   1.863  1.00 11.07           H
ATOM   2050 3HG2 THR A 118      22.328  21.322   1.489  1.00 11.07           H
ATOM   2051  N   ILE A 119      25.235  20.519   0.670  1.00  6.65           N
ATOM   2052  CA  ILE A 119      25.610  19.235   1.280  1.00  6.97           C
ATOM   2053  C   ILE A 119      26.783  19.386   2.209  1.00  7.38           C
ATOM   2054  O   ILE A 119      26.791  18.809   3.317  1.00  7.86           O
ATOM   2055  CB  ILE A 119      25.846  18.187   0.179  1.00  7.96           C
ATOM   2056  CG1 ILE A 119      24.528  17.791  -0.449  1.00  8.76           C
ATOM   2057  CG2 ILE A 119      26.560  16.960   0.755  1.00  9.50           C
ATOM   2058  CD1 ILE A 119      24.624  17.055  -1.741  1.00 12.60           C
ATOM   2059  H   ILE A 119      25.236  20.601  -0.206  1.00  7.98           H
ATOM   2060  HA  ILE A 119      24.833  18.925   1.828  1.00  8.37           H
ATOM   2061  HB  ILE A 119      26.427  18.592  -0.527  1.00  9.56           H
ATOM   2062 1HG1 ILE A 119      24.032  17.226   0.195  1.00 10.51           H
ATOM   2063 2HG1 ILE A 119      23.993  18.611  -0.596  1.00 10.51           H
ATOM   2064 1HG2 ILE A 119      27.412  17.235   1.155  1.00 14.26           H
ATOM   2065 2HG2 ILE A 119      26.731  16.314   0.037  1.00 14.26           H
ATOM   2066 3HG2 ILE A 119      25.996  16.545   1.440  1.00 14.26           H
ATOM   2067 1HD1 ILE A 119      23.724  16.842  -2.063  1.00 18.90           H
ATOM   2068 2HD1 ILE A 119      25.129  16.226  -1.607  1.00 18.90           H
ATOM   2069 3HD1 ILE A 119      25.084  17.615  -2.402  1.00 18.90           H
ATOM   2070  N   ARG A 120      27.801  20.158   1.801  1.00  7.15           N
ATOM   2071  CA  ARG A 120      28.952  20.349   2.677  1.00  7.78           C
ATOM   2072  C   ARG A 120      28.524  20.924   4.027  1.00  7.36           C
ATOM   2073  O   ARG A 120      29.016  20.535   5.078  1.00  8.20           O
ATOM   2074  CB  ARG A 120      29.939  21.285   1.975  1.00  8.63           C
ATOM   2075  CG  ARG A 120      31.255  21.403   2.684  1.00 11.34           C
ATOM   2076  CD  ARG A 120      32.112  22.482   1.982  1.00 14.85           C
ATOM   2077  NE  ARG A 120      33.474  22.352   2.310  1.00 18.43           N
ATOM   2078  CZ  ARG A 120      34.354  23.354   2.025  1.00 19.59           C
ATOM   2079  NH1 ARG A 120      33.953  24.524   1.493  1.00 21.43           N
ATOM   2080  NH2 ARG A 120      35.586  23.031   2.373  1.00 26.61           N
ATOM   2081  H   ARG A 120      27.775  20.547   1.012  1.00  8.57           H
ATOM   2082  HA  ARG A 120      29.395  19.465   2.827  1.00  9.33           H
ATOM   2083 1HB  ARG A 120      30.099  20.951   1.057  1.00 10.35           H
ATOM   2084 2HB  ARG A 120      29.532  22.184   1.902  1.00 10.35           H
ATOM   2085 1HG  ARG A 120      31.105  21.655   3.630  1.00 13.60           H
ATOM   2086 2HG  ARG A 120      31.727  20.533   2.666  1.00 13.60           H
ATOM   2087 1HD  ARG A 120      32.002  22.401   1.001  1.00 17.82           H
ATOM   2088 2HD  ARG A 120      31.794  23.380   2.251  1.00 17.82           H
ATOM   2089  HE  ARG A 120      33.761  21.618   2.703  1.00 22.11           H
ATOM   2090 1HH1 ARG A 120      34.538  25.165   1.346  1.00 25.71           H
ATOM   2091 2HH1 ARG A 120      33.105  24.649   1.292  1.00 25.71           H
ATOM   2092 1HH2 ARG A 120      36.240  23.609   2.262  1.00 31.93           H
ATOM   2093 2HH2 ARG A 120      35.753  22.237   2.715  1.00 31.93           H
ATOM   2094  N   ASN A 121      27.592  21.871   4.000  1.00  7.07           N
ATOM   2095  CA  ASN A 121      27.157  22.506   5.232  1.00  6.80           C
ATOM   2096  C   ASN A 121      26.180  21.630   6.019  1.00  6.76           C
ATOM   2097  O   ASN A 121      26.149  21.752   7.252  1.00  7.53           O
ATOM   2098  CB  ASN A 121      26.529  23.875   4.982  1.00  7.12           C
ATOM   2099  CG  ASN A 121      26.632  24.723   6.225  1.00  6.99           C
ATOM   2100  ND2 ASN A 121      25.495  25.284   6.619  1.00  8.04           N
ATOM   2101  OD1 ASN A 121      27.701  24.904   6.808  1.00  7.90           O
ATOM   2102  H   ASN A 121      27.236  22.114   3.233  1.00  8.49           H
ATOM   2103  HA  ASN A 121      27.967  22.644   5.803  1.00  8.16           H
ATOM   2104 1HB  ASN A 121      26.995  24.324   4.233  1.00  8.54           H
ATOM   2105 2HB  ASN A 121      25.578  23.765   4.732  1.00  8.54           H
ATOM   2106 1HD2 ASN A 121      25.485  25.810   7.324  1.00  9.65           H
ATOM   2107 2HD2 ASN A 121      24.751  25.129   6.175  1.00  9.65           H
ATOM   2108  N   ILE A 122      25.404  20.760   5.377  1.00  7.00           N
ATOM   2109  CA  ILE A 122      24.594  19.807   6.123  1.00  6.93           C
ATOM   2110  C   ILE A 122      25.496  18.948   7.024  1.00  7.36           C
ATOM   2111  O   ILE A 122      25.200  18.715   8.191  1.00  8.06           O
ATOM   2112  CB  ILE A 122      23.754  18.919   5.192  1.00  7.49           C
ATOM   2113  CG1 ILE A 122      22.654  19.735   4.506  1.00  7.39           C
ATOM   2114  CG2 ILE A 122      23.197  17.730   5.922  1.00  9.21           C
ATOM   2115  CD1 ILE A 122      21.942  19.002   3.382  1.00  8.13           C
ATOM   2116  H   ILE A 122      25.381  20.761   4.497  1.00  8.40           H
ATOM   2117  HA  ILE A 122      23.969  20.322   6.709  1.00  8.32           H
ATOM   2118  HB  ILE A 122      24.362  18.575   4.476  1.00  8.99           H
ATOM   2119 1HG1 ILE A 122      21.984  20.000   5.186  1.00  8.87           H
ATOM   2120 2HG1 ILE A 122      23.054  20.564   4.141  1.00  8.87           H
ATOM   2121 1HG2 ILE A 122      22.667  17.186   5.303  1.00 13.82           H
ATOM   2122 2HG2 ILE A 122      22.627  18.036   6.658  1.00 13.82           H
ATOM   2123 3HG2 ILE A 122      23.934  17.193   6.280  1.00 13.82           H
ATOM   2124 1HD1 ILE A 122      21.257  19.585   2.993  1.00 12.19           H
ATOM   2125 2HD1 ILE A 122      21.519  18.192   3.736  1.00 12.19           H
ATOM   2126 3HD1 ILE A 122      22.592  18.755   2.691  1.00 12.19           H
ATOM   2127  N   ASP A 123      26.626  18.491   6.470  1.00  7.87           N
ATOM   2128  CA  ASP A 123      27.512  17.663   7.273  1.00  8.57           C
ATOM   2129  C   ASP A 123      27.979  18.418   8.517  1.00  8.37           C
ATOM   2130  O   ASP A 123      28.013  17.856   9.642  1.00  9.51           O
ATOM   2131  CB  ASP A 123      28.712  17.222   6.457  1.00  9.10           C
ATOM   2132  CG  ASP A 123      28.433  16.192   5.382  1.00 10.71           C
ATOM   2133  OD1 ASP A 123      27.367  15.585   5.389  1.00 11.34           O
ATOM   2134  OD2 ASP A 123      29.357  15.992   4.557  1.00 15.32           O
ATOM   2135  H   ASP A 123      26.828  18.688   5.637  1.00  9.45           H
ATOM   2136  HA  ASP A 123      27.010  16.850   7.564  1.00 10.28           H
ATOM   2137 1HB  ASP A 123      29.109  18.021   6.027  1.00 10.92           H
ATOM   2138 2HB  ASP A 123      29.390  16.851   7.076  1.00 10.92           H
ATOM   2139  N   LEU A 124      28.346  19.684   8.359  1.00  7.80           N
ATOM   2140  CA  LEU A 124      28.779  20.488   9.485  1.00  8.09           C
ATOM   2141  C   LEU A 124      27.637  20.741  10.501  1.00  7.84           C
ATOM   2142  O   LEU A 124      27.824  20.648  11.709  1.00  8.57           O
ATOM   2143  CB  LEU A 124      29.361  21.795   8.961  1.00  8.42           C
ATOM   2144  CG  LEU A 124      29.824  22.787  10.045  1.00  9.00           C
ATOM   2145  CD1 LEU A 124      30.908  22.229  10.959  1.00 10.26           C
ATOM   2146  CD2 LEU A 124      30.285  24.068   9.381  1.00  9.83           C
ATOM   2147  H   LEU A 124      28.325  20.041   7.556  1.00  9.36           H
ATOM   2148  HA  LEU A 124      29.508  19.993   9.957  1.00  9.71           H
ATOM   2149 1HB  LEU A 124      30.133  21.584   8.379  1.00 10.10           H
ATOM   2150 2HB  LEU A 124      28.678  22.240   8.400  1.00 10.10           H
ATOM   2151  HG  LEU A 124      29.031  23.008  10.614  1.00 10.80           H
ATOM   2152 1HD1 LEU A 124      30.588  21.402  11.377  1.00 15.39           H
ATOM   2153 2HD1 LEU A 124      31.119  22.886  11.655  1.00 15.39           H
ATOM   2154 3HD1 LEU A 124      31.713  22.040  10.433  1.00 15.39           H
ATOM   2155 1HD2 LEU A 124      29.571  24.412   8.804  1.00 14.74           H
ATOM   2156 2HD2 LEU A 124      31.083  23.888   8.842  1.00 14.74           H
ATOM   2157 3HD2 LEU A 124      30.498  24.734  10.068  1.00 14.74           H
ATOM   2158  N   ALA A 125      26.463  21.064   9.971  1.00  8.42           N
ATOM   2159  CA  ALA A 125      25.299  21.284  10.818  1.00  9.01           C
ATOM   2160  C   ALA A 125      25.034  20.092  11.709  1.00  8.69           C
ATOM   2161  O   ALA A 125      24.777  20.242  12.903  1.00 10.03           O
ATOM   2162  CB  ALA A 125      24.122  21.579   9.930  1.00 11.56           C
ATOM   2163  H   ALA A 125      26.387  21.145   9.098  1.00 10.10           H
ATOM   2164  HA  ALA A 125      25.471  22.082  11.396  1.00 10.81           H
ATOM   2165 1HB  ALA A 125      24.326  22.354   9.365  1.00 17.33           H
ATOM   2166 2HB  ALA A 125      23.337  21.776  10.483  1.00 17.33           H
ATOM   2167 3HB  ALA A 125      23.936  20.801   9.364  1.00 17.33           H
ATOM   2168  N   VAL A 126      25.066  18.894  11.117  1.00  9.38           N
ATOM   2169  CA  VAL A 126      24.806  17.703  11.905  1.00  9.75           C
ATOM   2170  C   VAL A 126      25.838  17.577  13.010  1.00  9.75           C
ATOM   2171  O   VAL A 126      25.505  17.267  14.156  1.00 11.55           O
ATOM   2172  CB  VAL A 126      24.814  16.460  10.978  1.00 10.88           C
ATOM   2173  CG1 VAL A 126      24.908  15.191  11.792  1.00 14.82           C
ATOM   2174  CG2 VAL A 126      23.547  16.465  10.081  1.00 14.41           C
ATOM   2175  H   VAL A 126      25.244  18.828  10.257  1.00 11.26           H
ATOM   2176  HA  VAL A 126      23.900  17.786  12.321  1.00 11.70           H
ATOM   2177  HB  VAL A 126      25.618  16.515  10.386  1.00 13.05           H
ATOM   2178 1HG1 VAL A 126      25.715  15.220  12.349  1.00 22.24           H
ATOM   2179 2HG1 VAL A 126      24.954  14.420  11.190  1.00 22.24           H
ATOM   2180 3HG1 VAL A 126      24.118  15.112  12.366  1.00 22.24           H
ATOM   2181 1HG2 VAL A 126      23.518  17.294   9.561  1.00 21.62           H
ATOM   2182 2HG2 VAL A 126      22.748  16.405  10.645  1.00 21.62           H
ATOM   2183 3HG2 VAL A 126      23.575  15.697   9.472  1.00 21.62           H
ATOM   2184  N  AGLU A 127      27.103  17.806  12.673  0.47  8.95           N
ATOM   2185  N  BGLU A 127      27.131  17.726  12.703  0.53  8.61           N
ATOM   2186  CA AGLU A 127      28.205  17.733  13.633  0.47  8.81           C
ATOM   2187  CA BGLU A 127      28.132  17.582  13.782  0.53  9.60           C
ATOM   2188  C  AGLU A 127      27.997  18.631  14.857  0.47  8.44           C
ATOM   2189  C  BGLU A 127      27.882  18.588  14.901  0.53  8.82           C
ATOM   2190  O  AGLU A 127      28.330  18.233  15.960  0.47 11.05           O
ATOM   2191  O  BGLU A 127      28.076  18.203  16.052  0.53  8.65           O
ATOM   2192  CB AGLU A 127      29.520  18.093  12.943  0.47  9.43           C
ATOM   2193  CB BGLU A 127      29.554  17.693  13.265  0.53 13.26           C
ATOM   2194  CG AGLU A 127      30.683  17.888  13.870  0.47  9.11           C
ATOM   2195  CG BGLU A 127      29.918  16.932  12.034  0.53 19.59           C
ATOM   2196  CD AGLU A 127      32.021  18.183  13.195  0.47 10.07           C
ATOM   2197  CD BGLU A 127      31.377  17.014  11.655  0.53 27.95           C
ATOM   2198  OE1AGLU A 127      32.995  18.236  13.899  0.47 10.54           O
ATOM   2199  OE2AGLU A 127      31.977  18.505  11.966  0.47 12.68           O
ATOM   2200  OE1BGLU A 127      32.164  17.522  12.501  0.53 30.22           O
ATOM   2201  OE2BGLU A 127      31.701  16.567  10.511  0.53 27.88           O
ATOM   2202  H  AGLU A 127      27.286  18.010  11.837  0.47 10.74           H
ATOM   2203  H  BGLU A 127      27.380  17.905  11.878  0.53 10.33           H
ATOM   2204  HA AGLU A 127      28.273  16.787  13.952  0.47 10.57           H
ATOM   2205 1HB AGLU A 127      29.637  17.527  12.139  0.47 11.31           H
ATOM   2206 2HB AGLU A 127      29.492  19.038  12.652  0.47 11.31           H
ATOM   2207  HA BGLU A 127      28.025  16.667  14.171  0.53 11.53           H
ATOM   2208 1HB BGLU A 127      29.739  18.650  13.095  0.53 15.92           H
ATOM   2209 2HB BGLU A 127      30.162  17.403  13.990  0.53 15.92           H
ATOM   2210 1HG AGLU A 127      30.580  18.480  14.657  0.47 10.94           H
ATOM   2211 2HG AGLU A 127      30.682  16.952  14.192  0.47 10.94           H
ATOM   2212 1HG BGLU A 127      29.680  15.981  12.168  0.53 23.51           H
ATOM   2213 2HG BGLU A 127      29.375  17.273  11.280  0.53 23.51           H
ATOM   2214  N   LEU A 128      27.492  19.833  14.588  1.00  8.81           N
ATOM   2215  CA  LEU A 128      27.293  20.846  15.623  1.00  9.12           C
ATOM   2216  C   LEU A 128      25.982  20.716  16.380  1.00  9.60           C
ATOM   2217  O   LEU A 128      25.787  21.428  17.385  1.00 11.67           O
ATOM   2218  CB  LEU A 128      27.414  22.239  15.006  1.00 10.66           C
ATOM   2219  CG  LEU A 128      28.838  22.530  14.448  1.00 11.98           C
ATOM   2220  CD1 LEU A 128      28.762  23.906  13.763  1.00 17.32           C
ATOM   2221  CD2 LEU A 128      29.919  22.415  15.473  1.00 22.11           C
ATOM   2222  H  ALEU A 128      27.270  20.025  13.758  1.00 10.58           H
ATOM   2223  HA  LEU A 128      28.034  20.747  16.287  1.00 10.94           H
ATOM   2224 1HB  LEU A 128      26.756  22.325  14.272  1.00 12.79           H
ATOM   2225 2HB  LEU A 128      27.192  22.916  15.693  1.00 12.79           H
ATOM   2226  HG  LEU A 128      29.025  21.852  13.737  1.00 14.37           H
ATOM   2227 1HD1 LEU A 128      28.035  23.904  13.106  1.00 25.97           H
ATOM   2228 2HD1 LEU A 128      29.611  24.092  13.311  1.00 25.97           H
ATOM   2229 3HD1 LEU A 128      28.592  24.597  14.437  1.00 25.97           H
ATOM   2230 1HD2 LEU A 128      29.906  21.516  15.863  1.00 33.17           H
ATOM   2231 2HD2 LEU A 128      29.773  23.079  16.179  1.00 33.17           H
ATOM   2232 3HD2 LEU A 128      30.789  22.574  15.050  1.00 33.17           H
ATOM   2233  N   GLY A 129      25.121  19.802  15.922  1.00 10.02           N
ATOM   2234  CA  GLY A 129      23.871  19.500  16.660  1.00 11.37           C
ATOM   2235  C   GLY A 129      22.582  19.969  16.035  1.00  8.94           C
ATOM   2236  O   GLY A 129      21.531  19.825  16.660  1.00 10.67           O
ATOM   2237  H   GLY A 129      25.299  19.374  15.174  1.00 12.02           H
ATOM   2238 1HA  GLY A 129      23.815  18.519  16.781  1.00 13.64           H
ATOM   2239 2HA  GLY A 129      23.941  19.903  17.561  1.00 13.64           H
ATOM   2240  N   ALA A 130      22.631  20.533  14.832  1.00  7.61           N
ATOM   2241  CA  ALA A 130      21.393  21.068  14.268  1.00  7.02           C
ATOM   2242  C   ALA A 130      20.430  19.941  13.963  1.00  8.84           C
ATOM   2243  O   ALA A 130      20.793  18.938  13.408  1.00 12.82           O
ATOM   2244  CB  ALA A 130      21.733  21.880  13.052  1.00  8.45           C
ATOM   2245  H   ALA A 130      23.389  20.583  14.387  1.00  9.13           H
ATOM   2246  HA  ALA A 130      20.971  21.672  14.945  1.00  8.43           H
ATOM   2247 1HB  ALA A 130      22.357  22.594  13.299  1.00 12.68           H
ATOM   2248 2HB  ALA A 130      20.915  22.275  12.683  1.00 12.68           H
ATOM   2249 3HB  ALA A 130      22.149  21.301  12.379  1.00 12.68           H
ATOM   2250  N   LYS A 131      19.188  20.121  14.361  1.00  9.09           N
ATOM   2251  CA  LYS A 131      18.136  19.190  14.046  1.00 12.94           C
ATOM   2252  C   LYS A 131      17.290  19.637  12.851  1.00  9.81           C
ATOM   2253  O   LYS A 131      16.542  18.843  12.317  1.00 11.46           O
ATOM   2254  CB  LYS A 131      17.278  18.963  15.261  1.00 22.73           C
ATOM   2255  CG  LYS A 131      18.202  18.246  16.347  1.00 26.82           C
ATOM   2256  CD  LYS A 131      18.435  16.783  16.051  1.00 40.83           C
ATOM   2257  CE  LYS A 131      19.435  15.876  16.609  1.00 47.05           C
ATOM   2258  NZ  LYS A 131      20.602  16.548  17.270  1.00 44.34           N
ATOM   2259  H   LYS A 131      18.995  20.835  14.836  1.00 10.91           H
ATOM   2260  HA  LYS A 131      18.563  18.318  13.808  1.00 15.53           H
ATOM   2261 1HB  LYS A 131      16.941  19.826  15.610  1.00 27.27           H
ATOM   2262 2HB  LYS A 131      16.504  18.390  15.034  1.00 27.27           H
ATOM   2263 1HG  LYS A 131      19.075  18.710  16.383  1.00 32.18           H
ATOM   2264 2HG  LYS A 131      17.777  18.331  17.237  1.00 32.18           H
ATOM   2265 1HD  LYS A 131      17.565  16.345  16.228  1.00 49.00           H
ATOM   2266 2HD  LYS A 131      18.566  16.738  15.071  1.00 49.00           H
ATOM   2267 1HE  LYS A 131      18.992  15.290  17.272  1.00 56.46           H
ATOM   2268 2HE  LYS A 131      19.776  15.299  15.880  1.00 56.46           H
ATOM   2269 1HZ  LYS A 131      21.215  15.921  17.512  1.00 66.51           H
ATOM   2270 2HZ  LYS A 131      20.316  16.993  18.011  1.00 66.51           H
ATOM   2271 3HZ  LYS A 131      20.982  17.137  16.690  1.00 66.51           H
ATOM   2272  N   THR A 132      17.412  20.882  12.466  1.00  7.78           N
ATOM   2273  CA  THR A 132      16.658  21.419  11.342  1.00  7.21           C
ATOM   2274  C   THR A 132      17.650  22.136  10.446  1.00  5.90           C
ATOM   2275  O   THR A 132      18.522  22.874  10.926  1.00  6.94           O
ATOM   2276  CB  THR A 132      15.583  22.416  11.844  1.00 10.02           C
ATOM   2277  CG2 THR A 132      14.728  22.917  10.674  1.00 10.67           C
ATOM   2278  OG1 THR A 132      14.763  21.757  12.789  1.00 17.42           O
ATOM   2279  H   THR A 132      17.966  21.410  12.899  1.00  9.34           H
ATOM   2280  HA  THR A 132      16.222  20.674  10.838  1.00  8.65           H
ATOM   2281  HB  THR A 132      16.032  23.195  12.282  1.00 12.02           H
ATOM   2282  HG1 THR A 132      14.341  21.050  12.624  1.00 26.13           H
ATOM   2283 1HG2 THR A 132      14.055  23.545  11.008  1.00 16.01           H
ATOM   2284 2HG2 THR A 132      14.282  22.156  10.247  1.00 16.01           H
ATOM   2285 3HG2 THR A 132      15.302  23.369  10.021  1.00 16.01           H
ATOM   2286  N   TYR A 133      17.497  21.928   9.147  1.00  5.56           N
ATOM   2287  CA  TYR A 133      18.310  22.560   8.137  1.00  5.28           C
ATOM   2288  C   TYR A 133      17.370  23.412   7.270  1.00  5.18           C
ATOM   2289  O   TYR A 133      16.477  22.873   6.628  1.00  5.99           O
ATOM   2290  CB  TYR A 133      19.090  21.506   7.282  1.00  5.95           C
ATOM   2291  CG  TYR A 133      20.230  22.178   6.585  1.00  5.92           C
ATOM   2292  CD1 TYR A 133      21.473  22.339   7.232  1.00  6.85           C
ATOM   2293  CD2 TYR A 133      20.080  22.752   5.331  1.00  6.17           C
ATOM   2294  CE1 TYR A 133      22.506  23.008   6.607  1.00  6.85           C
ATOM   2295  CE2 TYR A 133      21.100  23.443   4.726  1.00  6.35           C
ATOM   2296  CZ  TYR A 133      22.337  23.591   5.349  1.00  6.55           C
ATOM   2297  OH  TYR A 133      23.348  24.293   4.827  1.00  7.38           O
ATOM   2298  H   TYR A 133      16.865  21.374   8.886  1.00  6.67           H
ATOM   2299  HA  TYR A 133      18.970  23.164   8.585  1.00  6.34           H
ATOM   2300 1HB  TYR A 133      19.433  20.786   7.869  1.00  7.14           H
ATOM   2301 2HB  TYR A 133      18.482  21.099   6.615  1.00  7.14           H
ATOM   2302  HD1 TYR A 133      21.600  21.985   8.105  1.00  8.22           H
ATOM   2303  HD2 TYR A 133      19.249  22.665   4.879  1.00  7.40           H
ATOM   2304  HE1 TYR A 133      23.348  23.074   7.041  1.00  8.23           H
ATOM   2305  HE2 TYR A 133      20.960  23.827   3.868  1.00  7.62           H
ATOM   2306  N   VAL A 134      17.546  24.726   7.337  1.00  5.44           N
ATOM   2307  CA  VAL A 134      16.636  25.654   6.653  1.00  5.60           C
ATOM   2308  C   VAL A 134      17.089  25.912   5.258  1.00  5.49           C
ATOM   2309  O   VAL A 134      18.306  26.017   4.962  1.00  6.67           O
ATOM   2310  CB  VAL A 134      16.492  26.952   7.466  1.00  6.08           C
ATOM   2311  CG1 VAL A 134      15.888  28.090   6.657  1.00  7.72           C
ATOM   2312  CG2 VAL A 134      15.662  26.690   8.714  1.00  7.35           C
ATOM   2313  H   VAL A 134      18.222  25.048   7.800  1.00  6.53           H
ATOM   2314  HA  VAL A 134      15.735  25.221   6.607  1.00  6.72           H
ATOM   2315  HB  VAL A 134      17.406  27.234   7.758  1.00  7.29           H
ATOM   2316 1HG1 VAL A 134      16.434  28.248   5.858  1.00 11.58           H
ATOM   2317 2HG1 VAL A 134      15.866  28.904   7.204  1.00 11.58           H
ATOM   2318 3HG1 VAL A 134      14.977  27.853   6.388  1.00 11.58           H
ATOM   2319 1HG2 VAL A 134      16.060  25.952   9.222  1.00 11.03           H
ATOM   2320 2HG2 VAL A 134      14.748  26.452   8.455  1.00 11.03           H
ATOM   2321 3HG2 VAL A 134      15.645  27.497   9.270  1.00 11.03           H
ATOM   2322  N   ALA A 135      16.132  26.051   4.327  1.00  5.90           N
ATOM   2323  CA  ALA A 135      16.399  26.542   2.983  1.00  6.38           C
ATOM   2324  C   ALA A 135      15.518  27.766   2.739  1.00  5.21           C
ATOM   2325  O   ALA A 135      14.301  27.670   2.773  1.00  6.87           O
ATOM   2326  CB  ALA A 135      16.064  25.460   1.979  1.00  8.35           C
ATOM   2327  H   ALA A 135      15.306  25.835   4.539  1.00  7.08           H
ATOM   2328  HA  ALA A 135      17.363  26.795   2.900  1.00  7.65           H
ATOM   2329 1HB  ALA A 135      16.632  24.678   2.140  1.00 12.53           H
ATOM   2330 2HB  ALA A 135      16.220  25.797   1.072  1.00 12.53           H
ATOM   2331 3HB  ALA A 135      15.123  25.205   2.076  1.00 12.53           H
ATOM   2332  N   TRP A 136      16.174  28.906   2.493  1.00  6.00           N
ATOM   2333  CA  TRP A 136      15.511  30.145   2.074  1.00  5.71           C
ATOM   2334  C   TRP A 136      15.945  30.406   0.628  1.00  5.45           C
ATOM   2335  O   TRP A 136      17.072  30.829   0.383  1.00  6.43           O
ATOM   2336  CB  TRP A 136      15.865  31.347   2.952  1.00  6.53           C
ATOM   2337  CG  TRP A 136      15.300  32.617   2.409  1.00  6.27           C
ATOM   2338  CD1 TRP A 136      13.985  32.908   2.177  1.00  7.27           C
ATOM   2339  CD2 TRP A 136      16.025  33.771   1.971  1.00  5.75           C
ATOM   2340  CE2 TRP A 136      15.122  34.739   1.505  1.00  5.88           C
ATOM   2341  CE3 TRP A 136      17.380  34.097   1.949  1.00  7.55           C
ATOM   2342  NE1 TRP A 136      13.856  34.167   1.632  1.00  7.48           N
ATOM   2343  CZ2 TRP A 136      15.495  35.974   1.039  1.00  6.31           C
ATOM   2344  CZ3 TRP A 136      17.758  35.311   1.480  1.00  7.94           C
ATOM   2345  CH2 TRP A 136      16.812  36.244   1.017  1.00  6.93           C
ATOM   2346  H   TRP A 136      17.049  28.912   2.586  1.00  7.20           H
ATOM   2347  HA  TRP A 136      14.521  30.007   2.097  1.00  6.85           H
ATOM   2348 1HB  TRP A 136      15.515  31.198   3.866  1.00  7.83           H
ATOM   2349 2HB  TRP A 136      16.850  31.428   3.013  1.00  7.83           H
ATOM   2350  HD1 TRP A 136      13.261  32.323   2.365  1.00  8.72           H
ATOM   2351  HE1 TRP A 136      13.097  34.549   1.401  1.00  8.98           H
ATOM   2352  HE3 TRP A 136      18.029  33.477   2.258  1.00  9.06           H
ATOM   2353  HZ2 TRP A 136      14.853  36.609   0.744  1.00  7.58           H
ATOM   2354  HZ3 TRP A 136      18.681  35.536   1.464  1.00  9.52           H
ATOM   2355  HH2 TRP A 136      17.111  37.082   0.683  1.00  8.31           H
ATOM   2356  N   GLY A 137      15.047  30.138  -0.300  1.00  5.39           N
ATOM   2357  CA  GLY A 137      15.355  30.299  -1.704  1.00  5.87           C
ATOM   2358  C   GLY A 137      15.137  31.733  -2.168  1.00  5.05           C
ATOM   2359  O   GLY A 137      14.316  32.012  -3.041  1.00  5.30           O
ATOM   2360  H   GLY A 137      14.248  29.857  -0.061  1.00  6.47           H
ATOM   2361 1HA  GLY A 137      16.298  30.044  -1.863  1.00  7.04           H
ATOM   2362 2HA  GLY A 137      14.781  29.692  -2.235  1.00  7.04           H
ATOM   2363  N   GLY A 138      15.913  32.657  -1.591  1.00  5.31           N
ATOM   2364  CA  GLY A 138      15.725  34.060  -1.842  1.00  5.37           C
ATOM   2365  C   GLY A 138      15.995  34.514  -3.253  1.00  5.01           C
ATOM   2366  O   GLY A 138      15.471  35.542  -3.676  1.00  5.91           O
ATOM   2367  H   GLY A 138      16.554  32.401  -1.045  1.00  6.37           H
ATOM   2368 1HA  GLY A 138      14.791  34.295  -1.613  1.00  6.45           H
ATOM   2369 2HA  GLY A 138      16.317  34.568  -1.233  1.00  6.45           H
ATOM   2370  N   ARG A 139      16.854  33.773  -3.984  1.00  4.71           N
ATOM   2371  CA  ARG A 139      17.141  34.091  -5.374  1.00  4.86           C
ATOM   2372  C   ARG A 139      16.292  33.289  -6.359  1.00  4.58           C
ATOM   2373  O   ARG A 139      16.483  33.453  -7.576  1.00  5.18           O
ATOM   2374  CB  ARG A 139      18.620  33.896  -5.687  1.00  5.20           C
ATOM   2375  CG  ARG A 139      19.547  34.849  -4.958  1.00  5.52           C
ATOM   2376  CD  ARG A 139      19.517  36.242  -5.526  1.00  5.87           C
ATOM   2377  NE  ARG A 139      20.358  37.108  -4.711  1.00  6.47           N
ATOM   2378  CZ  ARG A 139      20.231  38.414  -4.604  1.00  7.32           C
ATOM   2379  NH1 ARG A 139      19.446  39.096  -5.401  1.00  7.91           N
ATOM   2380  NH2 ARG A 139      20.942  39.042  -3.662  1.00  9.52           N
ATOM   2381  H   ARG A 139      17.249  33.081  -3.610  1.00  5.65           H
ATOM   2382  HA  ARG A 139      16.929  35.058  -5.512  1.00  5.83           H
ATOM   2383 1HB  ARG A 139      18.874  32.967  -5.454  1.00  6.24           H
ATOM   2384 2HB  ARG A 139      18.755  34.006  -6.662  1.00  6.24           H
ATOM   2385 1HG  ARG A 139      19.286  34.885  -4.003  1.00  6.62           H
ATOM   2386 2HG  ARG A 139      20.472  34.501  -5.006  1.00  6.62           H
ATOM   2387 1HD  ARG A 139      19.850  36.231  -6.459  1.00  7.04           H
ATOM   2388 2HD  ARG A 139      18.588  36.583  -5.531  1.00  7.04           H
ATOM   2389  HE  ARG A 139      21.004  36.726  -4.252  1.00  7.77           H
ATOM   2390 1HH1 ARG A 139      18.987  38.682  -6.027  1.00  9.49           H
ATOM   2391 2HH1 ARG A 139      19.378  39.969  -5.310  1.00  9.49           H
ATOM   2392 1HH2 ARG A 139      20.883  39.916  -3.576  1.00 11.42           H
ATOM   2393 2HH2 ARG A 139      21.468  38.582  -3.127  1.00 11.42           H
ATOM   2394  N   GLU A 140      15.386  32.426  -5.886  1.00  4.50           N
ATOM   2395  CA  GLU A 140      14.603  31.586  -6.790  1.00  4.92           C
ATOM   2396  C   GLU A 140      13.385  32.381  -7.211  1.00  4.44           C
ATOM   2397  O   GLU A 140      12.520  32.695  -6.376  1.00  5.36           O
ATOM   2398  CB  GLU A 140      14.180  30.292  -6.126  1.00  5.50           C
ATOM   2399  CG  GLU A 140      15.266  29.629  -5.281  1.00  5.99           C
ATOM   2400  CD  GLU A 140      16.613  29.440  -5.946  1.00  5.79           C
ATOM   2401  OE1 GLU A 140      16.681  28.998  -7.082  1.00  5.70           O
ATOM   2402  OE2 GLU A 140      17.642  29.727  -5.261  1.00  6.99           O
ATOM   2403  H   GLU A 140      15.259  32.364  -5.018  1.00  5.40           H
ATOM   2404  HA  GLU A 140      15.152  31.375  -7.599  1.00  5.91           H
ATOM   2405 1HB  GLU A 140      13.397  30.474  -5.548  1.00  6.60           H
ATOM   2406 2HB  GLU A 140      13.892  29.656  -6.828  1.00  6.60           H
ATOM   2407 1HG  GLU A 140      15.398  30.173  -4.464  1.00  7.18           H
ATOM   2408 2HG  GLU A 140      14.935  28.741  -4.994  1.00  7.18           H
ATOM   2409  N   GLY A 141      13.285  32.751  -8.493  1.00  4.92           N
ATOM   2410  CA  GLY A 141      12.201  33.568  -8.923  1.00  5.32           C
ATOM   2411  C   GLY A 141      12.578  34.398 -10.136  1.00  4.63           C
ATOM   2412  O   GLY A 141      13.334  33.937 -10.992  1.00  5.53           O
ATOM   2413  H   GLY A 141      13.892  32.489  -9.073  1.00  5.91           H
ATOM   2414 1HA  GLY A 141      11.427  32.994  -9.147  1.00  6.39           H
ATOM   2415 2HA  GLY A 141      11.932  34.171  -8.185  1.00  6.39           H
ATOM   2416  N   ALA A 142      12.016  35.611 -10.236  1.00  4.53           N
ATOM   2417  CA  ALA A 142      12.138  36.371 -11.463  1.00  4.72           C
ATOM   2418  C   ALA A 142      11.729  37.808 -11.244  1.00  4.27           C
ATOM   2419  O   ALA A 142      10.931  38.132 -10.370  1.00  5.16           O
ATOM   2420  CB  ALA A 142      11.255  35.787 -12.567  1.00  5.72           C
ATOM   2421  H   ALA A 142      11.571  35.947  -9.555  1.00  5.43           H
ATOM   2422  HA  ALA A 142      13.091  36.348 -11.765  1.00  5.67           H
ATOM   2423 1HB  ALA A 142      11.507  34.853 -12.726  1.00  8.59           H
ATOM   2424 2HB  ALA A 142      11.378  36.303 -13.391  1.00  8.59           H
ATOM   2425 3HB  ALA A 142      10.316  35.829 -12.291  1.00  8.59           H
ATOM   2426  N   GLU A 143      12.226  38.665 -12.151  1.00  4.36           N
ATOM   2427  CA  GLU A 143      11.740  40.021 -12.335  1.00  4.91           C
ATOM   2428  C   GLU A 143      10.843  40.142 -13.567  1.00  5.52           C
ATOM   2429  O   GLU A 143      10.145  41.150 -13.668  1.00  8.97           O
ATOM   2430  CB  GLU A 143      12.871  41.045 -12.441  1.00  5.20           C
ATOM   2431  CG  GLU A 143      13.626  41.282 -11.138  1.00  5.61           C
ATOM   2432  CD  GLU A 143      14.431  40.103 -10.688  1.00  5.22           C
ATOM   2433  OE1 GLU A 143      15.396  39.742 -11.422  1.00  5.52           O
ATOM   2434  OE2 GLU A 143      14.146  39.530  -9.607  1.00  6.38           O
ATOM   2435  H   GLU A 143      12.885  38.388 -12.665  1.00  5.23           H
ATOM   2436  HA  GLU A 143      11.190  40.258 -11.534  1.00  5.89           H
ATOM   2437 1HB  GLU A 143      13.514  40.738 -13.129  1.00  6.24           H
ATOM   2438 2HB  GLU A 143      12.492  41.906 -12.749  1.00  6.24           H
ATOM   2439 1HG  GLU A 143      14.232  42.057 -11.256  1.00  6.73           H
ATOM   2440 2HG  GLU A 143      12.976  41.515 -10.429  1.00  6.73           H
ATOM   2441  N   SER A 144      10.865  39.196 -14.462  1.00  4.85           N
ATOM   2442  CA  SER A 144      10.160  39.247 -15.746  1.00  5.06           C
ATOM   2443  C   SER A 144       9.601  37.876 -16.065  1.00  4.99           C
ATOM   2444  O   SER A 144      10.073  36.832 -15.614  1.00  5.95           O
ATOM   2445  CB  SER A 144      11.073  39.819 -16.820  1.00  5.88           C
ATOM   2446  OG  SER A 144      12.282  39.079 -16.915  1.00  6.09           O
ATOM   2447  H   SER A 144      11.336  38.474 -14.282  1.00  5.82           H
ATOM   2448  HA  SER A 144       9.386  39.873 -15.642  1.00  6.07           H
ATOM   2449 1HB  SER A 144      10.606  39.798 -17.693  1.00  7.05           H
ATOM   2450 2HB  SER A 144      11.281  40.763 -16.606  1.00  7.05           H
ATOM   2451  N   GLY A 145       8.564  37.866 -16.928  1.00  4.75           N
ATOM   2452  CA  GLY A 145       7.762  36.672 -17.085  1.00  5.42           C
ATOM   2453  C   GLY A 145       8.367  35.511 -17.821  1.00  6.08           C
ATOM   2454  O   GLY A 145       8.070  34.357 -17.486  1.00  8.72           O
ATOM   2455  H   GLY A 145       8.376  38.587 -17.396  1.00  5.70           H
ATOM   2456 1HA  GLY A 145       7.506  36.357 -16.182  1.00  6.50           H
ATOM   2457 2HA  GLY A 145       6.928  36.926 -17.553  1.00  6.50           H
ATOM   2458  N   ALA A 146       9.186  35.756 -18.840  1.00  5.24           N
ATOM   2459  CA  ALA A 146       9.736  34.662 -19.619  1.00  5.94           C
ATOM   2460  C   ALA A 146      11.083  34.186 -19.066  1.00  5.50           C
ATOM   2461  O   ALA A 146      11.611  33.165 -19.540  1.00  6.35           O
ATOM   2462  CB  ALA A 146       9.903  35.034 -21.089  1.00  7.07           C
ATOM   2463  H   ALA A 146       9.397  36.587 -19.042  1.00  6.29           H
ATOM   2464  HA  ALA A 146       9.096  33.896 -19.567  1.00  7.13           H
ATOM   2465 1HB  ALA A 146       9.044  35.341 -21.447  1.00 10.60           H
ATOM   2466 2HB  ALA A 146      10.205  34.249 -21.592  1.00 10.60           H
ATOM   2467 3HB  ALA A 146      10.566  35.751 -21.171  1.00 10.60           H
ATOM   2468  N   ALA A 147      11.643  34.890 -18.086  1.00  5.35           N
ATOM   2469  CA  ALA A 147      12.947  34.575 -17.527  1.00  5.17           C
ATOM   2470  C   ALA A 147      12.952  33.240 -16.803  1.00  5.27           C
ATOM   2471  O   ALA A 147      14.001  32.604 -16.653  1.00  6.03           O
ATOM   2472  CB  ALA A 147      13.402  35.657 -16.587  1.00  5.51           C
ATOM   2473  H   ALA A 147      11.202  35.578 -17.760  1.00  6.43           H
ATOM   2474  HA  ALA A 147      13.603  34.522 -18.280  1.00  6.20           H
ATOM   2475 1HB  ALA A 147      13.399  36.519 -17.055  1.00  8.26           H
ATOM   2476 2HB  ALA A 147      14.310  35.458 -16.275  1.00  8.26           H
ATOM   2477 3HB  ALA A 147      12.795  35.700 -15.820  1.00  8.26           H
ATOM   2478  N   LYS A 148      11.789  32.868 -16.258  1.00  6.23           N
ATOM   2479  CA  LYS A 148      11.663  31.713 -15.416  1.00  6.57           C
ATOM   2480  C   LYS A 148      10.376  31.010 -15.802  1.00  6.32           C
ATOM   2481  O   LYS A 148       9.287  31.568 -15.648  1.00  8.18           O
ATOM   2482  CB  LYS A 148      11.638  32.104 -13.925  1.00  7.00           C
ATOM   2483  CG  LYS A 148      11.885  30.965 -12.941  1.00  7.01           C
ATOM   2484  CD  LYS A 148      13.289  30.348 -13.084  1.00  6.49           C
ATOM   2485  CE  LYS A 148      14.393  31.369 -13.129  1.00  6.26           C
ATOM   2486  NZ  LYS A 148      15.703  30.699 -13.043  1.00  6.32           N
ATOM   2487  H   LYS A 148      11.072  33.352 -16.421  1.00  7.48           H
ATOM   2488  HA  LYS A 148      12.435  31.099 -15.582  1.00  7.89           H
ATOM   2489 1HB  LYS A 148      12.323  32.802 -13.774  1.00  8.40           H
ATOM   2490 2HB  LYS A 148      10.756  32.505 -13.722  1.00  8.40           H
ATOM   2491 1HG  LYS A 148      11.775  31.306 -12.018  1.00  8.41           H
ATOM   2492 2HG  LYS A 148      11.206  30.260 -13.086  1.00  8.41           H
ATOM   2493 1HD  LYS A 148      13.450  29.737 -12.321  1.00  7.79           H
ATOM   2494 2HD  LYS A 148      13.319  29.808 -13.913  1.00  7.79           H
ATOM   2495 1HE  LYS A 148      14.337  31.883 -13.973  1.00  7.51           H
ATOM   2496 2HE  LYS A 148      14.292  32.002 -12.375  1.00  7.51           H
ATOM   2497 1HZ  LYS A 148      16.365  31.323 -13.073  1.00  9.48           H
ATOM   2498 2HZ  LYS A 148      15.797  30.124 -13.742  1.00  9.48           H
ATOM   2499 3HZ  LYS A 148      15.757  30.237 -12.261  1.00  9.48           H
ATOM   2500  N   ASP A 149      10.486  29.763 -16.284  1.00  6.43           N
ATOM   2501  CA  ASP A 149       9.324  28.876 -16.525  1.00  6.52           C
ATOM   2502  C   ASP A 149       9.070  28.208 -15.164  1.00  5.39           C
ATOM   2503  O   ASP A 149       9.880  27.401 -14.718  1.00  5.95           O
ATOM   2504  CB  ASP A 149       9.639  27.864 -17.599  1.00  8.30           C
ATOM   2505  CG  ASP A 149       8.493  26.910 -17.861  1.00 11.98           C
ATOM   2506  OD1 ASP A 149       7.858  26.479 -16.884  1.00 11.03           O
ATOM   2507  OD2 ASP A 149       8.299  26.516 -18.995  1.00 22.38           O
ATOM   2508  H   ASP A 149      11.290  29.456 -16.466  1.00  7.71           H
ATOM   2509  HA  ASP A 149       8.529  29.420 -16.792  1.00  7.83           H
ATOM   2510 1HB  ASP A 149       9.860  28.341 -18.438  1.00  9.97           H
ATOM   2511 2HB  ASP A 149      10.437  27.343 -17.328  1.00  9.97           H
ATOM   2512  N   VAL A 150       8.030  28.638 -14.471  1.00  5.51           N
ATOM   2513  CA  VAL A 150       7.844  28.260 -13.094  1.00  5.21           C
ATOM   2514  C   VAL A 150       7.558  26.781 -12.934  1.00  5.07           C
ATOM   2515  O   VAL A 150       8.027  26.182 -11.961  1.00  5.57           O
ATOM   2516  CB  VAL A 150       6.821  29.165 -12.411  1.00  5.82           C
ATOM   2517  CG1 VAL A 150       6.456  28.675 -11.032  1.00  6.29           C
ATOM   2518  CG2 VAL A 150       7.386  30.598 -12.348  1.00  7.40           C
ATOM   2519  H   VAL A 150       7.441  29.165 -14.858  1.00  6.62           H
ATOM   2520  HA  VAL A 150       8.717  28.428 -12.636  1.00  6.25           H
ATOM   2521  HB  VAL A 150       5.991  29.179 -12.969  1.00  6.99           H
ATOM   2522 1HG1 VAL A 150       5.802  29.284 -10.631  1.00  9.44           H
ATOM   2523 2HG1 VAL A 150       7.261  28.645 -10.473  1.00  9.44           H
ATOM   2524 3HG1 VAL A 150       6.070  27.776 -11.097  1.00  9.44           H
ATOM   2525 1HG2 VAL A 150       7.619  30.897 -13.251  1.00 11.09           H
ATOM   2526 2HG2 VAL A 150       8.187  30.608 -11.784  1.00 11.09           H
ATOM   2527 3HG2 VAL A 150       6.711  31.199 -11.968  1.00 11.09           H
ATOM   2528  N  AARG A 151       6.788  26.142 -13.824  0.51  5.37           N
ATOM   2529  N  BARG A 151       6.800  26.179 -13.861  0.49  5.51           N
ATOM   2530  CA AARG A 151       6.624  24.699 -13.684  0.51  5.77           C
ATOM   2531  CA BARG A 151       6.584  24.743 -13.770  0.49  5.25           C
ATOM   2532  C  AARG A 151       7.956  23.984 -13.751  0.51  5.68           C
ATOM   2533  C  BARG A 151       7.896  23.985 -13.804  0.49  5.36           C
ATOM   2534  O  AARG A 151       8.260  23.060 -12.979  0.51  4.97           O
ATOM   2535  O  BARG A 151       8.096  23.033 -13.032  0.49  7.10           O
ATOM   2536  CB AARG A 151       5.699  24.161 -14.778  0.51  6.66           C
ATOM   2537  CB BARG A 151       5.705  24.251 -14.916  0.49  6.15           C
ATOM   2538  CG AARG A 151       4.274  24.660 -14.676  0.51  7.33           C
ATOM   2539  CG BARG A 151       4.273  24.766 -14.904  0.49  8.80           C
ATOM   2540  CD AARG A 151       3.429  24.276 -15.875  0.51 10.48           C
ATOM   2541  CD BARG A 151       3.437  24.134 -16.042  0.49 15.10           C
ATOM   2542  NE AARG A 151       3.769  24.994 -17.099  0.51 13.01           N
ATOM   2543  NE BARG A 151       3.168  22.723 -15.726  0.49 17.57           N
ATOM   2544  CZ AARG A 151       3.690  24.854 -18.396  0.51 14.35           C
ATOM   2545  CZ BARG A 151       2.370  21.937 -16.456  0.49 25.23           C
ATOM   2546  NH1AARG A 151       3.199  23.718 -18.856  0.51 20.37           N
ATOM   2547  NH2AARG A 151       4.092  25.771 -19.283  0.51 22.89           N
ATOM   2548  NH1BARG A 151       1.780  22.444 -17.515  0.49 31.24           N
ATOM   2549  NH2BARG A 151       2.157  20.667 -16.130  0.49 30.68           N
ATOM   2550  H  AARG A 151       6.391  26.581 -14.475  0.51  6.44           H
ATOM   2551  H  BARG A 151       6.439  26.644 -14.515  0.49  6.61           H
ATOM   2552  HA AARG A 151       6.207  24.511 -12.795  0.51  6.92           H
ATOM   2553 1HB AARG A 151       6.065  24.419 -15.660  0.51  7.99           H
ATOM   2554 2HB AARG A 151       5.694  23.172 -14.733  0.51  7.99           H
ATOM   2555  HA BARG A 151       6.122  24.544 -12.906  0.49  6.30           H
ATOM   2556 1HB BARG A 151       6.127  24.518 -15.771  0.49  7.38           H
ATOM   2557 2HB BARG A 151       5.683  23.262 -14.891  0.49  7.38           H
ATOM   2558 1HG AARG A 151       3.860  24.289 -13.857  0.51  8.80           H
ATOM   2559 2HG AARG A 151       4.283  25.646 -14.590  0.51  8.80           H
ATOM   2560 1HG BARG A 151       3.855  24.552 -14.032  0.49 10.56           H
ATOM   2561 2HG BARG A 151       4.277  25.750 -15.008  0.49 10.56           H
ATOM   2562 1HD AARG A 151       3.531  23.305 -16.037  0.51 12.57           H
ATOM   2563 2HD AARG A 151       2.478  24.446 -15.660  0.51 12.57           H
ATOM   2564 1HD BARG A 151       2.583  24.624 -16.142  0.49 18.12           H
ATOM   2565 2HD BARG A 151       3.933  24.197 -16.897  0.49 18.12           H
ATOM   2566  HE AARG A 151       4.146  25.765 -16.902  0.51 15.62           H
ATOM   2567  HE BARG A 151       3.554  22.377 -15.015  0.49 21.08           H
ATOM   2568 1HH1AARG A 151       2.940  23.091 -18.295  0.51 24.45           H
ATOM   2569 2HH1AARG A 151       3.130  23.587 -19.723  0.51 24.45           H
ATOM   2570 1HH2AARG A 151       4.438  26.530 -19.004  0.51 27.47           H
ATOM   2571 2HH2AARG A 151       4.011  25.614 -20.145  0.51 27.47           H
ATOM   2572 1HH1BARG A 151       1.248  21.943 -18.005  0.49 37.49           H
ATOM   2573 2HH1BARG A 151       1.918  23.285 -17.735  0.49 37.49           H
ATOM   2574 1HH2BARG A 151       1.624  20.170 -16.623  0.49 36.82           H
ATOM   2575 2HH2BARG A 151       2.549  20.323 -15.422  0.49 36.82           H
ATOM   2576  N   VAL A 152       8.802  24.383 -14.712  1.00  5.48           N
ATOM   2577  CA  VAL A 152      10.110  23.737 -14.858  1.00  5.59           C
ATOM   2578  C   VAL A 152      10.987  24.039 -13.656  1.00  5.20           C
ATOM   2579  O   VAL A 152      11.715  23.182 -13.139  1.00  5.68           O
ATOM   2580  CB  VAL A 152      10.744  24.136 -16.195  1.00  6.22           C
ATOM   2581  CG1 VAL A 152      12.119  23.475 -16.331  1.00  6.91           C
ATOM   2582  CG2 VAL A 152       9.875  23.732 -17.374  1.00  8.99           C
ATOM   2583  H  AVAL A 152       8.572  25.034 -15.256  1.00  6.57           H
ATOM   2584  HA  VAL A 152       9.958  22.749 -14.880  1.00  6.71           H
ATOM   2585  HB  VAL A 152      10.863  25.129 -16.210  1.00  7.46           H
ATOM   2586 1HG1 VAL A 152      12.682  23.734 -15.572  1.00 10.36           H
ATOM   2587 2HG1 VAL A 152      12.541  23.767 -17.165  1.00 10.36           H
ATOM   2588 3HG1 VAL A 152      12.013  22.500 -16.342  1.00 10.36           H
ATOM   2589 1HG2 VAL A 152      10.312  24.001 -18.209  1.00 13.48           H
ATOM   2590 2HG2 VAL A 152       9.003  24.174 -17.305  1.00 13.48           H
ATOM   2591 3HG2 VAL A 152       9.750  22.760 -17.370  1.00 13.48           H
ATOM   2592  N   ALA A 153      10.939  25.296 -13.168  1.00  5.07           N
ATOM   2593  CA  ALA A 153      11.680  25.633 -11.978  1.00  4.95           C
ATOM   2594  C   ALA A 153      11.242  24.790 -10.786  1.00  4.77           C
ATOM   2595  O   ALA A 153      12.082  24.381  -9.984  1.00  5.29           O
ATOM   2596  CB  ALA A 153      11.543  27.113 -11.662  1.00  5.43           C
ATOM   2597  H   ALA A 153      10.457  25.909 -13.575  1.00  6.08           H
ATOM   2598  HA  ALA A 153      12.646  25.442 -12.152  1.00  5.95           H
ATOM   2599 1HB  ALA A 153      11.829  27.640 -12.438  1.00  8.14           H
ATOM   2600 2HB  ALA A 153      12.106  27.335 -10.891  1.00  8.14           H
ATOM   2601 3HB  ALA A 153      10.608  27.318 -11.455  1.00  8.14           H
ATOM   2602  N   LEU A 154       9.933  24.540 -10.646  1.00  4.99           N
ATOM   2603  CA  LEU A 154       9.454  23.684  -9.569  1.00  5.03           C
ATOM   2604  C   LEU A 154       9.957  22.242  -9.757  1.00  5.23           C
ATOM   2605  O   LEU A 154      10.268  21.570  -8.762  1.00  5.73           O
ATOM   2606  CB  LEU A 154       7.939  23.751  -9.449  1.00  5.63           C
ATOM   2607  CG  LEU A 154       7.420  25.112  -8.930  1.00  5.89           C
ATOM   2608  CD1 LEU A 154       5.900  25.139  -9.106  1.00  8.12           C
ATOM   2609  CD2 LEU A 154       7.823  25.362  -7.484  1.00  9.43           C
ATOM   2610  H   LEU A 154       9.358  24.895 -11.210  1.00  5.99           H
ATOM   2611  HA  LEU A 154       9.841  24.030  -8.714  1.00  6.03           H
ATOM   2612 1HB  LEU A 154       7.540  23.573 -10.338  1.00  6.75           H
ATOM   2613 2HB  LEU A 154       7.635  23.037  -8.835  1.00  6.75           H
ATOM   2614  HG  LEU A 154       7.815  25.836  -9.496  1.00  7.07           H
ATOM   2615 1HD1 LEU A 154       5.677  24.979 -10.047  1.00 12.18           H
ATOM   2616 2HD1 LEU A 154       5.555  26.015  -8.833  1.00 12.18           H
ATOM   2617 3HD1 LEU A 154       5.494  24.441  -8.551  1.00 12.18           H
ATOM   2618 1HD2 LEU A 154       8.800  25.340  -7.409  1.00 14.15           H
ATOM   2619 2HD2 LEU A 154       7.436  24.666  -6.912  1.00 14.15           H
ATOM   2620 3HD2 LEU A 154       7.493  26.239  -7.199  1.00 14.15           H
ATOM   2621  N   ASP A 155      10.058  21.767 -10.988  1.00  5.27           N
ATOM   2622  CA  ASP A 155      10.708  20.477 -11.217  1.00  5.81           C
ATOM   2623  C   ASP A 155      12.120  20.471 -10.683  1.00  5.57           C
ATOM   2624  O   ASP A 155      12.552  19.507 -10.051  1.00  6.11           O
ATOM   2625  CB  ASP A 155      10.723  20.136 -12.711  1.00  6.26           C
ATOM   2626  CG  ASP A 155       9.411  19.801 -13.357  1.00  7.65           C
ATOM   2627  OD1 ASP A 155       8.470  19.374 -12.601  1.00  8.29           O
ATOM   2628  OD2 ASP A 155       9.317  19.905 -14.588  1.00  9.32           O
ATOM   2629  H   ASP A 155       9.735  22.225 -11.667  1.00  6.32           H
ATOM   2630  HA  ASP A 155      10.186  19.771 -10.738  1.00  6.97           H
ATOM   2631 1HB  ASP A 155      11.114  20.907 -13.195  1.00  7.52           H
ATOM   2632 2HB  ASP A 155      11.334  19.368 -12.843  1.00  7.52           H
ATOM   2633  N   ARG A 156      12.887  21.528 -10.976  1.00  5.07           N
ATOM   2634  CA  ARG A 156      14.268  21.628 -10.482  1.00  5.33           C
ATOM   2635  C   ARG A 156      14.315  21.762  -8.971  1.00  5.44           C
ATOM   2636  O   ARG A 156      15.215  21.189  -8.321  1.00  5.62           O
ATOM   2637  CB  ARG A 156      15.014  22.774 -11.140  1.00  5.38           C
ATOM   2638  CG  ARG A 156      15.196  22.672 -12.663  1.00  5.70           C
ATOM   2639  CD  ARG A 156      16.101  21.514 -13.094  1.00  6.20           C
ATOM   2640  NE  ARG A 156      15.487  20.201 -13.047  1.00  6.89           N
ATOM   2641  CZ  ARG A 156      14.613  19.758 -13.894  1.00  7.43           C
ATOM   2642  NH1 ARG A 156      14.178  20.534 -14.893  1.00  7.30           N
ATOM   2643  NH2 ARG A 156      14.107  18.534 -13.766  1.00  9.19           N
ATOM   2644  H   ARG A 156      12.558  22.175 -11.473  1.00  6.09           H
ATOM   2645  HA  ARG A 156      14.739  20.780 -10.725  1.00  6.40           H
ATOM   2646 1HB  ARG A 156      14.532  23.614 -10.940  1.00  6.45           H
ATOM   2647 2HB  ARG A 156      15.910  22.841 -10.724  1.00  6.45           H
ATOM   2648 1HG  ARG A 156      14.308  22.559 -13.085  1.00  6.84           H
ATOM   2649 2HG  ARG A 156      15.582  23.521 -12.997  1.00  6.84           H
ATOM   2650 1HD  ARG A 156      16.407  21.684 -14.020  1.00  7.44           H
ATOM   2651 2HD  ARG A 156      16.901  21.508 -12.512  1.00  7.44           H
ATOM   2652  HE  ARG A 156      15.727  19.664 -12.393  1.00  8.27           H
ATOM   2653 1HH1 ARG A 156      14.486  21.354 -14.980  1.00  8.77           H
ATOM   2654 2HH1 ARG A 156      13.584  20.224 -15.464  1.00  8.77           H
ATOM   2655 1HH2 ARG A 156      14.365  18.017 -13.102  1.00 11.03           H
ATOM   2656 2HH2 ARG A 156      13.513  18.240 -14.346  1.00 11.03           H
ATOM   2657  N  AMET A 157      13.392  22.543  -8.397  0.62  4.95           N
ATOM   2658  N  BMET A 157      13.361  22.410  -8.353  0.38  5.71           N
ATOM   2659  CA AMET A 157      13.343  22.687  -6.933  0.62  5.35           C
ATOM   2660  CA BMET A 157      13.374  22.551  -6.883  0.38  5.31           C
ATOM   2661  C  AMET A 157      13.056  21.337  -6.294  0.62  5.15           C
ATOM   2662  C  BMET A 157      13.092  21.234  -6.214  0.38  5.12           C
ATOM   2663  O  AMET A 157      13.728  20.975  -5.289  0.62  4.49           O
ATOM   2664  O  BMET A 157      13.688  20.757  -5.230  0.38  7.77           O
ATOM   2665  CB AMET A 157      12.285  23.718  -6.534  0.62  5.01           C
ATOM   2666  CB BMET A 157      12.338  23.624  -6.537  0.38  6.35           C
ATOM   2667  CG AMET A 157      12.430  24.134  -5.091  0.62  5.35           C
ATOM   2668  CG BMET A 157      12.541  24.128  -5.125  0.38  7.59           C
ATOM   2669  SD AMET A 157      13.555  25.504  -4.788  0.62  5.90           S
ATOM   2670  SD BMET A 157      11.271  25.358  -4.713  0.38  8.71           S
ATOM   2671  CE AMET A 157      12.299  26.836  -5.335  0.62 13.58           C
ATOM   2672  CE BMET A 157      12.294  26.844  -4.957  0.38 12.89           C
ATOM   2673  H  AMET A 157      12.811  22.974  -8.898  0.62  5.94           H
ATOM   2674  H  BMET A 157      12.704  22.765  -8.818  0.38  6.85           H
ATOM   2675  HA AMET A 157      14.235  23.007  -6.614  0.62  6.43           H
ATOM   2676 1HB AMET A 157      12.370  24.516  -7.115  0.62  6.01           H
ATOM   2677 2HB AMET A 157      11.383  23.334  -6.674  0.62  6.01           H
ATOM   2678  HA BMET A 157      14.277  22.870  -6.597  0.38  6.37           H
ATOM   2679 1HB BMET A 157      12.419  24.379  -7.172  0.38  7.62           H
ATOM   2680 2HB BMET A 157      11.427  23.246  -6.624  0.38  7.62           H
ATOM   2681 1HG AMET A 157      11.536  24.382  -4.746  0.62  6.43           H
ATOM   2682 2HG AMET A 157      12.743  23.352  -4.571  0.62  6.43           H
ATOM   2683 1HG BMET A 157      12.489  23.370  -4.490  0.38  9.11           H
ATOM   2684 2HG BMET A 157      13.439  24.538  -5.044  0.38  9.11           H
ATOM   2685 1HE AMET A 157      12.705  27.724  -5.248  0.62 20.38           H
ATOM   2686 2HE AMET A 157      11.501  26.785  -4.768  0.62 20.38           H
ATOM   2687 3HE AMET A 157      12.046  26.683  -6.269  0.62 20.38           H
ATOM   2688 1HE BMET A 157      11.757  27.643  -4.773  0.38 19.33           H
ATOM   2689 2HE BMET A 157      12.614  26.872  -5.883  0.38 19.33           H
ATOM   2690 3HE BMET A 157      13.060  26.817  -4.347  0.38 19.33           H
ATOM   2691  N   LYS A 158      12.080  20.565  -6.778  1.00  5.32           N
ATOM   2692  CA  LYS A 158      11.772  19.246  -6.290  1.00  5.84           C
ATOM   2693  C   LYS A 158      12.964  18.309  -6.434  1.00  5.86           C
ATOM   2694  O   LYS A 158      13.315  17.564  -5.520  1.00  6.42           O
ATOM   2695  CB  LYS A 158      10.555  18.665  -6.993  1.00  6.31           C
ATOM   2696  CG  LYS A 158      10.388  17.151  -6.814  1.00  6.83           C
ATOM   2697  CD  LYS A 158       9.110  16.637  -7.435  1.00  8.01           C
ATOM   2698  CE  LYS A 158       9.083  15.136  -7.570  1.00  8.94           C
ATOM   2699  NZ  LYS A 158       9.219  14.421  -6.249  1.00  9.04           N
ATOM   2700  H  ALYS A 158      11.594  20.883  -7.439  1.00  6.39           H
ATOM   2701  HA  LYS A 158      11.557  19.322  -5.316  1.00  7.00           H
ATOM   2702 1HB  LYS A 158       9.744  19.117  -6.649  1.00  7.57           H
ATOM   2703 2HB  LYS A 158      10.622  18.865  -7.960  1.00  7.57           H
ATOM   2704 1HG  LYS A 158      11.160  16.688  -7.227  1.00  8.20           H
ATOM   2705 2HG  LYS A 158      10.388  16.936  -5.847  1.00  8.20           H
ATOM   2706 1HD  LYS A 158       8.343  16.925  -6.879  1.00  9.61           H
ATOM   2707 2HD  LYS A 158       9.002  17.043  -8.332  1.00  9.61           H
ATOM   2708 1HE  LYS A 158       8.231  14.866  -7.995  1.00 10.73           H
ATOM   2709 2HE  LYS A 158       9.821  14.853  -8.166  1.00 10.73           H
ATOM   2710 1HZ  LYS A 158       9.199  13.522  -6.387  1.00 13.56           H
ATOM   2711 2HZ  LYS A 158       8.530  14.659  -5.703  1.00 13.56           H
ATOM   2712 3HZ  LYS A 158      10.008  14.651  -5.859  1.00 13.56           H
ATOM   2713  N  AGLU A 159      13.621  18.375  -7.599  0.72  5.64           N
ATOM   2714  N  BGLU A 159      13.606  18.328  -7.595  0.28  7.27           N
ATOM   2715  CA AGLU A 159      14.776  17.501  -7.825  0.72  6.34           C
ATOM   2716  CA BGLU A 159      14.778  17.484  -7.745  0.28  7.69           C
ATOM   2717  C  AGLU A 159      15.855  17.780  -6.772  0.72  5.93           C
ATOM   2718  C  BGLU A 159      15.850  17.748  -6.693  0.28  7.27           C
ATOM   2719  O  AGLU A 159      16.443  16.825  -6.214  0.72  6.43           O
ATOM   2720  O  BGLU A 159      16.457  16.853  -6.099  0.28  9.21           O
ATOM   2721  CB AGLU A 159      15.287  17.745  -9.258  0.72  6.29           C
ATOM   2722  CB BGLU A 159      15.408  17.774  -9.114  0.28 10.08           C
ATOM   2723  CG AGLU A 159      16.432  16.826  -9.610  0.72  6.00           C
ATOM   2724  CG BGLU A 159      14.798  16.874 -10.173  0.28 11.70           C
ATOM   2725  CD AGLU A 159      17.159  17.142 -10.866  0.72  6.10           C
ATOM   2726  CD BGLU A 159      15.229  17.372 -11.549  0.28 14.69           C
ATOM   2727  OE1AGLU A 159      16.858  18.210 -11.501  0.72  6.48           O
ATOM   2728  OE2AGLU A 159      18.093  16.341 -11.217  0.72  7.26           O
ATOM   2729  OE1BGLU A 159      15.812  18.475 -11.638  0.28 25.73           O
ATOM   2730  OE2BGLU A 159      14.925  16.691 -12.532  0.28 20.55           O
ATOM   2731  H  AGLU A 159      13.362  18.938  -8.223  0.72  6.77           H
ATOM   2732  H  BGLU A 159      13.329  18.839  -8.255  0.28  8.72           H
ATOM   2733  HA AGLU A 159      14.482  16.549  -7.743  0.72  7.61           H
ATOM   2734 1HB AGLU A 159      14.545  17.601  -9.898  0.72  7.55           H
ATOM   2735 2HB AGLU A 159      15.585  18.685  -9.344  0.72  7.55           H
ATOM   2736  HA BGLU A 159      14.502  16.524  -7.704  0.28  9.23           H
ATOM   2737 1HB BGLU A 159      15.256  18.722  -9.356  0.28 12.09           H
ATOM   2738 2HB BGLU A 159      16.385  17.620  -9.069  0.28 12.09           H
ATOM   2739 1HG AGLU A 159      17.081  16.839  -8.863  0.72  7.20           H
ATOM   2740 2HG AGLU A 159      16.079  15.903  -9.678  0.72  7.20           H
ATOM   2741 1HG BGLU A 159      15.103  15.942 -10.040  0.28 14.04           H
ATOM   2742 2HG BGLU A 159      13.810  16.891 -10.102  0.28 14.04           H
ATOM   2743  N   ALA A 160      16.122  19.035  -6.494  1.00  5.93           N
ATOM   2744  CA  ALA A 160      17.129  19.417  -5.501  1.00  6.39           C
ATOM   2745  C   ALA A 160      16.750  18.911  -4.113  1.00  5.88           C
ATOM   2746  O   ALA A 160      17.563  18.290  -3.435  1.00  6.54           O
ATOM   2747  CB  ALA A 160      17.312  20.931  -5.496  1.00  6.65           C
ATOM   2748  H  AALA A 160      15.682  19.668  -6.919  1.00  7.11           H
ATOM   2749  HA  ALA A 160      17.999  18.998  -5.761  1.00  7.67           H
ATOM   2750 1HB  ALA A 160      17.551  21.234  -6.397  1.00  9.97           H
ATOM   2751 2HB  ALA A 160      18.027  21.172  -4.870  1.00  9.97           H
ATOM   2752 3HB  ALA A 160      16.476  21.361  -5.218  1.00  9.97           H
ATOM   2753  N  APHE A 161      15.542  19.222  -3.668  0.86  5.76           N
ATOM   2754  N  BPHE A 161      15.516  19.139  -3.682  0.14  6.57           N
ATOM   2755  CA APHE A 161      15.165  18.749  -2.326  0.86  6.08           C
ATOM   2756  CA BPHE A 161      15.070  18.720  -2.359  0.14  6.25           C
ATOM   2757  C  APHE A 161      15.131  17.248  -2.264  0.86  6.10           C
ATOM   2758  C  BPHE A 161      15.026  17.213  -2.193  0.14  7.06           C
ATOM   2759  O  APHE A 161      15.509  16.693  -1.219  0.86  6.37           O
ATOM   2760  O  BPHE A 161      15.259  16.655  -1.120  0.14  8.04           O
ATOM   2761  CB APHE A 161      13.827  19.382  -1.892  0.86  5.68           C
ATOM   2762  CB BPHE A 161      13.667  19.280  -2.092  0.14  7.14           C
ATOM   2763  CG APHE A 161      13.997  20.807  -1.414  0.86  5.92           C
ATOM   2764  CG BPHE A 161      13.701  20.693  -1.552  0.14  6.25           C
ATOM   2765  CD1APHE A 161      14.633  21.082  -0.201  0.86  7.33           C
ATOM   2766  CD2APHE A 161      13.497  21.870  -2.122  0.86  6.27           C
ATOM   2767  CD1BPHE A 161      14.441  21.689  -2.144  0.14  9.86           C
ATOM   2768  CD2BPHE A 161      12.966  21.009  -0.415  0.14  8.44           C
ATOM   2769  CE1APHE A 161      14.789  22.372   0.254  0.86  8.34           C
ATOM   2770  CE2APHE A 161      13.666  23.188  -1.663  0.86  7.23           C
ATOM   2771  CE1BPHE A 161      14.467  22.979  -1.641  0.14  8.48           C
ATOM   2772  CE2BPHE A 161      12.983  22.300   0.062  0.14 11.11           C
ATOM   2773  CZ APHE A 161      14.302  23.423  -0.494  0.86  7.14           C
ATOM   2774  CZ BPHE A 161      13.709  23.311  -0.531  0.14  9.43           C
ATOM   2775  H  APHE A 161      14.984  19.696  -4.157  0.86  6.91           H
ATOM   2776  H  BPHE A 161      14.949  19.556  -4.211  0.14  7.88           H
ATOM   2777  HA APHE A 161      15.867  19.061  -1.688  0.86  7.29           H
ATOM   2778 1HB APHE A 161      13.197  19.368  -2.656  0.86  6.81           H
ATOM   2779 2HB APHE A 161      13.432  18.840  -1.164  0.86  6.81           H
ATOM   2780  HA BPHE A 161      15.698  19.096  -1.678  0.14  7.51           H
ATOM   2781 1HB BPHE A 161      13.147  19.268  -2.935  0.14  8.57           H
ATOM   2782 2HB BPHE A 161      13.203  18.696  -1.441  0.14  8.57           H
ATOM   2783  HD1APHE A 161      14.966  20.362   0.322  0.86  8.80           H
ATOM   2784  HD2APHE A 161      13.029  21.713  -2.934  0.86  7.52           H
ATOM   2785  HD1BPHE A 161      14.950  21.486  -2.920  0.14 11.84           H
ATOM   2786  HD2BPHE A 161      12.458  20.340   0.029  0.14 10.13           H
ATOM   2787  HE1APHE A 161      15.230  22.537   1.079  0.86 10.00           H
ATOM   2788  HE2APHE A 161      13.333  23.915  -2.176  0.86  8.67           H
ATOM   2789  HE1BPHE A 161      15.007  23.639  -2.059  0.14 10.18           H
ATOM   2790  HE2BPHE A 161      12.472  22.503   0.836  0.14 13.33           H
ATOM   2791  HZ APHE A 161      14.413  24.315  -0.186  0.86  8.57           H
ATOM   2792  HZ BPHE A 161      13.689  24.198  -0.193  0.14 11.32           H
ATOM   2793  N   ASP A 162      14.695  16.547  -3.297  1.00  6.52           N
ATOM   2794  CA  ASP A 162      14.696  15.099  -3.268  1.00  7.14           C
ATOM   2795  C   ASP A 162      16.126  14.551  -3.173  1.00  7.16           C
ATOM   2796  O   ASP A 162      16.368  13.603  -2.410  1.00  8.48           O
ATOM   2797  CB  ASP A 162      14.016  14.534  -4.510  1.00  7.65           C
ATOM   2798  CG  ASP A 162      12.501  14.627  -4.510  1.00  7.94           C
ATOM   2799  OD1 ASP A 162      11.894  14.815  -3.431  1.00  8.61           O
ATOM   2800  OD2 ASP A 162      11.913  14.464  -5.632  1.00  8.93           O
ATOM   2801  H  AASP A 162      14.400  16.966  -4.013  1.00  7.82           H
ATOM   2802  HA  ASP A 162      14.186  14.797  -2.462  1.00  8.57           H
ATOM   2803 1HB  ASP A 162      14.360  15.014  -5.303  1.00  9.18           H
ATOM   2804 2HB  ASP A 162      14.272  13.582  -4.603  1.00  9.18           H
ATOM   2805  N  ALEU A 163      17.084  15.132  -3.873  0.61  8.07           N
ATOM   2806  N  BLEU A 163      17.039  15.184  -3.899  0.39  6.78           N
ATOM   2807  CA ALEU A 163      18.504  14.725  -3.783  0.61  7.72           C
ATOM   2808  CA BLEU A 163      18.427  14.724  -3.756  0.39  8.31           C
ATOM   2809  C  ALEU A 163      19.036  14.932  -2.364  0.61  7.71           C
ATOM   2810  C  BLEU A 163      19.006  14.931  -2.361  0.39  7.57           C
ATOM   2811  O  ALEU A 163      19.717  14.074  -1.813  0.61  8.30           O
ATOM   2812  O  BLEU A 163      19.713  14.071  -1.835  0.39  9.08           O
ATOM   2813  CB ALEU A 163      19.318  15.458  -4.818  0.61  8.49           C
ATOM   2814  CB BLEU A 163      19.287  15.424  -4.794  0.39  9.50           C
ATOM   2815  CG ALEU A 163      19.186  15.126  -6.294  0.61  9.65           C
ATOM   2816  CG BLEU A 163      20.729  14.903  -4.838  0.39  8.27           C
ATOM   2817  CD1ALEU A 163      19.672  16.257  -7.243  0.61 10.47           C
ATOM   2818  CD2ALEU A 163      19.945  13.856  -6.634  0.61 12.19           C
ATOM   2819  CD1BLEU A 163      21.263  14.941  -6.276  0.39  9.49           C
ATOM   2820  CD2BLEU A 163      21.636  15.693  -3.913  0.39  9.43           C
ATOM   2821  H  ALEU A 163      16.868  15.790  -4.417  0.61  9.69           H
ATOM   2822  H  BLEU A 163      16.825  15.845  -4.438  0.39  8.14           H
ATOM   2823  HA ALEU A 163      18.556  13.748  -3.989  0.61  9.26           H
ATOM   2824 1HB ALEU A 163      19.117  16.422  -4.717  0.61 10.19           H
ATOM   2825 2HB ALEU A 163      20.271  15.338  -4.577  0.61 10.19           H
ATOM   2826  HA BLEU A 163      18.447  13.744  -3.953  0.39  9.98           H
ATOM   2827 1HB BLEU A 163      18.875  15.304  -5.686  0.39 11.40           H
ATOM   2828 2HB BLEU A 163      19.303  16.394  -4.597  0.39 11.40           H
ATOM   2829  HG ALEU A 163      18.218  14.963  -6.485  0.61 11.58           H
ATOM   2830  HG BLEU A 163      20.725  13.951  -4.532  0.39  9.93           H
ATOM   2831 1HD1ALEU A 163      19.552  15.977  -8.175  0.61 15.70           H
ATOM   2832 2HD1ALEU A 163      20.621  16.438  -7.077  0.61 15.70           H
ATOM   2833 3HD1ALEU A 163      19.151  17.070  -7.077  0.61 15.70           H
ATOM   2834 1HD2ALEU A 163      19.849  13.664  -7.591  0.61 18.28           H
ATOM   2835 2HD2ALEU A 163      19.582  13.109  -6.114  0.61 18.28           H
ATOM   2836 3HD2ALEU A 163      20.894  13.974  -6.418  0.61 18.28           H
ATOM   2837 1HD1BLEU A 163      20.665  14.430  -6.860  0.39 14.23           H
ATOM   2838 2HD1BLEU A 163      22.160  14.548  -6.302  0.39 14.23           H
ATOM   2839 3HD1BLEU A 163      21.304  15.870  -6.585  0.39 14.23           H
ATOM   2840 1HD2BLEU A 163      22.546  15.332  -3.962  0.39 14.14           H
ATOM   2841 2HD2BLEU A 163      21.305  15.622  -2.993  0.39 14.14           H
ATOM   2842 3HD2BLEU A 163      21.642  16.634  -4.187  0.39 14.14           H
ATOM   2843  N   LEU A 164      18.692  16.067  -1.753  1.00  7.35           N
ATOM   2844  CA  LEU A 164      19.108  16.306  -0.369  1.00  7.47           C
ATOM   2845  C   LEU A 164      18.513  15.280   0.558  1.00  7.49           C
ATOM   2846  O   LEU A 164      19.171  14.840   1.512  1.00  8.23           O
ATOM   2847  CB  LEU A 164      18.748  17.729   0.052  1.00  7.41           C
ATOM   2848  CG  LEU A 164      19.435  18.839  -0.723  1.00  7.71           C
ATOM   2849  CD1 LEU A 164      18.871  20.190  -0.209  1.00  9.97           C
ATOM   2850  CD2 LEU A 164      20.962  18.814  -0.569  1.00  8.38           C
ATOM   2851  H  ALEU A 164      18.216  16.670  -2.181  1.00  8.82           H
ATOM   2852  HA  LEU A 164      20.103  16.216  -0.328  1.00  8.97           H
ATOM   2853 1HB  LEU A 164      17.769  17.844  -0.041  1.00  8.89           H
ATOM   2854 2HB  LEU A 164      18.969  17.836   1.011  1.00  8.89           H
ATOM   2855  HG  LEU A 164      19.208  18.743  -1.692  1.00  9.26           H
ATOM   2856 1HD1 LEU A 164      19.299  20.928  -0.691  1.00 14.96           H
ATOM   2857 2HD1 LEU A 164      19.053  20.277   0.750  1.00 14.96           H
ATOM   2858 3HD1 LEU A 164      17.903  20.219  -0.361  1.00 14.96           H
ATOM   2859 1HD2 LEU A 164      21.354  19.550  -1.083  1.00 12.57           H
ATOM   2860 2HD2 LEU A 164      21.310  17.961  -0.902  1.00 12.57           H
ATOM   2861 3HD2 LEU A 164      21.196  18.915   0.378  1.00 12.57           H
ATOM   2862  N   GLY A 165      17.251  14.910   0.341  1.00  7.70           N
ATOM   2863  CA  GLY A 165      16.641  13.886   1.172  1.00  8.40           C
ATOM   2864  C   GLY A 165      17.265  12.516   0.990  1.00  8.57           C
ATOM   2865  O   GLY A 165      17.432  11.766   1.945  1.00 10.20           O
ATOM   2866  H   GLY A 165      16.787  15.286  -0.305  1.00  9.23           H
ATOM   2867 1HA  GLY A 165      16.723  14.153   2.122  1.00 10.08           H
ATOM   2868 2HA  GLY A 165      15.676  13.831   0.957  1.00 10.08           H
ATOM   2869  N   GLU A 166      17.657  12.192  -0.237  1.00  8.90           N
ATOM   2870  CA  GLU A 166      18.395  10.948  -0.492  1.00 10.16           C
ATOM   2871  C   GLU A 166      19.722  10.964   0.235  1.00  9.52           C
ATOM   2872  O   GLU A 166      20.102   9.957   0.843  1.00 11.36           O
ATOM   2873  CB  GLU A 166      18.594  10.774  -1.995  1.00 11.57           C
ATOM   2874  CG  GLU A 166      19.200   9.452  -2.367  1.00 17.27           C
ATOM   2875  CD  GLU A 166      18.330   8.263  -1.960  1.00 32.32           C
ATOM   2876  OE1 GLU A 166      18.810   7.208  -1.421  1.00 54.17           O
ATOM   2877  OE2 GLU A 166      17.067   8.435  -2.178  1.00 31.36           O
ATOM   2878  H   GLU A 166      17.472  12.731  -0.907  1.00 10.68           H
ATOM   2879  HA  GLU A 166      17.853  10.180  -0.151  1.00 12.19           H
ATOM   2880 1HB  GLU A 166      17.717  10.863  -2.447  1.00 13.88           H
ATOM   2881 2HB  GLU A 166      19.179  11.500  -2.327  1.00 13.88           H
ATOM   2882 1HG  GLU A 166      19.344   9.427  -3.346  1.00 20.73           H
ATOM   2883 2HG  GLU A 166      20.085   9.369  -1.929  1.00 20.73           H
ATOM   2884  N   TYR A 167      20.422  12.100   0.201  1.00  9.93           N
ATOM   2885  CA  TYR A 167      21.711  12.202   0.875  1.00  9.87           C
ATOM   2886  C   TYR A 167      21.568  12.004   2.363  1.00  9.72           C
ATOM   2887  O   TYR A 167      22.260  11.218   2.990  1.00 10.86           O
ATOM   2888  CB  TYR A 167      22.343  13.579   0.547  1.00  9.91           C
ATOM   2889  CG  TYR A 167      23.642  13.743   1.299  1.00  9.36           C
ATOM   2890  CD1 TYR A 167      24.744  12.973   0.911  1.00 10.50           C
ATOM   2891  CD2 TYR A 167      23.770  14.600   2.375  1.00  9.48           C
ATOM   2892  CE1 TYR A 167      25.938  13.108   1.605  1.00 10.02           C
ATOM   2893  CE2 TYR A 167      24.979  14.714   3.089  1.00  9.51           C
ATOM   2894  CZ  TYR A 167      26.038  13.939   2.684  1.00  9.55           C
ATOM   2895  OH  TYR A 167      27.265  14.007   3.336  1.00 11.90           O
ATOM   2896  H   TYR A 167      20.102  12.795  -0.234  1.00 11.91           H
ATOM   2897  HA  TYR A 167      22.311  11.487   0.518  1.00 11.84           H
ATOM   2898 1HB  TYR A 167      22.511  13.646  -0.426  1.00 11.89           H
ATOM   2899 2HB  TYR A 167      21.717  14.303   0.803  1.00 11.89           H
ATOM   2900  HD1 TYR A 167      24.675  12.366   0.184  1.00 12.60           H
ATOM   2901  HD2 TYR A 167      23.024  15.126   2.640  1.00 11.38           H
ATOM   2902  HE1 TYR A 167      26.699  12.614   1.324  1.00 12.03           H
ATOM   2903  HE2 TYR A 167      25.059  15.307   3.827  1.00 11.41           H
ATOM   2904  HH  TYR A 167      27.210  14.540   3.983  1.00 17.85           H
ATOM   2905  N  AVAL A 168      20.629  12.713   3.031  0.58  8.28           N
ATOM   2906  N  BVAL A 168      20.698  12.803   3.007  0.41 11.89           N
ATOM   2907  CA AVAL A 168      20.610  12.588   4.477  0.58 10.10           C
ATOM   2908  CA BVAL A 168      20.399  12.688   4.425  0.41 10.09           C
ATOM   2909  C  AVAL A 168      20.127  11.174   4.841  0.58 10.05           C
ATOM   2910  C  BVAL A 168      20.063  11.251   4.833  0.41 12.10           C
ATOM   2911  O  AVAL A 168      20.578  10.574   5.836  0.58 12.15           O
ATOM   2912  O  BVAL A 168      20.564  10.769   5.857  0.41 15.60           O
ATOM   2913  CB AVAL A 168      19.833  13.716   5.177  0.58 10.10           C
ATOM   2914  CB BVAL A 168      19.261  13.641   4.863  0.41  9.65           C
ATOM   2915  CG1AVAL A 168      20.385  15.088   4.796  0.58 11.50           C
ATOM   2916  CG2AVAL A 168      18.374  13.676   4.869  0.58 10.35           C
ATOM   2917  CG1BVAL A 168      18.591  13.230   6.143  0.41 11.68           C
ATOM   2918  CG2BVAL A 168      19.843  15.046   5.003  0.41 11.83           C
ATOM   2919  H  AVAL A 168      20.055  13.227   2.607  0.58  9.94           H
ATOM   2920  H  BVAL A 168      20.287  13.429   2.545  0.41 14.27           H
ATOM   2921  HA AVAL A 168      21.559  12.657   4.785  0.58 12.12           H
ATOM   2922  HB AVAL A 168      19.944  13.602   6.164  0.58 12.12           H
ATOM   2923  HA BVAL A 168      21.222  12.956   4.926  0.41 12.11           H
ATOM   2924  HB BVAL A 168      18.571  13.658   4.140  0.41 11.58           H
ATOM   2925 1HG1AVAL A 168      21.347  15.116   4.980  0.58 17.24           H
ATOM   2926 2HG1AVAL A 168      19.932  15.780   5.321  0.58 17.24           H
ATOM   2927 3HG1AVAL A 168      20.231  15.249   3.842  0.58 17.24           H
ATOM   2928 1HG2AVAL A 168      18.014  12.796   5.107  0.58 15.52           H
ATOM   2929 2HG2AVAL A 168      18.237  13.837   3.912  0.58 15.52           H
ATOM   2930 3HG2AVAL A 168      17.912  14.369   5.387  0.58 15.52           H
ATOM   2931 1HG1BVAL A 168      18.215  12.331   6.041  0.41 17.53           H
ATOM   2932 2HG1BVAL A 168      17.872  13.862   6.354  0.41 17.53           H
ATOM   2933 3HG1BVAL A 168      19.248  13.228   6.870  0.41 17.53           H
ATOM   2934 1HG2BVAL A 168      20.280  15.304   4.165  0.41 17.74           H
ATOM   2935 2HG2BVAL A 168      20.500  15.057   5.730  0.41 17.74           H
ATOM   2936 3HG2BVAL A 168      19.123  15.679   5.205  0.41 17.74           H
ATOM   2937  N   THR A 169      19.226  10.593   4.073  1.00 11.45           N
ATOM   2938  CA  THR A 169      18.763   9.214   4.325  1.00 12.62           C
ATOM   2939  C   THR A 169      19.943   8.276   4.229  1.00 13.36           C
ATOM   2940  O   THR A 169      20.158   7.406   5.107  1.00 15.13           O
ATOM   2941  CB  THR A 169      17.628   8.830   3.336  1.00 15.61           C
ATOM   2942  CG2 THR A 169      17.171   7.401   3.616  1.00 20.05           C
ATOM   2943  OG1 THR A 169      16.512   9.682   3.554  1.00 15.34           O
ATOM   2944  H  ATHR A 169      18.891  11.039   3.391  1.00 13.74           H
ATOM   2945  HA  THR A 169      18.400   9.169   5.256  1.00 15.14           H
ATOM   2946  HB  THR A 169      17.948   8.913   2.393  1.00 18.73           H
ATOM   2947  HG1 THR A 169      15.824   9.568   4.022  1.00 23.01           H
ATOM   2948 1HG2 THR A 169      16.455   7.159   2.992  1.00 30.07           H
ATOM   2949 2HG2 THR A 169      16.837   7.338   4.535  1.00 30.07           H
ATOM   2950 3HG2 THR A 169      17.926   6.787   3.499  1.00 30.07           H
ATOM   2951  N  ASER A 170      20.769   8.416   3.224  0.79 13.27           N
ATOM   2952  N  BSER A 170      20.782   8.355   3.201  0.21 13.85           N
ATOM   2953  CA ASER A 170      21.927   7.547   2.949  0.79 15.17           C
ATOM   2954  CA BSER A 170      21.854   7.362   3.092  0.21 15.30           C
ATOM   2955  C  ASER A 170      22.917   7.626   4.096  0.79 13.86           C
ATOM   2956  C  BSER A 170      23.006   7.640   4.053  0.21 14.75           C
ATOM   2957  O  ASER A 170      23.576   6.651   4.422  0.79 17.60           O
ATOM   2958  O  BSER A 170      23.858   6.762   4.216  0.21 14.61           O
ATOM   2959  CB ASER A 170      22.613   7.926   1.651  0.79 17.84           C
ATOM   2960  CB BSER A 170      22.450   7.271   1.697  0.21 18.41           C
ATOM   2961  OG ASER A 170      23.452   9.112   1.617  0.79 20.24           O
ATOM   2962  OG BSER A 170      21.537   7.242   0.643  0.21 14.89           O
ATOM   2963  H  ASER A 170      20.621   9.083   2.669  0.79 15.92           H
ATOM   2964  H  BSER A 170      20.695   8.990   2.599  0.21 16.62           H
ATOM   2965  HA ASER A 170      21.604   6.603   2.873  0.79 18.20           H
ATOM   2966 1HB ASER A 170      23.171   7.157   1.372  0.79 21.40           H
ATOM   2967 2HB ASER A 170      21.910   8.038   0.963  0.79 21.40           H
ATOM   2968  HA BSER A 170      21.471   6.467   3.322  0.21 18.36           H
ATOM   2969 1HB BSER A 170      23.052   8.046   1.565  0.21 22.09           H
ATOM   2970 2HB BSER A 170      23.005   6.453   1.649  0.21 22.09           H
ATOM   2971  N   GLN A 171      23.086   8.812   4.657  1.00 12.97           N
ATOM   2972  CA  GLN A 171      24.044   9.065   5.729  1.00 13.24           C
ATOM   2973  C   GLN A 171      23.495   8.681   7.090  1.00 13.52           C
ATOM   2974  O   GLN A 171      24.251   8.679   8.061  1.00 17.04           O
ATOM   2975  CB  GLN A 171      24.470  10.539   5.789  1.00 13.91           C
ATOM   2976  CG  GLN A 171      25.229  11.003   4.538  1.00 15.53           C
ATOM   2977  CD  GLN A 171      26.424  10.179   4.243  1.00 21.14           C
ATOM   2978  NE2 GLN A 171      26.315   9.453   3.108  1.00 33.99           N
ATOM   2979  OE1 GLN A 171      27.358  10.166   4.991  1.00 39.45           O
ATOM   2980  H  AGLN A 171      22.596   9.483   4.368  1.00 15.56           H
ATOM   2981  HA  GLN A 171      24.859   8.512   5.555  1.00 15.88           H
ATOM   2982 1HB  GLN A 171      23.663  11.101   5.903  1.00 16.69           H
ATOM   2983 2HB  GLN A 171      25.046  10.674   6.583  1.00 16.69           H
ATOM   2984 1HG  GLN A 171      24.616  10.970   3.760  1.00 18.64           H
ATOM   2985 2HG  GLN A 171      25.509  11.944   4.662  1.00 18.64           H
ATOM   2986 1HE2 GLN A 171      26.966   8.913   2.866  1.00 40.79           H
ATOM   2987 2HE2 GLN A 171      25.592   9.520   2.610  1.00 40.79           H
ATOM   2988  N   GLY A 172      22.191   8.393   7.148  1.00 13.63           N
ATOM   2989  CA  GLY A 172      21.605   8.116   8.436  1.00 14.77           C
ATOM   2990  C   GLY A 172      21.436   9.281   9.356  1.00 13.49           C
ATOM   2991  O   GLY A 172      21.363   9.127  10.615  1.00 16.48           O
ATOM   2992  H   GLY A 172      21.701   8.373   6.417  1.00 16.36           H
ATOM   2993 1HA  GLY A 172      20.716   7.707   8.290  1.00 17.72           H
ATOM   2994 2HA  GLY A 172      22.168   7.442   8.893  1.00 17.72           H
ATOM   2995  N  ATYR A 173      21.351  10.499   8.807  0.61 12.82           N
ATOM   2996  N  BTYR A 173      21.440  10.500   8.809  0.39 12.60           N
ATOM   2997  CA ATYR A 173      21.172  11.695   9.629  0.61 12.99           C
ATOM   2998  CA BTYR A 173      21.506  11.664   9.681  0.39 13.65           C
ATOM   2999  C  ATYR A 173      19.720  11.840  10.073  0.61 13.23           C
ATOM   3000  C  BTYR A 173      20.188  11.989  10.325  0.39 14.69           C
ATOM   3001  O  ATYR A 173      18.807  11.477   9.333  0.61 16.80           O
ATOM   3002  O  BTYR A 173      19.127  11.912   9.714  0.39 15.62           O
ATOM   3003  CB ATYR A 173      21.560  12.923   8.801  0.61 12.35           C
ATOM   3004  CB BTYR A 173      21.890  12.902   8.856  0.39 13.53           C
ATOM   3005  CG ATYR A 173      22.994  13.061   8.408  0.61 11.30           C
ATOM   3006  CG BTYR A 173      23.339  13.021   8.498  0.39 13.80           C
ATOM   3007  CD1ATYR A 173      24.087  12.410   9.005  0.61 11.98           C
ATOM   3008  CD2ATYR A 173      23.350  13.925   7.363  0.61 11.83           C
ATOM   3009  CD1BTYR A 173      24.388  12.476   9.240  0.39 15.00           C
ATOM   3010  CD2BTYR A 173      23.661  13.742   7.343  0.39 15.00           C
ATOM   3011  CE1ATYR A 173      25.394  12.613   8.562  0.61 13.36           C
ATOM   3012  CE2ATYR A 173      24.608  14.163   6.904  0.61 12.96           C
ATOM   3013  CE1BTYR A 173      25.714  12.630   8.845  0.39 15.18           C
ATOM   3014  CE2BTYR A 173      24.970  13.900   6.955  0.39 14.24           C
ATOM   3015  CZ ATYR A 173      25.654  13.482   7.506  0.61 13.15           C
ATOM   3016  CZ BTYR A 173      25.977  13.345   7.689  0.39 15.07           C
ATOM   3017  OH ATYR A 173      26.963  13.698   7.109  0.61 15.05           O
ATOM   3018  OH BTYR A 173      27.289  13.515   7.312  0.39 16.78           O
ATOM   3019  H  ATYR A 173      21.403  10.582   7.933  0.61 15.38           H
ATOM   3020  H  BTYR A 173      21.404  10.597   7.935  0.39 15.12           H
ATOM   3021  HA ATYR A 173      21.763  11.637  10.434  0.61 15.58           H
ATOM   3022 1HB ATYR A 173      21.016  12.917   7.974  0.61 14.82           H
ATOM   3023 2HB ATYR A 173      21.305  13.730   9.315  0.61 14.82           H
ATOM   3024  HA BTYR A 173      22.194  11.510  10.390  0.39 16.38           H
ATOM   3025 1HB BTYR A 173      21.362  12.895   8.019  0.39 16.23           H
ATOM   3026 2HB BTYR A 173      21.627  13.709   9.366  0.39 16.23           H
ATOM   3027  HD1ATYR A 173      23.931  11.815   9.729  0.61 14.38           H
ATOM   3028  HD2ATYR A 173      22.642  14.391   6.933  0.61 14.19           H
ATOM   3029  HD1BTYR A 173      24.192  11.988  10.031  0.39 18.00           H
ATOM   3030  HD2BTYR A 173      22.967  14.128   6.822  0.39 18.00           H
ATOM   3031  HE1ATYR A 173      26.112  12.156   8.985  0.61 16.03           H
ATOM   3032  HE2ATYR A 173      24.764  14.776   6.194  0.61 15.55           H
ATOM   3033  HE1BTYR A 173      26.421  12.254   9.356  0.39 18.22           H
ATOM   3034  HE2BTYR A 173      25.174  14.397   6.172  0.39 17.09           H
ATOM   3035  HH ATYR A 173      26.976  14.249   6.475  0.61 22.58           H
ATOM   3036  HH BTYR A 173      27.320  13.966   6.604  0.39 25.17           H
ATOM   3037  N  AASP A 174      19.548  12.376  11.243  0.51 12.97           N
ATOM   3038  N  BASP A 174      20.178  12.423  11.571  0.49 13.48           N
ATOM   3039  CA AASP A 174      18.398  12.729  12.071  0.51 16.77           C
ATOM   3040  CA BASP A 174      18.834  12.835  12.019  0.49 18.02           C
ATOM   3041  C  AASP A 174      17.754  14.046  11.597  0.51 14.01           C
ATOM   3042  C  BASP A 174      18.829  14.381  11.974  0.49 13.77           C
ATOM   3043  O  AASP A 174      16.574  14.394  11.728  0.51 12.62           O
ATOM   3044  O  BASP A 174      19.198  15.195  12.804  0.49 15.56           O
ATOM   3045  CB AASP A 174      19.049  12.621  13.504  0.51 16.13           C
ATOM   3046  CB BASP A 174      18.249  12.383  13.350  0.49 19.13           C
ATOM   3047  CG AASP A 174      18.030  12.925  14.573  0.51 16.80           C
ATOM   3048  CG BASP A 174      18.295  10.900  13.575  0.49 23.15           C
ATOM   3049  OD1AASP A 174      16.899  13.103  14.081  0.51 20.35           O
ATOM   3050  OD2AASP A 174      18.235  13.037  15.778  0.51 19.38           O
ATOM   3051  OD1BASP A 174      17.728  10.015  12.910  0.49 28.75           O
ATOM   3052  OD2BASP A 174      18.997  10.667  14.591  0.49 27.74           O
ATOM   3053  H  AASP A 174      20.311  12.575  11.633  0.51 15.57           H
ATOM   3054  H  BASP A 174      20.895  12.463  12.080  0.49 16.18           H
ATOM   3055  HA AASP A 174      17.718  12.002  11.984  0.51 20.13           H
ATOM   3056 1HB AASP A 174      19.406  11.707  13.637  0.51 19.36           H
ATOM   3057 2HB AASP A 174      19.803  13.258  13.574  0.51 19.36           H
ATOM   3058  HA BASP A 174      18.196  12.531  11.312  0.49 21.63           H
ATOM   3059 1HB BASP A 174      18.744  12.829  14.082  0.49 22.96           H
ATOM   3060 2HB BASP A 174      17.307  12.682  13.400  0.49 22.96           H
ATOM   3061  N  AILE A 175      18.589  14.836  10.956  0.46 10.77           N
ATOM   3062  N  BILE A 175      18.264  14.738  10.820  0.54 12.47           N
ATOM   3063  CA AILE A 175      18.186  16.165  10.480  0.46 11.21           C
ATOM   3064  CA BILE A 175      18.047  16.175  10.544  0.54 10.51           C
ATOM   3065  C  AILE A 175      16.922  16.178   9.629  0.46 10.24           C
ATOM   3066  C  BILE A 175      16.975  16.198   9.455  0.54 10.90           C
ATOM   3067  O  AILE A 175      16.671  15.228   8.897  0.46 10.85           O
ATOM   3068  O  BILE A 175      16.867  15.412   8.534  0.54 13.62           O
ATOM   3069  CB AILE A 175      19.398  16.736   9.700  0.46 12.78           C
ATOM   3070  CB BILE A 175      19.329  16.925  10.172  0.54  9.03           C
ATOM   3071  CG1AILE A 175      19.370  18.241   9.671  0.46 11.63           C
ATOM   3072  CG2AILE A 175      19.473  16.181   8.297  0.46 12.51           C
ATOM   3073  CG1BILE A 175      19.257  18.432  10.266  0.54  7.44           C
ATOM   3074  CG2BILE A 175      19.794  16.488   8.769  0.54  9.34           C
ATOM   3075  CD1AILE A 175      20.680  18.978   9.583  0.46 12.41           C
ATOM   3076  CD1BILE A 175      20.530  19.228  10.112  0.54  8.29           C
ATOM   3077  H  AILE A 175      19.411  14.560  10.808  0.46 12.93           H
ATOM   3078  H  BILE A 175      18.025  14.129  10.231  0.54 14.97           H
ATOM   3079  HA AILE A 175      18.028  16.746  11.278  0.46 13.46           H
ATOM   3080  HB AILE A 175      20.229  16.456  10.182  0.46 15.34           H
ATOM   3081  HA BILE A 175      17.665  16.597  11.367  0.54 12.61           H
ATOM   3082  HB BILE A 175      20.035  16.629  10.816  0.54 10.83           H
ATOM   3083 1HG1AILE A 175      18.816  18.518   8.899  0.46 13.96           H
ATOM   3084 2HG1AILE A 175      18.905  18.550  10.489  0.46 13.96           H
ATOM   3085 1HG2AILE A 175      19.501  15.202   8.334  0.46 18.77           H
ATOM   3086 2HG2AILE A 175      20.283  16.515   7.857  0.46 18.77           H
ATOM   3087 3HG2AILE A 175      18.685  16.467   7.791  0.46 18.77           H
ATOM   3088 1HG1BILE A 175      18.621  18.746   9.575  0.54  8.93           H
ATOM   3089 2HG1BILE A 175      18.865  18.660  11.146  0.54  8.93           H
ATOM   3090 1HG2BILE A 175      19.833  15.509   8.728  0.54 14.01           H
ATOM   3091 2HG2BILE A 175      20.683  16.858   8.589  0.54 14.01           H
ATOM   3092 3HG2BILE A 175      19.160  16.817   8.098  0.54 14.01           H
ATOM   3093 1HD1AILE A 175      20.512  19.944   9.580  0.46 18.61           H
ATOM   3094 2HD1AILE A 175      21.143  18.724   8.758  0.46 18.61           H
ATOM   3095 3HD1AILE A 175      21.237  18.746  10.355  0.46 18.61           H
ATOM   3096 1HD1BILE A 175      20.330  20.183  10.198  0.54 12.44           H
ATOM   3097 2HD1BILE A 175      20.919  19.054   9.230  0.54 12.44           H
ATOM   3098 3HD1BILE A 175      21.166  18.963  10.809  0.54 12.44           H
ATOM   3099  N  AARG A 176      16.131  17.265   9.671  0.65  8.19           N
ATOM   3100  N  BARG A 176      16.110  17.205   9.534  0.35 11.35           N
ATOM   3101  CA AARG A 176      14.992  17.524   8.825  0.65  8.07           C
ATOM   3102  CA BARG A 176      15.038  17.414   8.606  0.35  8.70           C
ATOM   3103  C  AARG A 176      15.157  18.868   8.148  0.65  7.53           C
ATOM   3104  C  BARG A 176      15.158  18.850   8.122  0.35  7.82           C
ATOM   3105  O  AARG A 176      15.898  19.716   8.641  0.65  8.96           O
ATOM   3106  O  BARG A 176      15.822  19.689   8.723  0.35 10.42           O
ATOM   3107  CB AARG A 176      13.672  17.470   9.609  0.65  8.81           C
ATOM   3108  CB BARG A 176      13.674  17.235   9.283  0.35  8.22           C
ATOM   3109  CG AARG A 176      13.381  16.077  10.140  0.65 11.18           C
ATOM   3110  CG BARG A 176      13.640  18.287  10.390  0.35  7.55           C
ATOM   3111  CD AARG A 176      12.018  15.984  10.795  0.65 12.30           C
ATOM   3112  CD BARG A 176      12.523  18.017  11.356  0.35  8.63           C
ATOM   3113  NE AARG A 176      11.869  17.005  11.845  0.65 12.63           N
ATOM   3114  NE BARG A 176      12.413  19.130  12.302  0.35 10.35           N
ATOM   3115  CZ AARG A 176      10.801  17.201  12.581  0.65 14.84           C
ATOM   3116  CZ BARG A 176      11.465  19.251  13.213  0.35 10.07           C
ATOM   3117  NH1AARG A 176       9.798  16.345  12.300  0.65 17.13           N
ATOM   3118  NH2AARG A 176      10.730  18.133  13.490  0.65 14.70           N
ATOM   3119  NH1BARG A 176      10.527  18.343  13.315  0.35  9.70           N
ATOM   3120  NH2BARG A 176      11.469  20.320  14.036  0.35  9.40           N
ATOM   3121  H  AARG A 176      16.326  17.877  10.273  0.65  9.83           H
ATOM   3122  H  BARG A 176      16.201  17.777  10.197  0.35 13.62           H
ATOM   3123  HA AARG A 176      14.963  16.819   8.116  0.65  9.69           H
ATOM   3124 1HB AARG A 176      13.718  18.104  10.368  0.65 10.58           H
ATOM   3125 2HB AARG A 176      12.930  17.756   9.019  0.65 10.58           H
ATOM   3126  HA BARG A 176      15.124  16.784   7.834  0.35 10.44           H
ATOM   3127 1HB BARG A 176      12.939  17.383   8.637  0.35  9.86           H
ATOM   3128 2HB BARG A 176      13.588  16.325   9.663  0.35  9.86           H
ATOM   3129 1HG AARG A 176      13.426  15.430   9.392  0.65 13.42           H
ATOM   3130 2HG AARG A 176      14.076  15.829  10.799  0.65 13.42           H
ATOM   3131 1HG BARG A 176      14.503  18.283  10.874  0.35  9.05           H
ATOM   3132 2HG BARG A 176      13.518  19.184   9.988  0.35  9.05           H
ATOM   3133 1HD AARG A 176      11.314  16.110  10.111  0.65 14.76           H
ATOM   3134 2HD AARG A 176      11.904  15.084  11.191  0.65 14.76           H
ATOM   3135 1HD BARG A 176      11.671  17.912  10.863  0.35 10.36           H
ATOM   3136 2HD BARG A 176      12.702  17.177  11.848  0.35 10.36           H
ATOM   3137  HE AARG A 176      12.558  17.531  11.993  0.65 15.16           H
ATOM   3138  HE BARG A 176      13.022  19.763  12.261  0.35 12.42           H
ATOM   3139 1HH1AARG A 176       9.039  16.397  12.742  0.65 20.56           H
ATOM   3140 2HH1AARG A 176       9.902  15.735  11.675  0.65 20.56           H
ATOM   3141 1HH2AARG A 176      11.418  18.663  13.630  0.65 17.64           H
ATOM   3142 2HH2AARG A 176       9.994  18.231  13.962  0.65 17.64           H
ATOM   3143 1HH1BARG A 176      10.526  17.648  12.776  0.35 11.65           H
ATOM   3144 2HH1BARG A 176       9.897  18.428  13.924  0.35 11.65           H
ATOM   3145 1HH2BARG A 176      12.101  20.929  13.963  0.35 11.28           H
ATOM   3146 2HH2BARG A 176      10.841  20.409  14.645  0.35 11.28           H
ATOM   3147  N   PHE A 177      14.484  19.088   7.021  1.00  6.84           N
ATOM   3148  CA  PHE A 177      14.556  20.335   6.276  1.00  6.20           C
ATOM   3149  C   PHE A 177      13.354  21.217   6.571  1.00  6.10           C
ATOM   3150  O   PHE A 177      12.252  20.711   6.779  1.00  7.55           O
ATOM   3151  CB  PHE A 177      14.594  20.057   4.771  1.00  6.79           C
ATOM   3152  CG  PHE A 177      15.861  19.318   4.365  1.00  6.88           C
ATOM   3153  CD1 PHE A 177      17.057  20.036   4.264  1.00  7.71           C
ATOM   3154  CD2 PHE A 177      15.878  17.986   4.137  1.00  8.35           C
ATOM   3155  CE1 PHE A 177      18.235  19.379   3.977  1.00  8.68           C
ATOM   3156  CE2 PHE A 177      17.065  17.323   3.795  1.00  9.15           C
ATOM   3157  CZ  PHE A 177      18.224  18.043   3.742  1.00  9.25           C
ATOM   3158  H  APHE A 177      13.968  18.445   6.711  1.00  8.21           H
ATOM   3159  HA  PHE A 177      15.389  20.822   6.538  1.00  7.44           H
ATOM   3160 1HB  PHE A 177      13.805  19.516   4.519  1.00  8.15           H
ATOM   3161 2HB  PHE A 177      14.545  20.916   4.280  1.00  8.15           H
ATOM   3162  HD1 PHE A 177      17.057  20.977   4.394  1.00  9.25           H
ATOM   3163  HD2 PHE A 177      15.071  17.491   4.209  1.00 10.02           H
ATOM   3164  HE1 PHE A 177      19.052  19.862   3.943  1.00 10.42           H
ATOM   3165  HE2 PHE A 177      17.063  16.392   3.605  1.00 10.98           H
ATOM   3166  HZ  PHE A 177      19.038  17.599   3.536  1.00 11.09           H
ATOM   3167  N   ALA A 178      13.578  22.525   6.527  1.00  5.70           N
ATOM   3168  CA  ALA A 178      12.488  23.474   6.694  1.00  5.71           C
ATOM   3169  C   ALA A 178      12.632  24.556   5.614  1.00  5.68           C
ATOM   3170  O   ALA A 178      13.655  25.243   5.572  1.00  7.41           O
ATOM   3171  CB  ALA A 178      12.472  24.051   8.088  1.00  6.56           C
ATOM   3172  H   ALA A 178      14.396  22.821   6.394  1.00  6.83           H
ATOM   3173  HA  ALA A 178      11.625  22.992   6.544  1.00  6.86           H
ATOM   3174 1HB  ALA A 178      12.381  23.326   8.741  1.00  9.84           H
ATOM   3175 2HB  ALA A 178      11.716  24.668   8.178  1.00  9.84           H
ATOM   3176 3HB  ALA A 178      13.309  24.534   8.251  1.00  9.84           H
ATOM   3177  N   ILE A 179      11.611  24.713   4.809  1.00  5.07           N
ATOM   3178  CA  ILE A 179      11.584  25.725   3.759  1.00  5.16           C
ATOM   3179  C   ILE A 179      11.058  27.029   4.362  1.00  5.21           C
ATOM   3180  O   ILE A 179       9.989  27.031   4.994  1.00  5.73           O
ATOM   3181  CB  ILE A 179      10.697  25.274   2.591  1.00  6.78           C
ATOM   3182  CG1 ILE A 179      11.278  24.014   1.947  1.00  9.32           C
ATOM   3183  CG2 ILE A 179      10.524  26.445   1.611  1.00  8.89           C
ATOM   3184  CD1 ILE A 179      10.440  23.423   0.851  1.00 12.65           C
ATOM   3185  H   ILE A 179      10.912  24.186   4.905  1.00  6.08           H
ATOM   3186  HA  ILE A 179      12.514  25.872   3.424  1.00  6.19           H
ATOM   3187  HB  ILE A 179       9.796  25.044   2.959  1.00  8.14           H
ATOM   3188 1HG1 ILE A 179      12.171  24.231   1.578  1.00 11.18           H
ATOM   3189 2HG1 ILE A 179      11.405  23.329   2.651  1.00 11.18           H
ATOM   3190 1HG2 ILE A 179      10.149  27.216   2.086  1.00 13.34           H
ATOM   3191 2HG2 ILE A 179       9.917  26.180   0.889  1.00 13.34           H
ATOM   3192 3HG2 ILE A 179      11.396  26.687   1.233  1.00 13.34           H
ATOM   3193 1HD1 ILE A 179      10.883  22.626   0.494  1.00 18.98           H
ATOM   3194 2HD1 ILE A 179      10.327  24.083   0.135  1.00 18.98           H
ATOM   3195 3HD1 ILE A 179       9.562  23.176   1.209  1.00 18.98           H
ATOM   3196  N  AGLU A 180      11.794  28.109   4.168  0.53  5.94           N
ATOM   3197  N  BGLU A 180      11.795  28.112   4.176  0.47  5.75           N
ATOM   3198  CA AGLU A 180      11.438  29.440   4.662  0.53  6.04           C
ATOM   3199  CA BGLU A 180      11.439  29.442   4.674  0.47  5.77           C
ATOM   3200  C  AGLU A 180      10.834  30.256   3.547  0.53  5.98           C
ATOM   3201  C  BGLU A 180      10.836  30.257   3.551  0.47  5.98           C
ATOM   3202  O  AGLU A 180      11.584  30.715   2.662  0.53  7.28           O
ATOM   3203  O  BGLU A 180      11.582  30.715   2.662  0.47  7.34           O
ATOM   3204  CB AGLU A 180      12.699  30.124   5.195  0.53  6.96           C
ATOM   3205  CB BGLU A 180      12.685  30.145   5.229  0.47  7.05           C
ATOM   3206  CG AGLU A 180      12.436  31.549   5.652  0.53  6.77           C
ATOM   3207  CG BGLU A 180      12.330  31.516   5.811  0.47  7.75           C
ATOM   3208  CD AGLU A 180      13.576  32.126   6.437  0.53 10.71           C
ATOM   3209  CD BGLU A 180      13.517  32.224   6.384  0.47 10.69           C
ATOM   3210  OE1AGLU A 180      14.617  31.425   6.619  0.53 16.84           O
ATOM   3211  OE2AGLU A 180      13.403  33.306   6.857  0.53 16.31           O
ATOM   3212  OE1BGLU A 180      14.395  31.483   6.920  0.47  7.89           O
ATOM   3213  OE2BGLU A 180      13.634  33.464   6.353  0.47 17.53           O
ATOM   3214  H  AGLU A 180      12.543  28.023   3.715  0.53  7.13           H
ATOM   3215  H  BGLU A 180      12.546  28.028   3.724  0.47  6.90           H
ATOM   3216  HA AGLU A 180      10.773  29.350   5.403  0.53  7.25           H
ATOM   3217 1HB AGLU A 180      13.055  29.600   5.956  0.53  8.35           H
ATOM   3218 2HB AGLU A 180      13.388  30.133   4.485  0.53  8.35           H
ATOM   3219  HA BGLU A 180      10.765  29.346   5.406  0.47  6.92           H
ATOM   3220 1HB BGLU A 180      13.093  29.583   5.935  0.47  8.45           H
ATOM   3221 2HB BGLU A 180      13.350  30.257   4.505  0.47  8.45           H
ATOM   3222 1HG AGLU A 180      12.270  32.117   4.858  0.53  8.13           H
ATOM   3223 2HG AGLU A 180      11.619  31.564   6.211  0.53  8.13           H
ATOM   3224 1HG BGLU A 180      11.932  32.076   5.099  0.47  9.30           H
ATOM   3225 2HG BGLU A 180      11.649  31.400   6.520  0.47  9.30           H
ATOM   3226  N   PRO A 181       9.528  30.477   3.521  1.00  5.49           N
ATOM   3227  CA  PRO A 181       8.920  31.250   2.436  1.00  5.35           C
ATOM   3228  C   PRO A 181       9.199  32.729   2.583  1.00  5.05           C
ATOM   3229  O   PRO A 181       9.375  33.267   3.674  1.00  5.75           O
ATOM   3230  CB  PRO A 181       7.406  31.014   2.616  1.00  6.04           C
ATOM   3231  CG  PRO A 181       7.286  29.886   3.612  1.00  6.37           C
ATOM   3232  CD  PRO A 181       8.514  29.955   4.442  1.00  5.45           C
ATOM   3233  HA  PRO A 181       9.229  30.917   1.546  1.00  6.42           H
ATOM   3234 1HB  PRO A 181       6.964  31.831   2.960  1.00  7.25           H
ATOM   3235 2HB  PRO A 181       6.988  30.764   1.754  1.00  7.25           H
ATOM   3236 1HG  PRO A 181       6.479  30.001   4.173  1.00  7.64           H
ATOM   3237 2HG  PRO A 181       7.228  29.014   3.146  1.00  7.64           H
ATOM   3238 1HD  PRO A 181       8.388  30.562   5.213  1.00  6.54           H
ATOM   3239 2HD  PRO A 181       8.767  29.058   4.776  1.00  6.54           H
ATOM   3240  N   LYS A 182       9.157  33.409   1.403  1.00  4.96           N
ATOM   3241  CA  LYS A 182       9.157  34.856   1.330  1.00  4.69           C
ATOM   3242  C   LYS A 182       8.544  35.247   0.012  1.00  4.49           C
ATOM   3243  O   LYS A 182       8.843  34.572  -0.994  1.00  5.14           O
ATOM   3244  CB  LYS A 182      10.584  35.413   1.429  1.00  5.09           C
ATOM   3245  CG  LYS A 182      10.664  36.904   1.628  1.00  5.36           C
ATOM   3246  CD  LYS A 182      12.088  37.432   1.662  1.00  5.57           C
ATOM   3247  CE  LYS A 182      12.134  38.897   2.017  1.00  6.68           C
ATOM   3248  NZ  LYS A 182      13.484  39.462   1.905  1.00 10.47           N
ATOM   3249  H   LYS A 182       9.128  32.949   0.653  1.00  5.95           H
ATOM   3250  HA  LYS A 182       8.604  35.227   2.076  1.00  5.62           H
ATOM   3251 1HB  LYS A 182      11.045  34.969   2.184  1.00  6.10           H
ATOM   3252 2HB  LYS A 182      11.073  35.179   0.601  1.00  6.10           H
ATOM   3253 1HG  LYS A 182      10.173  37.353   0.894  1.00  6.43           H
ATOM   3254 2HG  LYS A 182      10.214  37.139   2.479  1.00  6.43           H
ATOM   3255 1HD  LYS A 182      12.610  36.919   2.328  1.00  6.68           H
ATOM   3256 2HD  LYS A 182      12.508  37.297   0.776  1.00  6.68           H
ATOM   3257 1HE  LYS A 182      11.525  39.395   1.415  1.00  8.01           H
ATOM   3258 2HE  LYS A 182      11.809  39.016   2.944  1.00  8.01           H
ATOM   3259 1HZ  LYS A 182      13.463  40.345   2.126  1.00 15.71           H
ATOM   3260 2HZ  LYS A 182      13.782  39.371   1.050  1.00 15.71           H
ATOM   3261 3HZ  LYS A 182      14.045  39.021   2.471  1.00 15.71           H
ATOM   3262  N   PRO A 183       7.724  36.302  -0.079  1.00  4.45           N
ATOM   3263  CA  PRO A 183       7.007  36.515  -1.345  1.00  4.33           C
ATOM   3264  C   PRO A 183       7.811  37.228  -2.403  1.00  3.77           C
ATOM   3265  O   PRO A 183       7.568  37.043  -3.614  1.00  4.43           O
ATOM   3266  CB  PRO A 183       5.769  37.295  -0.914  1.00  5.44           C
ATOM   3267  CG  PRO A 183       6.206  38.019   0.318  1.00  6.05           C
ATOM   3268  CD  PRO A 183       7.121  37.069   1.040  1.00  4.96           C
ATOM   3269  HA  PRO A 183       6.718  35.628  -1.705  1.00  5.19           H
ATOM   3270 1HB  PRO A 183       5.489  37.932  -1.618  1.00  6.53           H
ATOM   3271 2HB  PRO A 183       5.016  36.683  -0.716  1.00  6.53           H
ATOM   3272 1HG  PRO A 183       6.685  38.853   0.081  1.00  7.27           H
ATOM   3273 2HG  PRO A 183       5.426  38.250   0.882  1.00  7.27           H
ATOM   3274 1HD  PRO A 183       7.811  37.556   1.557  1.00  5.96           H
ATOM   3275 2HD  PRO A 183       6.615  36.476   1.651  1.00  5.96           H
ATOM   3276  N   ASN A 184       8.719  38.083  -1.992  1.00  4.11           N
ATOM   3277  CA  ASN A 184       9.533  38.909  -2.882  1.00  4.22           C
ATOM   3278  C   ASN A 184      10.718  39.410  -2.063  1.00  4.39           C
ATOM   3279  O   ASN A 184      10.685  39.313  -0.821  1.00  4.79           O
ATOM   3280  CB  ASN A 184       8.721  40.066  -3.500  1.00  4.55           C
ATOM   3281  CG  ASN A 184       8.334  41.102  -2.451  1.00  4.45           C
ATOM   3282  ND2 ASN A 184       7.047  41.166  -2.110  1.00  5.25           N
ATOM   3283  OD1 ASN A 184       9.192  41.839  -1.969  1.00  5.53           O
ATOM   3284  H   ASN A 184       8.846  38.164  -1.125  1.00  4.93           H
ATOM   3285  HA  ASN A 184       9.879  38.333  -3.622  1.00  5.06           H
ATOM   3286 1HB  ASN A 184       9.259  40.502  -4.207  1.00  5.46           H
ATOM   3287 2HB  ASN A 184       7.901  39.703  -3.920  1.00  5.46           H
ATOM   3288 1HD2 ASN A 184       6.778  41.756  -1.515  1.00  6.30           H
ATOM   3289 2HD2 ASN A 184       6.465  40.619  -2.480  1.00  6.30           H
ATOM   3290  N   GLU A 185      11.716  39.928  -2.773  1.00  4.76           N
ATOM   3291  CA  GLU A 185      12.880  40.626  -2.228  1.00  5.02           C
ATOM   3292  C   GLU A 185      13.920  39.587  -1.775  1.00  5.18           C
ATOM   3293  O   GLU A 185      13.748  38.932  -0.741  1.00  5.75           O
ATOM   3294  CB  GLU A 185      12.559  41.568  -1.077  1.00  5.09           C
ATOM   3295  CG  GLU A 185      13.736  42.495  -0.769  1.00  5.68           C
ATOM   3296  CD  GLU A 185      13.659  43.076   0.597  1.00  6.86           C
ATOM   3297  OE1 GLU A 185      13.096  42.378   1.530  1.00  9.08           O
ATOM   3298  OE2 GLU A 185      14.189  44.187   0.777  1.00 10.42           O
ATOM   3299  H   GLU A 185      11.673  39.842  -3.648  1.00  5.71           H
ATOM   3300  HA  GLU A 185      13.286  41.168  -2.964  1.00  6.02           H
ATOM   3301 1HB  GLU A 185      11.765  42.112  -1.310  1.00  6.11           H
ATOM   3302 2HB  GLU A 185      12.340  41.038  -0.270  1.00  6.11           H
ATOM   3303 1HG  GLU A 185      14.581  41.987  -0.858  1.00  6.82           H
ATOM   3304 2HG  GLU A 185      13.752  43.229  -1.433  1.00  6.82           H
ATOM   3305  N   PRO A 186      14.995  39.344  -2.554  1.00  5.59           N
ATOM   3306  CA  PRO A 186      15.530  40.242  -3.579  1.00  5.88           C
ATOM   3307  C   PRO A 186      15.044  39.987  -4.985  1.00  7.26           C
ATOM   3308  O   PRO A 186      15.416  40.758  -5.857  1.00 19.63           O
ATOM   3309  CB  PRO A 186      17.025  40.015  -3.440  1.00  7.63           C
ATOM   3310  CG  PRO A 186      17.129  38.575  -3.066  1.00  7.61           C
ATOM   3311  CD  PRO A 186      15.998  38.372  -2.104  1.00  6.48           C
ATOM   3312  HA  PRO A 186      15.319  41.187  -3.328  1.00  7.06           H
ATOM   3313 1HB  PRO A 186      17.493  40.195  -4.294  1.00  9.16           H
ATOM   3314 2HB  PRO A 186      17.409  40.594  -2.734  1.00  9.16           H
ATOM   3315 1HG  PRO A 186      17.027  37.994  -3.861  1.00  9.13           H
ATOM   3316 2HG  PRO A 186      18.000  38.382  -2.636  1.00  9.13           H
ATOM   3317 1HD  PRO A 186      15.647  37.448  -2.156  1.00  7.77           H
ATOM   3318 2HD  PRO A 186      16.283  38.558  -1.174  1.00  7.77           H
ATOM   3319  N   ARG A 187      14.274  38.951  -5.263  1.00  5.47           N
ATOM   3320  CA  ARG A 187      13.671  38.785  -6.588  1.00  4.80           C
ATOM   3321  C   ARG A 187      12.329  39.500  -6.610  1.00  4.58           C
ATOM   3322  O   ARG A 187      11.635  39.620  -5.615  1.00  5.22           O
ATOM   3323  CB  ARG A 187      13.481  37.334  -6.986  1.00  4.74           C
ATOM   3324  CG  ARG A 187      14.713  36.413  -6.906  1.00  5.54           C
ATOM   3325  CD  ARG A 187      15.926  36.913  -7.657  1.00  5.55           C
ATOM   3326  NE  ARG A 187      15.700  37.192  -9.065  1.00  5.54           N
ATOM   3327  CZ  ARG A 187      15.893  36.367 -10.080  1.00  5.09           C
ATOM   3328  NH1 ARG A 187      16.230  35.098  -9.933  1.00  5.95           N
ATOM   3329  NH2 ARG A 187      15.719  36.842 -11.317  1.00  5.78           N
ATOM   3330  H   ARG A 187      14.120  38.348  -4.641  1.00  6.56           H
ATOM   3331  HA  ARG A 187      14.269  39.219  -7.261  1.00  5.76           H
ATOM   3332 1HB  ARG A 187      12.774  36.949  -6.410  1.00  5.68           H
ATOM   3333 2HB  ARG A 187      13.144  37.314  -7.917  1.00  5.68           H
ATOM   3334 1HG  ARG A 187      14.958  36.296  -5.954  1.00  6.65           H
ATOM   3335 2HG  ARG A 187      14.466  35.523  -7.262  1.00  6.65           H
ATOM   3336 1HD  ARG A 187      16.248  37.741  -7.220  1.00  6.65           H
ATOM   3337 2HD  ARG A 187      16.645  36.237  -7.581  1.00  6.65           H
ATOM   3338  HE  ARG A 187      15.402  37.996  -9.263  1.00  6.65           H
ATOM   3339 1HH1 ARG A 187      16.337  34.762  -9.127  1.00  7.14           H
ATOM   3340 2HH1 ARG A 187      16.347  34.589 -10.641  1.00  7.14           H
ATOM   3341 1HH2 ARG A 187      15.828  36.312 -12.011  1.00  6.94           H
ATOM   3342 2HH2 ARG A 187      15.494  37.684 -11.438  1.00  6.94           H
ATOM   3343  N   GLY A 188      11.913  39.902  -7.810  1.00  4.61           N
ATOM   3344  CA  GLY A 188      10.637  40.576  -7.958  1.00  4.79           C
ATOM   3345  C   GLY A 188       9.472  39.761  -7.425  1.00  4.30           C
ATOM   3346  O   GLY A 188       8.583  40.276  -6.754  1.00  5.18           O
ATOM   3347  H   GLY A 188      12.416  39.757  -8.518  1.00  5.53           H
ATOM   3348 1HA  GLY A 188      10.671  41.441  -7.477  1.00  5.75           H
ATOM   3349 2HA  GLY A 188      10.483  40.769  -8.916  1.00  5.75           H
ATOM   3350  N   ASP A 189       9.488  38.458  -7.746  1.00  4.05           N
ATOM   3351  CA  ASP A 189       8.630  37.480  -7.115  1.00  4.22           C
ATOM   3352  C   ASP A 189       9.507  36.261  -6.828  1.00  4.30           C
ATOM   3353  O   ASP A 189      10.279  35.836  -7.697  1.00  5.34           O
ATOM   3354  CB  ASP A 189       7.457  37.062  -8.004  1.00  5.33           C
ATOM   3355  CG  ASP A 189       6.493  38.176  -8.238  1.00  5.21           C
ATOM   3356  OD1 ASP A 189       5.765  38.518  -7.284  1.00  5.98           O
ATOM   3357  OD2 ASP A 189       6.430  38.689  -9.398  1.00  6.34           O
ATOM   3358  H   ASP A 189      10.047  38.186  -8.369  1.00  4.85           H
ATOM   3359  HA  ASP A 189       8.280  37.849  -6.254  1.00  5.07           H
ATOM   3360 1HB  ASP A 189       7.807  36.748  -8.875  1.00  6.40           H
ATOM   3361 2HB  ASP A 189       6.981  36.306  -7.578  1.00  6.40           H
ATOM   3362  N   ILE A 190       9.361  35.702  -5.631  1.00  4.14           N
ATOM   3363  CA  ILE A 190      10.077  34.529  -5.204  1.00  4.08           C
ATOM   3364  C   ILE A 190       9.169  33.315  -5.300  1.00  4.16           C
ATOM   3365  O   ILE A 190       7.965  33.387  -5.021  1.00  4.70           O
ATOM   3366  CB  ILE A 190      10.643  34.740  -3.772  1.00  4.28           C
ATOM   3367  CG1 ILE A 190      11.703  35.853  -3.783  1.00  4.63           C
ATOM   3368  CG2 ILE A 190      11.196  33.455  -3.183  1.00  5.01           C
ATOM   3369  CD1 ILE A 190      12.147  36.282  -2.380  1.00  5.39           C
ATOM   3370  H   ILE A 190       8.794  36.071  -5.067  1.00  4.97           H
ATOM   3371  HA  ILE A 190      10.848  34.392  -5.826  1.00  4.90           H
ATOM   3372  HB  ILE A 190       9.890  35.043  -3.188  1.00  5.14           H
ATOM   3373 1HG1 ILE A 190      12.494  35.537  -4.288  1.00  5.56           H
ATOM   3374 2HG1 ILE A 190      11.337  36.640  -4.259  1.00  5.56           H
ATOM   3375 1HG2 ILE A 190      10.499  32.766  -3.190  1.00  7.52           H
ATOM   3376 2HG2 ILE A 190      11.487  33.617  -2.261  1.00  7.52           H
ATOM   3377 3HG2 ILE A 190      11.960  33.153  -3.718  1.00  7.52           H
ATOM   3378 1HD1 ILE A 190      12.823  36.988  -2.453  1.00  8.08           H
ATOM   3379 2HD1 ILE A 190      12.529  35.512  -1.909  1.00  8.08           H
ATOM   3380 3HD1 ILE A 190      11.374  36.619  -1.882  1.00  8.08           H
ATOM   3381  N   LEU A 191       9.734  32.173  -5.730  1.00  4.43           N
ATOM   3382  CA  LEU A 191       8.990  30.926  -5.783  1.00  4.66           C
ATOM   3383  C   LEU A 191       8.675  30.429  -4.386  1.00  4.33           C
ATOM   3384  O   LEU A 191       9.434  30.658  -3.434  1.00  5.04           O
ATOM   3385  CB  LEU A 191       9.799  29.875  -6.553  1.00  5.64           C
ATOM   3386  CG  LEU A 191      10.203  30.292  -7.968  1.00  6.96           C
ATOM   3387  CD1 LEU A 191      10.881  29.122  -8.667  1.00 10.26           C
ATOM   3388  CD2 LEU A 191       9.048  30.856  -8.763  1.00  9.39           C
ATOM   3389  H   LEU A 191      10.575  32.182  -5.986  1.00  5.32           H
ATOM   3390  HA  LEU A 191       8.130  31.086  -6.268  1.00  5.59           H
ATOM   3391 1HB  LEU A 191      10.620  29.669  -6.038  1.00  6.77           H
ATOM   3392 2HB  LEU A 191       9.265  29.044  -6.609  1.00  6.77           H
ATOM   3393  HG  LEU A 191      10.884  31.020  -7.880  1.00  8.35           H
ATOM   3394 1HD1 LEU A 191      11.620  28.794  -8.112  1.00 15.40           H
ATOM   3395 2HD1 LEU A 191      11.230  29.417  -9.534  1.00 15.40           H
ATOM   3396 3HD1 LEU A 191      10.231  28.402  -8.805  1.00 15.40           H
ATOM   3397 1HD2 LEU A 191       8.647  31.603  -8.272  1.00 14.09           H
ATOM   3398 2HD2 LEU A 191       8.375  30.157  -8.901  1.00 14.09           H
ATOM   3399 3HD2 LEU A 191       9.372  31.173  -9.632  1.00 14.09           H
ATOM   3400  N   LEU A 192       7.552  29.741  -4.236  1.00  4.67           N
ATOM   3401  CA  LEU A 192       7.079  29.296  -2.918  1.00  4.71           C
ATOM   3402  C   LEU A 192       6.888  30.508  -1.991  1.00  4.62           C
ATOM   3403  O   LEU A 192       7.510  30.599  -0.927  1.00  5.52           O
ATOM   3404  CB  LEU A 192       7.945  28.219  -2.271  1.00  5.51           C
ATOM   3405  CG  LEU A 192       8.275  27.031  -3.172  1.00  6.19           C
ATOM   3406  CD1 LEU A 192       9.094  26.010  -2.389  1.00  7.83           C
ATOM   3407  CD2 LEU A 192       7.034  26.381  -3.743  1.00  6.41           C
ATOM   3408  H   LEU A 192       7.075  29.546  -4.948  1.00  5.61           H
ATOM   3409  HA  LEU A 192       6.174  28.893  -3.057  1.00  5.65           H
ATOM   3410 1HB  LEU A 192       8.794  28.634  -1.974  1.00  6.61           H
ATOM   3411 2HB  LEU A 192       7.480  27.883  -1.464  1.00  6.61           H
ATOM   3412  HG  LEU A 192       8.833  27.361  -3.933  1.00  7.43           H
ATOM   3413 1HD1 LEU A 192       9.893  26.444  -2.023  1.00 11.74           H
ATOM   3414 2HD1 LEU A 192       9.362  25.280  -2.985  1.00 11.74           H
ATOM   3415 3HD1 LEU A 192       8.553  25.650  -1.655  1.00 11.74           H
ATOM   3416 1HD2 LEU A 192       7.293  25.626  -4.312  1.00  9.62           H
ATOM   3417 2HD2 LEU A 192       6.537  27.037  -4.276  1.00  9.62           H
ATOM   3418 3HD2 LEU A 192       6.467  26.059  -3.011  1.00  9.62           H
ATOM   3419  N   PRO A 193       6.032  31.460  -2.370  1.00  4.21           N
ATOM   3420  CA  PRO A 193       6.055  32.784  -1.732  1.00  4.38           C
ATOM   3421  C   PRO A 193       5.441  32.874  -0.352  1.00  4.52           C
ATOM   3422  O   PRO A 193       5.619  33.908   0.306  1.00  5.60           O
ATOM   3423  CB  PRO A 193       5.253  33.654  -2.716  1.00  4.61           C
ATOM   3424  CG  PRO A 193       4.319  32.666  -3.409  1.00  4.67           C
ATOM   3425  CD  PRO A 193       5.230  31.490  -3.632  1.00  4.44           C
ATOM   3426  HA  PRO A 193       6.998  33.114  -1.694  1.00  5.26           H
ATOM   3427 1HB  PRO A 193       4.738  34.350  -2.235  1.00  5.54           H
ATOM   3428 2HB  PRO A 193       5.852  34.093  -3.370  1.00  5.54           H
ATOM   3429 1HG  PRO A 193       3.553  32.425  -2.829  1.00  5.61           H
ATOM   3430 2HG  PRO A 193       3.980  33.029  -4.265  1.00  5.61           H
ATOM   3431 1HD  PRO A 193       4.714  30.654  -3.750  1.00  5.33           H
ATOM   3432 2HD  PRO A 193       5.809  31.630  -4.423  1.00  5.33           H
ATOM   3433  N   THR A 194       4.691  31.858   0.104  1.00  4.17           N
ATOM   3434  CA  THR A 194       4.020  31.869   1.377  1.00  4.48           C
ATOM   3435  C   THR A 194       4.104  30.508   2.018  1.00  4.16           C
ATOM   3436  O   THR A 194       4.432  29.505   1.379  1.00  4.57           O
ATOM   3437  CB  THR A 194       2.522  32.260   1.268  1.00  4.81           C
ATOM   3438  CG2 THR A 194       2.278  33.455   0.394  1.00  5.95           C
ATOM   3439  OG1 THR A 194       1.748  31.137   0.864  1.00  5.52           O
ATOM   3440  H   THR A 194       4.604  31.145  -0.404  1.00  5.00           H
ATOM   3441  HA  THR A 194       4.479  32.530   1.972  1.00  5.38           H
ATOM   3442  HB  THR A 194       2.218  32.506   2.188  1.00  5.77           H
ATOM   3443 1HG2 THR A 194       1.318  33.649   0.368  1.00  8.92           H
ATOM   3444 2HG2 THR A 194       2.598  33.267  -0.513  1.00  8.92           H
ATOM   3445 3HG2 THR A 194       2.758  34.228   0.756  1.00  8.92           H
ATOM   3446  N   VAL A 195       3.722  30.450   3.310  1.00  4.57           N
ATOM   3447  CA  VAL A 195       3.610  29.185   4.018  1.00  4.78           C
ATOM   3448  C   VAL A 195       2.781  28.196   3.217  1.00  4.47           C
ATOM   3449  O   VAL A 195       3.121  27.014   3.147  1.00  4.78           O
ATOM   3450  CB  VAL A 195       2.994  29.408   5.416  1.00  5.95           C
ATOM   3451  CG1 VAL A 195       2.449  28.110   6.041  1.00  6.91           C
ATOM   3452  CG2 VAL A 195       3.974  30.058   6.326  1.00  6.75           C
ATOM   3453  H   VAL A 195       3.535  31.197   3.735  1.00  5.49           H
ATOM   3454  HA  VAL A 195       4.528  28.806   4.134  1.00  5.73           H
ATOM   3455  HB  VAL A 195       2.223  30.036   5.308  1.00  7.15           H
ATOM   3456 1HG1 VAL A 195       1.803  27.699   5.429  1.00 10.36           H
ATOM   3457 2HG1 VAL A 195       2.008  28.316   6.891  1.00 10.36           H
ATOM   3458 3HG1 VAL A 195       3.190  27.488   6.200  1.00 10.36           H
ATOM   3459 1HG2 VAL A 195       4.312  30.878   5.910  1.00 10.12           H
ATOM   3460 2HG2 VAL A 195       4.720  29.445   6.493  1.00 10.12           H
ATOM   3461 3HG2 VAL A 195       3.536  30.278   7.174  1.00 10.12           H
ATOM   3462  N   GLY A 196       1.648  28.638   2.667  1.00  4.71           N
ATOM   3463  CA  GLY A 196       0.798  27.703   1.952  1.00  4.87           C
ATOM   3464  C   GLY A 196       1.501  27.085   0.761  1.00  4.47           C
ATOM   3465  O   GLY A 196       1.429  25.877   0.534  1.00  4.84           O
ATOM   3466  H   GLY A 196       1.420  29.486   2.736  1.00  5.65           H
ATOM   3467 1HA  GLY A 196       0.513  26.984   2.571  1.00  5.84           H
ATOM   3468 2HA  GLY A 196      -0.015  28.175   1.641  1.00  5.84           H
ATOM   3469  N   HIS A 197       2.163  27.936  -0.053  1.00  4.33           N
ATOM   3470  CA  HIS A 197       2.825  27.410  -1.234  1.00  4.44           C
ATOM   3471  C   HIS A 197       3.913  26.415  -0.868  1.00  4.47           C
ATOM   3472  O   HIS A 197       4.100  25.402  -1.569  1.00  4.92           O
ATOM   3473  CB  HIS A 197       3.393  28.543  -2.106  1.00  4.43           C
ATOM   3474  CG  HIS A 197       2.373  29.508  -2.617  1.00  4.34           C
ATOM   3475  CD2 HIS A 197       1.877  29.627  -3.874  1.00  4.73           C
ATOM   3476  ND1 HIS A 197       1.786  30.441  -1.794  1.00  5.02           N
ATOM   3477  CE1 HIS A 197       0.938  31.126  -2.576  1.00  5.28           C
ATOM   3478  NE2 HIS A 197       0.963  30.672  -3.838  1.00  5.48           N
ATOM   3479  H   HIS A 197       2.192  28.797   0.130  1.00  5.19           H
ATOM   3480  HA  HIS A 197       2.139  26.924  -1.776  1.00  5.33           H
ATOM   3481 1HB  HIS A 197       4.064  29.043  -1.576  1.00  5.32           H
ATOM   3482 2HB  HIS A 197       3.863  28.141  -2.879  1.00  5.32           H
ATOM   3483  HD1 HIS A 197       1.936  30.564  -0.936  1.00  6.03           H
ATOM   3484  HD2 HIS A 197       2.109  29.099  -4.630  1.00  5.68           H
ATOM   3485  HE1 HIS A 197       0.390  31.840  -2.274  1.00  6.34           H
ATOM   3486  N   ALA A 198       4.655  26.704   0.211  1.00  4.43           N
ATOM   3487  CA  ALA A 198       5.686  25.767   0.633  1.00  4.71           C
ATOM   3488  C   ALA A 198       5.105  24.459   1.143  1.00  4.69           C
ATOM   3489  O   ALA A 198       5.589  23.382   0.787  1.00  5.53           O
ATOM   3490  CB  ALA A 198       6.549  26.439   1.711  1.00  5.13           C
ATOM   3491  H   ALA A 198       4.520  27.450   0.658  1.00  5.31           H
ATOM   3492  HA  ALA A 198       6.268  25.566  -0.155  1.00  5.66           H
ATOM   3493 1HB  ALA A 198       6.918  27.276   1.359  1.00  7.70           H
ATOM   3494 2HB  ALA A 198       7.282  25.839   1.962  1.00  7.70           H
ATOM   3495 3HB  ALA A 198       5.998  26.629   2.498  1.00  7.70           H
ATOM   3496  N   LEU A 199       4.046  24.536   1.968  1.00  4.98           N
ATOM   3497  CA  LEU A 199       3.385  23.310   2.420  1.00  5.38           C
ATOM   3498  C   LEU A 199       2.902  22.468   1.268  1.00  5.46           C
ATOM   3499  O   LEU A 199       2.979  21.227   1.298  1.00  6.80           O
ATOM   3500  CB  LEU A 199       2.187  23.676   3.340  1.00  5.85           C
ATOM   3501  CG  LEU A 199       2.527  24.220   4.709  1.00  6.06           C
ATOM   3502  CD1 LEU A 199       1.231  24.688   5.379  1.00  7.23           C
ATOM   3503  CD2 LEU A 199       3.234  23.216   5.612  1.00  7.48           C
ATOM   3504  H   LEU A 199       3.752  25.321   2.237  1.00  5.97           H
ATOM   3505  HA  LEU A 199       4.041  22.773   2.951  1.00  6.46           H
ATOM   3506 1HB  LEU A 199       1.632  24.347   2.870  1.00  7.02           H
ATOM   3507 2HB  LEU A 199       1.631  22.865   3.459  1.00  7.02           H
ATOM   3508  HG  LEU A 199       3.125  25.013   4.593  1.00  7.27           H
ATOM   3509 1HD1 LEU A 199       1.433  25.044   6.269  1.00 10.85           H
ATOM   3510 2HD1 LEU A 199       0.614  23.931   5.461  1.00 10.85           H
ATOM   3511 3HD1 LEU A 199       0.817  25.389   4.834  1.00 10.85           H
ATOM   3512 1HD2 LEU A 199       3.423  23.633   6.479  1.00 11.22           H
ATOM   3513 2HD2 LEU A 199       4.075  22.937   5.194  1.00 11.22           H
ATOM   3514 3HD2 LEU A 199       2.659  22.434   5.744  1.00 11.22           H
ATOM   3515  N   ALA A 200       2.335  23.113   0.219  1.00  5.23           N
ATOM   3516  CA  ALA A 200       1.802  22.378  -0.897  1.00  5.78           C
ATOM   3517  C   ALA A 200       2.897  21.669  -1.676  1.00  5.65           C
ATOM   3518  O   ALA A 200       2.764  20.532  -2.085  1.00  6.64           O
ATOM   3519  CB  ALA A 200       1.039  23.341  -1.811  1.00  6.04           C
ATOM   3520  H   ALA A 200       2.292  23.992   0.221  1.00  6.27           H
ATOM   3521  HA  ALA A 200       1.161  21.693  -0.551  1.00  6.93           H
ATOM   3522 1HB  ALA A 200       0.336  23.791  -1.298  1.00  9.07           H
ATOM   3523 2HB  ALA A 200       0.635  22.839  -2.550  1.00  9.07           H
ATOM   3524 3HB  ALA A 200       1.659  24.009  -2.171  1.00  9.07           H
ATOM   3525  N   PHE A 201       4.008  22.392  -1.895  1.00  5.42           N
ATOM   3526  CA  PHE A 201       5.166  21.843  -2.616  1.00  5.79           C
ATOM   3527  C   PHE A 201       5.728  20.626  -1.911  1.00  5.67           C
ATOM   3528  O   PHE A 201       6.064  19.634  -2.565  1.00  6.22           O
ATOM   3529  CB  PHE A 201       6.197  22.992  -2.700  1.00  5.71           C
ATOM   3530  CG  PHE A 201       7.559  22.535  -3.221  1.00  5.59           C
ATOM   3531  CD1 PHE A 201       7.812  22.389  -4.566  1.00  6.04           C
ATOM   3532  CD2 PHE A 201       8.573  22.279  -2.325  1.00  5.92           C
ATOM   3533  CE1 PHE A 201       9.049  21.960  -5.012  1.00  6.47           C
ATOM   3534  CE2 PHE A 201       9.831  21.898  -2.754  1.00  6.24           C
ATOM   3535  CZ  PHE A 201      10.060  21.737  -4.103  1.00  6.31           C
ATOM   3536  H   PHE A 201       4.043  23.220  -1.599  1.00  6.50           H
ATOM   3537  HA  PHE A 201       4.886  21.586  -3.540  1.00  6.94           H
ATOM   3538 1HB  PHE A 201       5.844  23.697  -3.298  1.00  6.85           H
ATOM   3539 2HB  PHE A 201       6.312  23.388  -1.800  1.00  6.85           H
ATOM   3540  HD1 PHE A 201       7.129  22.585  -5.196  1.00  7.24           H
ATOM   3541  HD2 PHE A 201       8.405  22.366  -1.394  1.00  7.11           H
ATOM   3542  HE1 PHE A 201       9.200  21.821  -5.940  1.00  7.76           H
ATOM   3543  HE2 PHE A 201      10.528  21.749  -2.126  1.00  7.48           H
ATOM   3544  HZ  PHE A 201      10.920  21.471  -4.409  1.00  7.57           H
ATOM   3545  N   ILE A 202       5.812  20.666  -0.589  1.00  5.72           N
ATOM   3546  CA  ILE A 202       6.373  19.559   0.176  1.00  6.34           C
ATOM   3547  C   ILE A 202       5.635  18.267  -0.103  1.00  7.18           C
ATOM   3548  O   ILE A 202       6.241  17.191  -0.110  1.00  8.18           O
ATOM   3549  CB  ILE A 202       6.374  19.920   1.683  1.00  7.56           C
ATOM   3550  CG1 ILE A 202       7.479  20.939   1.950  1.00  7.45           C
ATOM   3551  CG2 ILE A 202       6.475  18.659   2.549  1.00  8.78           C
ATOM   3552  CD1 ILE A 202       7.351  21.597   3.297  1.00  8.70           C
ATOM   3553  H   ILE A 202       5.521  21.379  -0.162  1.00  6.87           H
ATOM   3554  HA  ILE A 202       7.323  19.438  -0.112  1.00  7.61           H
ATOM   3555  HB  ILE A 202       5.500  20.360   1.890  1.00  9.07           H
ATOM   3556 1HG1 ILE A 202       8.357  20.485   1.895  1.00  8.95           H
ATOM   3557 2HG1 ILE A 202       7.453  21.635   1.247  1.00  8.95           H
ATOM   3558 1HG2 ILE A 202       5.740  18.050   2.325  1.00 13.16           H
ATOM   3559 2HG2 ILE A 202       6.417  18.907   3.495  1.00 13.16           H
ATOM   3560 3HG2 ILE A 202       7.331  18.214   2.379  1.00 13.16           H
ATOM   3561 1HD1 ILE A 202       8.081  22.241   3.417  1.00 13.05           H
ATOM   3562 2HD1 ILE A 202       7.399  20.916   4.000  1.00 13.05           H
ATOM   3563 3HD1 ILE A 202       6.491  22.064   3.353  1.00 13.05           H
ATOM   3564  N   GLU A 203       4.317  18.333  -0.301  1.00  8.11           N
ATOM   3565  CA  GLU A 203       3.524  17.145  -0.486  1.00  9.58           C
ATOM   3566  C   GLU A 203       3.842  16.450  -1.797  1.00 10.24           C
ATOM   3567  O   GLU A 203       3.411  15.294  -1.977  1.00 14.89           O
ATOM   3568  CB  GLU A 203       2.043  17.502  -0.417  1.00 10.61           C
ATOM   3569  CG  GLU A 203       1.647  17.950   0.989  1.00 13.01           C
ATOM   3570  CD  GLU A 203       1.932  16.857   1.987  1.00 23.86           C
ATOM   3571  OE1 GLU A 203       1.532  15.695   1.737  1.00 23.22           O
ATOM   3572  OE2 GLU A 203       2.577  17.175   3.007  1.00 35.93           O
ATOM   3573  H   GLU A 203       3.923  19.120  -0.320  1.00  9.73           H
ATOM   3574  HA  GLU A 203       3.729  16.513   0.262  1.00 11.49           H
ATOM   3575 1HB  GLU A 203       1.850  18.229  -1.060  1.00 12.73           H
ATOM   3576 2HB  GLU A 203       1.503  16.714  -0.675  1.00 12.73           H
ATOM   3577 1HG  GLU A 203       2.155  18.763   1.233  1.00 15.62           H
ATOM   3578 2HG  GLU A 203       0.683  18.172   1.006  1.00 15.62           H
ATOM   3579  N  AARG A 204       4.584  17.064  -2.710  0.56  8.47           N
ATOM   3580  N  BARG A 204       4.573  17.093  -2.727  0.44  9.44           N
ATOM   3581  CA AARG A 204       5.010  16.484  -3.978  0.56  9.20           C
ATOM   3582  CA BARG A 204       4.981  16.443  -3.970  0.44  9.76           C
ATOM   3583  C  AARG A 204       6.445  15.978  -3.942  0.56  7.46           C
ATOM   3584  C  BARG A 204       6.405  15.902  -3.898  0.44  9.47           C
ATOM   3585  O  AARG A 204       6.960  15.453  -4.936  0.56  8.42           O
ATOM   3586  O  BARG A 204       6.870  15.354  -4.906  0.44 12.65           O
ATOM   3587  CB AARG A 204       4.708  17.492  -5.122  0.56 11.13           C
ATOM   3588  CB BARG A 204       4.873  17.341  -5.229  0.44 11.05           C
ATOM   3589  CG AARG A 204       3.236  17.949  -5.018  0.56 15.91           C
ATOM   3590  CG BARG A 204       3.469  17.639  -5.663  0.44 11.52           C
ATOM   3591  CD AARG A 204       2.825  18.583  -6.340  0.56 18.91           C
ATOM   3592  CD BARG A 204       2.729  16.497  -6.330  0.44 10.79           C
ATOM   3593  NE AARG A 204       2.582  17.533  -7.314  0.56 17.68           N
ATOM   3594  NE BARG A 204       1.328  16.849  -6.627  0.44 13.62           N
ATOM   3595  CZ AARG A 204       3.390  17.240  -8.302  0.56 17.72           C
ATOM   3596  CZ BARG A 204       0.335  16.785  -5.732  0.44 13.81           C
ATOM   3597  NH1AARG A 204       4.503  17.882  -8.486  0.56 20.62           N
ATOM   3598  NH2AARG A 204       3.035  16.268  -9.105  0.56 29.61           N
ATOM   3599  NH1BARG A 204       0.545  16.376  -4.493  0.44 13.71           N
ATOM   3600  NH2BARG A 204      -0.852  17.170  -6.206  0.44 12.39           N
ATOM   3601  H  AARG A 204       4.839  17.888  -2.536  0.56 10.16           H
ATOM   3602  H  BARG A 204       4.813  17.927  -2.582  0.44 11.33           H
ATOM   3603  HA AARG A 204       4.429  15.686  -4.137  0.56 11.04           H
ATOM   3604 1HB AARG A 204       5.309  18.275  -5.049  0.56 13.36           H
ATOM   3605 2HB AARG A 204       4.864  17.061  -6.000  0.56 13.36           H
ATOM   3606  HA BARG A 204       4.373  15.661  -4.109  0.44 11.72           H
ATOM   3607 1HB BARG A 204       5.336  18.197  -5.048  0.44 13.26           H
ATOM   3608 2HB BARG A 204       5.347  16.896  -5.976  0.44 13.26           H
ATOM   3609 1HG AARG A 204       2.654  17.173  -4.820  0.56 19.09           H
ATOM   3610 2HG AARG A 204       3.138  18.606  -4.284  0.56 19.09           H
ATOM   3611 1HG BARG A 204       2.952  17.924  -4.869  0.44 13.82           H
ATOM   3612 2HG BARG A 204       3.494  18.403  -6.291  0.44 13.82           H
ATOM   3613 1HD AARG A 204       2.005  19.122  -6.215  0.56 22.69           H
ATOM   3614 2HD AARG A 204       3.544  19.182  -6.664  0.56 22.69           H
ATOM   3615 1HD BARG A 204       3.190  16.257  -7.172  0.44 12.95           H
ATOM   3616 2HD BARG A 204       2.747  15.706  -5.735  0.44 12.95           H
ATOM   3617  HE AARG A 204       1.843  17.063  -7.234  0.56 21.21           H
ATOM   3618  HE BARG A 204       1.134  17.116  -7.442  0.44 16.34           H
ATOM   3619 1HH1AARG A 204       4.731  18.533  -7.939  0.56 24.75           H
ATOM   3620 2HH1AARG A 204       5.029  17.666  -9.157  0.56 24.75           H
ATOM   3621 1HH2AARG A 204       3.553  16.044  -9.780  0.56 35.53           H
ATOM   3622 2HH2AARG A 204       2.278  15.840  -8.970  0.56 35.53           H
ATOM   3623 1HH1BARG A 204      -0.123  16.345  -3.921  0.44 16.45           H
ATOM   3624 2HH1BARG A 204       1.352  16.134  -4.241  0.44 16.45           H
ATOM   3625 1HH2BARG A 204      -1.558  17.161  -5.682  0.44 14.86           H
ATOM   3626 2HH2BARG A 204      -0.927  17.433  -7.042  0.44 14.86           H
ATOM   3627  N   LEU A 205       7.109  16.088  -2.798  1.00  8.13           N
ATOM   3628  CA  LEU A 205       8.477  15.563  -2.674  1.00  7.70           C
ATOM   3629  C   LEU A 205       8.406  14.050  -2.476  1.00  8.62           C
ATOM   3630  O   LEU A 205       7.392  13.490  -2.088  1.00 10.54           O
ATOM   3631  CB  LEU A 205       9.176  16.275  -1.519  1.00  6.96           C
ATOM   3632  CG  LEU A 205       9.364  17.784  -1.715  1.00  6.61           C
ATOM   3633  CD1 LEU A 205      10.027  18.401  -0.506  1.00  6.98           C
ATOM   3634  CD2 LEU A 205      10.150  18.081  -2.996  1.00  7.80           C
ATOM   3635  H  ALEU A 205       6.728  16.479  -2.108  1.00  9.75           H
ATOM   3636  HA  LEU A 205       8.974  15.755  -3.520  1.00  9.24           H
ATOM   3637 1HB  LEU A 205       8.652  16.127  -0.693  1.00  8.35           H
ATOM   3638 2HB  LEU A 205      10.066  15.862  -1.386  1.00  8.35           H
ATOM   3639  HG  LEU A 205       8.457  18.195  -1.810  1.00  7.93           H
ATOM   3640 1HD1 LEU A 205       9.501  18.196   0.295  1.00 10.47           H
ATOM   3641 2HD1 LEU A 205      10.079  19.373  -0.623  1.00 10.47           H
ATOM   3642 3HD1 LEU A 205      10.930  18.035  -0.406  1.00 10.47           H
ATOM   3643 1HD2 LEU A 205       9.697  17.667  -3.760  1.00 11.69           H
ATOM   3644 2HD2 LEU A 205      11.056  17.715  -2.916  1.00 11.69           H
ATOM   3645 3HD2 LEU A 205      10.200  19.050  -3.132  1.00 11.69           H
ATOM   3646  N  AGLU A 206       9.515  13.336  -2.723  0.27  9.53           N
ATOM   3647  N  BGLU A 206       9.550  13.412  -2.746  0.73  8.96           N
ATOM   3648  CA AGLU A 206       9.577  11.883  -2.589  0.27 10.07           C
ATOM   3649  CA BGLU A 206       9.590  11.964  -2.605  0.73 11.16           C
ATOM   3650  C  AGLU A 206       9.445  11.408  -1.147  0.27 10.54           C
ATOM   3651  C  BGLU A 206       9.383  11.486  -1.177  0.73 10.61           C
ATOM   3652  O  AGLU A 206       8.899  10.336  -0.838  0.27 17.35           O
ATOM   3653  O  BGLU A 206       8.744  10.419  -0.986  0.73 11.83           O
ATOM   3654  CB AGLU A 206      10.889  11.344  -3.164  0.27 10.62           C
ATOM   3655  CB BGLU A 206      10.907  11.430  -3.148  0.73 12.64           C
ATOM   3656  CG AGLU A 206      11.038  11.362  -4.656  0.27 13.29           C
ATOM   3657  CG BGLU A 206      11.013   9.919  -3.070  0.73 18.82           C
ATOM   3658  CD AGLU A 206      12.257  10.637  -5.209  0.27 23.99           C
ATOM   3659  CD BGLU A 206       9.847   9.302  -3.824  0.73 32.97           C
ATOM   3660  OE1AGLU A 206      13.195  10.200  -4.485  0.27 31.56           O
ATOM   3661  OE2AGLU A 206      12.321  10.513  -6.469  0.27 31.87           O
ATOM   3662  OE1BGLU A 206       9.226  10.087  -4.616  0.73 52.55           O
ATOM   3663  OE2BGLU A 206       9.501   8.100  -3.702  0.73 62.79           O
ATOM   3664  H  AGLU A 206      10.240  13.764  -2.979  0.27 11.43           H
ATOM   3665  H  BGLU A 206      10.264  13.858  -3.004  0.73 10.75           H
ATOM   3666  HA AGLU A 206       8.823  11.490  -3.115  0.27 12.09           H
ATOM   3667 1HB AGLU A 206      11.633  11.869  -2.775  0.27 12.75           H
ATOM   3668 2HB AGLU A 206      10.997  10.409  -2.856  0.27 12.75           H
ATOM   3669  HA BGLU A 206       8.853  11.583  -3.163  0.73 13.39           H
ATOM   3670 1HB BGLU A 206      11.003  11.711  -4.093  0.73 15.17           H
ATOM   3671 2HB BGLU A 206      11.653  11.832  -2.636  0.73 15.17           H
ATOM   3672 1HG AGLU A 206      10.227  10.957  -5.054  0.27 15.95           H
ATOM   3673 2HG AGLU A 206      11.075  12.305  -4.954  0.27 15.95           H
ATOM   3674 1HG BGLU A 206      11.869   9.620  -3.469  0.73 22.58           H
ATOM   3675 2HG BGLU A 206      10.994   9.629  -2.123  0.73 22.58           H
ATOM   3676  N  AARG A 207       9.992  12.216  -0.246  0.68  9.51           N
ATOM   3677  N  BARG A 207       9.948  12.153  -0.199  0.32 10.44           N
ATOM   3678  CA AARG A 207       9.940  11.823   1.192  0.68  9.91           C
ATOM   3679  CA BARG A 207       9.922  11.808   1.226  0.32 10.53           C
ATOM   3680  C  AARG A 207       9.343  12.975   1.978  0.68  9.59           C
ATOM   3681  C  BARG A 207       9.335  12.983   2.010  0.32 10.27           C
ATOM   3682  O  AARG A 207      10.068  13.674   2.699  0.68  8.70           O
ATOM   3683  O  BARG A 207      10.090  13.652   2.732  0.32 10.98           O
ATOM   3684  CB AARG A 207      11.336  11.454   1.681  0.68 11.34           C
ATOM   3685  CB BARG A 207      11.307  11.476   1.779  0.32 11.18           C
ATOM   3686  CG AARG A 207      11.970  10.255   0.918  0.68 11.92           C
ATOM   3687  CG BARG A 207      11.932  10.144   1.371  0.32 12.59           C
ATOM   3688  CD AARG A 207      13.244   9.890   1.594  0.68 15.56           C
ATOM   3689  CD BARG A 207      13.376  10.035   1.788  0.32 17.42           C
ATOM   3690  NE AARG A 207      13.864   8.659   1.143  0.68 20.42           N
ATOM   3691  NE BARG A 207      14.142   8.941   1.210  0.32 22.65           N
ATOM   3692  CZ AARG A 207      14.754   8.479   0.207  0.68 19.38           C
ATOM   3693  CZ BARG A 207      14.108   7.650   1.541  0.32 22.96           C
ATOM   3694  NH1AARG A 207      15.217   9.466  -0.536  0.68 24.19           N
ATOM   3695  NH2AARG A 207      15.192   7.231  -0.011  0.68 20.98           N
ATOM   3696  NH1BARG A 207      13.299   7.194   2.496  0.32 26.45           N
ATOM   3697  NH2BARG A 207      14.908   6.815   0.879  0.32 24.64           N
ATOM   3698  H  AARG A 207      10.377  12.968  -0.492  0.68 11.41           H
ATOM   3699  H  BARG A 207      10.388  12.882  -0.420  0.32 12.52           H
ATOM   3700  HA AARG A 207       9.345  11.025   1.286  0.68 11.89           H
ATOM   3701 1HB AARG A 207      11.927  12.242   1.585  0.68 13.61           H
ATOM   3702 2HB AARG A 207      11.288  11.230   2.644  0.68 13.61           H
ATOM   3703  HA BARG A 207       9.329  11.013   1.351  0.32 12.63           H
ATOM   3704 1HB BARG A 207      11.925  12.199   1.505  0.32 13.42           H
ATOM   3705 2HB BARG A 207      11.253  11.497   2.768  0.32 13.42           H
ATOM   3706 1HG AARG A 207      11.350   9.484   0.924  0.68 14.30           H
ATOM   3707 2HG AARG A 207      12.146  10.508  -0.023  0.68 14.30           H
ATOM   3708 1HG BARG A 207      11.418   9.405   1.784  0.32 15.11           H
ATOM   3709 2HG BARG A 207      11.870  10.045   0.388  0.32 15.11           H
ATOM   3710 1HD AARG A 207      13.889  10.630   1.464  0.68 18.67           H
ATOM   3711 2HD AARG A 207      13.070   9.815   2.566  0.68 18.67           H
ATOM   3712 1HD BARG A 207      13.829  10.884   1.556  0.32 20.90           H
ATOM   3713 2HD BARG A 207      13.406   9.944   2.773  0.32 20.90           H
ATOM   3714  HE AARG A 207      13.602   7.930   1.561  0.68 24.50           H
ATOM   3715  HE BARG A 207      14.695   9.159   0.561  0.32 27.18           H
ATOM   3716 1HH1AARG A 207      14.926  10.286  -0.409  0.68 29.03           H
ATOM   3717 2HH1AARG A 207      15.818   9.303  -1.158  0.68 29.03           H
ATOM   3718 1HH2AARG A 207      14.879   6.564   0.471  0.68 25.17           H
ATOM   3719 2HH2AARG A 207      15.792   7.078  -0.636  0.68 25.17           H
ATOM   3720 1HH1BARG A 207      13.290   6.336   2.693  0.32 31.74           H
ATOM   3721 2HH1BARG A 207      12.773   7.750   2.930  0.32 31.74           H
ATOM   3722 1HH2BARG A 207      14.903   5.957   1.071  0.32 29.56           H
ATOM   3723 2HH2BARG A 207      15.440   7.123   0.250  0.32 29.56           H
ATOM   3724  N   PRO A 208       8.045  13.268   1.862  1.00 10.09           N
ATOM   3725  CA  PRO A 208       7.499  14.522   2.458  1.00  9.43           C
ATOM   3726  C   PRO A 208       7.754  14.650   3.938  1.00  8.70           C
ATOM   3727  O   PRO A 208       7.802  15.753   4.479  1.00  8.95           O
ATOM   3728  CB  PRO A 208       5.997  14.489   2.084  1.00 10.86           C
ATOM   3729  CG  PRO A 208       5.864  13.610   0.906  1.00 16.95           C
ATOM   3730  CD  PRO A 208       7.009  12.556   1.116  1.00 11.50           C
ATOM   3731  HA  PRO A 208       7.923  15.301   1.996  1.00 11.31           H
ATOM   3732 1HB  PRO A 208       5.463  14.136   2.839  1.00 13.03           H
ATOM   3733 2HB  PRO A 208       5.677  15.401   1.871  1.00 13.03           H
ATOM   3734 1HG  PRO A 208       4.976  13.173   0.885  1.00 20.33           H
ATOM   3735 2HG  PRO A 208       5.995  14.117   0.066  1.00 20.33           H
ATOM   3736 1HD  PRO A 208       6.679  11.777   1.630  1.00 13.80           H
ATOM   3737 2HD  PRO A 208       7.359  12.239   0.245  1.00 13.80           H
ATOM   3738  N   GLU A 209       7.854  13.524   4.646  1.00  9.78           N
ATOM   3739  CA  GLU A 209       8.007  13.531   6.065  1.00 10.83           C
ATOM   3740  C   GLU A 209       9.302  14.241   6.502  1.00 10.25           C
ATOM   3741  O   GLU A 209       9.400  14.669   7.653  1.00 13.00           O
ATOM   3742  CB  GLU A 209       7.999  12.100   6.625  1.00 14.71           C
ATOM   3743  CG  GLU A 209       9.137  11.204   6.189  1.00 18.48           C
ATOM   3744  CD  GLU A 209       9.089  10.515   4.817  1.00 18.90           C
ATOM   3745  OE1 GLU A 209       8.175  10.795   4.011  1.00 19.59           O
ATOM   3746  OE2 GLU A 209      10.011   9.669   4.578  1.00 26.91           O
ATOM   3747  H   GLU A 209       7.825  12.752   4.225  1.00 11.74           H
ATOM   3748  HA  GLU A 209       7.233  14.024   6.460  1.00 13.00           H
ATOM   3749 1HB  GLU A 209       8.009  12.154   7.614  1.00 17.65           H
ATOM   3750 2HB  GLU A 209       7.148  11.669   6.362  1.00 17.65           H
ATOM   3751 1HG  GLU A 209       9.966  11.745   6.218  1.00 22.18           H
ATOM   3752 2HG  GLU A 209       9.233  10.494   6.872  1.00 22.18           H
ATOM   3753  N   LEU A 210      10.297  14.376   5.616  1.00  8.89           N
ATOM   3754  CA  LEU A 210      11.549  15.012   5.940  1.00  8.61           C
ATOM   3755  C   LEU A 210      11.529  16.526   5.846  1.00  7.60           C
ATOM   3756  O   LEU A 210      12.537  17.151   6.154  1.00  9.14           O
ATOM   3757  CB  LEU A 210      12.700  14.491   5.025  1.00  9.38           C
ATOM   3758  CG  LEU A 210      13.072  13.041   5.170  1.00 12.11           C
ATOM   3759  CD1 LEU A 210      14.199  12.724   4.169  1.00 14.90           C
ATOM   3760  CD2 LEU A 210      13.454  12.680   6.583  1.00 20.01           C
ATOM   3761  H   LEU A 210      10.182  14.064   4.802  1.00 10.67           H
ATOM   3762  HA  LEU A 210      11.777  14.770   6.883  1.00 10.33           H
ATOM   3763 1HB  LEU A 210      12.441  14.650   4.083  1.00 11.26           H
ATOM   3764 2HB  LEU A 210      13.507  15.035   5.204  1.00 11.26           H
ATOM   3765  HG  LEU A 210      12.274  12.493   4.918  1.00 14.54           H
ATOM   3766 1HD1 LEU A 210      13.911  12.969   3.265  1.00 22.35           H
ATOM   3767 2HD1 LEU A 210      14.402  11.766   4.200  1.00 22.35           H
ATOM   3768 3HD1 LEU A 210      15.000  13.235   4.407  1.00 22.35           H
ATOM   3769 1HD2 LEU A 210      13.683  11.728   6.626  1.00 30.02           H
ATOM   3770 2HD2 LEU A 210      12.701  12.862   7.182  1.00 30.02           H
ATOM   3771 3HD2 LEU A 210      14.228  13.214   6.858  1.00 30.02           H
ATOM   3772  N   TYR A 211      10.388  17.116   5.434  1.00  6.85           N
ATOM   3773  CA  TYR A 211      10.342  18.537   5.115  1.00  6.37           C
ATOM   3774  C   TYR A 211       9.157  19.195   5.819  1.00  6.10           C
ATOM   3775  O   TYR A 211       8.046  18.707   5.812  1.00  6.59           O
ATOM   3776  CB  TYR A 211      10.209  18.796   3.606  1.00  6.40           C
ATOM   3777  CG  TYR A 211      11.212  18.064   2.790  1.00  6.67           C
ATOM   3778  CD1 TYR A 211      10.952  16.702   2.483  1.00  7.68           C
ATOM   3779  CD2 TYR A 211      12.379  18.559   2.294  1.00  7.18           C
ATOM   3780  CE1 TYR A 211      11.799  15.934   1.753  1.00  7.96           C
ATOM   3781  CE2 TYR A 211      13.313  17.808   1.567  1.00  7.21           C
ATOM   3782  CZ  TYR A 211      13.002  16.492   1.299  1.00  7.87           C
ATOM   3783  OH  TYR A 211      13.820  15.651   0.576  1.00  8.68           O
ATOM   3784  H   TYR A 211       9.656  16.633   5.358  1.00  8.22           H
ATOM   3785  HA  TYR A 211      11.185  18.965   5.440  1.00  7.64           H
ATOM   3786 1HB  TYR A 211       9.302  18.529   3.314  1.00  7.68           H
ATOM   3787 2HB  TYR A 211      10.306  19.767   3.438  1.00  7.68           H
ATOM   3788  HD1 TYR A 211      10.147  16.311   2.804  1.00  9.22           H
ATOM   3789  HD2 TYR A 211      12.574  19.476   2.451  1.00  8.62           H
ATOM   3790  HE1 TYR A 211      11.580  15.032   1.552  1.00  9.55           H
ATOM   3791  HE2 TYR A 211      14.130  18.192   1.270  1.00  8.65           H
ATOM   3792  N   GLY A 212       9.446  20.402   6.341  1.00  6.02           N
ATOM   3793  CA  GLY A 212       8.452  21.256   6.909  1.00  5.91           C
ATOM   3794  C   GLY A 212       8.721  22.698   6.530  1.00  4.99           C
ATOM   3795  O   GLY A 212       9.449  22.960   5.565  1.00  5.44           O
ATOM   3796  H   GLY A 212      10.283  20.675   6.333  1.00  7.22           H
ATOM   3797 1HA  GLY A 212       7.557  20.988   6.582  1.00  7.09           H
ATOM   3798 2HA  GLY A 212       8.459  21.165   7.895  1.00  7.09           H
ATOM   3799  N   VAL A 213       8.134  23.624   7.281  1.00  5.13           N
ATOM   3800  CA  VAL A 213       8.321  25.046   7.039  1.00  5.12           C
ATOM   3801  C   VAL A 213       9.046  25.689   8.214  1.00  5.04           C
ATOM   3802  O   VAL A 213       8.975  25.259   9.354  1.00  5.59           O
ATOM   3803  CB  VAL A 213       6.987  25.780   6.709  1.00  5.38           C
ATOM   3804  CG1 VAL A 213       6.510  25.349   5.346  1.00  6.84           C
ATOM   3805  CG2 VAL A 213       5.924  25.564   7.780  1.00  5.49           C
ATOM   3806  H   VAL A 213       7.616  23.369   7.946  1.00  6.15           H
ATOM   3807  HA  VAL A 213       8.915  25.135   6.240  1.00  6.14           H
ATOM   3808  HB  VAL A 213       7.182  26.760   6.667  1.00  6.46           H
ATOM   3809 1HG1 VAL A 213       7.217  25.507   4.687  1.00 10.26           H
ATOM   3810 2HG1 VAL A 213       5.713  25.865   5.101  1.00 10.26           H
ATOM   3811 3HG1 VAL A 213       6.287  24.395   5.365  1.00 10.26           H
ATOM   3812 1HG2 VAL A 213       6.271  25.857   8.648  1.00  8.23           H
ATOM   3813 2HG2 VAL A 213       5.693  24.613   7.824  1.00  8.23           H
ATOM   3814 3HG2 VAL A 213       5.124  26.084   7.556  1.00  8.23           H
ATOM   3815  N   ASN A 214       9.735  26.800   7.855  1.00  4.99           N
ATOM   3816  CA  ASN A 214      10.335  27.764   8.766  1.00  5.12           C
ATOM   3817  C   ASN A 214       9.737  29.137   8.464  1.00  5.05           C
ATOM   3818  O   ASN A 214      10.377  29.963   7.792  1.00  6.10           O
ATOM   3819  CB  ASN A 214      11.845  27.850   8.603  1.00  5.98           C
ATOM   3820  CG  ASN A 214      12.443  28.785   9.631  1.00  6.23           C
ATOM   3821  ND2 ASN A 214      13.385  29.628   9.240  1.00  7.92           N
ATOM   3822  OD1 ASN A 214      12.024  28.753  10.800  1.00  7.92           O
ATOM   3823  H   ASN A 214       9.828  26.952   6.993  1.00  5.99           H
ATOM   3824  HA  ASN A 214      10.117  27.509   9.708  1.00  6.15           H
ATOM   3825 1HB  ASN A 214      12.240  26.948   8.708  1.00  7.18           H
ATOM   3826 2HB  ASN A 214      12.061  28.176   7.694  1.00  7.18           H
ATOM   3827 1HD2 ASN A 214      13.738  30.192   9.816  1.00  9.51           H
ATOM   3828 2HD2 ASN A 214      13.659  29.624   8.404  1.00  9.51           H
ATOM   3829  N   PRO A 215       8.510  29.411   8.884  1.00  4.45           N
ATOM   3830  CA  PRO A 215       7.869  30.678   8.535  1.00  4.47           C
ATOM   3831  C   PRO A 215       8.504  31.822   9.304  1.00  4.30           C
ATOM   3832  O   PRO A 215       8.898  31.644  10.451  1.00  5.19           O
ATOM   3833  CB  PRO A 215       6.393  30.474   8.978  1.00  4.93           C
ATOM   3834  CG  PRO A 215       6.248  28.953   9.141  1.00  5.31           C
ATOM   3835  CD  PRO A 215       7.613  28.548   9.667  1.00  4.77           C
ATOM   3836  HA  PRO A 215       7.923  30.842   7.550  1.00  5.36           H
ATOM   3837 1HB  PRO A 215       6.214  30.939   9.833  1.00  5.92           H
ATOM   3838 2HB  PRO A 215       5.768  30.816   8.290  1.00  5.92           H
ATOM   3839 1HG  PRO A 215       5.533  28.728   9.787  1.00  6.37           H
ATOM   3840 2HG  PRO A 215       6.053  28.516   8.274  1.00  6.37           H
ATOM   3841 1HD  PRO A 215       7.694  28.730  10.637  1.00  5.73           H
ATOM   3842 2HD  PRO A 215       7.795  27.590   9.498  1.00  5.73           H
ATOM   3843  N   GLU A 216       8.502  33.016   8.689  1.00  4.51           N
ATOM   3844  CA  GLU A 216       8.996  34.207   9.337  1.00  4.10           C
ATOM   3845  C   GLU A 216       7.871  35.245   9.416  1.00  4.04           C
ATOM   3846  O   GLU A 216       7.209  35.538   8.414  1.00  4.26           O
ATOM   3847  CB  GLU A 216      10.188  34.814   8.551  1.00  4.63           C
ATOM   3848  CG  GLU A 216      10.722  36.099   9.175  1.00  5.10           C
ATOM   3849  CD  GLU A 216      11.917  36.675   8.467  1.00  5.32           C
ATOM   3850  OE1 GLU A 216      12.905  35.982   8.266  1.00  7.71           O
ATOM   3851  OE2 GLU A 216      11.829  37.888   8.106  1.00  5.67           O
ATOM   3852  H   GLU A 216       8.191  33.074   7.868  1.00  5.41           H
ATOM   3853  HA  GLU A 216       9.296  33.977  10.263  1.00  4.92           H
ATOM   3854 1HB  GLU A 216      10.919  34.148   8.509  1.00  5.56           H
ATOM   3855 2HB  GLU A 216       9.898  35.003   7.623  1.00  5.56           H
ATOM   3856 1HG  GLU A 216       9.998  36.775   9.179  1.00  6.12           H
ATOM   3857 2HG  GLU A 216      10.967  35.917  10.116  1.00  6.12           H
ATOM   3858  N   VAL A 217       7.694  35.832  10.607  1.00  3.94           N
ATOM   3859  CA  VAL A 217       6.636  36.817  10.856  1.00  4.10           C
ATOM   3860  C   VAL A 217       6.569  37.812   9.703  1.00  4.01           C
ATOM   3861  O   VAL A 217       5.531  38.016   9.059  1.00  4.55           O
ATOM   3862  CB  VAL A 217       6.868  37.550  12.176  1.00  4.26           C
ATOM   3863  CG1 VAL A 217       5.831  38.682  12.339  1.00  4.96           C
ATOM   3864  CG2 VAL A 217       6.800  36.625  13.387  1.00  4.92           C
ATOM   3865  H   VAL A 217       8.235  35.617  11.268  1.00  4.73           H
ATOM   3866  HA  VAL A 217       5.761  36.336  10.911  1.00  4.92           H
ATOM   3867  HB  VAL A 217       7.778  37.962  12.149  1.00  5.11           H
ATOM   3868 1HG1 VAL A 217       5.986  39.147  13.188  1.00  7.44           H
ATOM   3869 2HG1 VAL A 217       4.928  38.301  12.335  1.00  7.44           H
ATOM   3870 3HG1 VAL A 217       5.922  39.316  11.597  1.00  7.44           H
ATOM   3871 1HG2 VAL A 217       6.954  37.144  14.204  1.00  7.38           H
ATOM   3872 2HG2 VAL A 217       7.488  35.931  13.306  1.00  7.38           H
ATOM   3873 3HG2 VAL A 217       5.916  36.205  13.428  1.00  7.38           H
ATOM   3874  N   GLY A 218       7.695  38.509   9.466  1.00  3.97           N
ATOM   3875  CA  GLY A 218       7.659  39.600   8.522  1.00  4.56           C
ATOM   3876  C   GLY A 218       7.394  39.158   7.104  1.00  4.33           C
ATOM   3877  O   GLY A 218       6.800  39.901   6.322  1.00  4.86           O
ATOM   3878  H   GLY A 218       8.443  38.303   9.881  1.00  4.76           H
ATOM   3879 1HA  GLY A 218       6.954  40.238   8.796  1.00  5.47           H
ATOM   3880 2HA  GLY A 218       8.526  40.078   8.551  1.00  5.47           H
ATOM   3881  N   HIS A 219       7.835  37.960   6.726  1.00  4.85           N
ATOM   3882  CA  HIS A 219       7.670  37.510   5.348  1.00  4.96           C
ATOM   3883  C   HIS A 219       6.192  37.316   4.996  1.00  4.77           C
ATOM   3884  O   HIS A 219       5.738  37.773   3.939  1.00  5.01           O
ATOM   3885  CB  HIS A 219       8.441  36.216   5.098  1.00  4.90           C
ATOM   3886  CG  HIS A 219       9.915  36.443   5.126  1.00  5.46           C
ATOM   3887  CD2 HIS A 219      10.644  37.586   5.338  1.00  7.93           C
ATOM   3888  ND1 HIS A 219      10.819  35.432   4.956  1.00  6.82           N
ATOM   3889  CE1 HIS A 219      12.042  36.035   5.081  1.00  9.46           C
ATOM   3890  NE2 HIS A 219      11.979  37.297   5.305  1.00 11.32           N
ATOM   3891  H   HIS A 219       8.229  37.436   7.313  1.00  5.82           H
ATOM   3892  HA  HIS A 219       8.043  38.215   4.745  1.00  5.95           H
ATOM   3893 1HB  HIS A 219       8.199  35.551   5.790  1.00  5.87           H
ATOM   3894 2HB  HIS A 219       8.184  35.847   4.216  1.00  5.87           H
ATOM   3895  HD1 HIS A 219      10.652  34.582   4.800  1.00  8.19           H
ATOM   3896  HD2 HIS A 219      10.276  38.449   5.485  1.00  9.52           H
ATOM   3897  HE1 HIS A 219      12.862  35.561   5.010  1.00 11.35           H
ATOM   3898  N   GLU A 220       5.427  36.647   5.862  1.00  4.89           N
ATOM   3899  CA  GLU A 220       4.015  36.483   5.557  1.00  4.91           C
ATOM   3900  C   GLU A 220       3.338  37.844   5.522  1.00  4.49           C
ATOM   3901  O   GLU A 220       2.410  38.087   4.730  1.00  5.03           O
ATOM   3902  CB  GLU A 220       3.322  35.525   6.500  1.00  5.87           C
ATOM   3903  CG  GLU A 220       3.878  34.113   6.547  1.00  6.15           C
ATOM   3904  CD  GLU A 220       3.872  33.384   5.235  1.00  6.16           C
ATOM   3905  OE1 GLU A 220       2.844  32.997   4.676  1.00  6.78           O
ATOM   3906  OE2 GLU A 220       5.033  33.050   4.803  1.00  7.76           O
ATOM   3907  H   GLU A 220       5.771  36.312   6.600  1.00  5.87           H
ATOM   3908  HA  GLU A 220       3.952  36.094   4.638  1.00  5.89           H
ATOM   3909 1HB  GLU A 220       3.363  35.905   7.413  1.00  7.04           H
ATOM   3910 2HB  GLU A 220       2.367  35.474   6.243  1.00  7.04           H
ATOM   3911 1HG  GLU A 220       4.810  34.153   6.880  1.00  7.38           H
ATOM   3912 2HG  GLU A 220       3.350  33.589   7.200  1.00  7.38           H
ATOM   3913  N   GLN A 221       3.780  38.762   6.400  1.00  4.57           N
ATOM   3914  CA  GLN A 221       3.204  40.106   6.440  1.00  4.64           C
ATOM   3915  C   GLN A 221       3.564  40.927   5.216  1.00  4.71           C
ATOM   3916  O   GLN A 221       2.842  41.879   4.888  1.00  5.49           O
ATOM   3917  CB  GLN A 221       3.591  40.768   7.766  1.00  4.98           C
ATOM   3918  CG  GLN A 221       2.921  40.108   8.944  1.00  5.24           C
ATOM   3919  CD  GLN A 221       3.325  40.592  10.307  1.00  5.18           C
ATOM   3920  NE2 GLN A 221       4.276  41.375  10.430  1.00  4.95           N
ATOM   3921  OE1 GLN A 221       2.670  40.116  11.348  1.00  7.46           O
ATOM   3922  H   GLN A 221       4.426  38.551   6.959  1.00  5.49           H
ATOM   3923  HA  GLN A 221       2.209  40.001   6.442  1.00  5.57           H
ATOM   3924 1HB  GLN A 221       4.573  40.718   7.881  1.00  5.98           H
ATOM   3925 2HB  GLN A 221       3.336  41.724   7.740  1.00  5.98           H
ATOM   3926 1HG  GLN A 221       1.943  40.230   8.850  1.00  6.29           H
ATOM   3927 2HG  GLN A 221       3.102  39.136   8.896  1.00  6.29           H
ATOM   3928 1HE2 GLN A 221       4.535  41.630  11.232  1.00  5.94           H
ATOM   3929 2HE2 GLN A 221       4.693  41.676   9.716  1.00  5.94           H
ATOM   3930  N   MET A 222       4.610  40.577   4.488  1.00  4.81           N
ATOM   3931  CA  MET A 222       4.926  41.220   3.184  1.00  4.97           C
ATOM   3932  C   MET A 222       3.924  40.884   2.103  1.00  5.02           C
ATOM   3933  O   MET A 222       3.897  41.524   1.040  1.00  6.18           O
ATOM   3934  CB  MET A 222       6.348  40.847   2.755  1.00  5.06           C
ATOM   3935  CG  MET A 222       7.428  41.471   3.601  1.00  5.11           C
ATOM   3936  SD  MET A 222       9.066  40.777   3.244  1.00  5.72           S
ATOM   3937  CE  MET A 222       9.360  41.505   1.607  1.00  6.45           C
ATOM   3938  H   MET A 222       5.139  39.939   4.785  1.00  5.78           H
ATOM   3939  HA  MET A 222       4.902  42.210   3.321  1.00  5.97           H
ATOM   3940 1HB  MET A 222       6.443  39.862   2.793  1.00  6.07           H
ATOM   3941 2HB  MET A 222       6.479  41.125   1.814  1.00  6.07           H
ATOM   3942 1HG  MET A 222       7.446  42.447   3.436  1.00  6.14           H
ATOM   3943 2HG  MET A 222       7.216  41.328   4.557  1.00  6.14           H
ATOM   3944 1HE  MET A 222      10.232  41.211   1.271  1.00  9.68           H
ATOM   3945 2HE  MET A 222       9.350  42.483   1.678  1.00  9.68           H
ATOM   3946 3HE  MET A 222       8.657  41.215   0.989  1.00  9.68           H
ATOM   3947  N   ALA A 223       3.082  39.882   2.333  1.00  4.98           N
ATOM   3948  CA  ALA A 223       1.940  39.555   1.478  1.00  5.49           C
ATOM   3949  C   ALA A 223       0.619  40.008   2.137  1.00  5.18           C
ATOM   3950  O   ALA A 223      -0.464  39.657   1.625  1.00  6.32           O
ATOM   3951  CB  ALA A 223       1.942  38.113   1.108  1.00  6.23           C
ATOM   3952  H   ALA A 223       3.219  39.383   3.045  1.00  5.97           H
ATOM   3953  HA  ALA A 223       2.044  40.078   0.632  1.00  6.59           H
ATOM   3954 1HB  ALA A 223       2.801  37.883   0.697  1.00  9.34           H
ATOM   3955 2HB  ALA A 223       1.218  37.939   0.472  1.00  9.34           H
ATOM   3956 3HB  ALA A 223       1.808  37.570   1.913  1.00  9.34           H
ATOM   3957  N   GLY A 224       0.698  40.736   3.255  1.00  4.98           N
ATOM   3958  CA  GLY A 224      -0.485  41.182   3.949  1.00  5.25           C
ATOM   3959  C   GLY A 224      -1.247  40.074   4.626  1.00  4.80           C
ATOM   3960  O   GLY A 224      -2.419  40.255   4.939  1.00  6.07           O
ATOM   3961  H   GLY A 224       1.489  40.949   3.575  1.00  5.98           H
ATOM   3962 1HA  GLY A 224      -0.223  41.851   4.630  1.00  6.30           H
ATOM   3963 2HA  GLY A 224      -1.085  41.631   3.301  1.00  6.30           H
ATOM   3964  N   LEU A 225      -0.614  38.915   4.851  1.00  4.49           N
ATOM   3965  CA  LEU A 225      -1.280  37.781   5.426  1.00  4.56           C
ATOM   3966  C   LEU A 225      -1.251  37.827   6.939  1.00  4.44           C
ATOM   3967  O   LEU A 225      -0.463  38.571   7.576  1.00  5.42           O
ATOM   3968  CB  LEU A 225      -0.666  36.483   4.893  1.00  5.10           C
ATOM   3969  CG  LEU A 225      -0.780  36.303   3.370  1.00  5.83           C
ATOM   3970  CD1 LEU A 225      -0.083  35.025   2.981  1.00  8.50           C
ATOM   3971  CD2 LEU A 225      -2.218  36.332   2.873  1.00  7.49           C
ATOM   3972  H   LEU A 225       0.238  38.847   4.640  1.00  5.38           H
ATOM   3973  HA  LEU A 225      -2.237  37.809   5.137  1.00  5.48           H
ATOM   3974 1HB  LEU A 225       0.291  36.460   5.143  1.00  6.11           H
ATOM   3975 2HB  LEU A 225      -1.110  35.718   5.336  1.00  6.11           H
ATOM   3976  HG  LEU A 225      -0.292  37.060   2.936  1.00  7.00           H
ATOM   3977 1HD1 LEU A 225       0.838  35.040   3.317  1.00 12.75           H
ATOM   3978 2HD1 LEU A 225      -0.073  34.942   2.005  1.00 12.75           H
ATOM   3979 3HD1 LEU A 225      -0.559  34.261   3.369  1.00 12.75           H
ATOM   3980 1HD2 LEU A 225      -2.637  37.178   3.135  1.00 11.24           H
ATOM   3981 2HD2 LEU A 225      -2.715  35.585   3.267  1.00 11.24           H
ATOM   3982 3HD2 LEU A 225      -2.228  36.252   1.896  1.00 11.24           H
ATOM   3983  N   ASN A 226      -2.112  37.015   7.555  1.00  4.26           N
ATOM   3984  CA  ASN A 226      -2.194  36.875   9.000  1.00  4.40           C
ATOM   3985  C   ASN A 226      -1.213  35.791   9.430  1.00  4.06           C
ATOM   3986  O   ASN A 226      -1.394  34.594   9.097  1.00  4.40           O
ATOM   3987  CB  ASN A 226      -3.649  36.543   9.366  1.00  4.62           C
ATOM   3988  CG  ASN A 226      -3.869  36.417  10.836  1.00  4.75           C
ATOM   3989  ND2 ASN A 226      -4.918  36.997  11.345  1.00  6.01           N
ATOM   3990  OD1 ASN A 226      -3.081  35.757  11.529  1.00  5.44           O
ATOM   3991  H   ASN A 226      -2.660  36.537   7.060  1.00  5.11           H
ATOM   3992  HA  ASN A 226      -1.937  37.741   9.429  1.00  5.27           H
ATOM   3993 1HB  ASN A 226      -4.240  37.255   9.012  1.00  5.54           H
ATOM   3994 2HB  ASN A 226      -3.905  35.693   8.928  1.00  5.54           H
ATOM   3995 1HD2 ASN A 226      -5.084  36.928  12.207  1.00  7.21           H
ATOM   3996 2HD2 ASN A 226      -5.459  37.459  10.829  1.00  7.21           H
ATOM   3997  N   PHE A 227      -0.142  36.203  10.105  1.00  4.02           N
ATOM   3998  CA  PHE A 227       0.900  35.237  10.461  1.00  4.02           C
ATOM   3999  C   PHE A 227       0.386  34.200  11.434  1.00  4.25           C
ATOM   4000  O   PHE A 227       0.603  32.990  11.177  1.00  4.58           O
ATOM   4001  CB  PHE A 227       2.160  35.964  10.925  1.00  4.34           C
ATOM   4002  CG  PHE A 227       3.313  35.028  11.152  1.00  4.07           C
ATOM   4003  CD1 PHE A 227       3.975  34.458  10.076  1.00  4.54           C
ATOM   4004  CD2 PHE A 227       3.785  34.725  12.422  1.00  4.40           C
ATOM   4005  CE1 PHE A 227       5.067  33.658  10.229  1.00  4.63           C
ATOM   4006  CE2 PHE A 227       4.895  33.910  12.581  1.00  4.57           C
ATOM   4007  CZ  PHE A 227       5.548  33.386  11.486  1.00  4.63           C
ATOM   4008  H   PHE A 227      -0.060  37.048  10.335  1.00  4.82           H
ATOM   4009  HA  PHE A 227       1.141  34.750   9.621  1.00  4.82           H
ATOM   4010 1HB  PHE A 227       2.417  36.635  10.244  1.00  5.21           H
ATOM   4011 2HB  PHE A 227       1.964  36.447  11.767  1.00  5.21           H
ATOM   4012  HD1 PHE A 227       3.654  34.631   9.199  1.00  5.45           H
ATOM   4013  HD2 PHE A 227       3.345  35.079  13.186  1.00  5.28           H
ATOM   4014  HE1 PHE A 227       5.495  33.288   9.466  1.00  5.56           H
ATOM   4015  HE2 PHE A 227       5.209  33.711  13.455  1.00  5.49           H
ATOM   4016  HZ  PHE A 227       6.320  32.844  11.599  1.00  5.55           H
ATOM   4017  N   PRO A 228      -0.309  34.551  12.520  1.00  4.37           N
ATOM   4018  CA  PRO A 228      -0.899  33.491  13.360  1.00  5.04           C
ATOM   4019  C   PRO A 228      -1.748  32.485  12.585  1.00  4.78           C
ATOM   4020  O   PRO A 228      -1.706  31.300  12.890  1.00  5.01           O
ATOM   4021  CB  PRO A 228      -1.702  34.290  14.402  1.00  6.02           C
ATOM   4022  CG  PRO A 228      -0.916  35.590  14.538  1.00  6.33           C
ATOM   4023  CD  PRO A 228      -0.473  35.884  13.124  1.00  5.04           C
ATOM   4024  HA  PRO A 228      -0.163  33.001  13.826  1.00  6.05           H
ATOM   4025 1HB  PRO A 228      -2.624  34.463  14.084  1.00  7.22           H
ATOM   4026 2HB  PRO A 228      -1.744  33.807  15.265  1.00  7.22           H
ATOM   4027 1HG  PRO A 228      -1.488  36.317  14.889  1.00  7.60           H
ATOM   4028 2HG  PRO A 228      -0.137  35.473  15.138  1.00  7.60           H
ATOM   4029 1HD  PRO A 228      -1.157  36.411  12.641  1.00  6.05           H
ATOM   4030 2HD  PRO A 228       0.382  36.383  13.118  1.00  6.05           H
ATOM   4031  N   HIS A 229      -2.548  32.946  11.619  1.00  4.48           N
ATOM   4032  CA  HIS A 229      -3.348  31.992  10.860  1.00  4.59           C
ATOM   4033  C   HIS A 229      -2.480  31.025  10.070  1.00  4.36           C
ATOM   4034  O   HIS A 229      -2.756  29.829   9.986  1.00  4.99           O
ATOM   4035  CB  HIS A 229      -4.303  32.710   9.884  1.00  4.95           C
ATOM   4036  CG  HIS A 229      -5.466  33.393  10.534  1.00  5.49           C
ATOM   4037  CD2 HIS A 229      -5.773  33.626  11.855  1.00  6.01           C
ATOM   4038  ND1 HIS A 229      -6.517  33.843   9.757  1.00  6.42           N
ATOM   4039  CE1 HIS A 229      -7.393  34.335  10.632  1.00  7.17           C
ATOM   4040  NE2 HIS A 229      -6.994  34.222  11.873  1.00  6.80           N
ATOM   4041  H   HIS A 229      -2.591  33.808  11.445  1.00  5.37           H
ATOM   4042  HA  HIS A 229      -3.900  31.463  11.505  1.00  5.51           H
ATOM   4043 1HB  HIS A 229      -3.786  33.383   9.375  1.00  5.93           H
ATOM   4044 2HB  HIS A 229      -4.649  32.046   9.236  1.00  5.93           H
ATOM   4045  HD1 HIS A 229      -6.591  33.811   8.881  1.00  7.70           H
ATOM   4046  HD2 HIS A 229      -5.235  33.412  12.608  1.00  7.22           H
ATOM   4047  HE1 HIS A 229      -8.221  34.726  10.381  1.00  8.61           H
ATOM   4048  N   GLY A 230      -1.413  31.544   9.427  1.00  4.45           N
ATOM   4049  CA  GLY A 230      -0.534  30.680   8.665  1.00  4.75           C
ATOM   4050  C   GLY A 230       0.211  29.678   9.553  1.00  4.32           C
ATOM   4051  O   GLY A 230       0.391  28.528   9.176  1.00  5.00           O
ATOM   4052  H   GLY A 230      -1.251  32.408   9.470  1.00  5.34           H
ATOM   4053 1HA  GLY A 230      -1.068  30.184   7.994  1.00  5.70           H
ATOM   4054 2HA  GLY A 230       0.125  31.235   8.178  1.00  5.70           H
ATOM   4055  N   ILE A 231       0.626  30.127  10.736  1.00  4.32           N
ATOM   4056  CA  ILE A 231       1.227  29.206  11.702  1.00  4.43           C
ATOM   4057  C   ILE A 231       0.226  28.152  12.133  1.00  4.35           C
ATOM   4058  O   ILE A 231       0.596  26.975  12.273  1.00  4.83           O
ATOM   4059  CB  ILE A 231       1.790  29.996  12.893  1.00  4.74           C
ATOM   4060  CG1 ILE A 231       2.934  30.929  12.413  1.00  4.86           C
ATOM   4061  CG2 ILE A 231       2.257  29.077  13.999  1.00  5.87           C
ATOM   4062  CD1 ILE A 231       4.012  30.239  11.635  1.00  6.80           C
ATOM   4063  H   ILE A 231       0.538  30.979  10.938  1.00  5.19           H
ATOM   4064  HA  ILE A 231       1.989  28.741  11.252  1.00  5.31           H
ATOM   4065  HB  ILE A 231       1.057  30.569  13.257  1.00  5.69           H
ATOM   4066 1HG1 ILE A 231       2.544  31.643  11.850  1.00  5.83           H
ATOM   4067 2HG1 ILE A 231       3.342  31.361  13.205  1.00  5.83           H
ATOM   4068 1HG2 ILE A 231       2.611  29.612  14.740  1.00  8.81           H
ATOM   4069 2HG2 ILE A 231       2.961  28.486  13.658  1.00  8.81           H
ATOM   4070 3HG2 ILE A 231       1.503  28.537  14.316  1.00  8.81           H
ATOM   4071 1HD1 ILE A 231       4.693  30.892  11.371  1.00 10.19           H
ATOM   4072 2HD1 ILE A 231       3.624  29.828  10.834  1.00 10.19           H
ATOM   4073 3HD1 ILE A 231       4.423  29.544  12.191  1.00 10.19           H
ATOM   4074  N   ALA A 232      -1.035  28.535  12.330  1.00  4.54           N
ATOM   4075  CA  ALA A 232      -2.052  27.540  12.657  1.00  4.75           C
ATOM   4076  C   ALA A 232      -2.162  26.495  11.570  1.00  4.42           C
ATOM   4077  O   ALA A 232      -2.281  25.297  11.861  1.00  5.03           O
ATOM   4078  CB  ALA A 232      -3.384  28.198  12.926  1.00  5.08           C
ATOM   4079  H   ALA A 232      -1.254  29.384  12.262  1.00  5.45           H
ATOM   4080  HA  ALA A 232      -1.766  27.078  13.496  1.00  5.70           H
ATOM   4081 1HB  ALA A 232      -3.280  28.869  13.633  1.00  7.62           H
ATOM   4082 2HB  ALA A 232      -4.031  27.520  13.212  1.00  7.62           H
ATOM   4083 3HB  ALA A 232      -3.705  28.632  12.109  1.00  7.62           H
ATOM   4084  N   GLN A 233      -2.150  26.906  10.281  1.00  4.54           N
ATOM   4085  CA  GLN A 233      -2.227  25.928   9.217  1.00  4.62           C
ATOM   4086  C   GLN A 233      -0.986  25.015   9.203  1.00  4.81           C
ATOM   4087  O   GLN A 233      -1.106  23.809   8.987  1.00  5.36           O
ATOM   4088  CB  GLN A 233      -2.466  26.593   7.865  1.00  4.63           C
ATOM   4089  CG  GLN A 233      -2.670  25.537   6.793  1.00  4.81           C
ATOM   4090  CD  GLN A 233      -3.201  26.054   5.464  1.00  5.01           C
ATOM   4091  NE2 GLN A 233      -3.174  25.145   4.477  1.00  5.58           N
ATOM   4092  OE1 GLN A 233      -3.615  27.193   5.308  1.00  5.54           O
ATOM   4093  H   GLN A 233      -2.096  27.764  10.091  1.00  5.45           H
ATOM   4094  HA  GLN A 233      -3.019  25.348   9.406  1.00  5.54           H
ATOM   4095 1HB  GLN A 233      -3.267  27.173   7.917  1.00  5.56           H
ATOM   4096 2HB  GLN A 233      -1.689  27.159   7.631  1.00  5.56           H
ATOM   4097 1HG  GLN A 233      -1.805  25.085   6.630  1.00  5.77           H
ATOM   4098 2HG  GLN A 233      -3.301  24.857   7.139  1.00  5.77           H
ATOM   4099 1HE2 GLN A 233      -3.463  25.360   3.674  1.00  6.69           H
ATOM   4100 2HE2 GLN A 233      -2.867  24.335   4.632  1.00  6.69           H
ATOM   4101  N   ALA A 234       0.197  25.572   9.439  1.00  4.66           N
ATOM   4102  CA  ALA A 234       1.405  24.757   9.516  1.00  5.03           C
ATOM   4103  C   ALA A 234       1.323  23.763  10.657  1.00  4.97           C
ATOM   4104  O   ALA A 234       1.702  22.596  10.504  1.00  5.93           O
ATOM   4105  CB  ALA A 234       2.623  25.664   9.654  1.00  5.68           C
ATOM   4106  H   ALA A 234       0.252  26.443   9.551  1.00  5.59           H
ATOM   4107  HA  ALA A 234       1.492  24.245   8.662  1.00  6.03           H
ATOM   4108 1HB  ALA A 234       2.647  26.295   8.905  1.00  8.52           H
ATOM   4109 2HB  ALA A 234       3.438  25.120   9.650  1.00  8.52           H
ATOM   4110 3HB  ALA A 234       2.567  26.161  10.497  1.00  8.52           H
ATOM   4111  N   LEU A 235       0.862  24.206  11.841  1.00  4.83           N
ATOM   4112  CA  LEU A 235       0.696  23.291  12.967  1.00  5.61           C
ATOM   4113  C   LEU A 235      -0.335  22.220  12.662  1.00  5.78           C
ATOM   4114  O   LEU A 235      -0.159  21.041  12.996  1.00  6.85           O
ATOM   4115  CB  LEU A 235       0.251  24.094  14.206  1.00  5.80           C
ATOM   4116  CG  LEU A 235       1.320  24.922  14.885  1.00  6.23           C
ATOM   4117  CD1 LEU A 235       0.677  25.927  15.814  1.00  7.45           C
ATOM   4118  CD2 LEU A 235       2.302  24.030  15.644  1.00  7.27           C
ATOM   4119  H   LEU A 235       0.658  25.057  11.938  1.00  5.79           H
ATOM   4120  HA  LEU A 235       1.573  22.852  13.161  1.00  6.73           H
ATOM   4121 1HB  LEU A 235      -0.484  24.699  13.935  1.00  6.96           H
ATOM   4122 2HB  LEU A 235      -0.118  23.459  14.870  1.00  6.96           H
ATOM   4123  HG  LEU A 235       1.827  25.421  14.182  1.00  7.47           H
ATOM   4124 1HD1 LEU A 235       1.374  26.459  16.252  1.00 11.18           H
ATOM   4125 2HD1 LEU A 235       0.152  25.454  16.493  1.00 11.18           H
ATOM   4126 3HD1 LEU A 235       0.090  26.518  15.299  1.00 11.18           H
ATOM   4127 1HD2 LEU A 235       2.983  24.586  16.076  1.00 10.91           H
ATOM   4128 2HD2 LEU A 235       2.734  23.413  15.017  1.00 10.91           H
ATOM   4129 3HD2 LEU A 235       1.818  23.518  16.325  1.00 10.91           H
ATOM   4130  N   TRP A 236      -1.421  22.598  12.009  1.00  5.93           N
ATOM   4131  CA  TRP A 236      -2.490  21.651  11.638  1.00  6.34           C
ATOM   4132  C   TRP A 236      -1.930  20.557  10.723  1.00  6.72           C
ATOM   4133  O   TRP A 236      -2.325  19.401  10.824  1.00  8.56           O
ATOM   4134  CB  TRP A 236      -3.606  22.423  10.970  1.00  6.23           C
ATOM   4135  CG  TRP A 236      -4.800  21.643  10.587  1.00  6.00           C
ATOM   4136  CD1 TRP A 236      -5.791  21.200  11.431  1.00  6.82           C
ATOM   4137  CD2 TRP A 236      -5.169  21.213   9.278  1.00  6.16           C
ATOM   4138  CE2 TRP A 236      -6.395  20.532   9.405  1.00  6.59           C
ATOM   4139  CE3 TRP A 236      -4.608  21.394   8.011  1.00  7.80           C
ATOM   4140  NE1 TRP A 236      -6.729  20.520  10.704  1.00  7.36           N
ATOM   4141  CZ2 TRP A 236      -7.067  19.986   8.297  1.00  8.02           C
ATOM   4142  CZ3 TRP A 236      -5.275  20.854   6.941  1.00  9.14           C
ATOM   4143  CH2 TRP A 236      -6.490  20.178   7.101  1.00  9.53           C
ATOM   4144  H   TRP A 236      -1.509  23.445  11.788  1.00  7.12           H
ATOM   4145  HA  TRP A 236      -2.845  21.225  12.469  1.00  7.61           H
ATOM   4146 1HB  TRP A 236      -3.892  23.147  11.582  1.00  7.48           H
ATOM   4147 2HB  TRP A 236      -3.242  22.852  10.155  1.00  7.48           H
ATOM   4148  HD1 TRP A 236      -5.820  21.344  12.369  1.00  8.18           H
ATOM   4149  HE1 TRP A 236      -7.444  20.133  11.039  1.00  8.83           H
ATOM   4150  HE3 TRP A 236      -3.796  21.873   7.895  1.00  9.36           H
ATOM   4151  HZ2 TRP A 236      -7.883  19.509   8.390  1.00  9.62           H
ATOM   4152  HZ3 TRP A 236      -4.903  20.940   6.071  1.00 10.96           H
ATOM   4153  HH2 TRP A 236      -6.926  19.840   6.328  1.00 11.44           H
ATOM   4154  N   ALA A 237      -1.006  20.938   9.840  1.00  6.93           N
ATOM   4155  CA  ALA A 237      -0.360  20.001   8.922  1.00  7.87           C
ATOM   4156  C   ALA A 237       0.779  19.195   9.579  1.00  7.60           C
ATOM   4157  O   ALA A 237       1.309  18.308   8.948  1.00  9.49           O
ATOM   4158  CB  ALA A 237       0.183  20.799   7.743  1.00  9.28           C
ATOM   4159  H   ALA A 237      -0.775  21.787   9.809  1.00  8.32           H
ATOM   4160  HA  ALA A 237      -1.049  19.361   8.583  1.00  9.45           H
ATOM   4161 1HB  ALA A 237      -0.544  21.311   7.332  1.00 13.92           H
ATOM   4162 2HB  ALA A 237       0.565  20.185   7.081  1.00 13.92           H
ATOM   4163 3HB  ALA A 237       0.878  21.414   8.057  1.00 13.92           H
ATOM   4164  N   GLY A 238       1.175  19.521  10.807  1.00  7.21           N
ATOM   4165  CA  GLY A 238       2.299  18.863  11.429  1.00  7.75           C
ATOM   4166  C   GLY A 238       3.627  19.262  10.893  1.00  6.74           C
ATOM   4167  O   GLY A 238       4.581  18.463  10.915  1.00  8.58           O
ATOM   4168  H   GLY A 238       0.743  20.148  11.248  1.00  8.66           H
ATOM   4169 1HA  GLY A 238       2.280  19.055  12.400  1.00  9.30           H
ATOM   4170 2HA  GLY A 238       2.195  17.885  11.317  1.00  9.30           H
ATOM   4171  N   LYS A 239       3.758  20.494  10.418  1.00  6.07           N
ATOM   4172  CA  LYS A 239       4.915  20.933   9.637  1.00  5.95           C
ATOM   4173  C   LYS A 239       5.632  22.139  10.188  1.00  5.63           C
ATOM   4174  O   LYS A 239       6.509  22.690   9.516  1.00  6.37           O
ATOM   4175  CB  LYS A 239       4.492  21.199   8.185  1.00  7.43           C
ATOM   4176  CG  LYS A 239       4.024  20.028   7.448  1.00  9.35           C
ATOM   4177  CD  LYS A 239       5.073  19.005   7.336  1.00 10.25           C
ATOM   4178  CE  LYS A 239       4.723  17.922   6.220  1.00 12.05           C
ATOM   4179  NZ  LYS A 239       5.812  16.960   6.144  1.00  9.92           N
ATOM   4180  H   LYS A 239       3.117  21.075  10.579  1.00  7.28           H
ATOM   4181  HA  LYS A 239       5.570  20.178   9.623  1.00  7.14           H
ATOM   4182 1HB  LYS A 239       3.769  21.876   8.188  1.00  8.91           H
ATOM   4183 2HB  LYS A 239       5.262  21.588   7.700  1.00  8.91           H
ATOM   4184 1HG  LYS A 239       3.239  19.642   7.911  1.00 11.22           H
ATOM   4185 2HG  LYS A 239       3.739  20.304   6.542  1.00 11.22           H
ATOM   4186 1HD  LYS A 239       5.932  19.442   7.110  1.00 12.29           H
ATOM   4187 2HD  LYS A 239       5.182  18.552   8.209  1.00 12.29           H
ATOM   4188 1HE  LYS A 239       3.879  17.459   6.452  1.00 14.46           H
ATOM   4189 2HE  LYS A 239       4.604  18.366   5.344  1.00 14.46           H
ATOM   4190 1HZ  LYS A 239       5.623  16.338   5.507  1.00 14.88           H
ATOM   4191 2HZ  LYS A 239       5.910  16.548   6.950  1.00 14.88           H
ATOM   4192 3HZ  LYS A 239       6.583  17.391   5.928  1.00 14.88           H
ATOM   4193  N   LEU A 240       5.334  22.570  11.426  1.00  5.92           N
ATOM   4194  CA  LEU A 240       6.054  23.703  12.003  1.00  6.04           C
ATOM   4195  C   LEU A 240       7.336  23.211  12.641  1.00  6.32           C
ATOM   4196  O   LEU A 240       7.432  22.935  13.855  1.00  8.36           O
ATOM   4197  CB  LEU A 240       5.225  24.481  13.014  1.00  5.92           C
ATOM   4198  CG  LEU A 240       5.866  25.786  13.440  1.00  6.09           C
ATOM   4199  CD1 LEU A 240       5.908  26.794  12.301  1.00  6.95           C
ATOM   4200  CD2 LEU A 240       5.167  26.379  14.649  1.00  7.08           C
ATOM   4201  H   LEU A 240       4.703  22.169  11.890  1.00  7.10           H
ATOM   4202  HA  LEU A 240       6.298  24.326  11.259  1.00  7.25           H
ATOM   4203 1HB  LEU A 240       4.337  24.673  12.620  1.00  7.10           H
ATOM   4204 2HB  LEU A 240       5.084  23.916  13.815  1.00  7.10           H
ATOM   4205  HG  LEU A 240       6.810  25.588  13.704  1.00  7.31           H
ATOM   4206 1HD1 LEU A 240       6.330  27.622  12.612  1.00 10.43           H
ATOM   4207 2HD1 LEU A 240       4.995  26.985  12.000  1.00 10.43           H
ATOM   4208 3HD1 LEU A 240       6.427  26.424  11.556  1.00 10.43           H
ATOM   4209 1HD2 LEU A 240       5.604  27.220  14.899  1.00 10.62           H
ATOM   4210 2HD2 LEU A 240       5.218  25.749  15.398  1.00 10.62           H
ATOM   4211 3HD2 LEU A 240       4.227  26.551  14.431  1.00 10.62           H
ATOM   4212  N   PHE A 241       8.386  23.057  11.810  1.00  6.53           N
ATOM   4213  CA  PHE A 241       9.628  22.486  12.255  1.00  7.49           C
ATOM   4214  C   PHE A 241      10.503  23.508  12.977  1.00  7.94           C
ATOM   4215  O   PHE A 241      11.410  23.132  13.744  1.00 11.67           O
ATOM   4216  CB  PHE A 241      10.378  21.844  11.086  1.00  8.48           C
ATOM   4217  CG  PHE A 241       9.803  20.579  10.511  1.00  7.23           C
ATOM   4218  CD1 PHE A 241       8.594  20.018  10.919  1.00  7.34           C
ATOM   4219  CD2 PHE A 241      10.536  19.898   9.581  1.00  8.35           C
ATOM   4220  CE1 PHE A 241       8.122  18.843  10.366  1.00  7.64           C
ATOM   4221  CE2 PHE A 241      10.051  18.727   9.000  1.00  8.48           C
ATOM   4222  CZ  PHE A 241       8.872  18.205   9.403  1.00  8.54           C
ATOM   4223  H   PHE A 241       8.309  23.314  10.972  1.00  7.83           H
ATOM   4224  HA  PHE A 241       9.410  21.760  12.909  1.00  8.99           H
ATOM   4225 1HB  PHE A 241      10.437  22.512  10.357  1.00 10.18           H
ATOM   4226 2HB  PHE A 241      11.302  21.651  11.384  1.00 10.18           H
ATOM   4227  HD1 PHE A 241       8.083  20.454  11.591  1.00  8.81           H
ATOM   4228  HD2 PHE A 241      11.390  20.228   9.326  1.00 10.02           H
ATOM   4229  HE1 PHE A 241       7.291  18.479  10.648  1.00  9.17           H
ATOM   4230  HE2 PHE A 241      10.552  18.294   8.318  1.00 10.18           H
ATOM   4231  HZ  PHE A 241       8.558  17.394   9.019  1.00 10.24           H
ATOM   4232  N   HIS A 242      10.301  24.769  12.683  1.00  6.67           N
ATOM   4233  CA  HIS A 242      11.122  25.871  13.188  1.00  6.30           C
ATOM   4234  C   HIS A 242      10.318  27.141  12.906  1.00  5.60           C
ATOM   4235  O   HIS A 242       9.331  27.107  12.143  1.00  6.15           O
ATOM   4236  CB  HIS A 242      12.477  25.839  12.499  1.00  7.17           C
ATOM   4237  CG  HIS A 242      13.549  26.648  13.104  1.00  6.61           C
ATOM   4238  CD2 HIS A 242      14.510  26.335  14.024  1.00  7.25           C
ATOM   4239  ND1 HIS A 242      13.786  27.983  12.806  1.00  7.15           N
ATOM   4240  CE1 HIS A 242      14.851  28.369  13.535  1.00  7.31           C
ATOM   4241  NE2 HIS A 242      15.310  27.412  14.299  1.00  7.67           N
ATOM   4242  H   HIS A 242       9.630  24.966  12.148  1.00  8.01           H
ATOM   4243  HA  HIS A 242      11.247  25.768  14.175  1.00  7.56           H
ATOM   4244 1HB  HIS A 242      12.783  24.898  12.466  1.00  8.61           H
ATOM   4245 2HB  HIS A 242      12.354  26.141  11.564  1.00  8.61           H
ATOM   4246  HD1 HIS A 242      13.328  28.483  12.245  1.00  8.58           H
ATOM   4247  HD2 HIS A 242      14.610  25.479  14.424  1.00  8.70           H
ATOM   4248  HE1 HIS A 242      15.226  29.241  13.499  1.00  8.77           H
ATOM   4249  N   ILE A 243      10.675  28.254  13.521  1.00  5.64           N
ATOM   4250  CA  ILE A 243       9.992  29.509  13.263  1.00  5.10           C
ATOM   4251  C   ILE A 243      10.985  30.644  13.433  1.00  5.44           C
ATOM   4252  O   ILE A 243      11.849  30.562  14.299  1.00  7.15           O
ATOM   4253  CB  ILE A 243       8.766  29.666  14.191  1.00  5.70           C
ATOM   4254  CG1 ILE A 243       7.800  30.751  13.661  1.00  5.51           C
ATOM   4255  CG2 ILE A 243       9.109  29.885  15.639  1.00  7.39           C
ATOM   4256  CD1 ILE A 243       6.466  30.765  14.404  1.00  6.70           C
ATOM   4257  H   ILE A 243      11.339  28.235  14.099  1.00  6.77           H
ATOM   4258  HA  ILE A 243       9.674  29.506  12.315  1.00  6.12           H
ATOM   4259  HB  ILE A 243       8.268  28.800  14.148  1.00  6.84           H
ATOM   4260 1HG1 ILE A 243       8.230  31.638  13.751  1.00  6.61           H
ATOM   4261 2HG1 ILE A 243       7.632  30.592  12.699  1.00  6.61           H
ATOM   4262 1HG2 ILE A 243       9.718  29.179  15.941  1.00 11.08           H
ATOM   4263 2HG2 ILE A 243       8.290  29.861  16.176  1.00 11.08           H
ATOM   4264 3HG2 ILE A 243       9.543  30.757  15.744  1.00 11.08           H
ATOM   4265 1HD1 ILE A 243       5.893  31.468  14.033  1.00 10.05           H
ATOM   4266 2HD1 ILE A 243       6.624  30.941  15.355  1.00 10.05           H
ATOM   4267 3HD1 ILE A 243       6.026  29.896  14.301  1.00 10.05           H
ATOM   4268  N   ASP A 244      10.785  31.707  12.645  1.00  4.89           N
ATOM   4269  CA  ASP A 244      11.546  32.920  12.710  1.00  4.95           C
ATOM   4270  C   ASP A 244      10.664  34.067  13.189  1.00  4.71           C
ATOM   4271  O   ASP A 244       9.645  34.402  12.581  1.00  5.64           O
ATOM   4272  CB  ASP A 244      12.137  33.307  11.359  1.00  5.66           C
ATOM   4273  CG  ASP A 244      13.331  32.499  10.914  1.00  6.71           C
ATOM   4274  OD1 ASP A 244      13.817  31.619  11.659  1.00  8.77           O
ATOM   4275  OD2 ASP A 244      13.785  32.732   9.802  1.00  9.73           O
ATOM   4276  H   ASP A 244      10.143  31.658  12.045  1.00  5.87           H
ATOM   4277  HA  ASP A 244      12.293  32.795  13.363  1.00  5.94           H
ATOM   4278 1HB  ASP A 244      11.428  33.221  10.673  1.00  6.79           H
ATOM   4279 2HB  ASP A 244      12.401  34.260  11.396  1.00  6.79           H
ATOM   4280  N   LEU A 245      11.098  34.670  14.285  1.00  4.70           N
ATOM   4281  CA  LEU A 245      10.377  35.714  14.981  1.00  4.76           C
ATOM   4282  C   LEU A 245      11.046  37.063  14.752  1.00  4.77           C
ATOM   4283  O   LEU A 245      12.250  37.216  14.923  1.00  5.69           O
ATOM   4284  CB  LEU A 245      10.357  35.388  16.491  1.00  5.35           C
ATOM   4285  CG  LEU A 245       9.810  34.011  16.870  1.00  5.90           C
ATOM   4286  CD1 LEU A 245      10.041  33.730  18.350  1.00  8.22           C
ATOM   4287  CD2 LEU A 245       8.358  33.920  16.501  1.00  8.11           C
ATOM   4288  H   LEU A 245      11.876  34.420  14.611  1.00  5.64           H
ATOM   4289  HA  LEU A 245       9.438  35.749  14.640  1.00  5.71           H
ATOM   4290 1HB  LEU A 245      11.282  35.460  16.838  1.00  6.43           H
ATOM   4291 2HB  LEU A 245       9.814  36.076  16.951  1.00  6.43           H
ATOM   4292  HG  LEU A 245      10.307  33.323  16.342  1.00  7.08           H
ATOM   4293 1HD1 LEU A 245      10.998  33.800  18.550  1.00 12.33           H
ATOM   4294 2HD1 LEU A 245       9.728  32.826  18.564  1.00 12.33           H
ATOM   4295 3HD1 LEU A 245       9.546  34.383  18.888  1.00 12.33           H
ATOM   4296 1HD2 LEU A 245       8.251  34.108  15.545  1.00 12.17           H
ATOM   4297 2HD2 LEU A 245       7.847  34.574  17.022  1.00 12.17           H
ATOM   4298 3HD2 LEU A 245       8.027  33.018  16.695  1.00 12.17           H
ATOM   4299  N   ASN A 246      10.236  38.059  14.402  1.00  4.35           N
ATOM   4300  CA  ASN A 246      10.682  39.423  14.168  1.00  4.42           C
ATOM   4301  C   ASN A 246       9.440  40.297  14.032  1.00  4.12           C
ATOM   4302  O   ASN A 246       8.333  39.866  14.360  1.00  4.58           O
ATOM   4303  CB  ASN A 246      11.630  39.503  12.975  1.00  4.29           C
ATOM   4304  CG  ASN A 246      10.957  39.205  11.646  1.00  4.06           C
ATOM   4305  ND2 ASN A 246      11.794  39.126  10.637  1.00  5.08           N
ATOM   4306  OD1 ASN A 246       9.744  39.089  11.523  1.00  4.65           O
ATOM   4307  H   ASN A 246       9.379  37.881  14.307  1.00  5.23           H
ATOM   4308  HA  ASN A 246      11.183  39.726  14.979  1.00  5.30           H
ATOM   4309 1HB  ASN A 246      12.023  40.411  12.939  1.00  5.14           H
ATOM   4310 2HB  ASN A 246      12.370  38.860  13.111  1.00  5.14           H
ATOM   4311 1HD2 ASN A 246      11.491  38.983   9.824  1.00  6.09           H
ATOM   4312 2HD2 ASN A 246      12.659  39.215  10.775  1.00  6.09           H
ATOM   4313  N   GLY A 247       9.651  41.522  13.584  1.00  4.66           N
ATOM   4314  CA  GLY A 247       8.578  42.477  13.366  1.00  4.78           C
ATOM   4315  C   GLY A 247       8.673  43.128  12.003  1.00  4.59           C
ATOM   4316  O   GLY A 247       9.735  43.279  11.413  1.00  5.36           O
ATOM   4317  H   GLY A 247      10.477  41.770  13.410  1.00  5.59           H
ATOM   4318 1HA  GLY A 247       7.707  42.013  13.447  1.00  5.73           H
ATOM   4319 2HA  GLY A 247       8.617  43.176  14.065  1.00  5.73           H
ATOM   4320  N   GLN A 248       7.498  43.591  11.538  1.00  4.45           N
ATOM   4321  CA  GLN A 248       7.350  44.146  10.200  1.00  4.66           C
ATOM   4322  C   GLN A 248       6.200  45.124  10.252  1.00  5.38           C
ATOM   4323  O   GLN A 248       5.126  44.784  10.771  1.00  6.72           O
ATOM   4324  CB  GLN A 248       7.071  42.994   9.237  1.00  4.73           C
ATOM   4325  CG  GLN A 248       6.794  43.373   7.791  1.00  4.97           C
ATOM   4326  CD  GLN A 248       7.991  43.923   7.047  1.00  4.86           C
ATOM   4327  NE2 GLN A 248       7.749  44.620   5.953  1.00  6.02           N
ATOM   4328  OE1 GLN A 248       9.132  43.699   7.452  1.00  5.69           O
ATOM   4329  H   GLN A 248       6.791  43.556  12.062  1.00  5.34           H
ATOM   4330  HA  GLN A 248       8.190  44.619   9.933  1.00  5.59           H
ATOM   4331 1HB  GLN A 248       7.849  42.383   9.252  1.00  5.68           H
ATOM   4332 2HB  GLN A 248       6.291  42.488   9.578  1.00  5.68           H
ATOM   4333 1HG  GLN A 248       6.463  42.573   7.312  1.00  5.96           H
ATOM   4334 2HG  GLN A 248       6.072  44.051   7.775  1.00  5.96           H
ATOM   4335 1HE2 GLN A 248       8.417  44.946   5.482  1.00  7.23           H
ATOM   4336 2HE2 GLN A 248       6.919  44.760   5.695  1.00  7.23           H
ATOM   4337  N  ASER A 249       6.411  46.317   9.705  0.67  6.67           N
ATOM   4338  N  BSER A 249       6.375  46.319   9.689  0.33  6.93           N
ATOM   4339  CA ASER A 249       5.427  47.396   9.767  0.67  9.43           C
ATOM   4340  CA BSER A 249       5.338  47.357   9.712  0.33  8.19           C
ATOM   4341  C  ASER A 249       4.649  47.421   8.495  0.67 10.68           C
ATOM   4342  C  BSER A 249       4.640  47.508   8.388  0.33 12.01           C
ATOM   4343  O  ASER A 249       4.490  48.478   7.965  0.67 32.38           O
ATOM   4344  O  BSER A 249       4.524  48.535   7.716  0.33 22.25           O
ATOM   4345  CB ASER A 249       6.065  48.718  10.095  0.67 10.24           C
ATOM   4346  CB BSER A 249       5.938  48.674  10.174  0.33 11.22           C
ATOM   4347  OG ASER A 249       6.932  49.261   9.113  0.67  9.71           O
ATOM   4348  OG BSER A 249       6.755  48.464  11.309  0.33 19.85           O
ATOM   4349  H  ASER A 249       7.172  46.462   9.288  0.67  8.01           H
ATOM   4350  H  BSER A 249       7.139  46.493   9.289  0.33  8.31           H
ATOM   4351  HA ASER A 249       4.789  47.179  10.506  0.67 11.31           H
ATOM   4352 1HB ASER A 249       5.344  49.374  10.267  0.67 12.28           H
ATOM   4353 2HB ASER A 249       6.577  48.614  10.936  0.67 12.28           H
ATOM   4354  HA BSER A 249       4.652  47.084  10.386  0.33  9.83           H
ATOM   4355 1HB BSER A 249       6.477  49.068   9.443  0.33 13.47           H
ATOM   4356 2HB BSER A 249       5.212  49.308  10.399  0.33 13.47           H
ATOM   4357  N   GLY A 250       4.108  46.356   7.961  1.00 11.92           N
ATOM   4358  CA  GLY A 250       3.275  46.330   6.825  1.00 15.61           C
ATOM   4359  C   GLY A 250       3.924  45.832   5.568  1.00  8.37           C
ATOM   4360  O   GLY A 250       4.954  45.198   5.562  1.00  9.44           O
ATOM   4361  H  AGLY A 250       4.280  45.585   8.347  1.00 14.30           H
ATOM   4362 1HA  GLY A 250       2.493  45.756   7.023  1.00 18.73           H
ATOM   4363 2HA  GLY A 250       2.938  47.247   6.662  1.00 18.73           H
ATOM   4364  N   ILE A 251       3.270  46.126   4.438  1.00  7.83           N
ATOM   4365  CA  ILE A 251       3.641  45.614   3.145  1.00  6.34           C
ATOM   4366  C   ILE A 251       4.710  46.512   2.539  1.00  6.44           C
ATOM   4367  O   ILE A 251       4.401  47.635   2.057  1.00  7.72           O
ATOM   4368  CB  ILE A 251       2.436  45.433   2.216  1.00  6.27           C
ATOM   4369  CG1 ILE A 251       1.368  44.552   2.843  1.00  8.29           C
ATOM   4370  CG2 ILE A 251       2.903  44.852   0.886  1.00  7.32           C
ATOM   4371  CD1 ILE A 251       0.174  44.270   1.901  1.00 10.58           C
ATOM   4372  H   ILE A 251       2.574  46.662   4.488  1.00  9.40           H
ATOM   4373  HA  ILE A 251       4.050  44.712   3.285  1.00  7.60           H
ATOM   4374  HB  ILE A 251       2.037  46.333   2.041  1.00  7.52           H
ATOM   4375 1HG1 ILE A 251       1.777  43.691   3.109  1.00  9.94           H
ATOM   4376 2HG1 ILE A 251       1.031  44.992   3.664  1.00  9.94           H
ATOM   4377 1HG2 ILE A 251       2.133  44.736   0.291  1.00 10.98           H
ATOM   4378 2HG2 ILE A 251       3.329  43.983   1.041  1.00 10.98           H
ATOM   4379 3HG2 ILE A 251       3.548  45.462   0.471  1.00 10.98           H
ATOM   4380 1HD1 ILE A 251      -0.482  43.708   2.364  1.00 15.88           H
ATOM   4381 2HD1 ILE A 251       0.493  43.806   1.099  1.00 15.88           H
ATOM   4382 3HD1 ILE A 251      -0.246  45.117   1.643  1.00 15.88           H
ATOM   4383  N   LYS A 252       5.950  46.111   2.633  1.00  6.21           N
ATOM   4384  CA  LYS A 252       7.126  46.902   2.260  1.00  6.56           C
ATOM   4385  C   LYS A 252       8.302  45.936   2.261  1.00  5.97           C
ATOM   4386  O   LYS A 252       8.140  44.723   2.511  1.00  6.71           O
ATOM   4387  CB  LYS A 252       7.314  48.123   3.122  1.00  7.55           C
ATOM   4388  CG  LYS A 252       7.574  47.828   4.578  1.00  7.91           C
ATOM   4389  CD  LYS A 252       7.648  49.051   5.478  1.00  8.34           C
ATOM   4390  CE  LYS A 252       6.422  49.854   5.539  1.00  8.66           C
ATOM   4391  NZ  LYS A 252       6.381  50.784   6.734  1.00  8.64           N
ATOM   4392  H   LYS A 252       6.089  45.301   2.946  1.00  7.45           H
ATOM   4393  HA  LYS A 252       6.994  47.214   1.320  1.00  7.88           H
ATOM   4394 1HB  LYS A 252       8.074  48.648   2.765  1.00  9.06           H
ATOM   4395 2HB  LYS A 252       6.503  48.686   3.054  1.00  9.06           H
ATOM   4396 1HG  LYS A 252       6.856  47.235   4.912  1.00  9.49           H
ATOM   4397 2HG  LYS A 252       8.428  47.332   4.651  1.00  9.49           H
ATOM   4398 1HD  LYS A 252       7.874  48.752   6.395  1.00 10.01           H
ATOM   4399 2HD  LYS A 252       8.387  49.629   5.163  1.00 10.01           H
ATOM   4400 1HE  LYS A 252       6.348  50.391   4.711  1.00 10.39           H
ATOM   4401 2HE  LYS A 252       5.641  49.247   5.577  1.00 10.39           H
ATOM   4402 1HZ  LYS A 252       5.602  51.254   6.726  1.00 12.96           H
ATOM   4403 2HZ  LYS A 252       7.083  51.361   6.693  1.00 12.96           H
ATOM   4404 3HZ  LYS A 252       6.433  50.296   7.500  1.00 12.96           H
ATOM   4405  N   TYR A 253       9.497  46.453   2.017  1.00  6.21           N
ATOM   4406  CA  TYR A 253      10.738  45.741   2.159  1.00  6.36           C
ATOM   4407  C   TYR A 253      10.778  45.006   3.482  1.00  5.38           C
ATOM   4408  O   TYR A 253      10.181  45.418   4.475  1.00  5.95           O
ATOM   4409  CB  TYR A 253      11.923  46.713   2.001  1.00  7.55           C
ATOM   4410  CG  TYR A 253      12.108  47.638   3.200  1.00  6.99           C
ATOM   4411  CD1 TYR A 253      11.357  48.795   3.437  1.00  8.35           C
ATOM   4412  CD2 TYR A 253      13.032  47.341   4.158  1.00  7.31           C
ATOM   4413  CE1 TYR A 253      11.549  49.592   4.524  1.00  9.08           C
ATOM   4414  CE2 TYR A 253      13.192  48.111   5.308  1.00  8.46           C
ATOM   4415  CZ  TYR A 253      12.453  49.247   5.489  1.00  9.12           C
ATOM   4416  OH  TYR A 253      12.545  50.044   6.598  1.00 13.82           O
ATOM   4417  H   TYR A 253       9.535  47.290   1.750  1.00  7.45           H
ATOM   4418  HA  TYR A 253      10.792  45.063   1.425  1.00  7.63           H
ATOM   4419 1HB  TYR A 253      12.753  46.189   1.869  1.00  9.06           H
ATOM   4420 2HB  TYR A 253      11.782  47.263   1.190  1.00  9.06           H
ATOM   4421  HD1 TYR A 253      10.683  49.036   2.812  1.00 10.02           H
ATOM   4422  HD2 TYR A 253      13.587  46.580   4.036  1.00  8.77           H
ATOM   4423  HE1 TYR A 253      11.050  50.396   4.613  1.00 10.90           H
ATOM   4424  HE2 TYR A 253      13.818  47.845   5.971  1.00 10.15           H
ATOM   4425  N  AASP A 254      11.599  43.963   3.533  0.67  4.77           N
ATOM   4426  N  BASP A 254      11.463  43.873   3.508  0.34  6.65           N
ATOM   4427  CA AASP A 254      11.750  43.120   4.734  0.67  4.71           C
ATOM   4428  CA BASP A 254      11.600  43.095   4.744  0.34  6.13           C
ATOM   4429  C  AASP A 254      12.517  43.872   5.787  0.67  4.34           C
ATOM   4430  C  BASP A 254      12.424  43.929   5.715  0.34  6.39           C
ATOM   4431  O  AASP A 254      13.712  44.111   5.648  0.67  4.62           O
ATOM   4432  O  BASP A 254      13.572  44.248   5.425  0.34 10.44           O
ATOM   4433  CB AASP A 254      12.470  41.844   4.311  0.67  6.14           C
ATOM   4434  CB BASP A 254      12.256  41.737   4.462  0.34  7.40           C
ATOM   4435  CG AASP A 254      12.555  40.780   5.377  0.67  6.68           C
ATOM   4436  CG BASP A 254      12.433  40.879   5.695  0.34  7.73           C
ATOM   4437  OD1AASP A 254      11.588  40.607   6.150  0.67  6.58           O
ATOM   4438  OD2AASP A 254      13.561  40.079   5.428  0.67 10.14           O
ATOM   4439  OD1BASP A 254      11.881  41.148   6.777  0.34 13.85           O
ATOM   4440  OD2BASP A 254      13.140  39.869   5.585  0.34 13.00           O
ATOM   4441  H  AASP A 254      12.075  43.766   2.819  0.67  5.73           H
ATOM   4442  H  BASP A 254      11.843  43.581   2.770  0.34  7.98           H
ATOM   4443  HA AASP A 254      10.845  42.886   5.089  0.67  5.65           H
ATOM   4444 1HB AASP A 254      12.003  41.465   3.524  0.67  7.37           H
ATOM   4445 2HB AASP A 254      13.389  42.079   4.028  0.67  7.37           H
ATOM   4446  HA BASP A 254      10.692  42.944   5.135  0.34  7.36           H
ATOM   4447 1HB BASP A 254      11.700  41.244   3.807  0.34  8.88           H
ATOM   4448 2HB BASP A 254      13.143  41.889   4.050  0.34  8.88           H
ATOM   4449  N   GLN A 255      11.822  44.288   6.839  1.00  5.42           N
ATOM   4450  CA  GLN A 255      12.446  45.142   7.847  1.00  5.77           C
ATOM   4451  C   GLN A 255      13.217  44.354   8.903  1.00  5.75           C
ATOM   4452  O   GLN A 255      14.242  44.855   9.411  1.00  6.98           O
ATOM   4453  CB  GLN A 255      11.414  45.967   8.581  1.00  6.22           C
ATOM   4454  CG  GLN A 255      10.673  46.961   7.662  1.00  8.36           C
ATOM   4455  CD  GLN A 255       9.832  47.865   8.569  1.00  7.82           C
ATOM   4456  NE2 GLN A 255      10.430  49.043   8.905  1.00  9.77           N
ATOM   4457  OE1 GLN A 255       8.786  47.525   9.044  1.00 10.17           O
ATOM   4458  H  AGLN A 255      10.980  44.047   6.930  1.00  6.50           H
ATOM   4459  HA  GLN A 255      13.081  45.763   7.387  1.00  6.92           H
ATOM   4460 1HB  GLN A 255      10.753  45.359   8.997  1.00  7.47           H
ATOM   4461 2HB  GLN A 255      11.861  46.470   9.306  1.00  7.47           H
ATOM   4462 1HG  GLN A 255      11.321  47.501   7.145  1.00 10.03           H
ATOM   4463 2HG  GLN A 255      10.090  46.474   7.027  1.00 10.03           H
ATOM   4464 1HE2 GLN A 255      10.047  49.581   9.487  1.00 11.72           H
ATOM   4465 2HE2 GLN A 255      11.199  49.266   8.539  1.00 11.72           H
ATOM   4466  N  AASP A 256      12.752  43.184   9.279  0.58  5.21           N
ATOM   4467  N  BASP A 256      12.750  43.182   9.280  0.41  5.34           N
ATOM   4468  CA AASP A 256      13.422  42.391  10.290  0.58  5.70           C
ATOM   4469  CA BASP A 256      13.403  42.403  10.312  0.41  5.77           C
ATOM   4470  C  AASP A 256      13.560  43.196  11.598  0.58  5.30           C
ATOM   4471  C  BASP A 256      13.556  43.202  11.613  0.41  5.31           C
ATOM   4472  O  AASP A 256      14.587  43.175  12.275  0.58  6.52           O
ATOM   4473  O  BASP A 256      14.589  43.178  12.278  0.41  6.58           O
ATOM   4474  CB AASP A 256      14.750  41.826   9.778  0.58  7.36           C
ATOM   4475  CB BASP A 256      14.758  41.861   9.846  0.41  8.06           C
ATOM   4476  CG AASP A 256      14.577  40.646   8.797  0.58  8.34           C
ATOM   4477  CG BASP A 256      14.600  40.931   8.644  0.41  7.26           C
ATOM   4478  OD1AASP A 256      13.469  40.214   8.556  0.58 11.27           O
ATOM   4479  OD2AASP A 256      15.600  40.267   8.195  0.58 15.33           O
ATOM   4480  OD1BASP A 256      13.654  40.176   8.500  0.41  9.77           O
ATOM   4481  OD2BASP A 256      15.447  41.125   7.756  0.41 11.64           O
ATOM   4482  H  AASP A 256      12.016  42.874   8.908  0.58  6.25           H
ATOM   4483  H  BASP A 256      12.025  42.864   8.896  0.41  6.40           H
ATOM   4484  HA AASP A 256      12.830  41.610  10.488  0.58  6.84           H
ATOM   4485 1HB AASP A 256      15.253  42.549   9.325  0.58  8.83           H
ATOM   4486 2HB AASP A 256      15.289  41.523  10.551  0.58  8.83           H
ATOM   4487  HA BASP A 256      12.818  41.617  10.510  0.41  6.92           H
ATOM   4488 1HB BASP A 256      15.347  42.617   9.600  0.41  9.67           H
ATOM   4489 2HB BASP A 256      15.187  41.367  10.588  0.41  9.67           H
ATOM   4490  N   LEU A 257      12.483  43.902  12.012  1.00  5.27           N
ATOM   4491  CA  LEU A 257      12.499  44.579  13.289  1.00  5.17           C
ATOM   4492  C   LEU A 257      12.573  43.544  14.422  1.00  4.81           C
ATOM   4493  O   LEU A 257      12.261  42.364  14.248  1.00  5.00           O
ATOM   4494  CB  LEU A 257      11.267  45.433  13.477  1.00  5.70           C
ATOM   4495  CG  LEU A 257      10.964  46.466  12.412  1.00  6.80           C
ATOM   4496  CD1 LEU A 257       9.576  47.101  12.670  1.00  9.08           C
ATOM   4497  CD2 LEU A 257      12.049  47.519  12.326  1.00  9.10           C
ATOM   4498  H  ALEU A 257      11.768  43.950  11.501  1.00  6.32           H
ATOM   4499  HA  LEU A 257      13.308  45.165  13.334  1.00  6.20           H
ATOM   4500 1HB  LEU A 257      10.485  44.829  13.547  1.00  6.84           H
ATOM   4501 2HB  LEU A 257      11.351  45.903  14.344  1.00  6.84           H
ATOM   4502  HG  LEU A 257      10.926  45.995  11.531  1.00  8.16           H
ATOM   4503 1HD1 LEU A 257       8.899  46.395  12.720  1.00 13.62           H
ATOM   4504 2HD1 LEU A 257       9.356  47.714  11.938  1.00 13.62           H
ATOM   4505 3HD1 LEU A 257       9.595  47.596  13.516  1.00 13.62           H
ATOM   4506 1HD2 LEU A 257      11.820  48.167  11.627  1.00 13.65           H
ATOM   4507 2HD2 LEU A 257      12.903  47.091  12.109  1.00 13.65           H
ATOM   4508 3HD2 LEU A 257      12.124  47.981  13.187  1.00 13.65           H
ATOM   4509  N   ARG A 258      12.944  43.992  15.616  1.00  5.13           N
ATOM   4510  CA  ARG A 258      12.935  43.076  16.753  1.00  5.74           C
ATOM   4511  C   ARG A 258      11.499  42.555  16.987  1.00  5.30           C
ATOM   4512  O   ARG A 258      10.497  43.216  16.719  1.00  5.48           O
ATOM   4513  CB  ARG A 258      13.527  43.709  17.997  1.00  6.49           C
ATOM   4514  CG  ARG A 258      12.643  44.636  18.717  1.00  6.63           C
ATOM   4515  CD  ARG A 258      13.428  45.339  19.905  1.00  6.50           C
ATOM   4516  NE  ARG A 258      12.544  46.132  20.705  1.00  6.75           N
ATOM   4517  CZ  ARG A 258      11.929  47.255  20.325  1.00  6.35           C
ATOM   4518  NH1 ARG A 258      12.251  47.866  19.181  1.00  7.15           N
ATOM   4519  NH2 ARG A 258      10.989  47.741  21.089  1.00  6.60           N
ATOM   4520  H   ARG A 258      13.193  44.830  15.720  1.00  6.15           H
ATOM   4521  HA  ARG A 258      13.506  42.291  16.513  1.00  6.89           H
ATOM   4522 1HB  ARG A 258      13.794  42.986  18.618  1.00  7.79           H
ATOM   4523 2HB  ARG A 258      14.348  44.198  17.738  1.00  7.79           H
ATOM   4524 1HG  ARG A 258      12.303  45.324  18.092  1.00  7.96           H
ATOM   4525 2HG  ARG A 258      11.867  44.140  19.080  1.00  7.96           H
ATOM   4526 1HD  ARG A 258      13.855  44.648  20.472  1.00  7.80           H
ATOM   4527 2HD  ARG A 258      14.142  45.915  19.533  1.00  7.80           H
ATOM   4528  HE  ARG A 258      12.392  45.854  21.526  1.00  8.09           H
ATOM   4529 1HH1 ARG A 258      11.828  48.599  18.939  1.00  8.58           H
ATOM   4530 2HH1 ARG A 258      12.885  47.535  18.668  1.00  8.58           H
ATOM   4531 1HH2 ARG A 258      10.773  47.330  21.837  1.00  7.92           H
ATOM   4532 2HH2 ARG A 258      10.571  48.480  20.857  1.00  7.92           H
ATOM   4533  N   PHE A 259      11.427  41.322  17.523  1.00  5.22           N
ATOM   4534  CA  PHE A 259      10.137  40.739  17.811  1.00  5.12           C
ATOM   4535  C   PHE A 259       9.367  41.581  18.816  1.00  5.20           C
ATOM   4536  O   PHE A 259       9.923  42.048  19.815  1.00  6.18           O
ATOM   4537  CB  PHE A 259      10.322  39.307  18.334  1.00  5.49           C
ATOM   4538  CG  PHE A 259       8.995  38.625  18.573  1.00  5.31           C
ATOM   4539  CD1 PHE A 259       8.134  38.345  17.521  1.00  5.07           C
ATOM   4540  CD2 PHE A 259       8.578  38.272  19.856  1.00  5.89           C
ATOM   4541  CE1 PHE A 259       6.916  37.753  17.719  1.00  5.69           C
ATOM   4542  CE2 PHE A 259       7.356  37.638  20.040  1.00  6.60           C
ATOM   4543  CZ  PHE A 259       6.515  37.395  19.006  1.00  6.39           C
ATOM   4544  H   PHE A 259      12.163  40.872  17.697  1.00  6.26           H
ATOM   4545  HA  PHE A 259       9.611  40.700  16.961  1.00  6.15           H
ATOM   4546 1HB  PHE A 259      10.845  38.784  17.676  1.00  6.59           H
ATOM   4547 2HB  PHE A 259      10.834  39.332  19.180  1.00  6.59           H
ATOM   4548  HD1 PHE A 259       8.398  38.571  16.636  1.00  6.09           H
ATOM   4549  HD2 PHE A 259       9.130  38.466  20.605  1.00  7.07           H
ATOM   4550  HE1 PHE A 259       6.343  37.586  16.980  1.00  6.82           H
ATOM   4551  HE2 PHE A 259       7.103  37.368  20.915  1.00  7.92           H
ATOM   4552  HZ  PHE A 259       5.669  36.988  19.155  1.00  7.67           H
ATOM   4553  N   GLY A 260       8.061  41.741  18.541  1.00  5.80           N
ATOM   4554  CA  GLY A 260       7.171  42.604  19.262  1.00  6.00           C
ATOM   4555  C   GLY A 260       6.897  43.910  18.564  1.00  5.67           C
ATOM   4556  O   GLY A 260       5.807  44.465  18.670  1.00  6.34           O
ATOM   4557  H   GLY A 260       7.728  41.283  17.867  1.00  6.96           H
ATOM   4558 1HA  GLY A 260       6.313  42.131  19.404  1.00  7.20           H
ATOM   4559 2HA  GLY A 260       7.561  42.793  20.152  1.00  7.20           H
ATOM   4560  N   ALA A 261       7.927  44.426  17.857  1.00  5.82           N
ATOM   4561  CA  ALA A 261       7.756  45.588  17.036  1.00  6.18           C
ATOM   4562  C   ALA A 261       6.914  45.209  15.782  1.00  5.16           C
ATOM   4563  O   ALA A 261       6.657  44.025  15.503  1.00  6.44           O
ATOM   4564  CB  ALA A 261       9.095  46.191  16.685  1.00  7.47           C
ATOM   4565  H   ALA A 261       8.717  44.042  17.901  1.00  6.98           H
ATOM   4566  HA  ALA A 261       7.240  46.264  17.562  1.00  7.41           H
ATOM   4567 1HB  ALA A 261       9.580  46.411  17.508  1.00 11.20           H
ATOM   4568 2HB  ALA A 261       8.958  47.007  16.160  1.00 11.20           H
ATOM   4569 3HB  ALA A 261       9.616  45.548  16.161  1.00 11.20           H
ATOM   4570  N   GLY A 262       6.513  46.200  15.038  1.00  6.00           N
ATOM   4571  CA  GLY A 262       5.617  45.989  13.928  1.00  5.86           C
ATOM   4572  C   GLY A 262       4.224  45.733  14.407  1.00  5.45           C
ATOM   4573  O   GLY A 262       3.675  46.545  15.164  1.00  7.05           O
ATOM   4574  H   GLY A 262       6.794  47.015  15.216  1.00  7.20           H
ATOM   4575 1HA  GLY A 262       5.623  46.788  13.343  1.00  7.03           H
ATOM   4576 2HA  GLY A 262       5.929  45.216  13.395  1.00  7.03           H
ATOM   4577  N   ASP A 263       3.625  44.618  14.017  1.00  5.26           N
ATOM   4578  CA  ASP A 263       2.240  44.290  14.370  1.00  4.85           C
ATOM   4579  C   ASP A 263       2.210  43.614  15.721  1.00  4.44           C
ATOM   4580  O   ASP A 263       2.351  42.384  15.877  1.00  4.94           O
ATOM   4581  CB  ASP A 263       1.637  43.444  13.263  1.00  5.35           C
ATOM   4582  CG  ASP A 263       0.153  43.157  13.407  1.00  6.01           C
ATOM   4583  OD1 ASP A 263      -0.377  43.300  14.564  1.00  5.98           O
ATOM   4584  OD2 ASP A 263      -0.471  42.752  12.412  1.00  8.28           O
ATOM   4585  H   ASP A 263       4.079  44.048  13.524  1.00  6.32           H
ATOM   4586  HA  ASP A 263       1.721  45.143  14.433  1.00  5.82           H
ATOM   4587 1HB  ASP A 263       1.785  43.905  12.399  1.00  6.43           H
ATOM   4588 2HB  ASP A 263       2.121  42.582  13.228  1.00  6.43           H
ATOM   4589  N   LEU A 264       2.053  44.427  16.776  1.00  5.16           N
ATOM   4590  CA  LEU A 264       2.102  43.930  18.142  1.00  5.28           C
ATOM   4591  C   LEU A 264       0.991  42.965  18.454  1.00  4.70           C
ATOM   4592  O   LEU A 264       1.218  41.947  19.109  1.00  5.16           O
ATOM   4593  CB  LEU A 264       2.056  45.132  19.092  1.00  6.24           C
ATOM   4594  CG  LEU A 264       1.990  44.813  20.588  1.00  6.41           C
ATOM   4595  CD1 LEU A 264       3.129  43.919  21.044  1.00  7.00           C
ATOM   4596  CD2 LEU A 264       1.920  46.131  21.345  1.00  8.68           C
ATOM   4597  H   LEU A 264       1.917  45.285  16.638  1.00  6.19           H
ATOM   4598  HA  LEU A 264       2.974  43.458  18.274  1.00  6.34           H
ATOM   4599 1HB  LEU A 264       2.860  45.686  18.929  1.00  7.49           H
ATOM   4600 2HB  LEU A 264       1.266  45.681  18.857  1.00  7.49           H
ATOM   4601  HG  LEU A 264       1.135  44.322  20.755  1.00  7.69           H
ATOM   4602 1HD1 LEU A 264       3.119  43.086  20.527  1.00 10.50           H
ATOM   4603 2HD1 LEU A 264       3.022  43.712  21.996  1.00 10.50           H
ATOM   4604 3HD1 LEU A 264       3.983  44.380  20.904  1.00 10.50           H
ATOM   4605 1HD2 LEU A 264       1.170  46.663  21.007  1.00 13.02           H
ATOM   4606 2HD2 LEU A 264       2.756  46.627  21.216  1.00 13.02           H
ATOM   4607 3HD2 LEU A 264       1.790  45.953  22.300  1.00 13.02           H
ATOM   4608  N  AARG A 265      -0.226  43.221  17.993  0.48  4.83           N
ATOM   4609  N  BARG A 265      -0.250  43.272  18.027  0.52  5.33           N
ATOM   4610  CA AARG A 265      -1.296  42.253  18.272  0.48  4.47           C
ATOM   4611  CA BARG A 265      -1.321  42.322  18.340  0.52  5.97           C
ATOM   4612  C  AARG A 265      -1.098  40.934  17.573  0.48  4.12           C
ATOM   4613  C  BARG A 265      -1.024  40.987  17.642  0.52  4.72           C
ATOM   4614  O  AARG A 265      -1.436  39.891  18.155  0.48  4.44           O
ATOM   4615  O  BARG A 265      -1.279  39.941  18.261  0.52  5.35           O
ATOM   4616  CB AARG A 265      -2.632  42.918  18.001  0.48  8.14           C
ATOM   4617  CB BARG A 265      -2.713  42.787  18.022  0.52  5.89           C
ATOM   4618  CG AARG A 265      -2.904  43.808  19.227  0.48  6.96           C
ATOM   4619  CG BARG A 265      -3.199  44.095  18.651  0.52  8.38           C
ATOM   4620  CD AARG A 265      -4.156  43.491  19.982  0.48  6.06           C
ATOM   4621  CD BARG A 265      -4.682  44.297  18.722  0.52  7.57           C
ATOM   4622  NE AARG A 265      -5.347  43.621  19.180  0.48  6.33           N
ATOM   4623  NE BARG A 265      -5.301  43.370  19.651  0.52  7.69           N
ATOM   4624  CZ AARG A 265      -6.603  43.262  19.455  0.48  4.83           C
ATOM   4625  CZ BARG A 265      -6.608  43.134  19.715  0.52  6.85           C
ATOM   4626  NH1AARG A 265      -6.892  42.661  20.588  0.48  5.83           N
ATOM   4627  NH2AARG A 265      -7.558  43.495  18.587  0.48  4.47           N
ATOM   4628  NH1BARG A 265      -7.422  43.735  18.877  0.52  6.22           N
ATOM   4629  NH2BARG A 265      -7.018  42.284  20.640  0.52  7.42           N
ATOM   4630  H  AARG A 265      -0.389  43.952  17.531  0.48  5.80           H
ATOM   4631  H  BARG A 265      -0.410  44.012  17.579  0.52  6.40           H
ATOM   4632  HA AARG A 265      -1.263  42.064  19.254  0.48  5.36           H
ATOM   4633 1HB AARG A 265      -2.589  43.464  17.176  0.48  9.77           H
ATOM   4634 2HB AARG A 265      -3.345  42.240  17.898  0.48  9.77           H
ATOM   4635  HA BARG A 265      -1.285  42.153  19.325  0.52  7.16           H
ATOM   4636 1HB BARG A 265      -2.783  42.880  17.038  0.52  7.07           H
ATOM   4637 2HB BARG A 265      -3.340  42.070  18.292  0.52  7.07           H
ATOM   4638 1HG AARG A 265      -2.136  43.730  19.847  0.48  8.35           H
ATOM   4639 2HG AARG A 265      -2.949  44.750  18.926  0.48  8.35           H
ATOM   4640 1HG BARG A 265      -2.837  44.147  19.571  0.52 10.05           H
ATOM   4641 2HG BARG A 265      -2.810  44.847  18.137  0.52 10.05           H
ATOM   4642 1HD AARG A 265      -4.099  42.564  20.325  0.48  7.27           H
ATOM   4643 2HD AARG A 265      -4.225  44.098  20.761  0.48  7.27           H
ATOM   4644 1HD BARG A 265      -4.873  45.225  19.009  0.52  9.08           H
ATOM   4645 2HD BARG A 265      -5.074  44.169  17.822  0.52  9.08           H
ATOM   4646  HE AARG A 265      -5.229  43.993  18.391  0.48  7.59           H
ATOM   4647  HE BARG A 265      -4.777  42.935  20.208  0.52  9.23           H
ATOM   4648 1HH1AARG A 265      -7.720  42.419  20.759  0.48  6.99           H
ATOM   4649 2HH1AARG A 265      -6.257  42.501  21.176  0.48  6.99           H
ATOM   4650 1HH2AARG A 265      -8.384  43.250  18.765  0.48  5.37           H
ATOM   4651 2HH2AARG A 265      -7.373  43.897  17.826  0.48  5.37           H
ATOM   4652 1HH1BARG A 265      -8.287  43.579  18.916  0.52  7.47           H
ATOM   4653 2HH1BARG A 265      -7.102  44.294  18.277  0.52  7.47           H
ATOM   4654 1HH2BARG A 265      -7.874  42.097  20.717  0.52  8.90           H
ATOM   4655 2HH2BARG A 265      -6.434  41.905  21.179  0.52  8.90           H
ATOM   4656  N   ALA A 266      -0.531  40.955  16.406  1.00  4.50           N
ATOM   4657  CA  ALA A 266      -0.189  39.689  15.760  1.00  4.72           C
ATOM   4658  C   ALA A 266       0.886  38.949  16.559  1.00  4.46           C
ATOM   4659  O   ALA A 266       0.881  37.718  16.597  1.00  4.91           O
ATOM   4660  CB  ALA A 266       0.287  39.906  14.334  1.00  5.56           C
ATOM   4661  H  AALA A 266      -0.356  41.720  16.008  1.00  5.40           H
ATOM   4662  HA  ALA A 266      -1.010  39.118  15.733  1.00  5.66           H
ATOM   4663 1HB  ALA A 266      -0.405  40.380  13.827  1.00  8.35           H
ATOM   4664 2HB  ALA A 266       0.463  39.039  13.913  1.00  8.35           H
ATOM   4665 3HB  ALA A 266       1.109  40.439  14.342  1.00  8.35           H
ATOM   4666  N   ALA A 267       1.831  39.674  17.164  1.00  4.52           N
ATOM   4667  CA  ALA A 267       2.830  39.024  18.004  1.00  4.55           C
ATOM   4668  C   ALA A 267       2.155  38.362  19.205  1.00  4.23           C
ATOM   4669  O   ALA A 267       2.508  37.227  19.562  1.00  4.82           O
ATOM   4670  CB  ALA A 267       3.884  40.046  18.448  1.00  5.06           C
ATOM   4671  H   ALA A 267       1.851  40.547  17.055  1.00  5.42           H
ATOM   4672  HA  ALA A 267       3.284  38.315  17.465  1.00  5.46           H
ATOM   4673 1HB  ALA A 267       4.296  40.454  17.658  1.00  7.58           H
ATOM   4674 2HB  ALA A 267       4.572  39.595  18.980  1.00  7.58           H
ATOM   4675 3HB  ALA A 267       3.456  40.742  18.989  1.00  7.58           H
ATOM   4676  N   PHE A 268       1.214  39.049  19.833  1.00  4.44           N
ATOM   4677  CA  PHE A 268       0.437  38.454  20.934  1.00  4.62           C
ATOM   4678  C   PHE A 268      -0.276  37.191  20.510  1.00  4.38           C
ATOM   4679  O   PHE A 268      -0.183  36.169  21.188  1.00  4.71           O
ATOM   4680  CB  PHE A 268      -0.561  39.506  21.451  1.00  4.74           C
ATOM   4681  CG  PHE A 268      -1.552  38.968  22.451  1.00  4.76           C
ATOM   4682  CD1 PHE A 268      -1.211  38.801  23.798  1.00  5.82           C
ATOM   4683  CD2 PHE A 268      -2.829  38.643  22.038  1.00  5.59           C
ATOM   4684  CE1 PHE A 268      -2.145  38.318  24.685  1.00  7.23           C
ATOM   4685  CE2 PHE A 268      -3.756  38.129  22.938  1.00  6.59           C
ATOM   4686  CZ  PHE A 268      -3.412  38.007  24.275  1.00  6.99           C
ATOM   4687  H   PHE A 268       1.048  39.878  19.587  1.00  5.32           H
ATOM   4688  HA  PHE A 268       1.067  38.227  21.676  1.00  5.55           H
ATOM   4689 1HB  PHE A 268      -0.055  40.246  21.871  1.00  5.69           H
ATOM   4690 2HB  PHE A 268      -1.057  39.881  20.680  1.00  5.69           H
ATOM   4691  HD1 PHE A 268      -0.337  39.021  24.098  1.00  6.99           H
ATOM   4692  HD2 PHE A 268      -3.077  38.772  21.130  1.00  6.71           H
ATOM   4693  HE1 PHE A 268      -1.907  38.199  25.597  1.00  8.68           H
ATOM   4694  HE2 PHE A 268      -4.618  37.864  22.639  1.00  7.90           H
ATOM   4695  HZ  PHE A 268      -4.056  37.707  24.907  1.00  8.39           H
ATOM   4696  N   TRP A 269      -1.017  37.255  19.387  1.00  4.37           N
ATOM   4697  CA  TRP A 269      -1.759  36.078  18.974  1.00  4.62           C
ATOM   4698  C   TRP A 269      -0.836  34.946  18.556  1.00  4.36           C
ATOM   4699  O   TRP A 269      -1.172  33.767  18.732  1.00  4.96           O
ATOM   4700  CB  TRP A 269      -2.768  36.403  17.866  1.00  4.86           C
ATOM   4701  CG  TRP A 269      -3.878  37.291  18.354  1.00  4.85           C
ATOM   4702  CD1 TRP A 269      -4.183  38.548  17.900  1.00  5.67           C
ATOM   4703  CD2 TRP A 269      -4.843  36.992  19.392  1.00  5.03           C
ATOM   4704  CE2 TRP A 269      -5.669  38.122  19.507  1.00  5.61           C
ATOM   4705  CE3 TRP A 269      -5.070  35.893  20.207  1.00  5.90           C
ATOM   4706  NE1 TRP A 269      -5.245  39.062  18.606  1.00  6.13           N
ATOM   4707  CZ2 TRP A 269      -6.717  38.173  20.413  1.00  6.23           C
ATOM   4708  CZ3 TRP A 269      -6.119  35.948  21.128  1.00  6.83           C
ATOM   4709  CH2 TRP A 269      -6.926  37.066  21.208  1.00  7.06           C
ATOM   4710  H   TRP A 269      -1.050  37.996  18.912  1.00  5.25           H
ATOM   4711  HA  TRP A 269      -2.280  35.761  19.767  1.00  5.55           H
ATOM   4712 1HB  TRP A 269      -2.297  36.852  17.119  1.00  5.83           H
ATOM   4713 2HB  TRP A 269      -3.154  35.560  17.519  1.00  5.83           H
ATOM   4714  HD1 TRP A 269      -3.727  38.999  17.198  1.00  6.80           H
ATOM   4715  HE1 TRP A 269      -5.594  39.863  18.497  1.00  7.36           H
ATOM   4716  HE3 TRP A 269      -4.523  35.119  20.141  1.00  7.08           H
ATOM   4717  HZ2 TRP A 269      -7.270  38.943  20.483  1.00  7.47           H
ATOM   4718  HZ3 TRP A 269      -6.280  35.210  21.704  1.00  8.20           H
ATOM   4719  HH2 TRP A 269      -7.646  37.073  21.828  1.00  8.47           H
ATOM   4720  N   LEU A 270       0.343  35.263  18.026  1.00  4.27           N
ATOM   4721  CA  LEU A 270       1.316  34.230  17.716  1.00  4.11           C
ATOM   4722  C   LEU A 270       1.773  33.520  18.968  1.00  4.26           C
ATOM   4723  O   LEU A 270       1.825  32.295  19.011  1.00  4.85           O
ATOM   4724  CB  LEU A 270       2.509  34.843  16.982  1.00  4.24           C
ATOM   4725  CG  LEU A 270       3.648  33.856  16.731  1.00  4.69           C
ATOM   4726  CD1 LEU A 270       3.217  32.737  15.800  1.00  5.21           C
ATOM   4727  CD2 LEU A 270       4.851  34.597  16.205  1.00  5.51           C
ATOM   4728  H   LEU A 270       0.535  36.106  17.861  1.00  5.12           H
ATOM   4729  HA  LEU A 270       0.884  33.560  17.113  1.00  4.93           H
ATOM   4730 1HB  LEU A 270       2.199  35.201  16.112  1.00  5.08           H
ATOM   4731 2HB  LEU A 270       2.855  35.603  17.514  1.00  5.08           H
ATOM   4732  HG  LEU A 270       3.899  33.446  17.608  1.00  5.63           H
ATOM   4733 1HD1 LEU A 270       2.434  32.282  16.176  1.00  7.82           H
ATOM   4734 2HD1 LEU A 270       3.950  32.095  15.699  1.00  7.82           H
ATOM   4735 3HD1 LEU A 270       2.987  33.112  14.924  1.00  7.82           H
ATOM   4736 1HD2 LEU A 270       5.097  35.309  16.833  1.00  8.26           H
ATOM   4737 2HD2 LEU A 270       4.637  34.991  15.334  1.00  8.26           H
ATOM   4738 3HD2 LEU A 270       5.602  33.975  16.107  1.00  8.26           H
ATOM   4739  N   VAL A 271       2.184  34.281  19.996  1.00  4.53           N
ATOM   4740  CA  VAL A 271       2.637  33.660  21.225  1.00  4.94           C
ATOM   4741  C   VAL A 271       1.544  32.827  21.845  1.00  5.04           C
ATOM   4742  O   VAL A 271       1.759  31.693  22.302  1.00  5.77           O
ATOM   4743  CB  VAL A 271       3.228  34.712  22.192  1.00  5.22           C
ATOM   4744  CG1 VAL A 271       3.582  34.056  23.526  1.00  6.88           C
ATOM   4745  CG2 VAL A 271       4.439  35.377  21.574  1.00  5.59           C
ATOM   4746  H   VAL A 271       2.178  35.158  19.924  1.00  5.43           H
ATOM   4747  HA  VAL A 271       3.379  33.036  20.982  1.00  5.92           H
ATOM   4748  HB  VAL A 271       2.534  35.413  22.359  1.00  6.26           H
ATOM   4749 1HG1 VAL A 271       2.783  33.633  23.905  1.00 10.32           H
ATOM   4750 2HG1 VAL A 271       3.916  34.737  24.147  1.00 10.32           H
ATOM   4751 3HG1 VAL A 271       4.274  33.377  23.383  1.00 10.32           H
ATOM   4752 1HG2 VAL A 271       4.186  35.788  20.721  1.00  8.39           H
ATOM   4753 2HG2 VAL A 271       5.136  34.706  21.418  1.00  8.39           H
ATOM   4754 3HG2 VAL A 271       4.779  36.067  22.181  1.00  8.39           H
ATOM   4755  N   ASP A 272       0.322  33.362  21.873  1.00  5.03           N
ATOM   4756  CA  ASP A 272      -0.835  32.617  22.394  1.00  5.48           C
ATOM   4757  C   ASP A 272      -0.925  31.244  21.697  1.00  5.38           C
ATOM   4758  O   ASP A 272      -1.129  30.223  22.337  1.00  6.35           O
ATOM   4759  CB  ASP A 272      -2.075  33.438  22.174  1.00  5.93           C
ATOM   4760  CG  ASP A 272      -3.367  32.743  22.601  1.00  7.21           C
ATOM   4761  OD1 ASP A 272      -3.556  32.511  23.808  1.00  8.31           O
ATOM   4762  OD2 ASP A 272      -4.148  32.400  21.694  1.00 11.19           O
ATOM   4763  H   ASP A 272       0.205  34.181  21.572  1.00  6.04           H
ATOM   4764  HA  ASP A 272      -0.712  32.473  23.376  1.00  6.58           H
ATOM   4765 1HB  ASP A 272      -1.988  34.285  22.678  1.00  7.11           H
ATOM   4766 2HB  ASP A 272      -2.139  33.665  21.213  1.00  7.11           H
ATOM   4767  N   LEU A 273      -0.807  31.242  20.375  1.00  5.23           N
ATOM   4768  CA  LEU A 273      -0.925  30.016  19.578  1.00  5.49           C
ATOM   4769  C   LEU A 273       0.223  29.059  19.846  1.00  5.30           C
ATOM   4770  O   LEU A 273       0.001  27.865  20.065  1.00  6.34           O
ATOM   4771  CB  LEU A 273      -0.998  30.390  18.104  1.00  5.46           C
ATOM   4772  CG  LEU A 273      -0.981  29.228  17.122  1.00  6.03           C
ATOM   4773  CD1 LEU A 273      -2.175  28.310  17.339  1.00  8.27           C
ATOM   4774  CD2 LEU A 273      -0.964  29.760  15.733  1.00  7.93           C
ATOM   4775  H   LEU A 273      -0.653  32.003  19.961  1.00  6.28           H
ATOM   4776  HA  LEU A 273      -1.778  29.560  19.829  1.00  6.59           H
ATOM   4777 1HB  LEU A 273      -1.827  30.910  17.956  1.00  6.55           H
ATOM   4778 2HB  LEU A 273      -0.234  30.984  17.896  1.00  6.55           H
ATOM   4779  HG  LEU A 273      -0.145  28.701  17.270  1.00  7.24           H
ATOM   4780 1HD1 LEU A 273      -2.164  27.971  18.258  1.00 12.41           H
ATOM   4781 2HD1 LEU A 273      -2.127  27.558  16.712  1.00 12.41           H
ATOM   4782 3HD1 LEU A 273      -3.004  28.810  17.185  1.00 12.41           H
ATOM   4783 1HD2 LEU A 273      -0.950  29.014  15.098  1.00 11.90           H
ATOM   4784 2HD2 LEU A 273      -0.165  30.313  15.605  1.00 11.90           H
ATOM   4785 3HD2 LEU A 273      -1.765  30.303  15.581  1.00 11.90           H
ATOM   4786  N   LEU A 274       1.472  29.561  19.819  1.00  5.24           N
ATOM   4787  CA  LEU A 274       2.610  28.669  20.048  1.00  5.54           C
ATOM   4788  C   LEU A 274       2.532  28.001  21.394  1.00  6.03           C
ATOM   4789  O   LEU A 274       2.848  26.822  21.564  1.00  7.36           O
ATOM   4790  CB  LEU A 274       3.912  29.428  19.907  1.00  5.64           C
ATOM   4791  CG  LEU A 274       4.250  29.965  18.516  1.00  5.89           C
ATOM   4792  CD1 LEU A 274       5.512  30.785  18.576  1.00  6.96           C
ATOM   4793  CD2 LEU A 274       4.397  28.867  17.476  1.00  6.83           C
ATOM   4794  H   LEU A 274       1.602  30.417  19.665  1.00  6.29           H
ATOM   4795  HA  LEU A 274       2.591  27.956  19.347  1.00  6.65           H
ATOM   4796 1HB  LEU A 274       3.892  30.193  20.536  1.00  6.77           H
ATOM   4797 2HB  LEU A 274       4.648  28.831  20.194  1.00  6.77           H
ATOM   4798  HG  LEU A 274       3.505  30.566  18.228  1.00  7.07           H
ATOM   4799 1HD1 LEU A 274       5.412  31.492  19.247  1.00 10.44           H
ATOM   4800 2HD1 LEU A 274       5.681  31.189  17.699  1.00 10.44           H
ATOM   4801 3HD1 LEU A 274       6.266  30.208  18.820  1.00 10.44           H
ATOM   4802 1HD2 LEU A 274       3.573  28.337  17.441  1.00 10.24           H
ATOM   4803 2HD2 LEU A 274       5.149  28.286  17.717  1.00 10.24           H
ATOM   4804 3HD2 LEU A 274       4.564  29.269  16.598  1.00 10.24           H
ATOM   4805  N   GLU A 275       2.153  28.796  22.426  1.00  6.17           N
ATOM   4806  CA  GLU A 275       2.092  28.267  23.787  1.00  7.19           C
ATOM   4807  C   GLU A 275       0.925  27.296  23.930  1.00  7.94           C
ATOM   4808  O   GLU A 275       1.059  26.252  24.542  1.00 10.87           O
ATOM   4809  CB  GLU A 275       2.075  29.417  24.776  1.00  7.78           C
ATOM   4810  CG  GLU A 275       3.322  30.260  24.718  1.00  8.36           C
ATOM   4811  CD  GLU A 275       4.637  29.516  24.974  1.00  9.86           C
ATOM   4812  OE1 GLU A 275       4.651  28.619  25.837  1.00 16.18           O
ATOM   4813  OE2 GLU A 275       5.652  29.856  24.328  1.00 12.09           O
ATOM   4814  H   GLU A 275       1.943  29.637  22.274  1.00  7.41           H
ATOM   4815  HA  GLU A 275       2.933  27.749  23.945  1.00  8.63           H
ATOM   4816 1HB  GLU A 275       1.290  29.991  24.590  1.00  9.34           H
ATOM   4817 2HB  GLU A 275       1.974  29.054  25.692  1.00  9.34           H
ATOM   4818 1HG  GLU A 275       3.372  30.684  23.825  1.00 10.03           H
ATOM   4819 2HG  GLU A 275       3.239  30.986  25.386  1.00 10.03           H
ATOM   4820  N  ASER A 276      -0.268  27.601  23.394  0.42  8.11           N
ATOM   4821  N  BSER A 276      -0.239  27.637  23.355  0.26  8.28           N
ATOM   4822  N  CSER A 276      -0.247  27.635  23.341  0.29  7.65           N
ATOM   4823  CA ASER A 276      -1.358  26.615  23.571  0.42  9.34           C
ATOM   4824  CA BSER A 276      -1.386  26.723  23.481  0.26  9.11           C
ATOM   4825  CA CSER A 276      -1.437  26.787  23.306  0.29  8.00           C
ATOM   4826  C  ASER A 276      -1.136  25.370  22.729  0.42  9.16           C
ATOM   4827  C  BSER A 276      -1.171  25.431  22.702  0.26  8.72           C
ATOM   4828  C  CSER A 276      -1.120  25.409  22.726  0.29  8.41           C
ATOM   4829  O  ASER A 276      -1.606  24.296  23.114  0.42 13.40           O
ATOM   4830  O  BSER A 276      -1.675  24.390  23.149  0.26 12.46           O
ATOM   4831  O  CSER A 276      -1.477  24.351  23.226  0.29 10.02           O
ATOM   4832  CB ASER A 276      -2.662  27.316  23.242  0.42 12.91           C
ATOM   4833  CB BSER A 276      -2.650  27.467  23.069  0.26  9.79           C
ATOM   4834  CB CSER A 276      -2.583  27.333  22.443  0.29  8.40           C
ATOM   4835  OG ASER A 276      -2.690  27.540  21.834  0.42 12.53           O
ATOM   4836  OG BSER A 276      -2.825  28.619  23.870  0.26 10.98           O
ATOM   4837  OG CSER A 276      -3.654  26.381  22.323  0.29 11.62           O
ATOM   4838  H  ASER A 276      -0.396  28.354  22.957  0.42  9.73           H
ATOM   4839  H  BSER A 276      -0.314  28.392  22.910  0.26  9.93           H
ATOM   4840  H  CSER A 276      -0.296  28.423  22.953  0.29  9.18           H
ATOM   4841  HA ASER A 276      -1.382  26.343  24.533  0.42 11.21           H
ATOM   4842 1HB ASER A 276      -3.430  26.754  23.513  0.42 15.49           H
ATOM   4843 2HB ASER A 276      -2.717  28.178  23.726  0.42 15.49           H
ATOM   4844  HA BSER A 276      -1.477  26.483  24.448  0.26 10.93           H
ATOM   4845 1HB BSER A 276      -2.583  27.732  22.117  0.26 11.75           H
ATOM   4846 2HB BSER A 276      -3.433  26.871  23.168  0.26 11.75           H
ATOM   4847  HA CSER A 276      -1.771  26.669  24.241  0.29  9.60           H
ATOM   4848 1HB CSER A 276      -2.930  28.166  22.849  0.29 10.09           H
ATOM   4849 2HB CSER A 276      -2.239  27.553  21.541  0.29 10.09           H
ATOM   4850  N   ALA A 277      -0.443  25.461  21.598  1.00  8.50           N
ATOM   4851  CA  ALA A 277      -0.118  24.284  20.800  1.00 10.00           C
ATOM   4852  C   ALA A 277       1.022  23.469  21.413  1.00 10.92           C
ATOM   4853  O   ALA A 277       1.215  22.383  20.933  1.00 15.47           O
ATOM   4854  CB  ALA A 277       0.235  24.739  19.387  1.00 12.87           C
ATOM   4855  H  AALA A 277      -0.173  26.252  21.323  1.00 10.21           H
ATOM   4856  HA  ALA A 277      -0.930  23.703  20.750  1.00 11.99           H
ATOM   4857 1HB  ALA A 277      -0.510  25.255  19.014  1.00 19.31           H
ATOM   4858 2HB  ALA A 277       0.404  23.955  18.824  1.00 19.31           H
ATOM   4859 3HB  ALA A 277       1.038  25.300  19.416  1.00 19.31           H
ATOM   4860  N   GLY A 278       1.738  24.018  22.376  1.00 10.99           N
ATOM   4861  CA  GLY A 278       2.838  23.270  22.906  1.00 13.83           C
ATOM   4862  C   GLY A 278       4.003  23.166  21.947  1.00 14.48           C
ATOM   4863  O   GLY A 278       4.776  22.176  21.997  1.00 18.45           O
ATOM   4864  H   GLY A 278       1.545  24.820  22.684  1.00 13.19           H
ATOM   4865 1HA  GLY A 278       3.148  23.701  23.741  1.00 16.60           H
ATOM   4866 2HA  GLY A 278       2.527  22.358  23.134  1.00 16.60           H
ATOM   4867  N   TYR A 279       4.216  24.174  21.094  1.00 13.30           N
ATOM   4868  CA  TYR A 279       5.403  24.169  20.206  1.00 12.64           C
ATOM   4869  C   TYR A 279       6.631  24.004  21.072  1.00 13.76           C
ATOM   4870  O   TYR A 279       6.791  24.707  22.038  1.00 15.77           O
ATOM   4871  CB  TYR A 279       5.409  25.481  19.399  1.00 12.18           C
ATOM   4872  CG  TYR A 279       6.711  25.733  18.626  1.00  9.65           C
ATOM   4873  CD1 TYR A 279       7.118  24.965  17.508  1.00 10.45           C
ATOM   4874  CD2 TYR A 279       7.563  26.754  18.978  1.00  8.76           C
ATOM   4875  CE1 TYR A 279       8.281  25.209  16.829  1.00  9.18           C
ATOM   4876  CE2 TYR A 279       8.759  27.020  18.332  1.00  8.14           C
ATOM   4877  CZ  TYR A 279       9.104  26.236  17.271  1.00  8.22           C
ATOM   4878  OH  TYR A 279      10.293  26.429  16.590  1.00  8.50           O
ATOM   4879  H   TYR A 279       3.647  24.845  21.059  1.00 15.96           H
ATOM   4880  HA  TYR A 279       5.339  23.395  19.576  1.00 15.16           H
ATOM   4881 1HB  TYR A 279       4.656  25.463  18.757  1.00 14.62           H
ATOM   4882 2HB  TYR A 279       5.256  26.237  20.020  1.00 14.62           H
ATOM   4883  HD1 TYR A 279       6.561  24.253  17.218  1.00 12.54           H
ATOM   4884  HD2 TYR A 279       7.316  27.310  19.708  1.00 10.51           H
ATOM   4885  HE1 TYR A 279       8.520  24.687  16.072  1.00 11.01           H
ATOM   4886  HE2 TYR A 279       9.323  27.728  18.620  1.00  9.76           H
ATOM   4887  N   GLU A 280       7.515  23.100  20.670  1.00 16.17           N
ATOM   4888  CA  GLU A 280       8.686  22.791  21.471  1.00 19.00           C
ATOM   4889  C   GLU A 280       9.985  23.187  20.826  1.00 14.21           C
ATOM   4890  O   GLU A 280      11.076  22.969  21.394  1.00 18.67           O
ATOM   4891  CB  GLU A 280       8.688  21.265  21.711  1.00 32.28           C
ATOM   4892  CG  GLU A 280       7.723  20.884  22.819  1.00 42.58           C
ATOM   4893  CD  GLU A 280       7.841  19.367  22.970  1.00 53.86           C
ATOM   4894  OE1 GLU A 280       6.935  18.691  22.463  1.00 62.38           O
ATOM   4895  OE2 GLU A 280       8.861  18.942  23.552  1.00 63.65           O
ATOM   4896  H   GLU A 280       7.390  22.681  19.907  1.00 19.40           H
ATOM   4897  HA  GLU A 280       8.607  23.257  22.353  1.00 22.80           H
ATOM   4898 1HB  GLU A 280       8.430  20.801  20.875  1.00 38.74           H
ATOM   4899 2HB  GLU A 280       9.601  20.971  21.955  1.00 38.74           H
ATOM   4900 1HG  GLU A 280       7.967  21.338  23.664  1.00 51.09           H
ATOM   4901 2HG  GLU A 280       6.797  21.138  22.577  1.00 51.09           H
ATOM   4902  N   GLY A 281       9.936  23.736  19.621  1.00 11.97           N
ATOM   4903  CA  GLY A 281      11.138  24.083  18.927  1.00 10.22           C
ATOM   4904  C   GLY A 281      11.741  25.394  19.412  1.00  8.54           C
ATOM   4905  O   GLY A 281      11.264  26.078  20.289  1.00  8.73           O
ATOM   4906  H   GLY A 281       9.155  23.889  19.243  1.00 14.37           H
ATOM   4907 1HA  GLY A 281      11.802  23.358  19.048  1.00 12.26           H
ATOM   4908 2HA  GLY A 281      10.943  24.156  17.959  1.00 12.26           H
ATOM   4909  N   PRO A 282      12.856  25.773  18.751  1.00  7.90           N
ATOM   4910  CA  PRO A 282      13.503  27.011  19.083  1.00  7.46           C
ATOM   4911  C   PRO A 282      12.617  28.200  18.846  1.00  6.70           C
ATOM   4912  O   PRO A 282      11.852  28.244  17.894  1.00  7.27           O
ATOM   4913  CB  PRO A 282      14.739  27.029  18.130  1.00  8.69           C
ATOM   4914  CG  PRO A 282      14.948  25.623  17.709  1.00  8.99           C
ATOM   4915  CD  PRO A 282      13.560  25.042  17.681  1.00  9.59           C
ATOM   4916  HA  PRO A 282      13.806  26.994  20.036  1.00  8.95           H
ATOM   4917 1HB  PRO A 282      14.562  27.605  17.344  1.00 10.43           H
ATOM   4918 2HB  PRO A 282      15.537  27.373  18.603  1.00 10.43           H
ATOM   4919 1HG  PRO A 282      15.368  25.580  16.813  1.00 10.78           H
ATOM   4920 2HG  PRO A 282      15.521  25.141  18.357  1.00 10.78           H
ATOM   4921 1HD  PRO A 282      13.129  25.195  16.803  1.00 11.51           H
ATOM   4922 2HD  PRO A 282      13.578  24.070  17.867  1.00 11.51           H
ATOM   4923  N  AARG A 283      12.794  29.210  19.701  0.63  6.74           N
ATOM   4924  N  BARG A 283      12.690  29.222  19.716  0.37  8.07           N
ATOM   4925  CA AARG A 283      12.189  30.521  19.542  0.63  7.05           C
ATOM   4926  CA BARG A 283      12.096  30.517  19.413  0.37  7.81           C
ATOM   4927  C  AARG A 283      13.275  31.389  18.906  0.63  5.55           C
ATOM   4928  C  BARG A 283      13.243  31.384  18.863  0.37  8.37           C
ATOM   4929  O  AARG A 283      14.056  32.013  19.577  0.63  5.46           O
ATOM   4930  O  BARG A 283      13.961  32.016  19.601  0.37  9.38           O
ATOM   4931  CB AARG A 283      11.710  31.031  20.911  0.63  7.45           C
ATOM   4932  CB BARG A 283      11.464  31.229  20.604  0.37  8.12           C
ATOM   4933  CG AARG A 283      10.596  30.149  21.526  0.63  8.07           C
ATOM   4934  CG BARG A 283      10.056  30.739  20.952  0.37  6.13           C
ATOM   4935  CD AARG A 283      10.276  30.621  22.906  0.63  7.59           C
ATOM   4936  CD BARG A 283      10.072  29.275  21.403  0.37  6.51           C
ATOM   4937  NE AARG A 283       9.190  29.939  23.582  0.63  8.44           N
ATOM   4938  NE BARG A 283       8.761  28.983  21.932  0.37  7.57           N
ATOM   4939  CZ AARG A 283       9.094  29.753  24.878  0.63  9.61           C
ATOM   4940  CZ BARG A 283       8.258  27.804  22.275  0.37 12.25           C
ATOM   4941  NH1AARG A 283      10.077  30.076  25.693  0.63 16.50           N
ATOM   4942  NH2AARG A 283       7.998  29.270  25.425  0.63 12.13           N
ATOM   4943  NH1BARG A 283       9.002  26.768  22.003  0.37 13.89           N
ATOM   4944  NH2BARG A 283       7.044  27.671  22.762  0.37 19.67           N
ATOM   4945  H  AARG A 283      13.308  29.073  20.403  0.63  8.09           H
ATOM   4946  H  BARG A 283      13.105  29.106  20.484  0.37  9.69           H
ATOM   4947  HA AARG A 283      11.409  30.454  18.920  0.63  8.46           H
ATOM   4948 1HB AARG A 283      12.480  31.057  21.533  0.63  8.94           H
ATOM   4949 2HB AARG A 283      11.371  31.955  20.811  0.63  8.94           H
ATOM   4950  HA BARG A 283      11.405  30.399  18.700  0.37  9.37           H
ATOM   4951 1HB BARG A 283      12.048  31.106  21.394  0.37  9.74           H
ATOM   4952 2HB BARG A 283      11.424  32.199  20.409  0.37  9.74           H
ATOM   4953 1HG AARG A 283       9.784  30.196  20.962  0.63  9.69           H
ATOM   4954 2HG AARG A 283      10.896  29.206  21.558  0.63  9.69           H
ATOM   4955 1HG BARG A 283       9.682  31.302  21.676  0.37  7.35           H
ATOM   4956 2HG BARG A 283       9.470  30.832  20.160  0.37  7.35           H
ATOM   4957 1HD AARG A 283      11.091  30.531  23.461  0.63  9.11           H
ATOM   4958 2HD AARG A 283      10.055  31.585  22.860  0.63  9.11           H
ATOM   4959 1HD BARG A 283      10.274  28.681  20.637  0.37  7.81           H
ATOM   4960 2HD BARG A 283      10.762  29.137  22.100  0.37  7.81           H
ATOM   4961  HE AARG A 283       8.539  29.623  23.081  0.63 10.13           H
ATOM   4962  HE BARG A 283       8.227  29.675  22.041  0.37  9.08           H
ATOM   4963 1HH1AARG A 283      10.818  30.425  25.372  0.63 19.80           H
ATOM   4964 2HH1AARG A 283       9.992  29.943  26.558  0.63 19.80           H
ATOM   4965 1HH2AARG A 283       7.308  29.064  24.919  0.63 14.55           H
ATOM   4966 2HH2AARG A 283       7.955  29.153  26.296  0.63 14.55           H
ATOM   4967 1HH1BARG A 283       8.271  27.132  22.330  0.37 16.66           H
ATOM   4968 2HH1BARG A 283       9.169  26.816  21.140  0.37 16.66           H
ATOM   4969 1HH2BARG A 283       6.716  26.868  22.912  0.37 23.60           H
ATOM   4970 2HH2BARG A 283       6.560  28.384  22.938  0.37 23.60           H
ATOM   4971  N   HIS A 284      13.372  31.317  17.544  1.00  6.00           N
ATOM   4972  CA  HIS A 284      14.506  31.901  16.814  1.00  5.35           C
ATOM   4973  C   HIS A 284      14.175  33.278  16.315  1.00  5.21           C
ATOM   4974  O   HIS A 284      13.112  33.472  15.721  1.00  7.39           O
ATOM   4975  CB  HIS A 284      14.848  31.004  15.630  1.00  5.73           C
ATOM   4976  CG  HIS A 284      15.976  31.451  14.798  1.00  5.50           C
ATOM   4977  CD2 HIS A 284      17.325  31.518  15.026  1.00  6.27           C
ATOM   4978  ND1 HIS A 284      15.834  31.880  13.502  1.00  6.40           N
ATOM   4979  CE1 HIS A 284      17.069  32.159  13.015  1.00  6.84           C
ATOM   4980  NE2 HIS A 284      17.999  31.935  13.905  1.00  6.60           N
ATOM   4981  H  AHIS A 284      12.736  30.910  17.092  1.00  7.20           H
ATOM   4982  HA  HIS A 284      15.296  31.955  17.424  1.00  6.42           H
ATOM   4983 1HB  HIS A 284      15.052  30.099  15.973  1.00  6.88           H
ATOM   4984 2HB  HIS A 284      14.046  30.929  15.054  1.00  6.88           H
ATOM   4985  HD1 HIS A 284      15.075  31.959  13.064  1.00  7.68           H
ATOM   4986  HD2 HIS A 284      17.740  31.304  15.852  1.00  7.53           H
ATOM   4987  HE1 HIS A 284      17.237  32.477  12.135  1.00  8.21           H
ATOM   4988  N   PHE A 285      15.072  34.216  16.526  1.00  4.88           N
ATOM   4989  CA  PHE A 285      14.919  35.577  16.040  1.00  5.06           C
ATOM   4990  C   PHE A 285      15.763  35.776  14.797  1.00  5.41           C
ATOM   4991  O   PHE A 285      16.986  35.659  14.818  1.00  8.05           O
ATOM   4992  CB  PHE A 285      15.299  36.590  17.137  1.00  5.42           C
ATOM   4993  CG  PHE A 285      14.442  36.420  18.355  1.00  5.15           C
ATOM   4994  CD1 PHE A 285      13.126  36.823  18.353  1.00  5.14           C
ATOM   4995  CD2 PHE A 285      14.949  35.807  19.497  1.00  5.78           C
ATOM   4996  CE1 PHE A 285      12.303  36.610  19.463  1.00  5.61           C
ATOM   4997  CE2 PHE A 285      14.140  35.595  20.594  1.00  6.29           C
ATOM   4998  CZ  PHE A 285      12.808  36.009  20.585  1.00  6.20           C
ATOM   4999  H   PHE A 285      15.797  34.011  16.982  1.00  5.86           H
ATOM   5000  HA  PHE A 285      13.960  35.719  15.797  1.00  6.08           H
ATOM   5001 1HB  PHE A 285      16.250  36.465  17.384  1.00  6.50           H
ATOM   5002 2HB  PHE A 285      15.192  37.510  16.786  1.00  6.50           H
ATOM   5003  HD1 PHE A 285      12.771  37.254  17.585  1.00  6.17           H
ATOM   5004  HD2 PHE A 285      15.858  35.532  19.521  1.00  6.94           H
ATOM   5005  HE1 PHE A 285      11.393  36.883  19.439  1.00  6.73           H
ATOM   5006  HE2 PHE A 285      14.493  35.164  21.363  1.00  7.55           H
ATOM   5007  HZ  PHE A 285      12.258  35.875  21.347  1.00  7.44           H
ATOM   5008  N   ASP A 286      15.093  36.017  13.668  1.00  5.14           N
ATOM   5009  CA  ASP A 286      15.718  36.426  12.429  1.00  4.94           C
ATOM   5010  C   ASP A 286      15.418  37.908  12.280  1.00  5.15           C
ATOM   5011  O   ASP A 286      14.392  38.272  11.708  1.00  6.32           O
ATOM   5012  CB  ASP A 286      15.254  35.621  11.242  1.00  5.60           C
ATOM   5013  CG  ASP A 286      16.063  35.900   9.995  1.00  6.74           C
ATOM   5014  OD1 ASP A 286      16.946  36.774  10.027  1.00  7.47           O
ATOM   5015  OD2 ASP A 286      15.815  35.207   8.963  1.00 12.06           O
ATOM   5016  H   ASP A 286      14.218  35.922  13.678  1.00  6.16           H
ATOM   5017  HA  ASP A 286      16.707  36.311  12.522  1.00  5.93           H
ATOM   5018 1HB  ASP A 286      15.318  34.658  11.460  1.00  6.71           H
ATOM   5019 2HB  ASP A 286      14.303  35.829  11.063  1.00  6.71           H
ATOM   5020  N   PHE A 287      16.258  38.736  12.878  1.00  6.37           N
ATOM   5021  CA  PHE A 287      15.989  40.165  13.004  1.00  6.35           C
ATOM   5022  C   PHE A 287      17.273  40.894  12.703  1.00  5.87           C
ATOM   5023  O   PHE A 287      18.359  40.300  12.663  1.00  7.65           O
ATOM   5024  CB  PHE A 287      15.373  40.548  14.364  1.00  7.82           C
ATOM   5025  CG  PHE A 287      16.397  40.884  15.435  1.00  6.40           C
ATOM   5026  CD1 PHE A 287      17.299  39.946  15.922  1.00  6.91           C
ATOM   5027  CD2 PHE A 287      16.486  42.173  15.912  1.00  7.30           C
ATOM   5028  CE1 PHE A 287      18.274  40.293  16.841  1.00  7.19           C
ATOM   5029  CE2 PHE A 287      17.427  42.527  16.857  1.00  7.86           C
ATOM   5030  CZ  PHE A 287      18.344  41.572  17.307  1.00  7.56           C
ATOM   5031  H   PHE A 287      17.006  38.414  13.211  1.00  7.64           H
ATOM   5032  HA  PHE A 287      15.330  40.411  12.295  1.00  7.62           H
ATOM   5033 1HB  PHE A 287      14.779  41.330  14.235  1.00  9.39           H
ATOM   5034 2HB  PHE A 287      14.813  39.796  14.683  1.00  9.39           H
ATOM   5035  HD1 PHE A 287      17.246  39.048  15.617  1.00  8.29           H
ATOM   5036  HD2 PHE A 287      15.887  42.833  15.584  1.00  8.77           H
ATOM   5037  HE1 PHE A 287      18.894  39.641  17.147  1.00  8.63           H
ATOM   5038  HE2 PHE A 287      17.451  43.413  17.200  1.00  9.43           H
ATOM   5039  HZ  PHE A 287      19.013  41.814  17.936  1.00  9.07           H
ATOM   5040  N   LYS A 288      17.169  42.193  12.521  1.00  6.64           N
ATOM   5041  CA  LYS A 288      18.284  43.097  12.312  1.00  9.83           C
ATOM   5042  C   LYS A 288      18.208  44.229  13.269  1.00  8.15           C
ATOM   5043  O   LYS A 288      17.250  45.034  13.181  1.00 10.16           O
ATOM   5044  CB  LYS A 288      18.269  43.649  10.836  1.00 13.12           C
ATOM   5045  CG  LYS A 288      18.653  42.667   9.810  1.00 17.21           C
ATOM   5046  CD  LYS A 288      18.632  43.116   8.415  1.00 27.92           C
ATOM   5047  CE  LYS A 288      19.173  41.951   7.531  1.00 33.82           C
ATOM   5048  NZ  LYS A 288      18.358  40.652   7.698  1.00 39.20           N
ATOM   5049  H   LYS A 288      16.361  42.541  12.527  1.00  7.97           H
ATOM   5050  HA  LYS A 288      19.138  42.599  12.464  1.00 11.79           H
ATOM   5051 1HB  LYS A 288      17.359  43.980  10.631  1.00 15.74           H
ATOM   5052 2HB  LYS A 288      18.887  44.421  10.781  1.00 15.74           H
ATOM   5053 1HG  LYS A 288      19.568  42.350  10.016  1.00 20.66           H
ATOM   5054 2HG  LYS A 288      18.047  41.887   9.890  1.00 20.66           H
ATOM   5055 1HD  LYS A 288      17.708  43.347   8.146  1.00 33.50           H
ATOM   5056 2HD  LYS A 288      19.200  43.919   8.307  1.00 33.50           H
ATOM   5057 1HE  LYS A 288      19.149  42.229   6.580  1.00 40.58           H
ATOM   5058 2HE  LYS A 288      20.117  41.775   7.771  1.00 40.58           H
ATOM   5059 1HZ  LYS A 288      18.713  40.001   7.169  1.00 58.81           H
ATOM   5060 2HZ  LYS A 288      17.494  40.802   7.456  1.00 58.81           H
ATOM   5061 3HZ  LYS A 288      18.388  40.385   8.568  1.00 58.81           H
ATOM   5062  N   PRO A 289      19.151  44.450  14.153  1.00  7.05           N
ATOM   5063  CA  PRO A 289      19.156  45.732  14.879  1.00  6.51           C
[truncated: 167,547 more chars]
