# Supplementary material for: Identification of new, well-populated amino-acid sidechain rotamers involving hydroxyl-hydrogen atoms and sulfhydryl-hydrogen atoms
Source: BMC Struct Biol. 2008 Oct 7;8:41. doi: 10.1186/1472-6807-8-41 (PMC2569941; doi:10.1186/1472-6807-8-41)
Supplement: Additional file 1 — Manually-fitted hydrogen atoms in high resolution structures. In these high-resolution X-ray structures, the hydroxyl hydrogen atoms were removed if there is no corresponding electron density but if there is sufficient electron density due to hydrogen-bonding, the hydrogen atom position were fitted manually. [file 1472-6807-8-41-S1.zip › pdb/1o7j.pdb]

ATOM      1  N   LYS A   3      35.775  39.285  22.715  1.00 57.75           N
ATOM      2  CA  LYS A   3      36.574  39.355  23.921  1.00 46.54           C
ATOM      3  C   LYS A   3      36.492  38.068  24.742  1.00 35.94           C
ATOM      4  O   LYS A   3      35.475  37.376  24.629  1.00 41.80           O
ATOM      5  CB  LYS A   3      36.076  40.542  24.726  1.00 47.23           C
ATOM      6  H   LYS A   3      35.768  38.448  22.411  1.00 86.62           H
ATOM      7  HA  LYS A   3      37.509  39.512  23.672  1.00 55.85           H
ATOM      8 1HB  LYS A   3      36.610  40.639  25.517  1.00 70.84           H
ATOM      9 2HB  LYS A   3      35.159  40.398  24.975  1.00 70.84           H
ATOM     10  N   LEU A   4      37.494  37.747  25.556  1.00 27.38           N
ATOM     11  CA  LEU A   4      37.465  36.489  26.312  1.00 21.08           C
ATOM     12  C   LEU A   4      36.512  36.551  27.503  1.00 19.66           C
ATOM     13  O   LEU A   4      36.291  37.592  28.154  1.00 21.56           O
ATOM     14  CB  LEU A   4      38.871  36.110  26.804  1.00 23.40           C
ATOM     15  CG  LEU A   4      39.961  35.799  25.797  1.00 26.51           C
ATOM     16  CD1 LEU A   4      41.292  35.590  26.516  1.00 33.87           C
ATOM     17  CD2 LEU A   4      39.628  34.573  24.953  1.00 30.09           C
ATOM     18  H   LEU A   4      38.163  38.280  25.640  1.00 32.86           H
ATOM     19  HA  LEU A   4      37.153  35.781  25.711  1.00 25.29           H
ATOM     20 1HB  LEU A   4      39.190  36.838  27.360  1.00 28.08           H
ATOM     21 2HB  LEU A   4      38.778  35.335  27.379  1.00 28.08           H
ATOM     22  HG  LEU A   4      40.054  36.569  25.197  1.00 31.81           H
ATOM     23 1HD1 LEU A   4      41.490  36.361  27.053  1.00 50.81           H
ATOM     24 2HD1 LEU A   4      41.233  34.815  27.079  1.00 50.81           H
ATOM     25 3HD1 LEU A   4      41.989  35.464  25.869  1.00 50.81           H
ATOM     26 1HD2 LEU A   4      38.794  34.715  24.499  1.00 45.13           H
ATOM     27 2HD2 LEU A   4      40.324  34.430  24.308  1.00 45.13           H
ATOM     28 3HD2 LEU A   4      39.555  33.803  25.522  1.00 45.13           H
ATOM     29  N   PRO A   5      35.911  35.385  27.843  1.00 17.01           N
ATOM     30  CA  PRO A   5      35.086  35.351  29.039  1.00 17.77           C
ATOM     31  C   PRO A   5      35.908  35.559  30.305  1.00 15.47           C
ATOM     32  O   PRO A   5      37.065  35.182  30.344  1.00 16.48           O
ATOM     33  CB  PRO A   5      34.546  33.908  29.023  1.00 20.11           C
ATOM     34  CG  PRO A   5      35.463  33.111  28.173  1.00 23.95           C
ATOM     35  CD  PRO A   5      36.018  34.104  27.149  1.00 17.58           C
ATOM     36  HA  PRO A   5      34.355  36.002  28.983  1.00 21.32           H
ATOM     37 1HB  PRO A   5      34.521  33.547  29.923  1.00 24.13           H
ATOM     38 2HB  PRO A   5      33.647  33.889  28.658  1.00 24.13           H
ATOM     39 1HG  PRO A   5      36.179  32.729  28.704  1.00 28.74           H
ATOM     40 2HG  PRO A   5      34.984  32.393  27.730  1.00 28.74           H
ATOM     41 1HD  PRO A   5      36.941  33.901  26.929  1.00 21.09           H
ATOM     42 2HD  PRO A   5      35.490  34.101  26.336  1.00 21.09           H
ATOM     43  N   ASN A   6      35.227  36.077  31.346  1.00 16.31           N
ATOM     44  CA  ASN A   6      35.784  36.293  32.655  1.00 14.86           C
ATOM     45  C   ASN A   6      35.379  35.140  33.566  1.00 12.57           C
ATOM     46  O   ASN A   6      34.162  34.979  33.804  1.00 14.13           O
ATOM     47  CB  ASN A   6      35.309  37.600  33.256  1.00 17.66           C
ATOM     48  CG  ASN A   6      35.878  38.768  32.467  1.00 21.35           C
ATOM     49  ND2 ASN A   6      35.093  39.821  32.393  1.00 35.01           N
ATOM     50  OD1 ASN A   6      36.949  38.817  31.906  1.00 21.29           O
ATOM     51  H   ASN A   6      34.405  36.293  31.219  1.00 19.58           H
ATOM     52  HA  ASN A   6      36.761  36.314  32.584  1.00 17.83           H
ATOM     53 1HB  ASN A   6      34.339  37.635  33.239  1.00 21.19           H
ATOM     54 2HB  ASN A   6      35.597  37.658  34.181  1.00 21.19           H
ATOM     55 1HD2 ASN A   6      34.327  39.814  32.783  1.00 42.01           H
ATOM     56 2HD2 ASN A   6      35.347  40.517  31.956  1.00 42.01           H
ATOM     57  N   ILE A   7      36.295  34.304  33.971  1.00 11.70           N
ATOM     58  CA  ILE A   7      36.020  33.093  34.720  1.00 11.70           C
ATOM     59  C   ILE A   7      36.752  33.133  36.035  1.00 11.72           C
ATOM     60  O   ILE A   7      37.972  33.351  36.107  1.00 13.74           O
ATOM     61  CB  ILE A   7      36.431  31.844  33.909  1.00 12.12           C
ATOM     62  CG1 ILE A   7      35.710  31.752  32.575  1.00 13.09           C
ATOM     63  CG2 ILE A   7      36.257  30.576  34.757  1.00 13.87           C
ATOM     64  CD1 ILE A   7      34.203  31.630  32.664  1.00 13.93           C
ATOM     65  H   ILE A   7      37.115  34.482  33.782  1.00 14.04           H
ATOM     66  HA  ILE A   7      35.057  33.047  34.898  1.00 14.03           H
ATOM     67  HB  ILE A   7      37.388  31.930  33.714  1.00 14.54           H
ATOM     68 1HG1 ILE A   7      35.924  32.543  32.055  1.00 15.71           H
ATOM     69 2HG1 ILE A   7      36.053  30.984  32.092  1.00 15.71           H
ATOM     70 1HG2 ILE A   7      36.801  30.641  35.545  1.00 20.81           H
ATOM     71 2HG2 ILE A   7      35.335  30.485  35.010  1.00 20.81           H
ATOM     72 3HG2 ILE A   7      36.525  29.810  34.245  1.00 20.81           H
ATOM     73 1HD1 ILE A   7      33.975  30.838  33.157  1.00 20.89           H
ATOM     74 2HD1 ILE A   7      33.845  32.400  33.113  1.00 20.89           H
ATOM     75 3HD1 ILE A   7      33.833  31.574  31.780  1.00 20.89           H
ATOM     76  N   VAL A   8      35.997  32.895  37.120  1.00 11.75           N
ATOM     77  CA  VAL A   8      36.570  32.744  38.442  1.00 11.38           C
ATOM     78  C   VAL A   8      36.823  31.242  38.664  1.00 10.81           C
ATOM     79  O   VAL A   8      35.917  30.439  38.453  1.00 12.10           O
ATOM     80  CB  VAL A   8      35.706  33.357  39.542  1.00 12.09           C
ATOM     81  CG1 VAL A   8      36.296  33.082  40.926  1.00 13.80           C
ATOM     82  CG2 VAL A   8      35.530  34.874  39.364  1.00 16.77           C
ATOM     83  H   VAL A   8      35.145  32.830  37.027  1.00 14.10           H
ATOM     84  HA  VAL A   8      37.437  33.200  38.449  1.00 13.66           H
ATOM     85  HB  VAL A   8      34.819  32.941  39.501  1.00 14.51           H
ATOM     86 1HG1 VAL A   8      36.394  32.135  41.049  1.00 20.71           H
ATOM     87 2HG1 VAL A   8      37.156  33.504  40.997  1.00 20.71           H
ATOM     88 3HG1 VAL A   8      35.710  33.434  41.600  1.00 20.71           H
ATOM     89 1HG2 VAL A   8      35.145  35.052  38.503  1.00 25.16           H
ATOM     90 2HG2 VAL A   8      34.951  35.212  40.051  1.00 25.16           H
ATOM     91 3HG2 VAL A   8      36.386  35.304  39.427  1.00 25.16           H
ATOM     92  N   ILE A   9      38.023  30.922  39.119  1.00 10.52           N
ATOM     93  CA  ILE A   9      38.390  29.568  39.561  1.00 10.98           C
ATOM     94  C   ILE A   9      38.356  29.585  41.103  1.00 10.58           C
ATOM     95  O   ILE A   9      39.201  30.210  41.747  1.00 11.90           O
ATOM     96  CB  ILE A   9      39.700  29.101  38.974  1.00 12.69           C
ATOM     97  CG1 ILE A   9      39.677  29.169  37.426  1.00 17.66           C
ATOM     98  CG2 ILE A   9      40.001  27.682  39.459  1.00 12.64           C
ATOM     99  CD1 ILE A   9      40.911  28.907  36.659  1.00 16.97           C
ATOM    100  H   ILE A   9      38.620  31.539  39.159  1.00 12.62           H
ATOM    101  HA  ILE A   9      37.690  28.954  39.254  1.00 13.17           H
ATOM    102  HB  ILE A   9      40.410  29.694  39.298  1.00 15.22           H
ATOM    103 1HG1 ILE A   9      39.006  28.540  37.119  1.00 21.20           H
ATOM    104 2HG1 ILE A   9      39.366  30.055  37.181  1.00 21.20           H
ATOM    105 1HG2 ILE A   9      39.296  27.092  39.180  1.00 18.97           H
ATOM    106 2HG2 ILE A   9      40.833  27.385  39.083  1.00 18.97           H
ATOM    107 3HG2 ILE A   9      40.062  27.677  40.417  1.00 18.97           H
ATOM    108 1HD1 ILE A   9      41.237  28.029  36.867  1.00 25.46           H
ATOM    109 2HD1 ILE A   9      40.722  28.964  35.719  1.00 25.46           H
ATOM    110 3HD1 ILE A   9      41.577  29.559  36.891  1.00 25.46           H
ATOM    111  N   LEU A  10      37.340  28.955  41.671  1.00 10.00           N
ATOM    112  CA  LEU A  10      37.030  28.949  43.093  1.00 10.32           C
ATOM    113  C   LEU A  10      37.472  27.615  43.621  1.00 10.33           C
ATOM    114  O   LEU A  10      36.893  26.557  43.309  1.00 11.01           O
ATOM    115  CB  LEU A  10      35.520  29.211  43.304  1.00 11.25           C
ATOM    116  CG  LEU A  10      35.025  29.417  44.724  1.00 11.25           C
ATOM    117  CD1 LEU A  10      35.687  30.651  45.308  1.00 13.04           C
ATOM    118  CD2 LEU A  10      33.533  29.551  44.704  1.00 12.50           C
ATOM    119  H   LEU A  10      36.817  28.510  41.153  1.00 12.00           H
ATOM    120  HA  LEU A  10      37.543  29.656  43.537  1.00 12.39           H
ATOM    121 1HB  LEU A  10      35.281  29.997  42.789  1.00 13.50           H
ATOM    122 2HB  LEU A  10      35.033  28.462  42.925  1.00 13.50           H
ATOM    123  HG  LEU A  10      35.269  28.636  45.264  1.00 13.50           H
ATOM    124 1HD1 LEU A  10      36.640  30.532  45.310  1.00 19.57           H
ATOM    125 2HD1 LEU A  10      35.461  31.417  44.777  1.00 19.57           H
ATOM    126 3HD1 LEU A  10      35.380  30.783  46.208  1.00 19.57           H
ATOM    127 1HD2 LEU A  10      33.145  28.757  44.329  1.00 18.75           H
ATOM    128 2HD2 LEU A  10      33.211  29.672  45.601  1.00 18.75           H
ATOM    129 3HD2 LEU A  10      33.287  30.310  44.171  1.00 18.75           H
ATOM    130  N   ALA A  11      38.547  27.614  44.428  1.00 10.26           N
ATOM    131  CA  ALA A  11      39.190  26.365  44.844  1.00  9.62           C
ATOM    132  C   ALA A  11      38.768  25.931  46.203  1.00  9.91           C
ATOM    133  O   ALA A  11      38.687  26.732  47.162  1.00 10.55           O
ATOM    134  CB  ALA A  11      40.710  26.534  44.808  1.00 10.54           C
ATOM    135  H   ALA A  11      38.864  28.363  44.707  1.00 12.31           H
ATOM    136  HA  ALA A  11      38.943  25.663  44.206  1.00 11.54           H
ATOM    137 1HB  ALA A  11      40.973  27.201  45.446  1.00 15.81           H
ATOM    138 2HB  ALA A  11      41.130  25.699  45.026  1.00 15.81           H
ATOM    139 3HB  ALA A  11      40.981  26.807  43.928  1.00 15.81           H
ATOM    140  N   THR A  12      38.482  24.609  46.349  1.00  9.43           N
ATOM    141  CA  THR A  12      38.040  24.042  47.607  1.00  9.50           C
ATOM    142  C   THR A  12      38.963  22.964  48.136  1.00  9.32           C
ATOM    143  O   THR A  12      38.794  22.530  49.290  1.00 10.17           O
ATOM    144  CB  THR A  12      36.610  23.424  47.546  1.00  9.61           C
ATOM    145  CG2 THR A  12      35.613  24.368  46.932  1.00 10.82           C
ATOM    146  OG1 THR A  12      36.623  22.202  46.784  1.00  9.75           O
ATOM    147  H   THR A  12      38.567  24.091  45.668  1.00 11.31           H
ATOM    148  HA  THR A  12      38.022  24.765  48.268  1.00 11.41           H
ATOM    149  HB  THR A  12      36.322  23.218  48.460  1.00 11.54           H
ATOM    150 1HG2 THR A  12      35.571  25.173  47.453  1.00 16.23           H
ATOM    151 2HG2 THR A  12      35.883  24.580  46.035  1.00 16.23           H
ATOM    152 3HG2 THR A  12      34.747  23.952  46.916  1.00 16.23           H
ATOM    153  N   GLY A  13      39.958  22.503  47.368  1.00  9.49           N
ATOM    154  CA  GLY A  13      40.837  21.402  47.750  1.00  9.84           C
ATOM    155  C   GLY A  13      40.822  20.275  46.743  1.00  9.93           C
ATOM    156  O   GLY A  13      40.794  20.465  45.515  1.00 10.64           O
ATOM    157  H   GLY A  13      40.086  22.878  46.604  1.00 11.39           H
ATOM    158 1HA  GLY A  13      40.559  21.059  48.614  1.00 11.81           H
ATOM    159 2HA  GLY A  13      41.743  21.736  47.840  1.00 11.81           H
ATOM    160  N   GLY A  14      40.897  19.046  47.262  1.00  9.36           N
ATOM    161  CA  GLY A  14      40.874  17.854  46.449  1.00  8.79           C
ATOM    162  C   GLY A  14      42.236  17.343  45.992  1.00  8.77           C
ATOM    163  O   GLY A  14      43.271  18.024  46.058  1.00  9.91           O
ATOM    164  H   GLY A  14      40.961  18.962  48.116  1.00 11.23           H
ATOM    165 1HA  GLY A  14      40.334  18.030  45.663  1.00 10.55           H
ATOM    166 2HA  GLY A  14      40.436  17.149  46.952  1.00 10.55           H
ATOM    167  N   THR A  15      42.212  16.123  45.458  1.00  9.01           N
ATOM    168  CA  THR A  15      43.405  15.515  44.851  1.00  8.94           C
ATOM    169  C   THR A  15      43.968  16.333  43.697  1.00  9.12           C
ATOM    170  O   THR A  15      45.187  16.325  43.455  1.00 10.27           O
ATOM    171  CB  THR A  15      43.057  14.066  44.415  1.00 10.18           C
ATOM    172  CG2 THR A  15      44.121  13.433  43.564  1.00 10.97           C
ATOM    173  OG1 THR A  15      42.911  13.269  45.614  1.00 11.02           O
ATOM    174  H   THR A  15      41.477  15.677  45.469  1.00 10.81           H
ATOM    175  HA  THR A  15      44.097  15.461  45.544  1.00 10.73           H
ATOM    176  HB  THR A  15      42.209  14.071  43.924  1.00 12.22           H
ATOM    177  HG1 THR A  15      42.215  13.157  46.034  1.00 16.53           H
ATOM    178 1HG2 THR A  15      44.247  13.955  42.768  1.00 16.46           H
ATOM    179 2HG2 THR A  15      44.945  13.396  44.056  1.00 16.46           H
ATOM    180 3HG2 THR A  15      43.852  12.543  43.324  1.00 16.46           H
ATOM    181  N   ILE A  16      43.112  17.087  42.995  1.00  9.06           N
ATOM    182  CA  ILE A  16      43.573  18.013  41.945  1.00  9.45           C
ATOM    183  C   ILE A  16      44.620  18.985  42.503  1.00  9.74           C
ATOM    184  O   ILE A  16      45.513  19.416  41.756  1.00 10.94           O
ATOM    185  CB  ILE A  16      42.356  18.725  41.320  1.00  9.60           C
ATOM    186  CG1 ILE A  16      42.735  19.453  40.035  1.00 10.43           C
ATOM    187  CG2 ILE A  16      41.589  19.620  42.290  1.00 10.74           C
ATOM    188  CD1 ILE A  16      41.539  19.910  39.235  1.00 11.27           C
ATOM    189  H   ILE A  16      42.271  17.029  43.162  1.00 10.87           H
ATOM    190  HA  ILE A  16      44.001  17.481  41.242  1.00 11.34           H
ATOM    191  HB  ILE A  16      41.733  18.016  41.056  1.00 11.52           H
ATOM    192 1HG1 ILE A  16      43.277  20.225  40.260  1.00 12.52           H
ATOM    193 2HG1 ILE A  16      43.274  18.863  39.486  1.00 12.52           H
ATOM    194 1HG2 ILE A  16      42.174  20.303  42.625  1.00 16.11           H
ATOM    195 2HG2 ILE A  16      40.850  20.027  41.833  1.00 16.11           H
ATOM    196 3HG2 ILE A  16      41.261  19.092  43.021  1.00 16.11           H
ATOM    197 1HD1 ILE A  16      41.011  20.512  39.764  1.00 16.91           H
ATOM    198 2HD1 ILE A  16      41.839  20.361  38.442  1.00 16.91           H
ATOM    199 3HD1 ILE A  16      41.008  19.149  38.990  1.00 16.91           H
ATOM    200  N   ALA A  17      44.541  19.308  43.787  1.00 10.10           N
ATOM    201  CA  ALA A  17      45.480  20.187  44.495  1.00 11.29           C
ATOM    202  C   ALA A  17      46.394  19.407  45.428  1.00 11.82           C
ATOM    203  O   ALA A  17      46.978  19.970  46.344  1.00 16.18           O
ATOM    204  CB  ALA A  17      44.671  21.253  45.214  1.00 12.69           C
ATOM    205  H   ALA A  17      43.889  18.977  44.239  1.00 12.13           H
ATOM    206  HA  ALA A  17      46.040  20.632  43.826  1.00 13.55           H
ATOM    207 1HB  ALA A  17      45.266  21.887  45.621  1.00 19.03           H
ATOM    208 2HB  ALA A  17      44.105  21.705  44.583  1.00 19.03           H
ATOM    209 3HB  ALA A  17      44.129  20.842  45.891  1.00 19.03           H
ATOM    210  N   GLY A  18      46.558  18.121  45.191  1.00 11.92           N
ATOM    211  CA  GLY A  18      47.384  17.282  46.052  1.00 13.56           C
ATOM    212  C   GLY A  18      48.788  17.120  45.535  1.00 13.15           C
ATOM    213  O   GLY A  18      49.052  17.124  44.326  1.00 12.25           O
ATOM    214  H   GLY A  18      46.168  17.767  44.511  1.00 14.30           H
ATOM    215 1HA  GLY A  18      46.972  16.407  46.129  1.00 16.27           H
ATOM    216 2HA  GLY A  18      47.416  17.674  46.938  1.00 16.27           H
ATOM    217  N  ASER A  19      49.822  16.991  46.352  0.55 19.68           N
ATOM    218  N  BSER A  19      49.655  16.992  46.522  0.45 19.28           N
ATOM    219  CA ASER A  19      51.246  16.970  45.956  0.55 19.60           C
ATOM    220  CA BSER A  19      51.075  16.767  46.354  0.45 22.08           C
ATOM    221  C  ASER A  19      51.988  15.941  46.804  0.55 21.07           C
ATOM    222  C  BSER A  19      51.448  15.450  47.004  0.45 21.48           C
ATOM    223  O  ASER A  19      52.284  16.253  47.972  0.55 22.51           O
ATOM    224  O  BSER A  19      51.072  15.078  48.114  0.45 20.69           O
ATOM    225  CB ASER A  19      51.816  18.379  46.127  0.55 21.02           C
ATOM    226  CB BSER A  19      51.931  17.868  46.993  0.45 25.63           C
ATOM    227  OG ASER A  19      53.132  18.678  45.713  0.55 32.29           O
ATOM    228  OG BSER A  19      53.192  17.948  46.342  0.45 29.70           O
ATOM    229  N   ALA A  20      52.303  14.764  46.264  1.00 19.61           N
ATOM    230  CA  ALA A  20      53.024  13.643  46.822  1.00 20.76           C
ATOM    231  C   ALA A  20      54.533  13.748  46.583  1.00 20.42           C
ATOM    232  O   ALA A  20      55.012  14.534  45.747  1.00 24.94           O
ATOM    233  CB  ALA A  20      52.524  12.308  46.250  1.00 23.12           C
ATOM    234  HA  ALA A  20      52.871  13.635  47.790  1.00 24.91           H
ATOM    235 1HB  ALA A  20      52.963  11.582  46.699  1.00 34.67           H
ATOM    236 2HB  ALA A  20      51.576  12.238  46.382  1.00 34.67           H
ATOM    237 3HB  ALA A  20      52.720  12.268  45.311  1.00 34.67           H
ATOM    238  N   ALA A  21      55.309  12.921  47.318  1.00 25.28           N
ATOM    239  CA  ALA A  21      56.751  12.999  47.355  1.00 27.73           C
ATOM    240  C   ALA A  21      57.358  12.466  46.082  1.00 23.95           C
ATOM    241  O   ALA A  21      58.510  12.879  45.838  1.00 29.87           O
ATOM    242  CB  ALA A  21      57.339  12.205  48.516  1.00 39.12           C
ATOM    243  H   ALA A  21      54.922  12.314  47.789  1.00 30.34           H
ATOM    244  HA  ALA A  21      57.010  13.939  47.456  1.00 33.27           H
ATOM    245 1HB  ALA A  21      57.127  11.275  48.407  1.00 58.68           H
ATOM    246 2HB  ALA A  21      58.292  12.317  48.530  1.00 58.68           H
ATOM    247 3HB  ALA A  21      56.967  12.524  49.342  1.00 58.68           H
ATOM    248  N   THR A  22      56.658  11.564  45.401  1.00 18.85           N
ATOM    249  CA  THR A  22      57.247  11.039  44.144  1.00 17.34           C
ATOM    250  C   THR A  22      56.165  11.021  43.093  1.00 16.00           C
ATOM    251  O   THR A  22      55.004  11.078  43.406  1.00 17.77           O
ATOM    252  CB  THR A  22      57.827   9.641  44.272  1.00 20.64           C
ATOM    253  CG2 THR A  22      58.620   9.370  45.533  1.00 30.38           C
ATOM    254  OG1 THR A  22      56.675   8.748  44.312  1.00 23.59           O
ATOM    255  H   THR A  22      55.891  11.294  45.679  1.00 22.63           H
ATOM    256  HA  THR A  22      57.958  11.647  43.853  1.00 20.81           H
ATOM    257  HB  THR A  22      58.376   9.437  43.486  1.00 24.77           H
ATOM    258 1HG2 THR A  22      59.364   9.975  45.579  1.00 45.57           H
ATOM    259 2HG2 THR A  22      58.056   9.498  46.299  1.00 45.57           H
ATOM    260 3HG2 THR A  22      58.943   8.466  45.520  1.00 45.57           H
ATOM    261  N   GLY A  23      56.590  10.855  41.819  1.00 17.80           N
ATOM    262  CA  GLY A  23      55.634  10.834  40.685  1.00 16.69           C
ATOM    263  C   GLY A  23      54.845   9.560  40.610  1.00 15.08           C
ATOM    264  O   GLY A  23      53.845   9.492  39.885  1.00 15.68           O
ATOM    265  H   GLY A  23      57.430  10.759  41.664  1.00 21.36           H
ATOM    266 1HA  GLY A  23      56.125  10.951  39.856  1.00 20.02           H
ATOM    267 2HA  GLY A  23      55.021  11.581  40.774  1.00 20.02           H
ATOM    268  N   THR A  24      55.322   8.512  41.297  1.00 18.00           N
ATOM    269  CA  THR A  24      54.639   7.239  41.220  1.00 18.77           C
ATOM    270  C   THR A  24      53.600   7.103  42.308  1.00 23.76           C
ATOM    271  O   THR A  24      52.813   6.185  42.240  1.00 33.89           O
ATOM    272  CB  THR A  24      55.619   6.049  41.288  1.00 20.29           C
ATOM    273  CG2 THR A  24      56.479   6.031  40.042  1.00 28.10           C
ATOM    274  OG1 THR A  24      56.509   6.184  42.404  1.00 25.29           O
ATOM    275  H   THR A  24      56.028   8.596  41.780  1.00 21.60           H
ATOM    276  HA  THR A  24      54.176   7.198  40.357  1.00 22.52           H
ATOM    277  HB  THR A  24      55.119   5.209  41.359  1.00 24.35           H
ATOM    278 1HG2 THR A  24      56.965   6.857  39.976  1.00 42.15           H
ATOM    279 2HG2 THR A  24      57.098   5.299  40.091  1.00 42.15           H
ATOM    280 3HG2 THR A  24      55.920   5.926  39.269  1.00 42.15           H
ATOM    281  N   GLN A  25      53.578   7.975  43.313  1.00 21.32           N
ATOM    282  CA  GLN A  25      52.523   7.822  44.325  1.00 23.85           C
ATOM    283  C   GLN A  25      51.184   8.390  43.849  1.00 21.86           C
ATOM    284  O   GLN A  25      51.004   9.563  43.491  1.00 31.61           O
ATOM    285  CB AGLN A  25      53.024   8.495  45.612  0.62 26.10           C
ATOM    286  CB BGLN A  25      53.004   8.441  45.642  0.38 26.81           C
ATOM    287  CG AGLN A  25      54.310   7.964  46.165  0.62 29.47           C
ATOM    288  CG BGLN A  25      52.018   8.142  46.767  0.38 25.78           C
ATOM    289  CD AGLN A  25      54.864   8.601  47.416  0.62 38.27           C
ATOM    290  CD BGLN A  25      52.425   8.798  48.074  0.38 23.46           C
ATOM    291  NE2AGLN A  25      56.164   8.870  47.464  0.62 49.90           N
ATOM    292  OE1AGLN A  25      54.138   8.848  48.380  0.62 41.55           O
ATOM    293  NE2BGLN A  25      51.555   8.693  49.070  0.38 24.91           N
ATOM    294  OE1BGLN A  25      53.512   9.380  48.146  0.38 21.98           O
ATOM    295  H   GLN A  25      54.161   8.605  43.368  1.00 25.58           H
ATOM    296  N   THR A  26      50.193   7.482  43.742  1.00 20.90           N
ATOM    297  CA  THR A  26      48.875   7.807  43.243  1.00 18.25           C
ATOM    298  C   THR A  26      47.835   7.431  44.299  1.00 18.76           C
ATOM    299  O   THR A  26      46.599   7.667  44.119  1.00 22.08           O
ATOM    300  CB  THR A  26      48.516   7.135  41.895  1.00 19.91           C
ATOM    301  CG2 THR A  26      49.432   7.645  40.770  1.00 28.67           C
ATOM    302  OG1 THR A  26      48.726   5.738  42.064  1.00 23.50           O
ATOM    303  H   THR A  26      50.353   6.672  43.982  1.00 25.09           H
ATOM    304  HA  THR A  26      48.834   8.778  43.115  1.00 21.90           H
ATOM    305  HB  THR A  26      47.578   7.310  41.671  1.00 23.89           H
ATOM    306  HG1 THR A  26      49.378   5.416  41.684  1.00 35.25           H
ATOM    307 1HG2 THR A  26      49.356   8.600  40.704  1.00 43.01           H
ATOM    308 2HG2 THR A  26      50.342   7.410  40.967  1.00 43.01           H
ATOM    309 3HG2 THR A  26      49.171   7.245  39.938  1.00 43.01           H
ATOM    310  N   THR A  27      48.329   6.857  45.373  1.00 21.78           N
ATOM    311  CA  THR A  27      47.422   6.496  46.480  1.00 26.99           C
ATOM    312  C   THR A  27      48.150   7.046  47.711  1.00 31.95           C
ATOM    313  O   THR A  27      49.402   7.083  47.750  1.00 38.67           O
ATOM    314  CB  THR A  27      47.024   5.013  46.479  1.00 30.70           C
ATOM    315  CG2 THR A  27      46.381   4.640  45.133  1.00 27.90           C
ATOM    316  OG1 THR A  27      48.135   4.128  46.506  1.00 39.52           O
ATOM    317  H   THR A  27      49.171   6.694  45.430  1.00 26.13           H
ATOM    318  HA  THR A  27      46.601   7.019  46.367  1.00 32.39           H
ATOM    319  HB  THR A  27      46.412   4.820  47.219  1.00 36.84           H
ATOM    320 1HG2 THR A  27      45.598   5.177  44.993  1.00 41.85           H
ATOM    321 2HG2 THR A  27      47.008   4.798  44.424  1.00 41.85           H
ATOM    322 3HG2 THR A  27      46.135   3.712  45.142  1.00 41.85           H
ATOM    323  N   GLY A  28      47.483   7.529  48.766  1.00 35.47           N
ATOM    324  CA  GLY A  28      48.219   7.868  49.980  1.00 35.32           C
ATOM    325  C   GLY A  28      48.976   9.166  50.061  1.00 40.17           C
ATOM    326  O   GLY A  28      49.863   9.254  50.921  1.00 40.70           O
ATOM    327  H   GLY A  28      46.631   7.639  48.730  1.00 42.56           H
ATOM    328 1HA  GLY A  28      48.854   7.153  50.142  1.00 42.39           H
ATOM    329 2HA  GLY A  28      47.586   7.856  50.715  1.00 42.39           H
ATOM    330  N   TYR A  29      48.603  10.113  49.208  1.00 41.67           N
ATOM    331  CA  TYR A  29      49.143  11.476  49.120  1.00 37.32           C
ATOM    332  C   TYR A  29      48.218  12.402  49.914  1.00 37.57           C
ATOM    333  O   TYR A  29      47.171  11.965  50.454  1.00 39.20           O
ATOM    334  CB  TYR A  29      49.297  11.912  47.626  1.00 31.98           C
ATOM    335  CG  TYR A  29      47.922  11.651  47.044  1.00 29.49           C
ATOM    336  CD1 TYR A  29      47.531  10.410  46.568  1.00 33.58           C
ATOM    337  CD2 TYR A  29      46.970  12.670  47.027  1.00 29.60           C
ATOM    338  CE1 TYR A  29      46.295  10.135  46.028  1.00 36.16           C
ATOM    339  CE2 TYR A  29      45.728  12.347  46.519  1.00 32.77           C
ATOM    340  CZ  TYR A  29      45.347  11.132  46.026  1.00 36.73           C
ATOM    341  OH  TYR A  29      44.026  10.885  45.546  1.00 30.44           O
ATOM    342  H   TYR A  29      47.982   9.907  48.650  1.00 50.00           H
ATOM    343  HA  TYR A  29      50.029  11.487  49.540  1.00 44.79           H
ATOM    344 1HB  TYR A  29      49.533  12.850  47.559  1.00 38.37           H
ATOM    345 2HB  TYR A  29      49.974  11.382  47.176  1.00 38.37           H
ATOM    346  HD1 TYR A  29      48.147   9.715  46.617  1.00 40.29           H
ATOM    347  HD2 TYR A  29      47.162  13.523  47.341  1.00 35.52           H
ATOM    348  HE1 TYR A  29      46.106   9.296  45.674  1.00 43.39           H
ATOM    349  HE2 TYR A  29      45.089  13.022  46.512  1.00 39.32           H
ATOM    350  N   LYS A  30      48.552  13.699  50.011  1.00 41.62           N
ATOM    351  CA  LYS A  30      47.778  14.733  50.699  1.00 31.38           C
ATOM    352  C   LYS A  30      46.894  15.629  49.838  1.00 33.04           C
ATOM    353  O   LYS A  30      47.373  16.487  49.092  1.00 34.32           O
ATOM    354  CB  LYS A  30      48.714  15.666  51.466  1.00 34.26           C
ATOM    355  CG  LYS A  30      48.181  17.036  51.747  1.00 42.90           C
ATOM    356  CD  LYS A  30      47.120  17.185  52.821  1.00 50.80           C
ATOM    357  CE  LYS A  30      47.078  18.636  53.292  1.00 51.76           C
ATOM    358  NZ  LYS A  30      45.808  19.358  52.996  1.00 64.94           N
ATOM    359  H   LYS A  30      49.286  13.944  49.636  1.00 49.94           H
ATOM    360  HA  LYS A  30      47.201  14.287  51.354  1.00 37.66           H
ATOM    361 1HB  LYS A  30      48.937  15.246  52.312  1.00 41.11           H
ATOM    362 2HB  LYS A  30      49.537  15.756  50.960  1.00 41.11           H
ATOM    363 1HG  LYS A  30      48.931  17.601  51.990  1.00 51.48           H
ATOM    364 2HG  LYS A  30      47.816  17.386  50.919  1.00 51.48           H
ATOM    365 1HD  LYS A  30      46.254  16.930  52.466  1.00 60.96           H
ATOM    366 2HD  LYS A  30      47.325  16.602  53.569  1.00 60.96           H
ATOM    367 1HE  LYS A  30      47.226  18.654  54.251  1.00 62.12           H
ATOM    368 2HE  LYS A  30      47.810  19.117  52.875  1.00 62.12           H
ATOM    369 1HZ  LYS A  30      45.198  18.778  52.706  1.00 97.40           H
ATOM    370 2HZ  LYS A  30      45.512  19.754  53.736  1.00 97.40           H
ATOM    371 3HZ  LYS A  30      45.955  19.972  52.370  1.00 97.40           H
ATOM    372  N   ALA A  31      45.561  15.487  49.930  1.00 26.59           N
ATOM    373  CA  ALA A  31      44.622  16.119  48.996  1.00 19.83           C
ATOM    374  C   ALA A  31      44.579  17.543  49.549  1.00 27.78           C
ATOM    375  O   ALA A  31      44.786  17.671  50.830  1.00 40.96           O
ATOM    376  CB  ALA A  31      43.266  15.404  48.874  1.00 24.28           C
ATOM    377  H   ALA A  31      45.243  15.003  50.566  1.00 31.91           H
ATOM    378  HA  ALA A  31      45.038  16.145  48.109  1.00 23.80           H
ATOM    379 1HB  ALA A  31      43.346  14.669  48.262  1.00 36.42           H
ATOM    380 2HB  ALA A  31      42.607  16.022  48.550  1.00 36.42           H
ATOM    381 3HB  ALA A  31      43.000  15.075  49.736  1.00 36.42           H
ATOM    382  N   GLY A  32      44.441  18.637  48.870  1.00 20.64           N
ATOM    383  CA  GLY A  32      44.181  19.960  49.296  1.00 21.97           C
ATOM    384  C   GLY A  32      45.429  20.628  49.876  1.00 23.26           C
ATOM    385  O   GLY A  32      45.338  21.305  50.909  1.00 29.04           O
ATOM    386  H   GLY A  32      44.520  18.544  48.019  1.00 24.76           H
ATOM    387 1HA  GLY A  32      43.483  19.947  49.970  1.00 26.36           H
ATOM    388 2HA  GLY A  32      43.860  20.481  48.544  1.00 26.36           H
ATOM    389  N   ALA A  33      46.585  20.491  49.177  1.00 24.32           N
ATOM    390  CA  ALA A  33      47.808  21.165  49.524  1.00 24.99           C
ATOM    391  C   ALA A  33      48.254  22.363  48.705  1.00 24.71           C
ATOM    392  O   ALA A  33      48.787  23.319  49.286  1.00 30.15           O
ATOM    393  CB  ALA A  33      48.972  20.103  49.497  1.00 33.35           C
ATOM    394  H   ALA A  33      46.587  19.973  48.491  1.00 29.19           H
ATOM    395  HA  ALA A  33      47.717  21.469  50.451  1.00 29.99           H
ATOM    396 1HB  ALA A  33      48.725  19.345  50.031  1.00 50.03           H
ATOM    397 2HB  ALA A  33      49.772  20.497  49.851  1.00 50.03           H
ATOM    398 3HB  ALA A  33      49.126  19.821  48.592  1.00 50.03           H
ATOM    399  N   LEU A  34      48.088  22.383  47.395  1.00 17.66           N
ATOM    400  CA  LEU A  34      48.469  23.422  46.463  1.00 16.07           C
ATOM    401  C   LEU A  34      47.438  24.533  46.385  1.00 13.71           C
ATOM    402  O   LEU A  34      46.231  24.256  46.432  1.00 15.56           O
ATOM    403  CB  LEU A  34      48.676  22.853  45.070  1.00 18.22           C
ATOM    404  CG  LEU A  34      49.709  21.700  45.029  1.00 18.41           C
ATOM    405  CD1 LEU A  34      49.731  21.135  43.640  1.00 22.22           C
ATOM    406  CD2 LEU A  34      51.067  22.184  45.511  1.00 30.10           C
ATOM    407  H   LEU A  34      47.706  21.692  47.054  1.00 21.19           H
ATOM    408  HA  LEU A  34      49.317  23.810  46.765  1.00 19.29           H
ATOM    409 1HB  LEU A  34      47.826  22.526  44.734  1.00 21.86           H
ATOM    410 2HB  LEU A  34      48.973  23.563  44.480  1.00 21.86           H
ATOM    411  HG  LEU A  34      49.403  20.996  45.639  1.00 22.10           H
ATOM    412 1HD1 LEU A  34      48.855  20.816  43.411  1.00 33.33           H
ATOM    413 2HD1 LEU A  34      49.994  21.820  43.020  1.00 33.33           H
ATOM    414 3HD1 LEU A  34      50.357  20.409  43.600  1.00 33.33           H
ATOM    415 1HD2 LEU A  34      50.975  22.580  46.381  1.00 45.15           H
ATOM    416 2HD2 LEU A  34      51.672  21.440  45.561  1.00 45.15           H
ATOM    417 3HD2 LEU A  34      51.411  22.836  44.897  1.00 45.15           H
ATOM    418  N   GLY A  35      47.910  25.813  46.237  1.00 14.34           N
ATOM    419  CA  GLY A  35      47.000  26.917  46.080  1.00 12.80           C
ATOM    420  C   GLY A  35      46.455  27.028  44.688  1.00 12.95           C
ATOM    421  O   GLY A  35      47.006  26.540  43.711  1.00 13.56           O
ATOM    422  H   GLY A  35      48.758  25.956  46.237  1.00 17.20           H
ATOM    423 1HA  GLY A  35      47.460  27.740  46.306  1.00 15.36           H
ATOM    424 2HA  GLY A  35      46.263  26.809  46.701  1.00 15.36           H
ATOM    425  N   VAL A  36      45.318  27.742  44.584  1.00 12.65           N
ATOM    426  CA  VAL A  36      44.656  27.944  43.295  1.00 12.27           C
ATOM    427  C   VAL A  36      45.579  28.515  42.240  1.00 13.09           C
ATOM    428  O   VAL A  36      45.533  28.127  41.058  1.00 13.59           O
ATOM    429  CB  VAL A  36      43.335  28.740  43.506  1.00 12.90           C
ATOM    430  CG1 VAL A  36      43.531  30.186  43.966  1.00 15.07           C
ATOM    431  CG2 VAL A  36      42.525  28.694  42.227  1.00 13.55           C
ATOM    432  H   VAL A  36      44.974  28.088  45.292  1.00 15.18           H
ATOM    433  HA  VAL A  36      44.393  27.054  42.979  1.00 14.72           H
ATOM    434  HB  VAL A  36      42.819  28.277  44.199  1.00 15.48           H
ATOM    435 1HG1 VAL A  36      44.028  30.196  44.788  1.00 22.60           H
ATOM    436 2HG1 VAL A  36      44.013  30.673  43.294  1.00 22.60           H
ATOM    437 3HG1 VAL A  36      42.674  30.596  44.106  1.00 22.60           H
ATOM    438 1HG2 VAL A  36      42.396  27.780  41.963  1.00 20.32           H
ATOM    439 2HG2 VAL A  36      41.671  29.108  42.374  1.00 20.32           H
ATOM    440 3HG2 VAL A  36      42.994  29.164  41.534  1.00 20.32           H
ATOM    441  N   ASP A  37      46.438  29.494  42.602  1.00 13.73           N
ATOM    442  CA  ASP A  37      47.276  30.094  41.573  1.00 14.91           C
ATOM    443  C   ASP A  37      48.309  29.096  41.063  1.00 14.39           C
ATOM    444  O   ASP A  37      48.701  29.160  39.882  1.00 15.62           O
ATOM    445  CB  ASP A  37      47.985  31.333  42.151  1.00 17.90           C
ATOM    446  CG  ASP A  37      47.037  32.526  42.307  1.00 25.35           C
ATOM    447  OD1 ASP A  37      45.921  32.519  41.750  1.00 27.55           O
ATOM    448  OD2 ASP A  37      47.358  33.525  42.970  1.00 31.22           O
ATOM    449  H   ASP A  37      46.488  29.755  43.420  1.00 16.47           H
ATOM    450  HA  ASP A  37      46.708  30.373  40.825  1.00 17.89           H
ATOM    451 1HB  ASP A  37      48.360  31.110  43.017  1.00 21.47           H
ATOM    452 2HB  ASP A  37      48.716  31.583  41.565  1.00 21.47           H
ATOM    453  N   THR A  38      48.751  28.180  41.894  1.00 15.37           N
ATOM    454  CA  THR A  38      49.652  27.100  41.430  1.00 15.57           C
ATOM    455  C   THR A  38      48.984  26.154  40.441  1.00 14.52           C
ATOM    456  O   THR A  38      49.595  25.695  39.477  1.00 16.58           O
ATOM    457  CB  THR A  38      50.211  26.323  42.665  1.00 18.36           C
ATOM    458  CG2 THR A  38      51.171  25.236  42.254  1.00 20.51           C
ATOM    459  OG1 THR A  38      50.941  27.273  43.441  1.00 24.13           O
ATOM    460  H   THR A  38      48.512  28.207  42.719  1.00 18.45           H
ATOM    461  HA  THR A  38      50.411  27.520  40.974  1.00 18.68           H
ATOM    462  HB  THR A  38      49.475  25.947  43.192  1.00 22.04           H
ATOM    463 1HG2 THR A  38      50.721  24.611  41.682  1.00 30.77           H
ATOM    464 2HG2 THR A  38      51.912  25.625  41.783  1.00 30.77           H
ATOM    465 3HG2 THR A  38      51.493  24.781  43.036  1.00 30.77           H
ATOM    466  N   LEU A  39      47.705  25.841  40.656  1.00 13.26           N
ATOM    467  CA  LEU A  39      46.930  25.072  39.671  1.00 12.87           C
ATOM    468  C   LEU A  39      46.857  25.812  38.337  1.00 12.94           C
ATOM    469  O   LEU A  39      47.086  25.226  37.264  1.00 13.66           O
ATOM    470  CB  LEU A  39      45.500  24.751  40.150  1.00 14.48           C
ATOM    471  CG  LEU A  39      45.373  23.994  41.451  1.00 15.32           C
ATOM    472  CD1 LEU A  39      43.892  23.727  41.736  1.00 19.36           C
ATOM    473  CD2 LEU A  39      46.240  22.735  41.409  1.00 20.24           C
ATOM    474  H   LEU A  39      47.326  26.094  41.385  1.00 15.92           H
ATOM    475  HA  LEU A  39      47.395  24.222  39.519  1.00 15.44           H
ATOM    476 1HB  LEU A  39      45.017  25.587  40.239  1.00 17.37           H
ATOM    477 2HB  LEU A  39      45.059  24.235  39.457  1.00 17.37           H
ATOM    478  HG  LEU A  39      45.716  24.569  42.167  1.00 18.38           H
ATOM    479 1HD1 LEU A  39      43.416  24.561  41.764  1.00 29.05           H
ATOM    480 2HD1 LEU A  39      43.527  23.174  41.041  1.00 29.05           H
ATOM    481 3HD1 LEU A  39      43.804  23.279  42.580  1.00 29.05           H
ATOM    482 1HD2 LEU A  39      45.961  22.178  40.679  1.00 30.36           H
ATOM    483 2HD2 LEU A  39      47.159  22.983  41.289  1.00 30.36           H
ATOM    484 3HD2 LEU A  39      46.144  22.253  42.234  1.00 30.36           H
ATOM    485  N   ILE A  40      46.517  27.128  38.411  1.00 12.56           N
ATOM    486  CA  ILE A  40      46.391  27.904  37.167  1.00 12.13           C
ATOM    487  C   ILE A  40      47.741  27.957  36.435  1.00 13.49           C
ATOM    488  O   ILE A  40      47.819  27.811  35.204  1.00 14.33           O
ATOM    489  CB  ILE A  40      45.837  29.305  37.545  1.00 12.67           C
ATOM    490  CG1 ILE A  40      44.412  29.222  38.027  1.00 13.23           C
ATOM    491  CG2 ILE A  40      46.005  30.281  36.373  1.00 15.13           C
ATOM    492  CD1 ILE A  40      43.893  30.472  38.693  1.00 14.64           C
ATOM    493  H   ILE A  40      46.379  27.500  39.173  1.00 15.07           H
ATOM    494  HA  ILE A  40      45.739  27.458  36.586  1.00 14.55           H
ATOM    495  HB  ILE A  40      46.379  29.644  38.288  1.00 15.20           H
ATOM    496 1HG1 ILE A  40      43.841  29.017  37.270  1.00 15.87           H
ATOM    497 2HG1 ILE A  40      44.341  28.486  38.655  1.00 15.87           H
ATOM    498 1HG2 ILE A  40      46.927  30.302  36.103  1.00 22.69           H
ATOM    499 2HG2 ILE A  40      45.463  29.992  35.635  1.00 22.69           H
ATOM    500 3HG2 ILE A  40      45.732  31.160  36.646  1.00 22.69           H
ATOM    501 1HD1 ILE A  40      43.943  31.207  38.078  1.00 21.96           H
ATOM    502 2HD1 ILE A  40      42.980  30.338  38.958  1.00 21.96           H
ATOM    503 3HD1 ILE A  40      44.425  30.667  39.468  1.00 21.96           H
ATOM    504  N   ASN A  41      48.820  28.194  37.212  1.00 13.64           N
ATOM    505  CA  ASN A  41      50.106  28.384  36.573  1.00 14.53           C
ATOM    506  C   ASN A  41      50.725  27.107  36.036  1.00 13.40           C
ATOM    507  O   ASN A  41      51.664  27.213  35.223  1.00 15.90           O
ATOM    508  CB  ASN A  41      51.084  29.153  37.455  1.00 20.11           C
ATOM    509  CG  ASN A  41      50.758  30.649  37.196  1.00 21.01           C
ATOM    510  ND2 ASN A  41      50.159  31.212  38.182  1.00 20.75           N
ATOM    511  OD1 ASN A  41      50.992  31.301  36.160  1.00 32.24           O
ATOM    512  H   ASN A  41      48.746  28.231  38.068  1.00 16.37           H
ATOM    513  HA  ASN A  41      49.939  28.954  35.793  1.00 17.44           H
ATOM    514 1HB  ASN A  41      50.954  28.929  38.390  1.00 24.13           H
ATOM    515 2HB  ASN A  41      52.001  28.953  37.210  1.00 24.13           H
ATOM    516 1HD2 ASN A  41      49.996  30.765  38.898  1.00 24.90           H
ATOM    517 2HD2 ASN A  41      49.921  32.037  38.126  1.00 24.90           H
ATOM    518  N   ALA A  42      50.193  25.966  36.409  1.00 13.65           N
ATOM    519  CA  ALA A  42      50.628  24.708  35.753  1.00 13.79           C
ATOM    520  C   ALA A  42      50.047  24.579  34.353  1.00 15.09           C
ATOM    521  O   ALA A  42      50.609  23.779  33.578  1.00 19.39           O
ATOM    522  CB  ALA A  42      50.259  23.527  36.658  1.00 15.81           C
ATOM    523  H   ALA A  42      49.597  25.949  37.029  1.00 16.39           H
ATOM    524  HA  ALA A  42      51.604  24.732  35.672  1.00 16.55           H
ATOM    525 1HB  ALA A  42      50.595  22.713  36.276  1.00 23.72           H
ATOM    526 2HB  ALA A  42      49.304  23.472  36.740  1.00 23.72           H
ATOM    527 3HB  ALA A  42      50.647  23.656  37.527  1.00 23.72           H
ATOM    528  N   VAL A  43      49.023  25.307  33.988  1.00 13.86           N
ATOM    529  CA  VAL A  43      48.375  25.288  32.672  1.00 14.63           C
ATOM    530  C   VAL A  43      48.229  26.704  32.128  1.00 14.69           C
ATOM    531  O   VAL A  43      47.092  27.218  31.940  1.00 16.99           O
ATOM    532  CB  VAL A  43      47.041  24.537  32.694  1.00 16.69           C
ATOM    533  CG1 VAL A  43      47.352  23.061  32.835  1.00 20.60           C
ATOM    534  CG2 VAL A  43      46.086  25.018  33.754  1.00 20.20           C
ATOM    535  H   VAL A  43      48.699  25.847  34.574  1.00 16.63           H
ATOM    536  HA  VAL A  43      48.970  24.804  32.063  1.00 17.56           H
ATOM    537  HB  VAL A  43      46.611  24.668  31.823  1.00 20.03           H
ATOM    538 1HG1 VAL A  43      47.959  22.794  32.140  1.00 30.90           H
ATOM    539 2HG1 VAL A  43      47.754  22.899  33.691  1.00 30.90           H
ATOM    540 3HG1 VAL A  43      46.540  22.555  32.762  1.00 30.90           H
ATOM    541 1HG2 VAL A  43      45.902  25.950  33.618  1.00 30.30           H
ATOM    542 2HG2 VAL A  43      45.269  24.518  33.698  1.00 30.30           H
ATOM    543 3HG2 VAL A  43      46.480  24.892  34.620  1.00 30.30           H
ATOM    544  N   PRO A  44      49.336  27.386  31.886  1.00 15.76           N
ATOM    545  CA  PRO A  44      49.232  28.794  31.483  1.00 18.18           C
ATOM    546  C   PRO A  44      48.465  28.944  30.142  1.00 18.69           C
ATOM    547  O   PRO A  44      47.988  30.068  29.879  1.00 21.62           O
ATOM    548  CB  PRO A  44      50.683  29.268  31.430  1.00 24.35           C
ATOM    549  CG  PRO A  44      51.491  28.028  31.359  1.00 21.75           C
ATOM    550  CD  PRO A  44      50.713  26.917  32.014  1.00 16.66           C
ATOM    551  HA  PRO A  44      48.757  29.292  32.181  1.00 21.81           H
ATOM    552 1HB  PRO A  44      50.834  29.822  30.648  1.00 29.22           H
ATOM    553 2HB  PRO A  44      50.906  29.778  32.224  1.00 29.22           H
ATOM    554 1HG  PRO A  44      51.674  27.804  30.433  1.00 26.10           H
ATOM    555 2HG  PRO A  44      52.336  28.156  31.816  1.00 26.10           H
ATOM    556 1HD  PRO A  44      50.843  26.074  31.552  1.00 19.99           H
ATOM    557 2HD  PRO A  44      50.964  26.812  32.945  1.00 19.99           H
ATOM    558  N   GLU A  45      48.255  27.890  29.351  1.00 19.61           N
ATOM    559  CA  GLU A  45      47.377  27.840  28.180  1.00 22.23           C
ATOM    560  C   GLU A  45      45.968  28.330  28.452  1.00 18.29           C
ATOM    561  O   GLU A  45      45.193  28.768  27.597  1.00 20.04           O
ATOM    562  CB  GLU A  45      47.250  26.384  27.650  1.00 26.78           C
ATOM    563  CG  GLU A  45      48.449  25.673  27.152  1.00 32.42           C
ATOM    564  CD  GLU A  45      49.446  25.106  28.126  1.00 35.07           C
ATOM    565  OE1 GLU A  45      49.263  25.234  29.342  1.00 27.56           O
ATOM    566  OE2 GLU A  45      50.491  24.502  27.702  1.00 41.98           O
ATOM    567  H   GLU A  45      48.678  27.167  29.549  1.00 23.54           H
ATOM    568  HA  GLU A  45      47.769  28.395  27.474  1.00 26.68           H
ATOM    569 1HB  GLU A  45      46.872  25.848  28.365  1.00 32.14           H
ATOM    570 2HB  GLU A  45      46.600  26.394  26.931  1.00 32.14           H
ATOM    571 1HG  GLU A  45      48.140  24.941  26.596  1.00 38.90           H
ATOM    572 2HG  GLU A  45      48.928  26.285  26.572  1.00 38.90           H
ATOM    573  N   VAL A  46      45.589  28.263  29.734  1.00 17.53           N
ATOM    574  CA  VAL A  46      44.276  28.725  30.119  1.00 17.35           C
ATOM    575  C   VAL A  46      44.024  30.202  29.771  1.00 18.90           C
ATOM    576  O   VAL A  46      42.845  30.545  29.571  1.00 18.81           O
ATOM    577  CB  VAL A  46      44.113  28.449  31.605  1.00 20.08           C
ATOM    578  CG1 VAL A  46      44.752  29.488  32.513  1.00 22.76           C
ATOM    579  CG2 VAL A  46      42.652  28.408  31.918  1.00 24.06           C
ATOM    580  H   VAL A  46      46.126  27.945  30.326  1.00 21.03           H
ATOM    581  HA  VAL A  46      43.614  28.186  29.638  1.00 20.82           H
ATOM    582  HB  VAL A  46      44.503  27.573  31.807  1.00 24.09           H
ATOM    583 1HG1 VAL A  46      45.692  29.544  32.323  1.00 34.14           H
ATOM    584 2HG1 VAL A  46      44.343  30.342  32.359  1.00 34.14           H
ATOM    585 3HG1 VAL A  46      44.626  29.233  33.429  1.00 34.14           H
ATOM    586 1HG2 VAL A  46      42.233  27.719  31.397  1.00 36.08           H
ATOM    587 2HG2 VAL A  46      42.530  28.221  32.852  1.00 36.08           H
ATOM    588 3HG2 VAL A  46      42.256  29.256  31.706  1.00 36.08           H
ATOM    589  N   LYS A  47      45.108  30.997  29.706  1.00 20.95           N
ATOM    590  CA  LYS A  47      44.952  32.422  29.454  1.00 25.80           C
ATOM    591  C   LYS A  47      44.491  32.677  28.036  1.00 24.86           C
ATOM    592  O   LYS A  47      44.071  33.791  27.665  1.00 31.40           O
ATOM    593  CB  LYS A  47      46.268  33.121  29.783  1.00 37.21           C
ATOM    594  CG  LYS A  47      47.380  32.822  28.768  1.00 45.14           C
ATOM    595  CD  LYS A  47      48.580  33.731  28.997  1.00 49.86           C
ATOM    596  CE  LYS A  47      49.493  33.130  30.057  1.00 45.55           C
ATOM    597  NZ  LYS A  47      50.879  33.609  29.714  1.00 32.85           N
ATOM    598  H   LYS A  47      45.894  30.664  29.813  1.00 25.14           H
ATOM    599  HA  LYS A  47      44.265  32.765  30.063  1.00 30.96           H
ATOM    600 1HB  LYS A  47      46.118  34.079  29.812  1.00 44.65           H
ATOM    601 2HB  LYS A  47      46.562  32.840  30.664  1.00 44.65           H
ATOM    602 1HG  LYS A  47      47.655  31.896  28.853  1.00 54.17           H
ATOM    603 2HG  LYS A  47      47.041  32.954  27.869  1.00 54.17           H
ATOM    604 1HD  LYS A  47      49.070  33.841  28.168  1.00 59.83           H
ATOM    605 2HD  LYS A  47      48.276  34.606  29.287  1.00 59.83           H
ATOM    606 1HE  LYS A  47      49.236  33.433  30.942  1.00 54.66           H
ATOM    607 2HE  LYS A  47      49.451  32.161  30.034  1.00 54.66           H
ATOM    608 1HZ  LYS A  47      50.845  34.464  29.470  1.00 49.27           H
ATOM    609 2HZ  LYS A  47      51.407  33.524  30.426  1.00 49.27           H
ATOM    610 3HZ  LYS A  47      51.204  33.121  29.044  1.00 49.27           H
ATOM    611  N   LYS A  48      44.514  31.681  27.197  1.00 23.29           N
ATOM    612  CA  LYS A  48      43.990  31.773  25.833  1.00 26.83           C
ATOM    613  C   LYS A  48      42.511  31.417  25.783  1.00 26.11           C
ATOM    614  O   LYS A  48      41.826  31.593  24.773  1.00 30.00           O
ATOM    615  CB  LYS A  48      44.846  30.863  24.939  1.00 35.10           C
ATOM    616  CG  LYS A  48      46.175  31.469  24.493  1.00 43.34           C
ATOM    617  CD  LYS A  48      47.130  30.395  24.047  1.00 44.49           C
ATOM    618  CE  LYS A  48      47.902  30.733  22.797  1.00 47.55           C
ATOM    619  NZ  LYS A  48      49.140  29.924  22.630  1.00 64.72           N
ATOM    620  H   LYS A  48      44.853  30.934  27.456  1.00 27.95           H
ATOM    621  HA  LYS A  48      44.096  32.697  25.524  1.00 32.19           H
ATOM    622 1HB  LYS A  48      45.028  30.041  25.420  1.00 42.12           H
ATOM    623 2HB  LYS A  48      44.331  30.633  24.150  1.00 42.12           H
ATOM    624 1HG  LYS A  48      46.019  32.087  23.761  1.00 52.01           H
ATOM    625 2HG  LYS A  48      46.568  31.966  25.228  1.00 52.01           H
ATOM    626 1HD  LYS A  48      47.760  30.222  24.764  1.00 53.39           H
ATOM    627 2HD  LYS A  48      46.630  29.579  23.892  1.00 53.39           H
ATOM    628 1HE  LYS A  48      47.330  30.593  22.027  1.00 57.06           H
ATOM    629 2HE  LYS A  48      48.142  31.672  22.820  1.00 57.06           H
ATOM    630 1HZ  LYS A  48      48.939  29.059  22.686  1.00 97.08           H
ATOM    631 2HZ  LYS A  48      49.500  30.094  21.834  1.00 97.08           H
ATOM    632 3HZ  LYS A  48      49.722  30.136  23.270  1.00 97.08           H
ATOM    633  N   LEU A  49      41.958  30.874  26.857  1.00 18.01           N
ATOM    634  CA  LEU A  49      40.556  30.486  26.897  1.00 18.20           C
ATOM    635  C   LEU A  49      39.696  31.520  27.625  1.00 16.17           C
ATOM    636  O   LEU A  49      38.523  31.655  27.394  1.00 18.07           O
ATOM    637  CB  LEU A  49      40.360  29.128  27.595  1.00 18.87           C
ATOM    638  CG  LEU A  49      41.121  27.941  27.037  1.00 21.17           C
ATOM    639  CD1 LEU A  49      40.891  26.728  27.930  1.00 24.17           C
ATOM    640  CD2 LEU A  49      40.772  27.661  25.595  1.00 32.18           C
ATOM    641  H   LEU A  49      42.444  30.746  27.555  1.00 21.61           H
ATOM    642  HA  LEU A  49      40.231  30.409  25.976  1.00 21.84           H
ATOM    643 1HB  LEU A  49      40.609  29.232  28.527  1.00 22.65           H
ATOM    644 2HB  LEU A  49      39.414  28.914  27.573  1.00 22.65           H
ATOM    645  HG  LEU A  49      42.076  28.158  27.074  1.00 25.40           H
ATOM    646 1HD1 LEU A  49      41.190  26.925  28.821  1.00 36.25           H
ATOM    647 2HD1 LEU A  49      39.956  26.515  27.945  1.00 36.25           H
ATOM    648 3HD1 LEU A  49      41.384  25.980  27.585  1.00 36.25           H
ATOM    649 1HD2 LEU A  49      40.963  28.438  25.063  1.00 48.28           H
ATOM    650 2HD2 LEU A  49      41.293  26.920  25.277  1.00 48.28           H
ATOM    651 3HD2 LEU A  49      39.838  27.449  25.527  1.00 48.28           H
ATOM    652  N   ALA A  50      40.292  32.236  28.567  1.00 15.92           N
ATOM    653  CA  ALA A  50      39.530  33.073  29.501  1.00 14.54           C
ATOM    654  C   ALA A  50      40.513  34.021  30.198  1.00 14.77           C
ATOM    655  O   ALA A  50      41.689  33.756  30.325  1.00 16.75           O
ATOM    656  CB  ALA A  50      38.739  32.244  30.502  1.00 15.40           C
ATOM    657  H   ALA A  50      41.149  32.209  28.632  1.00 19.11           H
ATOM    658  HA  ALA A  50      38.898  33.614  28.983  1.00 17.45           H
ATOM    659 1HB  ALA A  50      38.239  32.829  31.077  1.00 23.10           H
ATOM    660 2HB  ALA A  50      38.136  31.664  30.032  1.00 23.10           H
ATOM    661 3HB  ALA A  50      39.344  31.718  31.030  1.00 23.10           H
ATOM    662  N   ASN A  51      39.891  35.107  30.691  1.00 14.66           N
ATOM    663  CA  ASN A  51      40.575  35.913  31.697  1.00 13.88           C
ATOM    664  C   ASN A  51      40.194  35.276  33.041  1.00 13.48           C
ATOM    665  O   ASN A  51      39.017  35.303  33.427  1.00 15.30           O
ATOM    666  CB  ASN A  51      40.061  37.339  31.666  1.00 17.04           C
ATOM    667  CG  ASN A  51      40.310  38.000  30.333  1.00 21.41           C
ATOM    668  ND2 ASN A  51      39.218  38.638  29.865  1.00 28.37           N
ATOM    669  OD1 ASN A  51      41.451  37.895  29.820  1.00 29.78           O
ATOM    670  H   ASN A  51      39.104  35.323  30.418  1.00 17.59           H
ATOM    671  HA  ASN A  51      41.545  35.889  31.562  1.00 16.65           H
ATOM    672 1HB  ASN A  51      39.108  37.339  31.850  1.00 20.44           H
ATOM    673 2HB  ASN A  51      40.499  37.851  32.364  1.00 20.44           H
ATOM    674 1HD2 ASN A  51      38.489  38.634  30.321  1.00 34.05           H
ATOM    675 2HD2 ASN A  51      39.250  39.049  29.111  1.00 34.05           H
ATOM    676  N   VAL A  52      41.184  34.649  33.679  1.00 14.07           N
ATOM    677  CA  VAL A  52      40.905  33.873  34.880  1.00 14.00           C
ATOM    678  C   VAL A  52      41.428  34.605  36.125  1.00 14.17           C
ATOM    679  O   VAL A  52      42.450  35.295  36.105  1.00 18.20           O
ATOM    680  CB  VAL A  52      41.458  32.422  34.906  1.00 17.31           C
ATOM    681  CG1 VAL A  52      40.929  31.693  33.650  1.00 19.32           C
ATOM    682  CG2 VAL A  52      42.925  32.287  34.949  1.00 27.62           C
ATOM    683  H   VAL A  52      41.989  34.703  33.381  1.00 16.89           H
ATOM    684  HA  VAL A  52      39.930  33.813  34.966  1.00 16.80           H
ATOM    685  HB  VAL A  52      41.090  31.972  35.694  1.00 20.77           H
ATOM    686 1HG1 VAL A  52      39.971  31.742  33.632  1.00 28.99           H
ATOM    687 2HG1 VAL A  52      41.286  32.111  32.863  1.00 28.99           H
ATOM    688 3HG1 VAL A  52      41.201  30.773  33.676  1.00 28.99           H
ATOM    689 1HG2 VAL A  52      43.264  32.734  35.728  1.00 41.43           H
ATOM    690 2HG2 VAL A  52      43.160  31.357  34.987  1.00 41.43           H
ATOM    691 3HG2 VAL A  52      43.306  32.682  34.162  1.00 41.43           H
ATOM    692  N   LYS A  53      40.697  34.408  37.221  1.00 14.82           N
ATOM    693  CA  LYS A  53      41.037  34.880  38.546  1.00 15.13           C
ATOM    694  C   LYS A  53      40.833  33.764  39.527  1.00 13.63           C
ATOM    695  O   LYS A  53      39.767  33.173  39.538  1.00 15.78           O
ATOM    696  CB  LYS A  53      40.213  36.090  38.991  1.00 22.64           C
ATOM    697  CG  LYS A  53      40.460  36.617  40.385  1.00 37.28           C
ATOM    698  CD  LYS A  53      40.134  38.115  40.456  1.00 48.77           C
ATOM    699  CE  LYS A  53      39.542  38.467  41.810  0.00 48.83           C
ATOM    700  NZ  LYS A  53      39.164  39.905  41.894  0.00 48.78           N
ATOM    701  H   LYS A  53      39.965  33.965  37.133  1.00 17.78           H
ATOM    702  HA  LYS A  53      41.985  35.130  38.553  1.00 18.16           H
ATOM    703 1HB  LYS A  53      40.377  36.812  38.364  1.00 27.17           H
ATOM    704 2HB  LYS A  53      39.274  35.856  38.921  1.00 27.17           H
ATOM    705 1HG  LYS A  53      39.907  36.133  41.018  1.00 44.73           H
ATOM    706 2HG  LYS A  53      41.389  36.474  40.626  1.00 44.73           H
ATOM    707 1HD  LYS A  53      40.943  38.630  40.312  1.00 58.52           H
ATOM    708 2HD  LYS A  53      39.503  38.343  39.756  1.00 58.52           H
ATOM    709 1HE  LYS A  53      38.756  37.920  41.968  0.00 58.60           H
ATOM    710 2HE  LYS A  53      40.189  38.266  42.504  0.00 58.60           H
ATOM    711 1HZ  LYS A  53      39.847  40.408  41.625  0.00 73.17           H
ATOM    712 2HZ  LYS A  53      38.460  40.057  41.371  0.00 73.17           H
ATOM    713 3HZ  LYS A  53      38.958  40.109  42.735  0.00 73.17           H
ATOM    714  N   GLY A  54      41.817  33.448  40.346  1.00 13.63           N
ATOM    715  CA  GLY A  54      41.683  32.431  41.367  1.00 13.59           C
ATOM    716  C   GLY A  54      41.226  32.984  42.697  1.00 13.47           C
ATOM    717  O   GLY A  54      41.630  34.095  43.079  1.00 16.05           O
ATOM    718  H   GLY A  54      42.567  33.862  40.270  1.00 16.35           H
ATOM    719 1HA  GLY A  54      42.538  31.989  41.486  1.00 16.31           H
ATOM    720 2HA  GLY A  54      41.044  31.765  41.067  1.00 16.31           H
ATOM    721  N   GLU A  55      40.396  32.227  43.412  1.00 12.18           N
ATOM    722  CA  GLU A  55      39.953  32.558  44.765  1.00 11.87           C
ATOM    723  C   GLU A  55      40.047  31.274  45.571  1.00 11.53           C
ATOM    724  O   GLU A  55      39.471  30.262  45.175  1.00 12.76           O
ATOM    725  CB  GLU A  55      38.548  33.140  44.747  1.00 13.54           C
ATOM    726  CG  GLU A  55      37.971  33.474  46.093  1.00 13.94           C
ATOM    727  CD  GLU A  55      36.641  34.188  46.104  1.00 15.87           C
ATOM    728  OE1 GLU A  55      36.491  35.139  45.344  1.00 22.70           O
ATOM    729  OE2 GLU A  55      35.764  33.835  46.897  1.00 16.76           O
ATOM    730  H   GLU A  55      40.103  31.500  43.057  1.00 14.61           H
ATOM    731  HA  GLU A  55      40.566  33.220  45.148  1.00 14.25           H
ATOM    732 1HB  GLU A  55      38.557  33.946  44.208  1.00 16.24           H
ATOM    733 2HB  GLU A  55      37.959  32.504  44.311  1.00 16.24           H
ATOM    734 1HG  GLU A  55      37.874  32.649  46.593  1.00 16.73           H
ATOM    735 2HG  GLU A  55      38.613  34.025  46.568  1.00 16.73           H
ATOM    736  N   GLN A  56      40.688  31.335  46.702  1.00 11.55           N
ATOM    737  CA  GLN A  56      40.808  30.171  47.606  1.00 11.34           C
ATOM    738  C   GLN A  56      39.661  30.121  48.605  1.00 12.22           C
ATOM    739  O   GLN A  56      39.674  30.858  49.602  1.00 17.28           O
ATOM    740  CB  GLN A  56      42.156  30.167  48.329  1.00 12.44           C
ATOM    741  CG  GLN A  56      42.482  28.806  48.902  1.00 11.96           C
ATOM    742  CD  GLN A  56      43.028  27.865  47.880  1.00 11.82           C
ATOM    743  NE2 GLN A  56      42.495  26.650  47.803  1.00 11.84           N
ATOM    744  OE1 GLN A  56      43.910  28.206  47.104  1.00 13.18           O
ATOM    745  H   GLN A  56      41.054  32.079  46.931  1.00 13.87           H
ATOM    746  HA  GLN A  56      40.761  29.361  47.057  1.00 13.61           H
ATOM    747 1HB  GLN A  56      42.853  30.428  47.707  1.00 14.93           H
ATOM    748 2HB  GLN A  56      42.137  30.820  49.046  1.00 14.93           H
ATOM    749 1HG  GLN A  56      43.131  28.910  49.615  1.00 14.35           H
ATOM    750 2HG  GLN A  56      41.678  28.423  49.286  1.00 14.35           H
ATOM    751 1HE2 GLN A  56      41.875  26.417  48.352  1.00 14.21           H
ATOM    752 2HE2 GLN A  56      42.770  26.097  47.205  1.00 14.21           H
ATOM    753  N   PHE A  57      38.672  29.286  48.417  1.00 11.26           N
ATOM    754  CA  PHE A  57      37.515  29.129  49.271  1.00 10.61           C
ATOM    755  C   PHE A  57      37.855  28.248  50.478  1.00 11.26           C
ATOM    756  O   PHE A  57      37.521  28.553  51.625  1.00 12.50           O
ATOM    757  CB  PHE A  57      36.324  28.605  48.488  1.00 11.17           C
ATOM    758  CG  PHE A  57      35.123  28.256  49.341  1.00 10.56           C
ATOM    759  CD1 PHE A  57      34.985  26.958  49.842  1.00 11.05           C
ATOM    760  CD2 PHE A  57      34.115  29.196  49.603  1.00 12.11           C
ATOM    761  CE1 PHE A  57      33.900  26.582  50.605  1.00 11.95           C
ATOM    762  CE2 PHE A  57      33.043  28.804  50.418  1.00 12.64           C
ATOM    763  CZ  PHE A  57      32.935  27.505  50.853  1.00 12.64           C
ATOM    764  H   PHE A  57      38.713  28.783  47.720  1.00 13.52           H
ATOM    765  HA  PHE A  57      37.277  30.017  49.611  1.00 12.73           H
ATOM    766 1HB  PHE A  57      36.059  29.276  47.838  1.00 13.40           H
ATOM    767 2HB  PHE A  57      36.597  27.814  47.998  1.00 13.40           H
ATOM    768  HD1 PHE A  57      35.645  26.330  49.656  1.00 13.26           H
ATOM    769  HD2 PHE A  57      34.157  30.054  49.248  1.00 14.53           H
ATOM    770  HE1 PHE A  57      33.831  25.718  50.940  1.00 14.34           H
ATOM    771  HE2 PHE A  57      32.399  29.428  50.664  1.00 15.16           H
ATOM    772  HZ  PHE A  57      32.180  27.251  51.332  1.00 15.17           H
ATOM    773  N   SER A  58      38.481  27.099  50.212  1.00 11.04           N
ATOM    774  CA  SER A  58      38.909  26.148  51.222  1.00 10.92           C
ATOM    775  C   SER A  58      40.050  25.322  50.631  1.00 10.86           C
ATOM    776  O   SER A  58      40.407  25.492  49.426  1.00 11.71           O
ATOM    777  CB  SER A  58      37.746  25.274  51.694  1.00 10.99           C
ATOM    778  OG  SER A  58      37.175  24.460  50.669  1.00 11.12           O
ATOM    779  H   SER A  58      38.641  26.910  49.388  1.00 13.25           H
ATOM    780  HA  SER A  58      39.254  26.648  51.992  1.00 13.10           H
ATOM    781 1HB  SER A  58      38.059  24.700  52.410  1.00 13.18           H
ATOM    782 2HB  SER A  58      37.054  25.848  52.059  1.00 13.18           H
ATOM    783  HG  SER A  58      37.750  23.964  50.362  1.00 16.69           H
ATOM    784  N   ASN A  59      40.608  24.408  51.419  1.00 11.65           N
ATOM    785  CA  ASN A  59      41.667  23.532  50.886  1.00 12.16           C
ATOM    786  C   ASN A  59      41.622  22.235  51.688  1.00 12.61           C
ATOM    787  O   ASN A  59      42.421  21.968  52.605  1.00 17.65           O
ATOM    788  CB  ASN A  59      43.044  24.168  50.801  1.00 13.68           C
ATOM    789  CG  ASN A  59      43.808  23.907  49.535  1.00 13.36           C
ATOM    790  ND2 ASN A  59      44.956  24.522  49.342  1.00 16.04           N
ATOM    791  OD1 ASN A  59      43.353  23.135  48.693  1.00 14.72           O
ATOM    792  H   ASN A  59      40.352  24.328  52.236  1.00 13.98           H
ATOM    793  HA  ASN A  59      41.406  23.303  49.969  1.00 14.59           H
ATOM    794 1HB  ASN A  59      42.943  25.127  50.904  1.00 16.41           H
ATOM    795 2HB  ASN A  59      43.573  23.849  51.548  1.00 16.41           H
ATOM    796 1HD2 ASN A  59      45.262  25.059  49.940  1.00 19.25           H
ATOM    797 2HD2 ASN A  59      45.399  24.387  48.617  1.00 19.25           H
ATOM    798  N   MET A  60      40.621  21.397  51.379  1.00 10.24           N
ATOM    799  CA  MET A  60      40.393  20.156  52.133  1.00 10.47           C
ATOM    800  C   MET A  60      40.211  18.991  51.135  1.00  9.65           C
ATOM    801  O   MET A  60      39.794  19.159  49.990  1.00 10.80           O
ATOM    802  CB  MET A  60      39.187  20.240  53.059  1.00 11.02           C
ATOM    803  CG  MET A  60      37.836  20.280  52.378  1.00 11.05           C
ATOM    804  SD  MET A  60      36.437  20.464  53.505  1.00 12.64           S
ATOM    805  CE  MET A  60      36.455  22.247  53.789  1.00 14.18           C
ATOM    806  H   MET A  60      40.100  21.590  50.722  1.00 12.29           H
ATOM    807  HA  MET A  60      41.187  19.975  52.678  1.00 12.56           H
ATOM    808 1HB  MET A  60      39.205  19.474  53.654  1.00 13.22           H
ATOM    809 2HB  MET A  60      39.276  21.035  53.606  1.00 13.22           H
ATOM    810 1HG  MET A  60      37.828  21.019  51.750  1.00 13.26           H
ATOM    811 2HG  MET A  60      37.720  19.462  51.870  1.00 13.26           H
ATOM    812 1HE  MET A  60      37.299  22.502  54.169  1.00 21.27           H
ATOM    813 2HE  MET A  60      36.328  22.705  52.955  1.00 21.27           H
ATOM    814 3HE  MET A  60      35.747  22.482  54.394  1.00 21.27           H
ATOM    815  N   ALA A  61      40.469  17.799  51.636  1.00 10.22           N
ATOM    816  CA  ALA A  61      40.084  16.542  50.982  1.00  9.64           C
ATOM    817  C   ALA A  61      38.558  16.428  51.041  1.00  9.12           C
ATOM    818  O   ALA A  61      37.918  16.764  52.035  1.00 10.26           O
ATOM    819  CB  ALA A  61      40.754  15.360  51.681  1.00 12.47           C
ATOM    820  H   ALA A  61      40.886  17.755  52.387  1.00 12.27           H
ATOM    821  HA  ALA A  61      40.370  16.566  50.045  1.00 11.56           H
ATOM    822 1HB  ALA A  61      40.485  15.339  52.603  1.00 18.70           H
ATOM    823 2HB  ALA A  61      40.490  14.543  51.252  1.00 18.70           H
ATOM    824 3HB  ALA A  61      41.708  15.456  51.628  1.00 18.70           H
ATOM    825  N   SER A  62      37.941  15.976  49.921  1.00  9.06           N
ATOM    826  CA  SER A  62      36.468  16.110  49.859  1.00  9.00           C
ATOM    827  C   SER A  62      35.680  15.169  50.760  1.00  8.71           C
ATOM    828  O   SER A  62      34.504  15.453  51.007  1.00  9.16           O
ATOM    829  CB  SER A  62      35.956  16.048  48.421  1.00  9.22           C
ATOM    830  OG  SER A  62      35.958  14.765  47.855  1.00  9.07           O
ATOM    831  H   SER A  62      38.386  15.627  49.274  1.00 10.87           H
ATOM    832  HA  SER A  62      36.267  17.015  50.176  1.00 10.80           H
ATOM    833 1HB  SER A  62      35.050  16.395  48.400  1.00 11.06           H
ATOM    834 2HB  SER A  62      36.505  16.630  47.872  1.00 11.06           H
ATOM    835  HG  SER A  62      36.732  14.510  47.767  1.00 13.60           H
ATOM    836  N   GLU A  63      36.307  14.135  51.309  1.00  8.87           N
ATOM    837  CA  GLU A  63      35.623  13.334  52.318  1.00  9.19           C
ATOM    838  C   GLU A  63      35.317  14.154  53.549  1.00  9.32           C
ATOM    839  O   GLU A  63      34.460  13.731  54.340  1.00 10.05           O
ATOM    840  CB  GLU A  63      36.433  12.073  52.715  1.00 10.10           C
ATOM    841  CG  GLU A  63      37.765  12.296  53.368  1.00 11.11           C
ATOM    842  CD  GLU A  63      38.953  12.433  52.447  1.00 11.36           C
ATOM    843  OE1 GLU A  63      38.785  12.874  51.304  1.00 11.15           O
ATOM    844  OE2 GLU A  63      40.088  12.077  52.855  1.00 15.66           O
ATOM    845  H   GLU A  63      37.109  13.939  51.071  1.00 10.65           H
ATOM    846  HA  GLU A  63      34.771  13.035  51.937  1.00 11.02           H
ATOM    847 1HB  GLU A  63      35.889  11.544  53.319  1.00 12.12           H
ATOM    848 2HB  GLU A  63      36.575  11.543  51.916  1.00 12.12           H
ATOM    849 1HG  GLU A  63      37.707  13.100  53.907  1.00 13.33           H
ATOM    850 2HG  GLU A  63      37.934  11.555  53.970  1.00 13.33           H
ATOM    851  N   ASN A  64      35.966  15.314  53.722  1.00  9.15           N
ATOM    852  CA  ASN A  64      35.699  16.209  54.851  1.00  9.32           C
ATOM    853  C   ASN A  64      34.784  17.370  54.519  1.00  9.66           C
ATOM    854  O   ASN A  64      34.475  18.175  55.428  1.00  9.98           O
ATOM    855  CB  ASN A  64      37.025  16.697  55.439  1.00  9.91           C
ATOM    856  CG  ASN A  64      37.557  15.603  56.361  1.00 11.17           C
ATOM    857  ND2 ASN A  64      38.832  15.275  56.201  1.00 12.98           N
ATOM    858  OD1 ASN A  64      36.816  15.103  57.260  1.00 12.01           O
ATOM    859  H   ASN A  64      36.563  15.543  53.146  1.00 10.98           H
ATOM    860  HA  ASN A  64      35.253  15.677  55.543  1.00 11.19           H
ATOM    861 1HB  ASN A  64      37.661  16.874  54.728  1.00 11.89           H
ATOM    862 2HB  ASN A  64      36.887  17.517  55.939  1.00 11.89           H
ATOM    863 1HD2 ASN A  64      39.296  15.641  55.576  1.00 15.57           H
ATOM    864 2HD2 ASN A  64      39.196  14.696  56.723  1.00 15.57           H
ATOM    865  N   MET A  65      34.292  17.508  53.301  1.00  9.47           N
ATOM    866  CA  MET A  65      33.330  18.562  52.967  1.00  9.42           C
ATOM    867  C   MET A  65      32.030  18.297  53.739  1.00  9.30           C
ATOM    868  O   MET A  65      31.549  17.156  53.861  1.00 10.06           O
ATOM    869  CB AMET A  65      33.142  18.542  51.434  0.66  9.83           C
ATOM    870  CB BMET A  65      33.125  18.671  51.448  0.34 11.66           C
ATOM    871  CG AMET A  65      32.220  19.626  50.916  0.66  9.17           C
ATOM    872  CG BMET A  65      34.239  19.361  50.684  0.34 11.17           C
ATOM    873  SD AMET A  65      32.719  21.302  51.363  0.66  9.81           S
ATOM    874  SD BMET A  65      34.348  21.144  50.696  0.34 20.03           S
ATOM    875  CE AMET A  65      34.414  21.351  50.842  0.66 11.03           C
ATOM    876  CE BMET A  65      33.088  21.740  49.631  0.34 18.09           C
ATOM    877  H   MET A  65      34.544  16.963  52.685  1.00 11.37           H
ATOM    878  N   THR A  66      31.405  19.347  54.254  1.00  9.42           N
ATOM    879  CA  THR A  66      30.231  19.290  55.088  1.00  9.62           C
ATOM    880  C   THR A  66      29.115  20.183  54.562  1.00  9.51           C
ATOM    881  O   THR A  66      29.417  21.194  53.879  1.00  9.78           O
ATOM    882  CB  THR A  66      30.544  19.701  56.547  1.00 10.49           C
ATOM    883  CG2 THR A  66      31.456  18.690  57.211  1.00 11.47           C
ATOM    884  OG1 THR A  66      31.203  20.991  56.495  1.00 11.11           O
ATOM    885  H   THR A  66      31.726  20.125  54.076  1.00 11.30           H
ATOM    886  HA  THR A  66      29.906  18.365  55.094  1.00 11.55           H
ATOM    887  HB  THR A  66      29.709  19.777  57.055  1.00 12.59           H
ATOM    888  HG1 THR A  66      31.986  20.941  56.257  1.00 16.67           H
ATOM    889 1HG2 THR A  66      31.030  17.829  57.218  1.00 17.21           H
ATOM    890 2HG2 THR A  66      32.281  18.634  56.724  1.00 17.21           H
ATOM    891 3HG2 THR A  66      31.636  18.965  58.114  1.00 17.21           H
ATOM    892  N   GLY A  67      27.863  19.882  54.871  1.00  9.68           N
ATOM    893  CA  GLY A  67      26.734  20.692  54.413  1.00  9.68           C
ATOM    894  C   GLY A  67      26.843  22.158  54.743  1.00  9.45           C
ATOM    895  O   GLY A  67      26.515  23.012  53.938  1.00 10.61           O
ATOM    896  H   GLY A  67      27.709  19.189  55.356  1.00 11.62           H
ATOM    897 1HA  GLY A  67      25.921  20.344  54.810  1.00 11.62           H
ATOM    898 2HA  GLY A  67      26.654  20.596  53.451  1.00 11.62           H
ATOM    899  N   ASP A  68      27.312  22.468  55.975  1.00 10.09           N
ATOM    900  CA  ASP A  68      27.427  23.876  56.328  1.00 10.24           C
ATOM    901  C   ASP A  68      28.399  24.624  55.406  1.00 10.19           C
ATOM    902  O   ASP A  68      28.200  25.797  55.098  1.00 11.67           O
ATOM    903  CB  ASP A  68      27.844  24.023  57.786  1.00 11.14           C
ATOM    904  CG  ASP A  68      26.831  23.590  58.802  1.00 11.07           C
ATOM    905  OD1 ASP A  68      25.644  23.299  58.415  1.00 11.58           O
ATOM    906  OD2 ASP A  68      27.186  23.540  60.021  1.00 13.55           O
ATOM    907  H   ASP A  68      27.537  21.852  56.531  1.00 12.11           H
ATOM    908  HA  ASP A  68      26.542  24.285  56.227  1.00 12.29           H
ATOM    909 1HB  ASP A  68      28.654  23.507  57.924  1.00 13.36           H
ATOM    910 2HB  ASP A  68      28.061  24.954  57.949  1.00 13.36           H
ATOM    911  N   VAL A  69      29.465  23.928  54.995  1.00  9.84           N
ATOM    912  CA  VAL A  69      30.452  24.498  54.092  1.00  9.66           C
ATOM    913  C   VAL A  69      29.939  24.546  52.644  1.00  9.58           C
ATOM    914  O   VAL A  69      30.145  25.556  51.935  1.00 10.19           O
ATOM    915  CB  VAL A  69      31.820  23.808  54.199  1.00 10.32           C
ATOM    916  CG1 VAL A  69      32.826  24.269  53.163  1.00 10.88           C
ATOM    917  CG2 VAL A  69      32.396  24.028  55.630  1.00 11.19           C
ATOM    918  H   VAL A  69      29.570  23.121  55.273  1.00 11.81           H
ATOM    919  HA  VAL A  69      30.585  25.427  54.373  1.00 11.59           H
ATOM    920  HB  VAL A  69      31.681  22.845  54.076  1.00 12.39           H
ATOM    921 1HG1 VAL A  69      32.479  24.102  52.283  1.00 16.32           H
ATOM    922 2HG1 VAL A  69      32.988  25.209  53.271  1.00 16.32           H
ATOM    923 3HG1 VAL A  69      33.649  23.787  53.279  1.00 16.32           H
ATOM    924 1HG2 VAL A  69      31.755  23.733  56.282  1.00 16.79           H
ATOM    925 2HG2 VAL A  69      33.208  23.525  55.729  1.00 16.79           H
ATOM    926 3HG2 VAL A  69      32.579  24.961  55.761  1.00 16.79           H
ATOM    927  N   VAL A  70      29.270  23.497  52.192  1.00  9.68           N
ATOM    928  CA  VAL A  70      28.664  23.472  50.863  1.00  9.44           C
ATOM    929  C   VAL A  70      27.654  24.615  50.739  1.00  9.62           C
ATOM    930  O   VAL A  70      27.553  25.265  49.702  1.00 10.22           O
ATOM    931  CB  VAL A  70      28.024  22.105  50.561  1.00 10.20           C
ATOM    932  CG1 VAL A  70      27.333  22.132  49.211  1.00 13.05           C
ATOM    933  CG2 VAL A  70      29.082  20.997  50.569  1.00 10.98           C
ATOM    934  H   VAL A  70      29.191  22.806  52.698  1.00 11.62           H
ATOM    935  HA  VAL A  70      29.374  23.625  50.205  1.00 11.33           H
ATOM    936  HB  VAL A  70      27.357  21.909  51.253  1.00 12.23           H
ATOM    937 1HG1 VAL A  70      26.650  22.807  49.215  1.00 19.57           H
ATOM    938 2HG1 VAL A  70      27.976  22.332  48.527  1.00 19.57           H
ATOM    939 3HG1 VAL A  70      26.937  21.276  49.037  1.00 19.57           H
ATOM    940 1HG2 VAL A  70      29.515  20.973  51.425  1.00 16.47           H
ATOM    941 2HG2 VAL A  70      28.660  20.151  50.401  1.00 16.47           H
ATOM    942 3HG2 VAL A  70      29.733  21.171  49.885  1.00 16.47           H
ATOM    943  N   LEU A  71      26.902  24.870  51.837  1.00 10.29           N
ATOM    944  CA  LEU A  71      25.950  25.973  51.817  1.00 10.79           C
ATOM    945  C   LEU A  71      26.671  27.297  51.581  1.00 10.74           C
ATOM    946  O   LEU A  71      26.268  28.125  50.764  1.00 11.32           O
ATOM    947  CB ALEU A  71      25.146  25.937  53.121  0.69 11.60           C
ATOM    948  CB BLEU A  71      25.272  25.943  53.180  0.31 14.65           C
ATOM    949  CG ALEU A  71      24.193  27.093  53.352  0.69 10.81           C
ATOM    950  CG BLEU A  71      23.808  26.135  53.463  0.31 16.42           C
ATOM    951  CD1ALEU A  71      23.198  27.308  52.219  0.69 15.79           C
ATOM    952  CD2ALEU A  71      23.403  26.704  54.603  0.69 24.76           C
ATOM    953  CD1BLEU A  71      23.690  26.945  54.761  0.31 18.29           C
ATOM    954  CD2BLEU A  71      23.021  26.844  52.377  0.31 20.72           C
ATOM    955  H   LEU A  71      26.986  24.384  52.542  1.00 12.35           H
ATOM    956  N   LYS A  72      27.776  27.541  52.289  1.00 10.48           N
ATOM    957  CA  LYS A  72      28.586  28.723  52.056  1.00 11.34           C
ATOM    958  C   LYS A  72      29.119  28.808  50.645  1.00 10.92           C
ATOM    959  O   LYS A  72      29.209  29.874  50.058  1.00 11.48           O
ATOM    960  CB  LYS A  72      29.752  28.834  53.067  1.00 11.68           C
ATOM    961  CG  LYS A  72      29.328  29.157  54.461  1.00 14.28           C
ATOM    962  CD  LYS A  72      30.468  29.229  55.471  1.00 20.34           C
ATOM    963  CE  LYS A  72      29.943  29.886  56.735  1.00 26.43           C
ATOM    964  NZ  LYS A  72      29.374  28.847  57.650  1.00 50.85           N
ATOM    965  H   LYS A  72      28.014  26.983  52.899  1.00 12.57           H
ATOM    966  HA  LYS A  72      28.007  29.502  52.194  1.00 13.60           H
ATOM    967 1HB  LYS A  72      30.235  27.993  53.077  1.00 14.02           H
ATOM    968 2HB  LYS A  72      30.364  29.521  52.761  1.00 14.02           H
ATOM    969 1HG  LYS A  72      28.867  30.011  54.454  1.00 17.14           H
ATOM    970 2HG  LYS A  72      28.695  28.484  54.756  1.00 17.14           H
ATOM    971 1HD  LYS A  72      30.792  28.337  55.670  1.00 24.41           H
ATOM    972 2HD  LYS A  72      31.202  29.748  55.107  1.00 24.41           H
ATOM    973 1HE  LYS A  72      30.664  30.356  57.182  1.00 31.72           H
ATOM    974 2HE  LYS A  72      29.257  30.532  56.507  1.00 31.72           H
ATOM    975 1HZ  LYS A  72      30.001  28.245  57.842  1.00 76.27           H
ATOM    976 2HZ  LYS A  72      29.094  29.234  58.400  1.00 76.27           H
ATOM    977 3HZ  LYS A  72      28.689  28.443  57.250  1.00 76.27           H
ATOM    978  N   LEU A  73      29.539  27.669  50.062  1.00 10.10           N
ATOM    979  CA  LEU A  73      30.015  27.611  48.695  1.00 10.08           C
ATOM    980  C   LEU A  73      28.918  28.079  47.737  1.00  9.76           C
ATOM    981  O   LEU A  73      29.163  28.885  46.836  1.00 10.43           O
ATOM    982  CB  LEU A  73      30.506  26.178  48.379  1.00 10.08           C
ATOM    983  CG  LEU A  73      31.077  25.926  47.005  1.00 10.07           C
ATOM    984  CD1 LEU A  73      32.368  26.711  46.745  1.00 11.15           C
ATOM    985  CD2 LEU A  73      31.266  24.433  46.777  1.00 11.03           C
ATOM    986  H   LEU A  73      29.523  26.942  50.523  1.00 12.12           H
ATOM    987  HA  LEU A  73      30.777  28.222  48.611  1.00 12.10           H
ATOM    988 1HB  LEU A  73      31.183  25.943  49.032  1.00 12.10           H
ATOM    989 2HB  LEU A  73      29.760  25.572  48.508  1.00 12.10           H
ATOM    990  HG  LEU A  73      30.414  26.236  46.354  1.00 12.08           H
ATOM    991 1HD1 LEU A  73      32.196  27.650  46.839  1.00 16.73           H
ATOM    992 2HD1 LEU A  73      33.039  26.443  47.377  1.00 16.73           H
ATOM    993 3HD1 LEU A  73      32.678  26.531  45.854  1.00 16.73           H
ATOM    994 1HD2 LEU A  73      30.434  23.978  46.927  1.00 16.54           H
ATOM    995 2HD2 LEU A  73      31.555  24.281  45.874  1.00 16.54           H
ATOM    996 3HD2 LEU A  73      31.928  24.097  47.385  1.00 16.54           H
ATOM    997  N   SER A  74      27.711  27.572  47.917  1.00  9.59           N
ATOM    998  CA  SER A  74      26.565  27.977  47.078  1.00  9.91           C
ATOM    999  C   SER A  74      26.333  29.476  47.226  1.00  9.74           C
ATOM   1000  O   SER A  74      26.059  30.153  46.238  1.00 10.47           O
ATOM   1001  CB ASER A  74      25.338  27.192  47.528  0.68 10.51           C
ATOM   1002  CB BSER A  74      25.296  27.206  47.424  0.32 11.07           C
ATOM   1003  OG ASER A  74      24.198  27.643  46.849  0.69 11.55           O
ATOM   1004  OG BSER A  74      24.616  27.609  48.597  0.32  9.91           O
ATOM   1005  H   SER A  74      27.589  26.992  48.540  1.00 11.51           H
ATOM   1006  N   GLN A  75      26.389  29.984  48.446  1.00 10.44           N
ATOM   1007  CA  GLN A  75      26.157  31.428  48.655  1.00 11.16           C
ATOM   1008  C   GLN A  75      27.223  32.254  47.971  1.00 10.87           C
ATOM   1009  O   GLN A  75      26.933  33.305  47.353  1.00 12.18           O
ATOM   1010  CB  GLN A  75      26.061  31.692  50.165  1.00 12.30           C
ATOM   1011  CG  GLN A  75      24.853  31.077  50.801  1.00 12.80           C
ATOM   1012  CD  GLN A  75      24.827  30.985  52.298  1.00 13.79           C
ATOM   1013  NE2 GLN A  75      23.622  30.777  52.883  1.00 17.37           N
ATOM   1014  OE1 GLN A  75      25.883  31.091  52.950  1.00 16.59           O
ATOM   1015  H   GLN A  75      26.560  29.474  49.117  1.00 12.52           H
ATOM   1016  HA  GLN A  75      25.293  31.657  48.253  1.00 13.39           H
ATOM   1017 1HB  GLN A  75      26.856  31.341  50.597  1.00 14.76           H
ATOM   1018 2HB  GLN A  75      26.042  32.650  50.316  1.00 14.76           H
ATOM   1019 1HG  GLN A  75      24.077  31.586  50.519  1.00 15.37           H
ATOM   1020 2HG  GLN A  75      24.753  30.180  50.445  1.00 15.37           H
ATOM   1021 1HE2 GLN A  75      22.915  30.709  52.398  1.00 20.85           H
ATOM   1022 2HE2 GLN A  75      23.565  30.714  53.739  1.00 20.85           H
ATOM   1023  N   ARG A  76      28.463  31.840  48.030  1.00 10.91           N
ATOM   1024  CA  ARG A  76      29.570  32.564  47.395  1.00 10.84           C
ATOM   1025  C   ARG A  76      29.444  32.534  45.870  1.00 10.89           C
ATOM   1026  O   ARG A  76      29.635  33.540  45.199  1.00 11.73           O
ATOM   1027  CB  ARG A  76      30.945  32.077  47.812  1.00 11.99           C
ATOM   1028  CG  ARG A  76      32.116  32.817  47.151  1.00 11.74           C
ATOM   1029  CD  ARG A  76      32.067  34.303  47.446  1.00 12.83           C
ATOM   1030  NE  ARG A  76      33.191  34.986  46.864  1.00 13.61           N
ATOM   1031  CZ  ARG A  76      33.217  36.287  46.571  1.00 14.84           C
ATOM   1032  NH1 ARG A  76      32.147  37.003  46.816  1.00 19.75           N
ATOM   1033  NH2 ARG A  76      34.315  36.808  46.031  1.00 17.55           N
ATOM   1034  H   ARG A  76      28.636  31.114  48.457  1.00 13.09           H
ATOM   1035  HA  ARG A  76      29.499  33.501  47.672  1.00 13.01           H
ATOM   1036 1HB  ARG A  76      31.026  32.168  48.775  1.00 14.39           H
ATOM   1037 2HB  ARG A  76      31.017  31.133  47.600  1.00 14.39           H
ATOM   1038 1HG  ARG A  76      32.953  32.452  47.478  1.00 14.09           H
ATOM   1039 2HG  ARG A  76      32.084  32.679  46.191  1.00 14.09           H
ATOM   1040 1HD  ARG A  76      31.244  34.675  47.090  1.00 15.39           H
ATOM   1041 2HD  ARG A  76      32.068  34.441  48.406  1.00 15.39           H
ATOM   1042  HE  ARG A  76      33.895  34.523  46.694  1.00 16.34           H
ATOM   1043 1HH1 ARG A  76      31.454  36.635  47.166  1.00 23.70           H
ATOM   1044 2HH1 ARG A  76      32.139  37.842  46.626  1.00 23.70           H
ATOM   1045 1HH2 ARG A  76      35.000  36.310  45.883  1.00 21.05           H
ATOM   1046 2HH2 ARG A  76      34.340  37.644  45.829  1.00 21.05           H
ATOM   1047  N   VAL A  77      29.084  31.356  45.326  1.00 10.64           N
ATOM   1048  CA  VAL A  77      28.878  31.285  43.879  1.00 10.47           C
ATOM   1049  C   VAL A  77      27.723  32.186  43.454  1.00 11.00           C
ATOM   1050  O   VAL A  77      27.833  32.868  42.425  1.00 11.63           O
ATOM   1051  CB  VAL A  77      28.685  29.795  43.453  1.00 10.75           C
ATOM   1052  CG1 VAL A  77      28.211  29.743  42.014  1.00 11.72           C
ATOM   1053  CG2 VAL A  77      30.006  29.046  43.660  1.00 11.55           C
ATOM   1054  H   VAL A  77      28.977  30.660  45.819  1.00 12.77           H
ATOM   1055  HA  VAL A  77      29.691  31.617  43.445  1.00 12.57           H
ATOM   1056  HB  VAL A  77      28.001  29.390  44.025  1.00 12.90           H
ATOM   1057 1HG1 VAL A  77      27.387  30.228  41.931  1.00 17.58           H
ATOM   1058 2HG1 VAL A  77      28.874  30.139  41.444  1.00 17.58           H
ATOM   1059 3HG1 VAL A  77      28.072  28.829  41.756  1.00 17.58           H
ATOM   1060 1HG2 VAL A  77      30.272  29.115  44.580  1.00 17.32           H
ATOM   1061 2HG2 VAL A  77      29.890  28.121  43.429  1.00 17.32           H
ATOM   1062 3HG2 VAL A  77      30.685  29.432  43.101  1.00 17.32           H
ATOM   1063  N   ASN A  78      26.622  32.215  44.216  1.00 10.76           N
ATOM   1064  CA  ASN A  78      25.537  33.142  43.886  1.00 11.52           C
ATOM   1065  C   ASN A  78      26.037  34.596  43.895  1.00 12.34           C
ATOM   1066  O   ASN A  78      25.645  35.350  43.011  1.00 13.91           O
ATOM   1067  CB  ASN A  78      24.360  32.935  44.823  1.00 11.36           C
ATOM   1068  CG  ASN A  78      23.358  31.912  44.325  1.00 11.98           C
ATOM   1069  ND2 ASN A  78      22.945  30.995  45.204  1.00 12.78           N
ATOM   1070  OD1 ASN A  78      22.952  31.974  43.156  1.00 14.06           O
ATOM   1071  H   ASN A  78      26.553  31.692  44.895  1.00 12.92           H
ATOM   1072  HA  ASN A  78      25.235  32.936  42.977  1.00 13.82           H
ATOM   1073 1HB  ASN A  78      24.694  32.651  45.688  1.00 13.63           H
ATOM   1074 2HB  ASN A  78      23.906  33.783  44.947  1.00 13.63           H
ATOM   1075 1HD2 ASN A  78      23.258  30.995  46.005  1.00 15.33           H
ATOM   1076 2HD2 ASN A  78      22.365  30.405  44.970  1.00 15.33           H
ATOM   1077  N   GLU A  79      26.874  34.953  44.859  1.00 12.32           N
ATOM   1078  CA  GLU A  79      27.394  36.330  44.884  1.00 13.49           C
ATOM   1079  C   GLU A  79      28.238  36.615  43.629  1.00 13.23           C
ATOM   1080  O   GLU A  79      28.136  37.685  43.003  1.00 14.58           O
ATOM   1081  CB  GLU A  79      28.250  36.564  46.114  1.00 14.55           C
ATOM   1082  CG  GLU A  79      27.612  36.573  47.452  1.00 16.62           C
ATOM   1083  CD  GLU A  79      28.506  36.684  48.627  1.00 20.29           C
ATOM   1084  OE1 GLU A  79      29.748  36.531  48.504  1.00 23.17           O
ATOM   1085  OE2 GLU A  79      27.923  36.896  49.728  1.00 27.81           O
ATOM   1086  H   GLU A  79      27.110  34.388  45.462  1.00 14.78           H
ATOM   1087  HA  GLU A  79      26.638  36.952  44.903  1.00 16.19           H
ATOM   1088 1HB  GLU A  79      28.939  35.881  46.124  1.00 17.46           H
ATOM   1089 2HB  GLU A  79      28.697  37.417  45.999  1.00 17.46           H
ATOM   1090 1HG  GLU A  79      26.986  37.313  47.481  1.00 19.94           H
ATOM   1091 2HG  GLU A  79      27.097  35.756  47.544  1.00 19.94           H
ATOM   1092  N   LEU A  80      29.095  35.675  43.255  1.00 12.17           N
ATOM   1093  CA  LEU A  80      29.964  35.868  42.100  1.00 12.86           C
ATOM   1094  C   LEU A  80      29.181  36.022  40.803  1.00 12.77           C
ATOM   1095  O   LEU A  80      29.440  36.894  39.994  1.00 13.20           O
ATOM   1096  CB  LEU A  80      30.975  34.706  41.977  1.00 12.85           C
ATOM   1097  CG  LEU A  80      32.098  34.697  43.001  1.00 14.32           C
ATOM   1098  CD1 LEU A  80      32.831  33.347  43.005  1.00 15.42           C
ATOM   1099  CD2 LEU A  80      33.095  35.852  42.776  1.00 18.99           C
ATOM   1100  H   LEU A  80      29.140  34.941  43.700  1.00 14.60           H
ATOM   1101  HA  LEU A  80      30.472  36.694  42.242  1.00 15.43           H
ATOM   1102 1HB  LEU A  80      30.490  33.870  42.049  1.00 15.42           H
ATOM   1103 2HB  LEU A  80      31.370  34.737  41.091  1.00 15.42           H
ATOM   1104  HG  LEU A  80      31.696  34.820  43.885  1.00 17.19           H
ATOM   1105 1HD1 LEU A  80      32.209  32.646  43.212  1.00 23.13           H
ATOM   1106 2HD1 LEU A  80      33.215  33.189  42.139  1.00 23.13           H
ATOM   1107 3HD1 LEU A  80      33.528  33.363  43.666  1.00 23.13           H
ATOM   1108 1HD2 LEU A  80      32.631  36.691  42.835  1.00 28.48           H
ATOM   1109 2HD2 LEU A  80      33.781  35.818  43.446  1.00 28.48           H
ATOM   1110 3HD2 LEU A  80      33.493  35.767  41.906  1.00 28.48           H
ATOM   1111  N   LEU A  81      28.198  35.132  40.614  1.00 12.26           N
ATOM   1112  CA  LEU A  81      27.434  35.142  39.371  1.00 12.10           C
ATOM   1113  C   LEU A  81      26.482  36.335  39.281  1.00 12.94           C
ATOM   1114  O   LEU A  81      26.011  36.662  38.178  1.00 14.17           O
ATOM   1115  CB  LEU A  81      26.652  33.811  39.202  1.00 12.18           C
ATOM   1116  CG  LEU A  81      27.538  32.570  39.112  1.00 11.78           C
ATOM   1117  CD1 LEU A  81      26.632  31.376  38.931  1.00 13.34           C
ATOM   1118  CD2 LEU A  81      28.547  32.671  37.963  1.00 12.96           C
ATOM   1119  H   LEU A  81      28.017  34.555  41.226  1.00 14.71           H
ATOM   1120  HA  LEU A  81      28.071  35.211  38.629  1.00 14.51           H
ATOM   1121 1HB  LEU A  81      26.048  33.708  39.954  1.00 14.62           H
ATOM   1122 2HB  LEU A  81      26.113  33.866  38.398  1.00 14.62           H
ATOM   1123  HG  LEU A  81      28.028  32.470  39.955  1.00 14.14           H
ATOM   1124 1HD1 LEU A  81      26.113  31.487  38.131  1.00 20.02           H
ATOM   1125 2HD1 LEU A  81      27.163  30.580  38.859  1.00 20.02           H
ATOM   1126 3HD1 LEU A  81      26.044  31.303  39.686  1.00 20.02           H
ATOM   1127 1HD2 LEU A  81      28.077  32.766  37.131  1.00 19.44           H
ATOM   1128 2HD2 LEU A  81      29.113  33.434  38.100  1.00 19.44           H
ATOM   1129 3HD2 LEU A  81      29.084  31.875  37.937  1.00 19.44           H
ATOM   1130  N   ALA A  82      26.166  36.987  40.413  1.00 14.34           N
ATOM   1131  CA  ALA A  82      25.364  38.223  40.364  1.00 16.57           C
ATOM   1132  C   ALA A  82      26.173  39.366  39.781  1.00 16.62           C
ATOM   1133  O   ALA A  82      25.607  40.385  39.390  1.00 19.78           O
ATOM   1134  CB  ALA A  82      24.913  38.569  41.801  1.00 19.06           C
ATOM   1135  H   ALA A  82      26.435  36.682  41.171  1.00 17.21           H
ATOM   1136  HA  ALA A  82      24.573  38.071  39.806  1.00 19.89           H
ATOM   1137 1HB  ALA A  82      24.415  37.833  42.166  1.00 28.59           H
ATOM   1138 2HB  ALA A  82      25.685  38.735  42.347  1.00 28.59           H
ATOM   1139 3HB  ALA A  82      24.359  39.352  41.783  1.00 28.59           H
ATOM   1140  N   ARG A  83      27.493  39.297  39.702  1.00 16.84           N
ATOM   1141  CA  ARG A  83      28.332  40.338  39.153  1.00 17.82           C
ATOM   1142  C   ARG A  83      28.301  40.346  37.627  1.00 17.20           C
ATOM   1143  O   ARG A  83      28.441  39.303  36.983  1.00 17.73           O
ATOM   1144  CB  ARG A  83      29.764  40.164  39.606  1.00 17.59           C
ATOM   1145  CG  ARG A  83      30.040  40.207  41.107  1.00 20.34           C
ATOM   1146  CD  ARG A  83      31.478  39.931  41.522  1.00 23.16           C
ATOM   1147  NE  ARG A  83      32.370  40.895  40.923  1.00 26.85           N
ATOM   1148  CZ  ARG A  83      32.867  41.989  41.511  1.00 28.70           C
ATOM   1149  NH1 ARG A  83      32.567  42.287  42.763  1.00 34.83           N
ATOM   1150  NH2 ARG A  83      33.674  42.792  40.830  1.00 37.78           N
ATOM   1151  H   ARG A  83      27.876  38.585  39.996  1.00 20.21           H
ATOM   1152  HA  ARG A  83      28.006  41.204  39.476  1.00 21.39           H
ATOM   1153 1HB  ARG A  83      30.082  39.313  39.268  1.00 21.11           H
ATOM   1154 2HB  ARG A  83      30.296  40.857  39.185  1.00 21.11           H
ATOM   1155 1HG  ARG A  83      29.789  41.083  41.439  1.00 24.41           H
ATOM   1156 2HG  ARG A  83      29.467  39.556  41.541  1.00 24.41           H
ATOM   1157 1HD  ARG A  83      31.551  39.978  42.489  1.00 27.79           H
ATOM   1158 2HD  ARG A  83      31.731  39.037  41.244  1.00 27.79           H
ATOM   1159  HE  ARG A  83      32.605  40.752  40.108  1.00 32.22           H
ATOM   1160 1HH1 ARG A  83      32.045  41.774  43.214  1.00 41.79           H
ATOM   1161 2HH1 ARG A  83      32.894  42.995  43.127  1.00 41.79           H
ATOM   1162 1HH2 ARG A  83      33.876  42.608  40.014  1.00 45.33           H
ATOM   1163 2HH2 ARG A  83      33.995  43.497  41.204  1.00 45.33           H
ATOM   1164  N   ASP A  84      28.217  41.549  37.011  1.00 20.65           N
ATOM   1165  CA  ASP A  84      28.335  41.638  35.551  1.00 20.51           C
ATOM   1166  C   ASP A  84      29.709  41.247  35.049  1.00 20.35           C
ATOM   1167  O   ASP A  84      29.796  40.799  33.887  1.00 23.03           O
ATOM   1168  CB  ASP A  84      27.955  43.055  35.065  1.00 27.59           C
ATOM   1169  CG  ASP A  84      26.471  43.216  35.345  1.00 37.79           C
ATOM   1170  OD1 ASP A  84      25.696  42.256  35.180  1.00 58.32           O
ATOM   1171  OD2 ASP A  84      26.048  44.316  35.750  1.00 62.17           O
ATOM   1172  H   ASP A  84      28.095  42.262  37.476  1.00 24.78           H
ATOM   1173  HA  ASP A  84      27.690  41.010  35.164  1.00 24.61           H
ATOM   1174 1HB  ASP A  84      28.465  43.727  35.544  1.00 33.11           H
ATOM   1175 2HB  ASP A  84      28.133  43.148  34.116  1.00 33.11           H
ATOM   1176  N   ASP A  85      30.770  41.375  35.833  1.00 19.45           N
ATOM   1177  CA  ASP A  85      32.116  41.033  35.369  1.00 18.87           C
ATOM   1178  C   ASP A  85      32.537  39.588  35.578  1.00 17.12           C
ATOM   1179  O   ASP A  85      33.723  39.258  35.410  1.00 19.11           O
ATOM   1180  CB  ASP A  85      33.151  41.997  35.997  1.00 22.11           C
ATOM   1181  CG  ASP A  85      33.361  41.808  37.478  1.00 23.17           C
ATOM   1182  OD1 ASP A  85      32.673  40.969  38.097  1.00 24.24           O
ATOM   1183  OD2 ASP A  85      34.244  42.527  38.034  1.00 29.78           O
ATOM   1184  H   ASP A  85      30.664  41.666  36.636  1.00 23.34           H
ATOM   1185  HA  ASP A  85      32.131  41.194  34.403  1.00 22.64           H
ATOM   1186 1HB  ASP A  85      34.001  41.877  35.545  1.00 26.53           H
ATOM   1187 2HB  ASP A  85      32.861  42.909  35.839  1.00 26.53           H
ATOM   1188  N   VAL A  86      31.571  38.710  35.920  1.00 15.54           N
ATOM   1189  CA  VAL A  86      31.819  37.281  35.998  1.00 13.90           C
ATOM   1190  C   VAL A  86      30.898  36.553  35.003  1.00 13.42           C
ATOM   1191  O   VAL A  86      29.680  36.683  35.119  1.00 15.11           O
ATOM   1192  CB  VAL A  86      31.565  36.754  37.424  1.00 13.38           C
ATOM   1193  CG1 VAL A  86      31.709  35.242  37.491  1.00 15.65           C
ATOM   1194  CG2 VAL A  86      32.574  37.401  38.408  1.00 15.41           C
ATOM   1195  H   VAL A  86      30.783  39.006  36.097  1.00 18.64           H
ATOM   1196  HA  VAL A  86      32.752  37.105  35.755  1.00 16.67           H
ATOM   1197  HB  VAL A  86      30.656  36.998  37.695  1.00 16.05           H
ATOM   1198 1HG1 VAL A  86      31.075  34.833  36.898  1.00 23.48           H
ATOM   1199 2HG1 VAL A  86      32.599  34.993  37.229  1.00 23.48           H
ATOM   1200 3HG1 VAL A  86      31.545  34.945  38.389  1.00 23.48           H
ATOM   1201 1HG2 VAL A  86      32.488  38.357  38.371  1.00 23.12           H
ATOM   1202 2HG2 VAL A  86      32.391  37.097  39.300  1.00 23.12           H
ATOM   1203 3HG2 VAL A  86      33.467  37.151  38.161  1.00 23.12           H
ATOM   1204  N   ASP A  87      31.488  35.803  34.087  1.00 12.31           N
ATOM   1205  CA  ASP A  87      30.667  35.063  33.108  1.00 12.41           C
ATOM   1206  C   ASP A  87      30.443  33.612  33.478  1.00 11.62           C
ATOM   1207  O   ASP A  87      29.547  32.958  32.931  1.00 12.12           O
ATOM   1208  CB  ASP A  87      31.401  35.121  31.758  1.00 14.03           C
ATOM   1209  CG  ASP A  87      31.504  36.524  31.211  1.00 17.07           C
ATOM   1210  OD1 ASP A  87      30.477  37.243  31.229  1.00 18.15           O
ATOM   1211  OD2 ASP A  87      32.597  36.928  30.795  1.00 19.16           O
ATOM   1212  H   ASP A  87      32.346  35.747  34.061  1.00 14.77           H
ATOM   1213  HA  ASP A  87      29.798  35.507  33.019  1.00 14.89           H
ATOM   1214 1HB  ASP A  87      32.294  34.757  31.866  1.00 16.84           H
ATOM   1215 2HB  ASP A  87      30.930  34.566  31.117  1.00 16.84           H
ATOM   1216  N   GLY A  88      31.232  33.079  34.413  1.00 12.17           N
ATOM   1217  CA  GLY A  88      31.066  31.658  34.823  1.00 10.89           C
ATOM   1218  C   GLY A  88      32.085  31.380  35.915  1.00 10.17           C
ATOM   1219  O   GLY A  88      33.011  32.190  36.139  1.00 11.14           O
ATOM   1220  H   GLY A  88      31.841  33.561  34.782  1.00 14.61           H
ATOM   1221 1HA  GLY A  88      31.217  31.070  34.065  1.00 13.06           H
ATOM   1222 2HA  GLY A  88      30.167  31.507  35.155  1.00 13.06           H
ATOM   1223  N   VAL A  89      31.893  30.223  36.574  1.00 10.01           N
ATOM   1224  CA  VAL A  89      32.749  29.809  37.666  1.00  9.60           C
ATOM   1225  C   VAL A  89      33.144  28.349  37.473  1.00  9.51           C
ATOM   1226  O   VAL A  89      32.304  27.510  37.147  1.00 10.81           O
ATOM   1227  CB  VAL A  89      32.074  30.011  39.027  1.00 10.36           C
ATOM   1228  CG1 VAL A  89      32.887  29.474  40.202  1.00 13.93           C
ATOM   1229  CG2 VAL A  89      31.765  31.466  39.353  1.00 13.32           C
ATOM   1230  H   VAL A  89      31.241  29.713  36.339  1.00 12.01           H
ATOM   1231  HA  VAL A  89      33.564  30.353  37.642  1.00 11.53           H
ATOM   1232  HB  VAL A  89      31.223  29.526  39.010  1.00 12.43           H
ATOM   1233 1HG1 VAL A  89      33.103  28.552  40.046  1.00 20.89           H
ATOM   1234 2HG1 VAL A  89      33.696  29.982  40.291  1.00 20.89           H
ATOM   1235 3HG1 VAL A  89      32.371  29.549  41.009  1.00 20.89           H
ATOM   1236 1HG2 VAL A  89      31.181  31.827  38.682  1.00 19.98           H
ATOM   1237 2HG2 VAL A  89      31.337  31.517  40.211  1.00 19.98           H
ATOM   1238 3HG2 VAL A  89      32.581  31.970  39.371  1.00 19.98           H
ATOM   1239  N   VAL A  90      34.430  28.090  37.689  1.00  9.29           N
ATOM   1240  CA  VAL A  90      35.007  26.707  37.782  1.00  8.89           C
ATOM   1241  C   VAL A  90      35.314  26.474  39.244  1.00  8.90           C
ATOM   1242  O   VAL A  90      35.978  27.311  39.859  1.00 10.49           O
ATOM   1243  CB  VAL A  90      36.248  26.560  36.884  1.00  9.28           C
ATOM   1244  CG1 VAL A  90      36.955  25.241  37.156  1.00  9.74           C
ATOM   1245  CG2 VAL A  90      35.879  26.685  35.436  1.00 10.16           C
ATOM   1246  H   VAL A  90      34.965  28.757  37.781  1.00 11.15           H
ATOM   1247  HA  VAL A  90      34.329  26.061  37.493  1.00 10.66           H
ATOM   1248  HB  VAL A  90      36.868  27.287  37.102  1.00 11.13           H
ATOM   1249 1HG1 VAL A  90      37.182  25.186  38.087  1.00 14.60           H
ATOM   1250 2HG1 VAL A  90      36.374  24.513  36.924  1.00 14.60           H
ATOM   1251 3HG1 VAL A  90      37.755  25.193  36.628  1.00 14.60           H
ATOM   1252 1HG2 VAL A  90      35.446  27.529  35.288  1.00 15.24           H
ATOM   1253 2HG2 VAL A  90      36.672  26.633  34.898  1.00 15.24           H
ATOM   1254 3HG2 VAL A  90      35.282  25.973  35.196  1.00 15.24           H
ATOM   1255  N   ILE A  91      34.879  25.367  39.802  1.00  8.63           N
ATOM   1256  CA  ILE A  91      35.086  25.024  41.205  1.00  8.76           C
ATOM   1257  C   ILE A  91      35.994  23.802  41.251  1.00  8.28           C
ATOM   1258  O   ILE A  91      35.583  22.705  40.823  1.00  9.20           O
ATOM   1259  CB  ILE A  91      33.786  24.756  41.973  1.00  8.95           C
ATOM   1260  CG1 ILE A  91      32.831  25.976  41.849  1.00 10.75           C
ATOM   1261  CG2 ILE A  91      34.090  24.432  43.405  1.00  9.73           C
ATOM   1262  CD1 ILE A  91      31.473  25.734  42.421  1.00 13.56           C
ATOM   1263  H   ILE A  91      34.445  24.811  39.310  1.00 10.36           H
ATOM   1264  HA  ILE A  91      35.552  25.770  41.639  1.00 10.51           H
ATOM   1265  HB  ILE A  91      33.346  23.979  41.569  1.00 10.74           H
ATOM   1266 1HG1 ILE A  91      33.231  26.734  42.302  1.00 12.90           H
ATOM   1267 2HG1 ILE A  91      32.739  26.207  40.911  1.00 12.90           H
ATOM   1268 1HG2 ILE A  91      34.670  23.668  43.445  1.00 14.60           H
ATOM   1269 2HG2 ILE A  91      34.521  25.183  43.819  1.00 14.60           H
ATOM   1270 3HG2 ILE A  91      33.272  24.237  43.869  1.00 14.60           H
ATOM   1271 1HD1 ILE A  91      31.551  25.523  43.354  1.00 20.34           H
ATOM   1272 2HD1 ILE A  91      30.936  26.523  42.315  1.00 20.34           H
ATOM   1273 3HD1 ILE A  91      31.058  25.001  41.961  1.00 20.34           H
ATOM   1274  N   THR A  92      37.241  23.953  41.720  1.00  8.64           N
ATOM   1275  CA  THR A  92      38.145  22.805  41.907  1.00  8.44           C
ATOM   1276  C   THR A  92      37.773  22.109  43.194  1.00  8.48           C
ATOM   1277  O   THR A  92      37.585  22.749  44.253  1.00  9.56           O
ATOM   1278  CB  THR A  92      39.629  23.207  41.813  1.00  9.16           C
ATOM   1279  CG2 THR A  92      39.977  23.821  40.455  1.00  9.95           C
ATOM   1280  OG1 THR A  92      39.917  24.208  42.784  1.00 10.23           O
ATOM   1281  H   THR A  92      37.520  24.742  41.918  1.00 10.37           H
ATOM   1282  HA  THR A  92      37.969  22.176  41.177  1.00 10.13           H
ATOM   1283  HB  THR A  92      40.193  22.422  41.973  1.00 10.99           H
ATOM   1284  HG1 THR A  92      40.325  23.675  43.255  1.00 15.34           H
ATOM   1285 1HG2 THR A  92      39.790  23.186  39.759  1.00 14.92           H
ATOM   1286 2HG2 THR A  92      39.450  24.611  40.316  1.00 14.92           H
ATOM   1287 3HG2 THR A  92      40.909  24.050  40.437  1.00 14.92           H
ATOM   1288  N   HIS A  93      37.629  20.792  43.149  1.00  8.26           N
ATOM   1289  CA  HIS A  93      37.056  20.030  44.265  1.00  8.55           C
ATOM   1290  C   HIS A  93      37.591  18.617  44.265  1.00  8.13           C
ATOM   1291  O   HIS A  93      38.010  18.109  43.202  1.00  8.92           O
ATOM   1292  CB  HIS A  93      35.514  20.059  44.181  1.00  9.10           C
ATOM   1293  CG  HIS A  93      34.650  19.619  45.282  1.00  8.56           C
ATOM   1294  CD2 HIS A  93      33.839  20.323  46.146  1.00  8.76           C
ATOM   1295  ND1 HIS A  93      34.418  18.300  45.657  1.00  8.58           N
ATOM   1296  CE1 HIS A  93      33.548  18.275  46.669  1.00  8.50           C
ATOM   1297  NE2 HIS A  93      33.147  19.488  46.994  1.00  8.83           N
ATOM   1298  H   HIS A  93      37.879  20.370  42.443  1.00  9.91           H
ATOM   1299  HA  HIS A  93      37.326  20.461  45.103  1.00 10.25           H
ATOM   1300 1HB  HIS A  93      35.264  20.975  43.981  1.00 10.92           H
ATOM   1301 2HB  HIS A  93      35.268  19.530  43.407  1.00 10.92           H
ATOM   1302  HD1 HIS A  93      34.778  17.609  45.293  1.00 10.29           H
ATOM   1303  HD2 HIS A  93      33.768  21.250  46.156  1.00 10.51           H
ATOM   1304  HE1 HIS A  93      33.261  17.498  47.093  1.00 10.20           H
ATOM   1305  N   GLY A  94      37.502  17.954  45.394  1.00  8.43           N
ATOM   1306  CA  GLY A  94      37.850  16.532  45.416  1.00  8.44           C
ATOM   1307  C   GLY A  94      36.834  15.683  44.707  1.00  8.07           C
ATOM   1308  O   GLY A  94      35.664  16.031  44.555  1.00  8.99           O
ATOM   1309  H   GLY A  94      37.243  18.350  46.112  1.00 10.12           H
ATOM   1310 1HA  GLY A  94      37.925  16.237  46.337  1.00 10.13           H
ATOM   1311 2HA  GLY A  94      38.715  16.411  44.994  1.00 10.13           H
ATOM   1312  N   THR A  95      37.280  14.494  44.241  1.00  8.08           N
ATOM   1313  CA  THR A  95      36.359  13.584  43.543  1.00  7.92           C
ATOM   1314  C   THR A  95      35.362  12.860  44.476  1.00  7.97           C
ATOM   1315  O   THR A  95      34.241  12.581  44.059  1.00  8.42           O
ATOM   1316  CB  THR A  95      37.153  12.533  42.764  1.00  8.17           C
ATOM   1317  CG2 THR A  95      38.014  13.085  41.677  1.00  8.48           C
ATOM   1318  OG1 THR A  95      37.923  11.754  43.707  1.00  8.36           O
ATOM   1319  H   THR A  95      38.103  14.269  44.354  1.00  9.70           H
ATOM   1320  HA  THR A  95      35.842  14.112  42.899  1.00  9.50           H
ATOM   1321  HB  THR A  95      36.505  11.928  42.345  1.00  9.80           H
ATOM   1322  HG1 THR A  95      38.721  11.812  43.530  1.00 12.54           H
ATOM   1323 1HG2 THR A  95      38.650  13.697  42.053  1.00 12.73           H
ATOM   1324 2HG2 THR A  95      38.479  12.367  41.241  1.00 12.73           H
ATOM   1325 3HG2 THR A  95      37.466  13.546  41.038  1.00 12.73           H
ATOM   1326  N   ASP A  96      35.764  12.526  45.713  1.00  7.88           N
ATOM   1327  CA  ASP A  96      34.961  11.618  46.515  1.00  8.11           C
ATOM   1328  C   ASP A  96      33.542  12.103  46.719  1.00  8.55           C
ATOM   1329  O   ASP A  96      32.596  11.288  46.691  1.00  9.21           O
ATOM   1330  CB  ASP A  96      35.613  11.406  47.862  1.00  8.97           C
ATOM   1331  CG  ASP A  96      36.880  10.565  47.860  1.00  9.84           C
ATOM   1332  OD1 ASP A  96      37.218  10.010  46.793  1.00 10.11           O
ATOM   1333  OD2 ASP A  96      37.457  10.416  48.936  1.00 12.43           O
ATOM   1334  H   ASP A  96      36.495  12.849  46.030  1.00  9.46           H
ATOM   1335  HA  ASP A  96      34.925  10.754  46.053  1.00  9.73           H
ATOM   1336 1HB  ASP A  96      35.823  12.274  48.239  1.00 10.77           H
ATOM   1337 2HB  ASP A  96      34.967  10.983  48.450  1.00 10.77           H
ATOM   1338  N   THR A  97      33.348  13.406  46.969  1.00  7.87           N
ATOM   1339  CA  THR A  97      32.019  13.935  47.256  1.00  8.11           C
ATOM   1340  C   THR A  97      31.624  15.066  46.323  1.00  7.64           C
ATOM   1341  O   THR A  97      30.666  15.791  46.605  1.00  8.43           O
ATOM   1342  CB  THR A  97      31.835  14.376  48.721  1.00  8.45           C
ATOM   1343  CG2 THR A  97      32.230  13.269  49.700  1.00  9.07           C
ATOM   1344  OG1 THR A  97      32.597  15.565  48.962  1.00  8.76           O
ATOM   1345  H   THR A  97      34.021  13.941  46.961  1.00  9.44           H
ATOM   1346  HA  THR A  97      31.385  13.204  47.099  1.00  9.73           H
ATOM   1347  HB  THR A  97      30.888  14.585  48.861  1.00 10.14           H
ATOM   1348 1HG2 THR A  97      31.685  12.494  49.544  1.00 13.60           H
ATOM   1349 2HG2 THR A  97      33.154  13.041  49.570  1.00 13.60           H
ATOM   1350 3HG2 THR A  97      32.100  13.576  50.600  1.00 13.60           H
ATOM   1351  N   VAL A  98      32.292  15.198  45.158  1.00  8.22           N
ATOM   1352  CA  VAL A  98      31.870  16.202  44.184  1.00  7.85           C
ATOM   1353  C   VAL A  98      30.425  16.038  43.801  1.00  7.76           C
ATOM   1354  O   VAL A  98      29.722  17.032  43.536  1.00  8.44           O
ATOM   1355  CB  VAL A  98      32.808  16.261  42.976  1.00  8.31           C
ATOM   1356  CG1 VAL A  98      32.637  15.095  42.014  1.00  9.26           C
ATOM   1357  CG2 VAL A  98      32.627  17.593  42.206  1.00  9.34           C
ATOM   1358  H   VAL A  98      32.966  14.691  44.989  1.00  9.87           H
ATOM   1359  HA  VAL A  98      31.941  17.070  44.633  1.00  9.42           H
ATOM   1360  HB  VAL A  98      33.728  16.235  43.313  1.00  9.98           H
ATOM   1361 1HG1 VAL A  98      32.812  14.271  42.475  1.00 13.89           H
ATOM   1362 2HG1 VAL A  98      31.738  15.088  41.676  1.00 13.89           H
ATOM   1363 3HG1 VAL A  98      33.252  15.190  41.283  1.00 13.89           H
ATOM   1364 1HG2 VAL A  98      31.720  17.665  41.900  1.00 14.01           H
ATOM   1365 2HG2 VAL A  98      32.826  18.329  42.789  1.00 14.01           H
ATOM   1366 3HG2 VAL A  98      33.221  17.611  41.453  1.00 14.01           H
ATOM   1367  N   GLU A  99      29.901  14.798  43.724  1.00  8.02           N
ATOM   1368  CA  GLU A  99      28.513  14.625  43.295  1.00  8.39           C
ATOM   1369  C   GLU A  99      27.528  15.261  44.279  1.00  8.24           C
ATOM   1370  O   GLU A  99      26.459  15.726  43.902  1.00  9.63           O
ATOM   1371  CB  GLU A  99      28.220  13.140  43.007  1.00  8.48           C
ATOM   1372  CG  GLU A  99      28.076  12.266  44.295  1.00  8.79           C
ATOM   1373  CD  GLU A  99      28.209  10.800  43.904  1.00  9.20           C
ATOM   1374  OE1 GLU A  99      29.396  10.307  43.800  1.00 10.55           O
ATOM   1375  OE2 GLU A  99      27.175  10.141  43.672  1.00  9.77           O
ATOM   1376  H   GLU A  99      30.380  14.113  43.926  1.00  9.63           H
ATOM   1377  HA  GLU A  99      28.416  15.104  42.445  1.00 10.07           H
ATOM   1378 1HB  GLU A  99      27.400  13.077  42.493  1.00 10.18           H
ATOM   1379 2HB  GLU A  99      28.938  12.779  42.463  1.00 10.18           H
ATOM   1380 1HG  GLU A  99      28.766  12.503  44.935  1.00 10.55           H
ATOM   1381 2HG  GLU A  99      27.211  12.422  44.706  1.00 10.55           H
ATOM   1382  N   GLU A 100      27.895  15.241  45.575  1.00  8.24           N
ATOM   1383  CA  GLU A 100      27.057  15.844  46.625  1.00  8.19           C
ATOM   1384  C   GLU A 100      27.099  17.367  46.532  1.00  8.00           C
ATOM   1385  O   GLU A 100      26.066  18.034  46.491  1.00  8.61           O
ATOM   1386  CB  GLU A 100      27.504  15.331  48.007  1.00  8.86           C
ATOM   1387  CG  GLU A 100      27.187  13.816  48.156  1.00  9.70           C
ATOM   1388  CD  GLU A 100      27.939  13.131  49.235  1.00  8.89           C
ATOM   1389  OE1 GLU A 100      27.550  13.233  50.428  1.00 12.95           O
ATOM   1390  OE2 GLU A 100      28.981  12.474  48.954  1.00 12.62           O
ATOM   1391  H   GLU A 100      28.637  14.866  45.795  1.00  9.89           H
ATOM   1392  HA  GLU A 100      26.132  15.556  46.478  1.00  9.82           H
ATOM   1393 1HB  GLU A 100      28.457  15.475  48.113  1.00 10.63           H
ATOM   1394 2HB  GLU A 100      27.044  15.828  48.701  1.00 10.63           H
ATOM   1395 1HG  GLU A 100      26.238  13.714  48.326  1.00 11.64           H
ATOM   1396 2HG  GLU A 100      27.383  13.375  47.314  1.00 11.64           H
ATOM   1397  N   SER A 101      28.323  17.934  46.528  1.00  7.80           N
ATOM   1398  CA  SER A 101      28.434  19.419  46.424  1.00  8.04           C
ATOM   1399  C   SER A 101      27.821  19.942  45.150  1.00  7.95           C
ATOM   1400  O   SER A 101      27.132  20.974  45.141  1.00  8.56           O
ATOM   1401  CB  SER A 101      29.893  19.824  46.487  1.00  8.11           C
ATOM   1402  OG  SER A 101      30.456  19.406  47.729  1.00  8.47           O
ATOM   1403  H   SER A 101      29.029  17.447  46.584  1.00  9.36           H
ATOM   1404  HA  SER A 101      27.965  19.822  47.185  1.00  9.65           H
ATOM   1405 1HB  SER A 101      30.377  19.414  45.754  1.00  9.73           H
ATOM   1406 2HB  SER A 101      29.969  20.787  46.400  1.00  9.73           H
ATOM   1407  HG  SER A 101      31.241  19.514  47.517  1.00 12.71           H
ATOM   1408  N   ALA A 102      28.076  19.246  44.023  1.00  8.01           N
ATOM   1409  CA  ALA A 102      27.593  19.732  42.742  1.00  7.89           C
ATOM   1410  C   ALA A 102      26.086  19.706  42.690  1.00  7.84           C
ATOM   1411  O   ALA A 102      25.446  20.629  42.196  1.00  8.29           O
ATOM   1412  CB  ALA A 102      28.233  18.918  41.616  1.00  8.62           C
ATOM   1413  H   ALA A 102      28.525  18.513  44.063  1.00  9.61           H
ATOM   1414  HA  ALA A 102      27.883  20.663  42.644  1.00  9.47           H
ATOM   1415 1HB  ALA A 102      27.959  19.275  40.768  1.00 12.94           H
ATOM   1416 2HB  ALA A 102      27.952  18.003  41.684  1.00 12.94           H
ATOM   1417 3HB  ALA A 102      29.189  18.966  41.690  1.00 12.94           H
ATOM   1418  N   TYR A 103      25.441  18.603  43.184  1.00  7.89           N
ATOM   1419  CA  TYR A 103      23.992  18.546  43.156  1.00  7.84           C
ATOM   1420  C   TYR A 103      23.375  19.591  44.099  1.00  8.17           C
ATOM   1421  O   TYR A 103      22.328  20.193  43.789  1.00  8.38           O
ATOM   1422  CB  TYR A 103      23.499  17.112  43.465  1.00  7.96           C
ATOM   1423  CG  TYR A 103      22.021  16.918  43.297  1.00  7.74           C
ATOM   1424  CD1 TYR A 103      21.319  17.344  42.167  1.00  7.88           C
ATOM   1425  CD2 TYR A 103      21.268  16.258  44.271  1.00  8.03           C
ATOM   1426  CE1 TYR A 103      19.943  17.142  42.032  1.00  8.07           C
ATOM   1427  CE2 TYR A 103      19.904  16.028  44.141  1.00  8.38           C
ATOM   1428  CZ  TYR A 103      19.250  16.478  43.014  1.00  8.25           C
ATOM   1429  OH  TYR A 103      17.877  16.267  42.947  1.00  9.24           O
ATOM   1430  H   TYR A 103      25.894  17.947  43.509  1.00  9.47           H
ATOM   1431  HA  TYR A 103      23.706  18.766  42.245  1.00  9.40           H
ATOM   1432 1HB  TYR A 103      23.962  16.492  42.880  1.00  9.55           H
ATOM   1433 2HB  TYR A 103      23.740  16.890  44.378  1.00  9.55           H
ATOM   1434  HD1 TYR A 103      21.781  17.775  41.485  1.00  9.45           H
ATOM   1435  HD2 TYR A 103      21.698  15.960  45.039  1.00  9.63           H
ATOM   1436  HE1 TYR A 103      19.498  17.456  41.278  1.00  9.68           H
ATOM   1437  HE2 TYR A 103      19.438  15.575  44.806  1.00 10.06           H
ATOM   1438  N   PHE A 104      24.030  19.866  45.236  1.00  8.04           N
ATOM   1439  CA  PHE A 104      23.509  20.935  46.117  1.00  8.31           C
ATOM   1440  C   PHE A 104      23.480  22.271  45.338  1.00  8.18           C
ATOM   1441  O   PHE A 104      22.458  22.988  45.358  1.00  9.08           O
ATOM   1442  CB  PHE A 104      24.390  21.051  47.338  1.00  8.59           C
ATOM   1443  CG  PHE A 104      23.865  21.977  48.390  1.00  9.62           C
ATOM   1444  CD1 PHE A 104      23.969  23.360  48.276  1.00 10.10           C
ATOM   1445  CD2 PHE A 104      23.202  21.502  49.498  1.00 16.61           C
ATOM   1446  CE1 PHE A 104      23.462  24.230  49.224  1.00 10.55           C
ATOM   1447  CE2 PHE A 104      22.662  22.356  50.446  1.00 20.95           C
ATOM   1448  CZ  PHE A 104      22.819  23.742  50.303  1.00 15.77           C
ATOM   1449  H   PHE A 104      24.740  19.429  45.450  1.00  9.65           H
ATOM   1450  HA  PHE A 104      22.599  20.705  46.397  1.00  9.97           H
ATOM   1451 1HB  PHE A 104      24.500  20.169  47.727  1.00 10.31           H
ATOM   1452 2HB  PHE A 104      25.266  21.361  47.061  1.00 10.31           H
ATOM   1453  HD1 PHE A 104      24.398  23.715  47.531  1.00 12.12           H
ATOM   1454  HD2 PHE A 104      23.113  20.584  49.613  1.00 19.93           H
ATOM   1455  HE1 PHE A 104      23.564  25.148  49.117  1.00 12.67           H
ATOM   1456  HE2 PHE A 104      22.198  22.011  51.174  1.00 25.14           H
ATOM   1457  HZ  PHE A 104      22.482  24.321  50.948  1.00 18.93           H
ATOM   1458  N   LEU A 105      24.573  22.632  44.670  1.00  8.34           N
ATOM   1459  CA  LEU A 105      24.617  23.882  43.919  1.00  8.66           C
ATOM   1460  C   LEU A 105      23.649  23.873  42.736  1.00  8.41           C
ATOM   1461  O   LEU A 105      23.026  24.886  42.397  1.00  8.95           O
ATOM   1462  CB  LEU A 105      26.037  24.275  43.492  1.00  8.64           C
ATOM   1463  CG  LEU A 105      26.811  25.113  44.516  1.00  8.94           C
ATOM   1464  CD1 LEU A 105      27.182  24.319  45.781  1.00 10.08           C
ATOM   1465  CD2 LEU A 105      28.025  25.781  43.876  1.00  9.98           C
ATOM   1466  H   LEU A 105      25.264  22.120  44.682  1.00 10.00           H
ATOM   1467  HA  LEU A 105      24.306  24.583  44.528  1.00 10.40           H
ATOM   1468 1HB  LEU A 105      26.541  23.465  43.313  1.00 10.37           H
ATOM   1469 2HB  LEU A 105      25.982  24.774  42.662  1.00 10.37           H
ATOM   1470  HG  LEU A 105      26.210  25.833  44.801  1.00 10.73           H
ATOM   1471 1HD1 LEU A 105      26.382  24.001  46.206  1.00 15.13           H
ATOM   1472 2HD1 LEU A 105      27.735  23.573  45.539  1.00 15.13           H
ATOM   1473 3HD1 LEU A 105      27.661  24.889  46.387  1.00 15.13           H
ATOM   1474 1HD2 LEU A 105      27.736  26.357  43.164  1.00 14.96           H
ATOM   1475 2HD2 LEU A 105      28.491  26.299  44.537  1.00 14.96           H
ATOM   1476 3HD2 LEU A 105      28.612  25.108  43.524  1.00 14.96           H
ATOM   1477  N   HIS A 106      23.465  22.701  42.113  1.00  8.36           N
ATOM   1478  CA  HIS A 106      22.507  22.539  41.028  1.00  8.65           C
ATOM   1479  C   HIS A 106      21.105  22.992  41.420  1.00  8.71           C
ATOM   1480  O   HIS A 106      20.360  23.516  40.589  1.00  9.72           O
ATOM   1481  CB  HIS A 106      22.517  21.048  40.667  1.00  8.30           C
ATOM   1482  CG  HIS A 106      21.696  20.624  39.486  1.00  8.04           C
ATOM   1483  CD2 HIS A 106      20.558  19.874  39.518  1.00  8.39           C
ATOM   1484  ND1 HIS A 106      22.070  20.858  38.176  1.00  8.47           N
ATOM   1485  CE1 HIS A 106      21.160  20.233  37.457  1.00  8.61           C
ATOM   1486  NE2 HIS A 106      20.224  19.635  38.213  1.00  8.60           N
ATOM   1487  H   HIS A 106      23.929  22.021  42.362  1.00 10.03           H
ATOM   1488  HA  HIS A 106      22.807  23.059  40.254  1.00 10.38           H
ATOM   1489 1HB  HIS A 106      23.436  20.786  40.503  1.00  9.97           H
ATOM   1490 2HB  HIS A 106      22.209  20.550  41.440  1.00  9.97           H
ATOM   1491  HD2 HIS A 106      20.102  19.583  40.274  1.00 10.07           H
ATOM   1492  HE1 HIS A 106      21.165  20.208  36.527  1.00 10.33           H
ATOM   1493  HE2 HIS A 106      19.545  19.189  37.931  1.00 10.33           H
ATOM   1494  N   LEU A 107      20.735  22.771  42.683  1.00  8.65           N
ATOM   1495  CA  LEU A 107      19.437  23.077  43.211  1.00  9.54           C
ATOM   1496  C   LEU A 107      19.306  24.503  43.769  1.00  9.69           C
ATOM   1497  O   LEU A 107      18.152  24.956  43.989  1.00 11.40           O
ATOM   1498  CB  LEU A 107      19.044  22.050  44.298  1.00  9.92           C
ATOM   1499  CG  LEU A 107      18.961  20.598  43.779  1.00 10.47           C
ATOM   1500  CD1 LEU A 107      18.892  19.633  44.951  1.00 12.89           C
ATOM   1501  CD2 LEU A 107      17.797  20.446  42.839  1.00 13.48           C
ATOM   1502  H   LEU A 107      21.313  22.422  43.216  1.00 10.37           H
ATOM   1503  HA  LEU A 107      18.794  22.989  42.477  1.00 11.45           H
ATOM   1504 1HB  LEU A 107      19.695  22.090  45.016  1.00 11.90           H
ATOM   1505 2HB  LEU A 107      18.183  22.300  44.667  1.00 11.90           H
ATOM   1506  HG  LEU A 107      19.782  20.408  43.278  1.00 12.56           H
ATOM   1507 1HD1 LEU A 107      19.658  19.760  45.516  1.00 19.34           H
ATOM   1508 2HD1 LEU A 107      18.091  19.799  45.455  1.00 19.34           H
ATOM   1509 3HD1 LEU A 107      18.882  18.731  44.623  1.00 19.34           H
ATOM   1510 1HD2 LEU A 107      17.883  21.075  42.119  1.00 20.22           H
ATOM   1511 2HD2 LEU A 107      17.787  19.553  42.485  1.00 20.22           H
ATOM   1512 3HD2 LEU A 107      16.979  20.611  43.313  1.00 20.22           H
ATOM   1513  N   THR A 108      20.421  25.151  44.042  1.00  9.38           N
ATOM   1514  CA  THR A 108      20.410  26.414  44.840  1.00  9.38           C
ATOM   1515  C   THR A 108      21.077  27.604  44.139  1.00 10.27           C
ATOM   1516  O   THR A 108      20.943  28.726  44.683  1.00 11.04           O
ATOM   1517  CB  THR A 108      21.049  26.152  46.202  1.00  9.62           C
ATOM   1518  CG2 THR A 108      20.301  25.151  47.018  1.00 11.06           C
ATOM   1519  OG1 THR A 108      22.428  25.753  45.999  1.00  9.80           O
ATOM   1520  H   THR A 108      21.170  24.841  43.755  1.00 11.25           H
ATOM   1521  HA  THR A 108      19.473  26.654  44.997  1.00 11.25           H
ATOM   1522  HB  THR A 108      21.053  26.998  46.697  1.00 11.55           H
ATOM   1523 1HG2 THR A 108      20.267  24.315  46.547  1.00 16.59           H
ATOM   1524 2HG2 THR A 108      20.746  25.027  47.859  1.00 16.59           H
ATOM   1525 3HG2 THR A 108      19.408  25.468  47.172  1.00 16.59           H
ATOM   1526  N   VAL A 109      21.766  27.436  43.032  1.00 10.02           N
ATOM   1527  CA  VAL A 109      22.357  28.563  42.301  1.00 10.39           C
ATOM   1528  C   VAL A 109      21.280  29.208  41.424  1.00 10.28           C
ATOM   1529  O   VAL A 109      20.673  28.570  40.580  1.00 14.09           O
ATOM   1530  CB  VAL A 109      23.601  28.098  41.509  1.00 11.96           C
ATOM   1531  CG1 VAL A 109      23.997  29.142  40.476  1.00 16.97           C
ATOM   1532  CG2 VAL A 109      24.746  27.753  42.426  1.00 14.00           C
ATOM   1533  H   VAL A 109      21.874  26.639  42.727  1.00 12.02           H
ATOM   1534  HA  VAL A 109      22.649  29.229  42.958  1.00 12.47           H
ATOM   1535  HB  VAL A 109      23.355  27.283  41.024  1.00 14.35           H
ATOM   1536 1HG1 VAL A 109      23.249  29.326  39.904  1.00 25.45           H
ATOM   1537 2HG1 VAL A 109      24.265  29.949  40.923  1.00 25.45           H
ATOM   1538 3HG1 VAL A 109      24.729  28.810  39.950  1.00 25.45           H
ATOM   1539 1HG2 VAL A 109      24.477  27.049  43.022  1.00 21.00           H
ATOM   1540 2HG2 VAL A 109      25.497  27.461  41.905  1.00 21.00           H
ATOM   1541 3HG2 VAL A 109      24.992  28.528  42.937  1.00 21.00           H
ATOM   1542  N   LYS A 110      21.087  30.500  41.602  1.00 11.26           N
ATOM   1543  CA  LYS A 110      20.027  31.289  40.977  1.00 12.74           C
ATOM   1544  C   LYS A 110      20.536  32.060  39.770  1.00 12.94           C
ATOM   1545  O   LYS A 110      20.357  33.272  39.652  1.00 18.43           O
ATOM   1546  CB  LYS A 110      19.422  32.246  41.979  1.00 17.16           C
ATOM   1547  CG  LYS A 110      19.008  31.553  43.268  1.00 19.23           C
ATOM   1548  CD  LYS A 110      17.701  30.901  43.013  1.00 23.88           C
ATOM   1549  CE  LYS A 110      17.084  30.454  44.320  1.00 23.71           C
ATOM   1550  NZ  LYS A 110      16.127  29.388  43.927  1.00 35.19           N
ATOM   1551  H   LYS A 110      21.629  30.912  42.127  1.00 13.51           H
ATOM   1552  HA  LYS A 110      19.324  30.675  40.675  1.00 15.29           H
ATOM   1553 1HB  LYS A 110      20.068  32.939  42.185  1.00 20.60           H
ATOM   1554 2HB  LYS A 110      18.645  32.671  41.583  1.00 20.60           H
ATOM   1555 1HG  LYS A 110      19.670  30.892  43.522  1.00 23.07           H
ATOM   1556 2HG  LYS A 110      18.926  32.200  43.986  1.00 23.07           H
ATOM   1557 1HD  LYS A 110      17.106  31.524  42.567  1.00 28.66           H
ATOM   1558 2HD  LYS A 110      17.826  30.134  42.432  1.00 28.66           H
ATOM   1559 1HE  LYS A 110      17.760  30.107  44.922  1.00 28.46           H
ATOM   1560 2HE  LYS A 110      16.623  31.190  44.754  1.00 28.46           H
ATOM   1561 1HZ  LYS A 110      15.523  29.724  43.365  1.00 52.79           H
ATOM   1562 2HZ  LYS A 110      16.568  28.726  43.528  1.00 52.79           H
ATOM   1563 3HZ  LYS A 110      15.716  29.076  44.652  1.00 52.79           H
ATOM   1564  N   SER A 111      21.202  31.366  38.856  1.00 12.73           N
ATOM   1565  CA  SER A 111      21.788  31.944  37.652  1.00 11.69           C
ATOM   1566  C   SER A 111      21.856  30.884  36.583  1.00 11.32           C
ATOM   1567  O   SER A 111      21.992  29.692  36.889  1.00 12.63           O
ATOM   1568  CB  SER A 111      23.202  32.400  37.934  1.00 13.15           C
ATOM   1569  OG  SER A 111      23.877  32.962  36.811  1.00 13.38           O
ATOM   1570  H   SER A 111      21.294  30.520  38.983  1.00 15.27           H
ATOM   1571  HA  SER A 111      21.245  32.700  37.343  1.00 14.03           H
ATOM   1572 1HB  SER A 111      23.179  33.060  38.645  1.00 15.78           H
ATOM   1573 2HB  SER A 111      23.714  31.641  38.256  1.00 15.78           H
ATOM   1574  N   ASP A 112      21.797  31.318  35.339  1.00 11.69           N
ATOM   1575  CA  ASP A 112      22.041  30.500  34.178  1.00 11.83           C
ATOM   1576  C   ASP A 112      23.472  30.486  33.730  1.00 10.60           C
ATOM   1577  O   ASP A 112      23.839  29.756  32.793  1.00 11.88           O
ATOM   1578  CB  ASP A 112      21.145  30.923  32.994  1.00 13.49           C
ATOM   1579  CG  ASP A 112      19.695  30.773  33.191  1.00 18.73           C
ATOM   1580  OD1 ASP A 112      19.261  29.873  33.900  1.00 22.33           O
ATOM   1581  OD2 ASP A 112      18.911  31.533  32.595  1.00 28.79           O
ATOM   1582  H   ASP A 112      21.599  32.146  35.212  1.00 14.02           H
ATOM   1583  HA  ASP A 112      21.799  29.579  34.413  1.00 14.19           H
ATOM   1584 1HB  ASP A 112      21.329  31.854  32.792  1.00 16.18           H
ATOM   1585 2HB  ASP A 112      21.401  30.402  32.217  1.00 16.18           H
ATOM   1586  N   LYS A 113      24.354  31.294  34.329  1.00 10.87           N
ATOM   1587  CA  LYS A 113      25.763  31.300  33.974  1.00 10.54           C
ATOM   1588  C   LYS A 113      26.417  29.963  34.362  1.00 10.02           C
ATOM   1589  O   LYS A 113      26.033  29.384  35.393  1.00 10.66           O
ATOM   1590  CB  LYS A 113      26.522  32.415  34.680  1.00 11.14           C
ATOM   1591  CG  LYS A 113      26.052  33.836  34.307  1.00 12.66           C
ATOM   1592  CD  LYS A 113      26.778  34.891  35.135  1.00 12.44           C
ATOM   1593  CE  LYS A 113      26.346  36.294  34.728  1.00 13.75           C
ATOM   1594  NZ  LYS A 113      27.001  37.324  35.586  1.00 14.26           N
ATOM   1595  H   LYS A 113      24.077  31.827  34.944  1.00 13.04           H
ATOM   1596  HA  LYS A 113      25.846  31.424  33.006  1.00 12.65           H
ATOM   1597 1HB  LYS A 113      26.427  32.298  35.639  1.00 13.37           H
ATOM   1598 2HB  LYS A 113      27.465  32.333  34.467  1.00 13.37           H
ATOM   1599 1HG  LYS A 113      26.221  33.994  33.365  1.00 15.19           H
ATOM   1600 2HG  LYS A 113      25.097  33.910  34.458  1.00 15.19           H
ATOM   1601 1HD  LYS A 113      26.584  34.754  36.075  1.00 14.93           H
ATOM   1602 2HD  LYS A 113      27.735  34.799  35.009  1.00 14.93           H
ATOM   1603 1HE  LYS A 113      26.583  36.448  33.800  1.00 16.50           H
ATOM   1604 2HE  LYS A 113      25.383  36.371  34.809  1.00 16.50           H
ATOM   1605 1HZ  LYS A 113      27.885  37.250  35.516  1.00 21.39           H
ATOM   1606 2HZ  LYS A 113      26.750  38.135  35.320  1.00 21.39           H
ATOM   1607 3HZ  LYS A 113      26.759  37.202  36.434  1.00 21.39           H
ATOM   1608  N   PRO A 114      27.397  29.473  33.586  1.00 10.08           N
ATOM   1609  CA  PRO A 114      27.924  28.124  33.910  1.00 10.36           C
ATOM   1610  C   PRO A 114      28.602  28.040  35.253  1.00  9.82           C
ATOM   1611  O   PRO A 114      29.451  28.898  35.588  1.00 10.35           O
ATOM   1612  CB  PRO A 114      28.892  27.881  32.759  1.00 11.39           C
ATOM   1613  CG  PRO A 114      28.325  28.661  31.630  1.00 11.74           C
ATOM   1614  CD  PRO A 114      27.909  29.964  32.307  1.00 11.13           C
ATOM   1615  HA  PRO A 114      27.196  27.470  33.869  1.00 12.43           H
ATOM   1616 1HB  PRO A 114      29.782  28.194  32.983  1.00 13.66           H
ATOM   1617 2HB  PRO A 114      28.938  26.937  32.539  1.00 13.66           H
ATOM   1618 1HG  PRO A 114      28.990  28.819  30.942  1.00 14.09           H
ATOM   1619 2HG  PRO A 114      27.562  28.209  31.238  1.00 14.09           H
ATOM   1620 1HD  PRO A 114      28.667  30.557  32.431  1.00 13.36           H
ATOM   1621 2HD  PRO A 114      27.221  30.423  31.801  1.00 13.36           H
ATOM   1622  N   VAL A 115      28.346  26.938  35.954  1.00  9.86           N
ATOM   1623  CA  VAL A 115      29.008  26.500  37.145  1.00  9.31           C
ATOM   1624  C   VAL A 115      29.542  25.103  36.862  1.00  8.70           C
ATOM   1625  O   VAL A 115      28.749  24.159  36.679  1.00  9.62           O
ATOM   1626  CB  VAL A 115      28.073  26.513  38.364  1.00 10.74           C
ATOM   1627  CG1 VAL A 115      28.794  25.986  39.590  1.00 12.38           C
ATOM   1628  CG2 VAL A 115      27.526  27.926  38.621  1.00 13.44           C
ATOM   1629  H   VAL A 115      27.715  26.434  35.658  1.00 11.84           H
ATOM   1630  HA  VAL A 115      29.765  27.096  37.322  1.00 11.17           H
ATOM   1631  HB  VAL A 115      27.315  25.920  38.176  1.00 12.89           H
ATOM   1632 1HG1 VAL A 115      29.136  25.108  39.407  1.00 18.56           H
ATOM   1633 2HG1 VAL A 115      29.521  26.573  39.810  1.00 18.56           H
ATOM   1634 3HG1 VAL A 115      28.181  25.943  40.328  1.00 18.56           H
ATOM   1635 1HG2 VAL A 115      27.064  28.237  37.839  1.00 20.16           H
ATOM   1636 2HG2 VAL A 115      26.919  27.904  39.364  1.00 20.16           H
ATOM   1637 3HG2 VAL A 115      28.254  28.519  38.820  1.00 20.16           H
ATOM   1638  N   VAL A 116      30.856  24.998  36.805  1.00  8.65           N
ATOM   1639  CA  VAL A 116      31.537  23.771  36.388  1.00  8.25           C
ATOM   1640  C   VAL A 116      32.455  23.299  37.505  1.00  8.56           C
ATOM   1641  O   VAL A 116      33.501  23.926  37.760  1.00 10.02           O
ATOM   1642  CB  VAL A 116      32.350  23.988  35.095  1.00  9.03           C
ATOM   1643  CG1 VAL A 116      33.022  22.690  34.700  1.00 11.95           C
ATOM   1644  CG2 VAL A 116      31.475  24.515  34.002  1.00 11.37           C
ATOM   1645  H   VAL A 116      31.332  25.680  37.022  1.00 10.39           H
ATOM   1646  HA  VAL A 116      30.863  23.079  36.223  1.00  9.90           H
ATOM   1647  HB  VAL A 116      33.048  24.652  35.277  1.00 10.84           H
ATOM   1648 1HG1 VAL A 116      33.574  22.383  35.423  1.00 17.92           H
ATOM   1649 2HG1 VAL A 116      32.352  22.030  34.506  1.00 17.92           H
ATOM   1650 3HG1 VAL A 116      33.565  22.834  33.922  1.00 17.92           H
ATOM   1651 1HG2 VAL A 116      31.060  25.331  34.290  1.00 17.05           H
ATOM   1652 2HG2 VAL A 116      32.006  24.684  33.220  1.00 17.05           H
ATOM   1653 3HG2 VAL A 116      30.797  23.867  33.795  1.00 17.05           H
ATOM   1654  N   PHE A 117      32.100  22.180  38.165  1.00  8.19           N
ATOM   1655  CA  PHE A 117      33.015  21.523  39.079  1.00  8.04           C
ATOM   1656  C   PHE A 117      34.041  20.737  38.271  1.00  7.87           C
ATOM   1657  O   PHE A 117      33.721  20.140  37.237  1.00  9.23           O
ATOM   1658  CB  PHE A 117      32.269  20.561  39.989  1.00  8.42           C
ATOM   1659  CG  PHE A 117      31.530  21.257  41.153  1.00  8.46           C
ATOM   1660  CD1 PHE A 117      30.318  21.922  40.937  1.00  8.55           C
ATOM   1661  CD2 PHE A 117      32.071  21.229  42.427  1.00  8.56           C
ATOM   1662  CE1 PHE A 117      29.651  22.501  41.995  1.00  8.94           C
ATOM   1663  CE2 PHE A 117      31.371  21.815  43.493  1.00  8.93           C
ATOM   1664  CZ  PHE A 117      30.185  22.479  43.280  1.00  9.03           C
ATOM   1665  H   PHE A 117      31.316  21.849  38.043  1.00  9.82           H
ATOM   1666  HA  PHE A 117      33.474  22.197  39.623  1.00  9.65           H
ATOM   1667 1HB  PHE A 117      31.623  20.067  39.459  1.00 10.11           H
ATOM   1668 2HB  PHE A 117      32.900  19.923  40.355  1.00 10.11           H
ATOM   1669  HD1 PHE A 117      29.962  21.973  40.080  1.00 10.27           H
ATOM   1670  HD2 PHE A 117      32.894  20.823  42.576  1.00 10.27           H
ATOM   1671  HE1 PHE A 117      28.830  22.913  41.848  1.00 10.73           H
ATOM   1672  HE2 PHE A 117      31.714  21.754  44.356  1.00 10.71           H
ATOM   1673  HZ  PHE A 117      29.748  22.905  43.982  1.00 10.83           H
ATOM   1674  N   VAL A 118      35.274  20.719  38.756  1.00  7.99           N
ATOM   1675  CA  VAL A 118      36.366  19.969  38.149  1.00  7.88           C
ATOM   1676  C   VAL A 118      37.147  19.302  39.277  1.00  7.81           C
ATOM   1677  O   VAL A 118      37.235  19.795  40.389  1.00  8.59           O
ATOM   1678  CB  VAL A 118      37.252  20.850  37.239  1.00  8.47           C
ATOM   1679  CG1 VAL A 118      38.011  21.902  38.083  1.00  8.99           C
ATOM   1680  CG2 VAL A 118      38.213  20.034  36.411  1.00  8.81           C
ATOM   1681  H   VAL A 118      35.438  21.174  39.468  1.00  9.59           H
ATOM   1682  HA  VAL A 118      35.974  19.263  37.594  1.00  9.46           H
ATOM   1683  HB  VAL A 118      36.661  21.332  36.623  1.00 10.16           H
ATOM   1684 1HG1 VAL A 118      37.383  22.411  38.600  1.00 13.49           H
ATOM   1685 2HG1 VAL A 118      38.624  21.457  38.672  1.00 13.49           H
ATOM   1686 3HG1 VAL A 118      38.496  22.490  37.500  1.00 13.49           H
ATOM   1687 1HG2 VAL A 118      37.721  19.430  35.851  1.00 13.22           H
ATOM   1688 2HG2 VAL A 118      38.741  20.620  35.864  1.00 13.22           H
ATOM   1689 3HG2 VAL A 118      38.790  19.533  36.992  1.00 13.22           H
ATOM   1690  N   ALA A 119      37.762  18.142  38.963  1.00  8.50           N
ATOM   1691  CA  ALA A 119      38.421  17.308  39.944  1.00  8.40           C
ATOM   1692  C   ALA A 119      39.491  16.501  39.212  1.00  8.09           C
ATOM   1693  O   ALA A 119      39.611  16.581  37.989  1.00  9.15           O
ATOM   1694  CB  ALA A 119      37.399  16.429  40.652  1.00  8.54           C
ATOM   1695  H   ALA A 119      37.763  17.887  38.141  1.00 10.20           H
ATOM   1696  HA  ALA A 119      38.857  17.884  40.607  1.00 10.08           H
ATOM   1697 1HB  ALA A 119      36.956  15.871  40.009  1.00 12.82           H
ATOM   1698 2HB  ALA A 119      37.845  15.878  41.300  1.00 12.82           H
ATOM   1699 3HB  ALA A 119      36.752  16.983  41.095  1.00 12.82           H
ATOM   1700  N   ALA A 120      40.276  15.723  39.978  1.00  8.37           N
ATOM   1701  CA  ALA A 120      41.316  14.863  39.409  1.00  8.26           C
ATOM   1702  C   ALA A 120      41.398  13.596  40.237  1.00  8.22           C
ATOM   1703  O   ALA A 120      41.306  13.656  41.485  1.00  8.55           O
ATOM   1704  CB  ALA A 120      42.685  15.540  39.408  1.00  9.23           C
ATOM   1705  H   ALA A 120      40.163  15.730  40.831  1.00 10.05           H
ATOM   1706  HA  ALA A 120      41.072  14.630  38.489  1.00  9.91           H
ATOM   1707 1HB  ALA A 120      42.930  15.767  40.308  1.00 13.84           H
ATOM   1708 2HB  ALA A 120      42.647  16.338  38.876  1.00 13.84           H
ATOM   1709 3HB  ALA A 120      43.338  14.941  39.039  1.00 13.84           H
ATOM   1710  N   MET A 121      41.633  12.478  39.538  1.00  8.09           N
ATOM   1711  CA  MET A 121      41.853  11.189  40.223  1.00  8.25           C
ATOM   1712  C   MET A 121      43.318  10.932  40.576  1.00  8.77           C
ATOM   1713  O   MET A 121      43.556  10.083  41.455  1.00 11.12           O
ATOM   1714  CB  MET A 121      41.264  10.065  39.354  1.00  8.44           C
ATOM   1715  CG  MET A 121      39.739  10.027  39.437  1.00  8.17           C
ATOM   1716  SD  MET A 121      39.104   9.588  41.060  1.00  8.13           S
ATOM   1717  CE  MET A 121      39.490   7.843  41.072  1.00  8.64           C
ATOM   1718  H   MET A 121      41.656  12.511  38.679  1.00  9.70           H
ATOM   1719  HA  MET A 121      41.347  11.210  41.062  1.00  9.90           H
ATOM   1720 1HB  MET A 121      41.532  10.200  38.432  1.00 10.13           H
ATOM   1721 2HB  MET A 121      41.622   9.213  39.648  1.00 10.13           H
ATOM   1722 1HG  MET A 121      39.392  10.899  39.192  1.00  9.80           H
ATOM   1723 2HG  MET A 121      39.408   9.386  38.788  1.00  9.80           H
ATOM   1724 1HE  MET A 121      40.438   7.724  40.975  1.00 12.96           H
ATOM   1725 2HE  MET A 121      39.203   7.457  41.903  1.00 12.96           H
ATOM   1726 3HE  MET A 121      39.037   7.410  40.345  1.00 12.96           H
ATOM   1727  N   ARG A 122      44.276  11.627  39.962  1.00  8.44           N
ATOM   1728  CA  ARG A 122      45.679  11.526  40.286  1.00  8.92           C
ATOM   1729  C   ARG A 122      46.158  12.877  40.860  1.00  8.82           C
ATOM   1730  O   ARG A 122      45.677  13.923  40.371  1.00  9.41           O
ATOM   1731  CB  ARG A 122      46.537  11.147  39.082  1.00  8.72           C
ATOM   1732  CG  ARG A 122      46.248   9.729  38.554  1.00  9.63           C
ATOM   1733  CD  ARG A 122      46.988   9.492  37.260  1.00  9.54           C
ATOM   1734  NE  ARG A 122      46.705   8.124  36.749  1.00  9.79           N
ATOM   1735  CZ  ARG A 122      46.907   7.727  35.510  1.00  8.65           C
ATOM   1736  NH1 ARG A 122      47.421   8.533  34.593  1.00  9.58           N
ATOM   1737  NH2 ARG A 122      46.583   6.483  35.156  1.00 10.14           N
ATOM   1738  H   ARG A 122      44.044  12.167  39.334  1.00 10.13           H
ATOM   1739  HA  ARG A 122      45.789  10.839  40.976  1.00 10.71           H
ATOM   1740 1HB  ARG A 122      46.379  11.786  38.369  1.00 10.47           H
ATOM   1741 2HB  ARG A 122      47.472  11.206  39.331  1.00 10.47           H
ATOM   1742 1HG  ARG A 122      46.527   9.074  39.213  1.00 11.56           H
ATOM   1743 2HG  ARG A 122      45.295   9.624  38.408  1.00 11.56           H
ATOM   1744 1HD  ARG A 122      46.711  10.148  36.601  1.00 11.45           H
ATOM   1745 2HD  ARG A 122      47.941   9.594  37.406  1.00 11.45           H
ATOM   1746  HE  ARG A 122      46.387   7.549  37.304  1.00 11.75           H
ATOM   1747 1HH1 ARG A 122      47.633   9.340  34.801  1.00 11.50           H
ATOM   1748 2HH1 ARG A 122      47.543   8.249  33.791  1.00 11.50           H
ATOM   1749 1HH2 ARG A 122      46.245   5.946  35.736  1.00 12.17           H
ATOM   1750 2HH2 ARG A 122      46.712   6.218  34.348  1.00 12.17           H
ATOM   1751  N   PRO A 123      47.053  12.884  41.828  1.00  9.44           N
ATOM   1752  CA  PRO A 123      47.530  14.180  42.360  1.00 10.10           C
ATOM   1753  C   PRO A 123      48.354  14.918  41.329  1.00  9.75           C
ATOM   1754  O   PRO A 123      48.812  14.373  40.302  1.00 10.05           O
ATOM   1755  CB  PRO A 123      48.354  13.755  43.582  1.00 11.20           C
ATOM   1756  CG  PRO A 123      48.867  12.398  43.206  1.00 11.90           C
ATOM   1757  CD  PRO A 123      47.687  11.746  42.466  1.00 10.03           C
ATOM   1758  HA  PRO A 123      46.769  14.730  42.640  1.00 12.12           H
ATOM   1759 1HB  PRO A 123      49.085  14.373  43.741  1.00 13.44           H
ATOM   1760 2HB  PRO A 123      47.799  13.710  44.377  1.00 13.44           H
ATOM   1761 1HG  PRO A 123      49.643  12.468  42.628  1.00 14.28           H
ATOM   1762 2HG  PRO A 123      49.107  11.887  43.994  1.00 14.28           H
ATOM   1763 1HD  PRO A 123      47.996  11.102  41.810  1.00 12.04           H
ATOM   1764 2HD  PRO A 123      47.083  11.307  43.084  1.00 12.04           H
ATOM   1765  N   ALA A 124      48.542  16.230  41.557  1.00 10.53           N
ATOM   1766  CA  ALA A 124      49.224  17.099  40.634  1.00 11.14           C
ATOM   1767  C   ALA A 124      50.658  16.672  40.325  1.00 10.83           C
ATOM   1768  O   ALA A 124      51.166  17.013  39.228  1.00 12.48           O
ATOM   1769  CB  ALA A 124      49.188  18.530  41.191  1.00 12.23           C
ATOM   1770  H   ALA A 124      48.240  16.566  42.289  1.00 12.64           H
ATOM   1771  HA  ALA A 124      48.723  17.093  39.792  1.00 13.37           H
ATOM   1772 1HB  ALA A 124      48.280  18.777  41.380  1.00 18.34           H
ATOM   1773 2HB  ALA A 124      49.557  19.135  40.543  1.00 18.34           H
ATOM   1774 3HB  ALA A 124      49.706  18.572  41.999  1.00 18.34           H
ATOM   1775  N   THR A 125      51.295  15.958  41.249  1.00 11.02           N
ATOM   1776  CA  THR A 125      52.662  15.447  41.078  1.00 11.90           C
ATOM   1777  C   THR A 125      52.751  14.173  40.270  1.00 11.41           C
ATOM   1778  O   THR A 125      53.891  13.696  40.024  1.00 12.46           O
ATOM   1779  CB  THR A 125      53.233  15.225  42.519  1.00 12.81           C
ATOM   1780  CG2 THR A 125      53.545  16.555  43.170  1.00 14.71           C
ATOM   1781  OG1 THR A 125      52.261  14.535  43.316  1.00 13.24           O
ATOM   1782  H   THR A 125      50.885  15.787  41.985  1.00 13.22           H
ATOM   1783  HA  THR A 125      53.199  16.136  40.633  1.00 14.28           H
ATOM   1784  HB  THR A 125      54.052  14.688  42.466  1.00 15.37           H
ATOM   1785 1HG2 THR A 125      52.745  17.084  43.217  1.00 22.06           H
ATOM   1786 2HG2 THR A 125      53.883  16.406  44.056  1.00 22.06           H
ATOM   1787 3HG2 THR A 125      54.205  17.019  42.650  1.00 22.06           H
ATOM   1788  N   ALA A 126      51.650  13.511  39.983  1.00 10.67           N
ATOM   1789  CA  ALA A 126      51.727  12.173  39.456  1.00 10.65           C
ATOM   1790  C   ALA A 126      52.184  12.132  38.022  1.00  9.93           C
ATOM   1791  O   ALA A 126      51.873  13.048  37.219  1.00 10.80           O
ATOM   1792  CB  ALA A 126      50.351  11.493  39.569  1.00 12.44           C
ATOM   1793  H   ALA A 126      50.883  13.878  40.112  1.00 12.80           H
ATOM   1794  HA  ALA A 126      52.367  11.665  39.997  1.00 12.77           H
ATOM   1795 1HB  ALA A 126      49.717  11.962  39.021  1.00 18.66           H
ATOM   1796 2HB  ALA A 126      50.418  10.583  39.272  1.00 18.66           H
ATOM   1797 3HB  ALA A 126      50.059  11.511  40.483  1.00 18.66           H
ATOM   1798  N   ILE A 127      52.855  11.054  37.645  1.00 10.37           N
ATOM   1799  CA  ILE A 127      53.062  10.718  36.246  1.00 10.54           C
ATOM   1800  C   ILE A 127      51.700  10.668  35.549  1.00  9.27           C
ATOM   1801  O   ILE A 127      50.759  10.066  36.032  1.00 10.00           O
ATOM   1802  CB  ILE A 127      53.852   9.397  36.127  1.00 11.13           C
ATOM   1803  CG1 ILE A 127      55.269   9.548  36.704  1.00 14.40           C
ATOM   1804  CG2 ILE A 127      53.943   8.951  34.680  1.00 11.79           C
ATOM   1805  CD1 ILE A 127      55.982   8.262  36.966  1.00 16.69           C
ATOM   1806  H   ILE A 127      53.180  10.535  38.249  1.00 12.45           H
ATOM   1807  HA  ILE A 127      53.593  11.431  35.834  1.00 12.65           H
ATOM   1808  HB  ILE A 127      53.381   8.705  36.637  1.00 13.35           H
ATOM   1809 1HG1 ILE A 127      55.799  10.074  36.086  1.00 17.28           H
ATOM   1810 2HG1 ILE A 127      55.211  10.044  37.536  1.00 17.28           H
ATOM   1811 1HG2 ILE A 127      53.059   8.841  34.323  1.00 17.69           H
ATOM   1812 2HG2 ILE A 127      54.414   9.615  34.170  1.00 17.69           H
ATOM   1813 3HG2 ILE A 127      54.415   8.116  34.632  1.00 17.69           H
ATOM   1814 1HD1 ILE A 127      56.060   7.767  36.147  1.00 25.03           H
ATOM   1815 2HD1 ILE A 127      56.857   8.447  37.313  1.00 25.03           H
ATOM   1816 3HD1 ILE A 127      55.486   7.746  37.606  1.00 25.03           H
ATOM   1817  N   SER A 128      51.584  11.347  34.414  1.00  9.30           N
ATOM   1818  CA  SER A 128      50.325  11.376  33.676  1.00  9.01           C
ATOM   1819  C   SER A 128      49.154  11.906  34.512  1.00  8.86           C
ATOM   1820  O   SER A 128      47.991  11.481  34.352  1.00  9.24           O
ATOM   1821  CB  SER A 128      50.014  10.017  33.033  1.00  9.04           C
ATOM   1822  OG  SER A 128      51.032   9.609  32.119  1.00  9.68           O
ATOM   1823  H   SER A 128      52.263  11.778  34.108  1.00 11.16           H
ATOM   1824  HA  SER A 128      50.449  12.009  32.939  1.00 10.81           H
ATOM   1825 1HB  SER A 128      49.923   9.348  33.729  1.00 10.85           H
ATOM   1826 2HB  SER A 128      49.167  10.073  32.562  1.00 10.85           H
ATOM   1827  N   ALA A 129      49.419  12.892  35.359  1.00  9.14           N
ATOM   1828  CA  ALA A 129      48.318  13.510  36.132  1.00  9.20           C
ATOM   1829  C   ALA A 129      47.228  14.029  35.211  1.00  8.21           C
ATOM   1830  O   ALA A 129      47.543  14.669  34.203  1.00  8.88           O
ATOM   1831  CB  ALA A 129      48.882  14.701  36.953  1.00 10.25           C
ATOM   1832  H   ALA A 129      50.226  13.171  35.458  1.00 10.97           H
ATOM   1833  HA  ALA A 129      47.938  12.845  36.744  1.00 11.04           H
ATOM   1834 1HB  ALA A 129      49.246  15.358  36.354  1.00 15.37           H
ATOM   1835 2HB  ALA A 129      48.176  15.096  37.469  1.00 15.37           H
ATOM   1836 3HB  ALA A 129      49.572  14.387  37.541  1.00 15.37           H
ATOM   1837  N   ASP A 130      45.973  13.819  35.600  1.00  8.31           N
ATOM   1838  CA  ASP A 130      44.798  14.209  34.829  1.00  8.19           C
ATOM   1839  C   ASP A 130      44.350  15.639  35.088  1.00  8.32           C
ATOM   1840  O   ASP A 130      43.614  16.231  34.278  1.00  9.13           O
ATOM   1841  CB  ASP A 130      43.632  13.222  35.068  1.00  8.59           C
ATOM   1842  CG  ASP A 130      43.213  13.004  36.492  1.00  8.44           C
ATOM   1843  OD1 ASP A 130      44.110  12.947  37.390  1.00  9.08           O
ATOM   1844  OD2 ASP A 130      41.977  12.835  36.739  1.00  8.54           O
ATOM   1845  H   ASP A 130      45.847  13.429  36.355  1.00  9.97           H
ATOM   1846  HA  ASP A 130      45.040  14.148  33.881  1.00  9.83           H
ATOM   1847 1HB  ASP A 130      42.861  13.540  34.573  1.00 10.31           H
ATOM   1848 2HB  ASP A 130      43.882  12.363  34.693  1.00 10.31           H
ATOM   1849  N   GLY A 131      44.672  16.214  36.264  1.00  8.71           N
ATOM   1850  CA  GLY A 131      44.155  17.503  36.623  1.00  9.01           C
ATOM   1851  C   GLY A 131      44.439  18.621  35.663  1.00  8.73           C
ATOM   1852  O   GLY A 131      43.538  19.461  35.439  1.00  9.38           O
ATOM   1853  H   GLY A 131      45.195  15.802  36.807  1.00 10.45           H
ATOM   1854 1HA  GLY A 131      44.520  17.746  37.488  1.00 10.81           H
ATOM   1855 2HA  GLY A 131      43.193  17.427  36.725  1.00 10.81           H
ATOM   1856  N   PRO A 132      45.639  18.735  35.096  1.00  9.20           N
ATOM   1857  CA  PRO A 132      45.910  19.845  34.146  1.00  9.23           C
ATOM   1858  C   PRO A 132      44.929  19.872  33.005  1.00  9.08           C
ATOM   1859  O   PRO A 132      44.280  20.912  32.728  1.00  9.28           O
ATOM   1860  CB  PRO A 132      47.383  19.581  33.766  1.00 10.07           C
ATOM   1861  CG  PRO A 132      47.952  19.018  35.025  1.00 10.31           C
ATOM   1862  CD  PRO A 132      46.897  18.038  35.468  1.00  9.64           C
ATOM   1863  HA  PRO A 132      45.856  20.695  34.629  1.00 11.08           H
ATOM   1864 1HB  PRO A 132      47.450  18.946  33.036  1.00 12.08           H
ATOM   1865 2HB  PRO A 132      47.833  20.403  33.514  1.00 12.08           H
ATOM   1866 1HG  PRO A 132      48.797  18.571  34.858  1.00 12.37           H
ATOM   1867 2HG  PRO A 132      48.086  19.712  35.689  1.00 12.37           H
ATOM   1868 1HD  PRO A 132      46.982  17.193  35.000  1.00 11.57           H
ATOM   1869 2HD  PRO A 132      46.942  17.880  36.423  1.00 11.57           H
ATOM   1870  N   MET A 133      44.733  18.761  32.291  1.00  9.05           N
ATOM   1871  CA  MET A 133      43.797  18.748  31.176  1.00  8.76           C
ATOM   1872  C   MET A 133      42.370  18.915  31.673  1.00  8.14           C
ATOM   1873  O   MET A 133      41.567  19.611  31.032  1.00  8.73           O
ATOM   1874  CB  MET A 133      43.972  17.481  30.359  1.00  9.32           C
ATOM   1875  CG  MET A 133      43.070  17.491  29.110  1.00 11.93           C
ATOM   1876  SD  MET A 133      43.505  18.767  27.947  1.00 14.44           S
ATOM   1877  CE AMET A 133      44.706  17.902  26.899  0.51 15.71           C
ATOM   1878  CE BMET A 133      42.415  18.407  26.574  0.49 20.12           C
ATOM   1879  H   MET A 133      45.164  18.045  32.493  1.00 10.86           H
ATOM   1880  HA  MET A 133      44.006  19.511  30.597  1.00 10.51           H
ATOM   1881 1HB  MET A 133      44.899  17.400  30.085  1.00 11.18           H
ATOM   1882 2HB  MET A 133      43.753  16.712  30.907  1.00 11.18           H
ATOM   1883 1HG  MET A 133      43.131  16.629  28.669  1.00 14.31           H
ATOM   1884 2HG  MET A 133      42.149  17.617  29.387  1.00 14.31           H
ATOM   1885  N   ASN A 134      41.997  18.298  32.795  1.00  8.18           N
ATOM   1886  CA  ASN A 134      40.630  18.474  33.293  1.00  8.27           C
ATOM   1887  C   ASN A 134      40.321  19.954  33.521  1.00  8.04           C
ATOM   1888  O   ASN A 134      39.251  20.432  33.193  1.00  8.41           O
ATOM   1889  CB  ASN A 134      40.436  17.692  34.610  1.00  8.09           C
ATOM   1890  CG  ASN A 134      40.497  16.167  34.418  1.00  7.99           C
ATOM   1891  ND2 ASN A 134      40.684  15.482  35.554  1.00  8.95           N
ATOM   1892  OD1 ASN A 134      40.382  15.637  33.322  1.00  8.70           O
ATOM   1893  H   ASN A 134      42.553  17.802  33.222  1.00  9.81           H
ATOM   1894  HA  ASN A 134      40.005  18.123  32.625  1.00  9.93           H
ATOM   1895 1HB  ASN A 134      41.125  17.959  35.240  1.00  9.71           H
ATOM   1896 2HB  ASN A 134      39.577  17.928  34.994  1.00  9.71           H
ATOM   1897 1HD2 ASN A 134      40.760  15.900  36.302  1.00 10.74           H
ATOM   1898 2HD2 ASN A 134      40.729  14.623  35.536  1.00 10.74           H
ATOM   1899  N   LEU A 135      41.263  20.684  34.146  1.00  8.65           N
ATOM   1900  CA  LEU A 135      41.062  22.096  34.439  1.00  8.72           C
ATOM   1901  C   LEU A 135      40.951  22.906  33.162  1.00  8.83           C
ATOM   1902  O   LEU A 135      40.060  23.776  33.060  1.00  9.39           O
ATOM   1903  CB  LEU A 135      42.226  22.605  35.301  1.00  9.36           C
ATOM   1904  CG  LEU A 135      42.172  24.101  35.682  1.00  9.47           C
ATOM   1905  CD1 LEU A 135      40.843  24.449  36.362  1.00 10.73           C
ATOM   1906  CD2 LEU A 135      43.392  24.437  36.514  1.00 11.75           C
ATOM   1907  H   LEU A 135      42.001  20.308  34.378  1.00 10.38           H
ATOM   1908  HA  LEU A 135      40.230  22.195  34.947  1.00 10.47           H
ATOM   1909 1HB  LEU A 135      42.253  22.082  36.118  1.00 11.23           H
ATOM   1910 2HB  LEU A 135      43.054  22.440  34.824  1.00 11.23           H
ATOM   1911  HG  LEU A 135      42.226  24.620  34.853  1.00 11.37           H
ATOM   1912 1HD1 LEU A 135      40.116  24.222  35.777  1.00 16.10           H
ATOM   1913 2HD1 LEU A 135      40.762  23.953  37.180  1.00 16.10           H
ATOM   1914 3HD1 LEU A 135      40.818  25.389  36.554  1.00 16.10           H
ATOM   1915 1HD2 LEU A 135      44.186  24.199  36.029  1.00 17.62           H
ATOM   1916 2HD2 LEU A 135      43.402  25.378  36.702  1.00 17.62           H
ATOM   1917 3HD2 LEU A 135      43.362  23.947  37.339  1.00 17.62           H
ATOM   1918  N   LEU A 136      41.789  22.656  32.169  1.00  9.29           N
ATOM   1919  CA  LEU A 136      41.657  23.359  30.856  1.00  9.73           C
ATOM   1920  C   LEU A 136      40.312  23.114  30.254  1.00  9.38           C
ATOM   1921  O   LEU A 136      39.642  24.052  29.771  1.00 10.41           O
ATOM   1922  CB ALEU A 136      42.788  22.953  29.915  0.70 10.43           C
ATOM   1923  CB BLEU A 136      42.826  22.950  29.958  0.30 11.05           C
ATOM   1924  CG ALEU A 136      44.153  23.516  30.275  0.70 12.12           C
ATOM   1925  CG BLEU A 136      42.866  23.523  28.543  0.30 11.20           C
ATOM   1926  CD1ALEU A 136      45.219  22.867  29.422  0.70 14.90           C
ATOM   1927  CD2ALEU A 136      44.140  25.049  30.122  0.70 15.13           C
ATOM   1928  CD1BLEU A 136      42.928  25.044  28.533  0.30 19.64           C
ATOM   1929  CD2BLEU A 136      44.067  22.938  27.778  0.30 17.80           C
ATOM   1930  H   LEU A 136      42.418  22.081  32.281  1.00 11.15           H
ATOM   1931  N   GLU A 137      39.840  21.850  30.260  1.00  9.52           N
ATOM   1932  CA  GLU A 137      38.517  21.527  29.727  1.00  9.61           C
ATOM   1933  C   GLU A 137      37.418  22.231  30.483  1.00  9.13           C
ATOM   1934  O   GLU A 137      36.451  22.719  29.898  1.00  9.55           O
ATOM   1935  CB  GLU A 137      38.279  19.973  29.786  1.00 10.65           C
ATOM   1936  CG  GLU A 137      39.155  19.240  28.809  1.00 12.13           C
ATOM   1937  CD  GLU A 137      38.980  17.762  28.796  1.00 11.55           C
ATOM   1938  OE1 GLU A 137      38.604  17.146  29.869  1.00 13.37           O
ATOM   1939  OE2 GLU A 137      39.361  17.224  27.730  1.00 15.56           O
ATOM   1940  H   GLU A 137      40.328  21.220  30.584  1.00 11.43           H
ATOM   1941  HA  GLU A 137      38.481  21.811  28.789  1.00 11.54           H
ATOM   1942 1HB  GLU A 137      38.464  19.655  30.684  1.00 12.78           H
ATOM   1943 2HB  GLU A 137      37.348  19.783  29.588  1.00 12.78           H
ATOM   1944 1HG  GLU A 137      38.974  19.580  27.918  1.00 14.56           H
ATOM   1945 2HG  GLU A 137      40.081  19.440  29.015  1.00 14.56           H
ATOM   1946  N   ALA A 138      37.527  22.277  31.823  1.00  9.02           N
ATOM   1947  CA  ALA A 138      36.477  22.931  32.627  1.00  8.79           C
ATOM   1948  C   ALA A 138      36.397  24.435  32.296  1.00  8.98           C
ATOM   1949  O   ALA A 138      35.280  24.970  32.243  1.00  9.37           O
ATOM   1950  CB  ALA A 138      36.798  22.716  34.103  1.00  9.52           C
ATOM   1951  H   ALA A 138      38.209  21.926  32.211  1.00 10.82           H
ATOM   1952  HA  ALA A 138      35.614  22.513  32.424  1.00 10.55           H
ATOM   1953 1HB  ALA A 138      37.641  23.126  34.311  1.00 14.28           H
ATOM   1954 2HB  ALA A 138      36.108  23.112  34.641  1.00 14.28           H
ATOM   1955 3HB  ALA A 138      36.846  21.775  34.287  1.00 14.28           H
ATOM   1956  N   VAL A 139      37.545  25.085  32.140  1.00  9.52           N
ATOM   1957  CA  VAL A 139      37.538  26.529  31.773  1.00  9.42           C
ATOM   1958  C   VAL A 139      36.915  26.700  30.383  1.00  9.26           C
ATOM   1959  O   VAL A 139      36.123  27.637  30.168  1.00 10.42           O
ATOM   1960  CB  VAL A 139      38.933  27.141  31.874  1.00  9.80           C
ATOM   1961  CG1 VAL A 139      38.939  28.558  31.349  1.00 10.88           C
ATOM   1962  CG2 VAL A 139      39.413  27.110  33.315  1.00 10.52           C
ATOM   1963  H   VAL A 139      38.291  24.673  32.252  1.00 11.43           H
ATOM   1964  HA  VAL A 139      36.962  26.996  32.415  1.00 11.30           H
ATOM   1965  HB  VAL A 139      39.547  26.605  31.330  1.00 11.76           H
ATOM   1966 1HG1 VAL A 139      38.628  28.564  30.441  1.00 16.31           H
ATOM   1967 2HG1 VAL A 139      38.361  29.102  31.889  1.00 16.31           H
ATOM   1968 3HG1 VAL A 139      39.832  28.908  31.384  1.00 16.31           H
ATOM   1969 1HG2 VAL A 139      39.396  26.206  33.639  1.00 15.78           H
ATOM   1970 2HG2 VAL A 139      40.309  27.449  33.362  1.00 15.78           H
ATOM   1971 3HG2 VAL A 139      38.836  27.654  33.857  1.00 15.78           H
ATOM   1972  N   ARG A 140      37.245  25.830  29.433  1.00  9.75           N
ATOM   1973  CA  ARG A 140      36.632  25.929  28.108  1.00 10.26           C
ATOM   1974  C   ARG A 140      35.104  25.806  28.210  1.00 10.01           C
ATOM   1975  O   ARG A 140      34.353  26.605  27.613  1.00 10.83           O
ATOM   1976  CB  ARG A 140      37.187  24.839  27.181  1.00 10.93           C
ATOM   1977  CG  ARG A 140      36.623  24.964  25.774  1.00 12.37           C
ATOM   1978  CD  ARG A 140      37.147  23.960  24.772  1.00 14.02           C
ATOM   1979  NE  ARG A 140      38.568  24.103  24.515  1.00 17.77           N
ATOM   1980  CZ  ARG A 140      39.205  24.933  23.696  1.00 20.53           C
ATOM   1981  NH1 ARG A 140      38.509  25.800  22.967  1.00 25.07           N
ATOM   1982  NH2 ARG A 140      40.527  24.938  23.581  1.00 28.24           N
ATOM   1983  H   ARG A 140      37.817  25.210  29.598  1.00 11.70           H
ATOM   1984  HA  ARG A 140      36.850  26.805  27.728  1.00 12.31           H
ATOM   1985 1HB  ARG A 140      38.154  24.909  27.146  1.00 13.12           H
ATOM   1986 2HB  ARG A 140      36.963  23.967  27.540  1.00 13.12           H
ATOM   1987 1HG  ARG A 140      35.659  24.875  25.821  1.00 14.85           H
ATOM   1988 2HG  ARG A 140      36.817  25.855  25.444  1.00 14.85           H
ATOM   1989 1HD  ARG A 140      36.975  23.065  25.104  1.00 16.83           H
ATOM   1990 2HD  ARG A 140      36.664  24.064  23.938  1.00 16.83           H
ATOM   1991  HE  ARG A 140      39.075  23.569  24.960  1.00 21.33           H
ATOM   1992 1HH1 ARG A 140      37.651  25.817  23.022  1.00 30.09           H
ATOM   1993 2HH1 ARG A 140      38.916  26.343  22.440  1.00 30.09           H
ATOM   1994 1HH2 ARG A 140      41.001  24.387  24.041  1.00 33.89           H
ATOM   1995 2HH2 ARG A 140      40.910  25.492  23.046  1.00 33.89           H
ATOM   1996  N   VAL A 141      34.627  24.823  28.982  1.00  9.62           N
ATOM   1997  CA  VAL A 141      33.179  24.654  29.181  1.00  9.84           C
ATOM   1998  C   VAL A 141      32.550  25.895  29.841  1.00  9.74           C
ATOM   1999  O   VAL A 141      31.498  26.394  29.403  1.00 10.81           O
ATOM   2000  CB  VAL A 141      32.872  23.378  29.942  1.00  9.83           C
ATOM   2001  CG1 VAL A 141      31.400  23.261  30.310  1.00 11.15           C
ATOM   2002  CG2 VAL A 141      33.302  22.167  29.117  1.00 10.41           C
ATOM   2003  H   VAL A 141      35.174  24.283  29.368  1.00 11.54           H
ATOM   2004  HA  VAL A 141      32.775  24.564  28.293  1.00 11.81           H
ATOM   2005  HB  VAL A 141      33.394  23.384  30.771  1.00 11.80           H
ATOM   2006 1HG1 VAL A 141      30.869  23.268  29.510  1.00 16.73           H
ATOM   2007 2HG1 VAL A 141      31.253  22.440  30.785  1.00 16.73           H
ATOM   2008 3HG1 VAL A 141      31.149  24.002  30.866  1.00 16.73           H
ATOM   2009 1HG2 VAL A 141      34.245  22.217  28.943  1.00 15.61           H
ATOM   2010 2HG2 VAL A 141      33.109  21.363  29.604  1.00 15.61           H
ATOM   2011 3HG2 VAL A 141      32.824  22.160  28.285  1.00 15.61           H
ATOM   2012  N   ALA A 142      33.160  26.381  30.899  1.00  9.36           N
ATOM   2013  CA  ALA A 142      32.573  27.495  31.645  1.00 10.02           C
ATOM   2014  C   ALA A 142      32.478  28.783  30.827  1.00 10.55           C
ATOM   2015  O   ALA A 142      31.618  29.596  31.084  1.00 11.64           O
ATOM   2016  CB  ALA A 142      33.344  27.751  32.905  1.00 11.14           C
ATOM   2017  H   ALA A 142      33.909  26.043  31.154  1.00 11.23           H
ATOM   2018  HA  ALA A 142      31.663  27.236  31.900  1.00 12.02           H
ATOM   2019 1HB  ALA A 142      34.232  28.041  32.683  1.00 16.72           H
ATOM   2020 2HB  ALA A 142      32.903  28.432  33.418  1.00 16.72           H
ATOM   2021 3HB  ALA A 142      33.392  26.942  33.421  1.00 16.72           H
ATOM   2022  N   GLY A 143      33.379  28.955  29.893  1.00 10.81           N
ATOM   2023  CA  GLY A 143      33.477  30.152  29.065  1.00 12.38           C
ATOM   2024  C   GLY A 143      32.670  30.131  27.802  1.00 12.78           C
ATOM   2025  O   GLY A 143      32.565  31.147  27.134  1.00 16.67           O
ATOM   2026  H   GLY A 143      33.949  28.324  29.760  1.00 12.98           H
ATOM   2027 1HA  GLY A 143      34.409  30.287  28.831  1.00 14.86           H
ATOM   2028 2HA  GLY A 143      33.197  30.915  29.595  1.00 14.86           H
ATOM   2029  N   ASP A 144      32.105  28.982  27.424  1.00 13.10           N
ATOM   2030  CA  ASP A 144      31.375  28.878  26.162  1.00 14.02           C
ATOM   2031  C   ASP A 144      29.932  29.366  26.355  1.00 14.34           C
ATOM   2032  O   ASP A 144      29.220  28.922  27.274  1.00 14.94           O
ATOM   2033  CB  ASP A 144      31.402  27.419  25.707  1.00 15.79           C
ATOM   2034  CG  ASP A 144      31.101  27.312  24.216  1.00 17.33           C
ATOM   2035  OD1 ASP A 144      29.962  27.620  23.820  1.00 24.64           O
ATOM   2036  OD2 ASP A 144      31.959  26.966  23.418  1.00 22.44           O
ATOM   2037  H   ASP A 144      32.171  28.292  27.932  1.00 15.72           H
ATOM   2038  HA  ASP A 144      31.816  29.434  25.487  1.00 16.82           H
ATOM   2039 1HB  ASP A 144      32.276  27.040  25.888  1.00 18.95           H
ATOM   2040 2HB  ASP A 144      30.744  26.911  26.207  1.00 18.95           H
ATOM   2041  N   LYS A 145      29.461  30.266  25.504  1.00 18.25           N
ATOM   2042  CA  LYS A 145      28.071  30.728  25.574  1.00 23.02           C
ATOM   2043  C   LYS A 145      27.084  29.565  25.499  1.00 22.48           C
ATOM   2044  O   LYS A 145      25.972  29.601  26.072  1.00 20.87           O
ATOM   2045  CB  LYS A 145      27.765  31.744  24.469  1.00 30.15           C
ATOM   2046  CG  LYS A 145      27.902  31.185  23.062  0.00 29.14           C
ATOM   2047  CD  LYS A 145      27.542  32.228  22.016  0.00 30.29           C
ATOM   2048  CE  LYS A 145      27.242  31.582  20.673  0.00 29.58           C
ATOM   2049  NZ  LYS A 145      26.948  32.596  19.623  0.00 30.29           N
ATOM   2050  H   LYS A 145      29.982  30.586  24.899  1.00 21.90           H
ATOM   2051  HA  LYS A 145      27.945  31.175  26.437  1.00 27.63           H
ATOM   2052 1HB  LYS A 145      26.860  32.072  24.588  1.00 36.18           H
ATOM   2053 2HB  LYS A 145      28.367  32.499  24.564  1.00 36.18           H
ATOM   2054 1HG  LYS A 145      28.815  30.890  22.920  0.00 34.97           H
ATOM   2055 2HG  LYS A 145      27.319  30.416  22.963  0.00 34.97           H
ATOM   2056 1HD  LYS A 145      26.766  32.727  22.314  0.00 36.34           H
ATOM   2057 2HD  LYS A 145      28.279  32.851  21.916  0.00 36.34           H
ATOM   2058 1HE  LYS A 145      28.003  31.048  20.398  0.00 35.50           H
ATOM   2059 2HE  LYS A 145      26.480  30.989  20.767  0.00 35.50           H
ATOM   2060 1HZ  LYS A 145      26.342  33.172  19.928  0.00 45.44           H
ATOM   2061 2HZ  LYS A 145      27.695  33.033  19.415  0.00 45.44           H
ATOM   2062 3HZ  LYS A 145      26.631  32.189  18.898  0.00 45.44           H
ATOM   2063  N   GLN A 146      27.453  28.500  24.777  1.00 20.72           N
ATOM   2064  CA  GLN A 146      26.496  27.420  24.613  1.00 20.20           C
ATOM   2065  C   GLN A 146      26.323  26.610  25.904  1.00 15.68           C
ATOM   2066  O   GLN A 146      25.420  25.813  26.004  1.00 16.69           O
ATOM   2067  CB  GLN A 146      26.862  26.526  23.443  1.00 28.94           C
ATOM   2068  CG  GLN A 146      26.433  27.180  22.129  1.00 37.18           C
ATOM   2069  CD  GLN A 146      25.111  27.915  21.980  1.00 40.57           C
ATOM   2070  NE2 GLN A 146      25.172  29.227  21.657  1.00 54.42           N
ATOM   2071  OE1 GLN A 146      23.979  27.432  22.121  1.00 45.07           O
ATOM   2072  H   GLN A 146      28.234  28.457  24.419  1.00 24.87           H
ATOM   2073  HA  GLN A 146      25.629  27.828  24.408  1.00 24.24           H
ATOM   2074 1HB  GLN A 146      27.821  26.376  23.435  1.00 34.73           H
ATOM   2075 2HB  GLN A 146      26.423  25.667  23.539  1.00 34.73           H
ATOM   2076 1HG  GLN A 146      27.131  27.810  21.889  1.00 44.62           H
ATOM   2077 2HG  GLN A 146      26.443  26.484  21.454  1.00 44.62           H
ATOM   2078 1HE2 GLN A 146      25.936  29.608  21.548  1.00 65.30           H
ATOM   2079 2HE2 GLN A 146      24.448  29.680  21.561  1.00 65.30           H
ATOM   2080  N   SER A 147      27.151  26.884  26.895  1.00 13.36           N
ATOM   2081  CA  SER A 147      27.067  26.189  28.168  1.00 12.29           C
ATOM   2082  C   SER A 147      26.038  26.772  29.130  1.00 11.48           C
ATOM   2083  O   SER A 147      25.789  26.145  30.184  1.00 12.21           O
ATOM   2084  CB  SER A 147      28.413  26.181  28.881  1.00 12.46           C
ATOM   2085  OG  SER A 147      29.366  25.496  28.066  1.00 13.31           O
ATOM   2086  H   SER A 147      27.754  27.487  26.785  1.00 16.03           H
ATOM   2087  HA  SER A 147      26.817  25.258  27.988  1.00 14.75           H
ATOM   2088 1HB  SER A 147      28.708  27.092  29.039  1.00 14.95           H
ATOM   2089 2HB  SER A 147      28.330  25.735  29.739  1.00 14.95           H
ATOM   2090  N   ARG A 148      25.432  27.898  28.834  1.00 11.85           N
ATOM   2091  CA  ARG A 148      24.460  28.540  29.721  1.00 11.40           C
ATOM   2092  C   ARG A 148      23.171  27.708  29.857  1.00 10.83           C
ATOM   2093  O   ARG A 148      22.713  27.091  28.903  1.00 12.12           O
ATOM   2094  CB  ARG A 148      24.135  29.923  29.185  1.00 14.85           C
ATOM   2095  CG  ARG A 148      25.262  30.918  29.392  1.00 19.51           C
ATOM   2096  CD  ARG A 148      24.815  32.203  28.764  1.00 23.00           C
ATOM   2097  NE  ARG A 148      23.513  32.700  29.249  1.00 30.94           N
ATOM   2098  CZ  ARG A 148      23.392  33.446  30.368  1.00 30.03           C
ATOM   2099  NH1 ARG A 148      24.482  33.750  31.089  1.00 39.48           N
ATOM   2100  NH2 ARG A 148      22.211  33.888  30.786  1.00 33.73           N
ATOM   2101  H   ARG A 148      25.614  28.277  28.083  1.00 14.22           H
ATOM   2102  HA  ARG A 148      24.865  28.636  30.609  1.00 13.68           H
ATOM   2103 1HB  ARG A 148      23.943  29.857  28.236  1.00 17.82           H
ATOM   2104 2HB  ARG A 148      23.338  30.254  29.627  1.00 17.82           H
ATOM   2105 1HG  ARG A 148      25.433  31.044  30.338  1.00 23.41           H
ATOM   2106 2HG  ARG A 148      26.076  30.600  28.970  1.00 23.41           H
ATOM   2107 1HD  ARG A 148      25.488  32.881  28.933  1.00 27.59           H
ATOM   2108 2HD  ARG A 148      24.761  32.077  27.804  1.00 27.59           H
ATOM   2109  HE  ARG A 148      22.804  32.508  28.801  1.00 37.12           H
ATOM   2110 1HH1 ARG A 148      25.256  33.474  30.836  1.00 47.37           H
ATOM   2111 2HH1 ARG A 148      24.406  34.222  31.805  1.00 47.37           H
ATOM   2112 1HH2 ARG A 148      21.500  33.705  30.338  1.00 40.47           H
ATOM   2113 2HH2 ARG A 148      22.157  34.358  31.504  1.00 40.47           H
ATOM   2114  N   GLY A 149      22.578  27.741  31.054  1.00 10.99           N
ATOM   2115  CA  GLY A 149      21.274  27.136  31.295  1.00 11.60           C
ATOM   2116  C   GLY A 149      21.250  25.634  31.319  1.00 10.75           C
ATOM   2117  O   GLY A 149      20.177  25.050  31.196  1.00 14.42           O
ATOM   2118  H   GLY A 149      22.980  28.132  31.705  1.00 13.19           H
ATOM   2119 1HA  GLY A 149      20.663  27.441  30.606  1.00 13.92           H
ATOM   2120 2HA  GLY A 149      20.939  27.461  32.145  1.00 13.92           H
ATOM   2121  N   ARG A 150      22.374  24.991  31.539  1.00  9.80           N
ATOM   2122  CA  ARG A 150      22.467  23.533  31.518  1.00  9.98           C
ATOM   2123  C   ARG A 150      22.371  22.872  32.872  1.00  9.09           C
ATOM   2124  O   ARG A 150      22.412  21.642  32.946  1.00  9.69           O
ATOM   2125  CB  ARG A 150      23.689  23.136  30.755  1.00 12.30           C
ATOM   2126  CG  ARG A 150      23.509  23.542  29.271  1.00 14.37           C
ATOM   2127  CD  ARG A 150      24.636  23.042  28.440  1.00 16.93           C
ATOM   2128  NE  ARG A 150      24.501  23.402  27.068  1.00 15.59           N
ATOM   2129  CZ  ARG A 150      23.906  22.726  26.074  1.00 13.05           C
ATOM   2130  NH1 ARG A 150      23.301  21.582  26.244  1.00 13.42           N
ATOM   2131  NH2 ARG A 150      23.922  23.229  24.879  1.00 11.55           N
ATOM   2132  H   ARG A 150      23.084  25.447  31.703  1.00 11.76           H
ATOM   2133  HA  ARG A 150      21.700  23.214  30.999  1.00 11.97           H
ATOM   2134 1HB  ARG A 150      24.468  23.578  31.126  1.00 14.76           H
ATOM   2135 2HB  ARG A 150      23.822  22.177  30.821  1.00 14.76           H
ATOM   2136 1HG  ARG A 150      22.674  23.178  28.936  1.00 17.25           H
ATOM   2137 2HG  ARG A 150      23.463  24.509  29.205  1.00 17.25           H
ATOM   2138 1HD  ARG A 150      25.468  23.403  28.783  1.00 20.32           H
ATOM   2139 2HD  ARG A 150      24.680  22.075  28.512  1.00 20.32           H
ATOM   2140  HE  ARG A 150      24.850  24.156  26.847  1.00 18.71           H
ATOM   2141 1HH1 ARG A 150      23.273  21.223  27.024  1.00 16.10           H
ATOM   2142 2HH1 ARG A 150      22.931  21.188  25.575  1.00 16.10           H
ATOM   2143 1HH2 ARG A 150      24.313  23.982  24.735  1.00 13.86           H
ATOM   2144 2HH2 ARG A 150      23.543  22.810  24.231  1.00 13.86           H
ATOM   2145  N   GLY A 151      22.267  23.666  33.919  1.00  9.26           N
ATOM   2146  CA  GLY A 151      22.392  23.159  35.280  1.00  9.07           C
ATOM   2147  C   GLY A 151      23.856  23.023  35.648  1.00  8.23           C
ATOM   2148  O   GLY A 151      24.757  23.331  34.845  1.00  9.35           O
ATOM   2149  H   GLY A 151      22.121  24.505  33.796  1.00 11.11           H
ATOM   2150 1HA  GLY A 151      21.957  22.295  35.349  1.00 10.88           H
ATOM   2151 2HA  GLY A 151      21.956  23.768  35.897  1.00 10.88           H
ATOM   2152  N   VAL A 152      24.135  22.605  36.883  1.00  8.47           N
ATOM   2153  CA  VAL A 152      25.518  22.495  37.299  1.00  8.12           C
ATOM   2154  C   VAL A 152      26.155  21.290  36.634  1.00  7.81           C
ATOM   2155  O   VAL A 152      25.494  20.243  36.441  1.00  8.59           O
ATOM   2156  CB  VAL A 152      25.610  22.504  38.836  1.00  8.80           C
ATOM   2157  CG1 VAL A 152      27.023  22.139  39.343  1.00 10.27           C
ATOM   2158  CG2 VAL A 152      25.201  23.877  39.356  1.00 10.25           C
ATOM   2159  H   VAL A 152      23.501  22.402  37.427  1.00 10.16           H
ATOM   2160  HA  VAL A 152      25.986  23.292  36.973  1.00  9.74           H
ATOM   2161  HB  VAL A 152      24.977  21.842  39.186  1.00 10.56           H
ATOM   2162 1HG1 VAL A 152      27.258  21.263  39.030  1.00 15.40           H
ATOM   2163 2HG1 VAL A 152      27.657  22.779  39.011  1.00 15.40           H
ATOM   2164 3HG1 VAL A 152      27.031  22.149  40.303  1.00 15.40           H
ATOM   2165 1HG2 VAL A 152      24.301  24.068  39.082  1.00 15.38           H
ATOM   2166 2HG2 VAL A 152      25.253  23.885  40.314  1.00 15.38           H
ATOM   2167 3HG2 VAL A 152      25.792  24.543  38.998  1.00 15.38           H
ATOM   2168  N   MET A 153      27.437  21.417  36.264  1.00  8.58           N
ATOM   2169  CA  MET A 153      28.179  20.413  35.497  1.00  8.80           C
ATOM   2170  C   MET A 153      29.413  19.935  36.278  1.00  8.54           C
ATOM   2171  O   MET A 153      29.962  20.690  37.098  1.00  9.95           O
ATOM   2172  CB  MET A 153      28.577  20.999  34.161  1.00  9.55           C
ATOM   2173  CG  MET A 153      27.410  21.286  33.267  1.00 10.74           C
ATOM   2174  SD  MET A 153      27.744  22.202  31.790  1.00 13.97           S
ATOM   2175  CE  MET A 153      27.631  23.840  32.451  1.00 15.64           C
ATOM   2176  H   MET A 153      27.852  22.136  36.491  1.00 10.30           H
ATOM   2177  HA  MET A 153      27.592  19.645  35.339  1.00 10.56           H
ATOM   2178 1HB  MET A 153      29.067  21.822  34.312  1.00 11.45           H
ATOM   2179 2HB  MET A 153      29.172  20.379  33.711  1.00 11.45           H
ATOM   2180 1HG  MET A 153      27.010  20.439  33.013  1.00 12.89           H
ATOM   2181 2HG  MET A 153      26.749  21.774  33.782  1.00 12.89           H
ATOM   2182 1HE  MET A 153      28.276  23.947  33.153  1.00 23.46           H
ATOM   2183 2HE  MET A 153      27.807  24.478  31.755  1.00 23.46           H
ATOM   2184 3HE  MET A 153      26.749  23.983  32.801  1.00 23.46           H
ATOM   2185  N   VAL A 154      29.841  18.711  36.002  1.00  8.66           N
ATOM   2186  CA  VAL A 154      31.070  18.120  36.484  1.00  8.18           C
ATOM   2187  C   VAL A 154      31.911  17.738  35.267  1.00  8.01           C
ATOM   2188  O   VAL A 154      31.424  16.937  34.427  1.00  9.33           O
ATOM   2189  CB  VAL A 154      30.825  16.914  37.403  1.00  8.91           C
ATOM   2190  CG1 VAL A 154      32.130  16.332  37.857  1.00 11.16           C
ATOM   2191  CG2 VAL A 154      29.925  17.306  38.592  1.00 10.48           C
ATOM   2192  H   VAL A 154      29.346  18.226  35.492  1.00 10.39           H
ATOM   2193  HA  VAL A 154      31.558  18.801  36.993  1.00  9.81           H
ATOM   2194  HB  VAL A 154      30.355  16.230  36.883  1.00 10.69           H
ATOM   2195 1HG1 VAL A 154      32.660  16.099  37.091  1.00 16.75           H
ATOM   2196 2HG1 VAL A 154      32.602  16.978  38.388  1.00 16.75           H
ATOM   2197 3HG1 VAL A 154      31.965  15.546  38.383  1.00 16.75           H
ATOM   2198 1HG2 VAL A 154      29.095  17.659  38.263  1.00 15.72           H
ATOM   2199 2HG2 VAL A 154      29.751  16.532  39.132  1.00 15.72           H
ATOM   2200 3HG2 VAL A 154      30.368  17.973  39.123  1.00 15.72           H
ATOM   2201  N   VAL A 155      33.095  18.300  35.127  1.00  8.04           N
ATOM   2202  CA  VAL A 155      33.974  18.079  33.952  1.00  8.06           C
ATOM   2203  C   VAL A 155      35.217  17.354  34.402  1.00  8.16           C
ATOM   2204  O   VAL A 155      35.933  17.793  35.303  1.00  8.73           O
ATOM   2205  CB  VAL A 155      34.269  19.405  33.235  1.00  8.44           C
ATOM   2206  CG1 VAL A 155      35.413  19.225  32.235  1.00  9.47           C
ATOM   2207  CG2 VAL A 155      32.999  19.925  32.587  1.00  9.30           C
ATOM   2208  H   VAL A 155      33.373  18.823  35.750  1.00  9.65           H
ATOM   2209  HA  VAL A 155      33.496  17.497  33.325  1.00  9.67           H
ATOM   2210  HB  VAL A 155      34.555  20.057  33.909  1.00 10.13           H
ATOM   2211 1HG1 VAL A 155      36.190  18.895  32.693  1.00 14.20           H
ATOM   2212 2HG1 VAL A 155      35.150  18.596  31.558  1.00 14.20           H
ATOM   2213 3HG1 VAL A 155      35.617  20.069  31.826  1.00 14.20           H
ATOM   2214 1HG2 VAL A 155      32.315  20.019  33.254  1.00 13.95           H
ATOM   2215 2HG2 VAL A 155      33.173  20.779  32.184  1.00 13.95           H
ATOM   2216 3HG2 VAL A 155      32.707  19.307  31.914  1.00 13.95           H
ATOM   2217  N   ILE A 156      35.533  16.245  33.705  1.00  7.78           N
ATOM   2218  CA  ILE A 156      36.659  15.392  34.041  1.00  7.92           C
ATOM   2219  C   ILE A 156      36.795  14.359  32.916  1.00  7.32           C
ATOM   2220  O   ILE A 156      35.772  13.864  32.418  1.00  7.65           O
ATOM   2221  CB  ILE A 156      36.519  14.739  35.452  1.00  8.37           C
ATOM   2222  CG1 ILE A 156      37.619  13.687  35.698  1.00  8.56           C
ATOM   2223  CG2 ILE A 156      35.130  14.179  35.717  1.00 10.19           C
ATOM   2224  CD1 ILE A 156      37.858  13.399  37.147  1.00  9.87           C
ATOM   2225  H   ILE A 156      35.045  16.032  33.029  1.00  9.33           H
ATOM   2226  HA  ILE A 156      37.468  15.945  34.043  1.00  9.50           H
ATOM   2227  HB  ILE A 156      36.663  15.453  36.107  1.00 10.04           H
ATOM   2228 1HG1 ILE A 156      37.370  12.862  35.251  1.00 10.27           H
ATOM   2229 2HG1 ILE A 156      38.447  13.999  35.300  1.00 10.27           H
ATOM   2230 1HG2 ILE A 156      34.474  14.862  35.558  1.00 15.29           H
ATOM   2231 2HG2 ILE A 156      34.967  13.436  35.131  1.00 15.29           H
ATOM   2232 3HG2 ILE A 156      35.072  13.886  36.629  1.00 15.29           H
ATOM   2233 1HD1 ILE A 156      37.048  13.074  37.547  1.00 14.80           H
ATOM   2234 2HD1 ILE A 156      38.546  12.735  37.232  1.00 14.80           H
ATOM   2235 3HD1 ILE A 156      38.133  14.204  37.592  1.00 14.80           H
ATOM   2236  N   ASN A 157      38.020  14.042  32.527  1.00  7.85           N
ATOM   2237  CA  ASN A 157      38.276  12.960  31.574  1.00  7.59           C
ATOM   2238  C   ASN A 157      37.488  13.167  30.271  1.00  7.54           C
ATOM   2239  O   ASN A 157      36.940  12.186  29.725  1.00  7.78           O
ATOM   2240  CB  ASN A 157      37.964  11.611  32.201  1.00  7.61           C
ATOM   2241  CG  ASN A 157      38.440  10.453  31.321  1.00  7.78           C
ATOM   2242  ND2 ASN A 157      37.647   9.410  31.195  1.00  8.31           N
ATOM   2243  OD1 ASN A 157      39.584  10.496  30.796  1.00  9.20           O
ATOM   2244  H   ASN A 157      38.686  14.484  32.843  1.00  9.42           H
ATOM   2245  HA  ASN A 157      39.231  12.975  31.353  1.00  9.10           H
ATOM   2246 1HB  ASN A 157      38.396  11.553  33.067  1.00  9.14           H
ATOM   2247 2HB  ASN A 157      37.007  11.536  32.338  1.00  9.14           H
ATOM   2248 1HD2 ASN A 157      36.871   9.413  31.566  1.00  9.98           H
ATOM   2249 2HD2 ASN A 157      37.904   8.726  30.741  1.00  9.98           H
ATOM   2250  N   ASP A 158      37.499  14.394  29.746  1.00  7.69           N
ATOM   2251  CA  ASP A 158      36.870  14.736  28.474  1.00  8.12           C
ATOM   2252  C   ASP A 158      35.338  14.688  28.483  1.00  7.66           C
ATOM   2253  O   ASP A 158      34.737  14.806  27.402  1.00  8.53           O
ATOM   2254  CB  ASP A 158      37.422  13.894  27.317  1.00  8.85           C
ATOM   2255  CG  ASP A 158      38.909  13.809  27.145  1.00 10.37           C
ATOM   2256  OD1 ASP A 158      39.618  14.817  27.394  1.00 12.59           O
ATOM   2257  OD2 ASP A 158      39.437  12.763  26.704  1.00 13.16           O
ATOM   2258  H   ASP A 158      37.899  15.018  30.182  1.00  9.22           H
ATOM   2259  HA  ASP A 158      37.117  15.665  28.284  1.00  9.74           H
ATOM   2260 1HB  ASP A 158      37.085  12.990  27.422  1.00 10.62           H
ATOM   2261 2HB  ASP A 158      37.048  14.243  26.493  1.00 10.62           H
ATOM   2262  N   ARG A 159      34.716  14.510  29.637  1.00  7.51           N
ATOM   2263  CA  ARG A 159      33.277  14.382  29.752  1.00  7.34           C
ATOM   2264  C   ARG A 159      32.672  15.543  30.526  1.00  7.96           C
ATOM   2265  O   ARG A 159      33.279  16.060  31.476  1.00  9.13           O
ATOM   2266  CB  ARG A 159      32.856  13.059  30.423  1.00  7.90           C
ATOM   2267  CG  ARG A 159      33.590  11.808  29.952  1.00  7.77           C
ATOM   2268  CD  ARG A 159      33.487  11.598  28.445  1.00  7.93           C
ATOM   2269  NE  ARG A 159      33.486  10.204  27.987  1.00  8.27           N
ATOM   2270  CZ  ARG A 159      34.478   9.353  28.163  1.00  7.72           C
ATOM   2271  NH1 ARG A 159      35.647   9.686  28.693  1.00  8.16           N
ATOM   2272  NH2 ARG A 159      34.319   8.075  27.723  1.00  8.34           N
ATOM   2273  H   ARG A 159      35.189  14.468  30.354  1.00  9.01           H
ATOM   2274  HA  ARG A 159      32.900  14.394  28.848  1.00  8.80           H
ATOM   2275 1HB  ARG A 159      32.987  13.147  31.380  1.00  9.49           H
ATOM   2276 2HB  ARG A 159      31.906  12.929  30.271  1.00  9.49           H
ATOM   2277 1HG  ARG A 159      34.526  11.878  30.198  1.00  9.33           H
ATOM   2278 2HG  ARG A 159      33.221  11.034  30.405  1.00  9.33           H
ATOM   2279 1HD  ARG A 159      32.671  12.021  28.134  1.00  9.51           H
ATOM   2280 2HD  ARG A 159      34.230  12.057  28.023  1.00  9.51           H
ATOM   2281  HE  ARG A 159      32.787   9.921  27.574  1.00  9.92           H
ATOM   2282 1HH1 ARG A 159      35.790  10.496  28.944  1.00  9.79           H
ATOM   2283 2HH1 ARG A 159      36.262   9.092  28.786  1.00  9.79           H
ATOM   2284 1HH2 ARG A 159      33.585   7.840  27.342  1.00 10.01           H
ATOM   2285 2HH2 ARG A 159      34.952   7.503  27.827  1.00 10.01           H
ATOM   2286  N   ILE A 160      31.403  15.858  30.164  1.00  7.80           N
ATOM   2287  CA  ILE A 160      30.580  16.880  30.873  1.00  7.69           C
ATOM   2288  C   ILE A 160      29.355  16.169  31.445  1.00  7.70           C
ATOM   2289  O   ILE A 160      28.460  15.755  30.688  1.00  8.54           O
ATOM   2290  CB  ILE A 160      30.137  18.024  29.939  1.00  8.22           C
ATOM   2291  CG1 ILE A 160      31.269  18.595  29.128  1.00  8.94           C
ATOM   2292  CG2 ILE A 160      29.403  19.077  30.777  1.00  9.27           C
ATOM   2293  CD1 ILE A 160      30.836  19.557  28.035  1.00 10.52           C
ATOM   2294  H   ILE A 160      31.055  15.447  29.493  1.00  9.36           H
ATOM   2295  HA  ILE A 160      31.104  17.256  31.610  1.00  9.23           H
ATOM   2296  HB  ILE A 160      29.487  17.649  29.308  1.00  9.86           H
ATOM   2297 1HG1 ILE A 160      31.877  19.058  29.726  1.00 10.73           H
ATOM   2298 2HG1 ILE A 160      31.760  17.863  28.721  1.00 10.73           H
ATOM   2299 1HG2 ILE A 160      28.700  18.656  31.276  1.00 13.91           H
ATOM   2300 2HG2 ILE A 160      30.022  19.492  31.383  1.00 13.91           H
ATOM   2301 3HG2 ILE A 160      29.029  19.744  30.196  1.00 13.91           H
ATOM   2302 1HD1 ILE A 160      30.366  20.296  28.427  1.00 15.79           H
ATOM   2303 2HD1 ILE A 160      31.610  19.881  27.569  1.00 15.79           H
ATOM   2304 3HD1 ILE A 160      30.259  19.102  27.418  1.00 15.79           H
ATOM   2305  N   GLY A 161      29.295  15.995  32.760  1.00  7.78           N
ATOM   2306  CA  GLY A 161      28.210  15.311  33.427  1.00  7.99           C
ATOM   2307  C   GLY A 161      27.245  16.262  34.115  1.00  7.75           C
ATOM   2308  O   GLY A 161      27.685  17.246  34.746  1.00  9.47           O
ATOM   2309  H   GLY A 161      29.936  16.306  33.241  1.00  9.33           H
ATOM   2310 1HA  GLY A 161      28.578  14.703  34.086  1.00  9.59           H
ATOM   2311 2HA  GLY A 161      27.723  14.783  32.775  1.00  9.59           H
ATOM   2312  N   SER A 162      25.947  15.979  34.086  1.00  7.65           N
ATOM   2313  CA  SER A 162      25.000  16.756  34.925  1.00  7.46           C
ATOM   2314  C   SER A 162      25.171  16.431  36.366  1.00  7.48           C
ATOM   2315  O   SER A 162      25.216  15.222  36.730  1.00  8.17           O
ATOM   2316  CB  SER A 162      23.547  16.453  34.540  1.00  8.13           C
ATOM   2317  OG  SER A 162      22.667  17.113  35.434  1.00  8.35           O
ATOM   2318  H   SER A 162      25.655  15.346  33.582  1.00  9.17           H
ATOM   2319  HA  SER A 162      25.170  17.713  34.793  1.00  8.95           H
ATOM   2320 1HB  SER A 162      23.379  16.754  33.633  1.00  9.76           H
ATOM   2321 2HB  SER A 162      23.392  15.496  34.575  1.00  9.76           H
ATOM   2322  N   ALA A 163      25.153  17.406  37.251  1.00  7.66           N
ATOM   2323  CA  ALA A 163      25.187  17.131  38.687  1.00  7.82           C
ATOM   2324  C   ALA A 163      24.110  16.219  39.170  1.00  8.11           C
ATOM   2325  O   ALA A 163      24.291  15.538  40.178  1.00  9.23           O
ATOM   2326  CB  ALA A 163      25.097  18.470  39.443  1.00  8.97           C
ATOM   2327  H   ALA A 163      25.121  18.221  36.979  1.00  9.19           H
ATOM   2328  HA  ALA A 163      26.052  16.720  38.897  1.00  9.39           H
ATOM   2329 1HB  ALA A 163      25.790  19.059  39.135  1.00 13.46           H
ATOM   2330 2HB  ALA A 163      25.205  18.313  40.384  1.00 13.46           H
ATOM   2331 3HB  ALA A 163      24.241  18.872  39.282  1.00 13.46           H
ATOM   2332  N   ARG A 164      22.931  16.195  38.527  1.00  8.17           N
ATOM   2333  CA  ARG A 164      21.799  15.353  38.968  1.00  8.61           C
ATOM   2334  C   ARG A 164      22.037  13.871  38.679  1.00  8.17           C
ATOM   2335  O   ARG A 164      21.423  13.026  39.341  1.00  8.75           O
ATOM   2336  CB  ARG A 164      20.514  15.865  38.311  1.00  9.57           C
ATOM   2337  CG  ARG A 164      19.280  14.969  38.379  1.00  9.69           C
ATOM   2338  CD  ARG A 164      18.764  14.588  39.783  1.00  9.80           C
ATOM   2339  NE  ARG A 164      17.505  13.846  39.649  1.00  9.57           N
ATOM   2340  CZ  ARG A 164      17.459  12.535  39.358  1.00  8.51           C
ATOM   2341  NH1 ARG A 164      18.581  11.839  39.266  1.00  9.06           N
ATOM   2342  NH2 ARG A 164      16.291  11.955  39.189  1.00  9.56           N
ATOM   2343  H   ARG A 164      22.832  16.689  37.830  1.00  9.80           H
ATOM   2344  HA  ARG A 164      21.705  15.459  39.937  1.00 10.34           H
ATOM   2345 1HB  ARG A 164      20.288  16.715  38.721  1.00 11.48           H
ATOM   2346 2HB  ARG A 164      20.705  16.039  37.376  1.00 11.48           H
ATOM   2347 1HG  ARG A 164      18.560  15.413  37.904  1.00 11.63           H
ATOM   2348 2HG  ARG A 164      19.478  14.149  37.899  1.00 11.63           H
ATOM   2349 1HD  ARG A 164      19.423  14.041  40.238  1.00 11.76           H
ATOM   2350 2HD  ARG A 164      18.619  15.390  40.309  1.00 11.76           H
ATOM   2351  HE  ARG A 164      16.765  14.269  39.762  1.00 11.48           H
ATOM   2352 1HH1 ARG A 164      19.339  12.229  39.378  1.00 10.87           H
ATOM   2353 2HH1 ARG A 164      18.552  10.997  39.094  1.00 10.87           H
ATOM   2354 1HH2 ARG A 164      15.569  12.418  39.251  1.00 11.47           H
ATOM   2355 2HH2 ARG A 164      16.250  11.114  39.016  1.00 11.47           H
ATOM   2356  N   TYR A 165      22.843  13.543  37.656  1.00  7.69           N
ATOM   2357  CA  TYR A 165      23.018  12.152  37.211  1.00  7.64           C
ATOM   2358  C   TYR A 165      24.421  11.601  37.464  1.00  8.05           C
ATOM   2359  O   TYR A 165      24.597  10.384  37.688  1.00  8.95           O
ATOM   2360  CB  TYR A 165      22.720  12.033  35.715  1.00  8.08           C
ATOM   2361  CG  TYR A 165      21.300  12.405  35.322  1.00  7.98           C
ATOM   2362  CD1 TYR A 165      20.205  12.086  36.110  1.00  8.56           C
ATOM   2363  CD2 TYR A 165      21.047  13.060  34.115  1.00  7.75           C
ATOM   2364  CE1 TYR A 165      18.896  12.389  35.755  1.00  8.62           C
ATOM   2365  CE2 TYR A 165      19.742  13.333  33.716  1.00  8.17           C
ATOM   2366  CZ  TYR A 165      18.676  13.027  34.529  1.00  7.85           C
ATOM   2367  OH  TYR A 165      17.362  13.292  34.226  1.00  8.72           O
ATOM   2368  H   TYR A 165      23.271  14.168  37.247  1.00  9.23           H
ATOM   2369  HA  TYR A 165      22.377  11.593  37.697  1.00  9.17           H
ATOM   2370 1HB  TYR A 165      23.335  12.604  35.230  1.00  9.69           H
ATOM   2371 2HB  TYR A 165      22.888  11.119  35.438  1.00  9.69           H
ATOM   2372  HD1 TYR A 165      20.354  11.648  36.917  1.00 10.28           H
ATOM   2373  HD2 TYR A 165      21.758  13.317  33.573  1.00  9.29           H
ATOM   2374  HE1 TYR A 165      18.186  12.173  36.316  1.00 10.34           H
ATOM   2375  HE2 TYR A 165      19.589  13.729  32.888  1.00  9.80           H
ATOM   2376  HH  TYR A 165      17.318  13.598  33.466  1.00 13.08           H
ATOM   2377  N   ILE A 166      25.466  12.416  37.351  1.00  8.05           N
ATOM   2378  CA  ILE A 166      26.829  11.929  37.422  1.00  8.22           C
ATOM   2379  C   ILE A 166      27.144  11.418  38.819  1.00  8.05           C
ATOM   2380  O   ILE A 166      26.678  11.986  39.845  1.00  9.62           O
ATOM   2381  CB  ILE A 166      27.794  13.030  36.983  1.00  9.60           C
ATOM   2382  CG1 ILE A 166      29.111  12.459  36.420  1.00 10.77           C
ATOM   2383  CG2 ILE A 166      28.042  14.078  38.069  1.00 10.89           C
ATOM   2384  CD1 ILE A 166      28.982  11.700  35.146  1.00 10.96           C
ATOM   2385  H   ILE A 166      25.329  13.257  37.231  1.00  9.65           H
ATOM   2386  HA  ILE A 166      26.918  11.180  36.797  1.00  9.87           H
ATOM   2387  HB  ILE A 166      27.358  13.499  36.242  1.00 11.52           H
ATOM   2388 1HG1 ILE A 166      29.728  13.193  36.279  1.00 12.93           H
ATOM   2389 2HG1 ILE A 166      29.501  11.873  37.088  1.00 12.93           H
ATOM   2390 1HG2 ILE A 166      27.210  14.489  38.314  1.00 16.34           H
ATOM   2391 2HG2 ILE A 166      28.429  13.655  38.840  1.00 16.34           H
ATOM   2392 3HG2 ILE A 166      28.644  14.748  37.736  1.00 16.34           H
ATOM   2393 1HD1 ILE A 166      28.394  10.952  35.276  1.00 16.44           H
ATOM   2394 2HD1 ILE A 166      28.622  12.275  34.466  1.00 16.44           H
ATOM   2395 3HD1 ILE A 166      29.846  11.384  34.873  1.00 16.44           H
ATOM   2396  N   THR A 167      27.973  10.392  38.889  1.00  8.06           N
ATOM   2397  CA  THR A 167      28.396   9.814  40.165  1.00  8.07           C
ATOM   2398  C   THR A 167      29.773   9.200  39.968  1.00  7.58           C
ATOM   2399  O   THR A 167      30.157   8.806  38.856  1.00  7.85           O
ATOM   2400  CB  THR A 167      27.365   8.787  40.683  1.00  8.99           C
ATOM   2401  CG2 THR A 167      27.059   7.704  39.662  1.00 10.77           C
ATOM   2402  OG1 THR A 167      27.797   8.215  41.901  1.00  9.11           O
ATOM   2403  H   THR A 167      28.275  10.052  38.159  1.00  9.68           H
ATOM   2404  HA  THR A 167      28.471  10.536  40.822  1.00  9.68           H
ATOM   2405  HB  THR A 167      26.531   9.270  40.861  1.00 10.79           H
ATOM   2406 1HG2 THR A 167      26.713   8.107  38.862  1.00 16.15           H
ATOM   2407 2HG2 THR A 167      27.863   7.222  39.456  1.00 16.15           H
ATOM   2408 3HG2 THR A 167      26.406   7.100  40.023  1.00 16.15           H
ATOM   2409  N   LYS A 168      30.524   9.118  41.078  1.00  7.55           N
ATOM   2410  CA  LYS A 168      31.826   8.407  41.079  1.00  7.46           C
ATOM   2411  C   LYS A 168      31.493   6.908  41.196  1.00  7.12           C
ATOM   2412  O   LYS A 168      30.997   6.443  42.209  1.00  7.87           O
ATOM   2413  CB  LYS A 168      32.665   8.902  42.270  1.00  7.38           C
ATOM   2414  CG  LYS A 168      34.071   8.361  42.267  1.00  7.32           C
ATOM   2415  CD  LYS A 168      34.966   8.942  43.348  1.00  7.66           C
ATOM   2416  CE  LYS A 168      36.376   8.391  43.278  1.00  8.38           C
ATOM   2417  NZ  LYS A 168      37.323   9.142  44.184  1.00  8.75           N
ATOM   2418  H   LYS A 168      30.245   9.485  41.803  1.00  9.06           H
ATOM   2419  HA  LYS A 168      32.302   8.579  40.240  1.00  8.95           H
ATOM   2420 1HB  LYS A 168      32.700   9.871  42.250  1.00  8.86           H
ATOM   2421 2HB  LYS A 168      32.228   8.638  43.095  1.00  8.86           H
ATOM   2422 1HG  LYS A 168      34.033   7.398  42.379  1.00  8.79           H
ATOM   2423 2HG  LYS A 168      34.471   8.541  41.402  1.00  8.79           H
ATOM   2424 1HD  LYS A 168      34.996   9.907  43.252  1.00  9.19           H
ATOM   2425 2HD  LYS A 168      34.588   8.740  44.218  1.00  9.19           H
ATOM   2426 1HE  LYS A 168      36.366   7.455  43.532  1.00 10.06           H
ATOM   2427 2HE  LYS A 168      36.697   8.448  42.364  1.00 10.06           H
ATOM   2428 1HZ  LYS A 168      37.336  10.001  43.952  1.00 13.12           H
ATOM   2429 2HZ  LYS A 168      37.048   9.066  45.027  1.00 13.12           H
ATOM   2430 3HZ  LYS A 168      38.141   8.801  44.107  1.00 13.12           H
ATOM   2431  N   THR A 169      31.740   6.170  40.101  1.00  7.02           N
ATOM   2432  CA  THR A 169      31.344   4.756  40.007  1.00  7.50           C
ATOM   2433  C   THR A 169      32.481   3.777  40.328  1.00  7.25           C
ATOM   2434  O   THR A 169      32.206   2.595  40.536  1.00  8.26           O
ATOM   2435  CB  THR A 169      30.774   4.385  38.613  1.00  7.79           C
ATOM   2436  CG2 THR A 169      29.651   5.258  38.165  1.00  9.15           C
ATOM   2437  OG1 THR A 169      31.836   4.376  37.642  1.00  8.30           O
ATOM   2438  H   THR A 169      32.143   6.535  39.435  1.00  8.43           H
ATOM   2439  HA  THR A 169      30.633   4.606  40.665  1.00  9.00           H
ATOM   2440  HB  THR A 169      30.426   3.470  38.673  1.00  9.34           H
ATOM   2441 1HG2 THR A 169      28.930   5.202  38.797  1.00 13.73           H
ATOM   2442 2HG2 THR A 169      29.955   6.167  38.107  1.00 13.73           H
ATOM   2443 3HG2 THR A 169      29.343   4.968  37.303  1.00 13.73           H
ATOM   2444  N   ASN A 170      33.705   4.251  40.359  1.00  7.23           N
ATOM   2445  CA  ASN A 170      34.877   3.405  40.601  1.00  7.32           C
ATOM   2446  C   ASN A 170      35.747   4.087  41.649  1.00  7.18           C
ATOM   2447  O   ASN A 170      35.998   5.302  41.630  1.00  8.16           O
ATOM   2448  CB  ASN A 170      35.622   3.152  39.307  1.00  7.76           C
ATOM   2449  CG  ASN A 170      36.722   2.110  39.400  1.00  7.80           C
ATOM   2450  ND2 ASN A 170      36.565   1.005  38.626  1.00  8.03           N
ATOM   2451  OD1 ASN A 170      37.710   2.270  40.131  1.00  7.94           O
ATOM   2452  H   ASN A 170      33.824   5.093  40.233  1.00  8.67           H
ATOM   2453  HA  ASN A 170      34.573   2.545  40.959  1.00  8.78           H
ATOM   2454 1HB  ASN A 170      34.985   2.869  38.633  1.00  9.32           H
ATOM   2455 2HB  ASN A 170      36.014   3.987  39.007  1.00  9.32           H
ATOM   2456 1HD2 ASN A 170      35.868   0.923  38.130  1.00  9.63           H
ATOM   2457 2HD2 ASN A 170      37.164   0.388  38.632  1.00  9.63           H
ATOM   2458  N   ALA A 171      36.271   3.280  42.572  1.00  7.56           N
ATOM   2459  CA  ALA A 171      37.142   3.820  43.625  1.00  7.69           C
ATOM   2460  C   ALA A 171      38.340   4.596  43.084  1.00  7.81           C
ATOM   2461  O   ALA A 171      38.785   5.527  43.769  1.00  8.58           O
ATOM   2462  CB  ALA A 171      37.600   2.647  44.512  1.00  8.60           C
ATOM   2463  H   ALA A 171      36.099   2.438  42.550  1.00  9.07           H
ATOM   2464  HA  ALA A 171      36.609   4.429  44.177  1.00  9.22           H
ATOM   2465 1HB  ALA A 171      38.110   2.985  45.252  1.00 12.89           H
ATOM   2466 2HB  ALA A 171      38.145   2.048  43.996  1.00 12.89           H
ATOM   2467 3HB  ALA A 171      36.831   2.175  44.842  1.00 12.89           H
ATOM   2468  N   SER A 172      38.928   4.140  41.972  1.00  7.53           N
ATOM   2469  CA  SER A 172      40.319   4.459  41.679  1.00  7.75           C
ATOM   2470  C   SER A 172      40.678   4.826  40.252  1.00  7.79           C
ATOM   2471  O   SER A 172      41.842   5.217  40.033  1.00 10.06           O
ATOM   2472  CB  SER A 172      41.224   3.326  42.158  1.00  8.74           C
ATOM   2473  OG  SER A 172      41.109   3.189  43.556  1.00  9.66           O
ATOM   2474  H   SER A 172      38.479   3.653  41.423  1.00  9.04           H
ATOM   2475  HA  SER A 172      40.543   5.239  42.227  1.00  9.30           H
ATOM   2476 1HB  SER A 172      40.968   2.496  41.725  1.00 10.49           H
ATOM   2477 2HB  SER A 172      42.145   3.519  41.922  1.00 10.49           H
ATOM   2478  N   THR A 173      39.805   4.705  39.256  1.00  7.93           N
ATOM   2479  CA  THR A 173      40.160   4.924  37.852  1.00  7.83           C
ATOM   2480  C   THR A 173      39.913   6.336  37.367  1.00  7.68           C
ATOM   2481  O   THR A 173      39.073   7.083  37.904  1.00  7.81           O
ATOM   2482  CB  THR A 173      39.346   3.918  37.013  1.00  8.18           C
ATOM   2483  CG2 THR A 173      39.799   2.493  37.241  1.00  9.03           C
ATOM   2484  OG1 THR A 173      37.989   4.151  37.352  1.00  8.62           O
ATOM   2485  H   THR A 173      38.995   4.488  39.445  1.00  9.51           H
ATOM   2486  HA  THR A 173      41.112   4.721  37.739  1.00  9.40           H
ATOM   2487  HB  THR A 173      39.470   4.134  36.065  1.00  9.82           H
ATOM   2488 1HG2 THR A 173      39.694   2.269  38.169  1.00 13.54           H
ATOM   2489 2HG2 THR A 173      39.267   1.899  36.706  1.00 13.54           H
ATOM   2490 3HG2 THR A 173      40.722   2.407  36.993  1.00 13.54           H
ATOM   2491  N   LEU A 174      40.625   6.719  36.291  1.00  7.61           N
ATOM   2492  CA  LEU A 174      40.455   8.050  35.725  1.00  7.83           C
ATOM   2493  C   LEU A 174      39.074   8.291  35.184  1.00  7.43           C
ATOM   2494  O   LEU A 174      38.579   9.427  35.147  1.00  8.26           O
ATOM   2495  CB  LEU A 174      41.467   8.286  34.591  1.00  8.36           C
ATOM   2496  CG  LEU A 174      42.947   8.376  34.888  1.00  9.17           C
ATOM   2497  CD1 LEU A 174      43.722   8.832  33.644  1.00 10.65           C
ATOM   2498  CD2 LEU A 174      43.212   9.291  36.035  1.00 11.06           C
ATOM   2499  H   LEU A 174      41.185   6.173  35.934  1.00  9.13           H
ATOM   2500  HA  LEU A 174      40.627   8.707  36.431  1.00  9.40           H
ATOM   2501 1HB  LEU A 174      41.348   7.571  33.946  1.00 10.03           H
ATOM   2502 2HB  LEU A 174      41.213   9.110  34.147  1.00 10.03           H
ATOM   2503  HG  LEU A 174      43.263   7.482  35.133  1.00 11.00           H
ATOM   2504 1HD1 LEU A 174      43.539   8.233  32.916  1.00 15.97           H
ATOM   2505 2HD1 LEU A 174      43.448   9.720  33.404  1.00 15.97           H
ATOM   2506 3HD1 LEU A 174      44.663   8.827  33.833  1.00 15.97           H
ATOM   2507 1HD2 LEU A 174      42.755   8.968  36.815  1.00 16.58           H
ATOM   2508 2HD2 LEU A 174      44.156   9.321  36.208  1.00 16.58           H
ATOM   2509 3HD2 LEU A 174      42.898  10.172  35.821  1.00 16.58           H
ATOM   2510  N   ASP A 175      38.432   7.204  34.677  1.00  7.43           N
ATOM   2511  CA  ASP A 175      37.140   7.216  33.999  1.00  7.33           C
ATOM   2512  C   ASP A 175      35.985   6.906  34.916  1.00  7.99           C
ATOM   2513  O   ASP A 175      34.863   6.568  34.489  1.00 11.17           O
ATOM   2514  CB  ASP A 175      37.190   6.284  32.780  1.00  7.73           C
ATOM   2515  CG  ASP A 175      37.650   4.882  33.121  1.00  8.39           C
ATOM   2516  OD1 ASP A 175      38.850   4.711  33.490  1.00  9.17           O
ATOM   2517  OD2 ASP A 175      36.820   3.961  33.059  1.00 12.24           O
ATOM   2518  H   ASP A 175      38.822   6.442  34.763  1.00  8.92           H
ATOM   2519  HA  ASP A 175      37.002   8.125  33.660  1.00  8.80           H
ATOM   2520 1HB  ASP A 175      36.307   6.239  32.383  1.00  9.28           H
ATOM   2521 2HB  ASP A 175      37.793   6.661  32.120  1.00  9.28           H
ATOM   2522  N   THR A 176      36.191   7.071  36.227  1.00  7.35           N
ATOM   2523  CA  THR A 176      35.185   6.770  37.223  1.00  7.26           C
ATOM   2524  C   THR A 176      33.864   7.493  37.121  1.00  6.97           C
ATOM   2525  O   THR A 176      32.806   6.933  37.488  1.00  7.56           O
ATOM   2526  CB  THR A 176      35.879   7.064  38.598  1.00  7.68           C
ATOM   2527  CG2 THR A 176      36.280   8.496  38.790  1.00  7.59           C
ATOM   2528  OG1 THR A 176      34.932   6.701  39.621  1.00  7.91           O
ATOM   2529  H   THR A 176      36.953   7.370  36.489  1.00  8.82           H
ATOM   2530  HA  THR A 176      35.003   5.808  37.181  1.00  8.71           H
ATOM   2531  HB  THR A 176      36.673   6.496  38.683  1.00  9.21           H
ATOM   2532 1HG2 THR A 176      35.501   9.056  38.739  1.00 11.39           H
ATOM   2533 2HG2 THR A 176      36.693   8.600  39.650  1.00 11.39           H
ATOM   2534 3HG2 THR A 176      36.901   8.749  38.104  1.00 11.39           H
ATOM   2535  N   PHE A 177      33.854   8.771  36.662  1.00  7.27           N
ATOM   2536  CA  PHE A 177      32.584   9.500  36.626  1.00  7.45           C
ATOM   2537  C   PHE A 177      31.773   9.093  35.411  1.00  7.73           C
ATOM   2538  O   PHE A 177      32.209   9.341  34.252  1.00  9.65           O
ATOM   2539  CB  PHE A 177      32.821  11.030  36.641  1.00  7.92           C
ATOM   2540  CG  PHE A 177      33.237  11.465  38.030  1.00  7.66           C
ATOM   2541  CD1 PHE A 177      32.286  11.707  39.005  1.00  8.03           C
ATOM   2542  CD2 PHE A 177      34.573  11.570  38.366  1.00  8.18           C
ATOM   2543  CE1 PHE A 177      32.619  12.039  40.301  1.00  8.54           C
ATOM   2544  CE2 PHE A 177      34.961  11.908  39.657  1.00  8.37           C
ATOM   2545  CZ  PHE A 177      33.984  12.151  40.613  1.00  8.55           C
ATOM   2546  H   PHE A 177      34.581   9.146  36.397  1.00  8.73           H
ATOM   2547  HA  PHE A 177      32.072   9.262  37.428  1.00  8.94           H
ATOM   2548 1HB  PHE A 177      33.514  11.260  36.004  1.00  9.50           H
ATOM   2549 2HB  PHE A 177      32.006  11.490  36.383  1.00  9.50           H
ATOM   2550  HD1 PHE A 177      31.386  11.643  38.777  1.00  9.63           H
ATOM   2551  HD2 PHE A 177      35.223  11.413  37.719  1.00  9.81           H
ATOM   2552  HE1 PHE A 177      31.964  12.183  40.946  1.00 10.25           H
ATOM   2553  HE2 PHE A 177      35.862  11.970  39.877  1.00 10.04           H
ATOM   2554  HZ  PHE A 177      34.238  12.392  41.474  1.00 10.26           H
ATOM   2555  N   ARG A 178      30.607   8.535  35.656  1.00  8.01           N
ATOM   2556  CA  ARG A 178      29.688   8.023  34.633  1.00  8.26           C
ATOM   2557  C   ARG A 178      28.268   8.225  35.126  1.00  8.14           C
ATOM   2558  O   ARG A 178      28.003   8.271  36.328  1.00 10.42           O
ATOM   2559  CB  ARG A 178      29.925   6.520  34.352  1.00 11.69           C
ATOM   2560  CG  ARG A 178      31.327   6.142  33.920  1.00 14.78           C
ATOM   2561  CD  ARG A 178      31.516   4.668  33.750  1.00 15.76           C
ATOM   2562  NE  ARG A 178      32.909   4.472  33.293  1.00 18.14           N
ATOM   2563  CZ  ARG A 178      33.152   3.217  32.877  1.00 16.49           C
ATOM   2564  NH1 ARG A 178      32.240   2.291  32.814  1.00 25.39           N
ATOM   2565  NH2 ARG A 178      34.367   2.968  32.480  1.00 19.48           N
ATOM   2566  H   ARG A 178      30.365   8.466  36.479  1.00  9.61           H
ATOM   2567  HA  ARG A 178      29.816   8.529  33.803  1.00  9.91           H
ATOM   2568 1HB  ARG A 178      29.709   6.022  35.155  1.00 14.03           H
ATOM   2569 2HB  ARG A 178      29.307   6.238  33.660  1.00 14.03           H
ATOM   2570 1HG  ARG A 178      31.528   6.583  33.080  1.00 17.73           H
ATOM   2571 2HG  ARG A 178      31.958   6.465  34.582  1.00 17.73           H
ATOM   2572 1HD  ARG A 178      31.367   4.208  34.591  1.00 18.91           H
ATOM   2573 2HD  ARG A 178      30.892   4.320  33.093  1.00 18.91           H
ATOM   2574  HE  ARG A 178      33.501   5.095  33.294  1.00 21.77           H
ATOM   2575 1HH1 ARG A 178      31.438   2.458  33.077  1.00 30.46           H
ATOM   2576 2HH1 ARG A 178      32.439   1.512  32.510  1.00 30.46           H
ATOM   2577 1HH2 ARG A 178      34.968   3.581  32.522  1.00 23.38           H
ATOM   2578 2HH2 ARG A 178      34.569   2.189  32.175  1.00 23.38           H
ATOM   2579  N   ALA A 179      27.317   8.265  34.188  1.00  8.54           N
ATOM   2580  CA  ALA A 179      25.893   8.237  34.450  1.00  9.39           C
ATOM   2581  C   ALA A 179      25.363   7.101  33.559  1.00  8.90           C
ATOM   2582  O   ALA A 179      25.060   7.300  32.376  1.00  9.86           O
ATOM   2583  CB  ALA A 179      25.220   9.548  34.136  1.00 10.27           C
ATOM   2584  H   ALA A 179      27.570   8.312  33.368  1.00 10.25           H
ATOM   2585  HA  ALA A 179      25.739   8.010  35.391  1.00 11.27           H
ATOM   2586 1HB  ALA A 179      25.394   9.787  33.222  1.00 15.41           H
ATOM   2587 2HB  ALA A 179      25.564  10.231  34.716  1.00 15.41           H
ATOM   2588 3HB  ALA A 179      24.273   9.462  34.269  1.00 15.41           H
ATOM   2589  N   ASN A 180      25.351   5.862  34.079  1.00  8.96           N
ATOM   2590  CA  ASN A 180      25.190   4.747  33.153  1.00  9.41           C
ATOM   2591  C   ASN A 180      23.898   4.838  32.332  1.00  9.17           C
ATOM   2592  O   ASN A 180      23.900   4.533  31.129  1.00 12.97           O
ATOM   2593  CB  ASN A 180      25.246   3.420  33.892  1.00 10.21           C
ATOM   2594  CG  ASN A 180      26.629   3.193  34.506  1.00 11.41           C
ATOM   2595  ND2 ASN A 180      26.649   2.977  35.809  1.00 11.31           N
ATOM   2596  OD1 ASN A 180      27.657   3.252  33.834  1.00 15.04           O
ATOM   2597  H   ASN A 180      25.434   5.731  34.925  1.00 10.75           H
ATOM   2598  HA  ASN A 180      25.943   4.770  32.526  1.00 11.29           H
ATOM   2599 1HB  ASN A 180      24.576   3.414  34.594  1.00 12.25           H
ATOM   2600 2HB  ASN A 180      25.043   2.699  33.277  1.00 12.25           H
ATOM   2601 1HD2 ASN A 180      25.912   2.941  36.251  1.00 13.57           H
ATOM   2602 2HD2 ASN A 180      27.400   2.872  36.216  1.00 13.57           H
ATOM   2603  N   GLU A 181      22.783   5.202  32.947  1.00  7.53           N
ATOM   2604  CA  GLU A 181      21.481   5.232  32.269  1.00  7.72           C
ATOM   2605  C   GLU A 181      21.194   6.554  31.585  1.00  7.58           C
ATOM   2606  O   GLU A 181      20.342   6.592  30.679  1.00  8.35           O
ATOM   2607  CB  GLU A 181      20.354   4.893  33.250  1.00  8.17           C
ATOM   2608  CG  GLU A 181      20.486   3.448  33.785  1.00  8.36           C
ATOM   2609  CD  GLU A 181      20.043   2.411  32.771  1.00  8.67           C
ATOM   2610  OE1 GLU A 181      18.893   2.540  32.260  1.00  9.53           O
ATOM   2611  OE2 GLU A 181      20.828   1.458  32.485  1.00  9.87           O
ATOM   2612  H   GLU A 181      22.824   5.429  33.775  1.00  9.04           H
ATOM   2613  HA  GLU A 181      21.491   4.537  31.578  1.00  9.27           H
ATOM   2614 1HB  GLU A 181      20.378   5.514  33.995  1.00  9.81           H
ATOM   2615 2HB  GLU A 181      19.498   4.994  32.804  1.00  9.81           H
ATOM   2616 1HG  GLU A 181      21.411   3.282  34.025  1.00 10.03           H
ATOM   2617 2HG  GLU A 181      19.949   3.356  34.588  1.00 10.03           H
ATOM   2618  N   GLU A 182      21.827   7.635  32.017  1.00  8.02           N
ATOM   2619  CA  GLU A 182      21.507   8.988  31.542  1.00  8.69           C
ATOM   2620  C   GLU A 182      22.587   9.600  30.648  1.00  8.50           C
ATOM   2621  O   GLU A 182      22.319  10.640  30.016  1.00  9.83           O
ATOM   2622  CB  GLU A 182      21.247   9.938  32.719  1.00  9.27           C
ATOM   2623  CG  GLU A 182      20.242   9.435  33.701  1.00 10.70           C
ATOM   2624  CD  GLU A 182      20.808   8.705  34.899  1.00 11.07           C
ATOM   2625  OE1 GLU A 182      21.994   8.269  34.860  1.00 11.85           O
ATOM   2626  OE2 GLU A 182      20.044   8.504  35.912  1.00 13.77           O
ATOM   2627  H   GLU A 182      22.452   7.540  32.600  1.00  9.62           H
ATOM   2628  HA  GLU A 182      20.682   8.932  31.016  1.00 10.43           H
ATOM   2629 1HB  GLU A 182      22.084  10.095  33.184  1.00 11.12           H
ATOM   2630 2HB  GLU A 182      20.941  10.789  32.370  1.00 11.12           H
ATOM   2631 1HG  GLU A 182      19.721  10.189  34.020  1.00 12.84           H
ATOM   2632 2HG  GLU A 182      19.634   8.837  33.238  1.00 12.84           H
ATOM   2633  N   GLY A 183      23.776   9.021  30.576  1.00  8.43           N
ATOM   2634  CA  GLY A 183      24.847   9.532  29.753  1.00  9.93           C
ATOM   2635  C   GLY A 183      25.370  10.870  30.231  1.00  7.93           C
ATOM   2636  O   GLY A 183      25.071  11.375  31.299  1.00  9.24           O
ATOM   2637  H   GLY A 183      23.916   8.310  31.039  1.00 10.12           H
ATOM   2638 1HA  GLY A 183      24.529   9.624  28.842  1.00 11.92           H
ATOM   2639 2HA  GLY A 183      25.575   8.891  29.749  1.00 11.92           H
ATOM   2640  N   TYR A 184      26.213  11.435  29.356  1.00  7.92           N
ATOM   2641  CA  TYR A 184      26.835  12.721  29.572  1.00  7.41           C
ATOM   2642  C   TYR A 184      26.019  13.825  28.880  1.00  7.74           C
ATOM   2643  O   TYR A 184      25.474  13.640  27.788  1.00  8.38           O
ATOM   2644  CB  TYR A 184      28.272  12.742  29.045  1.00  7.56           C
ATOM   2645  CG  TYR A 184      29.156  11.714  29.733  1.00  7.92           C
ATOM   2646  CD1 TYR A 184      29.492  11.853  31.071  1.00  8.76           C
ATOM   2647  CD2 TYR A 184      29.681  10.623  29.028  1.00  8.36           C
ATOM   2648  CE1 TYR A 184      30.302  10.947  31.721  1.00  9.09           C
ATOM   2649  CE2 TYR A 184      30.493   9.686  29.685  1.00  8.92           C
ATOM   2650  CZ  TYR A 184      30.804   9.860  31.027  1.00  8.69           C
ATOM   2651  OH  TYR A 184      31.629   8.908  31.626  1.00  9.57           O
ATOM   2652  H   TYR A 184      26.393  11.010  28.630  1.00  9.50           H
ATOM   2653  HA  TYR A 184      26.853  12.902  30.534  1.00  8.89           H
ATOM   2654 1HB  TYR A 184      28.263  12.567  28.091  1.00  9.07           H
ATOM   2655 2HB  TYR A 184      28.647  13.626  29.181  1.00  9.07           H
ATOM   2656  HD1 TYR A 184      29.161  12.581  31.545  1.00 10.51           H
ATOM   2657  HD2 TYR A 184      29.492  10.520  28.124  1.00 10.03           H
ATOM   2658  HE1 TYR A 184      30.510  11.065  32.620  1.00 10.90           H
ATOM   2659  HE2 TYR A 184      30.822   8.949  29.222  1.00 10.70           H
ATOM   2660  N   LEU A 185      26.012  15.037  29.465  1.00  7.72           N
ATOM   2661  CA  LEU A 185      25.484  16.173  28.775  1.00  7.81           C
ATOM   2662  C   LEU A 185      26.286  16.475  27.531  1.00  7.76           C
ATOM   2663  O   LEU A 185      25.715  16.969  26.512  1.00  8.68           O
ATOM   2664  CB  LEU A 185      25.523  17.443  29.670  1.00  8.43           C
ATOM   2665  CG  LEU A 185      24.595  17.410  30.862  1.00  8.87           C
ATOM   2666  CD1 LEU A 185      24.782  18.702  31.680  1.00 10.02           C
ATOM   2667  CD2 LEU A 185      23.136  17.138  30.531  1.00 11.16           C
ATOM   2668  H   LEU A 185      26.327  15.130  30.260  1.00  9.27           H
ATOM   2669  HA  LEU A 185      24.556  15.989  28.521  1.00  9.37           H
ATOM   2670 1HB  LEU A 185      26.430  17.568  29.989  1.00 10.12           H
ATOM   2671 2HB  LEU A 185      25.296  18.212  29.124  1.00 10.12           H
ATOM   2672  HG  LEU A 185      24.896  16.672  31.431  1.00 10.64           H
ATOM   2673 1HD1 LEU A 185      25.695  18.770  31.967  1.00 15.04           H
ATOM   2674 2HD1 LEU A 185      24.560  19.461  31.136  1.00 15.04           H
ATOM   2675 3HD1 LEU A 185      24.206  18.680  32.449  1.00 15.04           H
ATOM   2676 1HD2 LEU A 185      23.062  16.293  30.081  1.00 16.75           H
ATOM   2677 2HD2 LEU A 185      22.622  17.115  31.341  1.00 16.75           H
ATOM   2678 3HD2 LEU A 185      22.802  17.834  29.960  1.00 16.75           H
ATOM   2679  N   GLY A 186      27.609  16.267  27.530  1.00  8.05           N
ATOM   2680  CA  GLY A 186      28.472  16.568  26.410  1.00  8.75           C
ATOM   2681  C   GLY A 186      29.846  15.984  26.629  1.00  7.77           C
ATOM   2682  O   GLY A 186      30.127  15.377  27.664  1.00  8.23           O
ATOM   2683  H   GLY A 186      27.967  15.935  28.238  1.00  9.66           H
ATOM   2684 1HA  GLY A 186      28.541  17.530  26.303  1.00 10.50           H
ATOM   2685 2HA  GLY A 186      28.089  16.202  25.598  1.00 10.50           H
ATOM   2686  N   VAL A 187      30.718  16.170  25.631  1.00  8.55           N
ATOM   2687  CA  VAL A 187      32.125  15.745  25.667  1.00  8.42           C
ATOM   2688  C   VAL A 187      33.005  16.866  25.111  1.00  9.09           C
ATOM   2689  O   VAL A 187      32.525  17.753  24.388  1.00 10.55           O
ATOM   2690  CB  VAL A 187      32.346  14.400  24.938  1.00  9.43           C
ATOM   2691  CG1 VAL A 187      31.464  13.318  25.530  1.00 10.17           C
ATOM   2692  CG2 VAL A 187      32.095  14.509  23.453  1.00 10.91           C
ATOM   2693  H   VAL A 187      30.436  16.564  24.921  1.00 10.26           H
ATOM   2694  HA  VAL A 187      32.370  15.615  26.607  1.00 10.11           H
ATOM   2695  HB  VAL A 187      33.281  14.135  25.069  1.00 11.31           H
ATOM   2696 1HG1 VAL A 187      31.628  13.253  26.474  1.00 15.25           H
ATOM   2697 2HG1 VAL A 187      30.542  13.539  25.379  1.00 15.25           H
ATOM   2698 3HG1 VAL A 187      31.665  12.478  25.111  1.00 15.25           H
ATOM   2699 1HG2 VAL A 187      32.667  15.185  23.081  1.00 16.37           H
ATOM   2700 2HG2 VAL A 187      32.282  13.665  23.034  1.00 16.37           H
ATOM   2701 3HG2 VAL A 187      31.178  14.746  23.300  1.00 16.37           H
ATOM   2702  N   ILE A 188      34.280  16.833  25.422  1.00  9.62           N
ATOM   2703  CA  ILE A 188      35.274  17.808  24.942  1.00  9.42           C
ATOM   2704  C   ILE A 188      36.390  17.000  24.240  1.00  8.69           C
ATOM   2705  O   ILE A 188      37.128  16.264  24.898  1.00  9.64           O
ATOM   2706  CB  ILE A 188      35.881  18.693  26.022  1.00 11.30           C
ATOM   2707  CG1 ILE A 188      34.949  19.239  27.047  1.00 12.78           C
ATOM   2708  CG2 ILE A 188      36.684  19.809  25.363  1.00 12.58           C
ATOM   2709  CD1 ILE A 188      34.835  18.453  28.326  1.00 13.75           C
ATOM   2710  H   ILE A 188      34.552  16.201  25.938  1.00 11.54           H
ATOM   2711  HA  ILE A 188      34.845  18.385  24.276  1.00 11.31           H
ATOM   2712  HB  ILE A 188      36.526  18.135  26.505  1.00 13.56           H
ATOM   2713 1HG1 ILE A 188      35.235  20.139  27.268  1.00 15.34           H
ATOM   2714 2HG1 ILE A 188      34.066  19.304  26.651  1.00 15.34           H
ATOM   2715 1HG2 ILE A 188      37.290  19.431  24.722  1.00 18.88           H
ATOM   2716 2HG2 ILE A 188      36.086  20.415  24.920  1.00 18.88           H
ATOM   2717 3HG2 ILE A 188      37.182  20.283  26.033  1.00 18.88           H
ATOM   2718 1HD1 ILE A 188      34.541  17.561  28.128  1.00 20.62           H
ATOM   2719 2HD1 ILE A 188      35.692  18.419  28.758  1.00 20.62           H
ATOM   2720 3HD1 ILE A 188      34.200  18.878  28.907  1.00 20.62           H
ATOM   2721  N   ILE A 189      36.449  17.097  22.920  1.00  8.91           N
ATOM   2722  CA  ILE A 189      37.418  16.333  22.112  1.00  9.50           C
ATOM   2723  C   ILE A 189      38.060  17.272  21.131  1.00 10.06           C
ATOM   2724  O   ILE A 189      37.368  18.055  20.466  1.00  9.84           O
ATOM   2725  CB  ILE A 189      36.707  15.168  21.380  1.00 10.46           C
ATOM   2726  CG1 ILE A 189      36.119  14.130  22.349  1.00 11.47           C
ATOM   2727  CG2 ILE A 189      37.631  14.514  20.377  1.00 12.36           C
ATOM   2728  CD1 ILE A 189      37.065  13.385  23.218  1.00 12.52           C
ATOM   2729  H   ILE A 189      35.902  17.625  22.519  1.00 10.69           H
ATOM   2730  HA  ILE A 189      38.109  15.967  22.703  1.00 11.40           H
ATOM   2731  HB  ILE A 189      35.959  15.553  20.878  1.00 12.55           H
ATOM   2732 1HG1 ILE A 189      35.483  14.585  22.923  1.00 13.76           H
ATOM   2733 2HG1 ILE A 189      35.622  13.483  21.826  1.00 13.76           H
ATOM   2734 1HG2 ILE A 189      37.992  15.183  19.792  1.00 18.54           H
ATOM   2735 2HG2 ILE A 189      38.347  14.074  20.841  1.00 18.54           H
ATOM   2736 3HG2 ILE A 189      37.140  13.870  19.862  1.00 18.54           H
ATOM   2737 1HD1 ILE A 189      37.556  14.005  23.762  1.00 18.78           H
ATOM   2738 2HD1 ILE A 189      36.575  12.782  23.782  1.00 18.78           H
ATOM   2739 3HD1 ILE A 189      37.676  12.885  22.671  1.00 18.78           H
ATOM   2740  N   GLY A 190      39.381  17.242  20.985  1.00 12.32           N
ATOM   2741  CA  GLY A 190      40.035  18.096  19.997  1.00 12.73           C
ATOM   2742  C   GLY A 190      39.798  19.553  20.224  1.00 12.88           C
ATOM   2743  O   GLY A 190      39.675  20.322  19.275  1.00 13.39           O
ATOM   2744  H   GLY A 190      39.853  16.717  21.475  1.00 14.78           H
ATOM   2745 1HA  GLY A 190      39.712  17.859  19.113  1.00 15.27           H
ATOM   2746 2HA  GLY A 190      40.990  17.926  20.018  1.00 15.27           H
ATOM   2747  N   ASN A 191      39.749  19.956  21.501  1.00 13.57           N
ATOM   2748  CA  ASN A 191      39.545  21.365  21.887  1.00 15.33           C
ATOM   2749  C   ASN A 191      38.199  21.923  21.448  1.00 12.75           C
ATOM   2750  O   ASN A 191      38.016  23.151  21.304  1.00 16.63           O
ATOM   2751  CB  ASN A 191      40.722  22.207  21.314  1.00 18.77           C
ATOM   2752  CG  ASN A 191      42.061  21.773  21.867  1.00 25.60           C
ATOM   2753  ND2 ASN A 191      43.054  21.637  20.970  1.00 45.81           N
ATOM   2754  OD1 ASN A 191      42.181  21.505  23.066  1.00 34.06           O
ATOM   2755  H   ASN A 191      39.840  19.368  22.121  1.00 16.28           H
ATOM   2756  HA  ASN A 191      39.587  21.417  22.865  1.00 18.40           H
ATOM   2757 1HB  ASN A 191      40.734  22.121  20.348  1.00 22.53           H
ATOM   2758 2HB  ASN A 191      40.578  23.142  21.528  1.00 22.53           H
ATOM   2759 1HD2 ASN A 191      42.918  21.837  20.144  1.00 54.97           H
ATOM   2760 2HD2 ASN A 191      43.824  21.349  21.221  1.00 54.97           H
ATOM   2761  N   ARG A 192      37.202  21.056  21.249  1.00 12.43           N
ATOM   2762  CA  ARG A 192      35.851  21.459  20.847  1.00 11.55           C
ATOM   2763  C   ARG A 192      34.833  20.776  21.759  1.00  9.56           C
ATOM   2764  O   ARG A 192      34.990  19.594  22.092  1.00 10.53           O
ATOM   2765  CB  ARG A 192      35.565  21.070  19.400  1.00 13.43           C
ATOM   2766  CG  ARG A 192      34.190  21.298  18.849  1.00 15.35           C
ATOM   2767  CD  ARG A 192      34.126  21.186  17.324  1.00 19.56           C
ATOM   2768  NE  ARG A 192      32.809  21.397  16.803  1.00 20.97           N
ATOM   2769  CZ  ARG A 192      32.391  21.760  15.601  1.00 22.27           C
ATOM   2770  NH1 ARG A 192      33.242  22.000  14.629  1.00 33.06           N
ATOM   2771  NH2 ARG A 192      31.075  21.863  15.452  1.00 36.52           N
ATOM   2772  H   ARG A 192      37.360  20.218  21.362  1.00 14.92           H
ATOM   2773  HA  ARG A 192      35.765  22.431  20.941  1.00 13.86           H
ATOM   2774 1HB  ARG A 192      36.191  21.552  18.837  1.00 16.12           H
ATOM   2775 2HB  ARG A 192      35.766  20.125  19.305  1.00 16.12           H
ATOM   2776 1HG  ARG A 192      33.583  20.649  19.238  1.00 18.42           H
ATOM   2777 2HG  ARG A 192      33.888  22.181  19.113  1.00 18.42           H
ATOM   2778 1HD  ARG A 192      34.728  21.839  16.934  1.00 23.47           H
ATOM   2779 2HD  ARG A 192      34.433  20.305  17.059  1.00 23.47           H
ATOM   2780  HE  ARG A 192      32.178  21.264  17.372  1.00 25.17           H
ATOM   2781 1HH1 ARG A 192      34.087  21.922  14.769  1.00 39.67           H
ATOM   2782 2HH1 ARG A 192      32.954  22.235  13.854  1.00 39.67           H
ATOM   2783 1HH2 ARG A 192      30.552  21.697  16.114  1.00 43.83           H
ATOM   2784 2HH2 ARG A 192      30.745  22.097  14.692  1.00 43.83           H
ATOM   2785  N   ILE A 193      33.785  21.495  22.145  1.00 10.00           N
ATOM   2786  CA  ILE A 193      32.668  20.970  22.944  1.00  9.50           C
ATOM   2787  C   ILE A 193      31.581  20.409  22.042  1.00 10.04           C
ATOM   2788  O   ILE A 193      31.163  21.075  21.089  1.00 11.69           O
ATOM   2789  CB  ILE A 193      32.072  22.048  23.860  1.00 10.69           C
ATOM   2790  CG1 ILE A 193      33.126  22.602  24.788  1.00 11.61           C
ATOM   2791  CG2 ILE A 193      30.880  21.446  24.635  1.00 12.70           C
ATOM   2792  CD1 ILE A 193      32.732  23.942  25.437  1.00 15.69           C
ATOM   2793  H   ILE A 193      33.758  22.323  21.912  1.00 12.00           H
ATOM   2794  HA  ILE A 193      33.008  20.242  23.506  1.00 11.40           H
ATOM   2795  HB  ILE A 193      31.739  22.779  23.300  1.00 12.83           H
ATOM   2796 1HG1 ILE A 193      33.300  21.953  25.488  1.00 13.93           H
ATOM   2797 2HG1 ILE A 193      33.949  22.725  24.289  1.00 13.93           H
ATOM   2798 1HG2 ILE A 193      30.229  21.115  24.013  1.00 19.05           H
ATOM   2799 2HG2 ILE A 193      31.190  20.724  25.188  1.00 19.05           H
ATOM   2800 3HG2 ILE A 193      30.482  22.123  25.186  1.00 19.05           H
ATOM   2801 1HD1 ILE A 193      31.928  23.826  25.948  1.00 23.54           H
ATOM   2802 2HD1 ILE A 193      33.439  24.238  26.015  1.00 23.54           H
ATOM   2803 3HD1 ILE A 193      32.584  24.598  24.752  1.00 23.54           H
ATOM   2804  N   TYR A 194      31.116  19.214  22.354  1.00  8.83           N
ATOM   2805  CA  TYR A 194      30.005  18.558  21.684  1.00  9.24           C
ATOM   2806  C   TYR A 194      28.899  18.350  22.731  1.00  8.72           C
ATOM   2807  O   TYR A 194      29.008  17.469  23.606  1.00 10.62           O
ATOM   2808  CB  TYR A 194      30.433  17.222  21.062  1.00  8.99           C
ATOM   2809  CG  TYR A 194      31.510  17.387  20.027  1.00  8.66           C
ATOM   2810  CD1 TYR A 194      32.866  17.508  20.324  1.00  8.83           C
ATOM   2811  CD2 TYR A 194      31.165  17.417  18.655  1.00  9.64           C
ATOM   2812  CE1 TYR A 194      33.840  17.660  19.351  1.00  8.80           C
ATOM   2813  CE2 TYR A 194      32.112  17.568  17.665  1.00  9.71           C
ATOM   2814  CZ  TYR A 194      33.451  17.684  18.020  1.00  8.92           C
ATOM   2815  OH  TYR A 194      34.362  17.812  16.982  1.00 10.20           O
ATOM   2816  H   TYR A 194      31.498  18.793  23.000  1.00 10.59           H
ATOM   2817  HA  TYR A 194      29.667  19.145  20.976  1.00 11.08           H
ATOM   2818 1HB  TYR A 194      30.755  16.634  21.764  1.00 10.79           H
ATOM   2819 2HB  TYR A 194      29.662  16.800  20.653  1.00 10.79           H
ATOM   2820  HD1 TYR A 194      33.130  17.485  21.216  1.00 10.59           H
ATOM   2821  HD2 TYR A 194      30.271  17.331  18.413  1.00 11.57           H
ATOM   2822  HE1 TYR A 194      34.736  17.744  19.585  1.00 10.55           H
ATOM   2823  HE2 TYR A 194      31.858  17.593  16.771  1.00 11.65           H
ATOM   2824  HH  TYR A 194      35.120  17.872  17.289  1.00 15.30           H
ATOM   2825  N   TYR A 195      27.837  19.143  22.662  1.00  9.27           N
ATOM   2826  CA  TYR A 195      26.684  18.998  23.561  1.00  8.65           C
ATOM   2827  C   TYR A 195      25.685  17.994  22.977  1.00  8.48           C
ATOM   2828  O   TYR A 195      25.260  18.091  21.828  1.00 10.03           O
ATOM   2829  CB  TYR A 195      26.014  20.325  23.901  1.00  9.50           C
ATOM   2830  CG  TYR A 195      26.691  21.042  25.049  1.00  9.54           C
ATOM   2831  CD1 TYR A 195      26.718  20.459  26.321  1.00 10.47           C
ATOM   2832  CD2 TYR A 195      27.310  22.278  24.907  1.00 10.56           C
ATOM   2833  CE1 TYR A 195      27.321  21.096  27.389  1.00 11.15           C
ATOM   2834  CE2 TYR A 195      27.906  22.922  25.955  1.00 10.84           C
ATOM   2835  CZ  TYR A 195      27.928  22.324  27.206  1.00 11.52           C
ATOM   2836  OH  TYR A 195      28.531  22.906  28.316  1.00 14.51           O
ATOM   2837  H   TYR A 195      27.824  19.766  22.069  1.00 11.12           H
ATOM   2838  HA  TYR A 195      27.018  18.619  24.401  1.00 10.37           H
ATOM   2839 1HB  TYR A 195      26.028  20.897  23.118  1.00 11.40           H
ATOM   2840 2HB  TYR A 195      25.086  20.161  24.132  1.00 11.40           H
ATOM   2841  HD1 TYR A 195      26.322  19.627  26.451  1.00 12.56           H
ATOM   2842  HD2 TYR A 195      27.318  22.682  24.069  1.00 12.67           H
ATOM   2843  HE1 TYR A 195      27.318  20.699  28.230  1.00 13.38           H
ATOM   2844  HE2 TYR A 195      28.296  23.757  25.829  1.00 13.01           H
ATOM   2845  N   GLN A 196      25.337  17.031  23.832  1.00  8.24           N
ATOM   2846  CA  GLN A 196      24.486  15.880  23.464  1.00  8.16           C
ATOM   2847  C   GLN A 196      23.070  15.970  23.974  1.00  7.75           C
ATOM   2848  O   GLN A 196      22.105  15.596  23.268  1.00  7.95           O
ATOM   2849  CB  GLN A 196      25.160  14.589  24.036  1.00  9.43           C
ATOM   2850  CG  GLN A 196      26.569  14.374  23.568  1.00 10.13           C
ATOM   2851  CD  GLN A 196      27.292  13.137  24.080  1.00  9.14           C
ATOM   2852  NE2 GLN A 196      27.073  12.773  25.352  1.00  8.99           N
ATOM   2853  OE1 GLN A 196      28.095  12.522  23.359  1.00 10.79           O
ATOM   2854  H   GLN A 196      25.624  17.083  24.641  1.00  9.89           H
ATOM   2855  HA  GLN A 196      24.461  15.811  22.487  1.00  9.80           H
ATOM   2856 1HB  GLN A 196      25.158  14.639  25.005  1.00 11.31           H
ATOM   2857 2HB  GLN A 196      24.627  13.820  23.781  1.00 11.31           H
ATOM   2858 1HG  GLN A 196      26.561  14.337  22.599  1.00 12.16           H
ATOM   2859 2HG  GLN A 196      27.091  15.152  23.821  1.00 12.16           H
ATOM   2860 1HE2 GLN A 196      26.513  13.212  25.834  1.00 10.79           H
ATOM   2861 2HE2 GLN A 196      27.494  12.100  25.685  1.00 10.79           H
ATOM   2862  N   ASN A 197      22.892  16.370  25.232  1.00  8.27           N
ATOM   2863  CA  ASN A 197      21.638  16.303  25.950  1.00  8.20           C
ATOM   2864  C   ASN A 197      21.420  17.592  26.757  1.00  8.47           C
ATOM   2865  O   ASN A 197      22.414  18.195  27.180  1.00  9.51           O
ATOM   2866  CB  ASN A 197      21.635  15.165  27.000  1.00  8.59           C
ATOM   2867  CG  ASN A 197      21.618  13.784  26.403  1.00  8.54           C
ATOM   2868  ND2 ASN A 197      22.594  12.975  26.756  1.00  9.72           N
ATOM   2869  OD1 ASN A 197      20.697  13.446  25.676  1.00  9.20           O
ATOM   2870  H   ASN A 197      23.572  16.691  25.649  1.00  9.93           H
ATOM   2871  HA  ASN A 197      20.899  16.176  25.318  1.00  9.84           H
ATOM   2872 1HB  ASN A 197      22.423  15.254  27.559  1.00 10.31           H
ATOM   2873 2HB  ASN A 197      20.857  15.268  27.570  1.00 10.31           H
ATOM   2874 1HD2 ASN A 197      23.222  13.259  27.271  1.00 11.66           H
ATOM   2875 2HD2 ASN A 197      22.605  12.164  26.472  1.00 11.66           H
ATOM   2876  N   ARG A 198      20.147  17.906  27.023  1.00  8.51           N
ATOM   2877  CA  ARG A 198      19.747  18.781  28.105  1.00  8.73           C
ATOM   2878  C   ARG A 198      18.966  17.945  29.110  1.00  8.24           C
ATOM   2879  O   ARG A 198      18.108  17.151  28.754  1.00  9.37           O
ATOM   2880  CB  ARG A 198      18.868  19.962  27.625  1.00 10.44           C
ATOM   2881  CG  ARG A 198      19.656  20.912  26.745  1.00 13.68           C
ATOM   2882  CD  ARG A 198      18.830  22.110  26.333  1.00 18.42           C
ATOM   2883  NE  ARG A 198      19.577  23.227  25.942  1.00 27.20           N
ATOM   2884  CZ  ARG A 198      20.211  24.222  26.481  1.00 23.71           C
ATOM   2885  NH1 ARG A 198      20.305  24.578  27.757  1.00 29.11           N
ATOM   2886  NH2 ARG A 198      20.810  25.021  25.593  1.00 26.77           N
ATOM   2887  H   ARG A 198      19.533  17.569  26.524  1.00 10.21           H
ATOM   2888  HA  ARG A 198      20.549  19.137  28.542  1.00 10.48           H
ATOM   2889 1HB  ARG A 198      18.110  19.617  27.128  1.00 12.52           H
ATOM   2890 2HB  ARG A 198      18.527  20.444  28.395  1.00 12.52           H
ATOM   2891 1HG  ARG A 198      20.442  21.216  27.226  1.00 16.42           H
ATOM   2892 2HG  ARG A 198      19.955  20.441  25.952  1.00 16.42           H
ATOM   2893 1HD  ARG A 198      18.254  21.850  25.597  1.00 22.10           H
ATOM   2894 2HD  ARG A 198      18.260  22.363  27.076  1.00 22.10           H
ATOM   2895  HE  ARG A 198      19.633  23.264  25.085  1.00 32.64           H
ATOM   2896 1HH1 ARG A 198      19.907  24.116  28.362  1.00 34.93           H
ATOM   2897 2HH1 ARG A 198      20.765  25.270  27.977  1.00 34.93           H
ATOM   2898 1HH2 ARG A 198      20.752  24.850  24.752  1.00 32.12           H
ATOM   2899 2HH2 ARG A 198      21.254  25.707  25.862  1.00 32.12           H
ATOM   2900  N   ILE A 199      19.252  18.114  30.420  1.00  9.29           N
ATOM   2901  CA  ILE A 199      18.521  17.324  31.408  1.00  9.03           C
ATOM   2902  C   ILE A 199      17.058  17.771  31.451  1.00  9.13           C
ATOM   2903  O   ILE A 199      16.713  18.966  31.408  1.00 11.20           O
ATOM   2904  CB AILE A 199      19.244  17.571  32.771  0.57  9.94           C
ATOM   2905  CB BILE A 199      19.007  17.222  32.846  0.43  9.25           C
ATOM   2906  CG1AILE A 199      18.578  16.672  33.812  0.57  8.34           C
ATOM   2907  CG2AILE A 199      19.338  19.035  33.277  0.57 11.52           C
ATOM   2908  CG1BILE A 199      18.797  18.518  33.652  0.43 11.40           C
ATOM   2909  CG2BILE A 199      20.416  16.757  32.746  0.43  9.30           C
ATOM   2910  CD1AILE A 199      19.312  16.515  35.137  0.57  8.85           C
ATOM   2911  CD1BILE A 199      19.236  18.242  35.080  0.43 11.49           C
ATOM   2912  H   ILE A 199      19.854  18.676  30.668  1.00 11.14           H
ATOM   2913  N   ASP A 200      16.152  16.802  31.601  1.00  9.57           N
ATOM   2914  CA  ASP A 200      14.713  17.044  31.676  1.00  9.99           C
ATOM   2915  C   ASP A 200      14.260  17.069  33.131  1.00 10.08           C
ATOM   2916  O   ASP A 200      13.410  16.270  33.579  1.00 12.24           O
ATOM   2917  CB  ASP A 200      13.964  16.051  30.848  1.00 10.72           C
ATOM   2918  CG  ASP A 200      12.542  16.425  30.522  1.00 12.04           C
ATOM   2919  OD1 ASP A 200      12.065  17.499  30.962  1.00 18.14           O
ATOM   2920  OD2 ASP A 200      11.891  15.694  29.807  1.00 15.01           O
ATOM   2921  H   ASP A 200      16.431  15.990  31.656  1.00 11.49           H
ATOM   2922  HA  ASP A 200      14.543  17.932  31.298  1.00 11.99           H
ATOM   2923 1HB  ASP A 200      14.445  15.919  30.016  1.00 12.87           H
ATOM   2924 2HB  ASP A 200      13.957  15.202  31.318  1.00 12.87           H
ATOM   2925  N   LYS A 201      14.824  17.962  33.921  1.00 10.39           N
ATOM   2926  CA  LYS A 201      14.536  18.137  35.327  1.00  9.82           C
ATOM   2927  C   LYS A 201      14.662  19.623  35.679  1.00 10.04           C
ATOM   2928  O   LYS A 201      15.344  20.376  34.942  1.00 11.76           O
ATOM   2929  CB  LYS A 201      15.512  17.361  36.240  1.00 10.17           C
ATOM   2930  CG  LYS A 201      15.473  15.841  36.067  1.00 10.28           C
ATOM   2931  CD  LYS A 201      14.180  15.210  36.530  1.00 10.81           C
ATOM   2932  CE  LYS A 201      14.160  13.740  36.290  1.00 12.89           C
ATOM   2933  NZ  LYS A 201      12.953  13.058  36.805  1.00 15.05           N
ATOM   2934  H   LYS A 201      15.412  18.483  33.571  1.00 12.47           H
ATOM   2935  HA  LYS A 201      13.620  17.839  35.508  1.00 11.78           H
ATOM   2936 1HB  LYS A 201      16.414  17.670  36.063  1.00 12.21           H
ATOM   2937 2HB  LYS A 201      15.306  17.573  37.164  1.00 12.21           H
ATOM   2938 1HG  LYS A 201      15.606  15.630  35.130  1.00 12.33           H
ATOM   2939 2HG  LYS A 201      16.208  15.450  36.565  1.00 12.33           H
ATOM   2940 1HD  LYS A 201      14.063  15.380  37.478  1.00 12.97           H
ATOM   2941 2HD  LYS A 201      13.438  15.620  36.059  1.00 12.97           H
ATOM   2942 1HE  LYS A 201      14.225  13.580  35.336  1.00 15.47           H
ATOM   2943 2HE  LYS A 201      14.942  13.346  36.708  1.00 15.47           H
ATOM   2944 1HZ  LYS A 201      12.883  13.200  37.681  1.00 22.57           H
ATOM   2945 2HZ  LYS A 201      12.232  13.380  36.394  1.00 22.57           H
ATOM   2946 3HZ  LYS A 201      13.017  12.184  36.650  1.00 22.57           H
ATOM   2947  N   LEU A 202      14.041  20.049  36.755  1.00  9.81           N
ATOM   2948  CA  LEU A 202      14.146  21.399  37.264  1.00 10.57           C
ATOM   2949  C   LEU A 202      15.521  21.618  37.917  1.00  9.98           C
ATOM   2950  O   LEU A 202      16.020  20.726  38.628  1.00 10.56           O
ATOM   2951  CB  LEU A 202      13.037  21.697  38.294  1.00 12.15           C
ATOM   2952  CG  LEU A 202      11.601  21.615  37.785  1.00 14.13           C
ATOM   2953  CD1 LEU A 202      10.587  21.738  38.911  1.00 19.40           C
ATOM   2954  CD2 LEU A 202      11.351  22.701  36.761  1.00 20.29           C
ATOM   2955  H   LEU A 202      13.544  19.492  37.183  1.00 11.78           H
ATOM   2956  HA  LEU A 202      14.053  22.023  36.515  1.00 12.68           H
ATOM   2957 1HB  LEU A 202      13.134  21.075  39.032  1.00 14.58           H
ATOM   2958 2HB  LEU A 202      13.183  22.589  38.647  1.00 14.58           H
ATOM   2959  HG  LEU A 202      11.476  20.746  37.350  1.00 16.95           H
ATOM   2960 1HD1 LEU A 202      10.737  21.041  39.553  1.00 29.10           H
ATOM   2961 2HD1 LEU A 202      10.685  22.593  39.337  1.00 29.10           H
ATOM   2962 3HD1 LEU A 202       9.700  21.659  38.553  1.00 29.10           H
ATOM   2963 1HD2 LEU A 202      12.005  22.636  36.060  1.00 30.43           H
ATOM   2964 2HD2 LEU A 202      10.472  22.595  36.389  1.00 30.43           H
ATOM   2965 3HD2 LEU A 202      11.419  23.561  37.183  1.00 30.43           H
ATOM   2966  N   HIS A 203      16.074  22.829  37.812  1.00  9.97           N
ATOM   2967  CA  HIS A 203      17.348  23.138  38.411  1.00 10.20           C
ATOM   2968  C   HIS A 203      17.489  24.678  38.414  1.00  9.92           C
ATOM   2969  O   HIS A 203      16.734  25.392  37.770  1.00 10.66           O
ATOM   2970  CB  HIS A 203      18.527  22.474  37.670  1.00 10.06           C
ATOM   2971  CG  HIS A 203      18.621  22.795  36.239  1.00  9.69           C
ATOM   2972  CD2 HIS A 203      18.313  22.015  35.169  1.00 11.30           C
ATOM   2973  ND1 HIS A 203      19.070  24.022  35.750  1.00 10.29           N
ATOM   2974  CE1 HIS A 203      19.014  23.937  34.433  1.00 11.08           C
ATOM   2975  NE2 HIS A 203      18.569  22.769  34.045  1.00 12.04           N
ATOM   2976  H   HIS A 203      15.658  23.442  37.374  1.00 11.97           H
ATOM   2977  HA  HIS A 203      17.342  22.822  39.339  1.00 12.24           H
ATOM   2978 1HB  HIS A 203      19.353  22.744  38.101  1.00 12.07           H
ATOM   2979 2HB  HIS A 203      18.448  21.512  37.765  1.00 12.07           H
ATOM   2980  HD2 HIS A 203      17.992  21.142  35.192  1.00 13.56           H
ATOM   2981  HE1 HIS A 203      19.259  24.623  33.854  1.00 13.29           H
ATOM   2982  HE2 HIS A 203      18.457  22.516  33.230  1.00 14.45           H
ATOM   2983  N   THR A 204      18.542  25.120  39.109  1.00  9.80           N
ATOM   2984  CA  THR A 204      19.057  26.498  39.112  1.00 10.58           C
ATOM   2985  C   THR A 204      17.950  27.527  39.093  1.00 10.59           C
ATOM   2986  O   THR A 204      17.218  27.678  40.072  1.00 11.89           O
ATOM   2987  CB  THR A 204      20.158  26.728  38.010  1.00 10.78           C
ATOM   2988  CG2 THR A 204      21.387  25.833  38.272  1.00 11.29           C
ATOM   2989  OG1 THR A 204      19.632  26.524  36.691  1.00 11.75           O
ATOM   2990  H   THR A 204      18.955  24.547  39.599  1.00 11.76           H
ATOM   2991  HA  THR A 204      19.512  26.611  39.973  1.00 12.69           H
ATOM   2992  HB  THR A 204      20.451  27.661  38.072  1.00 12.93           H
ATOM   2993 1HG2 THR A 204      21.120  24.911  38.260  1.00 16.93           H
ATOM   2994 2HG2 THR A 204      22.045  25.985  37.590  1.00 16.93           H
ATOM   2995 3HG2 THR A 204      21.761  26.047  39.131  1.00 16.93           H
ATOM   2996  N   THR A 205      17.768  28.274  38.021  1.00 11.79           N
ATOM   2997  CA  THR A 205      16.803  29.393  37.962  1.00 13.30           C
ATOM   2998  C   THR A 205      15.365  28.946  37.966  1.00 13.38           C
ATOM   2999  O   THR A 205      14.436  29.784  38.136  1.00 18.67           O
ATOM   3000  CB  THR A 205      17.088  30.226  36.697  1.00 14.72           C
ATOM   3001  CG2 THR A 205      18.471  30.836  36.752  1.00 19.96           C
ATOM   3002  OG1 THR A 205      17.011  29.348  35.571  1.00 18.36           O
ATOM   3003  H   THR A 205      18.235  28.101  37.319  1.00 14.15           H
ATOM   3004  HA  THR A 205      16.948  29.965  38.745  1.00 15.96           H
ATOM   3005  HB  THR A 205      16.418  30.935  36.609  1.00 17.67           H
ATOM   3006 1HG2 THR A 205      19.126  30.138  36.819  1.00 29.94           H
ATOM   3007 2HG2 THR A 205      18.627  31.346  35.953  1.00 29.94           H
ATOM   3008 3HG2 THR A 205      18.536  31.411  37.517  1.00 29.94           H
ATOM   3009  N   ARG A 206      15.041  27.687  37.846  1.00 13.15           N
ATOM   3010  CA  ARG A 206      13.656  27.167  37.923  1.00 14.39           C
ATOM   3011  C   ARG A 206      13.434  26.355  39.189  1.00 15.17           C
ATOM   3012  O   ARG A 206      12.360  25.745  39.393  1.00 24.79           O
ATOM   3013  CB  ARG A 206      13.267  26.388  36.648  1.00 16.39           C
ATOM   3014  CG  ARG A 206      13.136  27.331  35.449  1.00 20.24           C
ATOM   3015  CD  ARG A 206      12.652  26.692  34.172  1.00 31.84           C
ATOM   3016  NE  ARG A 206      12.753  27.390  32.886  1.00 38.70           N
ATOM   3017  CZ  ARG A 206      12.149  28.526  32.555  1.00 53.83           C
ATOM   3018  NH1 ARG A 206      11.351  29.188  33.396  1.00 77.68           N
ATOM   3019  NH2 ARG A 206      12.313  29.062  31.356  1.00 66.42           N
ATOM   3020  H   ARG A 206      15.675  27.120  37.714  1.00 15.78           H
ATOM   3021  HA  ARG A 206      13.062  27.945  37.975  1.00 17.27           H
ATOM   3022 1HB  ARG A 206      13.943  25.718  36.460  1.00 19.67           H
ATOM   3023 2HB  ARG A 206      12.424  25.931  36.794  1.00 19.67           H
ATOM   3024 1HG  ARG A 206      12.523  28.045  35.686  1.00 24.29           H
ATOM   3025 2HG  ARG A 206      14.002  27.735  35.280  1.00 24.29           H
ATOM   3026 1HD  ARG A 206      13.128  25.852  34.077  1.00 38.20           H
ATOM   3027 2HD  ARG A 206      11.717  26.471  34.302  1.00 38.20           H
ATOM   3028  HE  ARG A 206      13.253  27.029  32.287  1.00 46.44           H
ATOM   3029 1HH1 ARG A 206      11.211  28.882  34.188  1.00 93.22           H
ATOM   3030 2HH1 ARG A 206      10.977  29.922  33.147  1.00 93.22           H
ATOM   3031 1HH2 ARG A 206      12.818  28.675  30.777  1.00 79.71           H
ATOM   3032 2HH2 ARG A 206      11.915  29.798  31.156  1.00 79.71           H
ATOM   3033  N   SER A 207      14.398  26.384  40.123  1.00 13.12           N
ATOM   3034  CA  SER A 207      14.289  25.640  41.369  1.00 13.04           C
ATOM   3035  C   SER A 207      13.683  26.488  42.483  1.00 13.12           C
ATOM   3036  O   SER A 207      14.002  27.667  42.634  1.00 15.54           O
ATOM   3037  CB  SER A 207      15.697  25.185  41.765  1.00 15.14           C
ATOM   3038  OG  SER A 207      15.627  24.626  43.076  1.00 12.48           O
ATOM   3039  H   SER A 207      15.102  26.858  39.981  1.00 15.75           H
ATOM   3040  HA  SER A 207      13.725  24.852  41.224  1.00 15.65           H
ATOM   3041 1HB  SER A 207      16.021  24.521  41.137  1.00 18.17           H
ATOM   3042 2HB  SER A 207      16.306  25.940  41.756  1.00 18.17           H
ATOM   3043  N   VAL A 208      12.836  25.875  43.300  1.00 12.92           N
ATOM   3044  CA  VAL A 208      12.237  26.551  44.453  1.00 14.11           C
ATOM   3045  C   VAL A 208      13.176  26.631  45.644  1.00 13.93           C
ATOM   3046  O   VAL A 208      12.890  27.345  46.612  1.00 17.17           O
ATOM   3047  CB AVAL A 208      10.923  25.890  44.949  0.59 14.74           C
ATOM   3048  CB BVAL A 208      10.964  25.756  44.834  0.41 15.54           C
ATOM   3049  CG1AVAL A 208       9.861  26.030  43.879  0.59 16.18           C
ATOM   3050  CG2AVAL A 208      11.150  24.426  45.344  0.59 14.53           C
ATOM   3051  CG1BVAL A 208      11.321  24.500  45.638  0.41 14.91           C
ATOM   3052  CG2BVAL A 208      10.000  26.632  45.590  0.41 17.86           C
ATOM   3053  H   VAL A 208      12.632  25.053  43.148  1.00 15.50           H
ATOM   3054  N   PHE A 209      14.291  25.921  45.627  1.00 13.33           N
ATOM   3055  CA  PHE A 209      15.185  25.845  46.795  1.00 13.64           C
ATOM   3056  C   PHE A 209      16.076  27.073  46.838  1.00 16.12           C
ATOM   3057  O   PHE A 209      16.710  27.497  45.883  1.00 26.60           O
ATOM   3058  CB  PHE A 209      16.016  24.559  46.792  1.00 13.22           C
ATOM   3059  CG  PHE A 209      15.081  23.352  46.771  1.00 12.09           C
ATOM   3060  CD1 PHE A 209      14.290  23.032  47.869  1.00 12.71           C
ATOM   3061  CD2 PHE A 209      14.996  22.565  45.633  1.00 11.91           C
ATOM   3062  CE1 PHE A 209      13.398  21.985  47.782  1.00 13.34           C
ATOM   3063  CE2 PHE A 209      14.104  21.507  45.541  1.00 12.09           C
ATOM   3064  CZ  PHE A 209      13.298  21.238  46.617  1.00 12.56           C
ATOM   3065  H   PHE A 209      14.501  25.492  44.912  1.00 15.99           H
ATOM   3066  HA  PHE A 209      14.629  25.845  47.603  1.00 16.37           H
ATOM   3067 1HB  PHE A 209      16.592  24.542  46.012  1.00 15.86           H
ATOM   3068 2HB  PHE A 209      16.575  24.528  47.584  1.00 15.86           H
ATOM   3069  HD1 PHE A 209      14.363  23.521  48.657  1.00 15.25           H
ATOM   3070  HD2 PHE A 209      15.552  22.752  44.911  1.00 14.29           H
ATOM   3071  HE1 PHE A 209      12.859  21.777  48.511  1.00 16.01           H
ATOM   3072  HE2 PHE A 209      14.054  20.992  44.768  1.00 14.50           H
ATOM   3073  HZ  PHE A 209      12.678  20.547  46.565  1.00 15.07           H
ATOM   3074  N   ASP A 210      15.992  27.813  47.871  1.00 23.43           N
ATOM   3075  CA  ASP A 210      16.779  29.030  48.061  1.00 21.30           C
ATOM   3076  C   ASP A 210      17.265  28.943  49.503  1.00 20.16           C
ATOM   3077  O   ASP A 210      16.511  28.810  50.462  1.00 23.73           O
ATOM   3078  CB  ASP A 210      15.991  30.280  47.733  1.00 25.78           C
ATOM   3079  CG  ASP A 210      16.891  31.498  47.705  1.00 26.96           C
ATOM   3080  OD1 ASP A 210      18.147  31.436  47.804  1.00 19.69           O
ATOM   3081  OD2 ASP A 210      16.366  32.602  47.544  1.00 33.83           O
ATOM   3082  H   ASP A 210      15.443  27.583  48.491  1.00 28.12           H
ATOM   3083  HA  ASP A 210      17.558  28.991  47.469  1.00 25.56           H
ATOM   3084 1HB  ASP A 210      15.563  30.174  46.869  1.00 30.94           H
ATOM   3085 2HB  ASP A 210      15.296  30.407  48.398  1.00 30.94           H
ATOM   3086  N   VAL A 211      18.580  29.001  49.582  1.00 17.99           N
ATOM   3087  CA  VAL A 211      19.203  28.869  50.907  1.00 18.26           C
ATOM   3088  C   VAL A 211      20.053  30.111  51.212  1.00 15.41           C
ATOM   3089  O   VAL A 211      20.859  30.084  52.133  1.00 16.34           O
ATOM   3090  CB  VAL A 211      20.020  27.601  50.984  1.00 21.58           C
ATOM   3091  CG1 VAL A 211      19.089  26.371  50.867  1.00 26.22           C
ATOM   3092  CG2 VAL A 211      21.097  27.572  49.914  1.00 23.73           C
ATOM   3093  H   VAL A 211      19.060  29.112  48.877  1.00 21.59           H
ATOM   3094  HA  VAL A 211      18.490  28.815  51.577  1.00 21.92           H
ATOM   3095  HB  VAL A 211      20.458  27.572  51.860  1.00 25.90           H
ATOM   3096 1HG1 VAL A 211      18.415  26.413  51.549  1.00 39.33           H
ATOM   3097 2HG1 VAL A 211      18.669  26.368  50.003  1.00 39.33           H
ATOM   3098 3HG1 VAL A 211      19.604  25.568  50.975  1.00 39.33           H
ATOM   3099 1HG2 VAL A 211      20.691  27.655  49.048  1.00 35.60           H
ATOM   3100 2HG2 VAL A 211      21.705  28.302  50.053  1.00 35.60           H
ATOM   3101 3HG2 VAL A 211      21.576  26.742  49.965  1.00 35.60           H
ATOM   3102  N   ARG A 212      19.893  31.205  50.484  1.00 15.61           N
ATOM   3103  CA  ARG A 212      20.698  32.406  50.796  1.00 18.71           C
ATOM   3104  C   ARG A 212      20.318  32.924  52.169  1.00 22.03           C
ATOM   3105  O   ARG A 212      21.141  33.599  52.792  1.00 30.82           O
ATOM   3106  CB  ARG A 212      20.581  33.414  49.642  1.00 21.18           C
ATOM   3107  CG  ARG A 212      21.306  32.963  48.372  1.00 22.29           C
ATOM   3108  CD  ARG A 212      21.049  33.898  47.187  1.00 25.61           C
ATOM   3109  NE  ARG A 212      19.615  33.804  46.809  1.00 23.28           N
ATOM   3110  CZ  ARG A 212      19.021  34.536  45.853  1.00 29.97           C
ATOM   3111  NH1 ARG A 212      19.700  35.426  45.144  1.00 39.85           N
ATOM   3112  NH2 ARG A 212      17.733  34.349  45.608  1.00 39.64           N
ATOM   3113  H   ARG A 212      19.327  31.217  49.837  1.00 18.74           H
ATOM   3114  HA  ARG A 212      21.636  32.124  50.841  1.00 22.46           H
ATOM   3115 1HB  ARG A 212      19.643  33.550  49.437  1.00 25.41           H
ATOM   3116 2HB  ARG A 212      20.948  34.265  49.929  1.00 25.41           H
ATOM   3117 1HG  ARG A 212      22.260  32.927  48.547  1.00 26.74           H
ATOM   3118 2HG  ARG A 212      21.013  32.068  48.140  1.00 26.74           H
ATOM   3119 1HD  ARG A 212      21.268  34.811  47.432  1.00 30.73           H
ATOM   3120 2HD  ARG A 212      21.606  33.641  46.436  1.00 30.73           H
ATOM   3121  HE  ARG A 212      19.128  33.239  47.237  1.00 27.93           H
ATOM   3122 1HH1 ARG A 212      20.536  35.551  45.299  1.00 47.82           H
ATOM   3123 2HH1 ARG A 212      19.304  35.878  44.530  1.00 47.82           H
ATOM   3124 1HH2 ARG A 212      17.288  33.772  46.065  1.00 47.57           H
ATOM   3125 2HH2 ARG A 212      17.342  34.804  44.992  1.00 47.57           H
ATOM   3126  N   GLY A 213      19.160  32.614  52.769  1.00 22.63           N
ATOM   3127  CA  GLY A 213      19.036  33.112  54.133  1.00 30.73           C
ATOM   3128  C   GLY A 213      19.290  32.086  55.198  1.00 28.02           C
ATOM   3129  O   GLY A 213      18.916  32.306  56.378  1.00 40.24           O
ATOM   3130  H   GLY A 213      18.542  32.159  52.382  1.00 27.16           H
ATOM   3131 1HA  GLY A 213      18.141  33.467  54.252  1.00 36.87           H
ATOM   3132 2HA  GLY A 213      19.660  33.844  54.253  1.00 36.87           H
ATOM   3133  N   LEU A 214      19.928  30.963  54.905  1.00 19.30           N
ATOM   3134  CA  LEU A 214      20.237  29.919  55.895  1.00 16.67           C
ATOM   3135  C   LEU A 214      21.721  29.790  56.205  1.00 15.54           C
ATOM   3136  O   LEU A 214      22.535  30.292  55.426  1.00 17.41           O
ATOM   3137  CB  LEU A 214      19.745  28.581  55.347  1.00 16.50           C
ATOM   3138  CG  LEU A 214      18.263  28.436  55.021  1.00 20.11           C
ATOM   3139  CD1 LEU A 214      17.951  27.020  54.586  1.00 22.33           C
ATOM   3140  CD2 LEU A 214      17.408  28.801  56.238  1.00 30.48           C
ATOM   3141  H   LEU A 214      20.175  30.837  54.091  1.00 23.16           H
ATOM   3142  HA  LEU A 214      19.756  30.117  56.726  1.00 20.01           H
ATOM   3143 1HB  LEU A 214      20.245  28.392  54.538  1.00 19.80           H
ATOM   3144 2HB  LEU A 214      19.975  27.894  55.992  1.00 19.80           H
ATOM   3145  HG  LEU A 214      18.041  29.046  54.287  1.00 24.13           H
ATOM   3146 1HD1 LEU A 214      18.179  26.410  55.292  1.00 33.50           H
ATOM   3147 2HD1 LEU A 214      17.014  26.945  54.390  1.00 33.50           H
ATOM   3148 3HD1 LEU A 214      18.461  26.806  53.802  1.00 33.50           H
ATOM   3149 1HD2 LEU A 214      17.632  28.223  56.971  1.00 45.72           H
ATOM   3150 2HD2 LEU A 214      17.577  29.712  56.486  1.00 45.72           H
ATOM   3151 3HD2 LEU A 214      16.479  28.696  56.020  1.00 45.72           H
ATOM   3152  N   THR A 215      22.042  29.147  57.348  1.00 14.81           N
ATOM   3153  CA  THR A 215      23.438  28.852  57.672  1.00 15.51           C
ATOM   3154  C   THR A 215      23.672  27.367  57.969  1.00 15.16           C
ATOM   3155  O   THR A 215      24.837  26.964  58.142  1.00 16.06           O
ATOM   3156  CB  THR A 215      23.988  29.692  58.815  1.00 17.75           C
ATOM   3157  CG2 THR A 215      23.769  31.159  58.482  1.00 20.95           C
ATOM   3158  OG1 THR A 215      23.247  29.366  60.003  1.00 19.14           O
ATOM   3159  H   THR A 215      21.420  28.908  57.891  1.00 17.77           H
ATOM   3160  HA  THR A 215      23.968  29.071  56.877  1.00 18.61           H
ATOM   3161  HB  THR A 215      24.942  29.509  58.946  1.00 21.30           H
ATOM   3162 1HG2 THR A 215      24.226  31.374  57.666  1.00 31.42           H
ATOM   3163 2HG2 THR A 215      22.830  31.327  58.378  1.00 31.42           H
ATOM   3164 3HG2 THR A 215      24.114  31.703  59.194  1.00 31.42           H
ATOM   3165  N   SER A 216      22.658  26.523  57.926  1.00 13.96           N
ATOM   3166  CA  SER A 216      22.804  25.077  58.030  1.00 13.16           C
ATOM   3167  C   SER A 216      21.576  24.439  57.435  1.00 12.46           C
ATOM   3168  O   SER A 216      20.580  25.125  57.121  1.00 15.23           O
ATOM   3169  CB ASER A 216      22.912  24.816  59.549  0.73 13.80           C
ATOM   3170  CB BSER A 216      23.128  24.632  59.456  0.27 12.97           C
ATOM   3171  OG ASER A 216      23.297  23.470  59.699  0.73 12.76           O
ATOM   3172  OG BSER A 216      22.070  24.835  60.349  0.27 15.16           O
ATOM   3173  H   SER A 216      21.866  26.845  57.832  1.00 16.75           H
ATOM   3174  N   LEU A 217      21.627  23.122  57.237  1.00 12.27           N
ATOM   3175  CA  LEU A 217      20.546  22.354  56.656  1.00 11.41           C
ATOM   3176  C   LEU A 217      19.997  21.319  57.659  1.00 10.63           C
ATOM   3177  O   LEU A 217      20.744  20.853  58.534  1.00 10.96           O
ATOM   3178  CB  LEU A 217      21.023  21.578  55.442  1.00 14.08           C
ATOM   3179  CG  LEU A 217      21.328  22.334  54.160  1.00 16.92           C
ATOM   3180  CD1 LEU A 217      20.221  23.267  53.748  1.00 21.54           C
ATOM   3181  CD2 LEU A 217      22.698  22.942  54.311  1.00 30.78           C
ATOM   3182  H   LEU A 217      22.343  22.705  57.467  1.00 14.73           H
ATOM   3183  HA  LEU A 217      19.824  22.961  56.390  1.00 13.70           H
ATOM   3184 1HB  LEU A 217      21.827  21.098  55.697  1.00 16.90           H
ATOM   3185 2HB  LEU A 217      20.348  20.912  55.236  1.00 16.90           H
ATOM   3186  HG  LEU A 217      21.401  21.660  53.452  1.00 20.30           H
ATOM   3187 1HD1 LEU A 217      19.403  22.773  53.656  1.00 32.31           H
ATOM   3188 2HD1 LEU A 217      20.111  23.947  54.416  1.00 32.31           H
ATOM   3189 3HD1 LEU A 217      20.444  23.676  52.908  1.00 32.31           H
ATOM   3190 1HD2 LEU A 217      23.322  22.263  54.577  1.00 46.17           H
ATOM   3191 2HD2 LEU A 217      22.974  23.320  53.473  1.00 46.17           H
ATOM   3192 3HD2 LEU A 217      22.671  23.631  54.979  1.00 46.17           H
ATOM   3193  N   PRO A 218      18.745  20.860  57.496  1.00 10.75           N
ATOM   3194  CA  PRO A 218      18.237  19.755  58.294  1.00 10.47           C
ATOM   3195  C   PRO A 218      19.104  18.506  58.214  1.00 10.20           C
ATOM   3196  O   PRO A 218      19.632  18.122  57.150  1.00 11.81           O
ATOM   3197  CB  PRO A 218      16.852  19.502  57.683  1.00 11.82           C
ATOM   3198  CG  PRO A 218      16.458  20.862  57.154  1.00 13.12           C
ATOM   3199  CD  PRO A 218      17.739  21.398  56.592  1.00 12.88           C
ATOM   3200  HA  PRO A 218      18.143  20.036  59.229  1.00 12.57           H
ATOM   3201 1HB  PRO A 218      16.899  18.848  56.968  1.00 14.19           H
ATOM   3202 2HB  PRO A 218      16.224  19.193  58.355  1.00 14.19           H
ATOM   3203 1HG  PRO A 218      15.779  20.785  56.465  1.00 15.75           H
ATOM   3204 2HG  PRO A 218      16.124  21.430  57.866  1.00 15.75           H
ATOM   3205 1HD  PRO A 218      17.881  21.086  55.684  1.00 15.46           H
ATOM   3206 2HD  PRO A 218      17.746  22.368  56.598  1.00 15.46           H
ATOM   3207  N   LYS A 219      19.244  17.837  59.366  1.00  9.77           N
ATOM   3208  CA  LYS A 219      20.119  16.643  59.472  1.00  9.28           C
ATOM   3209  C   LYS A 219      19.464  15.429  58.826  1.00  9.06           C
ATOM   3210  O   LYS A 219      18.307  15.069  59.144  1.00  9.65           O
ATOM   3211  CB  LYS A 219      20.421  16.354  60.933  1.00  9.58           C
ATOM   3212  CG  LYS A 219      21.405  15.186  61.139  1.00 10.04           C
ATOM   3213  CD  LYS A 219      21.653  14.947  62.603  1.00 10.63           C
ATOM   3214  CE  LYS A 219      22.685  13.894  62.880  1.00 12.39           C
ATOM   3215  NZ  LYS A 219      24.080  14.252  62.465  1.00 12.60           N
ATOM   3216  H   LYS A 219      18.816  18.106  60.062  1.00 11.72           H
ATOM   3217  HA  LYS A 219      20.962  16.829  59.007  1.00 11.13           H
ATOM   3218 1HB  LYS A 219      20.793  17.152  61.341  1.00 11.50           H
ATOM   3219 2HB  LYS A 219      19.591  16.148  61.391  1.00 11.50           H
ATOM   3220 1HG  LYS A 219      21.041  14.382  60.737  1.00 12.05           H
ATOM   3221 2HG  LYS A 219      22.245  15.389  60.698  1.00 12.05           H
ATOM   3222 1HD  LYS A 219      21.937  15.779  63.012  1.00 12.75           H
ATOM   3223 2HD  LYS A 219      20.818  14.683  63.021  1.00 12.75           H
ATOM   3224 1HE  LYS A 219      22.685  13.706  63.831  1.00 14.87           H
ATOM   3225 2HE  LYS A 219      22.426  13.080  62.421  1.00 14.87           H
ATOM   3226 1HZ  LYS A 219      24.099  14.404  61.589  1.00 18.91           H
ATOM   3227 2HZ  LYS A 219      24.340  14.984  62.899  1.00 18.91           H
ATOM   3228 3HZ  LYS A 219      24.629  13.580  62.662  1.00 18.91           H
ATOM   3229  N   VAL A 220      20.202  14.774  57.926  1.00  8.73           N
ATOM   3230  CA  VAL A 220      19.726  13.568  57.251  1.00  8.73           C
ATOM   3231  C   VAL A 220      20.858  12.553  57.267  1.00  8.54           C
ATOM   3232  O   VAL A 220      21.989  12.843  56.821  1.00  9.33           O
ATOM   3233  CB  VAL A 220      19.307  13.884  55.805  1.00  9.04           C
ATOM   3234  CG1 VAL A 220      19.001  12.610  55.016  1.00  9.79           C
ATOM   3235  CG2 VAL A 220      18.120  14.814  55.798  1.00 10.45           C
ATOM   3236  H   VAL A 220      20.986  15.072  57.737  1.00 10.47           H
ATOM   3237  HA  VAL A 220      18.958  13.205  57.739  1.00 10.48           H
ATOM   3238  HB  VAL A 220      20.053  14.341  55.366  1.00 10.85           H
ATOM   3239 1HG1 VAL A 220      19.767  12.032  55.034  1.00 14.68           H
ATOM   3240 2HG1 VAL A 220      18.251  12.161  55.413  1.00 14.68           H
ATOM   3241 3HG1 VAL A 220      18.793  12.839  54.107  1.00 14.68           H
ATOM   3242 1HG2 VAL A 220      18.328  15.602  56.306  1.00 15.68           H
ATOM   3243 2HG2 VAL A 220      17.912  15.061  54.894  1.00 15.68           H
ATOM   3244 3HG2 VAL A 220      17.364  14.371  56.191  1.00 15.68           H
ATOM   3245  N   ASP A 221      20.577  11.326  57.731  1.00  8.90           N
ATOM   3246  CA  ASP A 221      21.553  10.230  57.698  1.00  8.54           C
ATOM   3247  C   ASP A 221      21.118   9.178  56.701  1.00  8.83           C
ATOM   3248  O   ASP A 221      19.980   9.110  56.283  1.00  9.53           O
ATOM   3249  CB  ASP A 221      21.799   9.682  59.123  1.00  9.69           C
ATOM   3250  CG  ASP A 221      22.702  10.725  59.896  1.00 10.17           C
ATOM   3251  OD1 ASP A 221      23.656  11.214  59.235  1.00 11.22           O
ATOM   3252  OD2 ASP A 221      22.480  10.969  61.075  1.00 12.23           O
ATOM   3253  H   ASP A 221      19.797  11.176  58.059  1.00 10.68           H
ATOM   3254  HA  ASP A 221      22.401  10.603  57.378  1.00 10.25           H
ATOM   3255 1HB  ASP A 221      20.955   9.564  59.586  1.00 11.62           H
ATOM   3256 2HB  ASP A 221      22.246   8.822  59.077  1.00 11.62           H
ATOM   3257  N   ILE A 222      22.126   8.354  56.290  1.00  8.81           N
ATOM   3258  CA  ILE A 222      21.950   7.295  55.314  1.00  8.36           C
ATOM   3259  C   ILE A 222      22.227   5.961  55.986  1.00  8.18           C
ATOM   3260  O   ILE A 222      23.304   5.799  56.578  1.00  9.21           O
ATOM   3261  CB  ILE A 222      22.884   7.472  54.087  1.00  8.40           C
ATOM   3262  CG1 ILE A 222      22.691   8.808  53.427  1.00  9.58           C
ATOM   3263  CG2 ILE A 222      22.687   6.299  53.101  1.00  9.93           C
ATOM   3264  CD1 ILE A 222      23.636   9.115  52.284  1.00  9.31           C
ATOM   3265  H   ILE A 222      22.908   8.470  56.627  1.00 10.58           H
ATOM   3266  HA  ILE A 222      21.020   7.303  55.005  1.00 10.04           H
ATOM   3267  HB  ILE A 222      23.808   7.433  54.411  1.00 10.08           H
ATOM   3268 1HG1 ILE A 222      21.781   8.856  53.093  1.00 11.49           H
ATOM   3269 2HG1 ILE A 222      22.790   9.499  54.100  1.00 11.49           H
ATOM   3270 1HG2 ILE A 222      22.830   5.468  53.559  1.00 14.89           H
ATOM   3271 2HG2 ILE A 222      21.793   6.322  52.751  1.00 14.89           H
ATOM   3272 3HG2 ILE A 222      23.315   6.379  52.379  1.00 14.89           H
ATOM   3273 1HD1 ILE A 222      23.536   8.450  51.599  1.00 13.96           H
ATOM   3274 2HD1 ILE A 222      23.431   9.980  51.922  1.00 13.96           H
ATOM   3275 3HD1 ILE A 222      24.540   9.109  52.606  1.00 13.96           H
ATOM   3276  N   LEU A 223      21.272   5.025  55.883  1.00  8.53           N
ATOM   3277  CA  LEU A 223      21.385   3.669  56.426  1.00  8.81           C
ATOM   3278  C   LEU A 223      21.361   2.671  55.281  1.00  8.32           C
ATOM   3279  O   LEU A 223      20.562   2.781  54.346  1.00  9.45           O
ATOM   3280  CB  LEU A 223      20.275   3.336  57.422  1.00  9.31           C
ATOM   3281  CG  LEU A 223      20.278   4.231  58.687  1.00 10.22           C
ATOM   3282  CD1 LEU A 223      19.090   3.847  59.543  1.00 12.68           C
ATOM   3283  CD2 LEU A 223      21.589   4.166  59.429  1.00 11.83           C
ATOM   3284  H   LEU A 223      20.547   5.234  55.471  1.00 10.24           H
ATOM   3285  HA  LEU A 223      22.247   3.591  56.886  1.00 10.58           H
ATOM   3286 1HB  LEU A 223      19.419   3.427  56.977  1.00 11.17           H
ATOM   3287 2HB  LEU A 223      20.368   2.409  57.695  1.00 11.17           H
ATOM   3288  HG  LEU A 223      20.147   5.157  58.396  1.00 12.26           H
ATOM   3289 1HD1 LEU A 223      18.285   3.921  59.025  1.00 19.02           H
ATOM   3290 2HD1 LEU A 223      19.193   2.942  59.846  1.00 19.02           H
ATOM   3291 3HD1 LEU A 223      19.038   4.434  60.301  1.00 19.02           H
ATOM   3292 1HD2 LEU A 223      22.304   4.411  58.837  1.00 17.75           H
ATOM   3293 2HD2 LEU A 223      21.567   4.773  60.172  1.00 17.75           H
ATOM   3294 3HD2 LEU A 223      21.732   3.272  59.750  1.00 17.75           H
ATOM   3295  N   TYR A 224      22.267   1.684  55.331  1.00  8.99           N
ATOM   3296  CA  TYR A 224      22.419   0.684  54.272  1.00  8.63           C
ATOM   3297  C   TYR A 224      21.419  -0.465  54.454  1.00  8.76           C
ATOM   3298  O   TYR A 224      21.032  -0.810  55.564  1.00 10.58           O
ATOM   3299  CB  TYR A 224      23.846   0.124  54.282  1.00  9.28           C
ATOM   3300  CG  TYR A 224      24.432  -0.291  52.948  1.00  8.95           C
ATOM   3301  CD1 TYR A 224      24.712   0.641  51.975  1.00  9.51           C
ATOM   3302  CD2 TYR A 224      24.766  -1.619  52.678  1.00  8.96           C
ATOM   3303  CE1 TYR A 224      25.249   0.293  50.736  1.00  9.54           C
ATOM   3304  CE2 TYR A 224      25.337  -1.982  51.456  1.00  8.65           C
ATOM   3305  CZ  TYR A 224      25.578  -1.020  50.510  1.00  9.36           C
ATOM   3306  OH  TYR A 224      26.188  -1.377  49.321  1.00 10.05           O
ATOM   3307  H   TYR A 224      22.784   1.636  56.017  1.00 10.79           H
ATOM   3308  HA  TYR A 224      22.253   1.112  53.406  1.00 10.35           H
ATOM   3309 1HB  TYR A 224      24.429   0.795  54.670  1.00 11.14           H
ATOM   3310 2HB  TYR A 224      23.862  -0.647  54.870  1.00 11.14           H
ATOM   3311  HD1 TYR A 224      24.536   1.537  52.150  1.00 11.42           H
ATOM   3312  HD2 TYR A 224      24.605  -2.272  53.321  1.00 10.75           H
ATOM   3313  HE1 TYR A 224      25.381   0.937  50.078  1.00 11.45           H
ATOM   3314  HE2 TYR A 224      25.552  -2.871  51.286  1.00 10.38           H
ATOM   3315  N   GLY A 225      21.071  -1.096  53.328  1.00  8.88           N
ATOM   3316  CA  GLY A 225      20.260  -2.298  53.303  1.00  9.40           C
ATOM   3317  C   GLY A 225      21.075  -3.523  52.867  1.00  8.80           C
ATOM   3318  O   GLY A 225      21.828  -3.442  51.887  1.00  9.85           O
ATOM   3319  H   GLY A 225      21.342  -0.772  52.579  1.00 10.65           H
ATOM   3320 1HA  GLY A 225      19.519  -2.171  52.689  1.00 11.28           H
ATOM   3321 2HA  GLY A 225      19.892  -2.455  54.187  1.00 11.28           H
ATOM   3322  N   TYR A 226      20.900  -4.601  53.593  1.00  9.21           N
ATOM   3323  CA  TYR A 226      21.693  -5.821  53.402  1.00  8.76           C
ATOM   3324  C   TYR A 226      21.073  -6.920  54.251  1.00  8.60           C
ATOM   3325  O   TYR A 226      20.268  -6.654  55.162  1.00  9.26           O
ATOM   3326  CB  TYR A 226      23.154  -5.598  53.772  1.00  9.60           C
ATOM   3327  CG  TYR A 226      23.428  -5.042  55.172  1.00  8.97           C
ATOM   3328  CD1 TYR A 226      23.244  -3.684  55.442  1.00  9.81           C
ATOM   3329  CD2 TYR A 226      23.884  -5.828  56.215  1.00  9.49           C
ATOM   3330  CE1 TYR A 226      23.493  -3.138  56.692  1.00 10.29           C
ATOM   3331  CE2 TYR A 226      24.173  -5.281  57.445  1.00 10.10           C
ATOM   3332  CZ  TYR A 226      23.967  -3.951  57.689  1.00 10.29           C
ATOM   3333  OH  TYR A 226      24.272  -3.378  58.896  1.00 11.84           O
ATOM   3334  H   TYR A 226      20.296  -4.593  54.206  1.00 11.05           H
ATOM   3335  HA  TYR A 226      21.643  -6.085  52.459  1.00 10.51           H
ATOM   3336 1HB  TYR A 226      23.621  -6.445  53.687  1.00 11.52           H
ATOM   3337 2HB  TYR A 226      23.541  -4.989  53.124  1.00 11.52           H
ATOM   3338  HD1 TYR A 226      22.945  -3.127  54.760  1.00 11.78           H
ATOM   3339  HD2 TYR A 226      23.997  -6.741  56.083  1.00 11.38           H
ATOM   3340  HE1 TYR A 226      23.342  -2.234  56.851  1.00 12.34           H
ATOM   3341  HE2 TYR A 226      24.514  -5.823  58.120  1.00 12.12           H
ATOM   3342  N   GLN A 227      21.484  -8.158  53.977  1.00  8.52           N
ATOM   3343  CA  GLN A 227      20.998  -9.277  54.807  1.00  8.53           C
ATOM   3344  C   GLN A 227      21.359  -9.010  56.268  1.00  8.64           C
ATOM   3345  O   GLN A 227      22.482  -8.607  56.573  1.00  9.21           O
ATOM   3346  CB  GLN A 227      21.639 -10.577  54.353  1.00  8.56           C
ATOM   3347  CG  GLN A 227      21.212 -11.071  52.996  1.00  8.37           C
ATOM   3348  CD  GLN A 227      21.790 -12.428  52.628  1.00  8.97           C
ATOM   3349  NE2 GLN A 227      21.301 -12.994  51.518  1.00  8.36           N
ATOM   3350  OE1 GLN A 227      22.687 -12.958  53.291  1.00 10.09           O
ATOM   3351  H   GLN A 227      22.025  -8.303  53.324  1.00 10.22           H
ATOM   3352  HA  GLN A 227      20.024  -9.347  54.721  1.00 10.23           H
ATOM   3353 1HB  GLN A 227      22.602 -10.458  54.347  1.00 10.27           H
ATOM   3354 2HB  GLN A 227      21.435 -11.264  55.007  1.00 10.27           H
ATOM   3355 1HG  GLN A 227      20.243 -11.127  52.975  1.00 10.04           H
ATOM   3356 2HG  GLN A 227      21.484 -10.423  52.328  1.00 10.04           H
ATOM   3357 1HE2 GLN A 227      20.676 -12.604  51.076  1.00 10.04           H
ATOM   3358 2HE2 GLN A 227      21.612 -13.749  51.248  1.00 10.04           H
ATOM   3359  N   ASP A 228      20.420  -9.257  57.170  1.00  9.02           N
ATOM   3360  CA  ASP A 228      20.598  -9.077  58.624  1.00  9.37           C
ATOM   3361  C   ASP A 228      20.729  -7.616  59.021  1.00  9.79           C
ATOM   3362  O   ASP A 228      21.212  -7.326  60.161  1.00 11.33           O
ATOM   3363  CB  ASP A 228      21.794  -9.875  59.167  1.00  9.81           C
ATOM   3364  CG  ASP A 228      21.672 -11.347  58.835  1.00 10.07           C
ATOM   3365  OD1 ASP A 228      20.730 -11.992  59.380  1.00 11.45           O
ATOM   3366  OD2 ASP A 228      22.497 -11.868  58.059  1.00 10.50           O
ATOM   3367  H   ASP A 228      19.657  -9.540  56.890  1.00 10.82           H
ATOM   3368  HA  ASP A 228      19.793  -9.426  59.061  1.00 11.24           H
ATOM   3369 1HB  ASP A 228      22.614  -9.526  58.783  1.00 11.77           H
ATOM   3370 2HB  ASP A 228      21.844  -9.766  60.129  1.00 11.77           H
ATOM   3371  N   ASP A 229      20.267  -6.671  58.232  1.00  9.71           N
ATOM   3372  CA  ASP A 229      20.397  -5.289  58.610  1.00 10.20           C
ATOM   3373  C   ASP A 229      19.692  -5.010  59.943  1.00 10.11           C
ATOM   3374  O   ASP A 229      18.578  -5.465  60.179  1.00 11.24           O
ATOM   3375  CB  ASP A 229      19.875  -4.350  57.511  1.00 10.76           C
ATOM   3376  CG  ASP A 229      18.417  -4.494  57.144  1.00 12.54           C
ATOM   3377  OD1 ASP A 229      17.802  -5.573  57.256  1.00 10.88           O
ATOM   3378  OD2 ASP A 229      17.794  -3.454  56.828  1.00 21.40           O
ATOM   3379  H   ASP A 229      19.886  -6.879  57.490  1.00 11.65           H
ATOM   3380  HA  ASP A 229      21.351  -5.103  58.733  1.00 12.25           H
ATOM   3381 1HB  ASP A 229      20.027  -3.436  57.797  1.00 12.91           H
ATOM   3382 2HB  ASP A 229      20.405  -4.496  56.712  1.00 12.91           H
ATOM   3383  N   PRO A 230      20.311  -4.201  60.820  1.00 10.51           N
ATOM   3384  CA  PRO A 230      19.761  -4.090  62.184  1.00 12.60           C
ATOM   3385  C   PRO A 230      18.768  -2.956  62.380  1.00 10.90           C
ATOM   3386  O   PRO A 230      18.931  -1.825  61.921  1.00 12.20           O
ATOM   3387  CB  PRO A 230      21.021  -3.744  62.977  1.00 17.14           C
ATOM   3388  CG  PRO A 230      21.903  -3.001  62.035  1.00 16.38           C
ATOM   3389  CD  PRO A 230      21.657  -3.659  60.689  1.00 12.01           C
ATOM   3390  HA  PRO A 230      19.383  -4.944  62.481  1.00 15.12           H
ATOM   3391 1HB  PRO A 230      20.800  -3.192  63.744  1.00 20.57           H
ATOM   3392 2HB  PRO A 230      21.459  -4.551  63.290  1.00 20.57           H
ATOM   3393 1HG  PRO A 230      21.666  -2.060  62.009  1.00 19.66           H
ATOM   3394 2HG  PRO A 230      22.834  -3.083  62.295  1.00 19.66           H
ATOM   3395 1HD  PRO A 230      21.704  -3.009  59.970  1.00 14.41           H
ATOM   3396 2HD  PRO A 230      22.303  -4.363  60.522  1.00 14.41           H
ATOM   3397  N   GLU A 231      17.735  -3.229  63.170  1.00 11.81           N
ATOM   3398  CA  GLU A 231      16.764  -2.221  63.582  1.00 11.80           C
ATOM   3399  C   GLU A 231      17.415  -1.125  64.413  1.00 11.64           C
ATOM   3400  O   GLU A 231      16.989   0.042  64.368  1.00 12.46           O
ATOM   3401  CB  GLU A 231      15.597  -2.911  64.338  1.00 13.29           C
ATOM   3402  CG  GLU A 231      14.461  -2.023  64.691  1.00 14.87           C
ATOM   3403  CD  GLU A 231      13.282  -2.767  65.379  1.00 16.82           C
ATOM   3404  OE1 GLU A 231      13.278  -4.010  65.334  1.00 21.59           O
ATOM   3405  OE2 GLU A 231      12.438  -2.043  65.927  1.00 21.00           O
ATOM   3406  H   GLU A 231      17.635  -4.036  63.451  1.00 14.18           H
ATOM   3407  HA  GLU A 231      16.397  -1.808  62.773  1.00 14.16           H
ATOM   3408 1HB  GLU A 231      15.261  -3.637  63.788  1.00 15.95           H
ATOM   3409 2HB  GLU A 231      15.947  -3.302  65.154  1.00 15.95           H
ATOM   3410 1HG  GLU A 231      14.781  -1.326  65.285  1.00 17.84           H
ATOM   3411 2HG  GLU A 231      14.135  -1.596  63.884  1.00 17.84           H
ATOM   3412  N   TYR A 232      18.451  -1.488  65.212  1.00 12.12           N
ATOM   3413  CA  TYR A 232      18.990  -0.521  66.211  1.00 12.30           C
ATOM   3414  C   TYR A 232      19.608   0.701  65.531  1.00 11.24           C
ATOM   3415  O   TYR A 232      19.709   1.739  66.182  1.00 13.43           O
ATOM   3416  CB ATYR A 232      20.095  -1.187  67.125  0.59 12.92           C
ATOM   3417  CB BTYR A 232      19.837  -1.206  67.264  0.41 13.77           C
ATOM   3418  CG ATYR A 232      21.442  -1.454  66.468  0.59 11.98           C
ATOM   3419  CG BTYR A 232      20.991  -1.950  66.672  0.41 12.76           C
ATOM   3420  CD1ATYR A 232      22.405  -0.456  66.263  0.59 12.73           C
ATOM   3421  CD2ATYR A 232      21.844  -2.731  66.033  0.59 12.17           C
ATOM   3422  CD1BTYR A 232      22.058  -1.262  66.136  0.41 12.84           C
ATOM   3423  CD2BTYR A 232      21.008  -3.321  66.638  0.41 12.44           C
ATOM   3424  CE1ATYR A 232      23.640  -0.720  65.665  0.59 13.11           C
ATOM   3425  CE2ATYR A 232      23.062  -2.956  65.417  0.59 12.16           C
ATOM   3426  CE1BTYR A 232      23.129  -1.932  65.577  0.41 13.12           C
ATOM   3427  CE2BTYR A 232      22.059  -4.002  66.096  0.41 13.61           C
ATOM   3428  CZ ATYR A 232      24.005  -1.978  65.204  0.59 12.52           C
ATOM   3429  CZ BTYR A 232      23.125  -3.312  65.565  0.41 13.10           C
ATOM   3430  OH ATYR A 232      25.251  -2.187  64.593  0.59 13.42           O
ATOM   3431  OH BTYR A 232      24.183  -4.016  65.025  0.41 14.05           O
ATOM   3432  H   TYR A 232      18.795  -2.273  65.143  1.00 14.54           H
ATOM   3433  N   LEU A 233      20.043   0.630  64.273  1.00 11.21           N
ATOM   3434  CA  LEU A 233      20.621   1.823  63.630  1.00 11.42           C
ATOM   3435  C   LEU A 233      19.544   2.866  63.351  1.00 11.13           C
ATOM   3436  O   LEU A 233      19.823   4.065  63.391  1.00 11.68           O
ATOM   3437  CB  LEU A 233      21.389   1.442  62.364  1.00 12.77           C
ATOM   3438  CG  LEU A 233      22.709   0.684  62.664  1.00 13.73           C
ATOM   3439  CD1 LEU A 233      23.299   0.191  61.359  1.00 20.94           C
ATOM   3440  CD2 LEU A 233      23.672   1.472  63.518  1.00 23.16           C
ATOM   3441  H   LEU A 233      19.987  -0.110  63.838  1.00 13.46           H
ATOM   3442  HA  LEU A 233      21.261   2.218  64.258  1.00 13.71           H
ATOM   3443 1HB  LEU A 233      20.823   0.884  61.807  1.00 15.33           H
ATOM   3444 2HB  LEU A 233      21.594   2.247  61.864  1.00 15.33           H
ATOM   3445  HG  LEU A 233      22.463  -0.113  63.180  1.00 16.48           H
ATOM   3446 1HD1 LEU A 233      22.634  -0.303  60.873  1.00 31.42           H
ATOM   3447 2HD1 LEU A 233      23.587   0.941  60.834  1.00 31.42           H
ATOM   3448 3HD1 LEU A 233      24.050  -0.379  61.542  1.00 31.42           H
ATOM   3449 1HD2 LEU A 233      23.238   1.731  64.334  1.00 34.75           H
ATOM   3450 2HD2 LEU A 233      24.437   0.928  63.721  1.00 34.75           H
ATOM   3451 3HD2 LEU A 233      23.954   2.256  63.042  1.00 34.75           H
ATOM   3452  N   TYR A 234      18.297   2.426  63.096  1.00 11.33           N
ATOM   3453  CA  TYR A 234      17.163   3.345  63.026  1.00 11.31           C
ATOM   3454  C   TYR A 234      16.947   4.034  64.375  1.00 11.59           C
ATOM   3455  O   TYR A 234      16.762   5.255  64.452  1.00 12.47           O
ATOM   3456  CB  TYR A 234      15.862   2.678  62.546  1.00 11.29           C
ATOM   3457  CG  TYR A 234      15.985   2.179  61.119  1.00 10.51           C
ATOM   3458  CD1 TYR A 234      16.590   0.970  60.813  1.00 10.71           C
ATOM   3459  CD2 TYR A 234      15.525   2.939  60.062  1.00 11.05           C
ATOM   3460  CE1 TYR A 234      16.711   0.529  59.503  1.00 11.59           C
ATOM   3461  CE2 TYR A 234      15.684   2.523  58.734  1.00 11.44           C
ATOM   3462  CZ  TYR A 234      16.292   1.324  58.467  1.00 11.14           C
ATOM   3463  OH  TYR A 234      16.433   0.940  57.142  1.00 13.22           O
ATOM   3464  H   TYR A 234      18.164   1.586  62.972  1.00 13.60           H
ATOM   3465  HA  TYR A 234      17.391   4.042  62.375  1.00 13.57           H
ATOM   3466 1HB  TYR A 234      15.650   1.932  63.129  1.00 13.55           H
ATOM   3467 2HB  TYR A 234      15.134   3.317  62.600  1.00 13.55           H
ATOM   3468  HD1 TYR A 234      16.923   0.441  61.502  1.00 12.86           H
ATOM   3469  HD2 TYR A 234      15.098   3.747  60.236  1.00 13.27           H
ATOM   3470  HE1 TYR A 234      17.077  -0.307  59.328  1.00 13.91           H
ATOM   3471  HE2 TYR A 234      15.380   3.058  58.037  1.00 13.73           H
ATOM   3472  N   ASP A 235      16.914   3.228  65.438  1.00 12.78           N
ATOM   3473  CA  ASP A 235      16.763   3.815  66.779  1.00 12.40           C
ATOM   3474  C   ASP A 235      17.842   4.855  67.050  1.00 12.14           C
ATOM   3475  O   ASP A 235      17.554   5.941  67.606  1.00 12.57           O
ATOM   3476  CB  ASP A 235      16.825   2.714  67.825  1.00 13.94           C
ATOM   3477  CG  ASP A 235      15.732   1.680  67.764  1.00 16.62           C
ATOM   3478  OD1 ASP A 235      14.582   1.973  67.389  1.00 23.08           O
ATOM   3479  OD2 ASP A 235      16.081   0.524  68.167  1.00 21.81           O
ATOM   3480  H   ASP A 235      16.980   2.376  65.340  1.00 15.34           H
ATOM   3481  HA  ASP A 235      15.887   4.250  66.834  1.00 14.88           H
ATOM   3482 1HB  ASP A 235      17.678   2.260  67.738  1.00 16.73           H
ATOM   3483 2HB  ASP A 235      16.804   3.126  68.703  1.00 16.73           H
ATOM   3484  N   ALA A 236      19.077   4.578  66.702  1.00 11.63           N
ATOM   3485  CA  ALA A 236      20.198   5.465  66.976  1.00 11.53           C
ATOM   3486  C   ALA A 236      20.027   6.771  66.169  1.00 11.10           C
ATOM   3487  O   ALA A 236      20.230   7.873  66.732  1.00 12.34           O
ATOM   3488  CB  ALA A 236      21.511   4.810  66.636  1.00 13.01           C
ATOM   3489  H   ALA A 236      19.231   3.838  66.293  1.00 13.96           H
ATOM   3490  HA  ALA A 236      20.197   5.685  67.931  1.00 13.83           H
ATOM   3491 1HB  ALA A 236      22.231   5.409  66.845  1.00 19.52           H
ATOM   3492 2HB  ALA A 236      21.531   4.601  65.699  1.00 19.52           H
ATOM   3493 3HB  ALA A 236      21.609   4.003  67.146  1.00 19.52           H
ATOM   3494  N   ALA A 237      19.657   6.661  64.890  1.00 11.80           N
ATOM   3495  CA  ALA A 237      19.425   7.894  64.112  1.00 11.34           C
ATOM   3496  C   ALA A 237      18.320   8.758  64.703  1.00 11.10           C
ATOM   3497  O   ALA A 237      18.464   9.981  64.851  1.00 11.74           O
ATOM   3498  CB  ALA A 237      19.129   7.492  62.672  1.00 11.59           C
ATOM   3499  H   ALA A 237      19.555   5.888  64.527  1.00 14.16           H
ATOM   3500  HA  ALA A 237      20.254   8.416  64.117  1.00 13.61           H
ATOM   3501 1HB  ALA A 237      19.851   6.956  62.334  1.00 17.39           H
ATOM   3502 2HB  ALA A 237      18.314   6.986  62.642  1.00 17.39           H
ATOM   3503 3HB  ALA A 237      19.037   8.281  62.132  1.00 17.39           H
ATOM   3504  N   ILE A 238      17.206   8.121  65.032  1.00 11.68           N
ATOM   3505  CA  ILE A 238      16.073   8.840  65.646  1.00 12.50           C
ATOM   3506  C   ILE A 238      16.549   9.595  66.898  1.00 11.52           C
ATOM   3507  O   ILE A 238      16.283  10.790  67.112  1.00 12.32           O
ATOM   3508  CB  ILE A 238      14.901   7.920  65.934  1.00 13.20           C
ATOM   3509  CG1 ILE A 238      14.310   7.324  64.655  1.00 14.15           C
ATOM   3510  CG2 ILE A 238      13.851   8.611  66.798  1.00 16.71           C
ATOM   3511  CD1 ILE A 238      13.475   6.072  64.873  1.00 15.34           C
ATOM   3512  H   ILE A 238      17.143   7.276  64.885  1.00 14.02           H
ATOM   3513  HA  ILE A 238      15.766   9.510  65.000  1.00 15.00           H
ATOM   3514  HB  ILE A 238      15.252   7.172  66.460  1.00 15.84           H
ATOM   3515 1HG1 ILE A 238      13.757   7.995  64.227  1.00 16.98           H
ATOM   3516 2HG1 ILE A 238      15.036   7.111  64.048  1.00 16.98           H
ATOM   3517 1HG2 ILE A 238      14.267   8.962  67.589  1.00 25.07           H
ATOM   3518 2HG2 ILE A 238      13.450   9.329  66.302  1.00 25.07           H
ATOM   3519 3HG2 ILE A 238      13.174   7.978  67.047  1.00 25.07           H
ATOM   3520 1HD1 ILE A 238      14.019   5.390  65.275  1.00 23.01           H
ATOM   3521 2HD1 ILE A 238      12.737   6.276  65.452  1.00 23.01           H
ATOM   3522 3HD1 ILE A 238      13.142   5.759  64.028  1.00 23.01           H
ATOM   3523  N   GLN A 239      17.219   8.851  67.754  1.00 11.91           N
ATOM   3524  CA  GLN A 239      17.666   9.420  69.048  1.00 12.98           C
ATOM   3525  C   GLN A 239      18.662  10.575  68.875  1.00 12.50           C
ATOM   3526  O   GLN A 239      18.725  11.437  69.766  1.00 13.81           O
ATOM   3527  CB AGLN A 239      18.297   8.279  69.857  0.54 14.95           C
ATOM   3528  CB BGLN A 239      18.415   8.354  69.840  0.46 14.47           C
ATOM   3529  CG AGLN A 239      17.236   7.342  70.442  0.54 21.70           C
ATOM   3530  CG BGLN A 239      18.758   8.792  71.240  0.46 17.12           C
ATOM   3531  CD AGLN A 239      17.731   6.039  71.025  0.54 24.05           C
ATOM   3532  CD BGLN A 239      17.719   9.615  71.981  0.46 24.49           C
ATOM   3533  NE2AGLN A 239      19.003   6.034  71.392  0.54 32.86           N
ATOM   3534  OE1AGLN A 239      17.022   5.035  71.157  0.54 26.59           O
ATOM   3535  NE2BGLN A 239      16.492   9.095  72.027  0.46 32.30           N
ATOM   3536  OE1BGLN A 239      17.907  10.713  72.535  0.46 33.24           O
ATOM   3537  H   GLN A 239      17.397   8.032  67.562  1.00 14.29           H
ATOM   3538  N   HIS A 240      19.408  10.636  67.767  1.00 11.94           N
ATOM   3539  CA  HIS A 240      20.375  11.699  67.504  1.00 11.78           C
ATOM   3540  C   HIS A 240      19.755  12.843  66.679  1.00 11.79           C
ATOM   3541  O   HIS A 240      20.505  13.701  66.224  1.00 13.32           O
ATOM   3542  CB  HIS A 240      21.664  11.155  66.888  1.00 12.28           C
ATOM   3543  CG  HIS A 240      22.455  10.398  67.912  1.00 12.47           C
ATOM   3544  CD2 HIS A 240      23.486  10.817  68.689  1.00 16.15           C
ATOM   3545  ND1 HIS A 240      22.210   9.080  68.301  1.00 15.37           N
ATOM   3546  CE1 HIS A 240      23.055   8.741  69.250  1.00 17.86           C
ATOM   3547  NE2 HIS A 240      23.823   9.731  69.492  1.00 19.82           N
ATOM   3548  H   HIS A 240      19.313  10.017  67.178  1.00 14.33           H
ATOM   3549  HA  HIS A 240      20.618  12.079  68.374  1.00 14.14           H
ATOM   3550 1HB  HIS A 240      21.448  10.569  66.146  1.00 14.73           H
ATOM   3551 2HB  HIS A 240      22.196  11.891  66.546  1.00 14.73           H
ATOM   3552  HD1 HIS A 240      21.602   8.569  67.971  1.00 18.45           H
ATOM   3553  HD2 HIS A 240      23.885  11.657  68.686  1.00 19.38           H
ATOM   3554  HE1 HIS A 240      23.087   7.914  69.676  1.00 21.43           H
ATOM   3555  N   GLY A 241      18.432  12.887  66.585  1.00 11.91           N
ATOM   3556  CA  GLY A 241      17.796  14.092  66.089  1.00 12.30           C
ATOM   3557  C   GLY A 241      17.715  14.226  64.584  1.00 11.10           C
ATOM   3558  O   GLY A 241      17.486  15.310  64.077  1.00 12.43           O
ATOM   3559  H   GLY A 241      17.957  12.208  66.815  1.00 14.29           H
ATOM   3560 1HA  GLY A 241      18.280  14.857  66.438  1.00 14.76           H
ATOM   3561 2HA  GLY A 241      16.896  14.131  66.448  1.00 14.76           H
ATOM   3562  N   VAL A 242      17.848  13.127  63.819  1.00 10.32           N
ATOM   3563  CA  VAL A 242      17.668  13.248  62.397  1.00  9.78           C
ATOM   3564  C   VAL A 242      16.275  13.805  62.077  1.00  9.36           C
ATOM   3565  O   VAL A 242      15.288  13.482  62.736  1.00 10.55           O
ATOM   3566  CB  VAL A 242      17.895  11.933  61.623  1.00 10.25           C
ATOM   3567  CG1 VAL A 242      19.353  11.469  61.776  1.00 11.94           C
ATOM   3568  CG2 VAL A 242      16.910  10.860  62.009  1.00 11.09           C
ATOM   3569  H   VAL A 242      18.036  12.367  64.174  1.00 12.39           H
ATOM   3570  HA  VAL A 242      18.326  13.898  62.072  1.00 11.73           H
ATOM   3571  HB  VAL A 242      17.752  12.128  60.673  1.00 12.30           H
ATOM   3572 1HG1 VAL A 242      19.944  12.179  61.514  1.00 17.91           H
ATOM   3573 2HG1 VAL A 242      19.520  11.234  62.691  1.00 17.91           H
ATOM   3574 3HG1 VAL A 242      19.505  10.704  61.216  1.00 17.91           H
ATOM   3575 1HG2 VAL A 242      16.016  11.186  61.884  1.00 16.64           H
ATOM   3576 2HG2 VAL A 242      17.048  10.086  61.458  1.00 16.64           H
ATOM   3577 3HG2 VAL A 242      17.039  10.624  62.931  1.00 16.64           H
ATOM   3578  N   LYS A 243      16.208  14.585  61.008  1.00  9.35           N
ATOM   3579  CA  LYS A 243      14.966  15.036  60.373  1.00  9.51           C
ATOM   3580  C   LYS A 243      14.562  14.107  59.225  1.00  9.51           C
ATOM   3581  O   LYS A 243      13.372  14.034  58.884  1.00 10.15           O
ATOM   3582  CB  LYS A 243      15.102  16.491  59.880  1.00  9.98           C
ATOM   3583  CG  LYS A 243      15.436  17.449  61.015  1.00 11.43           C
ATOM   3584  CD  LYS A 243      14.313  17.516  62.043  1.00 12.24           C
ATOM   3585  CE  LYS A 243      14.494  18.711  62.978  1.00 14.61           C
ATOM   3586  NZ  LYS A 243      13.353  18.834  63.920  1.00 13.54           N
ATOM   3587  H   LYS A 243      16.950  14.847  60.660  1.00 11.22           H
ATOM   3588  HA  LYS A 243      14.255  15.010  61.047  1.00 11.41           H
ATOM   3589 1HB  LYS A 243      15.801  16.536  59.208  1.00 11.98           H
ATOM   3590 2HB  LYS A 243      14.270  16.766  59.464  1.00 11.98           H
ATOM   3591 1HG  LYS A 243      16.252  17.157  61.450  1.00 13.71           H
ATOM   3592 2HG  LYS A 243      15.590  18.334  60.651  1.00 13.71           H
ATOM   3593 1HD  LYS A 243      13.461  17.591  61.586  1.00 14.69           H
ATOM   3594 2HD  LYS A 243      14.304  16.698  62.564  1.00 14.69           H
ATOM   3595 1HE  LYS A 243      15.317  18.604  63.481  1.00 17.53           H
ATOM   3596 2HE  LYS A 243      14.567  19.523  62.453  1.00 17.53           H
ATOM   3597 1HZ  LYS A 243      12.599  18.943  63.460  1.00 20.32           H
ATOM   3598 2HZ  LYS A 243      13.295  18.095  64.414  1.00 20.32           H
ATOM   3599 3HZ  LYS A 243      13.482  19.536  64.451  1.00 20.32           H
ATOM   3600  N   GLY A 244      15.540  13.420  58.626  1.00  9.51           N
ATOM   3601  CA  GLY A 244      15.268  12.477  57.540  1.00  9.44           C
ATOM   3602  C   GLY A 244      16.241  11.329  57.631  1.00  9.10           C
ATOM   3603  O   GLY A 244      17.372  11.448  58.152  1.00  9.54           O
ATOM   3604  H   GLY A 244      16.352  13.537  58.885  1.00 11.41           H
ATOM   3605 1HA  GLY A 244      15.363  12.923  56.684  1.00 11.33           H
ATOM   3606 2HA  GLY A 244      14.359  12.145  57.612  1.00 11.33           H
ATOM   3607  N   ILE A 245      15.822  10.190  57.049  1.00  8.86           N
ATOM   3608  CA  ILE A 245      16.662   9.027  56.852  1.00  9.25           C
ATOM   3609  C   ILE A 245      16.537   8.636  55.368  1.00  8.83           C
ATOM   3610  O   ILE A 245      15.412   8.389  54.935  1.00  9.84           O
ATOM   3611  CB  ILE A 245      16.264   7.842  57.750  1.00  9.22           C
ATOM   3612  CG1 ILE A 245      16.454   8.186  59.215  1.00 10.13           C
ATOM   3613  CG2 ILE A 245      17.019   6.574  57.336  1.00 10.79           C
ATOM   3614  CD1 ILE A 245      15.889   7.181  60.180  1.00 11.72           C
ATOM   3615  H   ILE A 245      15.006  10.150  56.779  1.00 10.63           H
ATOM   3616  HA  ILE A 245      17.592   9.271  57.040  1.00 11.10           H
ATOM   3617  HB  ILE A 245      15.309   7.674  57.609  1.00 11.06           H
ATOM   3618 1HG1 ILE A 245      17.403   8.280  59.390  1.00 12.16           H
ATOM   3619 2HG1 ILE A 245      16.038   9.045  59.387  1.00 12.16           H
ATOM   3620 1HG2 ILE A 245      16.858   6.395  56.406  1.00 16.19           H
ATOM   3621 2HG2 ILE A 245      17.960   6.701  57.478  1.00 16.19           H
ATOM   3622 3HG2 ILE A 245      16.712   5.832  57.862  1.00 16.19           H
ATOM   3623 1HD1 ILE A 245      14.944   7.093  60.033  1.00 17.58           H
ATOM   3624 2HD1 ILE A 245      16.315   6.332  60.044  1.00 17.58           H
ATOM   3625 3HD1 ILE A 245      16.046   7.478  61.080  1.00 17.58           H
ATOM   3626  N   VAL A 246      17.673   8.527  54.695  1.00  8.54           N
ATOM   3627  CA  VAL A 246      17.740   7.962  53.353  1.00  8.56           C
ATOM   3628  C   VAL A 246      18.218   6.501  53.507  1.00  8.42           C
ATOM   3629  O   VAL A 246      19.213   6.241  54.173  1.00  9.33           O
ATOM   3630  CB  VAL A 246      18.685   8.723  52.446  1.00  8.94           C
ATOM   3631  CG1 VAL A 246      18.997   7.982  51.152  1.00  9.67           C
ATOM   3632  CG2 VAL A 246      18.075  10.084  52.122  1.00 10.38           C
ATOM   3633  H   VAL A 246      18.400   8.801  55.065  1.00 10.24           H
ATOM   3634  HA  VAL A 246      16.844   7.966  52.958  1.00 10.27           H
ATOM   3635  HB  VAL A 246      19.526   8.869  52.928  1.00 10.73           H
ATOM   3636 1HG1 VAL A 246      19.404   7.137  51.358  1.00 14.50           H
ATOM   3637 2HG1 VAL A 246      18.183   7.834  50.665  1.00 14.50           H
ATOM   3638 3HG1 VAL A 246      19.598   8.506  50.619  1.00 14.50           H
ATOM   3639 1HG2 VAL A 246      17.938  10.574  52.936  1.00 15.57           H
ATOM   3640 2HG2 VAL A 246      18.671  10.573  51.550  1.00 15.57           H
ATOM   3641 3HG2 VAL A 246      17.234   9.959  51.677  1.00 15.57           H
ATOM   3642  N   TYR A 247      17.482   5.604  52.924  1.00  9.10           N
ATOM   3643  CA  TYR A 247      17.736   4.153  52.977  1.00  8.64           C
ATOM   3644  C   TYR A 247      18.376   3.705  51.696  1.00  8.78           C
ATOM   3645  O   TYR A 247      17.765   3.831  50.604  1.00  9.17           O
ATOM   3646  CB  TYR A 247      16.410   3.442  53.260  1.00  9.70           C
ATOM   3647  CG  TYR A 247      16.451   1.945  53.159  1.00  9.28           C
ATOM   3648  CD1 TYR A 247      17.288   1.192  53.928  1.00  9.89           C
ATOM   3649  CD2 TYR A 247      15.606   1.301  52.230  1.00  9.81           C
ATOM   3650  CE1 TYR A 247      17.306  -0.206  53.818  1.00 10.09           C
ATOM   3651  CE2 TYR A 247      15.603  -0.069  52.105  1.00  9.47           C
ATOM   3652  CZ  TYR A 247      16.462  -0.819  52.895  1.00  9.69           C
ATOM   3653  OH  TYR A 247      16.535  -2.191  52.803  1.00 10.51           O
ATOM   3654  H   TYR A 247      16.800   5.875  52.475  1.00 10.91           H
ATOM   3655  HA  TYR A 247      18.353   3.970  53.716  1.00 10.37           H
ATOM   3656 1HB  TYR A 247      16.116   3.682  54.153  1.00 11.64           H
ATOM   3657 2HB  TYR A 247      15.745   3.774  52.636  1.00 11.64           H
ATOM   3658  HD1 TYR A 247      17.855   1.612  54.533  1.00 11.87           H
ATOM   3659  HD2 TYR A 247      15.042   1.810  51.694  1.00 11.77           H
ATOM   3660  HE1 TYR A 247      17.872  -0.714  54.353  1.00 12.11           H
ATOM   3661  HE2 TYR A 247      15.034  -0.486  51.499  1.00 11.37           H
ATOM   3662  N   ALA A 248      19.620   3.245  51.725  1.00  8.48           N
ATOM   3663  CA  ALA A 248      20.371   2.726  50.553  1.00  8.85           C
ATOM   3664  C   ALA A 248      19.960   1.271  50.413  1.00  9.10           C
ATOM   3665  O   ALA A 248      20.654   0.341  50.861  1.00 10.27           O
ATOM   3666  CB  ALA A 248      21.862   2.910  50.714  1.00 10.08           C
ATOM   3667  H   ALA A 248      20.025   3.249  52.484  1.00 10.18           H
ATOM   3668  HA  ALA A 248      20.080   3.212  49.753  1.00 10.62           H
ATOM   3669 1HB  ALA A 248      22.063   3.846  50.790  1.00 15.13           H
ATOM   3670 2HB  ALA A 248      22.157   2.454  51.506  1.00 15.13           H
ATOM   3671 3HB  ALA A 248      22.314   2.547  49.949  1.00 15.13           H
ATOM   3672  N   GLY A 249      18.768   1.064  49.841  1.00  9.26           N
ATOM   3673  CA  GLY A 249      18.071  -0.194  50.012  1.00  9.69           C
ATOM   3674  C   GLY A 249      18.547  -1.323  49.131  1.00  8.91           C
ATOM   3675  O   GLY A 249      19.223  -1.183  48.109  1.00  9.18           O
ATOM   3676  H   GLY A 249      18.411   1.685  49.365  1.00 11.11           H
ATOM   3677 1HA  GLY A 249      17.128  -0.047  49.840  1.00 11.63           H
ATOM   3678 2HA  GLY A 249      18.159  -0.469  50.938  1.00 11.63           H
ATOM   3679  N   MET A 250      18.173  -2.527  49.564  1.00  9.59           N
ATOM   3680  CA  MET A 250      18.305  -3.704  48.720  1.00  9.02           C
ATOM   3681  C   MET A 250      17.419  -3.559  47.491  1.00  9.23           C
ATOM   3682  O   MET A 250      16.244  -3.210  47.591  1.00 10.80           O
ATOM   3683  CB  MET A 250      17.893  -4.940  49.559  1.00  9.97           C
ATOM   3684  CG  MET A 250      18.905  -5.216  50.683  1.00 10.49           C
ATOM   3685  SD  MET A 250      18.390  -6.510  51.830  1.00  9.73           S
ATOM   3686  CE  MET A 250      17.338  -5.546  52.938  1.00 11.04           C
ATOM   3687  H   MET A 250      17.848  -2.609  50.356  1.00 11.50           H
ATOM   3688  HA  MET A 250      19.239  -3.799  48.438  1.00 10.82           H
ATOM   3689 1HB  MET A 250      17.017  -4.789  49.945  1.00 11.97           H
ATOM   3690 2HB  MET A 250      17.836  -5.717  48.980  1.00 11.97           H
ATOM   3691 1HG  MET A 250      19.752  -5.470  50.285  1.00 12.59           H
ATOM   3692 2HG  MET A 250      19.048  -4.396  51.181  1.00 12.59           H
ATOM   3693 1HE  MET A 250      16.623  -5.149  52.435  1.00 16.55           H
ATOM   3694 2HE  MET A 250      16.973  -6.121  53.614  1.00 16.55           H
ATOM   3695 3HE  MET A 250      17.859  -4.855  53.353  1.00 16.55           H
ATOM   3696  N   GLY A 251      17.954  -3.856  46.302  1.00  8.96           N
ATOM   3697  CA  GLY A 251      17.155  -3.761  45.112  1.00  8.60           C
ATOM   3698  C   GLY A 251      16.391  -2.450  44.999  1.00  8.57           C
ATOM   3699  O   GLY A 251      16.972  -1.363  45.165  1.00  9.77           O
ATOM   3700  H   GLY A 251      18.776  -4.104  46.250  1.00 10.75           H
ATOM   3701 1HA  GLY A 251      16.521  -4.496  45.100  1.00 10.32           H
ATOM   3702 2HA  GLY A 251      17.732  -3.856  44.338  1.00 10.32           H
ATOM   3703  N   ALA A 252      15.105  -2.541  44.667  1.00  8.83           N
ATOM   3704  CA  ALA A 252      14.253  -1.369  44.420  1.00  9.52           C
ATOM   3705  C   ALA A 252      13.684  -0.825  45.734  1.00  9.28           C
ATOM   3706  O   ALA A 252      12.475  -0.733  45.965  1.00 10.74           O
ATOM   3707  CB  ALA A 252      13.168  -1.713  43.426  1.00 10.81           C
ATOM   3708  H   ALA A 252      14.755  -3.323  44.593  1.00 10.59           H
ATOM   3709  HA  ALA A 252      14.813  -0.669  44.023  1.00 11.43           H
ATOM   3710 1HB  ALA A 252      13.568  -2.052  42.621  1.00 16.22           H
ATOM   3711 2HB  ALA A 252      12.589  -2.380  43.802  1.00 16.22           H
ATOM   3712 3HB  ALA A 252      12.659  -0.925  43.222  1.00 16.22           H
ATOM   3713  N   GLY A 253      14.582  -0.441  46.650  1.00  9.37           N
ATOM   3714  CA  GLY A 253      14.182   0.091  47.944  1.00  9.83           C
ATOM   3715  C   GLY A 253      13.498  -0.911  48.838  1.00  9.16           C
ATOM   3716  O   GLY A 253      12.727  -0.500  49.718  1.00 10.54           O
ATOM   3717  H   GLY A 253      15.420  -0.510  46.468  1.00 11.24           H
ATOM   3718 1HA  GLY A 253      13.583   0.840  47.801  1.00 11.80           H
ATOM   3719 2HA  GLY A 253      14.970   0.427  48.400  1.00 11.80           H
ATOM   3720  N   SER A 254      13.742  -2.202  48.655  1.00  9.29           N
ATOM   3721  CA  SER A 254      13.046  -3.216  49.432  1.00  9.44           C
ATOM   3722  C   SER A 254      13.568  -3.253  50.849  1.00  9.20           C
ATOM   3723  O   SER A 254      14.769  -2.967  51.058  1.00 10.46           O
ATOM   3724  CB ASER A 254      13.253  -4.596  48.793  0.80 10.96           C
ATOM   3725  CB BSER A 254      13.229  -4.611  48.817  0.20  9.27           C
ATOM   3726  OG ASER A 254      12.701  -4.569  47.477  0.80 13.69           O
ATOM   3727  OG BSER A 254      14.555  -5.067  49.017  0.20 10.34           O
ATOM   3728  H   SER A 254      14.321  -2.443  48.067  1.00 11.15           H
ATOM   3729  N   VAL A 255      12.676  -3.610  51.786  1.00  9.85           N
ATOM   3730  CA  VAL A 255      12.945  -3.432  53.217  1.00  9.76           C
ATOM   3731  C   VAL A 255      12.683  -4.737  53.964  1.00 10.10           C
ATOM   3732  O   VAL A 255      11.614  -5.344  53.813  1.00 11.07           O
ATOM   3733  CB  VAL A 255      12.069  -2.304  53.809  1.00 10.65           C
ATOM   3734  CG1 VAL A 255      12.621  -1.894  55.153  1.00 11.21           C
ATOM   3735  CG2 VAL A 255      11.950  -1.097  52.907  1.00 11.21           C
ATOM   3736  H   VAL A 255      11.927  -3.953  51.541  1.00 11.82           H
ATOM   3737  HA  VAL A 255      13.888  -3.189  53.331  1.00 11.71           H
ATOM   3738  HB  VAL A 255      11.168  -2.664  53.951  1.00 12.78           H
ATOM   3739 1HG1 VAL A 255      12.688  -2.666  55.720  1.00 16.81           H
ATOM   3740 2HG1 VAL A 255      13.492  -1.507  55.037  1.00 16.81           H
ATOM   3741 3HG1 VAL A 255      12.035  -1.250  55.558  1.00 16.81           H
ATOM   3742 1HG2 VAL A 255      11.592  -1.366  52.058  1.00 16.81           H
ATOM   3743 2HG2 VAL A 255      11.366  -0.451  53.310  1.00 16.81           H
ATOM   3744 3HG2 VAL A 255      12.818  -0.707  52.778  1.00 16.81           H
ATOM   3745  N   SER A 256      13.651  -5.172  54.776  1.00  9.91           N
ATOM   3746  CA  SER A 256      13.471  -6.331  55.628  1.00  9.96           C
ATOM   3747  C   SER A 256      12.470  -6.049  56.748  1.00 10.01           C
ATOM   3748  O   SER A 256      12.104  -4.896  57.020  1.00 10.67           O
ATOM   3749  CB  SER A 256      14.800  -6.755  56.263  1.00 10.07           C
ATOM   3750  OG  SER A 256      15.121  -5.817  57.303  1.00 10.26           O
ATOM   3751  H   SER A 256      14.402  -4.753  54.794  1.00 11.89           H
ATOM   3752  HA  SER A 256      13.133  -7.072  55.083  1.00 11.95           H
ATOM   3753 1HB  SER A 256      14.722  -7.649  56.633  1.00 12.08           H
ATOM   3754 2HB  SER A 256      15.502  -6.762  55.593  1.00 12.08           H
ATOM   3755  N   VAL A 257      12.046  -7.108  57.455  1.00 10.52           N
ATOM   3756  CA  VAL A 257      11.109  -6.921  58.576  1.00 11.07           C
ATOM   3757  C   VAL A 257      11.729  -6.003  59.601  1.00 11.10           C
ATOM   3758  O   VAL A 257      11.000  -5.243  60.288  1.00 12.26           O
ATOM   3759  CB AVAL A 257      10.658  -8.273  59.200  0.63 13.13           C
ATOM   3760  CB BVAL A 257      10.774  -8.307  59.165  0.37 12.66           C
ATOM   3761  CG1AVAL A 257       9.736  -9.004  58.229  0.63 13.87           C
ATOM   3762  CG2AVAL A 257      11.826  -9.154  59.627  0.63 14.35           C
ATOM   3763  CG1BVAL A 257      11.993  -8.988  59.783  0.37 13.10           C
ATOM   3764  CG2BVAL A 257       9.688  -8.205  60.221  0.37 13.42           C
ATOM   3765  H   VAL A 257      12.322  -7.897  57.253  1.00 12.63           H
ATOM   3766  N   ARG A 258      13.061  -6.040  59.778  1.00 11.01           N
ATOM   3767  CA  ARG A 258      13.759  -5.179  60.763  1.00 10.90           C
ATOM   3768  C   ARG A 258      13.791  -3.739  60.311  1.00 10.50           C
ATOM   3769  O   ARG A 258      13.535  -2.803  61.097  1.00 11.52           O
ATOM   3770  CB  ARG A 258      15.203  -5.731  60.954  1.00 11.68           C
ATOM   3771  CG  ARG A 258      15.225  -7.116  61.593  1.00 12.07           C
ATOM   3772  CD  ARG A 258      16.637  -7.777  61.645  1.00 11.90           C
ATOM   3773  NE  ARG A 258      17.160  -7.770  60.276  1.00 11.55           N
ATOM   3774  CZ  ARG A 258      16.816  -8.600  59.296  1.00 10.67           C
ATOM   3775  NH1 ARG A 258      16.060  -9.638  59.544  1.00 11.82           N
ATOM   3776  NH2 ARG A 258      17.292  -8.334  58.069  1.00 11.18           N
ATOM   3777  H   ARG A 258      13.526  -6.585  59.301  1.00 13.21           H
ATOM   3778  HA  ARG A 258      13.286  -5.230  61.620  1.00 13.08           H
ATOM   3779 1HB  ARG A 258      15.642  -5.774  60.090  1.00 14.02           H
ATOM   3780 2HB  ARG A 258      15.706  -5.117  61.511  1.00 14.02           H
ATOM   3781 1HG  ARG A 258      14.881  -7.047  62.498  1.00 14.48           H
ATOM   3782 2HG  ARG A 258      14.628  -7.698  61.096  1.00 14.48           H
ATOM   3783 1HD  ARG A 258      17.223  -7.274  62.232  1.00 14.27           H
ATOM   3784 2HD  ARG A 258      16.572  -8.686  61.976  1.00 14.27           H
ATOM   3785  HE  ARG A 258      17.746  -7.170  60.088  1.00 13.86           H
ATOM   3786 1HH1 ARG A 258      15.782  -9.786  60.345  1.00 14.19           H
ATOM   3787 2HH1 ARG A 258      15.840 -10.172  58.907  1.00 14.19           H
ATOM   3788 1HH2 ARG A 258      17.787  -7.643  57.940  1.00 13.42           H
ATOM   3789 2HH2 ARG A 258      17.102  -8.855  57.411  1.00 13.42           H
ATOM   3790  N   GLY A 259      14.105  -3.507  59.046  1.00 10.44           N
ATOM   3791  CA  GLY A 259      14.057  -2.157  58.486  1.00 10.42           C
ATOM   3792  C   GLY A 259      12.655  -1.557  58.551  1.00 10.28           C
ATOM   3793  O   GLY A 259      12.510  -0.359  58.840  1.00 11.01           O
ATOM   3794  H   GLY A 259      14.342  -4.164  58.543  1.00 12.53           H
ATOM   3795 1HA  GLY A 259      14.348  -2.186  57.561  1.00 12.50           H
ATOM   3796 2HA  GLY A 259      14.671  -1.588  58.974  1.00 12.50           H
ATOM   3797  N   ILE A 260      11.600  -2.356  58.323  1.00 10.65           N
ATOM   3798  CA  ILE A 260      10.245  -1.824  58.382  1.00 10.89           C
ATOM   3799  C   ILE A 260       9.946  -1.379  59.790  1.00 10.97           C
ATOM   3800  O   ILE A 260       9.357  -0.272  59.997  1.00 12.24           O
ATOM   3801  CB  ILE A 260       9.218  -2.849  57.842  1.00 11.28           C
ATOM   3802  CG1 ILE A 260       9.383  -3.069  56.342  1.00 12.15           C
ATOM   3803  CG2 ILE A 260       7.800  -2.453  58.272  1.00 13.51           C
ATOM   3804  CD1 ILE A 260       8.624  -4.225  55.742  1.00 14.63           C
ATOM   3805  H   ILE A 260      11.725  -3.187  58.142  1.00 12.78           H
ATOM   3806  HA  ILE A 260      10.210  -1.033  57.805  1.00 13.07           H
ATOM   3807  HB  ILE A 260       9.417  -3.704  58.276  1.00 13.54           H
ATOM   3808 1HG1 ILE A 260       9.108  -2.258  55.886  1.00 14.58           H
ATOM   3809 2HG1 ILE A 260      10.326  -3.199  56.158  1.00 14.58           H
ATOM   3810 1HG2 ILE A 260       7.774  -2.340  59.225  1.00 20.26           H
ATOM   3811 2HG2 ILE A 260       7.554  -1.629  57.845  1.00 20.26           H
ATOM   3812 3HG2 ILE A 260       7.183  -3.143  58.016  1.00 20.26           H
ATOM   3813 1HD1 ILE A 260       8.897  -5.042  56.166  1.00 21.95           H
ATOM   3814 2HD1 ILE A 260       7.683  -4.094  55.876  1.00 21.95           H
ATOM   3815 3HD1 ILE A 260       8.810  -4.276  54.801  1.00 21.95           H
ATOM   3816  N   ALA A 261      10.292  -2.168  60.806  1.00 11.23           N
ATOM   3817  CA  ALA A 261      10.047  -1.751  62.174  1.00 12.38           C
ATOM   3818  C   ALA A 261      10.788  -0.460  62.485  1.00 11.79           C
ATOM   3819  O   ALA A 261      10.255   0.428  63.154  1.00 12.95           O
ATOM   3820  CB  ALA A 261      10.486  -2.874  63.100  1.00 12.93           C
ATOM   3821  H   ALA A 261      10.662  -2.928  60.650  1.00 13.47           H
ATOM   3822  HA  ALA A 261       9.086  -1.601  62.293  1.00 14.85           H
ATOM   3823 1HB  ALA A 261      10.315  -2.624  64.011  1.00 19.40           H
ATOM   3824 2HB  ALA A 261       9.996  -3.672  62.890  1.00 19.40           H
ATOM   3825 3HB  ALA A 261      11.426  -3.035  62.984  1.00 19.40           H
ATOM   3826  N   GLY A 262      12.026  -0.340  62.056  1.00 11.12           N
ATOM   3827  CA  GLY A 262      12.786   0.889  62.243  1.00 11.44           C
ATOM   3828  C   GLY A 262      12.178   2.091  61.589  1.00 10.97           C
ATOM   3829  O   GLY A 262      12.089   3.197  62.162  1.00 11.74           O
ATOM   3830  H   GLY A 262      12.396  -1.005  61.655  1.00 13.34           H
ATOM   3831 1HA  GLY A 262      13.679   0.759  61.887  1.00 13.72           H
ATOM   3832 2HA  GLY A 262      12.871   1.061  63.194  1.00 13.72           H
ATOM   3833  N   MET A 263      11.742   1.910  60.334  1.00 10.67           N
ATOM   3834  CA  MET A 263      11.104   3.012  59.591  1.00 10.50           C
ATOM   3835  C   MET A 263       9.790   3.446  60.224  1.00 11.05           C
ATOM   3836  O   MET A 263       9.482   4.640  60.291  1.00 12.02           O
ATOM   3837  CB  MET A 263      10.903   2.580  58.156  1.00 10.73           C
ATOM   3838  CG  MET A 263      12.199   2.447  57.372  1.00 10.53           C
ATOM   3839  SD  MET A 263      11.824   1.876  55.672  1.00 11.04           S
ATOM   3840  CE  MET A 263      13.477   1.828  55.059  1.00 12.70           C
ATOM   3841  H   MET A 263      11.835   1.142  59.958  1.00 12.81           H
ATOM   3842  HA  MET A 263      11.715   3.779  59.597  1.00 12.60           H
ATOM   3843 1HB  MET A 263      10.443   1.727  58.148  1.00 12.88           H
ATOM   3844 2HB  MET A 263      10.333   3.227  57.711  1.00 12.88           H
ATOM   3845 1HG  MET A 263      12.652   3.304  57.338  1.00 12.64           H
ATOM   3846 2HG  MET A 263      12.784   1.811  57.811  1.00 12.64           H
ATOM   3847 1HE  MET A 263      13.870   2.702  55.129  1.00 19.05           H
ATOM   3848 2HE  MET A 263      13.992   1.204  55.575  1.00 19.05           H
ATOM   3849 3HE  MET A 263      13.469   1.554  54.139  1.00 19.05           H
ATOM   3850  N   ARG A 264       8.988   2.504  60.734  1.00 11.78           N
ATOM   3851  CA  ARG A 264       7.734   2.879  61.350  1.00 12.70           C
ATOM   3852  C   ARG A 264       8.010   3.681  62.613  1.00 12.66           C
ATOM   3853  O   ARG A 264       7.268   4.657  62.882  1.00 13.85           O
ATOM   3854  CB AARG A 264       6.872   1.617  61.636  0.61 15.46           C
ATOM   3855  CB BARG A 264       6.919   1.601  61.668  0.39 14.76           C
ATOM   3856  CG AARG A 264       6.341   0.896  60.416  0.61 16.52           C
ATOM   3857  CG BARG A 264       6.337   1.012  60.392  0.39 14.87           C
ATOM   3858  CD AARG A 264       5.247   1.629  59.654  0.61 20.72           C
ATOM   3859  CD BARG A 264       5.463  -0.191  60.660  0.39 19.70           C
ATOM   3860  NE AARG A 264       4.838   0.870  58.463  0.61 20.68           N
ATOM   3861  NE BARG A 264       4.839  -0.668  59.422  0.39 24.99           N
ATOM   3862  CZ AARG A 264       4.225   1.349  57.383  0.61 22.37           C
ATOM   3863  CZ BARG A 264       4.411  -1.889  59.164  0.39 22.38           C
ATOM   3864  NH1AARG A 264       3.964   2.647  57.377  0.61 29.56           N
ATOM   3865  NH2AARG A 264       3.926   0.555  56.385  0.61 20.79           N
ATOM   3866  NH1BARG A 264       4.502  -2.843  60.096  0.39 29.89           N
ATOM   3867  NH2BARG A 264       3.858  -2.232  58.003  0.39 28.75           N
ATOM   3868  H   ARG A 264       9.217   1.676  60.695  1.00 14.14           H
ATOM   3869  N   LYS A 265       9.044   3.346  63.383  1.00 12.76           N
ATOM   3870  CA  LYS A 265       9.414   4.140  64.569  1.00 13.10           C
ATOM   3871  C   LYS A 265       9.792   5.572  64.127  1.00 13.32           C
ATOM   3872  O   LYS A 265       9.422   6.558  64.770  1.00 14.32           O
ATOM   3873  CB  LYS A 265      10.544   3.482  65.347  1.00 14.40           C
ATOM   3874  CG  LYS A 265      10.159   2.322  66.202  1.00 18.95           C
ATOM   3875  CD  LYS A 265      11.425   1.530  66.567  1.00 27.69           C
ATOM   3876  CE  LYS A 265      11.338   0.734  67.810  1.00 28.64           C
ATOM   3877  NZ  LYS A 265      12.610  -0.041  67.884  1.00 28.98           N
ATOM   3878  H   LYS A 265       9.507   2.649  63.183  1.00 15.31           H
ATOM   3879  HA  LYS A 265       8.631   4.198  65.156  1.00 15.72           H
ATOM   3880 1HB  LYS A 265      11.216   3.184  64.714  1.00 17.29           H
ATOM   3881 2HB  LYS A 265      10.956   4.154  65.913  1.00 17.29           H
ATOM   3882 1HG  LYS A 265       9.722   2.637  67.008  1.00 22.74           H
ATOM   3883 2HG  LYS A 265       9.539   1.750  65.722  1.00 22.74           H
ATOM   3884 1HD  LYS A 265      11.635   0.932  65.833  1.00 33.23           H
ATOM   3885 2HD  LYS A 265      12.163   2.154  66.653  1.00 33.23           H
ATOM   3886 1HE  LYS A 265      11.247   1.315  68.581  1.00 34.37           H
ATOM   3887 2HE  LYS A 265      10.575   0.136  67.779  1.00 34.37           H
ATOM   3888 1HZ  LYS A 265      12.719  -0.505  67.132  1.00 43.47           H
ATOM   3889 2HZ  LYS A 265      13.294   0.520  67.988  1.00 43.47           H
ATOM   3890 3HZ  LYS A 265      12.577  -0.600  68.576  1.00 43.47           H
ATOM   3891  N   ALA A 266      10.569   5.663  63.052  1.00 11.44           N
ATOM   3892  CA  ALA A 266      10.997   6.993  62.559  1.00 11.53           C
ATOM   3893  C   ALA A 266       9.783   7.844  62.176  1.00 11.59           C
ATOM   3894  O   ALA A 266       9.664   9.029  62.542  1.00 12.24           O
ATOM   3895  CB  ALA A 266      11.963   6.803  61.421  1.00 12.13           C
ATOM   3896  H   ALA A 266      10.823   4.950  62.643  1.00 13.73           H
ATOM   3897  HA  ALA A 266      11.470   7.448  63.287  1.00 13.83           H
ATOM   3898 1HB  ALA A 266      12.282   7.659  61.126  1.00 18.19           H
ATOM   3899 2HB  ALA A 266      11.519   6.360  60.695  1.00 18.19           H
ATOM   3900 3HB  ALA A 266      12.705   6.270  61.716  1.00 18.19           H
ATOM   3901  N   LEU A 267       8.878   7.236  61.422  1.00 11.80           N
ATOM   3902  CA  LEU A 267       7.672   7.957  60.979  1.00 13.16           C
ATOM   3903  C   LEU A 267       6.838   8.459  62.163  1.00 12.97           C
ATOM   3904  O   LEU A 267       6.307   9.574  62.143  1.00 14.58           O
ATOM   3905  CB  LEU A 267       6.843   7.096  60.042  1.00 12.97           C
ATOM   3906  CG  LEU A 267       7.516   6.782  58.689  1.00 14.42           C
ATOM   3907  CD1 LEU A 267       6.687   5.720  57.995  1.00 18.93           C
ATOM   3908  CD2 LEU A 267       7.656   8.006  57.811  1.00 14.77           C
ATOM   3909  H   LEU A 267       8.995   6.416  61.190  1.00 14.16           H
ATOM   3910  HA  LEU A 267       7.968   8.742  60.473  1.00 15.79           H
ATOM   3911 1HB  LEU A 267       6.641   6.259  60.489  1.00 15.57           H
ATOM   3912 2HB  LEU A 267       6.001   7.546  59.871  1.00 15.57           H
ATOM   3913  HG  LEU A 267       8.409   6.417  58.862  1.00 17.31           H
ATOM   3914 1HD1 LEU A 267       6.614   4.949  58.562  1.00 28.40           H
ATOM   3915 2HD1 LEU A 267       5.811   6.067  57.812  1.00 28.40           H
ATOM   3916 3HD1 LEU A 267       7.111   5.471  57.170  1.00 28.40           H
ATOM   3917 1HD2 LEU A 267       8.162   8.677  58.276  1.00 22.15           H
ATOM   3918 2HD2 LEU A 267       8.111   7.768  57.000  1.00 22.15           H
ATOM   3919 3HD2 LEU A 267       6.785   8.351  57.601  1.00 22.15           H
ATOM   3920  N   GLU A 268       6.729   7.648  63.220  1.00 14.41           N
ATOM   3921  CA  GLU A 268       5.954   8.047  64.395  1.00 14.65           C
ATOM   3922  C   GLU A 268       6.576   9.250  65.084  1.00 14.43           C
ATOM   3923  O   GLU A 268       5.821  10.006  65.746  1.00 19.17           O
ATOM   3924  CB  GLU A 268       5.797   6.824  65.297  1.00 18.61           C
ATOM   3925  CG  GLU A 268       4.696   5.874  64.876  1.00 31.54           C
ATOM   3926  CD  GLU A 268       3.664   5.646  65.964  0.00 30.56           C
ATOM   3927  OE1 GLU A 268       4.013   5.039  66.998  0.00 30.62           O
ATOM   3928  OE2 GLU A 268       2.505   6.073  65.784  0.00 30.57           O
ATOM   3929  H   GLU A 268       7.119   6.882  63.209  1.00 17.29           H
ATOM   3930  HA  GLU A 268       5.060   8.308  64.089  1.00 17.58           H
ATOM   3931 1HB  GLU A 268       6.637   6.338  65.310  1.00 22.34           H
ATOM   3932 2HB  GLU A 268       5.619   7.125  66.201  1.00 22.34           H
ATOM   3933 1HG  GLU A 268       4.253   6.232  64.091  1.00 37.85           H
ATOM   3934 2HG  GLU A 268       5.090   5.022  64.631  1.00 37.85           H
ATOM   3935  N   LYS A 269       7.887   9.486  64.925  1.00 13.77           N
ATOM   3936  CA  LYS A 269       8.598  10.613  65.486  1.00 14.47           C
ATOM   3937  C   LYS A 269       8.673  11.797  64.535  1.00 14.59           C
ATOM   3938  O   LYS A 269       9.331  12.798  64.866  1.00 17.34           O
ATOM   3939  CB  LYS A 269      10.014  10.219  65.917  1.00 16.98           C
ATOM   3940  CG  LYS A 269      10.069   9.265  67.102  1.00 19.42           C
ATOM   3941  CD  LYS A 269       9.554   9.884  68.382  1.00 25.88           C
ATOM   3942  CE  LYS A 269       9.899   9.034  69.601  1.00 33.52           C
ATOM   3943  NZ  LYS A 269       9.488   9.784  70.867  1.00 58.25           N
ATOM   3944  H   LYS A 269       8.338   8.925  64.454  1.00 16.53           H
ATOM   3945  HA  LYS A 269       8.112  10.903  66.286  1.00 17.36           H
ATOM   3946 1HB  LYS A 269      10.464   9.805  65.164  1.00 20.38           H
ATOM   3947 2HB  LYS A 269      10.504  11.025  66.144  1.00 20.38           H
ATOM   3948 1HG  LYS A 269       9.542   8.477  66.898  1.00 23.30           H
ATOM   3949 2HG  LYS A 269      10.987   8.981  67.236  1.00 23.30           H
ATOM   3950 1HD  LYS A 269       9.940  10.768  68.489  1.00 31.06           H
ATOM   3951 2HD  LYS A 269       8.591   9.984  68.324  1.00 31.06           H
ATOM   3952 1HE  LYS A 269       9.431   8.186  69.554  1.00 40.22           H
ATOM   3953 2HE  LYS A 269      10.852   8.855  69.618  1.00 40.22           H
ATOM   3954 1HZ  LYS A 269       9.719  10.640  70.793  1.00 87.37           H
ATOM   3955 2HZ  LYS A 269       8.607   9.723  70.975  1.00 87.37           H
ATOM   3956 3HZ  LYS A 269       9.898   9.425  71.570  1.00 87.37           H
ATOM   3957  N   GLY A 270       7.998  11.724  63.368  1.00 13.36           N
ATOM   3958  CA  GLY A 270       8.015  12.844  62.451  1.00 13.72           C
ATOM   3959  C   GLY A 270       9.215  12.917  61.550  1.00 12.44           C
ATOM   3960  O   GLY A 270       9.425  13.908  60.852  1.00 13.96           O
ATOM   3961  H   GLY A 270       7.559  11.012  63.170  1.00 16.03           H
ATOM   3962 1HA  GLY A 270       7.968  13.664  62.967  1.00 16.47           H
ATOM   3963 2HA  GLY A 270       7.218  12.801  61.900  1.00 16.47           H
ATOM   3964  N   VAL A 271      10.062  11.866  61.514  1.00 11.74           N
ATOM   3965  CA  VAL A 271      11.202  11.768  60.628  1.00 10.95           C
ATOM   3966  C   VAL A 271      10.699  11.364  59.226  1.00 10.84           C
ATOM   3967  O   VAL A 271       9.845  10.474  59.141  1.00 13.43           O
ATOM   3968  CB  VAL A 271      12.216  10.746  61.177  1.00 11.04           C
ATOM   3969  CG1 VAL A 271      13.395  10.527  60.216  1.00 11.46           C
ATOM   3970  CG2 VAL A 271      12.720  11.127  62.560  1.00 12.87           C
ATOM   3971  H   VAL A 271       9.915  11.212  62.052  1.00 14.09           H
ATOM   3972  HA  VAL A 271      11.635  12.646  60.569  1.00 13.14           H
ATOM   3973  HB  VAL A 271      11.748   9.889  61.264  1.00 13.25           H
ATOM   3974 1HG1 VAL A 271      13.061  10.260  59.356  1.00 17.19           H
ATOM   3975 2HG1 VAL A 271      13.891  11.344  60.127  1.00 17.19           H
ATOM   3976 3HG1 VAL A 271      13.968   9.840  60.563  1.00 17.19           H
ATOM   3977 1HG2 VAL A 271      11.973  11.255  63.149  1.00 19.31           H
ATOM   3978 2HG2 VAL A 271      13.281  10.426  62.901  1.00 19.31           H
ATOM   3979 3HG2 VAL A 271      13.225  11.942  62.503  1.00 19.31           H
ATOM   3980  N   VAL A 272      11.192  12.020  58.200  1.00 10.35           N
ATOM   3981  CA  VAL A 272      10.843  11.622  56.811  1.00 10.42           C
ATOM   3982  C   VAL A 272      11.784  10.501  56.385  1.00 10.20           C
ATOM   3983  O   VAL A 272      13.011  10.642  56.455  1.00 11.24           O
ATOM   3984  CB  VAL A 272      10.915  12.823  55.877  1.00 10.77           C
ATOM   3985  CG1 VAL A 272      10.663  12.340  54.407  1.00 12.59           C
ATOM   3986  CG2 VAL A 272       9.879  13.876  56.267  1.00 13.11           C
ATOM   3987  H   VAL A 272      11.720  12.685  58.333  1.00 12.42           H
ATOM   3988  HA  VAL A 272       9.925  11.278  56.807  1.00 12.50           H
ATOM   3989  HB  VAL A 272      11.809  13.219  55.934  1.00 12.93           H
ATOM   3990 1HG1 VAL A 272      11.322  11.685  54.168  1.00 18.89           H
ATOM   3991 2HG1 VAL A 272       9.787  11.951  54.344  1.00 18.89           H
ATOM   3992 3HG1 VAL A 272      10.724  13.088  53.810  1.00 18.89           H
ATOM   3993 1HG2 VAL A 272      10.042  14.167  57.168  1.00 19.66           H
ATOM   3994 2HG2 VAL A 272       9.944  14.626  55.672  1.00 19.66           H
ATOM   3995 3HG2 VAL A 272       8.999  13.497  56.208  1.00 19.66           H
ATOM   3996  N   VAL A 273      11.217   9.390  55.905  1.00 10.27           N
ATOM   3997  CA  VAL A 273      11.963   8.256  55.406  1.00  9.70           C
ATOM   3998  C   VAL A 273      11.912   8.241  53.885  1.00  9.24           C
ATOM   3999  O   VAL A 273      10.814   8.328  53.308  1.00 10.05           O
ATOM   4000  CB  VAL A 273      11.397   6.933  55.968  1.00 11.14           C
ATOM   4001  CG1 VAL A 273      12.065   5.728  55.320  1.00 12.79           C
ATOM   4002  CG2 VAL A 273      11.562   6.909  57.493  1.00 12.71           C
ATOM   4003  H   VAL A 273      10.358   9.346  55.893  1.00 12.33           H
ATOM   4004  HA  VAL A 273      12.897   8.344  55.689  1.00 11.64           H
ATOM   4005  HB  VAL A 273      10.439   6.899  55.763  1.00 13.37           H
ATOM   4006 1HG1 VAL A 273      11.919   5.753  54.371  1.00 19.19           H
ATOM   4007 2HG1 VAL A 273      13.008   5.751  55.499  1.00 19.19           H
ATOM   4008 3HG1 VAL A 273      11.690   4.922  55.680  1.00 19.19           H
ATOM   4009 1HG2 VAL A 273      11.112   7.666  57.876  1.00 19.06           H
ATOM   4010 2HG2 VAL A 273      11.183   6.100  57.843  1.00 19.06           H
ATOM   4011 3HG2 VAL A 273      12.495   6.947  57.715  1.00 19.06           H
ATOM   4012  N   MET A 274      13.083   8.141  53.268  1.00  8.86           N
ATOM   4013  CA  MET A 274      13.231   8.147  51.800  1.00  8.81           C
ATOM   4014  C   MET A 274      13.958   6.871  51.373  1.00  8.43           C
ATOM   4015  O   MET A 274      15.113   6.654  51.740  1.00  9.87           O
ATOM   4016  CB  MET A 274      14.037   9.389  51.393  1.00  9.15           C
ATOM   4017  CG  MET A 274      14.420   9.411  49.909  1.00 10.08           C
ATOM   4018  SD  MET A 274      12.986   9.225  48.805  1.00 10.09           S
ATOM   4019  CE  MET A 274      12.165  10.782  49.070  1.00 11.28           C
ATOM   4020  H   MET A 274      13.792   8.069  53.749  1.00 10.63           H
ATOM   4021  HA  MET A 274      12.346   8.178  51.380  1.00 10.57           H
ATOM   4022 1HB  MET A 274      13.516  10.181  51.594  1.00 10.99           H
ATOM   4023 2HB  MET A 274      14.847   9.425  51.926  1.00 10.99           H
ATOM   4024 1HG  MET A 274      14.865  10.250  49.711  1.00 12.10           H
ATOM   4025 2HG  MET A 274      15.048   8.693  49.734  1.00 12.10           H
ATOM   4026 1HE  MET A 274      11.932  10.867  49.997  1.00 16.92           H
ATOM   4027 2HE  MET A 274      12.752  11.500  48.820  1.00 16.92           H
ATOM   4028 3HE  MET A 274      11.369  10.819  48.535  1.00 16.92           H
ATOM   4029  N   ARG A 275      13.295   6.028  50.600  1.00  8.28           N
ATOM   4030  CA  ARG A 275      13.847   4.763  50.144  1.00  8.46           C
ATOM   4031  C   ARG A 275      14.526   4.946  48.784  1.00  7.82           C
ATOM   4032  O   ARG A 275      13.883   5.216  47.774  1.00  8.71           O
ATOM   4033  CB  ARG A 275      12.766   3.662  50.093  1.00  9.09           C
ATOM   4034  CG  ARG A 275      12.082   3.432  51.406  1.00  9.41           C
ATOM   4035  CD  ARG A 275      11.193   2.195  51.493  1.00  9.67           C
ATOM   4036  NE  ARG A 275       9.950   2.339  50.700  1.00 10.56           N
ATOM   4037  CZ  ARG A 275       9.750   1.889  49.473  1.00 10.66           C
ATOM   4038  NH1 ARG A 275      10.694   1.249  48.783  1.00 10.58           N
ATOM   4039  NH2 ARG A 275       8.588   2.089  48.883  1.00 11.06           N
ATOM   4040  H   ARG A 275      12.498   6.238  50.354  1.00  9.94           H
ATOM   4041  HA  ARG A 275      14.531   4.483  50.787  1.00 10.15           H
ATOM   4042 1HB  ARG A 275      12.100   3.908  49.432  1.00 10.91           H
ATOM   4043 2HB  ARG A 275      13.177   2.833  49.804  1.00 10.91           H
ATOM   4044 1HG  ARG A 275      12.762   3.366  52.095  1.00 11.29           H
ATOM   4045 2HG  ARG A 275      11.540   4.210  51.607  1.00 11.29           H
ATOM   4046 1HD  ARG A 275      11.687   1.425  51.172  1.00 11.61           H
ATOM   4047 2HD  ARG A 275      10.961   2.035  52.421  1.00 11.61           H
ATOM   4048  HE  ARG A 275       9.296   2.756  51.073  1.00 12.67           H
ATOM   4049 1HH1 ARG A 275      11.463   1.103  49.140  1.00 12.69           H
ATOM   4050 2HH1 ARG A 275      10.535   0.982  47.981  1.00 12.69           H
ATOM   4051 1HH2 ARG A 275       7.963   2.512  49.296  1.00 13.28           H
ATOM   4052 2HH2 ARG A 275       8.455   1.797  48.085  1.00 13.28           H
ATOM   4053  N   SER A 276      15.862   4.812  48.784  1.00  8.08           N
ATOM   4054  CA  SER A 276      16.735   4.753  47.608  1.00  8.07           C
ATOM   4055  C   SER A 276      17.241   3.303  47.440  1.00  7.77           C
ATOM   4056  O   SER A 276      16.612   2.350  47.952  1.00  8.55           O
ATOM   4057  CB  SER A 276      17.823   5.795  47.718  1.00  8.53           C
ATOM   4058  OG  SER A 276      18.713   5.863  46.609  1.00  8.58           O
ATOM   4059  H   SER A 276      16.245   4.756  49.552  1.00  9.70           H
ATOM   4060  HA  SER A 276      16.191   4.971  46.822  1.00  9.69           H
ATOM   4061 1HB  SER A 276      17.406   6.664  47.831  1.00 10.24           H
ATOM   4062 2HB  SER A 276      18.341   5.615  48.518  1.00 10.24           H
ATOM   4063  N   THR A 277      18.368   3.142  46.750  1.00  7.91           N
ATOM   4064  CA  THR A 277      18.934   1.844  46.395  1.00  8.05           C
ATOM   4065  C   THR A 277      20.429   1.859  46.536  1.00  7.55           C
ATOM   4066  O   THR A 277      21.090   2.832  46.211  1.00  8.66           O
ATOM   4067  CB  THR A 277      18.488   1.433  44.960  1.00  8.18           C
ATOM   4068  CG2 THR A 277      18.939   2.401  43.902  1.00  9.76           C
ATOM   4069  OG1 THR A 277      19.068   0.143  44.669  1.00  8.29           O
ATOM   4070  H   THR A 277      18.789   3.847  46.496  1.00  9.49           H
ATOM   4071  HA  THR A 277      18.580   1.179  47.021  1.00  9.66           H
ATOM   4072  HB  THR A 277      17.511   1.361  44.935  1.00  9.82           H
ATOM   4073  HG1 THR A 277      18.399  -0.288  44.867  1.00 12.44           H
ATOM   4074 1HG2 THR A 277      18.572   3.269  44.085  1.00 14.63           H
ATOM   4075 2HG2 THR A 277      19.898   2.452  43.903  1.00 14.63           H
ATOM   4076 3HG2 THR A 277      18.635   2.100  43.043  1.00 14.63           H
ATOM   4077  N   ARG A 278      20.989   0.727  47.002  1.00  8.20           N
ATOM   4078  CA  ARG A 278      22.441   0.499  47.041  1.00  7.86           C
ATOM   4079  C   ARG A 278      22.991   0.059  45.707  1.00  7.87           C
ATOM   4080  O   ARG A 278      24.217  -0.067  45.546  1.00  9.02           O
ATOM   4081  CB AARG A 278      22.800  -0.614  48.096  0.69  9.34           C
ATOM   4082  CB BARG A 278      22.762  -0.596  48.098  0.31  9.20           C
ATOM   4083  CG AARG A 278      22.451  -2.035  47.581  0.69  9.34           C
ATOM   4084  CG BARG A 278      22.408  -2.017  47.645  0.31 10.54           C
ATOM   4085  CD AARG A 278      22.849  -3.049  48.683  0.69 10.24           C
ATOM   4086  CD BARG A 278      22.599  -3.034  48.777  0.31 11.84           C
ATOM   4087  NE AARG A 278      22.952  -4.383  48.005  0.69 13.03           N
ATOM   4088  NE BARG A 278      22.266  -4.394  48.280  0.31 12.89           N
ATOM   4089  CZ AARG A 278      22.961  -5.521  48.649  0.69  9.68           C
ATOM   4090  CZ BARG A 278      22.378  -5.492  49.001  0.31 13.46           C
ATOM   4091  NH1AARG A 278      22.894  -5.565  49.974  0.69 10.69           N
ATOM   4092  NH2AARG A 278      23.076  -6.654  47.962  0.69 10.53           N
ATOM   4093  NH1BARG A 278      22.802  -5.313  50.235  0.31 10.91           N
ATOM   4094  NH2BARG A 278      22.088  -6.725  48.586  0.31 15.40           N
ATOM   4095  H   ARG A 278      20.471   0.105  47.292  1.00  9.84           H
ATOM   4096  N   THR A 279      22.137  -0.246  44.729  1.00  7.68           N
ATOM   4097  CA  THR A 279      22.599  -0.961  43.523  1.00  7.57           C
ATOM   4098  C   THR A 279      23.533  -0.123  42.671  1.00  7.64           C
ATOM   4099  O   THR A 279      24.462  -0.689  42.035  1.00  7.97           O
ATOM   4100  CB  THR A 279      21.386  -1.428  42.694  1.00  7.93           C
ATOM   4101  CG2 THR A 279      20.552  -2.468  43.442  1.00  8.59           C
ATOM   4102  OG1 THR A 279      20.589  -0.323  42.274  1.00  8.12           O
ATOM   4103  H   THR A 279      21.310  -0.025  44.801  1.00  9.22           H
ATOM   4104  HA  THR A 279      23.090  -1.758  43.814  1.00  9.09           H
ATOM   4105  HB  THR A 279      21.733  -1.861  41.886  1.00  9.52           H
ATOM   4106 1HG2 THR A 279      21.097  -3.232  43.642  1.00 12.88           H
ATOM   4107 2HG2 THR A 279      20.224  -2.086  44.260  1.00 12.88           H
ATOM   4108 3HG2 THR A 279      19.811  -2.737  42.895  1.00 12.88           H
ATOM   4109  N   GLY A 280      23.274   1.177  42.572  1.00  7.95           N
ATOM   4110  CA  GLY A 280      24.052   2.107  41.788  1.00  8.18           C
ATOM   4111  C   GLY A 280      23.269   2.902  40.760  1.00  7.84           C
ATOM   4112  O   GLY A 280      23.752   3.941  40.316  1.00  9.03           O
ATOM   4113  H   GLY A 280      22.597   1.486  43.003  1.00  9.55           H
ATOM   4114 1HA  GLY A 280      24.749   1.614  41.328  1.00  9.82           H
ATOM   4115 2HA  GLY A 280      24.486   2.730  42.392  1.00  9.82           H
ATOM   4116  N   ASN A 281      22.118   2.378  40.317  1.00  7.94           N
ATOM   4117  CA  ASN A 281      21.429   2.943  39.193  1.00  8.24           C
ATOM   4118  C   ASN A 281      19.930   2.611  39.253  1.00  8.10           C
ATOM   4119  O   ASN A 281      19.514   1.595  39.840  1.00  8.35           O
ATOM   4120  CB  ASN A 281      21.946   2.336  37.865  1.00  9.02           C
ATOM   4121  CG  ASN A 281      23.461   2.423  37.624  1.00 10.18           C
ATOM   4122  ND2 ASN A 281      24.224   1.470  38.185  1.00 11.34           N
ATOM   4123  OD1 ASN A 281      23.937   3.370  37.019  1.00 11.82           O
ATOM   4124  H   ASN A 281      21.786   1.691  40.713  1.00  9.53           H
ATOM   4125  HA  ASN A 281      21.553   3.916  39.184  1.00  9.89           H
ATOM   4126 1HB  ASN A 281      21.687   1.401  37.838  1.00 10.82           H
ATOM   4127 2HB  ASN A 281      21.495   2.783  37.131  1.00 10.82           H
ATOM   4128 1HD2 ASN A 281      23.855   0.816  38.604  1.00 13.61           H
ATOM   4129 2HD2 ASN A 281      25.080   1.514  38.124  1.00 13.61           H
ATOM   4130  N   GLY A 282      19.126   3.412  38.564  1.00  8.73           N
ATOM   4131  CA  GLY A 282      17.758   3.031  38.230  1.00  8.65           C
ATOM   4132  C   GLY A 282      16.717   3.561  39.185  1.00  8.20           C
ATOM   4133  O   GLY A 282      16.963   4.360  40.091  1.00  9.74           O
ATOM   4134  H   GLY A 282      19.420   4.178  38.306  1.00 10.48           H
ATOM   4135 1HA  GLY A 282      17.700   2.062  38.213  1.00 10.38           H
ATOM   4136 2HA  GLY A 282      17.554   3.352  37.338  1.00 10.38           H
ATOM   4137  N   ILE A 283      15.465   3.131  38.928  1.00  8.82           N
ATOM   4138  CA  ILE A 283      14.278   3.674  39.565  1.00  8.79           C
ATOM   4139  C   ILE A 283      13.819   2.878  40.761  1.00  8.36           C
ATOM   4140  O   ILE A 283      13.593   1.667  40.671  1.00  9.03           O
ATOM   4141  CB  ILE A 283      13.095   3.690  38.560  1.00 10.02           C
ATOM   4142  CG1 ILE A 283      13.353   4.550  37.338  1.00 11.54           C
ATOM   4143  CG2 ILE A 283      11.765   4.071  39.235  1.00 10.21           C
ATOM   4144  CD1 ILE A 283      13.597   5.989  37.613  1.00 15.08           C
ATOM   4145  H   ILE A 283      15.364   2.499  38.353  1.00 10.59           H
ATOM   4146  HA  ILE A 283      14.465   4.593  39.849  1.00 10.55           H
ATOM   4147  HB  ILE A 283      12.990   2.771  38.237  1.00 12.03           H
ATOM   4148 1HG1 ILE A 283      14.124   4.192  36.869  1.00 13.85           H
ATOM   4149 2HG1 ILE A 283      12.590   4.475  36.744  1.00 13.85           H
ATOM   4150 1HG2 ILE A 283      11.629   3.518  40.008  1.00 15.32           H
ATOM   4151 2HG2 ILE A 283      11.794   4.993  39.501  1.00 15.32           H
ATOM   4152 3HG2 ILE A 283      11.043   3.939  38.616  1.00 15.32           H
ATOM   4153 1HD1 ILE A 283      12.833   6.362  38.060  1.00 22.63           H
ATOM   4154 2HD1 ILE A 283      14.372   6.081  38.172  1.00 22.63           H
ATOM   4155 3HD1 ILE A 283      13.742   6.453  36.786  1.00 22.63           H
ATOM   4156  N   VAL A 284      13.622   3.552  41.893  1.00  8.27           N
ATOM   4157  CA  VAL A 284      12.864   2.981  43.022  1.00  8.54           C
ATOM   4158  C   VAL A 284      11.407   3.397  42.838  1.00  8.94           C
ATOM   4159  O   VAL A 284      11.099   4.613  42.964  1.00  9.23           O
ATOM   4160  CB  VAL A 284      13.427   3.439  44.392  1.00  8.80           C
ATOM   4161  CG1 VAL A 284      12.582   2.873  45.522  1.00  9.96           C
ATOM   4162  CG2 VAL A 284      14.911   3.043  44.478  1.00 10.13           C
ATOM   4163  H   VAL A 284      13.947   4.345  41.968  1.00  9.92           H
ATOM   4164  HA  VAL A 284      12.918   2.004  42.972  1.00 10.24           H
ATOM   4165  HB  VAL A 284      13.371   4.416  44.432  1.00 10.56           H
ATOM   4166 1HG1 VAL A 284      11.673   3.163  45.417  1.00 14.94           H
ATOM   4167 2HG1 VAL A 284      12.617   1.914  45.498  1.00 14.94           H
ATOM   4168 3HG1 VAL A 284      12.923   3.185  46.363  1.00 14.94           H
ATOM   4169 1HG2 VAL A 284      15.391   3.444  43.750  1.00 15.20           H
ATOM   4170 2HG2 VAL A 284      15.276   3.350  45.311  1.00 15.20           H
ATOM   4171 3HG2 VAL A 284      14.990   2.087  44.426  1.00 15.20           H
ATOM   4172  N   PRO A 285      10.522   2.479  42.520  1.00  9.52           N
ATOM   4173  CA  PRO A 285       9.126   2.821  42.207  1.00  9.67           C
ATOM   4174  C   PRO A 285       8.283   2.949  43.449  1.00  9.97           C
ATOM   4175  O   PRO A 285       8.580   2.379  44.502  1.00 10.66           O
ATOM   4176  CB  PRO A 285       8.697   1.574  41.394  1.00 11.46           C
ATOM   4177  CG  PRO A 285       9.371   0.451  42.113  1.00 11.35           C
ATOM   4178  CD  PRO A 285      10.752   1.004  42.465  1.00 10.19           C
ATOM   4179  HA  PRO A 285       9.076   3.633  41.661  1.00 11.61           H
ATOM   4180 1HB  PRO A 285       7.733   1.466  41.402  1.00 13.75           H
ATOM   4181 2HB  PRO A 285       9.001   1.633  40.475  1.00 13.75           H
ATOM   4182 1HG  PRO A 285       8.881   0.210  42.915  1.00 13.62           H
ATOM   4183 2HG  PRO A 285       9.446  -0.330  41.543  1.00 13.62           H
ATOM   4184 1HD  PRO A 285      11.056   0.665  43.321  1.00 12.23           H
ATOM   4185 2HD  PRO A 285      11.403   0.776  41.784  1.00 12.23           H
ATOM   4186  N   PRO A 286       7.133   3.651  43.371  1.00 10.00           N
ATOM   4187  CA  PRO A 286       6.231   3.726  44.529  1.00 11.81           C
ATOM   4188  C   PRO A 286       5.678   2.364  44.889  1.00 11.13           C
ATOM   4189  O   PRO A 286       5.488   1.464  44.032  1.00 12.57           O
ATOM   4190  CB  PRO A 286       5.093   4.692  44.087  1.00 14.46           C
ATOM   4191  CG  PRO A 286       5.367   5.003  42.711  1.00 21.56           C
ATOM   4192  CD  PRO A 286       6.662   4.415  42.214  1.00 11.38           C
ATOM   4193  HA  PRO A 286       6.708   4.105  45.297  1.00 14.17           H
ATOM   4194 1HB  PRO A 286       4.227   4.264  44.176  1.00 17.35           H
ATOM   4195 2HB  PRO A 286       5.099   5.498  44.628  1.00 17.35           H
ATOM   4196 1HG  PRO A 286       4.640   4.669  42.163  1.00 25.87           H
ATOM   4197 2HG  PRO A 286       5.398   5.967  42.606  1.00 25.87           H
ATOM   4198 1HD  PRO A 286       6.516   3.838  41.449  1.00 13.65           H
ATOM   4199 2HD  PRO A 286       7.294   5.111  41.972  1.00 13.65           H
ATOM   4200  N   ASP A 287       5.416   2.180  46.187  1.00 11.72           N
ATOM   4201  CA  ASP A 287       4.822   0.978  46.715  1.00 11.73           C
ATOM   4202  C   ASP A 287       4.102   1.315  48.039  1.00 12.44           C
ATOM   4203  O   ASP A 287       4.787   1.454  49.060  1.00 13.31           O
ATOM   4204  CB  ASP A 287       5.860  -0.106  46.952  1.00 13.22           C
ATOM   4205  CG  ASP A 287       5.226  -1.415  47.387  1.00 13.92           C
ATOM   4206  OD1 ASP A 287       4.046  -1.486  47.738  1.00 15.85           O
ATOM   4207  OD2 ASP A 287       6.006  -2.423  47.401  1.00 16.85           O
ATOM   4208  H   ASP A 287       5.613   2.812  46.736  1.00 14.07           H
ATOM   4209  HA  ASP A 287       4.160   0.646  46.073  1.00 14.07           H
ATOM   4210 1HB  ASP A 287       6.363  -0.251  46.135  1.00 15.86           H
ATOM   4211 2HB  ASP A 287       6.481   0.191  47.636  1.00 15.86           H
ATOM   4212  N   GLU A 288       2.780   1.445  48.027  1.00 14.94           N
ATOM   4213  CA  GLU A 288       2.012   1.851  49.199  1.00 18.35           C
ATOM   4214  C   GLU A 288       2.045   0.819  50.316  1.00 16.50           C
ATOM   4215  O   GLU A 288       1.639   1.205  51.414  1.00 20.64           O
ATOM   4216  CB  GLU A 288       0.565   2.128  48.829  1.00 22.74           C
ATOM   4217  CG  GLU A 288      -0.289   0.965  48.385  1.00 35.07           C
ATOM   4218  CD  GLU A 288      -1.752   1.243  48.180  1.00 38.60           C
ATOM   4219  OE1 GLU A 288      -2.137   2.418  47.963  1.00 42.61           O
ATOM   4220  OE2 GLU A 288      -2.570   0.297  48.237  1.00 52.59           O
ATOM   4221  H   GLU A 288       2.358   1.283  47.295  1.00 17.93           H
ATOM   4222  HA  GLU A 288       2.401   2.682  49.543  1.00 22.02           H
ATOM   4223 1HB  GLU A 288       0.135   2.535  49.597  1.00 27.29           H
ATOM   4224 2HB  GLU A 288       0.561   2.787  48.117  1.00 27.29           H
ATOM   4225 1HG  GLU A 288       0.074   0.625  47.552  1.00 42.09           H
ATOM   4226 2HG  GLU A 288      -0.205   0.260  49.046  1.00 42.09           H
ATOM   4227  N   GLU A 289       2.508  -0.401  50.008  1.00 15.25           N
ATOM   4228  CA  GLU A 289       2.628  -1.379  51.104  1.00 15.72           C
ATOM   4229  C   GLU A 289       3.890  -1.196  51.946  1.00 15.15           C
ATOM   4230  O   GLU A 289       4.031  -1.918  52.970  1.00 20.01           O
ATOM   4231  CB  GLU A 289       2.505  -2.790  50.514  1.00 19.80           C
ATOM   4232  CG  GLU A 289       1.085  -3.047  49.981  1.00 26.84           C
ATOM   4233  CD  GLU A 289       0.032  -2.733  51.025  0.00 23.89           C
ATOM   4234  OE1 GLU A 289       0.245  -3.075  52.207  0.00 22.17           O
ATOM   4235  OE2 GLU A 289      -1.008  -2.145  50.664  0.00 26.01           O
ATOM   4236  H   GLU A 289       2.726  -0.605  49.202  1.00 18.30           H
ATOM   4237  HA  GLU A 289       1.861  -1.245  51.698  1.00 18.87           H
ATOM   4238 1HB  GLU A 289       3.144  -2.894  49.791  1.00 23.76           H
ATOM   4239 2HB  GLU A 289       2.717  -3.445  51.197  1.00 23.76           H
ATOM   4240 1HG  GLU A 289       0.933  -2.497  49.197  1.00 32.21           H
ATOM   4241 2HG  GLU A 289       1.006  -3.976  49.715  1.00 32.21           H
ATOM   4242  N   LEU A 290       4.809  -0.340  51.558  1.00 12.83           N
ATOM   4243  CA  LEU A 290       6.054  -0.123  52.271  1.00 12.00           C
ATOM   4244  C   LEU A 290       6.028   1.260  52.925  1.00 11.71           C
ATOM   4245  O   LEU A 290       5.396   2.210  52.390  1.00 12.09           O
ATOM   4246  CB  LEU A 290       7.268  -0.242  51.359  1.00 11.49           C
ATOM   4247  CG  LEU A 290       7.676  -1.667  50.992  1.00 11.78           C
ATOM   4248  CD1 LEU A 290       8.767  -1.645  49.911  1.00 13.60           C
ATOM   4249  CD2 LEU A 290       8.138  -2.446  52.208  1.00 14.41           C
ATOM   4250  H   LEU A 290       4.665   0.115  50.844  1.00 15.39           H
ATOM   4251  HA  LEU A 290       6.129  -0.798  52.977  1.00 14.40           H
ATOM   4252 1HB  LEU A 290       7.084   0.245  50.540  1.00 13.79           H
ATOM   4253 2HB  LEU A 290       8.020   0.190  51.792  1.00 13.79           H
ATOM   4254  HG  LEU A 290       6.891  -2.121  50.621  1.00 14.13           H
ATOM   4255 1HD1 LEU A 290       8.455  -1.147  49.151  1.00 20.40           H
ATOM   4256 2HD1 LEU A 290       9.558  -1.230  50.262  1.00 20.40           H
ATOM   4257 3HD1 LEU A 290       8.969  -2.544  49.642  1.00 20.40           H
ATOM   4258 1HD2 LEU A 290       7.449  -2.433  52.877  1.00 21.61           H
ATOM   4259 2HD2 LEU A 290       8.322  -3.354  51.955  1.00 21.61           H
ATOM   4260 3HD2 LEU A 290       8.935  -2.045  52.562  1.00 21.61           H
ATOM   4261  N   PRO A 291       6.727   1.431  54.029  1.00 12.71           N
ATOM   4262  CA  PRO A 291       6.855   2.750  54.660  1.00 12.29           C
ATOM   4263  C   PRO A 291       7.669   3.698  53.780  1.00 11.24           C
ATOM   4264  O   PRO A 291       8.568   3.328  53.028  1.00 13.26           O
ATOM   4265  CB  PRO A 291       7.644   2.479  55.941  1.00 16.01           C
ATOM   4266  CG  PRO A 291       7.987   1.084  55.993  1.00 16.41           C
ATOM   4267  CD  PRO A 291       7.531   0.399  54.758  1.00 13.94           C
ATOM   4268  HA  PRO A 291       5.974   3.129  54.863  1.00 14.75           H
ATOM   4269 1HB  PRO A 291       8.450   3.018  55.951  1.00 19.21           H
ATOM   4270 2HB  PRO A 291       7.108   2.716  56.714  1.00 19.21           H
ATOM   4271 1HG  PRO A 291       8.948   0.988  56.083  1.00 19.69           H
ATOM   4272 2HG  PRO A 291       7.569   0.674  56.766  1.00 19.69           H
ATOM   4273 1HD  PRO A 291       8.288   0.111  54.224  1.00 16.72           H
ATOM   4274 2HD  PRO A 291       6.986  -0.374  54.973  1.00 16.72           H
ATOM   4275  N   GLY A 292       7.419   5.000  54.025  1.00 11.70           N
ATOM   4276  CA  GLY A 292       8.300   6.021  53.455  1.00 12.68           C
ATOM   4277  C   GLY A 292       7.947   6.424  52.036  1.00 10.13           C
ATOM   4278  O   GLY A 292       6.994   5.999  51.411  1.00 11.72           O
ATOM   4279  H   GLY A 292       6.748   5.229  54.511  1.00 14.05           H
ATOM   4280 1HA  GLY A 292       9.211   5.687  53.466  1.00 15.21           H
ATOM   4281 2HA  GLY A 292       8.270   6.809  54.020  1.00 15.21           H
ATOM   4282  N   LEU A 293       8.808   7.309  51.536  1.00  9.39           N
ATOM   4283  CA  LEU A 293       8.799   7.820  50.173  1.00  9.25           C
ATOM   4284  C   LEU A 293       9.804   7.059  49.325  1.00  8.73           C
ATOM   4285  O   LEU A 293      10.588   6.259  49.857  1.00  9.25           O
ATOM   4286  CB  LEU A 293       9.147   9.326  50.178  1.00 10.25           C
ATOM   4287  CG  LEU A 293       8.205  10.185  51.084  1.00 11.97           C
ATOM   4288  CD1 LEU A 293       8.626  11.642  51.025  1.00 14.10           C
ATOM   4289  CD2 LEU A 293       6.736   9.935  50.728  1.00 13.74           C
ATOM   4290  H   LEU A 293       9.420   7.604  52.063  1.00 11.27           H
ATOM   4291  HA  LEU A 293       7.903   7.701  49.792  1.00 11.10           H
ATOM   4292 1HB  LEU A 293      10.061   9.435  50.485  1.00 12.29           H
ATOM   4293 2HB  LEU A 293       9.099   9.662  49.269  1.00 12.29           H
ATOM   4294  HG  LEU A 293       8.335   9.883  52.007  1.00 14.36           H
ATOM   4295 1HD1 LEU A 293       9.556  11.716  51.251  1.00 21.15           H
ATOM   4296 2HD1 LEU A 293       8.484  11.981  50.138  1.00 21.15           H
ATOM   4297 3HD1 LEU A 293       8.104  12.152  51.649  1.00 21.15           H
ATOM   4298 1HD2 LEU A 293       6.544   8.998  50.803  1.00 20.61           H
ATOM   4299 2HD2 LEU A 293       6.173  10.427  51.330  1.00 20.61           H
ATOM   4300 3HD2 LEU A 293       6.572  10.225  49.827  1.00 20.61           H
ATOM   4301  N   VAL A 294       9.805   7.310  48.032  1.00  8.96           N
ATOM   4302  CA  VAL A 294      10.733   6.672  47.086  1.00  8.70           C
ATOM   4303  C   VAL A 294      11.567   7.699  46.363  1.00  8.35           C
ATOM   4304  O   VAL A 294      11.157   8.840  46.080  1.00  9.25           O
ATOM   4305  CB  VAL A 294      10.021   5.714  46.102  1.00  9.33           C
ATOM   4306  CG1 VAL A 294       9.367   4.599  46.896  1.00 10.18           C
ATOM   4307  CG2 VAL A 294       9.053   6.448  45.228  1.00  9.70           C
ATOM   4308  H   VAL A 294       9.234   7.875  47.725  1.00 10.76           H
ATOM   4309  HA  VAL A 294      11.350   6.127  47.617  1.00 10.44           H
ATOM   4310  HB  VAL A 294      10.704   5.313  45.525  1.00 11.20           H
ATOM   4311 1HG1 VAL A 294      10.028   4.163  47.438  1.00 15.27           H
ATOM   4312 2HG1 VAL A 294       8.682   4.966  47.459  1.00 15.27           H
ATOM   4313 3HG1 VAL A 294       8.978   3.962  46.292  1.00 15.27           H
ATOM   4314 1HG2 VAL A 294       9.516   7.136  44.745  1.00 14.55           H
ATOM   4315 2HG2 VAL A 294       8.654   5.834  44.606  1.00 14.55           H
ATOM   4316 3HG2 VAL A 294       8.367   6.843  45.771  1.00 14.55           H
ATOM   4317  N   SER A 295      12.790   7.293  45.986  1.00  8.31           N
ATOM   4318  CA  SER A 295      13.783   8.250  45.495  1.00  8.53           C
ATOM   4319  C   SER A 295      13.847   8.421  43.999  1.00  8.29           C
ATOM   4320  O   SER A 295      14.766   9.129  43.539  1.00  8.73           O
ATOM   4321  CB  SER A 295      15.183   7.927  46.058  1.00 10.05           C
ATOM   4322  OG  SER A 295      15.791   6.842  45.387  1.00 11.67           O
ATOM   4323  H   SER A 295      12.994   6.459  46.035  1.00  9.97           H
ATOM   4324  HA  SER A 295      13.532   9.123  45.863  1.00 10.24           H
ATOM   4325 1HB  SER A 295      15.749   8.711  45.974  1.00 12.05           H
ATOM   4326 2HB  SER A 295      15.106   7.715  47.002  1.00 12.05           H
ATOM   4327  N   ASP A 296      12.937   7.842  43.235  1.00  8.53           N
ATOM   4328  CA  ASP A 296      12.994   7.993  41.780  1.00  8.90           C
ATOM   4329  C   ASP A 296      14.352   7.432  41.336  1.00  8.54           C
ATOM   4330  O   ASP A 296      14.738   6.339  41.827  1.00  9.67           O
ATOM   4331  CB  ASP A 296      12.672   9.469  41.409  1.00  9.26           C
ATOM   4332  CG  ASP A 296      12.407   9.815  39.974  1.00  9.75           C
ATOM   4333  OD1 ASP A 296      13.380   9.733  39.157  1.00 11.24           O
ATOM   4334  OD2 ASP A 296      11.218  10.162  39.643  1.00 10.00           O
ATOM   4335  H   ASP A 296      12.309   7.375  43.593  1.00 10.24           H
ATOM   4336  HA  ASP A 296      12.294   7.427  41.392  1.00 10.68           H
ATOM   4337 1HB  ASP A 296      11.896   9.739  41.924  1.00 11.11           H
ATOM   4338 2HB  ASP A 296      13.416  10.015  41.709  1.00 11.11           H
ATOM   4339  N   SER A 297      15.128   8.116  40.501  1.00  8.45           N
ATOM   4340  CA  SER A 297      16.449   7.640  40.094  1.00  8.22           C
ATOM   4341  C   SER A 297      17.593   8.253  40.917  1.00  8.20           C
ATOM   4342  O   SER A 297      18.770   8.108  40.562  1.00  9.23           O
ATOM   4343  CB  SER A 297      16.733   7.843  38.628  1.00  9.17           C
ATOM   4344  OG  SER A 297      16.761   9.245  38.357  1.00  9.61           O
ATOM   4345  H   SER A 297      14.843   8.866  40.190  1.00 10.14           H
ATOM   4346  HA  SER A 297      16.466   6.674  40.256  1.00  9.86           H
ATOM   4347 1HB  SER A 297      17.587   7.444  38.397  1.00 11.01           H
ATOM   4348 2HB  SER A 297      16.044   7.417  38.095  1.00 11.01           H
ATOM   4349  N   LEU A 298      17.286   8.933  42.022  1.00  7.98           N
ATOM   4350  CA  LEU A 298      18.356   9.514  42.844  1.00  8.49           C
ATOM   4351  C   LEU A 298      19.032   8.427  43.668  1.00  8.13           C
ATOM   4352  O   LEU A 298      18.364   7.673  44.391  1.00  9.15           O
ATOM   4353  CB ALEU A 298      17.858  10.612  43.802  0.64  8.57           C
ATOM   4354  CB BLEU A 298      17.731  10.592  43.743  0.36  8.66           C
ATOM   4355  CG ALEU A 298      17.503  11.980  43.176  0.64  7.80           C
ATOM   4356  CG BLEU A 298      17.330  11.839  42.909  0.36  8.46           C
ATOM   4357  CD1ALEU A 298      16.133  12.009  42.513  0.64  8.81           C
ATOM   4358  CD2ALEU A 298      17.564  13.063  44.273  0.64  8.87           C
ATOM   4359  CD1BLEU A 298      16.227  12.616  43.606  0.36 12.82           C
ATOM   4360  CD2BLEU A 298      18.576  12.656  42.660  0.36 10.00           C
ATOM   4361  H   LEU A 298      16.464   9.031  42.253  1.00  9.58           H
ATOM   4362  N   ASN A 299      20.359   8.373  43.568  1.00  7.66           N
ATOM   4363  CA  ASN A 299      21.167   7.473  44.402  1.00  7.78           C
ATOM   4364  C   ASN A 299      21.201   8.006  45.837  1.00  7.50           C
ATOM   4365  O   ASN A 299      20.660   9.087  46.139  1.00  8.51           O
ATOM   4366  CB  ASN A 299      22.538   7.245  43.806  1.00  8.14           C
ATOM   4367  CG  ASN A 299      23.558   8.377  43.965  1.00  8.72           C
ATOM   4368  ND2 ASN A 299      24.769   8.136  43.458  1.00 10.22           N
ATOM   4369  OD1 ASN A 299      23.250   9.404  44.551  1.00  9.33           O
ATOM   4370  H   ASN A 299      20.755   8.881  42.998  1.00  9.19           H
ATOM   4371  HA  ASN A 299      20.710   6.607  44.423  1.00  9.34           H
ATOM   4372 1HB  ASN A 299      22.912   6.444  44.208  1.00  9.77           H
ATOM   4373 2HB  ASN A 299      22.430   7.068  42.859  1.00  9.77           H
ATOM   4374 1HD2 ASN A 299      24.926   7.393  43.055  1.00 12.26           H
ATOM   4375 2HD2 ASN A 299      25.392   8.724  43.534  1.00 12.26           H
ATOM   4376  N   PRO A 300      21.750   7.256  46.781  1.00  7.97           N
ATOM   4377  CA  PRO A 300      21.629   7.689  48.203  1.00  8.01           C
ATOM   4378  C   PRO A 300      22.244   9.051  48.476  1.00  8.04           C
ATOM   4379  O   PRO A 300      21.670   9.868  49.198  1.00  8.90           O
ATOM   4380  CB  PRO A 300      22.302   6.528  48.964  1.00  8.73           C
ATOM   4381  CG  PRO A 300      21.977   5.313  48.125  1.00  9.07           C
ATOM   4382  CD  PRO A 300      22.200   5.838  46.689  1.00  8.51           C
ATOM   4383  HA  PRO A 300      20.680   7.717  48.445  1.00  9.62           H
ATOM   4384 1HB  PRO A 300      23.261   6.662  49.025  1.00 10.47           H
ATOM   4385 2HB  PRO A 300      21.937   6.441  49.858  1.00 10.47           H
ATOM   4386 1HG  PRO A 300      22.573   4.575  48.328  1.00 10.88           H
ATOM   4387 2HG  PRO A 300      21.059   5.028  48.258  1.00 10.88           H
ATOM   4388 1HD  PRO A 300      23.135   5.782  46.437  1.00 10.21           H
ATOM   4389 2HD  PRO A 300      21.668   5.342  46.048  1.00 10.21           H
ATOM   4390  N   ALA A 301      23.452   9.277  47.916  1.00  8.29           N
ATOM   4391  CA  ALA A 301      24.154  10.545  48.189  1.00  8.57           C
ATOM   4392  C   ALA A 301      23.351  11.733  47.672  1.00  8.30           C
ATOM   4393  O   ALA A 301      23.236  12.783  48.315  1.00  9.17           O
ATOM   4394  CB  ALA A 301      25.534  10.478  47.569  1.00 10.29           C
ATOM   4395  H   ALA A 301      23.810   8.686  47.404  1.00  9.94           H
ATOM   4396  HA  ALA A 301      24.255  10.639  49.159  1.00 10.28           H
ATOM   4397 1HB  ALA A 301      26.016  11.282  47.775  1.00 15.44           H
ATOM   4398 2HB  ALA A 301      25.453  10.388  46.617  1.00 15.44           H
ATOM   4399 3HB  ALA A 301      26.007   9.722  47.923  1.00 15.44           H
ATOM   4400  N   HIS A 302      22.812  11.609  46.426  1.00  8.00           N
ATOM   4401  CA  HIS A 302      21.974  12.671  45.844  1.00  8.11           C
ATOM   4402  C   HIS A 302      20.661  12.806  46.584  1.00  7.82           C
ATOM   4403  O   HIS A 302      20.157  13.922  46.820  1.00  8.43           O
ATOM   4404  CB AHIS A 302      21.712  12.430  44.368  0.66  8.36           C
ATOM   4405  CB BHIS A 302      21.699  12.340  44.373  0.34  8.91           C
ATOM   4406  CG AHIS A 302      22.859  12.586  43.385  0.66  8.66           C
ATOM   4407  CG BHIS A 302      22.910  12.716  43.540  0.34  7.20           C
ATOM   4408  CD2AHIS A 302      23.092  13.552  42.463  0.66  9.14           C
ATOM   4409  ND1AHIS A 302      23.874  11.652  43.225  0.66  8.73           N
ATOM   4410  CD2BHIS A 302      23.943  13.552  43.717  0.34  8.89           C
ATOM   4411  ND1BHIS A 302      23.113  12.146  42.308  0.34 10.75           N
ATOM   4412  CE1AHIS A 302      24.672  12.039  42.257  0.66  8.72           C
ATOM   4413  NE2AHIS A 302      24.231  13.219  41.788  0.66  9.57           N
ATOM   4414  CE1BHIS A 302      24.212  12.620  41.764  0.34  9.32           C
ATOM   4415  NE2BHIS A 302      24.748  13.495  42.619  0.34  8.36           N
ATOM   4416  H   HIS A 302      22.965  10.896  45.970  1.00  9.61           H
ATOM   4417  N   ALA A 303      20.024  11.674  46.955  1.00  7.86           N
ATOM   4418  CA  ALA A 303      18.751  11.704  47.662  1.00  8.05           C
ATOM   4419  C   ALA A 303      18.864  12.433  48.987  1.00  7.96           C
ATOM   4420  O   ALA A 303      17.965  13.183  49.379  1.00  8.67           O
ATOM   4421  CB  ALA A 303      18.236  10.280  47.900  1.00  8.87           C
ATOM   4422  H   ALA A 303      20.379  10.914  46.767  1.00  9.43           H
ATOM   4423  HA  ALA A 303      18.100  12.179  47.105  1.00  9.66           H
ATOM   4424 1HB  ALA A 303      18.846   9.810  48.472  1.00 13.30           H
ATOM   4425 2HB  ALA A 303      18.166   9.821  47.059  1.00 13.30           H
ATOM   4426 3HB  ALA A 303      17.372  10.318  48.316  1.00 13.30           H
ATOM   4427  N   ARG A 304      19.999  12.233  49.680  1.00  8.04           N
ATOM   4428  CA  ARG A 304      20.193  12.956  50.946  1.00  8.35           C
ATOM   4429  C   ARG A 304      20.230  14.462  50.705  1.00  8.01           C
ATOM   4430  O   ARG A 304      19.593  15.224  51.470  1.00  8.57           O
ATOM   4431  CB  ARG A 304      21.482  12.463  51.633  1.00  8.33           C
ATOM   4432  CG  ARG A 304      21.919  13.392  52.758  1.00  8.97           C
ATOM   4433  CD  ARG A 304      23.063  12.783  53.585  1.00  8.80           C
ATOM   4434  NE  ARG A 304      23.519  13.758  54.592  1.00  8.86           N
ATOM   4435  CZ  ARG A 304      24.293  14.798  54.320  1.00  8.61           C
ATOM   4436  NH1 ARG A 304      24.832  14.978  53.117  1.00  8.97           N
ATOM   4437  NH2 ARG A 304      24.535  15.688  55.311  1.00  9.28           N
ATOM   4438  H   ARG A 304      20.600  11.692  49.388  1.00  9.65           H
ATOM   4439  HA  ARG A 304      19.435  12.756  51.534  1.00 10.02           H
ATOM   4440 1HB  ARG A 304      21.332  11.575  51.992  1.00  9.99           H
ATOM   4441 2HB  ARG A 304      22.192  12.403  50.974  1.00  9.99           H
ATOM   4442 1HG  ARG A 304      22.211  14.237  52.381  1.00 10.77           H
ATOM   4443 2HG  ARG A 304      21.163  13.570  53.339  1.00 10.77           H
ATOM   4444 1HD  ARG A 304      22.755  11.976  54.027  1.00 10.56           H
ATOM   4445 2HD  ARG A 304      23.801  12.546  53.001  1.00 10.56           H
ATOM   4446  HE  ARG A 304      23.267  13.644  55.406  1.00 10.64           H
ATOM   4447 1HH1 ARG A 304      24.682  14.411  52.489  1.00 10.76           H
ATOM   4448 2HH1 ARG A 304      25.331  15.663  52.968  1.00 10.76           H
ATOM   4449 1HH2 ARG A 304      24.190  15.569  56.090  1.00 11.14           H
ATOM   4450 2HH2 ARG A 304      25.034  16.372  55.162  1.00 11.14           H
ATOM   4451  N   ILE A 305      20.953  14.938  49.699  1.00  8.39           N
ATOM   4452  CA  ILE A 305      21.021  16.371  49.394  1.00  8.14           C
ATOM   4453  C   ILE A 305      19.632  16.932  49.105  1.00  8.24           C
ATOM   4454  O   ILE A 305      19.234  17.969  49.664  1.00  9.03           O
ATOM   4455  CB  ILE A 305      22.037  16.622  48.256  1.00  8.50           C
ATOM   4456  CG1 ILE A 305      23.485  16.268  48.638  1.00  8.81           C
ATOM   4457  CG2 ILE A 305      21.909  18.056  47.717  1.00  9.87           C
ATOM   4458  CD1 ILE A 305      24.068  17.055  49.769  1.00 10.71           C
ATOM   4459  H   ILE A 305      21.397  14.388  49.210  1.00 10.07           H
ATOM   4460  HA  ILE A 305      21.360  16.825  50.193  1.00  9.77           H
ATOM   4461  HB  ILE A 305      21.788  16.023  47.521  1.00 10.20           H
ATOM   4462 1HG1 ILE A 305      23.518  15.327  48.872  1.00 10.57           H
ATOM   4463 2HG1 ILE A 305      24.047  16.393  47.857  1.00 10.57           H
ATOM   4464 1HG2 ILE A 305      20.991  18.236  47.504  1.00 14.80           H
ATOM   4465 2HG2 ILE A 305      22.211  18.676  48.385  1.00 14.80           H
ATOM   4466 3HG2 ILE A 305      22.446  18.150  46.927  1.00 14.80           H
ATOM   4467 1HD1 ILE A 305      24.054  17.989  49.549  1.00 16.07           H
ATOM   4468 2HD1 ILE A 305      23.551  16.905  50.563  1.00 16.07           H
ATOM   4469 3HD1 ILE A 305      24.974  16.775  49.919  1.00 16.07           H
ATOM   4470  N   LEU A 306      18.859  16.266  48.232  1.00  8.35           N
ATOM   4471  CA  LEU A 306      17.535  16.774  47.925  1.00  8.57           C
ATOM   4472  C   LEU A 306      16.622  16.731  49.132  1.00  8.81           C
ATOM   4473  O   LEU A 306      15.782  17.652  49.350  1.00  9.85           O
ATOM   4474  CB  LEU A 306      16.904  16.042  46.726  1.00  8.75           C
ATOM   4475  CG  LEU A 306      15.495  16.526  46.325  1.00  8.80           C
ATOM   4476  CD1 LEU A 306      15.475  18.013  45.946  1.00  9.89           C
ATOM   4477  CD2 LEU A 306      14.986  15.674  45.178  1.00  9.41           C
ATOM   4478  H   LEU A 306      19.145  15.546  47.858  1.00 10.02           H
ATOM   4479  HA  LEU A 306      17.636  17.715  47.670  1.00 10.28           H
ATOM   4480 1HB  LEU A 306      17.492  16.141  45.962  1.00 10.50           H
ATOM   4481 2HB  LEU A 306      16.856  15.096  46.936  1.00 10.50           H
ATOM   4482  HG  LEU A 306      14.897  16.397  47.091  1.00 10.56           H
ATOM   4483 1HD1 LEU A 306      15.790  18.536  46.686  1.00 14.84           H
ATOM   4484 2HD1 LEU A 306      16.044  18.157  45.186  1.00 14.84           H
ATOM   4485 3HD1 LEU A 306      14.577  18.275  45.728  1.00 14.84           H
ATOM   4486 1HD2 LEU A 306      14.997  14.749  45.436  1.00 14.11           H
ATOM   4487 2HD2 LEU A 306      14.088  15.934  44.960  1.00 14.11           H
ATOM   4488 3HD2 LEU A 306      15.550  15.798  44.412  1.00 14.11           H
ATOM   4489  N   LEU A 307      16.727  15.702  49.985  1.00  8.83           N
ATOM   4490  CA  LEU A 307      15.865  15.625  51.163  1.00  9.17           C
ATOM   4491  C   LEU A 307      16.183  16.753  52.141  1.00  8.89           C
ATOM   4492  O   LEU A 307      15.254  17.370  52.721  1.00  9.85           O
ATOM   4493  CB  LEU A 307      15.990  14.245  51.848  1.00  8.92           C
ATOM   4494  CG  LEU A 307      15.030  14.026  53.014  1.00  9.74           C
ATOM   4495  CD1 LEU A 307      13.565  14.259  52.662  1.00 12.62           C
ATOM   4496  CD2 LEU A 307      15.219  12.639  53.598  1.00 10.51           C
ATOM   4497  H   LEU A 307      17.306  15.084  49.839  1.00 10.59           H
ATOM   4498  HA  LEU A 307      14.937  15.733  50.867  1.00 11.00           H
ATOM   4499 1HB  LEU A 307      15.834  13.554  51.185  1.00 10.70           H
ATOM   4500 2HB  LEU A 307      16.899  14.141  52.172  1.00 10.70           H
ATOM   4501  HG  LEU A 307      15.268  14.671  53.712  1.00 11.69           H
ATOM   4502 1HD1 LEU A 307      13.460  15.139  52.294  1.00 18.93           H
ATOM   4503 2HD1 LEU A 307      13.283  13.606  52.016  1.00 18.93           H
ATOM   4504 3HD1 LEU A 307      13.029  14.177  53.454  1.00 18.93           H
ATOM   4505 1HD2 LEU A 307      16.141  12.513  53.832  1.00 15.77           H
ATOM   4506 2HD2 LEU A 307      14.674  12.545  54.383  1.00 15.77           H
ATOM   4507 3HD2 LEU A 307      14.960  11.980  52.949  1.00 15.77           H
ATOM   4508  N   MET A 308      17.469  17.044  52.348  1.00  8.94           N
ATOM   4509  CA  MET A 308      17.869  18.155  53.219  1.00  9.43           C
ATOM   4510  C   MET A 308      17.222  19.444  52.723  1.00  9.57           C
ATOM   4511  O   MET A 308      16.657  20.237  53.519  1.00 10.28           O
ATOM   4512  CB AMET A 308      19.398  18.296  53.173  0.76 10.34           C
ATOM   4513  CB BMET A 308      19.387  18.305  53.276  0.24  9.60           C
ATOM   4514  CG AMET A 308      20.138  17.140  53.889  0.76  9.80           C
ATOM   4515  CG BMET A 308      20.037  17.230  54.155  0.24 12.90           C
ATOM   4516  SD AMET A 308      21.904  17.029  53.461  0.76 10.83           S
ATOM   4517  SD BMET A 308      21.741  17.644  54.611  0.24 16.39           S
ATOM   4518  CE AMET A 308      22.677  18.395  54.360  0.76 16.89           C
ATOM   4519  CE BMET A 308      22.428  17.910  52.967  0.24 13.29           C
ATOM   4520  H   MET A 308      18.076  16.571  51.963  1.00 10.73           H
ATOM   4521  N   LEU A 309      17.319  19.713  51.429  1.00  9.65           N
ATOM   4522  CA  LEU A 309      16.749  20.940  50.845  1.00  9.89           C
ATOM   4523  C   LEU A 309      15.226  20.913  50.935  1.00 10.51           C
ATOM   4524  O   LEU A 309      14.581  21.935  51.272  1.00 11.60           O
ATOM   4525  CB  LEU A 309      17.293  21.152  49.444  1.00 10.66           C
ATOM   4526  CG  LEU A 309      18.756  21.618  49.405  1.00 11.78           C
ATOM   4527  CD1 LEU A 309      19.375  21.476  48.020  1.00 13.38           C
ATOM   4528  CD2 LEU A 309      18.855  23.062  49.927  1.00 13.97           C
ATOM   4529  H   LEU A 309      17.725  19.155  50.915  1.00 11.58           H
ATOM   4530  HA  LEU A 309      17.058  21.691  51.393  1.00 11.86           H
ATOM   4531 1HB  LEU A 309      17.218  20.320  48.951  1.00 12.79           H
ATOM   4532 2HB  LEU A 309      16.744  21.812  48.992  1.00 12.79           H
ATOM   4533  HG  LEU A 309      19.265  21.046  50.017  1.00 14.14           H
ATOM   4534 1HD1 LEU A 309      19.283  20.568  47.720  1.00 20.07           H
ATOM   4535 2HD1 LEU A 309      18.925  22.062  47.407  1.00 20.07           H
ATOM   4536 3HD1 LEU A 309      20.305  21.707  48.060  1.00 20.07           H
ATOM   4537 1HD2 LEU A 309      18.456  23.116  50.798  1.00 20.95           H
ATOM   4538 2HD2 LEU A 309      19.779  23.320  49.982  1.00 20.95           H
ATOM   4539 3HD2 LEU A 309      18.394  23.652  49.327  1.00 20.95           H
ATOM   4540  N   ALA A 310      14.556  19.779  50.663  1.00 10.26           N
ATOM   4541  CA  ALA A 310      13.118  19.662  50.759  1.00 10.40           C
ATOM   4542  C   ALA A 310      12.637  20.081  52.166  1.00 10.32           C
ATOM   4543  O   ALA A 310      11.651  20.792  52.314  1.00 11.27           O
ATOM   4544  CB  ALA A 310      12.671  18.255  50.447  1.00 11.24           C
ATOM   4545  H   ALA A 310      15.005  19.087  50.420  1.00 12.31           H
ATOM   4546  HA  ALA A 310      12.715  20.267  50.102  1.00 12.47           H
ATOM   4547 1HB  ALA A 310      12.973  18.011  49.569  1.00 16.86           H
ATOM   4548 2HB  ALA A 310      11.713  18.209  50.481  1.00 16.86           H
ATOM   4549 3HB  ALA A 310      13.044  17.650  51.093  1.00 16.86           H
ATOM   4550  N   LEU A 311      13.352  19.606  53.194  1.00 10.66           N
ATOM   4551  CA  LEU A 311      13.004  19.845  54.581  1.00 10.99           C
ATOM   4552  C   LEU A 311      13.185  21.291  55.013  1.00 11.93           C
ATOM   4553  O   LEU A 311      12.681  21.670  56.077  1.00 14.15           O
ATOM   4554  CB  LEU A 311      13.810  18.873  55.457  1.00 11.21           C
ATOM   4555  CG  LEU A 311      13.355  17.405  55.362  1.00 11.93           C
ATOM   4556  CD1 LEU A 311      14.391  16.490  56.015  1.00 12.77           C
ATOM   4557  CD2 LEU A 311      12.006  17.192  55.987  1.00 15.64           C
ATOM   4558  H   LEU A 311      14.052  19.136  53.022  1.00 12.79           H
ATOM   4559  HA  LEU A 311      12.056  19.621  54.689  1.00 13.18           H
ATOM   4560 1HB  LEU A 311      14.744  18.925  55.200  1.00 13.45           H
ATOM   4561 2HB  LEU A 311      13.744  19.160  56.381  1.00 13.45           H
ATOM   4562  HG  LEU A 311      13.292  17.166  54.414  1.00 14.32           H
ATOM   4563 1HD1 LEU A 311      15.244  16.620  55.594  1.00 19.15           H
ATOM   4564 2HD1 LEU A 311      14.460  16.699  56.950  1.00 19.15           H
ATOM   4565 3HD1 LEU A 311      14.120  15.575  55.911  1.00 19.15           H
ATOM   4566 1HD2 LEU A 311      11.366  17.775  55.572  1.00 23.46           H
ATOM   4567 2HD2 LEU A 311      11.737  16.279  55.861  1.00 23.46           H
ATOM   4568 3HD2 LEU A 311      12.054  17.385  56.926  1.00 23.46           H
ATOM   4569  N   THR A 312      13.845  22.117  54.215  1.00 11.93           N
ATOM   4570  CA  THR A 312      13.872  23.569  54.469  1.00 12.67           C
ATOM   4571  C   THR A 312      12.552  24.231  54.107  1.00 13.51           C
ATOM   4572  O   THR A 312      12.300  25.353  54.530  1.00 16.42           O
ATOM   4573  CB  THR A 312      15.035  24.292  53.752  1.00 12.56           C
ATOM   4574  CG2 THR A 312      16.408  23.718  54.067  1.00 12.74           C
ATOM   4575  OG1 THR A 312      14.822  24.362  52.327  1.00 12.73           O
ATOM   4576  H   THR A 312      14.266  21.800  53.536  1.00 14.32           H
ATOM   4577  HA  THR A 312      14.004  23.692  55.432  1.00 15.20           H
ATOM   4578  HB  THR A 312      15.035  25.216  54.081  1.00 15.07           H
ATOM   4579 1HG2 THR A 312      16.571  23.781  55.011  1.00 19.11           H
ATOM   4580 2HG2 THR A 312      16.439  22.798  53.797  1.00 19.11           H
ATOM   4581 3HG2 THR A 312      17.079  24.214  53.593  1.00 19.11           H
ATOM   4582  N   ARG A 313      11.733  23.566  53.305  1.00 13.84           N
ATOM   4583  CA  ARG A 313      10.481  24.126  52.793  1.00 15.15           C
ATOM   4584  C   ARG A 313       9.216  23.495  53.302  1.00 16.01           C
ATOM   4585  O   ARG A 313       8.178  24.182  53.332  1.00 20.58           O
ATOM   4586  CB AARG A 313      10.451  24.038  51.239  0.57 17.15           C
ATOM   4587  CB BARG A 313      10.428  24.036  51.249  0.43 17.17           C
ATOM   4588  CG AARG A 313      11.715  24.739  50.697  0.57 17.73           C
ATOM   4589  CG BARG A 313      11.445  25.013  50.632  0.43 17.97           C
ATOM   4590  CD AARG A 313      11.529  25.235  49.288  0.57 19.06           C
ATOM   4591  CD BARG A 313      11.296  24.981  49.129  0.43 19.11           C
ATOM   4592  NE AARG A 313      10.671  26.407  49.244  0.57 22.63           N
ATOM   4593  NE BARG A 313       9.915  25.046  48.667  0.43 19.20           N
ATOM   4594  CZ AARG A 313      11.050  27.673  49.434  0.57 24.80           C
ATOM   4595  CZ BARG A 313       9.275  26.174  48.354  0.43 21.87           C
ATOM   4596  NH1AARG A 313      12.326  27.966  49.714  0.57 22.29           N
ATOM   4597  NH2AARG A 313      10.112  28.602  49.351  0.57 34.12           N
ATOM   4598  NH1BARG A 313       9.905  27.345  48.477  0.43 31.07           N
ATOM   4599  NH2BARG A 313       8.018  26.124  47.935  0.43 26.79           N
ATOM   4600  H   ARG A 313      11.947  22.766  53.075  1.00 16.60           H
ATOM   4601  N   THR A 314       9.242  22.207  53.634  1.00 15.41           N
ATOM   4602  CA  THR A 314       8.047  21.480  53.975  1.00 15.87           C
ATOM   4603  C   THR A 314       8.372  20.219  54.776  1.00 16.45           C
ATOM   4604  O   THR A 314       9.478  19.704  54.673  1.00 17.47           O
ATOM   4605  CB  THR A 314       7.322  21.094  52.637  1.00 16.25           C
ATOM   4606  CG2 THR A 314       8.145  20.110  51.843  1.00 15.96           C
ATOM   4607  OG1 THR A 314       6.034  20.528  52.892  1.00 20.08           O
ATOM   4608  H   THR A 314       9.997  21.796  53.646  1.00 18.50           H
ATOM   4609  HA  THR A 314       7.458  22.056  54.506  1.00 19.04           H
ATOM   4610  HB  THR A 314       7.205  21.906  52.101  1.00 19.50           H
ATOM   4611 1HG2 THR A 314       8.281  19.314  52.362  1.00 23.93           H
ATOM   4612 2HG2 THR A 314       7.682  19.888  51.031  1.00 23.93           H
ATOM   4613 3HG2 THR A 314       8.995  20.502  51.629  1.00 23.93           H
ATOM   4614  N   SER A 315       7.386  19.704  55.527  1.00 19.60           N
ATOM   4615  CA  SER A 315       7.475  18.330  56.000  1.00 24.45           C
ATOM   4616  C   SER A 315       6.332  17.501  55.449  1.00 21.59           C
ATOM   4617  O   SER A 315       6.108  16.366  55.834  1.00 28.93           O
ATOM   4618  CB  SER A 315       7.496  18.217  57.536  1.00 33.66           C
ATOM   4619  OG  SER A 315       6.490  18.967  58.156  1.00 57.60           O
ATOM   4620  H   SER A 315       6.703  20.185  55.729  1.00 23.52           H
ATOM   4621  HA  SER A 315       8.312  17.950  55.661  1.00 29.34           H
ATOM   4622 1HB  SER A 315       7.394  17.285  57.784  1.00 40.40           H
ATOM   4623 2HB  SER A 315       8.359  18.517  57.862  1.00 40.40           H
ATOM   4624  N   ASP A 316       5.612  18.016  54.468  1.00 18.07           N
ATOM   4625  CA  ASP A 316       4.465  17.278  53.883  1.00 17.68           C
ATOM   4626  C   ASP A 316       4.981  16.210  52.942  1.00 15.58           C
ATOM   4627  O   ASP A 316       5.604  16.537  51.898  1.00 15.39           O
ATOM   4628  CB  ASP A 316       3.577  18.232  53.136  1.00 19.30           C
ATOM   4629  CG  ASP A 316       2.332  17.693  52.476  1.00 21.35           C
ATOM   4630  OD1 ASP A 316       2.298  16.506  52.208  1.00 24.33           O
ATOM   4631  OD2 ASP A 316       1.328  18.427  52.204  1.00 26.87           O
ATOM   4632  H   ASP A 316       5.812  18.795  54.163  1.00 21.69           H
ATOM   4633  HA  ASP A 316       3.951  16.855  54.602  1.00 21.21           H
ATOM   4634 1HB  ASP A 316       3.304  18.927  53.756  1.00 23.15           H
ATOM   4635 2HB  ASP A 316       4.113  18.658  52.450  1.00 23.15           H
ATOM   4636  N   PRO A 317       4.782  14.937  53.271  1.00 16.46           N
ATOM   4637  CA  PRO A 317       5.369  13.877  52.408  1.00 16.40           C
ATOM   4638  C   PRO A 317       4.897  13.955  50.965  1.00 14.47           C
ATOM   4639  O   PRO A 317       5.668  13.544  50.068  1.00 14.59           O
ATOM   4640  CB  PRO A 317       4.894  12.590  53.062  1.00 19.89           C
ATOM   4641  CG  PRO A 317       4.545  12.983  54.463  1.00 26.56           C
ATOM   4642  CD  PRO A 317       4.081  14.390  54.443  1.00 20.11           C
ATOM   4643  HA  PRO A 317       6.348  13.925  52.441  1.00 19.68           H
ATOM   4644 1HB  PRO A 317       4.118  12.235  52.600  1.00 23.87           H
ATOM   4645 2HB  PRO A 317       5.595  11.921  53.056  1.00 23.87           H
ATOM   4646 1HG  PRO A 317       3.845  12.406  54.806  1.00 31.88           H
ATOM   4647 2HG  PRO A 317       5.322  12.897  55.036  1.00 31.88           H
ATOM   4648 1HD  PRO A 317       3.118  14.441  54.334  1.00 24.13           H
ATOM   4649 2HD  PRO A 317       4.335  14.856  55.255  1.00 24.13           H
ATOM   4650  N   LYS A 318       3.682  14.416  50.684  1.00 15.83           N
ATOM   4651  CA  LYS A 318       3.222  14.502  49.293  1.00 16.39           C
ATOM   4652  C   LYS A 318       4.030  15.500  48.495  1.00 14.40           C
ATOM   4653  O   LYS A 318       4.340  15.267  47.323  1.00 14.30           O
ATOM   4654  CB  LYS A 318       1.703  14.873  49.202  1.00 20.47           C
ATOM   4655  CG  LYS A 318       0.764  13.744  49.512  1.00 31.61           C
ATOM   4656  CD  LYS A 318      -0.693  14.055  49.117  1.00 38.55           C
ATOM   4657  CE  LYS A 318      -1.649  13.494  50.158  0.00 37.21           C
ATOM   4658  NZ  LYS A 318      -3.012  14.079  50.033  0.00 38.27           N
ATOM   4659  H   LYS A 318       3.163  14.666  51.322  1.00 18.99           H
ATOM   4660  HA  LYS A 318       3.342  13.621  48.882  1.00 19.67           H
ATOM   4661 1HB  LYS A 318       1.525  15.602  49.817  1.00 24.56           H
ATOM   4662 2HB  LYS A 318       1.516  15.194  48.306  1.00 24.56           H
ATOM   4663 1HG  LYS A 318       1.058  12.950  49.040  1.00 37.94           H
ATOM   4664 2HG  LYS A 318       0.801  13.555  50.463  1.00 37.94           H
ATOM   4665  N   VAL A 319       4.358  16.638  49.129  1.00 13.91           N
ATOM   4666  CA  VAL A 319       5.157  17.662  48.477  1.00 12.81           C
ATOM   4667  C   VAL A 319       6.591  17.146  48.242  1.00 11.46           C
ATOM   4668  O   VAL A 319       7.163  17.295  47.160  1.00 12.05           O
ATOM   4669  CB  VAL A 319       5.111  18.972  49.280  1.00 13.71           C
ATOM   4670  CG1 VAL A 319       6.041  20.006  48.645  1.00 14.98           C
ATOM   4671  CG2 VAL A 319       3.665  19.498  49.399  1.00 16.84           C
ATOM   4672  H   VAL A 319       4.090  16.763  49.936  1.00 16.70           H
ATOM   4673  HA  VAL A 319       4.757  17.838  47.600  1.00 15.38           H
ATOM   4674  HB  VAL A 319       5.439  18.784  50.184  1.00 16.45           H
ATOM   4675 1HG1 VAL A 319       6.928  19.644  48.586  1.00 22.47           H
ATOM   4676 2HG1 VAL A 319       5.725  20.223  47.765  1.00 22.47           H
ATOM   4677 3HG1 VAL A 319       6.055  20.799  49.186  1.00 22.47           H
ATOM   4678 1HG2 VAL A 319       3.112  18.826  49.803  1.00 25.25           H
ATOM   4679 2HG2 VAL A 319       3.656  20.289  49.943  1.00 25.25           H
ATOM   4680 3HG2 VAL A 319       3.327  19.707  48.525  1.00 25.25           H
ATOM   4681  N   ILE A 320       7.164  16.551  49.301  1.00 11.27           N
ATOM   4682  CA  ILE A 320       8.520  16.008  49.151  1.00 10.37           C
ATOM   4683  C   ILE A 320       8.583  14.950  48.033  1.00 10.04           C
ATOM   4684  O   ILE A 320       9.534  14.932  47.236  1.00 10.50           O
ATOM   4685  CB  ILE A 320       9.052  15.462  50.499  1.00 10.68           C
ATOM   4686  CG1 ILE A 320       9.080  16.564  51.579  1.00 12.03           C
ATOM   4687  CG2 ILE A 320      10.393  14.796  50.345  1.00 11.74           C
ATOM   4688  CD1 ILE A 320       9.453  16.094  52.956  1.00 14.23           C
ATOM   4689  H   ILE A 320       6.746  16.490  50.050  1.00 13.53           H
ATOM   4690  HA  ILE A 320       9.104  16.749  48.886  1.00 12.44           H
ATOM   4691  HB  ILE A 320       8.421  14.776  50.803  1.00 12.82           H
ATOM   4692 1HG1 ILE A 320       9.711  17.248  51.305  1.00 14.43           H
ATOM   4693 2HG1 ILE A 320       8.203  16.976  51.621  1.00 14.43           H
ATOM   4694 1HG2 ILE A 320      10.337  14.117  49.668  1.00 17.62           H
ATOM   4695 2HG2 ILE A 320      11.048  15.450  50.088  1.00 17.62           H
ATOM   4696 3HG2 ILE A 320      10.650  14.396  51.179  1.00 17.62           H
ATOM   4697 1HD1 ILE A 320      10.324  15.692  52.932  1.00 21.35           H
ATOM   4698 2HD1 ILE A 320       9.461  16.842  53.558  1.00 21.35           H
ATOM   4699 3HD1 ILE A 320       8.811  15.447  53.258  1.00 21.35           H
ATOM   4700  N   GLN A 321       7.597  14.072  48.013  1.00 10.41           N
ATOM   4701  CA  GLN A 321       7.592  13.037  46.954  1.00 10.40           C
ATOM   4702  C   GLN A 321       7.586  13.665  45.574  1.00 10.08           C
ATOM   4703  O   GLN A 321       8.300  13.162  44.662  1.00 10.40           O
ATOM   4704  CB  GLN A 321       6.407  12.083  47.126  1.00 10.90           C
ATOM   4705  CG  GLN A 321       6.414  10.914  46.152  1.00 10.45           C
ATOM   4706  CD  GLN A 321       7.633  10.029  46.306  1.00  9.66           C
ATOM   4707  NE2 GLN A 321       8.710  10.311  45.584  1.00 10.52           N
ATOM   4708  OE1 GLN A 321       7.637   9.098  47.141  1.00 10.24           O
ATOM   4709  H   GLN A 321       6.972  14.100  48.603  1.00 12.49           H
ATOM   4710  HA  GLN A 321       8.415  12.513  47.042  1.00 12.48           H
ATOM   4711 1HB  GLN A 321       6.414  11.736  48.031  1.00 13.08           H
ATOM   4712 2HB  GLN A 321       5.584  12.583  47.009  1.00 13.08           H
ATOM   4713 1HG  GLN A 321       5.616  10.381  46.293  1.00 12.54           H
ATOM   4714 2HG  GLN A 321       6.384  11.258  45.245  1.00 12.54           H
ATOM   4715 1HE2 GLN A 321       8.690  10.954  45.014  1.00 12.62           H
ATOM   4716 2HE2 GLN A 321       9.429   9.849  45.686  1.00 12.62           H
ATOM   4717  N   GLU A 322       6.785  14.710  45.379  1.00 10.74           N
ATOM   4718  CA  GLU A 322       6.758  15.395  44.077  1.00 10.97           C
ATOM   4719  C   GLU A 322       8.102  16.023  43.749  1.00 10.06           C
ATOM   4720  O   GLU A 322       8.567  15.977  42.599  1.00 10.79           O
ATOM   4721  CB  GLU A 322       5.625  16.399  44.057  1.00 14.24           C
ATOM   4722  CG  GLU A 322       5.446  17.032  42.683  1.00 19.11           C
ATOM   4723  CD  GLU A 322       5.143  16.156  41.486  1.00 25.13           C
ATOM   4724  OE1 GLU A 322       4.866  14.934  41.585  1.00 24.46           O
ATOM   4725  OE2 GLU A 322       5.119  16.697  40.362  1.00 33.65           O
ATOM   4726  H   GLU A 322       6.280  14.987  46.018  1.00 12.88           H
ATOM   4727  HA  GLU A 322       6.570  14.721  43.390  1.00 13.17           H
ATOM   4728 1HB  GLU A 322       4.801  15.955  44.314  1.00 17.09           H
ATOM   4729 2HB  GLU A 322       5.804  17.095  44.708  1.00 17.09           H
ATOM   4730 1HG  GLU A 322       4.730  17.682  42.754  1.00 22.94           H
ATOM   4731 2HG  GLU A 322       6.257  17.525  42.483  1.00 22.94           H
ATOM   4732  N   TYR A 323       8.807  16.629  44.724  1.00 10.22           N
ATOM   4733  CA  TYR A 323      10.145  17.121  44.463  1.00 10.05           C
ATOM   4734  C   TYR A 323      11.065  16.013  43.914  1.00  9.44           C
ATOM   4735  O   TYR A 323      11.857  16.229  42.991  1.00  9.68           O
ATOM   4736  CB  TYR A 323      10.763  17.670  45.746  1.00 10.75           C
ATOM   4737  CG  TYR A 323      10.183  18.940  46.305  1.00 11.00           C
ATOM   4738  CD1 TYR A 323       9.484  19.858  45.607  1.00 12.54           C
ATOM   4739  CD2 TYR A 323      10.414  19.201  47.688  1.00 12.70           C
ATOM   4740  CE1 TYR A 323       8.986  21.045  46.186  1.00 14.20           C
ATOM   4741  CE2 TYR A 323       9.929  20.372  48.247  1.00 14.22           C
ATOM   4742  CZ  TYR A 323       9.227  21.280  47.532  1.00 14.74           C
ATOM   4743  OH  TYR A 323       8.781  22.409  48.170  1.00 19.49           O
ATOM   4744  H   TYR A 323       8.462  16.724  45.505  1.00 12.26           H
ATOM   4745  HA  TYR A 323      10.092  17.844  43.803  1.00 12.06           H
ATOM   4746 1HB  TYR A 323      10.695  16.984  46.428  1.00 12.90           H
ATOM   4747 2HB  TYR A 323      11.708  17.820  45.582  1.00 12.90           H
ATOM   4748  HD1 TYR A 323       9.323  19.703  44.704  1.00 15.04           H
ATOM   4749  HD2 TYR A 323      10.884  18.591  48.208  1.00 15.24           H
ATOM   4750  HE1 TYR A 323       8.506  21.657  45.676  1.00 17.04           H
ATOM   4751  HE2 TYR A 323      10.093  20.540  49.147  1.00 17.06           H
ATOM   4752  N   PHE A 324      10.993  14.822  44.491  1.00  9.61           N
ATOM   4753  CA  PHE A 324      11.855  13.719  44.089  1.00  9.74           C
ATOM   4754  C   PHE A 324      11.545  13.236  42.665  1.00  9.34           C
ATOM   4755  O   PHE A 324      12.452  12.644  42.038  1.00  9.81           O
ATOM   4756  CB  PHE A 324      11.793  12.545  45.078  1.00  9.54           C
ATOM   4757  CG  PHE A 324      12.824  12.753  46.200  1.00  9.29           C
ATOM   4758  CD1 PHE A 324      12.668  13.717  47.190  1.00  9.90           C
ATOM   4759  CD2 PHE A 324      14.004  12.007  46.187  1.00  9.26           C
ATOM   4760  CE1 PHE A 324      13.639  13.952  48.124  1.00 10.00           C
ATOM   4761  CE2 PHE A 324      14.978  12.229  47.141  1.00  9.74           C
ATOM   4762  CZ  PHE A 324      14.819  13.204  48.114  1.00 10.13           C
ATOM   4763  H   PHE A 324      10.421  14.696  45.121  1.00 11.53           H
ATOM   4764  HA  PHE A 324      12.777  14.053  44.090  1.00 11.68           H
ATOM   4765 1HB  PHE A 324      10.903  12.485  45.459  1.00 11.45           H
ATOM   4766 2HB  PHE A 324      11.979  11.715  44.612  1.00 11.45           H
ATOM   4767  HD1 PHE A 324      11.883  14.214  47.218  1.00 11.88           H
ATOM   4768  HD2 PHE A 324      14.136  11.359  45.533  1.00 11.12           H
ATOM   4769  HE1 PHE A 324      13.514  14.612  48.767  1.00 12.00           H
ATOM   4770  HE2 PHE A 324      15.753  11.715  47.132  1.00 11.69           H
ATOM   4771  HZ  PHE A 324      15.483  13.357  48.746  1.00 12.16           H
ATOM   4772  N   HIS A 325      10.357  13.505  42.141  1.00  9.44           N
ATOM   4773  CA  HIS A 325      10.048  13.183  40.751  1.00  9.92           C
ATOM   4774  C   HIS A 325      10.376  14.303  39.762  1.00  9.58           C
ATOM   4775  O   HIS A 325      10.294  14.068  38.555  1.00 11.49           O
ATOM   4776  CB  HIS A 325       8.572  12.746  40.613  1.00 10.02           C
ATOM   4777  CG  HIS A 325       8.224  11.483  41.330  1.00  9.98           C
ATOM   4778  CD2 HIS A 325       7.218  11.157  42.161  1.00 11.00           C
ATOM   4779  ND1 HIS A 325       8.987  10.324  41.195  1.00 10.19           N
ATOM   4780  CE1 HIS A 325       8.432   9.348  41.953  1.00 10.94           C
ATOM   4781  NE2 HIS A 325       7.328   9.827  42.531  1.00 11.56           N
ATOM   4782  H   HIS A 325       9.756  13.878  42.631  1.00 11.33           H
ATOM   4783  HA  HIS A 325      10.601  12.412  40.505  1.00 11.91           H
ATOM   4784 1HB  HIS A 325       8.007  13.458  40.950  1.00 12.02           H
ATOM   4785 2HB  HIS A 325       8.370  12.633  39.671  1.00 12.02           H
ATOM   4786  HD1 HIS A 325       9.694  10.241  40.711  1.00 12.23           H
ATOM   4787  HD2 HIS A 325       6.550  11.738  42.444  1.00 13.20           H
ATOM   4788  HE1 HIS A 325       8.765   8.486  42.055  1.00 13.13           H
ATOM   4789  N   THR A 326      10.698  15.497  40.249  1.00  9.80           N
ATOM   4790  CA  THR A 326      10.859  16.633  39.364  1.00 10.13           C
ATOM   4791  C   THR A 326      12.246  17.297  39.408  1.00  9.13           C
ATOM   4792  O   THR A 326      12.554  18.019  38.424  1.00 10.13           O
ATOM   4793  CB  THR A 326       9.763  17.654  39.585  1.00 11.41           C
ATOM   4794  CG2 THR A 326       8.395  17.109  39.201  1.00 13.95           C
ATOM   4795  OG1 THR A 326       9.775  18.009  40.953  1.00 12.56           O
ATOM   4796  H   THR A 326      10.812  15.596  41.095  1.00 11.76           H
ATOM   4797  HA  THR A 326      10.742  16.293  38.452  1.00 12.16           H
ATOM   4798  HB  THR A 326       9.953  18.450  39.045  1.00 13.69           H
ATOM   4799 1HG2 THR A 326       8.200  16.332  39.729  1.00 20.92           H
ATOM   4800 2HG2 THR A 326       7.727  17.780  39.360  1.00 20.92           H
ATOM   4801 3HG2 THR A 326       8.395  16.872  38.270  1.00 20.92           H
ATOM   4802  N   TYR A 327      13.044  17.062  40.418  1.00  8.84           N
ATOM   4803  CA  TYR A 327      14.405  17.609  40.605  1.00  8.82           C
ATOM   4804  C   TYR A 327      15.517  16.571  40.397  1.00  8.99           C
ATOM   4805  O   TYR A 327      15.194  15.411  40.038  1.00 10.38           O
ATOM   4806  CB  TYR A 327      14.540  18.248  42.008  1.00  9.42           C
ATOM   4807  CG  TYR A 327      13.777  19.563  42.094  1.00  9.64           C
ATOM   4808  CD1 TYR A 327      14.415  20.732  41.699  1.00 11.29           C
ATOM   4809  CD2 TYR A 327      12.492  19.674  42.567  1.00 11.63           C
ATOM   4810  CE1 TYR A 327      13.750  21.941  41.796  1.00 12.07           C
ATOM   4811  CE2 TYR A 327      11.789  20.868  42.668  1.00 12.13           C
ATOM   4812  CZ  TYR A 327      12.442  22.014  42.259  1.00 11.86           C
ATOM   4813  OH  TYR A 327      11.795  23.220  42.303  1.00 14.06           O
ATOM   4814  OXT TYR A 327      16.712  16.971  40.578  1.00  9.35           O
ATOM   4815  H   TYR A 327      12.748  16.539  41.034  1.00 10.60           H
ATOM   4816  HA  TYR A 327      14.534  18.319  39.942  1.00 10.58           H
ATOM   4817 1HB  TYR A 327      14.197  17.633  42.675  1.00 11.31           H
ATOM   4818 2HB  TYR A 327      15.477  18.407  42.200  1.00 11.31           H
ATOM   4819  HD1 TYR A 327      15.285  20.701  41.372  1.00 13.54           H
ATOM   4820  HD2 TYR A 327      12.062  18.895  42.839  1.00 13.95           H
ATOM   4821  HE1 TYR A 327      14.188  22.722  41.546  1.00 14.48           H
ATOM   4822  HE2 TYR A 327      10.919  20.895  42.996  1.00 14.55           H
TER    4823      TYR A 327 
HETATM 4824  O1  SO4 A1328      38.261  13.435  47.048  1.00  9.41           O
HETATM 4825  O2  SO4 A1328      39.875  14.369  45.489  1.00  9.16           O
HETATM 4826  O3  SO4 A1328      39.725  15.175  47.765  1.00 10.18           O
HETATM 4827  O4  SO4 A1328      40.666  13.016  47.259  1.00 11.06           O
HETATM 4828  S   SO4 A1328      39.620  13.979  46.917  1.00  8.96           S
HETATM 4829  O1  SO4 A1329      40.624  17.059  54.590  1.00 19.86           O
HETATM 4830  O2  SO4 A1329      42.969  16.259  55.005  1.00 51.12           O
HETATM 4831  O3  SO4 A1329      41.879  17.433  56.603  1.00 39.57           O
HETATM 4832  O4  SO4 A1329      42.334  18.610  54.513  1.00 52.24           O
HETATM 4833  S   SO4 A1329      41.883  17.336  55.112  1.00 27.65           S
HETATM 4834  C1  GOL A1330      23.805  20.008  57.745  1.00 16.01           C
HETATM 4835  O1  GOL A1330      24.056  21.335  57.161  1.00 12.61           O
HETATM 4836  C2  GOL A1330      23.772  20.101  59.265  1.00 14.53           C
HETATM 4837  O2  GOL A1330      25.148  20.288  59.700  1.00 11.72           O
HETATM 4838  C3  GOL A1330      23.205  18.822  59.848  1.00 15.80           C
HETATM 4839  O3  GOL A1330      23.931  17.648  59.442  1.00 13.15           O
HETATM 4840  C1  EDO A1331      13.342  21.972  63.874  1.00 37.26           C
HETATM 4841  O1  EDO A1331      11.945  22.031  64.133  1.00 46.53           O
HETATM 4842  C2  EDO A1331      14.166  22.229  65.135  1.00 28.74           C
HETATM 4843  C1  EDO A1332      15.963  20.134  65.992  1.00 23.65           C
HETATM 4844  O1  EDO A1332      15.043  21.159  65.448  1.00 25.75           O
HETATM 4845  C2  EDO A1332      15.181  18.892  66.393  1.00 16.75           C
HETATM 4846  C1  EDO A1333      14.634  16.576  66.581  1.00 25.08           C
HETATM 4847  O1  EDO A1333      15.652  17.604  66.475  1.00 25.32           O
HETATM 4848  C2  EDO A1333      13.741  16.428  65.402  1.00 20.33           C
HETATM 4849  C1  EDO A1334      11.956  16.114  64.532  1.00 24.09           C
HETATM 4850  O1  EDO A1334      12.872  15.282  65.232  1.00 29.24           O
HETATM 4851  C2  EDO A1334      11.107  15.739  63.388  1.00 29.81           C
HETATM 4852  C1  EDO A1335      11.100  17.938  63.021  1.00 43.70           C
HETATM 4853  O1  EDO A1335      10.177  16.834  63.080  1.00 39.75           O
HETATM 4854  C2  EDO A1335      10.559  19.111  62.195  1.00 38.48           C
HETATM 4855  O2  EDO A1335      11.655  19.889  61.690  1.00 28.08           O
ATOM   4856  N   LYS B   3      68.374  -9.614  39.668  1.00 70.65           N
ATOM   4857  CA  LYS B   3      67.330  -9.198  40.594  1.00 57.13           C
ATOM   4858  C   LYS B   3      66.076  -8.736  39.886  1.00 43.03           C
ATOM   4859  O   LYS B   3      64.982  -9.276  39.940  1.00 51.37           O
ATOM   4860  CB  LYS B   3      67.718  -8.005  41.468  1.00 72.32           C
ATOM   4861  H   LYS B   3      68.003  -9.912  38.917  1.00105.98           H
ATOM   4862  HA  LYS B   3      67.103  -9.954  41.175  1.00 68.56           H
ATOM   4863 1HB  LYS B   3      67.485  -8.187  42.381  1.00108.49           H
ATOM   4864 2HB  LYS B   3      68.665  -7.855  41.403  1.00108.49           H
ATOM   4865  N   LEU B   4      66.268  -7.622  39.173  1.00 26.35           N
ATOM   4866  CA  LEU B   4      65.201  -7.110  38.333  1.00 18.94           C
ATOM   4867  C   LEU B   4      65.090  -7.977  37.078  1.00 18.82           C
ATOM   4868  O   LEU B   4      66.081  -8.513  36.569  1.00 21.71           O
ATOM   4869  CB  LEU B   4      65.566  -5.695  37.936  1.00 21.22           C
ATOM   4870  CG  LEU B   4      65.479  -4.652  39.057  1.00 21.52           C
ATOM   4871  CD1 LEU B   4      65.773  -3.256  38.529  1.00 24.55           C
ATOM   4872  CD2 LEU B   4      64.114  -4.760  39.726  1.00 26.39           C
ATOM   4873  H   LEU B   4      67.022  -7.210  39.212  1.00 31.62           H
ATOM   4874  HA  LEU B   4      64.352  -7.115  38.823  1.00 22.73           H
ATOM   4875 1HB  LEU B   4      66.472  -5.698  37.590  1.00 25.47           H
ATOM   4876 2HB  LEU B   4      64.980  -5.418  37.214  1.00 25.47           H
ATOM   4877  HG  LEU B   4      66.161  -4.871  39.726  1.00 25.83           H
ATOM   4878 1HD1 LEU B   4      66.640  -3.246  38.118  1.00 36.82           H
ATOM   4879 2HD1 LEU B   4      65.108  -3.013  37.880  1.00 36.82           H
ATOM   4880 3HD1 LEU B   4      65.755  -2.629  39.255  1.00 36.82           H
ATOM   4881 1HD2 LEU B   4      63.986  -5.655  40.049  1.00 39.59           H
ATOM   4882 2HD2 LEU B   4      64.068  -4.144  40.461  1.00 39.59           H
ATOM   4883 3HD2 LEU B   4      63.428  -4.549  39.089  1.00 39.59           H
ATOM   4884  N   PRO B   5      63.872  -8.085  36.568  1.00 17.08           N
ATOM   4885  CA  PRO B   5      63.613  -8.804  35.296  1.00 18.47           C
ATOM   4886  C   PRO B   5      64.234  -8.044  34.136  1.00 16.21           C
ATOM   4887  O   PRO B   5      64.317  -6.798  34.193  1.00 17.17           O
ATOM   4888  CB  PRO B   5      62.090  -8.846  35.222  1.00 19.89           C
ATOM   4889  CG  PRO B   5      61.569  -7.753  36.057  1.00 20.48           C
ATOM   4890  CD  PRO B   5      62.603  -7.558  37.129  1.00 17.57           C
ATOM   4891  HA  PRO B   5      63.977  -9.713  35.340  1.00 22.16           H
ATOM   4892 1HB  PRO B   5      61.796  -8.735  34.304  1.00 23.86           H
ATOM   4893 2HB  PRO B   5      61.763  -9.700  35.548  1.00 23.86           H
ATOM   4894 1HG  PRO B   5      61.460  -6.943  35.533  1.00 24.57           H
ATOM   4895 2HG  PRO B   5      60.713  -7.993  36.444  1.00 24.57           H
ATOM   4896 1HD  PRO B   5      62.692  -6.618  37.350  1.00 21.09           H
ATOM   4897 2HD  PRO B   5      62.357  -8.045  37.932  1.00 21.09           H
ATOM   4898  N   ASN B   6      64.635  -8.781  33.115  1.00 16.08           N
ATOM   4899  CA  ASN B   6      65.172  -8.229  31.873  1.00 15.17           C
ATOM   4900  C   ASN B   6      64.005  -8.082  30.881  1.00 13.40           C
ATOM   4901  O   ASN B   6      63.470  -9.104  30.432  1.00 14.11           O
ATOM   4902  CB  ASN B   6      66.251  -9.126  31.302  1.00 17.93           C
ATOM   4903  CG  ASN B   6      67.588  -9.035  32.015  1.00 21.27           C
ATOM   4904  ND2 ASN B   6      68.443 -10.001  31.705  1.00 31.50           N
ATOM   4905  OD1 ASN B   6      67.903  -8.149  32.785  1.00 21.79           O
ATOM   4906  H   ASN B   6      64.576  -9.636  33.186  1.00 19.29           H
ATOM   4907  HA  ASN B   6      65.553  -7.344  32.053  1.00 18.20           H
ATOM   4908 1HB  ASN B   6      65.941 -10.045  31.340  1.00 21.52           H
ATOM   4909 2HB  ASN B   6      66.381  -8.899  30.368  1.00 21.52           H
ATOM   4910 1HD2 ASN B   6      68.210 -10.623  31.159  1.00 37.80           H
ATOM   4911 2HD2 ASN B   6      69.231 -10.005  32.051  1.00 37.80           H
ATOM   4912  N   ILE B   7      63.662  -6.851  30.548  1.00 12.59           N
ATOM   4913  CA  ILE B   7      62.533  -6.557  29.661  1.00 11.62           C
ATOM   4914  C   ILE B   7      63.039  -5.784  28.446  1.00 11.95           C
ATOM   4915  O   ILE B   7      63.701  -4.793  28.555  1.00 14.44           O
ATOM   4916  CB  ILE B   7      61.455  -5.762  30.403  1.00 12.09           C
ATOM   4917  CG1 ILE B   7      60.927  -6.517  31.596  1.00 12.71           C
ATOM   4918  CG2 ILE B   7      60.303  -5.344  29.508  1.00 13.42           C
ATOM   4919  CD1 ILE B   7      60.247  -7.833  31.280  1.00 13.37           C
ATOM   4920  H   ILE B   7      64.120  -6.196  30.865  1.00 15.10           H
ATOM   4921  HA  ILE B   7      62.144  -7.403  29.356  1.00 13.95           H
ATOM   4922  HB  ILE B   7      61.875  -4.943  30.739  1.00 14.51           H
ATOM   4923 1HG1 ILE B   7      61.665  -6.690  32.201  1.00 15.25           H
ATOM   4924 2HG1 ILE B   7      60.294  -5.949  32.063  1.00 15.25           H
ATOM   4925 1HG2 ILE B   7      60.644  -4.861  28.752  1.00 20.13           H
ATOM   4926 2HG2 ILE B   7      59.834  -6.124  29.204  1.00 20.13           H
ATOM   4927 3HG2 ILE B   7      59.702  -4.781  30.002  1.00 20.13           H
ATOM   4928 1HD1 ILE B   7      60.868  -8.415  30.835  1.00 20.05           H
ATOM   4929 2HD1 ILE B   7      59.951  -8.244  32.095  1.00 20.05           H
ATOM   4930 3HD1 ILE B   7      59.492  -7.674  30.709  1.00 20.05           H
ATOM   4931  N   VAL B   8      62.691  -6.318  27.264  1.00 11.59           N
ATOM   4932  CA  VAL B   8      62.948  -5.587  26.036  1.00 11.68           C
ATOM   4933  C   VAL B   8      61.713  -4.747  25.675  1.00 10.38           C
ATOM   4934  O   VAL B   8      60.594  -5.238  25.694  1.00 12.04           O
ATOM   4935  CB  VAL B   8      63.330  -6.537  24.878  1.00 13.03           C
ATOM   4936  CG1 VAL B   8      63.466  -5.753  23.564  1.00 14.57           C
ATOM   4937  CG2 VAL B   8      64.584  -7.307  25.211  1.00 15.05           C
ATOM   4938  H   VAL B   8      62.317  -7.092  27.235  1.00 13.91           H
ATOM   4939  HA  VAL B   8      63.699  -4.977  26.194  1.00 14.02           H
ATOM   4940  HB  VAL B   8      62.602  -7.184  24.768  1.00 15.64           H
ATOM   4941 1HG1 VAL B   8      62.659  -5.258  23.403  1.00 21.86           H
ATOM   4942 2HG1 VAL B   8      64.206  -5.146  23.629  1.00 21.86           H
ATOM   4943 3HG1 VAL B   8      63.616  -6.365  22.840  1.00 21.86           H
ATOM   4944 1HG2 VAL B   8      64.460  -7.778  26.039  1.00 22.57           H
ATOM   4945 2HG2 VAL B   8      64.769  -7.936  24.510  1.00 22.57           H
ATOM   4946 3HG2 VAL B   8      65.320  -6.698  25.297  1.00 22.57           H
ATOM   4947  N   ILE B   9      61.947  -3.467  25.387  1.00 10.65           N
ATOM   4948  CA  ILE B   9      60.927  -2.569  24.888  1.00 10.76           C
ATOM   4949  C   ILE B   9      61.128  -2.453  23.392  1.00 10.57           C
ATOM   4950  O   ILE B   9      62.090  -1.840  22.919  1.00 12.50           O
ATOM   4951  CB  ILE B   9      60.898  -1.189  25.575  1.00 12.43           C
ATOM   4952  CG1 ILE B   9      60.713  -1.392  27.137  1.00 15.18           C
ATOM   4953  CG2 ILE B   9      59.805  -0.346  25.034  1.00 13.47           C
ATOM   4954  CD1 ILE B   9      60.774  -0.127  27.929  1.00 17.71           C
ATOM   4955  H   ILE B   9      62.741  -3.160  25.504  1.00 12.77           H
ATOM   4956  HA  ILE B   9      60.057  -2.995  25.039  1.00 12.91           H
ATOM   4957  HB  ILE B   9      61.753  -0.738  25.415  1.00 14.91           H
ATOM   4958 1HG1 ILE B   9      59.856  -1.818  27.296  1.00 18.21           H
ATOM   4959 2HG1 ILE B   9      61.404  -1.993  27.456  1.00 18.21           H
ATOM   4960 1HG2 ILE B   9      58.962  -0.782  25.180  1.00 20.21           H
ATOM   4961 2HG2 ILE B   9      59.807   0.505  25.479  1.00 20.21           H
ATOM   4962 3HG2 ILE B   9      59.938  -0.215  24.092  1.00 20.21           H
ATOM   4963 1HD1 ILE B   9      60.089   0.474  27.626  1.00 26.56           H
ATOM   4964 2HD1 ILE B   9      60.638  -0.325  28.858  1.00 26.56           H
ATOM   4965 3HD1 ILE B   9      61.634   0.283  27.811  1.00 26.56           H
ATOM   4966  N   LEU B  10      60.222  -3.070  22.655  1.00 10.38           N
ATOM   4967  CA  LEU B  10      60.252  -3.191  21.205  1.00 10.70           C
ATOM   4968  C   LEU B  10      59.291  -2.171  20.634  1.00 10.79           C
ATOM   4969  O   LEU B  10      58.083  -2.310  20.781  1.00 11.50           O
ATOM   4970  CB  LEU B  10      59.917  -4.613  20.828  1.00 12.56           C
ATOM   4971  CG  LEU B  10      60.139  -5.055  19.401  1.00 12.84           C
ATOM   4972  CD1 LEU B  10      61.601  -4.965  19.010  1.00 14.51           C
ATOM   4973  CD2 LEU B  10      59.637  -6.514  19.243  1.00 13.48           C
ATOM   4974  H   LEU B  10      59.558  -3.431  23.066  1.00 12.46           H
ATOM   4975  HA  LEU B  10      61.157  -2.985  20.889  1.00 12.84           H
ATOM   4976 1HB  LEU B  10      60.435  -5.199  21.401  1.00 15.07           H
ATOM   4977 2HB  LEU B  10      58.982  -4.761  21.040  1.00 15.07           H
ATOM   4978  HG  LEU B  10      59.618  -4.475  18.807  1.00 15.41           H
ATOM   4979 1HD1 LEU B  10      61.903  -4.059  19.107  1.00 21.77           H
ATOM   4980 2HD1 LEU B  10      62.120  -5.538  19.579  1.00 21.77           H
ATOM   4981 3HD1 LEU B  10      61.705  -5.241  18.096  1.00 21.77           H
ATOM   4982 1HD2 LEU B  10      58.704  -6.557  19.467  1.00 20.22           H
ATOM   4983 2HD2 LEU B  10      59.761  -6.798  18.334  1.00 20.22           H
ATOM   4984 3HD2 LEU B  10      60.134  -7.089  19.828  1.00 20.22           H
ATOM   4985  N   ALA B  11      59.856  -1.118  19.993  1.00 10.38           N
ATOM   4986  CA  ALA B  11      59.059   0.022  19.605  1.00  9.89           C
ATOM   4987  C   ALA B  11      58.653  -0.053  18.130  1.00  9.93           C
ATOM   4988  O   ALA B  11      59.493  -0.318  17.265  1.00 10.76           O
ATOM   4989  CB  ALA B  11      59.808   1.329  19.856  1.00 10.81           C
ATOM   4990  H   ALA B  11      60.698  -1.129  19.816  1.00 12.45           H
ATOM   4991  HA  ALA B  11      58.243   0.026  20.148  1.00 11.86           H
ATOM   4992 1HB  ALA B  11      60.061   1.381  20.781  1.00 16.22           H
ATOM   4993 2HB  ALA B  11      59.240   2.071  19.638  1.00 16.22           H
ATOM   4994 3HB  ALA B  11      60.596   1.357  19.307  1.00 16.22           H
ATOM   4995  N   THR B  12      57.349   0.219  17.871  1.00  9.51           N
ATOM   4996  CA  THR B  12      56.827   0.176  16.504  1.00  9.55           C
ATOM   4997  C   THR B  12      56.298   1.494  16.018  1.00  9.65           C
ATOM   4998  O   THR B  12      55.978   1.598  14.795  1.00 10.29           O
ATOM   4999  CB  THR B  12      55.693  -0.879  16.354  1.00  9.39           C
ATOM   5000  CG2 THR B  12      56.089  -2.235  16.926  1.00 10.71           C
ATOM   5001  OG1 THR B  12      54.483  -0.426  16.969  1.00  9.71           O
ATOM   5002  H   THR B  12      56.822   0.420  18.520  1.00 11.41           H
ATOM   5003  HA  THR B  12      57.562  -0.088  15.912  1.00 11.45           H
ATOM   5004  HB  THR B  12      55.517  -0.997  15.397  1.00 11.27           H
ATOM   5005 1HG2 THR B  12      56.869  -2.559  16.470  1.00 16.07           H
ATOM   5006 2HG2 THR B  12      56.279  -2.144  17.862  1.00 16.07           H
ATOM   5007 3HG2 THR B  12      55.367  -2.857  16.805  1.00 16.07           H
ATOM   5008  N   GLY B  13      56.118   2.492  16.852  1.00  9.96           N
ATOM   5009  CA  GLY B  13      55.530   3.755  16.543  1.00 10.23           C
ATOM   5010  C   GLY B  13      54.361   4.126  17.411  1.00  9.71           C
ATOM   5011  O   GLY B  13      54.353   3.878  18.618  1.00 11.41           O
ATOM   5012  H   GLY B  13      56.379   2.373  17.662  1.00 11.96           H
ATOM   5013 1HA  GLY B  13      55.238   3.744  15.618  1.00 12.27           H
ATOM   5014 2HA  GLY B  13      56.210   4.443  16.627  1.00 12.27           H
ATOM   5015  N   GLY B  14      53.337   4.740  16.807  1.00  9.72           N
ATOM   5016  CA  GLY B  14      52.118   5.122  17.473  1.00  9.69           C
ATOM   5017  C   GLY B  14      52.156   6.514  18.069  1.00  9.83           C
ATOM   5018  O   GLY B  14      53.167   7.179  18.211  1.00 11.20           O
ATOM   5019  H   GLY B  14      53.412   4.918  15.969  1.00 11.66           H
ATOM   5020 1HA  GLY B  14      51.935   4.484  18.180  1.00 11.63           H
ATOM   5021 2HA  GLY B  14      51.387   5.074  16.837  1.00 11.63           H
ATOM   5022  N   THR B  15      50.929   6.963  18.491  1.00  9.99           N
ATOM   5023  CA  THR B  15      50.748   8.239  19.211  1.00  9.96           C
ATOM   5024  C   THR B  15      51.580   8.303  20.472  1.00  9.87           C
ATOM   5025  O   THR B  15      52.012   9.397  20.845  1.00 11.35           O
ATOM   5026  CB  THR B  15      49.247   8.455  19.451  1.00 10.65           C
ATOM   5027  CG2 THR B  15      48.940   9.637  20.350  1.00 12.23           C
ATOM   5028  OG1 THR B  15      48.639   8.727  18.186  1.00 12.28           O
ATOM   5029  H   THR B  15      50.236   6.480  18.329  1.00 11.99           H
ATOM   5030  HA  THR B  15      51.056   8.957  18.619  1.00 11.95           H
ATOM   5031  HB  THR B  15      48.856   7.642  19.835  1.00 12.78           H
ATOM   5032 1HG2 THR B  15      49.353   9.504  21.207  1.00 18.34           H
ATOM   5033 2HG2 THR B  15      49.283  10.440  19.952  1.00 18.34           H
ATOM   5034 3HG2 THR B  15      47.990   9.716  20.462  1.00 18.34           H
ATOM   5035  N   ILE B  16      51.823   7.151  21.136  1.00 10.11           N
ATOM   5036  CA  ILE B  16      52.713   7.136  22.293  1.00 10.33           C
ATOM   5037  C   ILE B  16      54.094   7.721  21.984  1.00 11.18           C
ATOM   5038  O   ILE B  16      54.733   8.297  22.891  1.00 12.02           O
ATOM   5039  CB  ILE B  16      52.787   5.671  22.819  1.00 10.60           C
ATOM   5040  CG1 ILE B  16      53.436   5.619  24.194  1.00 11.27           C
ATOM   5041  CG2 ILE B  16      53.442   4.725  21.825  1.00 11.74           C
ATOM   5042  CD1 ILE B  16      53.245   4.315  24.935  1.00 12.77           C
ATOM   5043  H   ILE B  16      51.451   6.421  20.875  1.00 12.13           H
ATOM   5044  HA  ILE B  16      52.304   7.686  22.993  1.00 12.39           H
ATOM   5045  HB  ILE B  16      51.863   5.365  22.932  1.00 12.72           H
ATOM   5046 1HG1 ILE B  16      54.387   5.781  24.093  1.00 13.52           H
ATOM   5047 2HG1 ILE B  16      53.073   6.338  24.734  1.00 13.52           H
ATOM   5048 1HG2 ILE B  16      52.998   4.795  20.977  1.00 17.62           H
ATOM   5049 2HG2 ILE B  16      54.367   4.959  21.723  1.00 17.62           H
ATOM   5050 3HG2 ILE B  16      53.374   3.824  22.149  1.00 17.62           H
ATOM   5051 1HD1 ILE B  16      52.307   4.151  25.057  1.00 19.16           H
ATOM   5052 2HD1 ILE B  16      53.631   3.599  24.426  1.00 19.16           H
ATOM   5053 3HD1 ILE B  16      53.675   4.368  25.791  1.00 19.16           H
ATOM   5054  N   ALA B  17      54.547   7.635  20.745  1.00 11.74           N
ATOM   5055  CA  ALA B  17      55.800   8.211  20.227  1.00 12.63           C
ATOM   5056  C   ALA B  17      55.568   9.445  19.365  1.00 14.43           C
ATOM   5057  O   ALA B  17      56.471   9.825  18.591  1.00 19.79           O
ATOM   5058  CB  ALA B  17      56.561   7.133  19.489  1.00 14.45           C
ATOM   5059  H   ALA B  17      54.062   7.198  20.185  1.00 14.08           H
ATOM   5060  HA  ALA B  17      56.341   8.484  20.996  1.00 15.16           H
ATOM   5061 1HB  ALA B  17      56.697   6.382  20.072  1.00 21.67           H
ATOM   5062 2HB  ALA B  17      56.058   6.855  18.721  1.00 21.67           H
ATOM   5063 3HB  ALA B  17      57.412   7.478  19.208  1.00 21.67           H
[truncated: 1,242,520 more chars]
