# Supplementary material for: Identification of new, well-populated amino-acid sidechain rotamers involving hydroxyl-hydrogen atoms and sulfhydryl-hydrogen atoms
Source: BMC Struct Biol. 2008 Oct 7;8:41. doi: 10.1186/1472-6807-8-41 (PMC2569941; doi:10.1186/1472-6807-8-41)
Supplement: Additional file 1 — Manually-fitted hydrogen atoms in high resolution structures. In these high-resolution X-ray structures, the hydroxyl hydrogen atoms were removed if there is no corresponding electron density but if there is sufficient electron density due to hydrogen-bonding, the hydrogen atom position were fitted manually. [file 1472-6807-8-41-S1.zip › pdb/1rb9.pdb]

HETATM    1  C   FOR     0      -3.531 -15.743  -1.438  0.47 20.46           C
HETATM    2  O   FOR     0      -3.145 -15.316  -0.326  0.47 24.95           O
ATOM      3  N   MET     1      -3.221 -14.910  -2.504  1.00 17.32           N
ATOM      4  CA  MET     1      -1.996 -14.225  -2.678  1.00 14.18           C
ATOM      5  C  AMET     1      -2.161 -12.718  -2.657  0.68 11.52           C
ATOM      6  C  BMET     1      -2.597 -12.648  -3.267  0.32 13.35           C
ATOM      7  O  AMET     1      -1.175 -12.018  -2.936  0.68 13.15           O
ATOM      8  O  BMET     1      -2.384 -11.858  -4.206  0.32 17.74           O
ATOM      9  CB  MET     1      -1.116 -14.654  -3.808  1.00 14.31           C
ATOM     10  CG AMET     1      -0.673 -16.082  -3.608  0.72 13.24           C
ATOM     11  CG BMET     1      -0.382 -16.063  -3.666  0.28 16.00           C
ATOM     12  SD AMET     1       0.861 -15.983  -2.604  0.72 10.19           S
ATOM     13  SD BMET     1      -0.538 -16.813  -1.996  0.28 31.25           S
ATOM     14  CE AMET     1       0.678 -17.440  -1.553  0.72 20.52           C
ATOM     15  CE BMET     1       1.007 -17.724  -1.846  0.28 18.09           C
ATOM     16  N   LYS     2      -3.345 -12.208  -2.324  1.00 11.09           N
ATOM     17  CA  LYS     2      -3.659 -10.791  -2.281  1.00 12.51           C
ATOM     18  C   LYS     2      -2.850 -10.067  -1.253  1.00  9.94           C
ATOM     19  O   LYS     2      -2.812 -10.451  -0.114  1.00 10.47           O
ATOM     20  CB  LYS     2      -5.116 -10.557  -1.984  1.00 16.81           C
ATOM     21  CG  LYS     2      -5.426  -9.099  -2.236  1.00 21.90           C
ATOM     22  CD  LYS     2      -5.056  -8.558  -3.658  0.50 29.68           C
ATOM     23  CE  LYS     2      -3.849  -7.685  -3.864  0.50 30.49           C
ATOM     24  NZ  LYS     2      -2.462  -7.958  -4.397  0.50 22.40           N
ATOM     25  H   LYS     2      -3.971 -12.760  -2.118  1.00 13.30           H
ATOM     26  HA  LYS     2      -3.457 -10.405  -3.159  1.00 15.01           H
ATOM     27 1HB  LYS     2      -5.665 -11.116  -2.555  1.00 20.18           H
ATOM     28 2HB  LYS     2      -5.307 -10.782  -1.060  1.00 20.18           H
ATOM     29 1HG  LYS     2      -6.375  -8.960  -2.094  1.00 26.28           H
ATOM     30 2HG  LYS     2      -4.953  -8.569  -1.575  1.00 26.28           H
ATOM     31  N   LYS     3      -2.199  -9.031  -1.681  1.00 12.18           N
ATOM     32  CA  LYS     3      -1.364  -8.221  -0.792  1.00  9.24           C
ATOM     33  C   LYS     3      -2.253  -7.148  -0.157  1.00  7.78           C
ATOM     34  O   LYS     3      -3.236  -6.700  -0.708  1.00  8.99           O
ATOM     35  CB ALYS     3      -0.249  -7.590  -1.608  0.53 12.08           C
ATOM     36  CB BLYS     3      -0.182  -7.479  -1.579  0.47 13.11           C
ATOM     37  CG ALYS     3       0.486  -8.712  -2.402  0.53 14.42           C
ATOM     38  CG BLYS     3       1.077  -8.331  -1.998  0.47 16.81           C
ATOM     39  CD ALYS     3       1.584  -8.176  -3.299  0.53 17.90           C
ATOM     40  CD BLYS     3       2.173  -7.548  -2.688  0.47 18.52           C
ATOM     41  CE ALYS     3       1.216  -7.213  -4.356  0.53 19.57           C
ATOM     42  CE BLYS     3       2.844  -6.402  -2.066  0.47 22.66           C
ATOM     43  NZ ALYS     3       0.438  -7.790  -5.494  0.53 21.27           N
ATOM     44  NZ BLYS     3       4.226  -6.719  -1.543  0.47 23.07           N
ATOM     45  H   LYS     3      -2.259  -8.814  -2.511  1.00 14.62           H
ATOM     46  HA  LYS     3      -0.979  -8.788  -0.092  1.00 11.09           H
ATOM     47  N   TYR     4      -1.842  -6.738   1.041  1.00  6.52           N
ATOM     48  CA  TYR     4      -2.544  -5.686   1.788  1.00  6.07           C
ATOM     49  C   TYR     4      -1.493  -4.685   2.244  1.00  5.77           C
ATOM     50  O   TYR     4      -0.408  -5.048   2.621  1.00  9.79           O
ATOM     51  CB  TYR     4      -3.306  -6.249   2.987  1.00  6.75           C
ATOM     52  CG  TYR     4      -4.576  -6.913   2.642  1.00  7.04           C
ATOM     53  CD1 TYR     4      -4.587  -8.167   2.014  1.00  8.79           C
ATOM     54  CD2 TYR     4      -5.757  -6.331   2.936  1.00 10.22           C
ATOM     55  CE1 TYR     4      -5.767  -8.776   1.681  1.00 12.92           C
ATOM     56  CE2 TYR     4      -6.968  -6.921   2.598  1.00 14.46           C
ATOM     57  CZ  TYR     4      -6.953  -8.147   1.948  1.00 15.03           C
ATOM     58  OH  TYR     4      -8.137  -8.746   1.625  1.00 23.71           O
ATOM     59  H   TYR     4      -1.144  -7.101   1.388  1.00  7.82           H
ATOM     60  HA  TYR     4      -3.176  -5.236   1.189  1.00  7.28           H
ATOM     61 1HB  TYR     4      -2.737  -6.886   3.446  1.00  8.10           H
ATOM     62 2HB  TYR     4      -3.493  -5.524   3.605  1.00  8.10           H
ATOM     63  HD1 TYR     4      -3.782  -8.590   1.822  1.00 10.55           H
ATOM     64  HD2 TYR     4      -5.760  -5.512   3.377  1.00 12.26           H
ATOM     65  HE1 TYR     4      -5.762  -9.613   1.274  1.00 15.50           H
ATOM     66  HE2 TYR     4      -7.773  -6.503   2.803  1.00 17.35           H
ATOM     67  N   VAL     5      -1.875  -3.419   2.266  1.00  5.57           N
ATOM     68  CA  VAL     5      -0.962  -2.333   2.621  1.00  5.27           C
ATOM     69  C   VAL     5      -1.461  -1.626   3.872  1.00  4.71           C
ATOM     70  O   VAL     5      -2.632  -1.306   4.031  1.00  5.77           O
ATOM     71  CB  VAL     5      -0.741  -1.374   1.448  1.00  7.68           C
ATOM     72  CG1 VAL     5      -1.946  -0.676   1.044  1.00 11.18           C
ATOM     73  CG2 VAL     5       0.376  -0.397   1.739  1.00 10.95           C
ATOM     74  H   VAL     5      -2.689  -3.228   2.065  1.00  6.69           H
ATOM     75  HA  VAL     5      -0.095  -2.737   2.838  1.00  6.32           H
ATOM     76  HB  VAL     5      -0.454  -1.917   0.684  1.00  9.21           H
ATOM     77 1HG1 VAL     5      -2.638  -1.315   0.857  1.00 16.77           H
ATOM     78 2HG1 VAL     5      -2.231  -0.094   1.752  1.00 16.77           H
ATOM     79 3HG1 VAL     5      -1.766  -0.158   0.256  1.00 16.77           H
ATOM     80 1HG2 VAL     5       1.168  -0.881   1.987  1.00 16.43           H
ATOM     81 2HG2 VAL     5       0.554   0.128   0.956  1.00 16.43           H
ATOM     82 3HG2 VAL     5       0.116   0.181   2.460  1.00 16.43           H
ATOM     83  N   CYS     6      -0.524  -1.355   4.733  1.00  4.63           N
ATOM     84  CA  CYS     6      -0.769  -0.608   5.971  1.00  4.31           C
ATOM     85  C   CYS     6      -0.980   0.877   5.624  1.00  4.28           C
ATOM     86  O   CYS     6      -0.101   1.502   5.044  1.00  5.69           O
ATOM     87  CB  CYS     6       0.454  -0.756   6.827  1.00  4.81           C
ATOM     88  SG  CYS     6       0.267   0.143   8.406  1.00  5.06           S
ATOM     89  H   CYS     6       0.276  -1.625   4.569  1.00  5.56           H
ATOM     90  HA  CYS     6      -1.555  -0.966   6.435  1.00  5.18           H
ATOM     91 1HB  CYS     6       0.609  -1.696   7.008  1.00  5.77           H
ATOM     92 2HB  CYS     6       1.225  -0.411   6.350  1.00  5.77           H
ATOM     93  N   THR     7      -2.143   1.428   5.986  1.00  4.64           N
ATOM     94  CA  THR     7      -2.441   2.821   5.670  1.00  4.93           C
ATOM     95  C   THR     7      -1.832   3.804   6.645  1.00  4.81           C
ATOM     96  O   THR     7      -2.004   5.011   6.479  1.00  6.43           O
ATOM     97  CB  THR     7      -3.911   3.072   5.517  1.00  6.34           C
ATOM     98  CG2 THR     7      -4.511   2.202   4.430  1.00  8.32           C
ATOM     99  OG1 THR     7      -4.599   2.932   6.763  1.00  7.22           O
ATOM    100  H   THR     7      -2.723   0.956   6.411  1.00  5.56           H
ATOM    101  HA  THR     7      -2.034   3.003   4.797  1.00  5.92           H
ATOM    102  HB  THR     7      -4.016   4.004   5.232  1.00  7.60           H
ATOM    103 1HG2 THR     7      -4.380   1.277   4.652  1.00 12.48           H
ATOM    104 2HG2 THR     7      -5.451   2.384   4.358  1.00 12.48           H
ATOM    105 3HG2 THR     7      -4.082   2.395   3.593  1.00 12.48           H
ATOM    106  N   VAL     8      -1.112   3.314   7.624  1.00  4.91           N
ATOM    107  CA  VAL     8      -0.302   4.146   8.497  1.00  5.14           C
ATOM    108  C   VAL     8       1.075   4.344   7.870  1.00  5.25           C
ATOM    109  O   VAL     8       1.509   5.477   7.710  1.00  7.74           O
ATOM    110  CB  VAL     8      -0.306   3.546   9.911  1.00  5.32           C
ATOM    111  CG1 VAL     8       0.588   4.387  10.825  1.00  8.05           C
ATOM    112  CG2 VAL     8      -1.697   3.485  10.474  1.00  7.29           C
ATOM    113  H   VAL     8      -1.119   2.464   7.756  1.00  5.90           H
ATOM    114  HA  VAL     8      -0.732   5.025   8.548  1.00  6.16           H
ATOM    115  HB  VAL     8       0.056   2.637   9.868  1.00  6.38           H
ATOM    116 1HG1 VAL     8       1.479   4.409  10.469  1.00 12.07           H
ATOM    117 2HG1 VAL     8       0.242   5.281  10.877  1.00 12.07           H
ATOM    118 3HG1 VAL     8       0.604   3.999  11.703  1.00 12.07           H
ATOM    119 1HG2 VAL     8      -2.255   2.964   9.891  1.00 10.94           H
ATOM    120 2HG2 VAL     8      -1.673   3.077  11.343  1.00 10.94           H
ATOM    121 3HG2 VAL     8      -2.052   4.374  10.547  1.00 10.94           H
ATOM    122  N   CYS     9       1.777   3.258   7.541  1.00  5.49           N
ATOM    123  CA  CYS     9       3.183   3.350   7.190  1.00  5.45           C
ATOM    124  C   CYS     9       3.567   2.868   5.786  1.00  5.83           C
ATOM    125  O   CYS     9       4.710   3.055   5.373  1.00  8.08           O
ATOM    126  CB  CYS     9       4.053   2.614   8.189  1.00  6.07           C
ATOM    127  SG  CYS     9       4.025   0.791   8.019  1.00  6.01           S
ATOM    128  H   CYS     9       1.390   2.491   7.536  1.00  6.59           H
ATOM    129  HA  CYS     9       3.428   4.297   7.243  1.00  6.54           H
ATOM    130 1HB  CYS     9       4.968   2.921   8.089  1.00  7.28           H
ATOM    131 2HB  CYS     9       3.762   2.847   9.085  1.00  7.28           H
ATOM    132  N   GLY    10       2.681   2.193   5.089  1.00  5.60           N
ATOM    133  CA  GLY    10       2.980   1.705   3.781  1.00  6.46           C
ATOM    134  C   GLY    10       3.581   0.317   3.667  1.00  6.27           C
ATOM    135  O   GLY    10       3.812  -0.158   2.554  1.00  8.47           O
ATOM    136  H   GLY    10       1.905   2.042   5.428  1.00  6.72           H
ATOM    137 1HA  GLY    10       2.160   1.718   3.263  1.00  7.75           H
ATOM    138 2HA  GLY    10       3.593   2.330   3.363  1.00  7.75           H
ATOM    139  N   TYR    11       3.802  -0.376   4.761  1.00  6.08           N
ATOM    140  CA  TYR    11       4.219  -1.755   4.702  1.00  6.24           C
ATOM    141  C   TYR    11       3.224  -2.589   3.980  1.00  5.38           C
ATOM    142  O   TYR    11       2.024  -2.449   4.198  1.00  6.91           O
ATOM    143  CB  TYR    11       4.355  -2.285   6.131  1.00  6.78           C
ATOM    144  CG  TYR    11       4.478  -3.803   6.237  1.00  6.79           C
ATOM    145  CD1 TYR    11       5.705  -4.442   6.079  1.00  8.29           C
ATOM    146  CD2 TYR    11       3.399  -4.598   6.479  1.00  7.49           C
ATOM    147  CE1 TYR    11       5.793  -5.834   6.185  1.00  9.83           C
ATOM    148  CE2 TYR    11       3.519  -5.983   6.577  1.00  8.61           C
ATOM    149  CZ  TYR    11       4.685  -6.574   6.447  1.00  9.20           C
ATOM    150  OH  TYR    11       4.743  -7.951   6.557  1.00 13.00           O
ATOM    151  H   TYR    11       3.696   0.001   5.527  1.00  7.30           H
ATOM    152  HA  TYR    11       5.086  -1.814   4.248  1.00  7.49           H
ATOM    153 1HB  TYR    11       5.138  -1.881   6.537  1.00  8.13           H
ATOM    154 2HB  TYR    11       3.581  -2.001   6.641  1.00  8.13           H
ATOM    155  HD1 TYR    11       6.469  -3.942   5.902  1.00  9.94           H
ATOM    156  HD2 TYR    11       2.562  -4.207   6.581  1.00  8.98           H
ATOM    157  HE1 TYR    11       6.614  -6.255   6.075  1.00 11.79           H
ATOM    158  HE2 TYR    11       2.760  -6.498   6.736  1.00 10.34           H
ATOM    159  HH  TYR    11       5.517  -8.201   6.456  1.00 19.50           H
ATOM    160  N   GLU    12       3.703  -3.502   3.156  1.00  6.05           N
ATOM    161  CA  GLU    12       2.847  -4.426   2.431  1.00  6.46           C
ATOM    162  C   GLU    12       2.987  -5.833   3.028  1.00  6.54           C
ATOM    163  O   GLU    12       4.051  -6.392   3.078  1.00  9.19           O
ATOM    164  CB AGLU    12       3.359  -4.497   0.976  0.57 10.99           C
ATOM    165  CB BGLU    12       3.134  -4.357   0.955  0.43  8.87           C
ATOM    166  CG AGLU    12       2.958  -3.203   0.314  0.57 15.55           C
ATOM    167  CG BGLU    12       2.252  -5.250   0.119  0.43 15.09           C
ATOM    168  CD AGLU    12       3.308  -3.149  -1.133  0.57 25.79           C
ATOM    169  CD BGLU    12       2.384  -4.986  -1.340  0.43 17.65           C
ATOM    170  OE1AGLU    12       3.691  -4.133  -1.747  0.57 28.81           O
ATOM    171  OE2AGLU    12       3.095  -2.077  -1.730  0.57 39.46           O
ATOM    172  OE1BGLU    12       3.395  -5.239  -1.931  0.43 22.81           O
ATOM    173  OE2BGLU    12       1.628  -4.174  -1.892  0.43 25.87           O
ATOM    174  H   GLU    12       4.554  -3.552   3.044  1.00  7.25           H
ATOM    175  HA  GLU    12       1.914  -4.128   2.457  1.00  7.76           H
ATOM    176  N   TYR    13       1.855  -6.375   3.454  1.00  6.10           N
ATOM    177  CA  TYR    13       1.783  -7.797   3.788  1.00  6.03           C
ATOM    178  C   TYR    13       1.702  -8.588   2.496  1.00  6.12           C
ATOM    179  O   TYR    13       0.809  -8.392   1.718  1.00  7.81           O
ATOM    180  CB  TYR    13       0.606  -8.134   4.696  1.00  6.92           C
ATOM    181  CG  TYR    13       0.608  -9.601   5.017  1.00  6.39           C
ATOM    182  CD1 TYR    13       1.515 -10.133   5.876  1.00  7.00           C
ATOM    183  CD2 TYR    13      -0.206 -10.482   4.354  1.00  6.59           C
ATOM    184  CE1 TYR    13       1.606 -11.490   6.097  1.00  7.56           C
ATOM    185  CE2 TYR    13      -0.101 -11.852   4.577  1.00  6.42           C
ATOM    186  CZ  TYR    13       0.807 -12.351   5.412  1.00  6.45           C
ATOM    187  OH  TYR    13       0.986 -13.704   5.629  1.00  7.91           O
ATOM    188  H   TYR    13       1.153  -5.883   3.535  1.00  7.32           H
ATOM    189  HA  TYR    13       2.610  -8.047   4.250  1.00  7.23           H
ATOM    190 1HB  TYR    13       0.670  -7.620   5.516  1.00  8.31           H
ATOM    191 2HB  TYR    13      -0.225  -7.898   4.255  1.00  8.31           H
ATOM    192  HD1 TYR    13       2.094  -9.564   6.330  1.00  8.40           H
ATOM    193  HD2 TYR    13      -0.834 -10.162   3.749  1.00  7.91           H
ATOM    194  HE1 TYR    13       2.217 -11.818   6.716  1.00  9.08           H
ATOM    195  HE2 TYR    13      -0.677 -12.431   4.133  1.00  7.71           H
ATOM    196  HH  TYR    13       0.439 -14.126   5.187  1.00 11.86           H
ATOM    197  N   ASP    14       2.669  -9.493   2.315  1.00  6.04           N
ATOM    198  CA  ASP    14       2.776 -10.303   1.114  1.00  6.20           C
ATOM    199  C   ASP    14       2.571 -11.760   1.536  1.00  5.72           C
ATOM    200  O   ASP    14       3.460 -12.340   2.156  1.00  6.52           O
ATOM    201  CB  ASP    14       4.163 -10.115   0.504  1.00  7.34           C
ATOM    202  CG  ASP    14       4.415 -10.960  -0.700  1.00  7.56           C
ATOM    203  OD1 ASP    14       3.533 -11.727  -1.088  1.00  9.46           O
ATOM    204  OD2 ASP    14       5.558 -10.842  -1.240  1.00 10.59           O
ATOM    205  H   ASP    14       3.253  -9.600   2.937  1.00  7.25           H
ATOM    206  HA  ASP    14       2.086 -10.040   0.469  1.00  7.44           H
ATOM    207 1HB  ASP    14       4.272  -9.182   0.259  1.00  8.81           H
ATOM    208 2HB  ASP    14       4.830 -10.322   1.176  1.00  8.81           H
ATOM    209  N   PRO    15       1.457 -12.364   1.202  1.00  6.03           N
ATOM    210  CA  PRO    15       1.197 -13.745   1.607  1.00  6.51           C
ATOM    211  C   PRO    15       2.284 -14.721   1.168  1.00  6.72           C
ATOM    212  O   PRO    15       2.490 -15.727   1.860  1.00  8.98           O
ATOM    213  CB APRO    15      -0.151 -14.118   1.037  0.67  8.28           C
ATOM    214  CB BPRO    15      -0.064 -14.023   0.931  0.33  8.77           C
ATOM    215  CG APRO    15      -0.825 -12.806   0.857  0.67  8.34           C
ATOM    216  CG BPRO    15      -0.332 -12.948  -0.056  0.33  7.89           C
ATOM    217  CD APRO    15       0.279 -11.832   0.510  0.67  7.44           C
ATOM    218  CD BPRO    15       0.383 -11.717   0.464  0.33  8.59           C
ATOM    219  HA  PRO    15       1.137 -13.773   2.585  1.00  7.81           H
ATOM    220  N   ALA    16       2.940 -14.501   0.041  1.00  6.50           N
ATOM    221  CA  ALA    16       3.983 -15.430  -0.383  1.00  7.08           C
ATOM    222  C   ALA    16       5.131 -15.449   0.549  1.00  7.10           C
ATOM    223  O   ALA    16       5.830 -16.465   0.636  1.00 10.03           O
ATOM    224  CB  ALA    16       4.479 -15.072  -1.800  1.00  9.29           C
ATOM    225  H   ALA    16       2.753 -13.813  -0.440  1.00  7.80           H
ATOM    226  HA  ALA    16       3.598 -16.331  -0.412  1.00  8.50           H
ATOM    227 1HB  ALA    16       3.734 -15.056  -2.405  1.00 13.94           H
ATOM    228 2HB  ALA    16       4.897 -14.208  -1.784  1.00 13.94           H
ATOM    229 3HB  ALA    16       5.114 -15.730  -2.092  1.00 13.94           H
ATOM    230  N   GLU    17       5.385 -14.375   1.248  1.00  6.96           N
ATOM    231  CA  GLU    17       6.438 -14.257   2.196  1.00  7.92           C
ATOM    232  C   GLU    17       6.007 -14.551   3.617  1.00  7.53           C
ATOM    233  O   GLU    17       6.820 -14.952   4.430  1.00  9.38           O
ATOM    234  CB AGLU    17       7.110 -12.891   2.155  0.64  9.18           C
ATOM    235  CB BGLU    17       6.971 -12.791   2.019  0.36 12.39           C
ATOM    236  CG AGLU    17       7.778 -12.646   0.794  0.64 13.13           C
ATOM    237  CG BGLU    17       7.831 -12.667   0.751  0.36 15.30           C
ATOM    238  CD AGLU    17       8.337 -11.268   0.558  0.64 17.27           C
ATOM    239  CD BGLU    17       9.161 -13.354   0.654  0.36 17.28           C
ATOM    240  OE1AGLU    17       8.048 -10.300   1.336  0.64 21.23           O
ATOM    241  OE2AGLU    17       9.059 -11.132  -0.497  0.64 27.76           O
ATOM    242  OE1BGLU    17       9.388 -14.555   1.061  0.36 24.37           O
ATOM    243  OE2BGLU    17       9.977 -12.802  -0.192  0.36 25.56           O
ATOM    244  H   GLU    17       4.878 -13.691   1.127  1.00  8.36           H
ATOM    245  HA  GLU    17       7.118 -14.921   1.957  1.00  9.50           H
ATOM    246  N   GLY    18       4.757 -14.307   3.965  1.00  7.28           N
ATOM    247  CA  GLY    18       4.323 -14.429   5.354  1.00  7.10           C
ATOM    248  C   GLY    18       5.037 -13.421   6.210  1.00  6.16           C
ATOM    249  O   GLY    18       5.384 -12.321   5.789  1.00  7.78           O
ATOM    250  H   GLY    18       4.189 -14.073   3.364  1.00  8.73           H
ATOM    251 1HA  GLY    18       3.365 -14.284   5.410  1.00  8.51           H
ATOM    252 2HA  GLY    18       4.512 -15.323   5.678  1.00  8.51           H
ATOM    253  N   ASP    19       5.201 -13.792   7.475  1.00  6.21           N
ATOM    254  CA  ASP    19       5.831 -12.933   8.446  1.00  6.05           C
ATOM    255  C   ASP    19       6.414 -13.851   9.505  1.00  5.85           C
ATOM    256  O   ASP    19       5.870 -13.997  10.597  1.00  6.31           O
ATOM    257  CB  ASP    19       4.844 -11.940   9.036  1.00  6.73           C
ATOM    258  CG  ASP    19       5.469 -10.953   9.976  1.00  7.90           C
ATOM    259  OD1 ASP    19       6.660 -10.668   9.819  1.00 14.67           O
ATOM    260  OD2 ASP    19       4.729 -10.431  10.819  1.00  9.75           O
ATOM    261  H   ASP    19       4.924 -14.568   7.721  1.00  7.46           H
ATOM    262  HA  ASP    19       6.560 -12.441   8.013  1.00  7.26           H
ATOM    263 1HB  ASP    19       4.417 -11.455   8.312  1.00  8.08           H
ATOM    264 2HB  ASP    19       4.153 -12.429   9.510  1.00  8.08           H
ATOM    265  N   PRO    20       7.540 -14.503   9.174  1.00  6.03           N
ATOM    266  CA  PRO    20       8.039 -15.591  10.041  1.00  5.88           C
ATOM    267  C   PRO    20       8.277 -15.182  11.470  1.00  6.28           C
ATOM    268  O   PRO    20       8.006 -15.971  12.373  1.00  7.08           O
ATOM    269  CB  PRO    20       9.298 -16.065   9.298  1.00  7.43           C
ATOM    270  CG  PRO    20       8.971 -15.854   7.864  1.00  7.67           C
ATOM    271  CD  PRO    20       8.219 -14.501   7.874  1.00  7.04           C
ATOM    272  HA  PRO    20       7.382 -16.318  10.032  1.00  7.06           H
ATOM    273 1HB  PRO    20      10.072 -15.541   9.557  1.00  8.91           H
ATOM    274 2HB  PRO    20       9.476 -17.001   9.479  1.00  8.91           H
ATOM    275 1HG  PRO    20       9.776 -15.803   7.325  1.00  9.20           H
ATOM    276 2HG  PRO    20       8.406 -16.566   7.525  1.00  9.20           H
ATOM    277 1HD  PRO    20       8.837 -13.757   7.804  1.00  8.44           H
ATOM    278 2HD  PRO    20       7.580 -14.451   7.147  1.00  8.44           H
ATOM    279  N   ASP    21       8.816 -13.986  11.701  1.00  7.27           N
ATOM    280  CA  ASP    21       9.143 -13.601  13.062  1.00  8.90           C
ATOM    281  C   ASP    21       7.970 -13.376  13.906  1.00 10.09           C
ATOM    282  O   ASP    21       8.099 -13.279  15.127  1.00 17.13           O
ATOM    283  CB AASP    21      10.398 -12.833  13.153  0.58 11.86           C
ATOM    284  CB BASP    21       9.767 -12.088  13.039  0.42 13.15           C
ATOM    285  CG AASP    21      10.218 -11.441  12.693  0.58 11.57           C
ATOM    286  CG BASP    21      11.156 -12.033  12.551  0.42 14.58           C
ATOM    287  OD1AASP    21       9.043 -11.015  12.530  0.58 17.57           O
ATOM    288  OD2AASP    21      11.162 -10.689  12.892  0.58 16.84           O
ATOM    289  OD1BASP    21      11.752 -13.059  12.405  0.42 17.55           O
ATOM    290  OD2BASP    21      11.535 -10.995  11.931  0.42 25.75           O
ATOM    291  H   ASP    21       8.969 -13.447  11.049  1.00  8.72           H
ATOM    292  HA  ASP    21       9.445 -14.464  13.416  1.00 10.68           H
ATOM    293  N   ASN    22       6.749 -13.327  13.368  1.00  8.11           N
ATOM    294  CA  ASN    22       5.542 -13.246  14.123  1.00  9.44           C
ATOM    295  C   ASN    22       4.722 -14.537  13.999  1.00  9.08           C
ATOM    296  O   ASN    22       3.527 -14.581  14.282  1.00 11.61           O
ATOM    297  CB  ASN    22       4.696 -12.038  13.800  1.00 12.16           C
ATOM    298  CG  ASN    22       5.425 -10.776  14.257  1.00 15.46           C
ATOM    299  ND2 ASN    22       5.729  -9.906  13.355  1.00 19.91           N
ATOM    300  OD1 ASN    22       5.615 -10.651  15.488  1.00 21.99           O
ATOM    301  H   ASN    22       6.687 -13.344  12.511  1.00  9.73           H
ATOM    302  HA  ASN    22       5.803 -13.166  15.064  1.00 11.33           H
ATOM    303 1HB  ASN    22       4.533 -11.996  12.845  1.00 14.59           H
ATOM    304 2HB  ASN    22       3.840 -12.105  14.252  1.00 14.59           H
ATOM    305 1HD2 ASN    22       6.097  -9.162  13.582  1.00 23.89           H
ATOM    306 2HD2 ASN    22       5.565 -10.069  12.527  1.00 23.89           H
ATOM    307  N   GLY    23       5.355 -15.639  13.603  1.00  7.59           N
ATOM    308  CA  GLY    23       4.717 -16.930  13.582  1.00  8.81           C
ATOM    309  C   GLY    23       3.787 -17.179  12.436  1.00  6.98           C
ATOM    310  O   GLY    23       2.873 -17.993  12.560  1.00  8.56           O
ATOM    311  H   GLY    23       6.175 -15.578  13.349  1.00  9.11           H
ATOM    312 1HA  GLY    23       5.407 -17.612  13.569  1.00 10.57           H
ATOM    313 2HA  GLY    23       4.219 -17.038  14.408  1.00 10.57           H
ATOM    314  N   VAL    24       4.055 -16.495  11.318  1.00  6.30           N
ATOM    315  CA  VAL    24       3.218 -16.570  10.154  1.00  6.05           C
ATOM    316  C   VAL    24       4.071 -17.131   9.017  1.00  5.93           C
ATOM    317  O   VAL    24       4.949 -16.475   8.476  1.00  6.94           O
ATOM    318  CB  VAL    24       2.655 -15.208   9.803  1.00  6.66           C
ATOM    319  CG1 VAL    24       1.815 -15.331   8.526  1.00  8.97           C
ATOM    320  CG2 VAL    24       1.811 -14.659  10.956  1.00  8.70           C
ATOM    321  H   VAL    24       4.753 -15.993  11.296  1.00  7.56           H
ATOM    322  HA  VAL    24       2.477 -17.186  10.332  1.00  7.26           H
ATOM    323  HB  VAL    24       3.399 -14.592   9.634  1.00  7.99           H
ATOM    324 1HG1 VAL    24       1.098 -15.953   8.674  1.00 13.45           H
ATOM    325 2HG1 VAL    24       1.451 -14.472   8.298  1.00 13.45           H
ATOM    326 3HG1 VAL    24       2.369 -15.645   7.808  1.00 13.45           H
ATOM    327 1HG2 VAL    24       2.351 -14.597  11.747  1.00 13.05           H
ATOM    328 2HG2 VAL    24       1.480 -13.788  10.724  1.00 13.05           H
ATOM    329 3HG2 VAL    24       1.071 -15.249  11.119  1.00 13.05           H
ATOM    330  N   LYS    25       3.812 -18.378   8.643  1.00  6.68           N
ATOM    331  CA  LYS    25       4.633 -19.011   7.631  1.00  6.83           C
ATOM    332  C   LYS    25       4.316 -18.490   6.261  1.00  6.55           C
ATOM    333  O   LYS    25       3.204 -18.029   5.980  1.00  6.77           O
ATOM    334  CB  LYS    25       4.559 -20.527   7.706  1.00  8.51           C
ATOM    335  CG  LYS    25       3.233 -21.118   7.416  1.00  9.34           C
ATOM    336  CD ALYS    25       3.317 -22.634   7.685  0.56 10.56           C
ATOM    337  CD BLYS    25       3.230 -22.705   7.514  0.44 12.05           C
ATOM    338  CE ALYS    25       2.166 -23.487   7.161  0.56 12.51           C
ATOM    339  CE BLYS    25       1.775 -23.262   7.546  0.44 11.48           C
ATOM    340  NZ ALYS    25       0.884 -23.103   7.816  0.56 12.52           N
ATOM    341  NZ BLYS    25       1.997 -24.724   7.177  0.44 10.73           N
ATOM    342  H   LYS    25       3.160 -18.809   9.001  1.00  8.02           H
ATOM    343  HA  LYS    25       5.561 -18.763   7.822  1.00  8.19           H
ATOM    344 1HB  LYS    25       5.202 -20.896   7.080  1.00 10.22           H
ATOM    345 2HB  LYS    25       4.829 -20.802   8.596  1.00 10.22           H
ATOM    346  N   PRO    26       5.279 -18.589   5.332  1.00  7.27           N
ATOM    347  CA  PRO    26       5.002 -18.245   3.945  1.00  7.41           C
ATOM    348  C   PRO    26       3.793 -18.985   3.462  1.00  7.20           C
ATOM    349  O   PRO    26       3.557 -20.147   3.741  1.00  8.78           O
ATOM    350  CB  PRO    26       6.287 -18.678   3.218  1.00 10.32           C
ATOM    351  CG  PRO    26       7.341 -18.556   4.232  1.00 11.96           C
ATOM    352  CD  PRO    26       6.679 -18.978   5.503  1.00  8.98           C
ATOM    353  HA  PRO    26       4.869 -17.278   3.854  1.00  8.89           H
ATOM    354 1HB  PRO    26       6.214 -19.593   2.904  1.00 12.38           H
ATOM    355 2HB  PRO    26       6.467 -18.099   2.461  1.00 12.38           H
ATOM    356 1HG  PRO    26       8.090 -19.136   4.023  1.00 14.35           H
ATOM    357 2HG  PRO    26       7.657 -17.642   4.294  1.00 14.35           H
ATOM    358 1HD  PRO    26       6.757 -19.936   5.633  1.00 10.78           H
ATOM    359 2HD  PRO    26       7.073 -18.525   6.265  1.00 10.78           H
ATOM    360  N   GLY    27       2.993 -18.254   2.696  1.00  7.66           N
ATOM    361  CA  GLY    27       1.774 -18.770   2.148  1.00  8.67           C
ATOM    362  C   GLY    27       0.535 -18.451   2.892  1.00  8.59           C
ATOM    363  O   GLY    27      -0.564 -18.730   2.432  1.00 15.45           O
ATOM    364  H   GLY    27       3.215 -17.441   2.523  1.00  9.19           H
ATOM    365 1HA  GLY    27       1.681 -18.431   1.244  1.00 10.40           H
ATOM    366 2HA  GLY    27       1.853 -19.735   2.088  1.00 10.40           H
ATOM    367  N   THR    28       0.578 -17.799   4.021  1.00  7.65           N
ATOM    368  CA  THR    28      -0.581 -17.488   4.846  1.00  7.04           C
ATOM    369  C   THR    28      -1.284 -16.253   4.305  1.00  6.36           C
ATOM    370  O   THR    28      -0.696 -15.181   4.171  1.00  7.08           O
ATOM    371  CB  THR    28      -0.178 -17.277   6.271  1.00  7.12           C
ATOM    372  CG2 THR    28      -1.377 -17.075   7.174  1.00  8.83           C
ATOM    373  OG1 THR    28       0.552 -18.380   6.745  1.00  8.88           O
ATOM    374  H   THR    28       1.347 -17.532   4.298  1.00  9.18           H
ATOM    375  HA  THR    28      -1.204 -18.244   4.807  1.00  8.44           H
ATOM    376  HB  THR    28       0.391 -16.480   6.321  1.00  8.54           H
ATOM    377  HG1 THR    28       1.273 -18.424   6.356  1.00 13.32           H
ATOM    378 1HG2 THR    28      -1.873 -16.307   6.882  1.00 13.24           H
ATOM    379 2HG2 THR    28      -1.940 -17.852   7.137  1.00 13.24           H
ATOM    380 3HG2 THR    28      -1.079 -16.939   8.077  1.00 13.24           H
ATOM    381  N   SER    29      -2.546 -16.365   4.023  1.00  6.89           N
ATOM    382  CA  SER    29      -3.332 -15.238   3.564  1.00  7.20           C
ATOM    383  C   SER    29      -3.472 -14.183   4.684  1.00  6.24           C
ATOM    384  O   SER    29      -3.472 -14.486   5.853  1.00  6.87           O
ATOM    385  CB ASER    29      -4.720 -15.625   3.108  0.75  9.14           C
ATOM    386  CB BSER    29      -4.676 -15.846   3.296  0.25  7.85           C
ATOM    387  OG ASER    29      -5.431 -15.963   4.241  0.75 12.10           O
ATOM    388  OG BSER    29      -5.632 -14.898   3.033  0.25 10.58           O
ATOM    389  H   SER    29      -2.926 -17.131   4.111  1.00  8.27           H
ATOM    390  HA  SER    29      -2.865 -14.825   2.809  1.00  8.64           H
ATOM    391  N   PHE    30      -3.703 -12.934   4.267  1.00  6.15           N
ATOM    392  CA  PHE    30      -3.967 -11.859   5.218  1.00  6.02           C
ATOM    393  C   PHE    30      -5.129 -12.196   6.150  1.00  6.03           C
ATOM    394  O   PHE    30      -5.124 -11.918   7.327  1.00  7.23           O
ATOM    395  CB  PHE    30      -4.235 -10.560   4.455  1.00  6.82           C
ATOM    396  CG  PHE    30      -4.488  -9.381   5.325  1.00  7.73           C
ATOM    397  CD1 PHE    30      -3.452  -8.666   5.868  1.00  9.84           C
ATOM    398  CD2 PHE    30      -5.762  -8.990   5.625  1.00 11.33           C
ATOM    399  CE1 PHE    30      -3.635  -7.591   6.703  1.00 13.64           C
ATOM    400  CE2 PHE    30      -5.967  -7.895   6.468  1.00 15.10           C
ATOM    401  CZ  PHE    30      -4.904  -7.225   7.005  1.00 15.71           C
ATOM    402  H   PHE    30      -3.695 -12.760   3.425  1.00  7.38           H
ATOM    403  HA  PHE    30      -3.164 -11.731   5.766  1.00  7.22           H
ATOM    404 1HB  PHE    30      -3.472 -10.370   3.888  1.00  8.18           H
ATOM    405 2HB  PHE    30      -5.004 -10.692   3.878  1.00  8.18           H
ATOM    406  HD1 PHE    30      -2.582  -8.922   5.661  1.00 11.80           H
ATOM    407  HD2 PHE    30      -6.489  -9.449   5.270  1.00 13.59           H
ATOM    408  HE1 PHE    30      -2.909  -7.127   7.051  1.00 16.37           H
ATOM    409  HE2 PHE    30      -6.833  -7.621   6.665  1.00 18.13           H
ATOM    410  HZ  PHE    30      -5.053  -6.511   7.582  1.00 18.86           H
ATOM    411  N   ASP    31      -6.180 -12.789   5.596  1.00  6.69           N
ATOM    412  CA  ASP    31      -7.368 -13.100   6.376  1.00  8.35           C
ATOM    413  C   ASP    31      -7.137 -14.159   7.451  1.00  7.38           C
ATOM    414  O   ASP    31      -7.909 -14.238   8.384  1.00 10.32           O
ATOM    415  CB  ASP    31      -8.472 -13.537   5.486  1.00 11.39           C
ATOM    416  CG  ASP    31      -9.085 -12.365   4.797  1.00 18.40           C
ATOM    417  OD1 ASP    31      -8.901 -11.144   5.214  1.00 25.10           O
ATOM    418  OD2 ASP    31      -9.772 -12.528   3.850  1.00 25.51           O
ATOM    419  H   ASP    31      -6.158 -12.994   4.761  1.00  8.03           H
ATOM    420  HA  ASP    31      -7.655 -12.277   6.825  1.00 10.02           H
ATOM    421 1HB  ASP    31      -8.129 -14.159   4.826  1.00 13.66           H
ATOM    422 2HB  ASP    31      -9.148 -13.996   6.009  1.00 13.66           H
ATOM    423  N   ASP    32      -6.069 -14.932   7.301  1.00  6.34           N
ATOM    424  CA  ASP    32      -5.723 -15.944   8.263  1.00  6.59           C
ATOM    425  C   ASP    32      -4.641 -15.520   9.204  1.00  6.39           C
ATOM    426  O   ASP    32      -4.139 -16.361   9.938  1.00  8.24           O
ATOM    427  CB  ASP    32      -5.324 -17.226   7.569  1.00  8.06           C
ATOM    428  CG  ASP    32      -6.450 -17.930   6.928  1.00  9.72           C
ATOM    429  OD1 ASP    32      -7.541 -17.899   7.534  1.00 15.09           O
ATOM    430  OD2 ASP    32      -6.298 -18.564   5.935  1.00 19.18           O
ATOM    431  H   ASP    32      -5.569 -14.825   6.610  1.00  7.61           H
ATOM    432  HA  ASP    32      -6.523 -16.132   8.797  1.00  7.91           H
ATOM    433 1HB  ASP    32      -4.658 -17.022   6.894  1.00  9.67           H
ATOM    434 2HB  ASP    32      -4.914 -17.819   8.218  1.00  9.67           H
ATOM    435  N   LEU    33      -4.301 -14.232   9.272  1.00  6.32           N
ATOM    436  CA  LEU    33      -3.382 -13.768  10.262  1.00  6.27           C
ATOM    437  C   LEU    33      -3.972 -13.922  11.641  1.00  6.58           C
ATOM    438  O   LEU    33      -5.169 -13.771  11.861  1.00  7.91           O
ATOM    439  CB  LEU    33      -2.994 -12.314   9.986  1.00  6.48           C
ATOM    440  CG  LEU    33      -2.099 -12.113   8.760  1.00  6.84           C
ATOM    441  CD1 LEU    33      -1.991 -10.676   8.380  1.00  8.98           C
ATOM    442  CD2 LEU    33      -0.719 -12.697   8.996  1.00 11.33           C
ATOM    443  H   LEU    33      -4.640 -13.674   8.713  1.00  7.58           H
ATOM    444  HA  LEU    33      -2.572 -14.317  10.211  1.00  7.53           H
ATOM    445 1HB  LEU    33      -3.805 -11.796   9.865  1.00  7.77           H
ATOM    446 2HB  LEU    33      -2.536 -11.963  10.765  1.00  7.77           H
ATOM    447  HG  LEU    33      -2.505 -12.593   8.008  1.00  8.21           H
ATOM    448 1HD1 LEU    33      -2.870 -10.315   8.240  1.00 13.46           H
ATOM    449 2HD1 LEU    33      -1.555 -10.191   9.085  1.00 13.46           H
ATOM    450 3HD1 LEU    33      -1.479 -10.596   7.572  1.00 13.46           H
ATOM    451 1HD2 LEU    33      -0.799 -13.628   9.216  1.00 16.99           H
ATOM    452 2HD2 LEU    33      -0.191 -12.600   8.200  1.00 16.99           H
ATOM    453 3HD2 LEU    33      -0.295 -12.232   9.721  1.00 16.99           H
ATOM    454  N   PRO    34      -3.143 -14.153  12.649  1.00  6.77           N
ATOM    455  CA  PRO    34      -3.652 -14.206  14.010  1.00  7.14           C
ATOM    456  C   PRO    34      -4.407 -12.937  14.377  1.00  6.77           C
ATOM    457  O   PRO    34      -4.095 -11.831  13.936  1.00  7.80           O
ATOM    458  CB  PRO    34      -2.372 -14.362  14.834  1.00  8.81           C
ATOM    459  CG  PRO    34      -1.408 -15.042  13.876  1.00 10.60           C
ATOM    460  CD  PRO    34      -1.706 -14.415  12.566  1.00  8.07           C
ATOM    461  HA  PRO    34      -4.229 -14.990  14.127  1.00  8.57           H
ATOM    462 1HB  PRO    34      -2.031 -13.498  15.115  1.00 10.57           H
ATOM    463 2HB  PRO    34      -2.528 -14.911  15.619  1.00 10.57           H
ATOM    464 1HG  PRO    34      -0.487 -14.881  14.136  1.00 12.72           H
ATOM    465 2HG  PRO    34      -1.564 -15.999  13.847  1.00 12.72           H
ATOM    466 1HD  PRO    34      -1.206 -13.592  12.449  1.00  9.69           H
ATOM    467 2HD  PRO    34      -1.502 -15.018  11.834  1.00  9.69           H
ATOM    468  N   ALA    35      -5.379 -13.089  15.278  1.00  7.07           N
ATOM    469  CA  ALA    35      -6.208 -11.972  15.698  1.00  7.57           C
ATOM    470  C   ALA    35      -5.369 -10.847  16.310  1.00  7.36           C
ATOM    471  O   ALA    35      -5.775  -9.685  16.186  1.00  9.78           O
ATOM    472  CB  ALA    35      -7.269 -12.415  16.667  1.00  9.78           C
ATOM    473  H   ALA    35      -5.519 -13.867  15.617  1.00  8.48           H
ATOM    474  HA  ALA    35      -6.656 -11.614  14.904  1.00  9.09           H
ATOM    475 1HB  ALA    35      -7.789 -13.119  16.273  1.00 14.67           H
ATOM    476 2HB  ALA    35      -6.855 -12.735  17.472  1.00 14.67           H
ATOM    477 3HB  ALA    35      -7.842 -11.673  16.876  1.00 14.67           H
ATOM    478  N   ASP    36      -4.276 -11.160  16.946  1.00  6.81           N
ATOM    479  CA  ASP    36      -3.475 -10.120  17.555  1.00  7.77           C
ATOM    480  C   ASP    36      -2.315  -9.624  16.676  1.00  8.02           C
ATOM    481  O   ASP    36      -1.525  -8.810  17.141  1.00 10.41           O
ATOM    482  CB  ASP    36      -2.961 -10.600  18.900  1.00  7.83           C
ATOM    483  CG  ASP    36      -1.958 -11.680  18.807  1.00  8.05           C
ATOM    484  OD1 ASP    36      -1.622 -12.162  17.726  1.00  9.94           O
ATOM    485  OD2 ASP    36      -1.484 -12.127  19.901  1.00 10.54           O
ATOM    486  H   ASP    36      -4.031 -11.982  17.004  1.00  8.17           H
ATOM    487  HA  ASP    36      -4.064  -9.355  17.722  1.00  9.33           H
ATOM    488 1HB  ASP    36      -2.568  -9.848  19.371  1.00  9.39           H
ATOM    489 2HB  ASP    36      -3.712 -10.916  19.426  1.00  9.39           H
ATOM    490  N   TRP    37      -2.219 -10.027  15.431  1.00  7.38           N
ATOM    491  CA  TRP    37      -1.135  -9.551  14.562  1.00  6.64           C
ATOM    492  C   TRP    37      -1.318  -8.076  14.265  1.00  6.27           C
ATOM    493  O   TRP    37      -2.427  -7.629  14.024  1.00  7.77           O
ATOM    494  CB  TRP    37      -1.126 -10.393  13.290  1.00  7.75           C
ATOM    495  CG  TRP    37      -0.008 -10.112  12.315  1.00  7.07           C
ATOM    496  CD1 TRP    37       1.161 -10.788  12.216  1.00  7.94           C
ATOM    497  CD2 TRP    37       0.021  -9.125  11.300  1.00  6.41           C
ATOM    498  CE2 TRP    37       1.241  -9.292  10.596  1.00  6.77           C
ATOM    499  CE3 TRP    37      -0.827  -8.103  10.902  1.00  7.45           C
ATOM    500  NE1 TRP    37       1.904 -10.314  11.177  1.00  7.98           N
ATOM    501  CZ2 TRP    37       1.552  -8.489   9.487  1.00  7.84           C
ATOM    502  CZ3 TRP    37      -0.489  -7.328   9.815  1.00  8.17           C
ATOM    503  CH2 TRP    37       0.700  -7.519   9.138  1.00  8.15           C
ATOM    504  H   TRP    37      -2.801 -10.578  15.118  1.00  8.85           H
ATOM    505  HA  TRP    37      -0.282  -9.675  15.028  1.00  7.97           H
ATOM    506 1HB  TRP    37      -1.079 -11.328  13.544  1.00  9.30           H
ATOM    507 2HB  TRP    37      -1.970 -10.259  12.830  1.00  9.30           H
ATOM    508  HD1 TRP    37       1.421 -11.481  12.779  1.00  9.53           H
ATOM    509  HE1 TRP    37       2.671 -10.616  10.931  1.00  9.57           H
ATOM    510  HE3 TRP    37      -1.617  -7.942  11.365  1.00  8.94           H
ATOM    511  HZ2 TRP    37       2.335  -8.628   9.005  1.00  9.41           H
ATOM    512  HZ3 TRP    37      -1.073  -6.662   9.531  1.00  9.81           H
ATOM    513  HH2 TRP    37       0.912  -6.962   8.424  1.00  9.78           H
ATOM    514  N   VAL    38      -0.222  -7.349  14.254  1.00  5.83           N
ATOM    515  CA  VAL    38      -0.160  -5.929  13.920  1.00  6.12           C
ATOM    516  C   VAL    38       0.905  -5.706  12.868  1.00  5.55           C
ATOM    517  O   VAL    38       1.805  -6.509  12.666  1.00  6.78           O
ATOM    518  CB  VAL    38       0.044  -5.040  15.133  1.00  8.07           C
ATOM    519  CG1 VAL    38      -1.114  -5.178  16.106  1.00 11.54           C
ATOM    520  CG2 VAL    38       1.398  -5.292  15.736  1.00 11.17           C
ATOM    521  H   VAL    38       0.516  -7.740  14.460  1.00  6.99           H
ATOM    522  HA  VAL    38      -1.021  -5.685  13.521  1.00  7.35           H
ATOM    523  HB  VAL    38       0.040  -4.113  14.814  1.00  9.68           H
ATOM    524 1HG1 VAL    38      -1.938  -4.993  15.651  1.00 17.32           H
ATOM    525 2HG1 VAL    38      -1.134  -6.073  16.454  1.00 17.32           H
ATOM    526 3HG1 VAL    38      -1.001  -4.557  16.829  1.00 17.32           H
ATOM    527 1HG2 VAL    38       2.071  -5.203  15.058  1.00 16.75           H
ATOM    528 2HG2 VAL    38       1.561  -4.655  16.435  1.00 16.75           H
ATOM    529 3HG2 VAL    38       1.426  -6.180  16.100  1.00 16.75           H
ATOM    530  N   CYS    39       0.876  -4.541  12.228  1.00  5.66           N
ATOM    531  CA  CYS    39       1.892  -4.201  11.250  1.00  5.16           C
ATOM    532  C   CYS    39       3.263  -4.323  11.869  1.00  5.20           C
ATOM    533  O   CYS    39       3.515  -3.671  12.886  1.00  6.56           O
ATOM    534  CB  CYS    39       1.670  -2.762  10.801  1.00  5.05           C
ATOM    535  SG  CYS    39       2.913  -2.264   9.561  1.00  5.32           S
ATOM    536  H   CYS    39       0.246  -3.981  12.397  1.00  6.79           H
ATOM    537  HA  CYS    39       1.823  -4.803  10.479  1.00  6.19           H
ATOM    538 1HB  CYS    39       0.782  -2.677  10.421  1.00  6.06           H
ATOM    539 2HB  CYS    39       1.726  -2.172  11.569  1.00  6.06           H
ATOM    540  N   PRO    40       4.202  -5.063  11.274  1.00  5.80           N
ATOM    541  CA  PRO    40       5.494  -5.238  11.899  1.00  7.31           C
ATOM    542  C   PRO    40       6.379  -4.025  11.795  1.00  7.42           C
ATOM    543  O   PRO    40       7.325  -3.908  12.538  1.00 13.25           O
ATOM    544  CB  PRO    40       6.114  -6.439  11.177  1.00 11.15           C
ATOM    545  CG  PRO    40       5.332  -6.607   9.998  1.00 12.61           C
ATOM    546  CD  PRO    40       3.996  -5.998  10.172  1.00  7.47           C
ATOM    547  HA  PRO    40       5.366  -5.463  12.844  1.00  8.77           H
ATOM    548 1HB  PRO    40       7.041  -6.264  10.952  1.00 13.38           H
ATOM    549 2HB  PRO    40       6.072  -7.233  11.733  1.00 13.38           H
ATOM    550 1HG  PRO    40       5.784  -6.191   9.247  1.00 15.14           H
ATOM    551 2HG  PRO    40       5.235  -7.553   9.805  1.00 15.14           H
ATOM    552 1HD  PRO    40       3.716  -5.534   9.367  1.00  8.97           H
ATOM    553 2HD  PRO    40       3.333  -6.668  10.400  1.00  8.97           H
ATOM    554  N   VAL    41       6.094  -3.111  10.918  1.00  6.65           N
ATOM    555  CA  VAL    41       6.869  -1.898  10.759  1.00  6.58           C
ATOM    556  C   VAL    41       6.419  -0.808  11.694  1.00  6.52           C
ATOM    557  O   VAL    41       7.236  -0.066  12.201  1.00  9.66           O
ATOM    558  CB  VAL    41       6.906  -1.443   9.293  1.00  7.15           C
ATOM    559  CG1 VAL    41       7.548  -0.081   9.101  1.00  9.35           C
ATOM    560  CG2 VAL    41       7.616  -2.480   8.428  1.00  9.89           C
ATOM    561  H   VAL    41       5.413  -3.232  10.408  1.00  7.98           H
ATOM    562  HA  VAL    41       7.790  -2.119  11.008  1.00  7.89           H
ATOM    563  HB  VAL    41       5.979  -1.381   8.980  1.00  8.58           H
ATOM    564 1HG1 VAL    41       7.122   0.558   9.677  1.00 14.03           H
ATOM    565 2HG1 VAL    41       8.482  -0.134   9.317  1.00 14.03           H
ATOM    566 3HG1 VAL    41       7.446   0.194   8.187  1.00 14.03           H
ATOM    567 1HG2 VAL    41       7.207  -3.339   8.558  1.00 14.83           H
ATOM    568 2HG2 VAL    41       7.545  -2.229   7.504  1.00 14.83           H
ATOM    569 3HG2 VAL    41       8.542  -2.525   8.677  1.00 14.83           H
ATOM    570  N   CYS    42       5.111  -0.657  11.934  1.00  6.47           N
ATOM    571  CA  CYS    42       4.613   0.483  12.661  1.00  6.29           C
ATOM    572  C   CYS    42       3.699   0.174  13.860  1.00  6.24           C
ATOM    573  O   CYS    42       3.456   1.076  14.636  1.00  8.13           O
ATOM    574  CB  CYS    42       3.944   1.485  11.749  1.00  6.47           C
ATOM    575  SG  CYS    42       2.256   1.019  11.267  1.00  5.93           S
ATOM    576  H   CYS    42       4.558  -1.251  11.649  1.00  7.77           H
ATOM    577  HA  CYS    42       5.401   0.935  13.029  1.00  7.54           H
ATOM    578 1HB  CYS    42       3.915   2.345  12.197  1.00  7.77           H
ATOM    579 2HB  CYS    42       4.481   1.588  10.948  1.00  7.77           H
ATOM    580  N   GLY    43       3.174  -1.045  13.953  1.00  6.45           N
ATOM    581  CA  GLY    43       2.271  -1.420  15.038  1.00  7.26           C
ATOM    582  C   GLY    43       0.809  -1.219  14.822  1.00  6.84           C
ATOM    583  O   GLY    43       0.014  -1.546  15.717  1.00  9.30           O
ATOM    584  H   GLY    43       3.372  -1.630  13.355  1.00  7.74           H
ATOM    585 1HA  GLY    43       2.417  -2.358  15.236  1.00  8.71           H
ATOM    586 2HA  GLY    43       2.528  -0.917  15.827  1.00  8.71           H
ATOM    587  N   ALA    44       0.405  -0.720  13.673  1.00  6.84           N
ATOM    588  CA  ALA    44      -0.988  -0.447  13.401  1.00  7.35           C
ATOM    589  C   ALA    44      -1.813  -1.704  13.318  1.00  6.68           C
ATOM    590  O   ALA    44      -1.322  -2.760  12.920  1.00  7.41           O
ATOM    591  CB  ALA    44      -1.063   0.307  12.083  1.00 10.17           C
ATOM    592  H   ALA    44       0.989  -0.550  13.065  1.00  8.21           H
ATOM    593  HA  ALA    44      -1.346   0.122  14.114  1.00  8.82           H
ATOM    594 1HB  ALA    44      -0.544   1.112  12.144  1.00 15.25           H
ATOM    595 2HB  ALA    44      -0.715  -0.245  11.378  1.00 15.25           H
ATOM    596 3HB  ALA    44      -1.977   0.529  11.893  1.00 15.25           H
ATOM    597  N  APRO    45      -3.134  -1.546  13.557  0.72  6.93           N
ATOM    598  N  BPRO    45      -3.065  -1.724  13.729  0.28  7.54           N
ATOM    599  CA APRO    45      -4.048  -2.687  13.522  0.72  6.16           C
ATOM    600  CA BPRO    45      -3.742  -3.029  13.776  0.28  9.01           C
ATOM    601  C  APRO    45      -4.356  -3.121  12.119  0.72  5.55           C
ATOM    602  C  BPRO    45      -4.146  -3.414  12.372  0.28  8.07           C
ATOM    603  O  APRO    45      -4.302  -2.314  11.173  0.72  5.72           O
ATOM    604  O  BPRO    45      -4.104  -2.700  11.380  0.28  7.98           O
ATOM    605  CB APRO    45      -5.303  -2.156  14.230  0.72  7.65           C
ATOM    606  CB BPRO    45      -4.950  -2.649  14.632  0.28 10.67           C
ATOM    607  CG APRO    45      -5.281  -0.690  13.847  0.72  8.84           C
ATOM    608  CG BPRO    45      -5.174  -1.210  14.453  0.28 11.25           C
ATOM    609  CD APRO    45      -3.811  -0.276  13.966  0.72  9.28           C
ATOM    610  CD BPRO    45      -3.861  -0.551  14.127  0.28  9.18           C
ATOM    611  N  ALYS    46      -4.790  -4.371  11.976  0.72  5.65           N
ATOM    612  N  BLYS    46      -4.516  -4.670  12.316  0.28  9.27           N
ATOM    613  CA ALYS    46      -5.234  -4.937  10.694  0.72  5.54           C
ATOM    614  CA BLYS    46      -4.863  -5.201  11.001  0.28  9.95           C
ATOM    615  C  ALYS    46      -6.395  -4.182  10.110  0.72  5.72           C
ATOM    616  C  BLYS    46      -5.998  -4.451  10.340  0.28  8.15           C
ATOM    617  O  ALYS    46      -6.519  -4.143   8.903  0.72  6.29           O
ATOM    618  O  BLYS    46      -5.968  -4.484   9.113  0.28  9.24           O
ATOM    619  CB ALYS    46      -5.595  -6.425  10.791  0.72  6.40           C
ATOM    620  CB BLYS    46      -5.439  -6.625  11.241  0.28 11.42           C
ATOM    621  CG ALYS    46      -4.348  -7.228  11.118  0.72  7.84           C
ATOM    622  CG BLYS    46      -4.282  -7.577  11.027  0.28 11.13           C
ATOM    623  CD ALYS    46      -4.597  -8.717  11.197  0.72 10.12           C
ATOM    624  CD BLYS    46      -4.539  -9.017  11.335  0.28 10.88           C
ATOM    625  CE ALYS    46      -5.540  -9.131  12.326  0.72 11.82           C
ATOM    626  CE BLYS    46      -5.524  -9.231  12.474  0.28 10.23           C
ATOM    627  NZ ALYS    46      -5.012  -8.545  13.638  0.72 18.50           N
ATOM    628  NZ BLYS    46      -5.034  -8.583  13.735  0.28  6.16           N
ATOM    629  N  ASER    47      -7.222  -3.558  10.964  0.72  5.41           N
ATOM    630  N  BSER    47      -6.962  -3.971  11.129  0.28  8.77           N
ATOM    631  CA ASER    47      -8.348  -2.817  10.490  0.72  5.91           C
ATOM    632  CA BSER    47      -8.128  -3.270  10.597  0.28  9.54           C
ATOM    633  C  ASER    47      -7.940  -1.611   9.647  0.72  5.57           C
ATOM    634  C  BSER    47      -7.717  -2.026   9.879  0.28  8.29           C
ATOM    635  O  ASER    47      -8.785  -1.069   8.968  0.72  8.24           O
ATOM    636  O  BSER    47      -8.555  -1.424   9.230  0.28 12.29           O
ATOM    637  CB ASER    47      -9.225  -2.384  11.674  0.72  7.14           C
ATOM    638  CB BSER    47      -9.164  -3.004  11.702  0.28 10.58           C
ATOM    639  OG ASER    47      -8.470  -1.557  12.566  0.72  8.12           O
ATOM    640  OG BSER    47      -8.702  -1.912  12.455  0.28 12.16           O
ATOM    641  N  AGLU    48      -6.675  -1.215   9.709  0.72  4.76           N
ATOM    642  N  BGLU    48      -6.428  -1.652   9.925  0.28  6.93           N
ATOM    643  CA AGLU    48      -6.169  -0.075   8.932  0.72  5.10           C
ATOM    644  CA BGLU    48      -6.098  -0.422   9.203  0.28  6.35           C
ATOM    645  C  AGLU    48      -5.290  -0.527   7.746  0.72  5.08           C
ATOM    646  C  BGLU    48      -5.208  -0.674   7.989  0.28  5.84           C
ATOM    647  O  AGLU    48      -4.579   0.281   7.181  0.72  6.48           O
ATOM    648  O  BGLU    48      -4.420   0.140   7.520  0.28  9.98           O
ATOM    649  CB AGLU    48      -5.485   0.930   9.865  0.72  5.96           C
ATOM    650  CB BGLU    48      -5.316   0.544  10.136  0.28  8.15           C
ATOM    651  CG AGLU    48      -6.560   1.536  10.830  0.72  8.53           C
ATOM    652  CG BGLU    48      -6.399   1.496  10.723  0.28  9.39           C
ATOM    653  CD AGLU    48      -6.010   2.543  11.757  0.72  7.33           C
ATOM    654  CD BGLU    48      -5.736   2.557  11.562  0.28 11.73           C
ATOM    655  OE1AGLU    48      -4.736   2.656  11.852  0.72 14.47           O
ATOM    656  OE2AGLU    48      -6.701   3.243  12.433  0.72 12.75           O
ATOM    657  OE1BGLU    48      -4.496   2.469  11.651  0.28 10.55           O
ATOM    658  OE2BGLU    48      -6.439   3.458  12.054  0.28 14.95           O
ATOM    659  N   PHE    49      -5.389  -1.808   7.376  1.00  5.59           N
ATOM    660  CA  PHE    49      -4.824  -2.261   6.120  1.00  5.22           C
ATOM    661  C   PHE    49      -5.893  -2.226   5.063  1.00  6.10           C
ATOM    662  O   PHE    49      -7.059  -2.449   5.363  1.00 10.47           O
ATOM    663  CB  PHE    49      -4.275  -3.696   6.234  1.00  5.89           C
ATOM    664  CG  PHE    49      -2.942  -3.793   6.886  1.00  5.25           C
ATOM    665  CD1 PHE    49      -2.765  -3.440   8.206  1.00  6.32           C
ATOM    666  CD2 PHE    49      -1.832  -4.272   6.182  1.00  6.19           C
ATOM    667  CE1 PHE    49      -1.522  -3.602   8.792  1.00  7.09           C
ATOM    668  CE2 PHE    49      -0.612  -4.419   6.764  1.00  6.93           C
ATOM    669  CZ  PHE    49      -0.461  -4.080   8.060  1.00  6.76           C
ATOM    670  H   PHE    49      -5.791  -2.369   7.889  1.00  6.70           H
ATOM    671  HA  PHE    49      -4.096  -1.658   5.860  1.00  6.26           H
ATOM    672 1HB  PHE    49      -4.907  -4.232   6.738  1.00  7.07           H
ATOM    673 2HB  PHE    49      -4.213  -4.076   5.343  1.00  7.07           H
ATOM    674  HD1 PHE    49      -3.475  -3.096   8.698  1.00  7.59           H
ATOM    675  HD2 PHE    49      -1.933  -4.497   5.285  1.00  7.43           H
ATOM    676  HE1 PHE    49      -1.403  -3.387   9.689  1.00  8.51           H
ATOM    677  HE2 PHE    49       0.107  -4.749   6.275  1.00  8.31           H
ATOM    678  HZ  PHE    49       0.372  -4.170   8.464  1.00  8.11           H
ATOM    679  N   GLU    50      -5.480  -2.034   3.830  1.00  6.13           N
ATOM    680  CA  GLU    50      -6.373  -2.115   2.694  1.00  7.13           C
ATOM    681  C   GLU    50      -5.768  -2.995   1.650  1.00  5.95           C
ATOM    682  O   GLU    50      -4.574  -3.162   1.526  1.00  7.05           O
ATOM    683  CB  GLU    50      -6.708  -0.741   2.151  1.00  8.90           C
ATOM    684  CG  GLU    50      -5.582  -0.076   1.493  1.00  9.34           C
ATOM    685  CD  GLU    50      -5.940   1.292   0.999  1.00 11.49           C
ATOM    686  OE1 GLU    50      -7.041   1.706   0.986  1.00 23.73           O
ATOM    687  OE2 GLU    50      -5.063   1.911   0.445  1.00 13.68           O
ATOM    688  H   GLU    50      -4.650  -1.853   3.694  1.00  7.36           H
ATOM    689  HA  GLU    50      -7.207  -2.533   2.995  1.00  8.56           H
ATOM    690 1HB  GLU    50      -7.437  -0.824   1.516  1.00 10.68           H
ATOM    691 2HB  GLU    50      -7.017  -0.183   2.882  1.00 10.68           H
ATOM    692 1HG  GLU    50      -4.844  -0.005   2.119  1.00 11.21           H
ATOM    693 2HG  GLU    50      -5.286  -0.618   0.745  1.00 11.21           H
ATOM    694  N   ALA    51      -6.616  -3.585   0.826  1.00  8.19           N
ATOM    695  CA  ALA    51      -6.126  -4.425  -0.265  1.00  9.44           C
ATOM    696  C   ALA    51      -5.282  -3.608  -1.243  1.00  9.27           C
ATOM    697  O   ALA    51      -5.620  -2.504  -1.576  1.00 12.15           O
ATOM    698  CB  ALA    51      -7.328  -5.042  -0.972  1.00 15.45           C
ATOM    699  H   ALA    51      -7.462  -3.473   0.932  1.00  9.83           H
ATOM    700  HA  ALA    51      -5.574  -5.143   0.110  1.00 11.32           H
ATOM    701 1HB  ALA    51      -7.862  -5.522  -0.336  1.00 23.18           H
ATOM    702 2HB  ALA    51      -7.855  -4.346  -1.372  1.00 23.18           H
ATOM    703 3HB  ALA    51      -7.023  -5.644  -1.655  1.00 23.18           H
ATOM    704  N   ALA    52      -4.179  -4.197  -1.667  1.00 10.41           N
ATOM    705  CA  ALA    52      -3.112  -3.536  -2.474  1.00 11.94           C
ATOM    706  C   ALA    52      -2.813  -4.218  -3.750  1.00 16.13           C
ATOM    707  O   ALA    52      -3.526  -5.193  -4.115  1.00 22.06           O
ATOM    708  CB  ALA    52      -1.804  -3.572  -1.624  1.00 17.48           C
ATOM    709  OXT ALA    52      -1.925  -3.641  -4.451  1.00 21.19           O
ATOM    710  H   ALA    52      -4.066  -5.024  -1.462  1.00 12.49           H
ATOM    711  HA  ALA    52      -3.363  -2.605  -2.651  1.00 14.33           H
ATOM    712 1HB  ALA    52      -1.955  -3.128  -0.787  1.00 26.22           H
ATOM    713 2HB  ALA    52      -1.553  -4.484  -1.462  1.00 26.22           H
ATOM    714 3HB  ALA    52      -1.101  -3.126  -2.101  1.00 26.22           H
TER     715      ALA    52 
HETATM  716 FE   FE2    54       2.358  -0.055   9.299  1.00  4.97          FE
HETATM  717  O1 ASO4    56      -7.750  -4.800  13.519  0.49 10.87           O
HETATM  718  O1 BSO4    56      -7.597  -4.680  13.743  0.21  7.79           O
HETATM  719  O2 ASO4    56      -7.681  -7.037  14.588  0.49 19.04           O
HETATM  720  O2 BSO4    56      -7.407  -7.129  13.922  0.21 12.48           O
HETATM  721  O3 ASO4    56      -5.677  -5.847  14.254  0.49  9.82           O
HETATM  722  O3 BSO4    56      -5.536  -5.728  14.452  0.21  8.79           O
HETATM  723  O4 ASO4    56      -7.211  -4.968  15.850  0.49 18.30           O
HETATM  724  O4 BSO4    56      -7.405  -5.679  15.896  0.21 10.33           O
HETATM  725  S  ASO4    56      -7.115  -5.669  14.551  0.49 10.80           S
HETATM  726  S  BSO4    56      -7.008  -5.806  14.495  0.21  8.52           S
HETATM  727  O   HOH    57       4.763  -9.916   4.291  1.00  9.64           O
HETATM  728  O   HOH    58      -3.359   6.885   4.915  1.00 10.05           O
HETATM  729  O   HOH    59      -4.072 -12.429   1.405  1.00 11.63           O
HETATM  730  O   HOH    60     -10.113   0.606  12.347  1.00 11.31           O
HETATM  731  O   HOH    61      -9.588 -18.961   6.392  1.00 13.04           O
HETATM  732  O   HOH    62       5.347 -22.208   4.248  1.00 13.63           O
HETATM  733  O   HOH    63      -3.911 -18.923   4.379  1.00 16.58           O
HETATM  734  O   HOH    64       1.735 -12.341  -3.061  1.00 17.56           O
HETATM  735  O   HOH    65      -0.309 -20.989   6.207  1.00 16.90           O
HETATM  736  O   HOH    66       1.630 -18.897  14.848  1.00 18.25           O
HETATM  737  O   HOH    67      -6.783 -10.415   9.096  1.00 18.47           O
HETATM  738  O   HOH    68      -1.190  -0.983  -4.129  1.00 16.40           O
HETATM  739  O   HOH    69       6.602  -6.763   2.417  1.00 31.87           O
HETATM  740  O   HOH    70      -6.667 -12.629   2.645  1.00 23.41           O
HETATM  741  O   HOH    71      -8.097  -1.215  -1.644  1.00 22.81           O
HETATM  742  O   HOH    72       8.267  -9.075  11.136  1.00 21.30           O
HETATM  743  O   HOH    73       7.828 -11.049   5.594  1.00 20.70           O
HETATM  744  O   HOH    74       6.598  -3.495   2.523  1.00 20.92           O
HETATM  745  O   HOH    75       3.867   1.057   0.093  1.00 33.86           O
HETATM  746  O   HOH    76      -9.488  -3.291   1.493  1.00 22.88           O
HETATM  747  O   HOH    77       9.395 -15.271   3.747  1.00 22.31           O
HETATM  748  O   HOH    78      10.239 -12.425   9.624  1.00 19.87           O
HETATM  749  O   HOH    79      -7.401   3.614   6.664  1.00 19.64           O
HETATM  750  O   HOH    80       4.833  -2.044  17.276  1.00 22.49           O
HETATM  751  O   HOH    81       5.034  -4.010  15.309  1.00 26.39           O
HETATM  752  O   HOH    82      -6.959 -12.466  10.603  1.00 26.63           O
HETATM  753  O   HOH    83      -1.755  -7.010  19.243  1.00 28.87           O
HETATM  754  O   HOH    84      -4.795  -0.378  17.716  1.00 31.86           O
HETATM  755  O   HOH    85      -8.810  -9.155  15.090  1.00 33.89           O
HETATM  756  O   HOH    86      -2.594  -1.985  16.976  0.50 15.61           O
HETATM  757  O   HOH    87       0.551 -12.170  15.972  0.50 16.27           O
HETATM  758  O   HOH    88      -1.469 -14.968  18.360  0.50 13.01           O
HETATM  759  O   HOH    89       7.944  -1.454   4.904  0.50 27.43           O
HETATM  760  O   HOH    90       7.355  -9.178   2.964  0.50 19.44           O
HETATM  761  O   HOH    91       1.021 -19.152   9.494  0.50 23.08           O
HETATM  762  O   HOH    92       8.212  -8.007  13.885  0.50 24.57           O
HETATM  763  O   HOH    93       2.797  -8.434  14.389  0.50 18.97           O
HETATM  764  O   HOH    94      -9.831  -8.876   4.123  0.50 23.20           O
HETATM  765  O   HOH    95      -4.556  -4.361  17.117  0.50 21.61           O
HETATM  766  O   HOH    96      -4.194  -6.594  16.479  0.50 13.91           O
HETATM  767  O   HOH    97       1.206  -3.467  -4.389  0.50 28.31           O
HETATM  768  O   HOH    98       4.780 -12.184  17.680  0.50 28.65           O
HETATM  769  O   HOH    99       6.975  -9.076   7.272  0.50 13.59           O
HETATM  770  O   HOH   100      -5.593 -13.760  -0.627  0.50 25.99           O
HETATM  771  O   HOH   101       6.624   4.913   6.227  0.50 20.82           O
HETATM  772  O   HOH   102      -9.286 -10.043   7.900  0.50 21.77           O
HETATM  773  O   HOH   103      -9.983  -5.864  12.221  0.50 26.11           O
HETATM  774  O   HOH   104       2.070  -9.190  15.375  0.50 19.20           O
HETATM  775  O   HOH   105       8.393  -5.367  14.275  0.50 27.18           O
HETATM  776  O   HOH   106       6.997  -8.462  -1.292  0.50 27.09           O
HETATM  777  O   HOH   107       2.065  -0.306  18.661  0.50 28.02           O
HETATM  778  O   HOH   108      -9.375  -1.296   6.307  0.50 28.60           O
HETATM  779  O   HOH   109      -4.168 -14.325  -5.107  0.50 30.80           O
HETATM  780  O   HOH   110       0.508  -2.241  18.387  0.50 19.18           O
HETATM  781  O   HOH   111      -8.300 -11.444   1.297  0.50 28.04           O
HETATM  782  O   HOH   112       8.957 -17.045   0.823  0.50 26.30           O
HETATM  783  O   HOH   113       1.666  -5.416  19.664  0.50 31.11           O
HETATM  784  O   HOH   114       1.161  -9.369  18.188  0.50 33.94           O
HETATM  785  O   HOH   115       6.941   0.982   5.079  0.50 29.42           O
HETATM  786  O   HOH   116       9.022 -10.505  16.599  0.50 30.28           O
HETATM  787  O   HOH   117      -9.689   0.975  -1.368  0.50 26.01           O
HETATM  788  O   HOH   118      -2.244 -17.532   0.500  0.50 28.32           O
HETATM  789  O   HOH   119      -1.114 -21.531   2.169  0.50 28.39           O
HETATM  790  O   HOH   120       3.722  -8.455  13.074  0.50 21.23           O
HETATM  791  O   HOH   121       9.669  -6.380   5.430  0.50 47.83           O
HETATM  792  O   HOH   122       0.790 -13.564  20.096  0.50 53.17           O
HETATM  793  O   HOH   123       2.210 -10.474  16.021  0.50 22.85           O
HETATM  794  O   HOH   124       4.379   1.377  -1.551  0.50 46.22           O
HETATM  795  O   HOH   125      -4.402  -5.816  14.937  0.30 17.18           O
HETATM  796  O   HOH   126      -7.642  -5.070  13.702  0.30 13.31           O
HETATM  797  O   HOH   127      -9.063   5.822   6.965  0.50 17.45           O
HETATM  798  O   HOH   128       0.234 -16.339  20.368  0.50 33.25           O
HETATM  799  O   HOH   129      -8.396   1.929   4.415  0.50 35.54           O
HETATM  800  O   HOH   130       9.070 -11.769   9.854  0.50 16.52           O
HETATM  801  O   HOH   131      11.079 -17.295   4.315  0.50 29.11           O
HETATM  802  O   HOH   132      -8.678  -4.812   7.251  0.50 33.98           O
HETATM  803  O   HOH   133       2.556 -26.858   6.607  0.50 26.28           O
HETATM  804  O   HOH   134      -7.655 -15.555   1.287  0.50 32.17           O
HETATM  805  O   HOH   135       8.959   2.203   6.191  0.50 31.36           O
HETATM  806  O   HOH   136      -5.422  -8.513  -5.800  0.50 34.90           O
HETATM  807  O   HOH   137       4.001  -6.644  -4.551  0.50 32.40           O
HETATM  808  O   HOH   138       2.392  -6.933  18.898  0.50 38.92           O
HETATM  809  O   HOH   139       3.148  -1.817  19.099  0.50 29.43           O
HETATM  810  O   HOH   140       4.156  -4.841  18.403  0.50 29.90           O
HETATM  811  O   HOH   141       9.614 -10.285   3.235  0.50 33.63           O
HETATM  812  O   HOH   142      12.250 -17.094   3.068  0.50 30.60           O
HETATM  813  O   HOH   143       9.040 -10.697   8.328  0.50 33.32           O
HETATM  814  O   HOH   144       4.946  -7.085  15.342  0.50 27.87           O
HETATM  815  O   HOH   145     -10.037  -0.856   2.721  0.50 38.71           O
HETATM  816  O   HOH   146      -9.285  -7.980  12.669  0.50 30.88           O
HETATM  817  O   HOH   147      -0.189  -4.498  19.547  0.50 42.02           O
HETATM  818  O   HOH   148      -9.473   1.820   2.375  0.40 38.46           O
HETATM  819  O   HOH   149       5.917  -6.319  -0.394  0.40 33.53           O
CONECT    1    2    3
CONECT    2    1
CONECT    3    1
CONECT   88  716
CONECT  127  716
CONECT  535  716
CONECT  575  716
CONECT  716   88  127  535  575
CONECT  717  725
CONECT  718  726
CONECT  719  725
CONECT  720  726
CONECT  721  725
CONECT  722  726
CONECT  723  725
CONECT  724  726
CONECT  725  717  719  721  723
CONECT  726  718  720  722  724
END
