# Supplementary material for: Identification of new, well-populated amino-acid sidechain rotamers involving hydroxyl-hydrogen atoms and sulfhydryl-hydrogen atoms
Source: BMC Struct Biol. 2008 Oct 7;8:41. doi: 10.1186/1472-6807-8-41 (PMC2569941; doi:10.1186/1472-6807-8-41)
Supplement: Additional file 1 — Manually-fitted hydrogen atoms in high resolution structures. In these high-resolution X-ray structures, the hydroxyl hydrogen atoms were removed if there is no corresponding electron density but if there is sufficient electron density due to hydrogen-bonding, the hydrogen atom position were fitted manually. [file 1472-6807-8-41-S1.zip › pdb/1rw1.pdb]

ATOM      1  N   THR A   2      12.948  11.023 -18.066  1.00 19.72           N
ATOM      2  CA  THR A   2      14.094  11.032 -17.119  1.00 15.56           C
ATOM      3  C   THR A   2      13.610  11.082 -15.678  1.00 12.61           C
ATOM      4  O   THR A   2      12.972  12.068 -15.280  1.00 16.08           O
ATOM      5  CB  THR A   2      14.970  12.275 -17.364  1.00 16.24           C
ATOM      6  CG2 THR A   2      16.243  12.214 -16.522  1.00 17.19           C
ATOM      7  OG1 THR A   2      15.414  12.315 -18.726  1.00 18.45           O
ATOM      8 1H   THR A   2      12.989  10.217 -18.597  0.00 20.19           H
ATOM      9 2H   THR A   2      12.132  11.042 -17.576  0.00 20.19           H
ATOM     10 3H   THR A   2      13.007  11.784 -18.644  0.00 20.19           H
ATOM     11  HA  THR A   2      14.639  10.227 -17.245  1.00 15.71           H
ATOM     12  HB  THR A   2      14.480  13.083 -17.146  1.00 16.55           H
ATOM     13 1HG2 THR A   2      16.022  12.248 -15.588  1.00 17.17           H
ATOM     14 2HG2 THR A   2      16.812  12.958 -16.734  1.00 17.17           H
ATOM     15 3HG2 THR A   2      16.716  11.398 -16.701  1.00 17.17           H
ATOM     16  N   TYR A   3      13.942  10.068 -14.885  1.00  9.84           N
ATOM     17  CA  TYR A   3      13.686  10.121 -13.457  1.00  8.77           C
ATOM     18  C   TYR A   3      14.750  11.004 -12.802  1.00  7.56           C
ATOM     19  O   TYR A   3      15.922  10.992 -13.208  1.00  8.65           O
ATOM     20  CB  TYR A   3      13.783   8.721 -12.886  1.00  9.75           C
ATOM     21  CG  TYR A   3      12.777   7.761 -13.479  1.00 12.15           C
ATOM     22  CD1 TYR A   3      11.443   8.113 -13.628  1.00 17.60           C
ATOM     23  CD2 TYR A   3      13.154   6.487 -13.893  1.00 15.14           C
ATOM     24  CE1 TYR A   3      10.520   7.233 -14.162  1.00 19.30           C
ATOM     25  CE2 TYR A   3      12.235   5.593 -14.420  1.00 17.70           C
ATOM     26  CZ  TYR A   3      10.921   5.975 -14.545  1.00 17.55           C
ATOM     27  OH  TYR A   3      10.012   5.090 -15.073  1.00 20.93           O
ATOM     28  H   TYR A   3      14.315   9.341 -15.151  1.00  9.98           H
ATOM     29  HA  TYR A   3      12.796  10.490 -13.279  1.00  8.79           H
ATOM     30 1HB  TYR A   3      14.670   8.371 -13.062  1.00  9.78           H
ATOM     31 2HB  TYR A   3      13.628   8.761 -11.929  1.00  9.78           H
ATOM     32  HD1 TYR A   3      11.163   8.959 -13.361  1.00 17.08           H
ATOM     33  HD2 TYR A   3      14.040   6.223 -13.797  1.00 15.10           H
ATOM     34  HE1 TYR A   3       9.629   7.485 -14.247  1.00 18.91           H
ATOM     35  HE2 TYR A   3      12.505   4.744 -14.686  1.00 17.37           H
ATOM     36  N   VAL A   4      14.338  11.737 -11.776  1.00  7.11           N
ATOM     37  CA  VAL A   4      15.249  12.666 -11.093  1.00  6.61           C
ATOM     38  C   VAL A   4      15.088  12.486  -9.585  1.00  6.46           C
ATOM     39  O   VAL A   4      13.972  12.550  -9.057  1.00  7.31           O
ATOM     40  CB  VAL A   4      14.987  14.146 -11.468  1.00  7.85           C
ATOM     41  CG1 VAL A   4      16.058  15.023 -10.845  1.00  7.98           C
ATOM     42  CG2 VAL A   4      14.953  14.313 -12.983  1.00  9.28           C
ATOM     43  H   VAL A   4      13.542  11.721 -11.452  1.00  7.10           H
ATOM     44  HA  VAL A   4      16.174  12.448 -11.332  1.00  6.83           H
ATOM     45  HB  VAL A   4      14.118  14.421 -11.108  1.00  7.77           H
ATOM     46 1HG1 VAL A   4      15.984  14.977  -9.889  1.00  7.97           H
ATOM     47 2HG1 VAL A   4      15.931  15.928 -11.140  1.00  7.97           H
ATOM     48 3HG1 VAL A   4      16.921  14.707 -11.122  1.00  7.97           H
ATOM     49 1HG2 VAL A   4      15.771  13.975 -13.353  1.00  9.05           H
ATOM     50 2HG2 VAL A   4      14.859  15.245 -13.192  1.00  9.05           H
ATOM     51 3HG2 VAL A   4      14.206  13.822 -13.335  1.00  9.05           H
ATOM     52  N   LEU A   5      16.209  12.241  -8.907  1.00  6.38           N
ATOM     53  CA  LEU A   5      16.266  12.073  -7.468  1.00  6.16           C
ATOM     54  C   LEU A   5      16.888  13.331  -6.868  1.00  5.95           C
ATOM     55  O   LEU A   5      17.992  13.712  -7.250  1.00  7.55           O
ATOM     56  CB  LEU A   5      17.126  10.850  -7.135  1.00  6.59           C
ATOM     57  CG  LEU A   5      17.063  10.407  -5.667  1.00  7.55           C
ATOM     58  CD1 LEU A   5      15.713   9.775  -5.339  1.00  8.05           C
ATOM     59  CD2 LEU A   5      18.196   9.440  -5.380  1.00  8.47           C
ATOM     60  H   LEU A   5      16.978  12.166  -9.282  1.00  6.38           H
ATOM     61  HA  LEU A   5      15.366  11.948  -7.102  1.00  6.25           H
ATOM     62 1HB  LEU A   5      16.829  10.105  -7.680  1.00  6.62           H
ATOM     63 2HB  LEU A   5      18.051  11.056  -7.341  1.00  6.62           H
ATOM     64  HG  LEU A   5      17.178  11.183  -5.096  1.00  7.63           H
ATOM     65 1HD1 LEU A   5      15.024  10.436  -5.442  1.00  7.95           H
ATOM     66 2HD1 LEU A   5      15.729   9.457  -4.434  1.00  7.95           H
ATOM     67 3HD1 LEU A   5      15.556   9.043  -5.941  1.00  7.95           H
ATOM     68 1HD2 LEU A   5      18.111   8.679  -5.959  1.00  8.27           H
ATOM     69 2HD2 LEU A   5      18.143   9.161  -4.463  1.00  8.27           H
ATOM     70 3HD2 LEU A   5      19.032   9.883  -5.540  1.00  8.27           H
ATOM     71  N   TYR A   6      16.215  13.931  -5.896  1.00  5.41           N
ATOM     72  CA  TYR A   6      16.632  15.185  -5.276  1.00  5.72           C
ATOM     73  C   TYR A   6      17.025  14.935  -3.831  1.00  5.41           C
ATOM     74  O   TYR A   6      16.264  14.333  -3.060  1.00  6.31           O
ATOM     75  CB  TYR A   6      15.474  16.187  -5.276  1.00  5.88           C
ATOM     76  CG  TYR A   6      14.974  16.604  -6.635  1.00  5.66           C
ATOM     77  CD1 TYR A   6      14.124  15.810  -7.360  1.00  6.64           C
ATOM     78  CD2 TYR A   6      15.357  17.810  -7.184  1.00  6.39           C
ATOM     79  CE1 TYR A   6      13.654  16.206  -8.599  1.00  7.30           C
ATOM     80  CE2 TYR A   6      14.901  18.220  -8.424  1.00  7.19           C
ATOM     81  CZ  TYR A   6      14.037  17.412  -9.132  1.00  7.37           C
ATOM     82  OH  TYR A   6      13.571  17.813 -10.363  1.00  9.15           O
ATOM     83  H   TYR A   6      15.486  13.620  -5.564  1.00  5.55           H
ATOM     84  HA  TYR A   6      17.393  15.569  -5.759  1.00  5.68           H
ATOM     85 1HB  TYR A   6      14.727  15.791  -4.801  1.00  5.80           H
ATOM     86 2HB  TYR A   6      15.763  16.989  -4.813  1.00  5.80           H
ATOM     87  HD1 TYR A   6      13.848  14.996  -7.007  1.00  6.58           H
ATOM     88  HD2 TYR A   6      15.932  18.364  -6.706  1.00  6.39           H
ATOM     89  HE1 TYR A   6      13.074  15.654  -9.071  1.00  7.19           H
ATOM     90  HE2 TYR A   6      15.166  19.040  -8.773  1.00  7.08           H
ATOM     91  N   GLY A   7      18.187  15.450  -3.444  1.00  5.78           N
ATOM     92  CA  GLY A   7      18.635  15.356  -2.066  1.00  5.98           C
ATOM     93  C   GLY A   7      20.105  15.705  -1.961  1.00  5.64           C
ATOM     94  O   GLY A   7      20.587  16.627  -2.615  1.00  6.59           O
ATOM     95  H   GLY A   7      18.735  15.860  -3.965  1.00  5.77           H
ATOM     96 1HA  GLY A   7      18.127  15.969  -1.512  1.00  5.91           H
ATOM     97 2HA  GLY A   7      18.503  14.453  -1.737  1.00  5.91           H
ATOM     98  N   ILE A   8      20.831  14.968  -1.116  1.00  5.88           N
ATOM     99  CA  ILE A   8      22.260  15.154  -0.890  1.00  6.39           C
ATOM    100  C   ILE A   8      22.931  13.785  -0.842  1.00  6.25           C
ATOM    101  O   ILE A   8      22.265  12.754  -0.854  1.00  7.32           O
ATOM    102  CB  ILE A   8      22.525  15.952   0.431  1.00  6.44           C
ATOM    103  CG1 ILE A   8      22.115  15.126   1.660  1.00  7.40           C
ATOM    104  CG2 ILE A   8      21.838  17.303   0.393  1.00  8.05           C
ATOM    105  CD1 ILE A   8      22.552  15.739   2.987  1.00  8.96           C
ATOM    106  H   ILE A   8      20.499  14.330  -0.644  1.00  5.94           H
ATOM    107  HA  ILE A   8      22.645  15.659  -1.636  1.00  6.32           H
ATOM    108  HB  ILE A   8      23.480  16.111   0.491  1.00  6.80           H
ATOM    109 1HG1 ILE A   8      21.148  15.046   1.675  1.00  7.49           H
ATOM    110 2HG1 ILE A   8      22.516  14.245   1.595  1.00  7.49           H
ATOM    111 1HG2 ILE A   8      22.083  17.754  -0.418  1.00  7.75           H
ATOM    112 2HG2 ILE A   8      22.118  17.818   1.153  1.00  7.75           H
ATOM    113 3HG2 ILE A   8      20.887  17.171   0.419  1.00  7.75           H
ATOM    114 1HD1 ILE A   8      23.502  15.877   2.968  1.00  8.69           H
ATOM    115 2HD1 ILE A   8      22.322  15.138   3.699  1.00  8.69           H
ATOM    116 3HD1 ILE A   8      22.101  16.578   3.107  1.00  8.69           H
ATOM    117  N   LYS A   9      24.255  13.768  -0.781  1.00  6.79           N
ATOM    118  CA  LYS A   9      24.998  12.512  -0.705  1.00  8.13           C
ATOM    119  C   LYS A   9      25.010  11.892   0.696  1.00  8.70           C
ATOM    120  O   LYS A   9      24.748  10.697   0.871  1.00  9.48           O
ATOM    121  CB  LYS A   9      26.439  12.748  -1.182  1.00  8.56           C
ATOM    122  CG  LYS A   9      26.559  13.103  -2.661  1.00  8.99           C
ATOM    123  CD  LYS A   9      27.985  13.591  -3.014  1.00 10.94           C
ATOM    124  CE  LYS A   9      28.158  13.874  -4.506  1.00 12.22           C
ATOM    125  NZ  LYS A   9      29.451  14.592  -4.820  1.00 15.23           N
ATOM    126  H   LYS A   9      24.750  14.470  -0.781  1.00  6.91           H
ATOM    127  HA  LYS A   9      24.586  11.864  -1.314  1.00  8.08           H
ATOM    128 1HB  LYS A   9      26.820  13.479  -0.671  1.00  8.54           H
ATOM    129 2HB  LYS A   9      26.954  11.940  -1.031  1.00  8.54           H
ATOM    130 1HG  LYS A   9      26.365  12.317  -3.195  1.00  9.27           H
ATOM    131 2HG  LYS A   9      25.933  13.814  -2.871  1.00  9.27           H
ATOM    132 1HD  LYS A   9      28.167  14.412  -2.530  1.00 10.88           H
ATOM    133 2HD  LYS A   9      28.625  12.908  -2.762  1.00 10.88           H
ATOM    134 1HE  LYS A   9      28.158  13.033  -4.989  1.00 12.54           H
ATOM    135 2HE  LYS A   9      27.425  14.432  -4.809  1.00 12.54           H
ATOM    136 1HZ  LYS A   9      29.482  15.428  -4.364  0.00 15.39           H
ATOM    137 2HZ  LYS A   9      29.514  14.746  -5.768  0.00 15.39           H
ATOM    138 3HZ  LYS A   9      30.194  14.048  -4.546  0.00 15.39           H
ATOM    139  N   ALA A  10      25.344  12.703   1.696  1.00  9.05           N
ATOM    140  CA  ALA A  10      25.649  12.203   3.037  1.00 10.45           C
ATOM    141  C   ALA A  10      24.377  12.171   3.875  1.00  9.80           C
ATOM    142  O   ALA A  10      24.192  12.950   4.812  1.00 12.18           O
ATOM    143  CB  ALA A  10      26.699  13.078   3.706  1.00 14.33           C
ATOM    144  H   ALA A  10      25.400  13.558   1.623  1.00  9.16           H
ATOM    145  HA  ALA A  10      26.002  11.291   2.974  1.00 10.62           H
ATOM    146 1HB  ALA A  10      27.505  13.052   3.186  1.00 13.15           H
ATOM    147 2HB  ALA A  10      26.869  12.743   4.590  1.00 13.15           H
ATOM    148 3HB  ALA A  10      26.370  13.979   3.755  1.00 13.15           H
ATOM    149  N   CYS A  11      23.520  11.219   3.538  1.00  8.42           N
ATOM    150  CA  CYS A  11      22.236  11.052   4.183  1.00  8.77           C
ATOM    151  C   CYS A  11      21.904   9.575   4.133  1.00  8.02           C
ATOM    152  O   CYS A  11      21.888   9.011   3.047  1.00  7.66           O
ATOM    153  CB  CYS A  11      21.142  11.859   3.467  1.00  8.87           C
ATOM    154  SG  CYS A  11      19.454  11.499   3.999  1.00  8.85           S
ATOM    155  H   CYS A  11      23.668  10.642   2.919  1.00  8.65           H
ATOM    156  HA  CYS A  11      22.287  11.338   5.119  1.00  8.64           H
ATOM    157 1HB  CYS A  11      21.303  12.803   3.623  1.00  8.85           H
ATOM    158 2HB  CYS A  11      21.195  11.674   2.516  1.00  8.85           H
ATOM    159  N   ASP A  12      21.646   8.949   5.273  1.00  9.19           N
ATOM    160  CA  ASP A  12      21.352   7.524   5.256  1.00  9.10           C
ATOM    161  C   ASP A  12      20.086   7.202   4.465  1.00  7.55           C
ATOM    162  O   ASP A  12      20.029   6.156   3.828  1.00  8.14           O
ATOM    163  CB  ASP A  12      21.292   6.953   6.646  1.00 11.62           C
ATOM    164  CG  ASP A  12      22.663   6.808   7.269  1.00 14.59           C
ATOM    165  OD1 ASP A  12      23.694   6.627   6.565  1.00 16.65           O
ATOM    166  OD2 ASP A  12      22.773   6.836   8.496  1.00 18.63           O
ATOM    167  H   ASP A  12      21.634   9.315   6.051  1.00  8.99           H
ATOM    168  HA  ASP A  12      22.091   7.073   4.797  1.00  9.17           H
ATOM    169 1HB  ASP A  12      20.766   7.543   7.209  1.00 11.30           H
ATOM    170 2HB  ASP A  12      20.883   6.075   6.611  1.00 11.30           H
ATOM    171  N   THR A  13      19.071   8.061   4.486  1.00  7.67           N
ATOM    172  CA  THR A  13      17.862   7.805   3.706  1.00  7.46           C
ATOM    173  C   THR A  13      18.181   7.833   2.216  1.00  6.60           C
ATOM    174  O   THR A  13      17.700   6.985   1.457  1.00  7.07           O
ATOM    175  CB  THR A  13      16.772   8.803   4.072  1.00  8.69           C
ATOM    176  CG2 THR A  13      15.501   8.499   3.323  1.00 10.30           C
ATOM    177  OG1 THR A  13      16.444   8.639   5.458  1.00 10.66           O
ATOM    178  H   THR A  13      19.056   8.792   4.938  1.00  7.68           H
ATOM    179  HA  THR A  13      17.531   6.908   3.923  1.00  7.55           H
ATOM    180  HB  THR A  13      17.056   9.712   3.887  1.00  8.89           H
ATOM    181 1HG2 THR A  13      15.651   8.568   2.378  1.00 10.01           H
ATOM    182 2HG2 THR A  13      14.815   9.121   3.577  1.00 10.01           H
ATOM    183 3HG2 THR A  13      15.205   7.609   3.528  1.00 10.01           H
TER     184      THR A  13 
HETATM  185  N   MSE A  14      19.000   8.803   1.794  1.00  6.70           N
HETATM  186  CA  MSE A  14      19.441   8.839   0.397  1.00  6.23           C
HETATM  187  C   MSE A  14      20.208   7.577   0.024  1.00  6.14           C
HETATM  188  O   MSE A  14      20.020   7.034  -1.060  1.00  6.89           O
HETATM  189  CB  MSE A  14      20.330  10.058   0.155  1.00  6.51           C
HETATM  190  CG  MSE A  14      19.615  11.370   0.290  1.00  7.46           C
HETATM  191  CE  MSE A  14      19.416  11.648  -2.627  1.00  9.81           C
HETATM  192 SE   MSE A  14      18.251  11.642  -1.084  1.00 12.65          SE
HETATM  193 1HN  MSE A  14      19.308   9.437   2.286  1.00  6.60           H
HETATM  194  HA  MSE A  14      18.655   8.916  -0.183  1.00  6.31           H
HETATM  195 1HB  MSE A  14      20.690  10.008  -0.745  1.00  6.56           H
HETATM  196 2HB  MSE A  14      21.055  10.048   0.799  1.00  6.56           H
HETATM  197 1HG  MSE A  14      20.260  12.091   0.218  1.00  8.21           H
HETATM  198 2HG  MSE A  14      19.178  11.403   1.155  1.00  8.21           H
HETATM  199 1HE  MSE A  14      20.077  12.337  -2.517  1.00 10.39           H
HETATM  200 2HE  MSE A  14      18.892  11.820  -3.413  1.00 10.39           H
HETATM  201 3HE  MSE A  14      19.844  10.792  -2.699  1.00 10.39           H
ATOM    202  N   LYS A  15      21.084   7.120   0.916  1.00  6.56           N
ATOM    203  CA  LYS A  15      21.880   5.927   0.615  1.00  6.60           C
ATOM    204  C   LYS A  15      20.965   4.725   0.412  1.00  6.48           C
ATOM    205  O   LYS A  15      21.189   3.884  -0.480  1.00  6.89           O
ATOM    206  CB  LYS A  15      22.876   5.652   1.741  1.00  7.12           C
ATOM    207  CG  LYS A  15      23.944   6.697   1.877  1.00  7.34           C
ATOM    208  CD  LYS A  15      24.741   6.530   3.152  1.00  8.14           C
ATOM    209  CE  LYS A  15      25.530   7.754   3.528  1.00  9.77           C
ATOM    210  NZ  LYS A  15      25.975   7.686   4.935  1.00 12.27           N
ATOM    211  H   LYS A  15      21.235   7.470   1.686  1.00  6.49           H
ATOM    212  HA  LYS A  15      22.384   6.073  -0.212  1.00  6.64           H
ATOM    213 1HB  LYS A  15      22.393   5.612   2.581  1.00  6.98           H
ATOM    214 2HB  LYS A  15      23.312   4.803   1.572  1.00  6.98           H
ATOM    215 1HG  LYS A  15      24.555   6.625   1.127  1.00  7.41           H
ATOM    216 2HG  LYS A  15      23.533   7.575   1.889  1.00  7.41           H
ATOM    217 1HD  LYS A  15      24.131   6.334   3.880  1.00  8.28           H
ATOM    218 2HD  LYS A  15      25.365   5.797   3.038  1.00  8.28           H
ATOM    219 1HE  LYS A  15      26.315   7.817   2.962  1.00  9.91           H
ATOM    220 2HE  LYS A  15      24.973   8.541   3.422  1.00  9.91           H
ATOM    221 1HZ  LYS A  15      25.211   7.622   5.519  0.00 12.38           H
ATOM    222 2HZ  LYS A  15      26.471   8.472   5.162  0.00 12.38           H
ATOM    223 3HZ  LYS A  15      26.529   6.913   5.068  0.00 12.38           H
ATOM    224  N   LYS A  16      19.955   4.596   1.266  1.00  6.42           N
ATOM    225  CA  LYS A  16      19.021   3.495   1.181  1.00  7.05           C
ATOM    226  C   LYS A  16      18.260   3.546  -0.149  1.00  6.64           C
ATOM    227  O   LYS A  16      18.148   2.543  -0.856  1.00  6.99           O
ATOM    228  CB  LYS A  16      18.042   3.539   2.367  1.00  7.26           C
ATOM    229  CG  LYS A  16      18.707   3.284   3.710  1.00  7.89           C
ATOM    230  CD  LYS A  16      17.943   3.801   4.913  1.00  9.63           C
ATOM    231  CE  LYS A  16      16.551   3.299   5.036  1.00 11.82           C
ATOM    232  NZ  LYS A  16      16.005   3.717   6.361  1.00 14.53           N
ATOM    233  H   LYS A  16      19.791   5.144   1.908  1.00  6.52           H
ATOM    234  HA  LYS A  16      19.514   2.648   1.221  1.00  6.96           H
ATOM    235 1HB  LYS A  16      17.629   4.416   2.400  1.00  7.34           H
ATOM    236 2HB  LYS A  16      17.362   2.859   2.238  1.00  7.34           H
ATOM    237 1HG  LYS A  16      18.816   2.327   3.823  1.00  8.08           H
ATOM    238 2HG  LYS A  16      19.577   3.712   3.711  1.00  8.08           H
ATOM    239 1HD  LYS A  16      18.420   3.540   5.717  1.00  9.76           H
ATOM    240 2HD  LYS A  16      17.901   4.768   4.860  1.00  9.76           H
ATOM    241 1HE  LYS A  16      15.999   3.682   4.336  1.00 11.90           H
ATOM    242 2HE  LYS A  16      16.545   2.330   4.988  1.00 11.90           H
ATOM    243 1HZ  LYS A  16      16.546   3.346   7.068  0.00 14.70           H
ATOM    244 2HZ  LYS A  16      15.107   3.401   6.464  0.00 14.70           H
ATOM    245 3HZ  LYS A  16      16.015   4.673   6.436  0.00 14.70           H
ATOM    246  N   ALA A  17      17.728   4.717  -0.473  1.00  6.73           N
ATOM    247  CA  ALA A  17      16.925   4.888  -1.675  1.00  7.01           C
ATOM    248  C   ALA A  17      17.763   4.650  -2.925  1.00  6.67           C
ATOM    249  O   ALA A  17      17.301   4.006  -3.872  1.00  7.23           O
ATOM    250  CB  ALA A  17      16.319   6.280  -1.706  1.00  7.43           C
ATOM    251  H   ALA A  17      17.819   5.435  -0.010  1.00  6.77           H
ATOM    252  HA  ALA A  17      16.193   4.236  -1.669  1.00  7.01           H
ATOM    253 1HB  ALA A  17      15.764   6.396  -0.931  1.00  7.32           H
ATOM    254 2HB  ALA A  17      15.792   6.374  -2.503  1.00  7.32           H
ATOM    255 3HB  ALA A  17      17.026   6.929  -1.702  1.00  7.32           H
ATOM    256  N   ARG A  18      18.989   5.180  -2.949  1.00  6.35           N
ATOM    257  CA  ARG A  18      19.845   4.954  -4.104  1.00  6.75           C
ATOM    258  C   ARG A  18      20.238   3.499  -4.233  1.00  6.79           C
ATOM    259  O   ARG A  18      20.349   2.986  -5.346  1.00  7.31           O
ATOM    260  CB  ARG A  18      21.086   5.832  -4.075  1.00  6.51           C
ATOM    261  CG  ARG A  18      20.713   7.301  -4.225  1.00  6.88           C
ATOM    262  CD  ARG A  18      21.902   8.225  -4.436  1.00  7.85           C
ATOM    263  NE  ARG A  18      22.407   8.116  -5.790  1.00  7.77           N
ATOM    264  CZ  ARG A  18      23.367   8.879  -6.268  1.00  8.87           C
ATOM    265  NH1 ARG A  18      23.944   9.778  -5.495  1.00 10.56           N
ATOM    266  NH2 ARG A  18      23.752   8.732  -7.527  1.00 11.30           N
ATOM    267  H   ARG A  18      19.335   5.660  -2.326  1.00  6.48           H
ATOM    268  HA  ARG A  18      19.341   5.191  -4.910  1.00  6.67           H
ATOM    269 1HB  ARG A  18      21.542   5.718  -3.226  1.00  6.63           H
ATOM    270 2HB  ARG A  18      21.671   5.588  -4.809  1.00  6.63           H
ATOM    271 1HG  ARG A  18      20.126   7.396  -4.991  1.00  6.99           H
ATOM    272 2HG  ARG A  18      20.252   7.590  -3.422  1.00  6.99           H
ATOM    273 1HD  ARG A  18      21.626   9.143  -4.285  1.00  7.69           H
ATOM    274 2HD  ARG A  18      22.613   7.981  -3.823  1.00  7.69           H
ATOM    275  HE  ARG A  18      22.170   7.323  -6.294  1.00  7.99           H
ATOM    276 1HH1 ARG A  18      23.687   9.876  -4.681  1.00 10.28           H
ATOM    277 2HH1 ARG A  18      24.574  10.273  -5.807  1.00 10.28           H
ATOM    278 1HH2 ARG A  18      23.377   8.139  -8.024  1.00 10.92           H
ATOM    279 2HH2 ARG A  18      24.387   9.218  -7.842  1.00 10.92           H
ATOM    280  N   THR A  19      20.463   2.807  -3.122  1.00  6.10           N
ATOM    281  CA  THR A  19      20.721   1.382  -3.215  1.00  6.42           C
ATOM    282  C   THR A  19      19.530   0.657  -3.838  1.00  6.42           C
ATOM    283  O   THR A  19      19.726  -0.219  -4.690  1.00  7.42           O
ATOM    284  CB  THR A  19      21.122   0.822  -1.841  1.00  6.72           C
ATOM    285  CG2 THR A  19      21.579  -0.621  -1.943  1.00  7.19           C
ATOM    286  OG1 THR A  19      22.263   1.523  -1.345  1.00  7.37           O
ATOM    287  H   THR A  19      20.470   3.130  -2.326  1.00  6.23           H
ATOM    288  HA  THR A  19      21.485   1.249  -3.814  1.00  6.42           H
ATOM    289  HB  THR A  19      20.384   0.886  -1.215  1.00  6.81           H
ATOM    290 1HG2 THR A  19      20.856  -1.174  -2.246  1.00  7.10           H
ATOM    291 2HG2 THR A  19      21.872  -0.934  -1.084  1.00  7.10           H
ATOM    292 3HG2 THR A  19      22.307  -0.691  -2.566  1.00  7.10           H
ATOM    293  N   TRP A  20      18.318   0.994  -3.428  1.00  6.90           N
ATOM    294  CA  TRP A  20      17.127   0.409  -4.032  1.00  7.60           C
ATOM    295  C   TRP A  20      17.115   0.676  -5.546  1.00  7.69           C
ATOM    296  O   TRP A  20      16.968  -0.259  -6.359  1.00  7.91           O
ATOM    297  CB  TRP A  20      15.872   0.943  -3.329  1.00  8.13           C
ATOM    298  CG  TRP A  20      14.630   0.159  -3.643  1.00  9.42           C
ATOM    299  CD1 TRP A  20      14.023  -0.762  -2.845  1.00 10.37           C
ATOM    300  CD2 TRP A  20      13.844   0.218  -4.844  1.00  9.32           C
ATOM    301  CE2 TRP A  20      12.808  -0.727  -4.713  1.00 11.15           C
ATOM    302  CE3 TRP A  20      13.946   0.929  -6.037  1.00  9.93           C
ATOM    303  NE1 TRP A  20      12.930  -1.300  -3.477  1.00 11.68           N
ATOM    304  CZ2 TRP A  20      11.870  -0.953  -5.717  1.00 12.52           C
ATOM    305  CZ3 TRP A  20      13.018   0.703  -7.035  1.00 10.98           C
ATOM    306  CH2 TRP A  20      11.998  -0.241  -6.874  1.00 12.35           C
ATOM    307  H   TRP A  20      18.155   1.560  -2.802  1.00  6.92           H
ATOM    308  HA  TRP A  20      17.152  -0.562  -3.901  1.00  7.60           H
ATOM    309 1HB  TRP A  20      16.011   0.908  -2.370  1.00  8.20           H
ATOM    310 2HB  TRP A  20      15.724   1.860  -3.608  1.00  8.20           H
ATOM    311  HD1 TRP A  20      14.312  -0.998  -1.993  1.00 10.44           H
ATOM    312  HE1 TRP A  20      12.409  -1.901  -3.151  1.00 11.39           H
ATOM    313  HE3 TRP A  20      14.640   1.535  -6.168  1.00 10.00           H
ATOM    314  HZ2 TRP A  20      11.181  -1.567  -5.602  1.00 12.30           H
ATOM    315  HZ3 TRP A  20      13.077   1.180  -7.831  1.00 11.04           H
ATOM    316  HH2 TRP A  20      11.367  -0.351  -7.548  1.00 12.10           H
ATOM    317  N   LEU A  21      17.248   1.936  -5.931  1.00  7.26           N
ATOM    318  CA  LEU A  21      17.175   2.303  -7.342  1.00  7.52           C
ATOM    319  C   LEU A  21      18.290   1.633  -8.159  1.00  7.07           C
ATOM    320  O   LEU A  21      18.050   1.077  -9.238  1.00  8.24           O
ATOM    321  CB  LEU A  21      17.278   3.818  -7.487  1.00  7.22           C
ATOM    322  CG  LEU A  21      16.072   4.607  -6.980  1.00  8.21           C
ATOM    323  CD1 LEU A  21      16.433   6.062  -6.836  1.00  9.20           C
ATOM    324  CD2 LEU A  21      14.866   4.424  -7.887  1.00  9.14           C
ATOM    325  H   LEU A  21      17.382   2.598  -5.399  1.00  7.40           H
ATOM    326  HA  LEU A  21      16.312   2.015  -7.707  1.00  7.40           H
ATOM    327 1HB  LEU A  21      18.055   4.122  -6.992  1.00  7.47           H
ATOM    328 2HB  LEU A  21      17.390   4.029  -8.427  1.00  7.47           H
ATOM    329  HG  LEU A  21      15.832   4.276  -6.101  1.00  8.38           H
ATOM    330 1HD1 LEU A  21      17.146   6.146  -6.199  1.00  9.03           H
ATOM    331 2HD1 LEU A  21      15.662   6.546  -6.531  1.00  9.03           H
ATOM    332 3HD1 LEU A  21      16.715   6.400  -7.690  1.00  9.03           H
ATOM    333 1HD2 LEU A  21      15.102   4.692  -8.778  1.00  8.96           H
ATOM    334 2HD2 LEU A  21      14.145   4.967  -7.561  1.00  8.96           H
ATOM    335 3HD2 LEU A  21      14.608   3.499  -7.881  1.00  8.96           H
ATOM    336  N   ASP A  22      19.511   1.704  -7.650  1.00  7.06           N
ATOM    337  CA  ASP A  22      20.666   1.181  -8.354  1.00  7.36           C
ATOM    338  C   ASP A  22      20.536  -0.329  -8.534  1.00  7.20           C
ATOM    339  O   ASP A  22      20.804  -0.854  -9.615  1.00  8.60           O
ATOM    340  CB  ASP A  22      21.951   1.503  -7.588  1.00  7.20           C
ATOM    341  CG  ASP A  22      22.283   2.993  -7.524  1.00  6.98           C
ATOM    342  OD1 ASP A  22      21.776   3.760  -8.368  1.00  7.90           O
ATOM    343  OD2 ASP A  22      23.094   3.380  -6.649  1.00  7.51           O
ATOM    344  H   ASP A  22      19.697   2.056  -6.889  1.00  7.10           H
ATOM    345  HA  ASP A  22      20.721   1.594  -9.240  1.00  7.27           H
ATOM    346 1HB  ASP A  22      21.860   1.181  -6.678  1.00  7.17           H
ATOM    347 2HB  ASP A  22      22.693   1.054  -8.022  1.00  7.17           H
ATOM    348  N   GLU A  23      20.075  -1.032  -7.499  1.00  7.65           N
ATOM    349  CA  GLU A  23      19.936  -2.470  -7.575  1.00  7.99           C
ATOM    350  C   GLU A  23      18.815  -2.891  -8.522  1.00  9.16           C
ATOM    351  O   GLU A  23      18.874  -3.962  -9.132  1.00 11.27           O
ATOM    352  CB  GLU A  23      19.788  -3.069  -6.196  1.00  8.99           C
ATOM    353  CG  GLU A  23      21.089  -3.005  -5.422  1.00  8.89           C
ATOM    354  CD  GLU A  23      22.197  -3.891  -5.981  1.00  8.46           C
ATOM    355  OE1 GLU A  23      21.894  -5.008  -6.427  1.00  9.75           O
ATOM    356  OE2 GLU A  23      23.388  -3.468  -5.951  1.00 10.18           O
ATOM    357  H   GLU A  23      19.838  -0.692  -6.746  1.00  7.64           H
ATOM    358  HA  GLU A  23      20.768  -2.829  -7.949  1.00  8.21           H
ATOM    359 1HB  GLU A  23      19.115  -2.575  -5.703  1.00  8.70           H
ATOM    360 2HB  GLU A  23      19.528  -3.999  -6.278  1.00  8.70           H
ATOM    361 1HG  GLU A  23      21.411  -2.090  -5.429  1.00  8.86           H
ATOM    362 2HG  GLU A  23      20.921  -3.285  -4.508  1.00  8.86           H
ATOM    363  N   HIS A  24      17.794  -2.059  -8.661  1.00  8.63           N
ATOM    364  CA  HIS A  24      16.741  -2.311  -9.622  1.00 10.28           C
ATOM    365  C   HIS A  24      17.076  -1.778 -11.021  1.00 10.53           C
ATOM    366  O   HIS A  24      16.248  -1.863 -11.917  1.00 13.33           O
ATOM    367  CB  HIS A  24      15.430  -1.742  -9.115  1.00 10.99           C
ATOM    368  CG  HIS A  24      14.817  -2.570  -8.030  1.00 12.67           C
ATOM    369  CD2 HIS A  24      13.958  -3.612  -8.084  1.00 15.22           C
ATOM    370  ND1 HIS A  24      15.071  -2.354  -6.694  1.00 14.03           N
ATOM    371  CE1 HIS A  24      14.394  -3.225  -5.969  1.00 16.55           C
ATOM    372  NE2 HIS A  24      13.715  -4.004  -6.789  1.00 15.81           N
ATOM    373  H   HIS A  24      17.690  -1.337  -8.206  1.00  8.90           H
ATOM    374  HA  HIS A  24      16.625  -3.281  -9.702  1.00 10.21           H
ATOM    375 1HB  HIS A  24      15.586  -0.853  -8.761  1.00 11.08           H
ATOM    376 2HB  HIS A  24      14.799  -1.700  -9.851  1.00 11.08           H
ATOM    377  HD1 HIS A  24      15.575  -1.735  -6.377  0.00 14.05           H
ATOM    378  HD2 HIS A  24      13.661  -4.041  -8.853  1.00 14.95           H
ATOM    379  HE1 HIS A  24      14.374  -3.262  -5.040  1.00 16.05           H
ATOM    380  HE2 HIS A  24      13.208  -4.660  -6.557  0.00 15.86           H
ATOM    381  N   LYS A  25      18.291  -1.267 -11.209  1.00 10.37           N
ATOM    382  CA  LYS A  25      18.814  -0.838 -12.515  1.00 11.64           C
ATOM    383  C   LYS A  25      17.987   0.298 -13.104  1.00 11.82           C
ATOM    384  O   LYS A  25      17.828   0.417 -14.317  1.00 14.15           O
ATOM    385  CB  LYS A  25      18.953  -2.015 -13.499  1.00 13.92           C
ATOM    386  CG  LYS A  25      19.897  -3.084 -12.995  1.00 18.32           C
ATOM    387  CD  LYS A  25      20.123  -4.135 -14.056  1.00 24.58           C
ATOM    388  CE  LYS A  25      20.860  -5.339 -13.518  1.00 33.56           C
ATOM    389  NZ  LYS A  25      21.443  -6.143 -14.629  1.00 39.49           N
ATOM    390  H   LYS A  25      18.856  -1.152 -10.572  1.00 10.54           H
ATOM    391  HA  LYS A  25      19.716  -0.484 -12.372  1.00 11.74           H
ATOM    392 1HB  LYS A  25      18.083  -2.422 -13.634  1.00 14.01           H
ATOM    393 2HB  LYS A  25      19.299  -1.684 -14.343  1.00 14.01           H
ATOM    394 1HG  LYS A  25      20.752  -2.682 -12.774  1.00 18.92           H
ATOM    395 2HG  LYS A  25      19.512  -3.513 -12.215  1.00 18.92           H
ATOM    396 1HD  LYS A  25      19.265  -4.433 -14.397  1.00 25.76           H
ATOM    397 2HD  LYS A  25      20.653  -3.754 -14.773  1.00 25.76           H
ATOM    398 1HE  LYS A  25      21.582  -5.044 -12.941  1.00 34.43           H
ATOM    399 2HE  LYS A  25      20.242  -5.902 -13.025  1.00 34.43           H
ATOM    400 1HZ  LYS A  25      20.730  -6.479 -15.170  0.00 42.20           H
ATOM    401 2HZ  LYS A  25      21.897  -6.927 -14.235  0.00 42.20           H
ATOM    402 3HZ  LYS A  25      22.053  -5.648 -15.120  0.00 42.20           H
ATOM    403  N   VAL A  26      17.496   1.168 -12.235  1.00 11.53           N
ATOM    404  CA  VAL A  26      16.751   2.339 -12.662  1.00 12.31           C
ATOM    405  C   VAL A  26      17.741   3.440 -13.008  1.00 13.06           C
ATOM    406  O   VAL A  26      18.617   3.756 -12.220  1.00 14.16           O
ATOM    407  CB  VAL A  26      15.828   2.834 -11.541  1.00 13.00           C
ATOM    408  CG1 VAL A  26      15.095   4.096 -11.970  1.00 14.25           C
ATOM    409  CG2 VAL A  26      14.846   1.737 -11.100  1.00 14.37           C
ATOM    410  H   VAL A  26      17.583   1.101 -11.383  1.00 11.62           H
ATOM    411  HA  VAL A  26      16.212   2.128 -13.454  1.00 12.41           H
ATOM    412  HB  VAL A  26      16.379   3.064 -10.765  1.00 13.16           H
ATOM    413 1HG1 VAL A  26      15.731   4.807 -12.077  1.00 14.10           H
ATOM    414 2HG1 VAL A  26      14.454   4.329 -11.294  1.00 14.10           H
ATOM    415 3HG1 VAL A  26      14.647   3.929 -12.802  1.00 14.10           H
ATOM    416 1HG2 VAL A  26      14.340   1.447 -11.862  1.00 14.19           H
ATOM    417 2HG2 VAL A  26      14.257   2.096 -10.432  1.00 14.19           H
ATOM    418 3HG2 VAL A  26      15.343   1.000 -10.737  1.00 14.19           H
ATOM    419  N   ALA A  27      17.606   4.028 -14.189  1.00 13.80           N
ATOM    420  CA  ALA A  27      18.442   5.172 -14.564  1.00 14.28           C
ATOM    421  C   ALA A  27      17.796   6.424 -13.987  1.00 13.16           C
ATOM    422  O   ALA A  27      16.599   6.622 -14.130  1.00 13.82           O
ATOM    423  CB  ALA A  27      18.575   5.291 -16.070  1.00 17.72           C
ATOM    424  H   ALA A  27      17.043   3.789 -14.792  1.00 13.78           H
ATOM    425  HA  ALA A  27      19.336   5.072 -14.177  1.00 14.50           H
ATOM    426 1HB  ALA A  27      18.978   4.490 -16.412  1.00 16.69           H
ATOM    427 2HB  ALA A  27      19.128   6.049 -16.276  1.00 16.69           H
ATOM    428 3HB  ALA A  27      17.703   5.409 -16.453  1.00 16.69           H
ATOM    429  N   TYR A  28      18.587   7.273 -13.351  1.00 11.05           N
ATOM    430  CA  TYR A  28      18.054   8.517 -12.816  1.00  9.50           C
ATOM    431  C   TYR A  28      19.167   9.540 -12.774  1.00  9.71           C
ATOM    432  O   TYR A  28      20.344   9.205 -12.647  1.00 11.91           O
ATOM    433  CB  TYR A  28      17.449   8.317 -11.411  1.00  9.61           C
ATOM    434  CG  TYR A  28      18.433   7.771 -10.395  1.00  8.92           C
ATOM    435  CD1 TYR A  28      18.660   6.404 -10.299  1.00  8.77           C
ATOM    436  CD2 TYR A  28      19.163   8.625  -9.560  1.00  8.94           C
ATOM    437  CE1 TYR A  28      19.603   5.908  -9.412  1.00  8.31           C
ATOM    438  CE2 TYR A  28      20.091   8.129  -8.671  1.00  8.84           C
ATOM    439  CZ  TYR A  28      20.308   6.769  -8.599  1.00  7.67           C
ATOM    440  OH  TYR A  28      21.247   6.290  -7.720  1.00  9.29           O
ATOM    441  H   TYR A  28      19.428   7.155 -13.217  1.00 11.05           H
ATOM    442  HA  TYR A  28      17.350   8.852 -13.410  1.00  9.71           H
ATOM    443 1HB  TYR A  28      17.128   9.172 -11.084  1.00  9.47           H
ATOM    444 2HB  TYR A  28      16.711   7.691 -11.475  1.00  9.47           H
ATOM    445  HD1 TYR A  28      18.201   5.820 -10.858  1.00  8.71           H
ATOM    446  HD2 TYR A  28      19.030   9.544  -9.618  1.00  8.92           H
ATOM    447  HE1 TYR A  28      19.751   4.992  -9.357  1.00  8.25           H
ATOM    448  HE2 TYR A  28      20.573   8.709  -8.126  1.00  8.65           H
ATOM    449  HH  TYR A  28      21.415   5.534  -7.991  0.00  9.44           H
ATOM    450  N   ASP A  29      18.772  10.793 -12.875  1.00  9.22           N
ATOM    451  CA  ASP A  29      19.646  11.920 -12.607  1.00  9.48           C
ATOM    452  C   ASP A  29      19.584  12.238 -11.118  1.00  7.53           C
ATOM    453  O   ASP A  29      18.553  12.027 -10.484  1.00  9.16           O
ATOM    454  CB  ASP A  29      19.188  13.137 -13.407  1.00 11.01           C
ATOM    455  CG  ASP A  29      19.579  13.075 -14.872  1.00 15.21           C
ATOM    456  OD1 ASP A  29      20.231  12.103 -15.301  1.00 21.09           O
ATOM    457  OD2 ASP A  29      19.236  13.973 -15.644  1.00 19.98           O
ATOM    458  H   ASP A  29      17.977  11.025 -13.105  1.00  9.32           H
ATOM    459  HA  ASP A  29      20.570  11.701 -12.852  1.00  9.32           H
ATOM    460 1HB  ASP A  29      18.221  13.199 -13.359  1.00 11.25           H
ATOM    461 2HB  ASP A  29      19.589  13.933 -13.026  1.00 11.25           H
ATOM    462  N   PHE A  30      20.673  12.752 -10.573  1.00  8.76           N
ATOM    463  CA  PHE A  30      20.758  13.144  -9.176  1.00  8.04           C
ATOM    464  C   PHE A  30      20.929  14.649  -9.091  1.00  7.37           C
ATOM    465  O   PHE A  30      21.914  15.192  -9.588  1.00  9.53           O
ATOM    466  CB  PHE A  30      21.916  12.414  -8.509  1.00  9.21           C
ATOM    467  CG  PHE A  30      22.248  12.902  -7.110  1.00  7.93           C
ATOM    468  CD1 PHE A  30      21.271  13.174  -6.165  1.00  9.35           C
ATOM    469  CD2 PHE A  30      23.567  13.086  -6.741  1.00  9.17           C
ATOM    470  CE1 PHE A  30      21.619  13.602  -4.880  1.00  9.46           C
ATOM    471  CE2 PHE A  30      23.909  13.510  -5.468  1.00  9.91           C
ATOM    472  CZ  PHE A  30      22.945  13.764  -4.546  1.00  9.83           C
ATOM    473  H   PHE A  30      21.402  12.888 -11.008  1.00  8.45           H
ATOM    474  HA  PHE A  30      19.929  12.898  -8.715  1.00  8.17           H
ATOM    475 1HB  PHE A  30      21.693  11.472  -8.447  1.00  8.68           H
ATOM    476 2HB  PHE A  30      22.709  12.526  -9.056  1.00  8.68           H
ATOM    477  HD1 PHE A  30      20.374  13.055  -6.383  1.00  9.13           H
ATOM    478  HD2 PHE A  30      24.241  12.905  -7.356  1.00  9.14           H
ATOM    479  HE1 PHE A  30      20.955  13.781  -4.253  1.00  9.55           H
ATOM    480  HE2 PHE A  30      24.804  13.625  -5.244  1.00  9.79           H
ATOM    481  HZ  PHE A  30      23.179  14.062  -3.697  1.00  9.81           H
ATOM    482  N   HIS A  31      19.950  15.302  -8.477  1.00  6.77           N
ATOM    483  CA  HIS A  31      19.947  16.738  -8.231  1.00  6.78           C
ATOM    484  C   HIS A  31      20.372  16.952  -6.776  1.00  6.31           C
ATOM    485  O   HIS A  31      19.610  16.656  -5.856  1.00  6.73           O
ATOM    486  CB  HIS A  31      18.563  17.311  -8.476  1.00  6.79           C
ATOM    487  CG  HIS A  31      18.482  18.784  -8.248  1.00  7.63           C
ATOM    488  CD2 HIS A  31      18.566  19.504  -7.104  1.00  8.17           C
ATOM    489  ND1 HIS A  31      18.237  19.679  -9.265  1.00  9.26           N
ATOM    490  CE1 HIS A  31      18.185  20.890  -8.745  1.00 10.49           C
ATOM    491  NE2 HIS A  31      18.376  20.815  -7.441  1.00  9.64           N
ATOM    492  H   HIS A  31      19.243  14.914  -8.179  1.00  6.86           H
ATOM    493  HA  HIS A  31      20.588  17.184  -8.823  1.00  6.74           H
ATOM    494 1HB  HIS A  31      18.311  17.138  -9.397  1.00  6.92           H
ATOM    495 2HB  HIS A  31      17.935  16.882  -7.876  1.00  6.92           H
ATOM    496  HD1 HIS A  31      18.115  19.471 -10.090  0.00  9.37           H
ATOM    497  HD2 HIS A  31      18.769  19.175  -6.258  1.00  8.32           H
ATOM    498  HE1 HIS A  31      18.019  21.673  -9.219  1.00 10.17           H
ATOM    499  HE2 HIS A  31      18.384  21.483  -6.899  0.00  9.67           H
ATOM    500  N   ASP A  32      21.610  17.406  -6.598  1.00  6.35           N
ATOM    501  CA  ASP A  32      22.293  17.473  -5.304  1.00  6.25           C
ATOM    502  C   ASP A  32      22.207  18.901  -4.785  1.00  6.27           C
ATOM    503  O   ASP A  32      22.815  19.815  -5.371  1.00  6.81           O
ATOM    504  CB  ASP A  32      23.743  17.098  -5.568  1.00  7.50           C
ATOM    505  CG  ASP A  32      24.638  17.129  -4.354  1.00  8.25           C
ATOM    506  OD1 ASP A  32      24.197  17.501  -3.237  1.00  8.14           O
ATOM    507  OD2 ASP A  32      25.830  16.765  -4.539  1.00 11.34           O
ATOM    508  H   ASP A  32      22.098  17.696  -7.243  1.00  6.35           H
ATOM    509  HA  ASP A  32      21.895  16.851  -4.659  1.00  6.42           H
ATOM    510 1HB  ASP A  32      23.769  16.197  -5.928  1.00  7.27           H
ATOM    511 2HB  ASP A  32      24.110  17.717  -6.218  1.00  7.27           H
ATOM    512  N   TYR A  33      21.478  19.134  -3.700  1.00  6.33           N
ATOM    513  CA  TYR A  33      21.319  20.494  -3.176  1.00  6.11           C
ATOM    514  C   TYR A  33      22.646  21.151  -2.855  1.00  6.55           C
ATOM    515  O   TYR A  33      22.739  22.375  -2.958  1.00  7.04           O
ATOM    516  CB  TYR A  33      20.440  20.492  -1.928  1.00  6.56           C
ATOM    517  CG  TYR A  33      19.039  19.959  -2.126  1.00  6.18           C
ATOM    518  CD1 TYR A  33      18.279  20.265  -3.241  1.00  6.49           C
ATOM    519  CD2 TYR A  33      18.462  19.149  -1.176  1.00  6.42           C
ATOM    520  CE1 TYR A  33      17.009  19.758  -3.399  1.00  6.82           C
ATOM    521  CE2 TYR A  33      17.188  18.632  -1.327  1.00  5.92           C
ATOM    522  CZ  TYR A  33      16.456  18.939  -2.441  1.00  5.86           C
ATOM    523  OH  TYR A  33      15.184  18.468  -2.656  1.00  6.66           O
ATOM    524  H   TYR A  33      21.067  18.529  -3.248  1.00  6.30           H
ATOM    525  HA  TYR A  33      20.873  21.042  -3.855  1.00  6.25           H
ATOM    526 1HB  TYR A  33      20.868  19.945  -1.251  1.00  6.38           H
ATOM    527 2HB  TYR A  33      20.362  21.404  -1.606  1.00  6.38           H
ATOM    528  HD1 TYR A  33      18.638  20.811  -3.903  1.00  6.50           H
ATOM    529  HD2 TYR A  33      18.952  18.926  -0.418  1.00  6.31           H
ATOM    530  HE1 TYR A  33      16.519  19.972  -4.160  1.00  6.60           H
ATOM    531  HE2 TYR A  33      16.827  18.082  -0.670  1.00  6.00           H
ATOM    532  HH  TYR A  33      14.988  17.820  -2.194  0.00  6.67           H
ATOM    533  N   LYS A  34      23.664  20.390  -2.427  1.00  6.68           N
ATOM    534  CA  LYS A  34      24.974  20.970  -2.113  1.00  7.04           C
ATOM    535  C   LYS A  34      25.779  21.343  -3.360  1.00  7.36           C
ATOM    536  O   LYS A  34      26.786  22.029  -3.242  1.00  8.74           O
ATOM    537  CB  LYS A  34      25.784  20.047  -1.207  1.00  7.66           C
ATOM    538  CG  LYS A  34      25.177  19.842   0.173  1.00  7.97           C
ATOM    539  CD  LYS A  34      26.069  19.000   1.067  1.00  9.08           C
ATOM    540  CE  LYS A  34      25.421  18.596   2.392  1.00  9.45           C
ATOM    541  NZ  LYS A  34      26.215  17.584   3.127  1.00 12.37           N
ATOM    542  H   LYS A  34      23.619  19.539  -2.311  1.00  6.69           H
ATOM    543  HA  LYS A  34      24.824  21.800  -1.613  1.00  7.12           H
ATOM    544 1HB  LYS A  34      25.854  19.178  -1.631  1.00  7.56           H
ATOM    545 2HB  LYS A  34      26.669  20.426  -1.087  1.00  7.56           H
ATOM    546 1HG  LYS A  34      25.052  20.705   0.597  1.00  8.14           H
ATOM    547 2HG  LYS A  34      24.325  19.387   0.082  1.00  8.14           H
ATOM    548 1HD  LYS A  34      26.306  18.188   0.593  1.00  8.98           H
ATOM    549 2HD  LYS A  34      26.871  19.506   1.272  1.00  8.98           H
ATOM    550 1HE  LYS A  34      25.338  19.381   2.956  1.00  9.89           H
ATOM    551 2HE  LYS A  34      24.545  18.220   2.214  1.00  9.89           H
ATOM    552 1HZ  LYS A  34      26.307  16.791   2.596  0.00 12.55           H
ATOM    553 2HZ  LYS A  34      25.771  17.356   3.949  0.00 12.55           H
ATOM    554 3HZ  LYS A  34      27.084  17.933   3.326  0.00 12.55           H
ATOM    555  N   ALA A  35      25.336  20.904  -4.534  1.00  7.59           N
ATOM    556  CA  ALA A  35      25.983  21.222  -5.796  1.00  8.33           C
ATOM    557  C   ALA A  35      25.231  22.282  -6.604  1.00  7.54           C
ATOM    558  O   ALA A  35      25.878  23.053  -7.319  1.00  8.94           O
ATOM    559  CB  ALA A  35      26.153  19.964  -6.641  1.00  9.89           C
ATOM    560  H   ALA A  35      24.643  20.405  -4.624  1.00  7.71           H
ATOM    561  HA  ALA A  35      26.878  21.575  -5.609  1.00  8.37           H
ATOM    562 1HB  ALA A  35      26.666  19.322  -6.145  1.00  9.46           H
ATOM    563 2HB  ALA A  35      26.612  20.193  -7.453  1.00  9.46           H
ATOM    564 3HB  ALA A  35      25.287  19.605  -6.844  1.00  9.46           H
ATOM    565  N   VAL A  36      23.892  22.287  -6.538  1.00  7.63           N
ATOM    566  CA  VAL A  36      23.090  23.128  -7.426  1.00  8.54           C
ATOM    567  C   VAL A  36      21.944  23.866  -6.739  1.00  8.54           C
ATOM    568  O   VAL A  36      21.216  24.603  -7.392  1.00  9.87           O
ATOM    569  CB  VAL A  36      22.552  22.334  -8.638  1.00  9.44           C
ATOM    570  CG1 VAL A  36      23.705  21.820  -9.497  1.00 11.36           C
ATOM    571  CG2 VAL A  36      21.635  21.211  -8.199  1.00 10.37           C
ATOM    572  H   VAL A  36      23.430  21.814  -5.989  1.00  7.77           H
ATOM    573  HA  VAL A  36      23.683  23.819  -7.789  1.00  8.61           H
ATOM    574  HB  VAL A  36      22.023  22.942  -9.195  1.00  9.63           H
ATOM    575 1HG1 VAL A  36      24.262  22.561  -9.747  1.00 11.00           H
ATOM    576 2HG1 VAL A  36      23.346  21.399 -10.281  1.00 11.00           H
ATOM    577 3HG1 VAL A  36      24.214  21.184  -8.988  1.00 11.00           H
ATOM    578 1HG2 VAL A  36      22.134  20.593  -7.661  1.00 10.17           H
ATOM    579 2HG2 VAL A  36      21.294  20.765  -8.978  1.00 10.17           H
ATOM    580 3HG2 VAL A  36      20.910  21.580  -7.689  1.00 10.17           H
ATOM    581  N   GLY A  37      21.769  23.724  -5.436  1.00  7.74           N
ATOM    582  CA  GLY A  37      20.685  24.407  -4.761  1.00  7.49           C
ATOM    583  C   GLY A  37      19.318  23.876  -5.174  1.00  7.31           C
ATOM    584  O   GLY A  37      19.167  22.706  -5.550  1.00  8.22           O
ATOM    585  H   GLY A  37      22.262  23.241  -4.923  1.00  7.83           H
ATOM    586 1HA  GLY A  37      20.780  24.295  -3.802  1.00  7.50           H
ATOM    587 2HA  GLY A  37      20.721  25.354  -4.965  1.00  7.50           H
ATOM    588  N   ILE A  38      18.296  24.731  -5.080  1.00  7.80           N
ATOM    589  CA  ILE A  38      16.914  24.404  -5.485  1.00  7.40           C
ATOM    590  C   ILE A  38      16.211  25.738  -5.736  1.00  7.05           C
ATOM    591  O   ILE A  38      16.679  26.784  -5.298  1.00  9.08           O
ATOM    592  CB  ILE A  38      16.197  23.591  -4.392  1.00  8.89           C
ATOM    593  CG1 ILE A  38      14.930  22.878  -4.900  1.00  9.44           C
ATOM    594  CG2 ILE A  38      15.840  24.495  -3.200  1.00  9.97           C
ATOM    595  CD1 ILE A  38      15.102  22.000  -6.135  1.00  9.62           C
ATOM    596  H   ILE A  38      18.378  25.531  -4.776  1.00  7.65           H
ATOM    597  HA  ILE A  38      16.923  23.886  -6.317  1.00  7.58           H
ATOM    598  HB  ILE A  38      16.813  22.912  -4.075  1.00  8.74           H
ATOM    599 1HG1 ILE A  38      14.595  22.310  -4.188  1.00  9.40           H
ATOM    600 2HG1 ILE A  38      14.266  23.551  -5.113  1.00  9.40           H
ATOM    601 1HG2 ILE A  38      16.620  24.992  -2.940  1.00  9.79           H
ATOM    602 2HG2 ILE A  38      15.544  23.946  -2.470  1.00  9.79           H
ATOM    603 3HG2 ILE A  38      15.140  25.097  -3.462  1.00  9.79           H
ATOM    604 1HD1 ILE A  38      15.299  22.559  -6.891  1.00  9.66           H
ATOM    605 2HD1 ILE A  38      14.288  21.516  -6.289  1.00  9.66           H
ATOM    606 3HD1 ILE A  38      15.825  21.386  -5.984  1.00  9.66           H
ATOM    607  N   ASP A  39      15.072  25.689  -6.419  1.00  7.96           N
ATOM    608  CA  ASP A  39      14.336  26.900  -6.724  1.00  8.02           C
ATOM    609  C   ASP A  39      12.865  26.777  -6.330  1.00  7.78           C
ATOM    610  O   ASP A  39      12.360  25.699  -5.996  1.00  8.81           O
ATOM    611  CB  ASP A  39      14.484  27.267  -8.206  1.00  9.75           C
ATOM    612  CG  ASP A  39      13.771  26.295  -9.118  1.00 10.97           C
ATOM    613  OD1 ASP A  39      13.129  25.340  -8.675  1.00 18.06           O
ATOM    614  OD2 ASP A  39      13.669  26.508 -10.322  1.00 20.79           O
ATOM    615  H   ASP A  39      14.710  24.968  -6.716  1.00  7.82           H
ATOM    616  HA  ASP A  39      14.717  27.635  -6.201  1.00  8.18           H
ATOM    617 1HB  ASP A  39      14.108  28.149  -8.353  1.00  9.49           H
ATOM    618 2HB  ASP A  39      15.426  27.264  -8.441  1.00  9.49           H
ATOM    619  N   ARG A  40      12.164  27.897  -6.390  1.00  9.10           N
ATOM    620  CA  ARG A  40      10.777  27.950  -5.972  1.00  9.97           C
ATOM    621  C   ARG A  40       9.883  27.147  -6.887  1.00  9.04           C
ATOM    622  O   ARG A  40       8.859  26.639  -6.442  1.00 10.59           O
ATOM    623  CB  ARG A  40      10.251  29.359  -5.954  1.00 11.93           C
ATOM    624  CG  ARG A  40      10.636  30.156  -4.837  1.00 14.89           C
ATOM    625  CD  ARG A  40       9.780  31.413  -4.778  1.00 16.77           C
ATOM    626  NE  ARG A  40      10.330  32.327  -3.812  1.00 15.60           N
ATOM    627  CZ  ARG A  40      11.247  33.218  -4.092  1.00 15.66           C
ATOM    628  NH1 ARG A  40      11.710  33.352  -5.330  1.00 19.38           N
ATOM    629  NH2 ARG A  40      11.717  33.965  -3.117  1.00 17.60           N
ATOM    630  H   ARG A  40      12.474  28.647  -6.673  1.00  9.03           H
ATOM    631  HA  ARG A  40      10.698  27.582  -5.067  1.00  9.96           H
ATOM    632 1HB  ARG A  40      10.564  29.811  -6.753  1.00 11.87           H
ATOM    633 2HB  ARG A  40       9.282  29.323  -5.963  1.00 11.87           H
ATOM    634 1HG  ARG A  40      10.504  29.654  -4.018  1.00 14.69           H
ATOM    635 2HG  ARG A  40      11.565  30.419  -4.931  1.00 14.69           H
ATOM    636 1HD  ARG A  40       9.770  31.844  -5.647  1.00 16.34           H
ATOM    637 2HD  ARG A  40       8.879  31.180  -4.504  1.00 16.34           H
ATOM    638  HE  ARG A  40      10.081  32.208  -2.883  1.00 15.81           H
ATOM    639 1HH1 ARG A  40      11.410  32.850  -5.959  1.00 18.69           H
ATOM    640 2HH1 ARG A  40      12.309  33.944  -5.503  1.00 18.69           H
ATOM    641 1HH2 ARG A  40      11.406  33.878  -2.321  1.00 17.16           H
ATOM    642 2HH2 ARG A  40      12.305  34.569  -3.285  1.00 17.16           H
ATOM    643  N   GLU A  41      10.216  27.052  -8.169  1.00  8.92           N
ATOM    644  CA  GLU A  41       9.368  26.336  -9.083  1.00  9.52           C
ATOM    645  C   GLU A  41       9.216  24.875  -8.655  1.00  8.63           C
ATOM    646  O   GLU A  41       8.107  24.328  -8.632  1.00  9.92           O
ATOM    647  CB  GLU A  41       9.887  26.491 -10.520  1.00 10.85           C
ATOM    648  CG  GLU A  41       8.938  25.936 -11.561  1.00 13.37           C
ATOM    649  CD  GLU A  41       9.083  24.448 -11.785  1.00 16.33           C
ATOM    650  OE1 GLU A  41      10.111  23.869 -11.415  1.00 18.74           O
ATOM    651  OE2 GLU A  41       8.152  23.836 -12.332  1.00 22.65           O
ATOM    652  H   GLU A  41      10.922  27.390  -8.523  1.00  9.05           H
ATOM    653  HA  GLU A  41       8.476  26.740  -9.053  1.00  9.48           H
ATOM    654 1HB  GLU A  41      10.016  27.434 -10.708  1.00 10.86           H
ATOM    655 2HB  GLU A  41      10.731  26.021 -10.603  1.00 10.86           H
ATOM    656 1HG  GLU A  41       8.026  26.105 -11.275  1.00 13.59           H
ATOM    657 2HG  GLU A  41       9.105  26.381 -12.406  1.00 13.59           H
ATOM    658  N   HIS A  42      10.315  24.238  -8.268  1.00  7.58           N
ATOM    659  CA  HIS A  42      10.257  22.872  -7.774  1.00  7.52           C
ATOM    660  C   HIS A  42       9.444  22.789  -6.503  1.00  7.08           C
ATOM    661  O   HIS A  42       8.582  21.933  -6.349  1.00  7.88           O
ATOM    662  CB  HIS A  42      11.673  22.368  -7.473  1.00  7.49           C
ATOM    663  CG  HIS A  42      12.344  21.808  -8.651  1.00  8.61           C
ATOM    664  CD2 HIS A  42      12.346  20.532  -9.100  1.00 11.37           C
ATOM    665  ND1 HIS A  42      13.101  22.543  -9.525  1.00 11.75           N
ATOM    666  CE1 HIS A  42      13.597  21.704 -10.434  1.00 11.94           C
ATOM    667  NE2 HIS A  42      13.111  20.493 -10.223  1.00 12.42           N
ATOM    668  H   HIS A  42      11.105  24.576  -8.281  1.00  7.74           H
ATOM    669  HA  HIS A  42       9.850  22.290  -8.449  1.00  7.47           H
ATOM    670 1HB  HIS A  42      12.209  23.108  -7.146  1.00  7.69           H
ATOM    671 2HB  HIS A  42      11.623  21.672  -6.799  1.00  7.69           H
ATOM    672  HD1 HIS A  42      13.244  23.391  -9.468  0.00 11.96           H
ATOM    673  HD2 HIS A  42      11.966  19.800  -8.670  1.00 11.13           H
ATOM    674  HE1 HIS A  42      14.099  21.957 -11.175  1.00 12.07           H
ATOM    675  HE2 HIS A  42      13.302  19.793 -10.680  0.00 12.44           H
ATOM    676  N   LEU A  43       9.761  23.654  -5.544  1.00  6.75           N
ATOM    677  CA  LEU A  43       9.106  23.594  -4.252  1.00  7.20           C
ATOM    678  C   LEU A  43       7.604  23.799  -4.357  1.00  7.65           C
ATOM    679  O   LEU A  43       6.825  23.128  -3.658  1.00  8.03           O
ATOM    680  CB  LEU A  43       9.708  24.596  -3.287  1.00  7.16           C
ATOM    681  CG  LEU A  43      11.182  24.344  -2.952  1.00  7.83           C
ATOM    682  CD1 LEU A  43      11.757  25.534  -2.238  1.00  8.60           C
ATOM    683  CD2 LEU A  43      11.332  23.093  -2.106  1.00 10.01           C
ATOM    684  H   LEU A  43      10.346  24.278  -5.619  1.00  6.91           H
ATOM    685  HA  LEU A  43       9.252  22.702  -3.875  1.00  7.20           H
ATOM    686 1HB  LEU A  43       9.643  25.482  -3.678  1.00  7.31           H
ATOM    687 2HB  LEU A  43       9.208  24.568  -2.457  1.00  7.31           H
ATOM    688  HG  LEU A  43      11.679  24.214  -3.774  1.00  8.20           H
ATOM    689 1HD1 LEU A  43      11.691  26.303  -2.810  1.00  8.49           H
ATOM    690 2HD1 LEU A  43      12.678  25.359  -2.030  1.00  8.49           H
ATOM    691 3HD1 LEU A  43      11.261  25.684  -1.430  1.00  8.49           H
ATOM    692 1HD2 LEU A  43      10.783  23.178  -1.323  1.00  9.65           H
ATOM    693 2HD2 LEU A  43      12.253  22.997  -1.851  1.00  9.65           H
ATOM    694 3HD2 LEU A  43      11.054  22.331  -2.620  1.00  9.65           H
ATOM    695  N   ARG A  44       7.170  24.714  -5.212  1.00  8.28           N
ATOM    696  CA  ARG A  44       5.738  24.930  -5.414  1.00  8.81           C
ATOM    697  C   ARG A  44       5.052  23.694  -5.962  1.00  8.98           C
ATOM    698  O   ARG A  44       3.943  23.366  -5.540  1.00  9.77           O
ATOM    699  CB  ARG A  44       5.512  26.092  -6.376  1.00 10.27           C
ATOM    700  CG  ARG A  44       5.767  27.429  -5.778  1.00 11.88           C
ATOM    701  CD  ARG A  44       5.825  28.537  -6.800  1.00 15.32           C
ATOM    702  NE  ARG A  44       5.840  29.821  -6.105  1.00 21.08           N
ATOM    703  CZ  ARG A  44       6.370  30.939  -6.584  1.00 29.03           C
ATOM    704  NH1 ARG A  44       6.949  30.949  -7.777  1.00 32.21           N
ATOM    705  NH2 ARG A  44       6.323  32.054  -5.862  1.00 31.71           N
ATOM    706  H   ARG A  44       7.677  25.221  -5.686  1.00  8.20           H
ATOM    707  HA  ARG A  44       5.322  25.157  -4.556  1.00  8.91           H
ATOM    708 1HB  ARG A  44       6.107  25.989  -7.135  1.00 10.09           H
ATOM    709 2HB  ARG A  44       4.590  26.074  -6.676  1.00 10.09           H
ATOM    710 1HG  ARG A  44       5.053  27.635  -5.155  1.00 12.19           H
ATOM    711 2HG  ARG A  44       6.617  27.408  -5.312  1.00 12.19           H
ATOM    712 1HD  ARG A  44       6.637  28.456  -7.324  1.00 15.74           H
ATOM    713 2HD  ARG A  44       5.042  28.500  -7.370  1.00 15.74           H
ATOM    714  HE  ARG A  44       5.307  29.892  -5.298  1.00 21.63           H
ATOM    715 1HH1 ARG A  44       6.980  30.229  -8.247  1.00 32.19           H
ATOM    716 2HH1 ARG A  44       7.291  31.676  -8.082  1.00 32.19           H
ATOM    717 1HH2 ARG A  44       5.949  32.050  -5.088  1.00 31.48           H
ATOM    718 2HH2 ARG A  44       6.667  32.779  -6.169  1.00 31.48           H
ATOM    719  N   ARG A  45       5.676  23.032  -6.933  1.00  9.11           N
ATOM    720  CA  ARG A  45       5.095  21.827  -7.505  1.00  9.39           C
ATOM    721  C   ARG A  45       5.002  20.701  -6.472  1.00  8.55           C
ATOM    722  O   ARG A  45       3.981  20.009  -6.380  1.00  9.03           O
ATOM    723  CB  ARG A  45       5.928  21.373  -8.696  1.00 11.09           C
ATOM    724  CG  ARG A  45       5.538  21.922 -10.020  1.00 16.70           C
ATOM    725  CD  ARG A  45       6.153  21.115 -11.131  1.00 17.80           C
ATOM    726  NE  ARG A  45       7.600  21.271 -11.176  1.00 17.73           N
ATOM    727  CZ  ARG A  45       8.472  20.320 -10.864  1.00 15.12           C
ATOM    728  NH1 ARG A  45       8.064  19.115 -10.485  1.00 15.00           N
ATOM    729  NH2 ARG A  45       9.757  20.584 -10.923  1.00 18.45           N
ATOM    730  H   ARG A  45       6.432  23.261  -7.274  1.00  9.18           H
ATOM    731  HA  ARG A  45       4.190  22.025  -7.823  1.00  9.49           H
ATOM    732 1HB  ARG A  45       6.851  21.629  -8.538  1.00 11.64           H
ATOM    733 2HB  ARG A  45       5.870  20.407  -8.757  1.00 11.64           H
ATOM    734 1HG  ARG A  45       4.574  21.887 -10.113  1.00 16.06           H
ATOM    735 2HG  ARG A  45       5.852  22.837 -10.096  1.00 16.06           H
ATOM    736 1HD  ARG A  45       5.949  20.176 -10.996  1.00 17.80           H
ATOM    737 2HD  ARG A  45       5.791  21.415 -11.980  1.00 17.80           H
ATOM    738  HE  ARG A  45       7.947  22.165 -11.316  1.00 17.42           H
ATOM    739 1HH1 ARG A  45       7.224  18.939 -10.439  1.00 15.08           H
ATOM    740 2HH1 ARG A  45       8.641  18.509 -10.288  1.00 15.08           H
ATOM    741 1HH2 ARG A  45      10.025  21.362 -11.170  1.00 18.00           H
ATOM    742 2HH2 ARG A  45      10.330  19.972 -10.729  1.00 18.00           H
ATOM    743  N   TRP A  46       6.072  20.499  -5.705  1.00  7.71           N
ATOM    744  CA  TRP A  46       6.064  19.415  -4.736  1.00  7.39           C
ATOM    745  C   TRP A  46       5.022  19.671  -3.655  1.00  7.30           C
ATOM    746  O   TRP A  46       4.291  18.765  -3.243  1.00  7.60           O
ATOM    747  CB  TRP A  46       7.448  19.274  -4.117  1.00  7.45           C
ATOM    748  CG  TRP A  46       8.533  18.917  -5.081  1.00  6.78           C
ATOM    749  CD1 TRP A  46       8.409  18.393  -6.335  1.00  7.21           C
ATOM    750  CD2 TRP A  46       9.931  19.083  -4.851  1.00  6.19           C
ATOM    751  CE2 TRP A  46      10.610  18.611  -5.988  1.00  6.17           C
ATOM    752  CE3 TRP A  46      10.685  19.548  -3.762  1.00  6.53           C
ATOM    753  NE1 TRP A  46       9.658  18.204  -6.888  1.00  7.06           N
ATOM    754  CZ2 TRP A  46      12.003  18.620  -6.071  1.00  6.66           C
ATOM    755  CZ3 TRP A  46      12.052  19.552  -3.849  1.00  6.94           C
ATOM    756  CH2 TRP A  46      12.702  19.085  -4.993  1.00  6.52           C
ATOM    757  H   TRP A  46       6.795  20.964  -5.727  1.00  7.81           H
ATOM    758  HA  TRP A  46       5.841  18.575  -5.188  1.00  7.43           H
ATOM    759 1HB  TRP A  46       7.689  20.117  -3.703  1.00  7.32           H
ATOM    760 2HB  TRP A  46       7.414  18.578  -3.442  1.00  7.32           H
ATOM    761  HD1 TRP A  46       7.603  18.191  -6.753  1.00  7.12           H
ATOM    762  HE1 TRP A  46       9.814  17.882  -7.670  1.00  6.93           H
ATOM    763  HE3 TRP A  46      10.261  19.850  -2.991  1.00  6.55           H
ATOM    764  HZ2 TRP A  46      12.441  18.319  -6.834  1.00  6.57           H
ATOM    765  HZ3 TRP A  46      12.555  19.867  -3.133  1.00  6.81           H
ATOM    766  HH2 TRP A  46      13.631  19.112  -5.031  1.00  6.66           H
ATOM    767  N   CYS A  47       4.948  20.912  -3.184  1.00  7.44           N
ATOM    768  CA  CYS A  47       3.962  21.233  -2.158  1.00  7.75           C
ATOM    769  C   CYS A  47       2.528  21.131  -2.694  1.00  7.87           C
ATOM    770  O   CYS A  47       1.634  20.718  -1.967  1.00  8.30           O
ATOM    771  CB  CYS A  47       4.186  22.631  -1.588  1.00  8.10           C
ATOM    772  SG  CYS A  47       5.633  22.775  -0.512  1.00  8.56           S
ATOM    773  H   CYS A  47       5.442  21.569  -3.434  1.00  7.49           H
ATOM    774  HA  CYS A  47       4.053  20.592  -1.422  1.00  7.76           H
ATOM    775 1HB  CYS A  47       4.303  23.251  -2.324  1.00  8.06           H
ATOM    776 2HB  CYS A  47       3.407  22.883  -1.069  1.00  8.06           H
ATOM    777  N   ALA A  48       2.306  21.493  -3.951  1.00  7.95           N
ATOM    778  CA  ALA A  48       0.979  21.358  -4.532  1.00  7.83           C
ATOM    779  C   ALA A  48       0.514  19.909  -4.520  1.00  7.79           C
ATOM    780  O   ALA A  48      -0.673  19.631  -4.319  1.00  8.57           O
ATOM    781  CB  ALA A  48       0.992  21.902  -5.951  1.00  9.14           C
ATOM    782  H   ALA A  48       2.900  21.816  -4.483  1.00  7.89           H
ATOM    783  HA  ALA A  48       0.343  21.887  -4.007  1.00  7.98           H
ATOM    784 1HB  ALA A  48       1.307  22.808  -5.935  1.00  8.71           H
ATOM    785 2HB  ALA A  48       0.099  21.872  -6.304  1.00  8.71           H
ATOM    786 3HB  ALA A  48       1.575  21.361  -6.487  1.00  8.71           H
ATOM    787  N   GLU A  49       1.433  18.985  -4.767  1.00  8.07           N
ATOM    788  CA  GLU A  49       1.108  17.585  -4.896  1.00  8.61           C
ATOM    789  C   GLU A  49       1.010  16.862  -3.555  1.00  8.45           C
ATOM    790  O   GLU A  49       0.236  15.914  -3.434  1.00 10.04           O
ATOM    791  CB  GLU A  49       2.166  16.916  -5.781  1.00  9.87           C
ATOM    792  CG  GLU A  49       1.966  15.423  -5.994  1.00 10.93           C
ATOM    793  CD  GLU A  49       3.067  14.781  -6.792  1.00 12.90           C
ATOM    794  OE1 GLU A  49       4.023  15.500  -7.161  1.00 16.22           O
ATOM    795  OE2 GLU A  49       2.984  13.569  -7.031  1.00 14.56           O
ATOM    796  H   GLU A  49       2.270  19.154  -4.865  1.00  8.15           H
ATOM    797  HA  GLU A  49       0.242  17.500  -5.347  1.00  8.74           H
ATOM    798 1HB  GLU A  49       2.155  17.341  -6.653  1.00  9.72           H
ATOM    799 2HB  GLU A  49       3.036  17.039  -5.370  1.00  9.72           H
ATOM    800 1HG  GLU A  49       1.930  14.984  -5.130  1.00 11.11           H
ATOM    801 2HG  GLU A  49       1.132  15.283  -6.470  1.00 11.11           H
ATOM    802  N   HIS A  50       1.797  17.291  -2.567  1.00  7.98           N
ATOM    803  CA  HIS A  50       1.981  16.531  -1.336  1.00  8.23           C
ATOM    804  C   HIS A  50       1.650  17.264  -0.057  1.00  8.20           C
ATOM    805  O   HIS A  50       1.432  16.630   0.973  1.00  8.89           O
ATOM    806  CB  HIS A  50       3.433  16.056  -1.205  1.00  8.22           C
ATOM    807  CG  HIS A  50       3.817  15.054  -2.226  1.00  8.80           C
ATOM    808  CD2 HIS A  50       4.550  15.189  -3.350  1.00 10.01           C
ATOM    809  ND1 HIS A  50       3.474  13.726  -2.131  1.00 11.31           N
ATOM    810  CE1 HIS A  50       3.959  13.091  -3.183  1.00 12.34           C
ATOM    811  NE2 HIS A  50       4.624  13.953  -3.930  1.00 12.27           N
ATOM    812  H   HIS A  50       2.240  18.028  -2.589  1.00  8.10           H
ATOM    813  HA  HIS A  50       1.412  15.735  -1.374  1.00  8.19           H
ATOM    814 1HB  HIS A  50       4.023  16.820  -1.300  1.00  8.32           H
ATOM    815 2HB  HIS A  50       3.554  15.653  -0.331  1.00  8.32           H
ATOM    816  HD1 HIS A  50       3.014  13.374  -1.493  0.00 11.42           H
ATOM    817  HD2 HIS A  50       4.972  15.964  -3.644  1.00 10.21           H
ATOM    818  HE1 HIS A  50       3.845  12.187  -3.370  1.00 12.14           H
ATOM    819  HE2 HIS A  50       5.036  13.769  -4.660  0.00 12.35           H
ATOM    820  N   GLY A  51       1.614  18.592  -0.105  1.00  7.74           N
ATOM    821  CA  GLY A  51       1.381  19.410   1.074  1.00  7.77           C
ATOM    822  C   GLY A  51       2.695  19.834   1.696  1.00  7.43           C
ATOM    823  O   GLY A  51       3.654  19.057   1.799  1.00  7.94           O
ATOM    824  H   GLY A  51       1.725  19.049  -0.824  1.00  7.83           H
ATOM    825 1HA  GLY A  51       0.880  20.204   0.830  1.00  7.73           H
ATOM    826 2HA  GLY A  51       0.872  18.908   1.730  1.00  7.73           H
ATOM    827  N   TRP A  52       2.751  21.085   2.140  1.00  7.99           N
ATOM    828  CA  TRP A  52       3.984  21.602   2.698  1.00  8.32           C
ATOM    829  C   TRP A  52       4.404  20.833   3.937  1.00  8.08           C
ATOM    830  O   TRP A  52       5.603  20.753   4.206  1.00  9.06           O
ATOM    831  CB  TRP A  52       3.912  23.109   2.983  1.00  9.26           C
ATOM    832  CG  TRP A  52       2.947  23.529   4.066  1.00  9.20           C
ATOM    833  CD1 TRP A  52       1.667  23.980   3.890  1.00  9.94           C
ATOM    834  CD2 TRP A  52       3.188  23.575   5.474  1.00 10.41           C
ATOM    835  CE2 TRP A  52       2.012  24.049   6.089  1.00 10.79           C
ATOM    836  CE3 TRP A  52       4.284  23.275   6.284  1.00 11.58           C
ATOM    837  NE1 TRP A  52       1.101  24.296   5.099  1.00 11.10           N
ATOM    838  CZ2 TRP A  52       1.900  24.208   7.464  1.00 12.51           C
ATOM    839  CZ3 TRP A  52       4.169  23.439   7.657  1.00 13.28           C
ATOM    840  CH2 TRP A  52       2.987  23.901   8.228  1.00 13.99           C
ATOM    841  H   TRP A  52       2.097  21.643   2.131  1.00  7.98           H
ATOM    842  HA  TRP A  52       4.691  21.473   2.032  1.00  8.41           H
ATOM    843 1HB  TRP A  52       4.794  23.413   3.248  1.00  9.01           H
ATOM    844 2HB  TRP A  52       3.646  23.562   2.167  1.00  9.01           H
ATOM    845  HD1 TRP A  52       1.239  24.054   3.068  1.00 10.03           H
ATOM    846  HE1 TRP A  52       0.298  24.577   5.218  1.00 10.82           H
ATOM    847  HE3 TRP A  52       5.074  22.958   5.911  1.00 11.67           H
ATOM    848  HZ2 TRP A  52       1.111  24.512   7.850  1.00 12.50           H
ATOM    849  HZ3 TRP A  52       4.890  23.229   8.205  1.00 13.12           H
ATOM    850  HH2 TRP A  52       2.937  24.001   9.151  1.00 13.62           H
ATOM    851  N   GLN A  53       3.473  20.261   4.710  1.00  8.38           N
ATOM    852  CA  GLN A  53       3.906  19.498   5.884  1.00  9.45           C
ATOM    853  C   GLN A  53       4.597  18.198   5.503  1.00  8.82           C
ATOM    854  O   GLN A  53       5.375  17.661   6.275  1.00 10.84           O
ATOM    855  CB  GLN A  53       2.734  19.225   6.813  1.00  9.90           C
ATOM    856  CG  GLN A  53       2.255  20.473   7.530  1.00 11.88           C
ATOM    857  CD  GLN A  53       0.980  20.294   8.340  1.00 12.89           C
ATOM    858  NE2 GLN A  53       0.648  21.299   9.143  1.00 14.86           N
ATOM    859  OE1 GLN A  53       0.307  19.272   8.234  1.00 13.37           O
ATOM    860  H   GLN A  53       2.623  20.298   4.585  1.00  8.47           H
ATOM    861  HA  GLN A  53       4.554  20.038   6.382  1.00  9.29           H
ATOM    862 1HB  GLN A  53       1.994  18.872   6.295  1.00 10.09           H
ATOM    863 2HB  GLN A  53       3.006  18.579   7.484  1.00 10.09           H
ATOM    864 1HG  GLN A  53       2.951  20.765   8.140  1.00 11.72           H
ATOM    865 2HG  GLN A  53       2.089  21.164   6.870  1.00 11.72           H
ATOM    866 1HE2 GLN A  53      -0.065  21.250   9.621  0.00 15.01           H
ATOM    867 2HE2 GLN A  53       1.145  22.000   9.183  0.00 15.01           H
ATOM    868  N   THR A  54       4.297  17.688   4.323  1.00  8.63           N
ATOM    869  CA  THR A  54       4.936  16.493   3.813  1.00  9.10           C
ATOM    870  C   THR A  54       6.316  16.813   3.239  1.00  8.51           C
ATOM    871  O   THR A  54       7.264  16.080   3.447  1.00 10.49           O
ATOM    872  CB  THR A  54       4.025  15.895   2.755  1.00 10.87           C
ATOM    873  CG2 THR A  54       4.572  14.582   2.216  1.00 13.18           C
ATOM    874  OG1 THR A  54       2.731  15.648   3.335  1.00 14.17           O
ATOM    875  H   THR A  54       3.713  18.023   3.788  1.00  8.75           H
ATOM    876  HA  THR A  54       5.042  15.841   4.538  1.00  9.20           H
ATOM    877  HB  THR A  54       3.936  16.517   2.016  1.00 11.20           H
ATOM    878 1HG2 THR A  54       5.405  14.733   1.765  1.00 12.75           H
ATOM    879 2HG2 THR A  54       3.947  14.197   1.597  1.00 12.75           H
ATOM    880 3HG2 THR A  54       4.716  13.966   2.938  1.00 12.75           H
ATOM    881  N   VAL A  55       6.435  17.933   2.540  1.00  7.43           N
ATOM    882  CA  VAL A  55       7.686  18.291   1.882  1.00  7.17           C
ATOM    883  C   VAL A  55       8.686  18.893   2.883  1.00  6.93           C
ATOM    884  O   VAL A  55       9.889  18.688   2.750  1.00  8.33           O
ATOM    885  CB  VAL A  55       7.403  19.259   0.712  1.00  7.31           C
ATOM    886  CG1 VAL A  55       8.672  19.655  -0.016  1.00  7.70           C
ATOM    887  CG2 VAL A  55       6.432  18.635  -0.260  1.00  8.73           C
ATOM    888  H   VAL A  55       5.805  18.508   2.432  1.00  7.57           H
ATOM    889  HA  VAL A  55       8.090  17.480   1.508  1.00  7.24           H
ATOM    890  HB  VAL A  55       6.991  20.074   1.067  1.00  7.56           H
ATOM    891 1HG1 VAL A  55       9.249  20.123   0.592  1.00  7.64           H
ATOM    892 2HG1 VAL A  55       8.443  20.225  -0.754  1.00  7.64           H
ATOM    893 3HG1 VAL A  55       9.108  18.862  -0.337  1.00  7.64           H
ATOM    894 1HG2 VAL A  55       6.792  17.799  -0.567  1.00  8.48           H
ATOM    895 2HG2 VAL A  55       6.308  19.230  -1.002  1.00  8.48           H
ATOM    896 3HG2 VAL A  55       5.594  18.486   0.185  1.00  8.48           H
ATOM    897  N   LEU A  56       8.214  19.650   3.857  1.00  7.13           N
ATOM    898  CA  LEU A  56       9.079  20.265   4.860  1.00  6.83           C
ATOM    899  C   LEU A  56       9.390  19.265   5.965  1.00  7.31           C
ATOM    900  O   LEU A  56       8.480  18.675   6.565  1.00  9.24           O
ATOM    901  CB  LEU A  56       8.369  21.482   5.463  1.00  8.02           C
ATOM    902  CG  LEU A  56       9.066  22.277   6.561  1.00  9.68           C
ATOM    903  CD1 LEU A  56      10.300  22.952   6.030  1.00 10.33           C
ATOM    904  CD2 LEU A  56       8.123  23.291   7.177  1.00 10.51           C
ATOM    905  H   LEU A  56       7.380  19.827   3.965  1.00  7.12           H
ATOM    906  HA  LEU A  56       9.918  20.557   4.447  1.00  7.09           H
ATOM    907 1HB  LEU A  56       8.186  22.104   4.741  1.00  7.98           H
ATOM    908 2HB  LEU A  56       7.526  21.177   5.834  1.00  7.98           H
ATOM    909  HG  LEU A  56       9.342  21.666   7.262  1.00  9.67           H
ATOM    910 1HD1 LEU A  56      10.925  22.281   5.744  1.00 10.23           H
ATOM    911 2HD1 LEU A  56      10.685  23.482   6.731  1.00 10.23           H
ATOM    912 3HD1 LEU A  56      10.056  23.512   5.290  1.00 10.23           H
ATOM    913 1HD2 LEU A  56       7.823  23.894   6.493  1.00 10.42           H
ATOM    914 2HD2 LEU A  56       8.590  23.776   7.861  1.00 10.42           H
ATOM    915 3HD2 LEU A  56       7.373  22.828   7.557  1.00 10.42           H
ATOM    916  N   ASN A  57      10.668  19.089   6.250  1.00  6.96           N
ATOM    917  CA  ASN A  57      11.117  18.214   7.313  1.00  7.46           C
ATOM    918  C   ASN A  57      11.082  18.920   8.664  1.00  7.56           C
ATOM    919  O   ASN A  57      12.111  19.297   9.203  1.00  9.36           O
ATOM    920  CB  ASN A  57      12.507  17.708   7.000  1.00  8.23           C
ATOM    921  CG  ASN A  57      12.954  16.646   7.983  1.00  8.82           C
ATOM    922  ND2 ASN A  57      14.215  16.281   7.909  1.00  8.78           N
ATOM    923  OD1 ASN A  57      12.166  16.187   8.829  1.00 11.78           O
ATOM    924  H   ASN A  57      11.310  19.475   5.829  1.00  7.06           H
ATOM    925  HA  ASN A  57      10.518  17.440   7.362  1.00  7.49           H
ATOM    926 1HB  ASN A  57      12.512  17.319   6.111  1.00  8.08           H
ATOM    927 2HB  ASN A  57      13.134  18.447   7.045  1.00  8.08           H
ATOM    928 1HD2 ASN A  57      14.562  15.598   8.520  0.00  8.84           H
ATOM    929 2HD2 ASN A  57      14.803  16.691   7.244  0.00  8.84           H
ATOM    930  N   ARG A  58       9.884  19.084   9.219  1.00  8.42           N
ATOM    931  CA  ARG A  58       9.735  19.775  10.491  1.00 10.03           C
ATOM    932  C   ARG A  58      10.396  19.020  11.648  1.00 10.11           C
ATOM    933  O   ARG A  58      10.750  19.631  12.648  1.00 12.42           O
ATOM    934  CB  ARG A  58       8.261  20.006  10.816  1.00 11.64           C
ATOM    935  CG  ARG A  58       7.624  21.059   9.947  1.00 13.99           C
ATOM    936  CD  ARG A  58       6.220  21.448  10.425  1.00 15.56           C
ATOM    937  NE  ARG A  58       5.304  20.324  10.280  1.00 15.95           N
ATOM    938  CZ  ARG A  58       4.065  20.288  10.764  1.00 17.71           C
ATOM    939  NH1 ARG A  58       3.564  21.340  11.393  1.00 20.11           N
ATOM    940  NH2 ARG A  58       3.331  19.200  10.587  1.00 20.74           N
ATOM    941  H   ARG A  58       9.145  18.804   8.879  1.00  8.50           H
ATOM    942  HA  ARG A  58      10.166  20.652  10.424  1.00  9.99           H
ATOM    943 1HB  ARG A  58       7.775  19.177  10.686  1.00 11.57           H
ATOM    944 2HB  ARG A  58       8.183  20.294  11.739  1.00 11.57           H
ATOM    945 1HG  ARG A  58       8.177  21.856   9.959  1.00 13.82           H
ATOM    946 2HG  ARG A  58       7.550  20.719   9.042  1.00 13.82           H
ATOM    947 1HD  ARG A  58       6.255  21.697  11.362  1.00 15.43           H
ATOM    948 2HD  ARG A  58       5.889  22.186   9.890  1.00 15.43           H
ATOM    949  HE  ARG A  58       5.617  19.550   9.789  1.00 16.32           H
ATOM    950 1HH1 ARG A  58       4.045  22.043  11.509  1.00 19.77           H
ATOM    951 2HH1 ARG A  58       2.760  21.315  11.698  1.00 19.77           H
ATOM    952 1HH2 ARG A  58       3.659  18.525  10.169  1.00 20.37           H
ATOM    953 2HH2 ARG A  58       2.524  19.173  10.882  1.00 20.37           H
ATOM    954  N   ALA A  59      10.542  17.701  11.538  1.00 10.16           N
ATOM    955  CA  ALA A  59      11.164  16.896  12.602  1.00 11.70           C
ATOM    956  C   ALA A  59      12.664  17.074  12.635  1.00 11.57           C
ATOM    957  O   ALA A  59      13.310  16.764  13.622  1.00 15.70           O
ATOM    958  CB  ALA A  59      10.844  15.411  12.426  1.00 13.26           C
ATOM    959  H   ALA A  59      10.291  17.242  10.856  1.00 10.30           H
ATOM    960  HA  ALA A  59      10.806  17.181  13.469  1.00 11.55           H
ATOM    961 1HB  ALA A  59       9.892  15.292  12.455  1.00 12.70           H
ATOM    962 2HB  ALA A  59      11.258  14.916  13.136  1.00 12.70           H
ATOM    963 3HB  ALA A  59      11.185  15.117  11.578  1.00 12.70           H
ATOM    964  N   GLY A  60      13.234  17.551  11.550  1.00 10.46           N
ATOM    965  CA  GLY A  60      14.670  17.565  11.415  1.00 11.29           C
ATOM    966  C   GLY A  60      15.359  18.698  12.151  1.00  9.34           C
ATOM    967  O   GLY A  60      14.771  19.679  12.558  1.00  9.25           O
ATOM    968  H   GLY A  60      12.811  17.873  10.875  1.00 10.70           H
ATOM    969 1HA  GLY A  60      15.028  16.727  11.748  1.00 10.85           H
ATOM    970 2HA  GLY A  60      14.897  17.636  10.474  1.00 10.85           H
ATOM    971  N   THR A  61      16.671  18.552  12.277  1.00  9.91           N
ATOM    972  CA  THR A  61      17.444  19.471  13.085  1.00 11.19           C
ATOM    973  C   THR A  61      17.411  20.882  12.544  1.00 10.02           C
ATOM    974  O   THR A  61      17.384  21.841  13.319  1.00 11.39           O
ATOM    975  CB  THR A  61      18.899  19.021  13.246  1.00 14.79           C
ATOM    976  CG2 THR A  61      18.974  17.621  13.843  1.00 16.93           C
ATOM    977  OG1 THR A  61      19.546  18.926  11.982  1.00 18.78           O
ATOM    978  H   THR A  61      17.132  17.931  11.902  1.00 10.04           H
ATOM    979  HA  THR A  61      17.048  19.496  13.981  1.00 11.39           H
ATOM    980  HB  THR A  61      19.379  19.638  13.821  1.00 14.80           H
ATOM    981 1HG2 THR A  61      18.778  17.657  14.782  1.00 16.65           H
ATOM    982 2HG2 THR A  61      19.857  17.262  13.724  1.00 16.65           H
ATOM    983 3HG2 THR A  61      18.341  17.043  13.412  1.00 16.65           H
ATOM    984  N   THR A  62      17.454  21.028  11.227  1.00  8.64           N
ATOM    985  CA  THR A  62      17.530  22.360  10.650  1.00  9.58           C
ATOM    986  C   THR A  62      16.283  23.173  10.993  1.00  9.46           C
ATOM    987  O   THR A  62      16.363  24.349  11.393  1.00 11.39           O
ATOM    988  CB  THR A  62      17.769  22.263   9.162  1.00  9.33           C
ATOM    989  CG2 THR A  62      17.988  23.622   8.552  1.00 10.00           C
ATOM    990  OG1 THR A  62      18.984  21.519   8.991  1.00  9.40           O
ATOM    991  H   THR A  62      17.440  20.385  10.657  1.00  8.97           H
ATOM    992  HA  THR A  62      18.299  22.824  11.041  1.00  9.39           H
ATOM    993  HB  THR A  62      17.029  21.818   8.721  1.00  9.48           H
ATOM    994 1HG2 THR A  62      17.199  24.159   8.654  1.00  9.92           H
ATOM    995 2HG2 THR A  62      18.186  23.533   7.616  1.00  9.92           H
ATOM    996 3HG2 THR A  62      18.723  24.061   8.985  1.00  9.92           H
ATOM    997  N   PHE A  63      15.125  22.555  10.850  1.00  9.73           N
ATOM    998  CA  PHE A  63      13.903  23.240  11.262  1.00 10.28           C
ATOM    999  C   PHE A  63      13.878  23.507  12.756  1.00 11.68           C
ATOM   1000  O   PHE A  63      13.484  24.601  13.179  1.00 12.38           O
ATOM   1001  CB  PHE A  63      12.670  22.442  10.817  1.00  9.95           C
ATOM   1002  CG  PHE A  63      11.367  23.156  11.089  1.00 10.29           C
ATOM   1003  CD1 PHE A  63      10.738  23.004  12.307  1.00 12.12           C
ATOM   1004  CD2 PHE A  63      10.802  24.001  10.141  1.00  9.90           C
ATOM   1005  CE1 PHE A  63       9.564  23.664  12.577  1.00 12.33           C
ATOM   1006  CE2 PHE A  63       9.637  24.687  10.424  1.00 10.97           C
ATOM   1007  CZ  PHE A  63       9.017  24.513  11.637  1.00 11.02           C
ATOM   1008  H   PHE A  63      15.014  21.765  10.530  1.00  9.71           H
ATOM   1009  HA  PHE A  63      13.868  24.108  10.810  1.00 10.31           H
ATOM   1010 1HB  PHE A  63      12.728  22.280   9.863  1.00 10.06           H
ATOM   1011 2HB  PHE A  63      12.652  21.598  11.295  1.00 10.06           H
ATOM   1012  HD1 PHE A  63      11.107  22.441  12.948  1.00 11.87           H
ATOM   1013  HD2 PHE A  63      11.229  24.130   9.325  1.00 10.13           H
ATOM   1014  HE1 PHE A  63       9.147  23.551  13.401  1.00 12.10           H
ATOM   1015  HE2 PHE A  63       9.258  25.245   9.783  1.00 10.81           H
ATOM   1016  HZ  PHE A  63       8.219  24.955  11.818  1.00 11.23           H
ATOM   1017  N   ARG A  64      14.304  22.538  13.556  1.00 12.01           N
ATOM   1018  CA  ARG A  64      14.254  22.705  15.018  1.00 13.41           C
ATOM   1019  C   ARG A  64      14.949  23.975  15.430  1.00 13.69           C
ATOM   1020  O   ARG A  64      14.529  24.630  16.386  1.00 15.10           O
ATOM   1021  CB  ARG A  64      14.863  21.499  15.786  1.00 14.25           C
ATOM   1022  CG AARG A  64      13.977  20.222  15.849  0.50 14.13           C
ATOM   1023  CG BARG A  64      13.968  20.279  15.710  0.50 13.06           C
ATOM   1024  CD AARG A  64      14.622  18.936  16.505  0.50 11.81           C
ATOM   1025  CD BARG A  64      14.090  19.311  16.863  0.50 12.77           C
ATOM   1026  NE AARG A  64      14.796  17.868  15.513  0.50 19.83           N
ATOM   1027  NE BARG A  64      15.438  18.825  17.034  0.50 11.72           N
ATOM   1028  CZ AARG A  64      15.887  17.113  15.388  0.50 14.54           C
ATOM   1029  CZ BARG A  64      15.993  17.845  16.366  0.50  6.28           C
ATOM   1030  NH1AARG A  64      16.907  17.301  16.213  0.50 22.33           N
ATOM   1031  NH2AARG A  64      15.951  16.158  14.454  0.50 10.98           N
ATOM   1032  NH1BARG A  64      15.366  17.241  15.364  0.50 10.97           N
ATOM   1033  NH2BARG A  64      17.248  17.499  16.675  0.50 11.38           N
ATOM   1034  H   ARG A  64      14.624  21.785  13.291  1.00 12.09           H
ATOM   1035  HA  ARG A  64      13.316  22.782  15.289  1.00 13.37           H
ATOM   1036 1HB  ARG A  64      15.711  21.263  15.377  1.00 13.83           H
ATOM   1037 2HB  ARG A  64      15.005  21.758  16.710  1.00 13.83           H
ATOM   1038 1HG AARG A  64      13.179  20.433  16.357  0.50 13.84           H
ATOM   1039 2HG AARG A  64      13.725  19.986  14.942  0.50 13.84           H
ATOM   1040 1HG BARG A  64      13.045  20.576  15.676  0.50 13.13           H
ATOM   1041 2HG BARG A  64      14.181  19.792  14.899  0.50 13.13           H
ATOM   1042 1HD AARG A  64      15.491  19.164  16.868  0.50 13.21           H
ATOM   1043 2HD AARG A  64      14.039  18.607  17.207  0.50 13.21           H
ATOM   1044 1HD BARG A  64      13.827  19.760  17.682  0.50 12.69           H
ATOM   1045 2HD BARG A  64      13.512  18.549  16.701  0.50 12.69           H
ATOM   1046  HE AARG A  64      14.032  17.647  14.958  0.50 17.71           H
ATOM   1047  HE BARG A  64      16.011  19.328  17.633  0.50 10.87           H
ATOM   1048 1HH1AARG A  64      16.867  17.912  16.817  0.50 21.43           H
ATOM   1049 2HH1AARG A  64      17.613  16.815  16.141  0.50 21.43           H
ATOM   1050 1HH2AARG A  64      15.289  16.033  13.919  0.50 11.63           H
ATOM   1051 2HH2AARG A  64      16.658  15.675  14.383  0.50 11.63           H
ATOM   1052 1HH1BARG A  64      14.559  17.462  15.167  0.50 10.15           H
ATOM   1053 2HH1BARG A  64      15.757  16.610  14.930  0.50 10.15           H
ATOM   1054 1HH2BARG A  64      17.661  17.901  17.313  0.50 10.36           H
ATOM   1055 2HH2BARG A  64      17.643  16.876  16.233  0.50 10.36           H
ATOM   1056  N   LYS A  65      16.023  24.306  14.722  1.00 12.66           N
ATOM   1057  CA  LYS A  65      16.886  25.435  15.081  1.00 13.47           C
ATOM   1058  C   LYS A  65      16.321  26.805  14.689  1.00 12.54           C
ATOM   1059  O   LYS A  65      16.865  27.809  15.094  1.00 13.95           O
ATOM   1060  CB  LYS A  65      18.283  25.265  14.439  1.00 16.36           C
ATOM   1061  CG  LYS A  65      19.206  24.269  15.124  1.00 17.95           C
ATOM   1062  CD  LYS A  65      20.623  24.290  14.530  1.00 25.11           C
ATOM   1063  CE  LYS A  65      21.525  23.273  15.235  1.00 31.41           C
ATOM   1064  NZ  LYS A  65      22.187  22.333  14.295  1.00 35.16           N
ATOM   1065  H   LYS A  65      16.280  23.887  14.017  1.00 12.99           H
ATOM   1066  HA  LYS A  65      17.008  25.435  16.053  1.00 13.64           H
ATOM   1067 1HB  LYS A  65      18.165  24.969  13.523  1.00 15.85           H
ATOM   1068 2HB  LYS A  65      18.730  26.125  14.445  1.00 15.85           H
ATOM   1069 1HG  LYS A  65      19.270  24.489  16.066  1.00 19.01           H
ATOM   1070 2HG  LYS A  65      18.846  23.375  15.013  1.00 19.01           H
ATOM   1071 1HD  LYS A  65      20.581  24.061  13.589  1.00 25.19           H
ATOM   1072 2HD  LYS A  65      21.008  25.172  14.647  1.00 25.19           H
ATOM   1073 1HE  LYS A  65      22.218  23.748  15.719  1.00 31.21           H
ATOM   1074 2HE  LYS A  65      20.989  22.750  15.852  1.00 31.21           H
ATOM   1075 1HZ  LYS A  65      21.529  21.873  13.741  0.00 36.20           H
ATOM   1076 2HZ  LYS A  65      22.735  21.715  14.720  0.00 36.20           H
ATOM   1077 3HZ  LYS A  65      22.740  22.857  13.653  0.00 36.20           H
ATOM   1078  N   LEU A  66      15.275  26.881  13.880  1.00 11.08           N
ATOM   1079  CA  LEU A  66      14.746  28.181  13.463  1.00 10.27           C
ATOM   1080  C   LEU A  66      14.266  29.013  14.642  1.00 10.63           C
ATOM   1081  O   LEU A  66      13.961  28.473  15.703  1.00 13.64           O
ATOM   1082  CB  LEU A  66      13.577  27.994  12.511  1.00 10.63           C
ATOM   1083  CG  LEU A  66      13.909  27.399  11.137  1.00 10.96           C
ATOM   1084  CD1 LEU A  66      12.649  27.092  10.380  1.00 12.54           C
ATOM   1085  CD2 LEU A  66      14.824  28.289  10.317  1.00 13.42           C
ATOM   1086  H   LEU A  66      14.854  26.204  13.558  1.00 11.19           H
ATOM   1087  HA  LEU A  66      15.448  28.682  12.998  1.00 10.43           H
ATOM   1088 1HB  LEU A  66      12.932  27.405  12.932  1.00 10.54           H
ATOM   1089 2HB  LEU A  66      13.168  28.861  12.358  1.00 10.54           H
ATOM   1090  HG  LEU A  66      14.374  26.559  11.274  1.00 11.52           H
ATOM   1091 1HD1 LEU A  66      12.156  26.419  10.854  1.00 12.21           H
ATOM   1092 2HD1 LEU A  66      12.880  26.774   9.504  1.00 12.21           H
ATOM   1093 3HD1 LEU A  66      12.124  27.893  10.309  1.00 12.21           H
ATOM   1094 1HD2 LEU A  66      14.407  29.146  10.204  1.00 12.98           H
ATOM   1095 2HD2 LEU A  66      14.971  27.881   9.460  1.00 12.98           H
ATOM   1096 3HD2 LEU A  66      15.659  28.389  10.779  1.00 12.98           H
ATOM   1097  N   ASP A  67      14.220  30.327  14.441  1.00 12.12           N
ATOM   1098  CA  ASP A  67      13.691  31.247  15.439  1.00 13.54           C
ATOM   1099  C   ASP A  67      12.176  31.172  15.498  1.00 13.45           C
ATOM   1100  O   ASP A  67      11.521  30.668  14.585  1.00 13.77           O
ATOM   1101  CB  ASP A  67      14.068  32.697  15.114  1.00 17.90           C
ATOM   1102  CG  ASP A  67      15.560  32.914  15.000  1.00 32.36           C
ATOM   1103  OD1 ASP A  67      16.335  32.031  15.422  1.00 41.42           O
ATOM   1104  OD2 ASP A  67      16.048  33.950  14.495  1.00 40.32           O
ATOM   1105  H   ASP A  67      14.494  30.714  13.723  1.00 12.03           H
ATOM   1106  HA  ASP A  67      14.051  31.019  16.322  1.00 13.86           H
ATOM   1107 1HB  ASP A  67      13.665  32.944  14.267  1.00 19.04           H
ATOM   1108 2HB  ASP A  67      13.735  33.274  15.820  1.00 19.04           H
ATOM   1109  N   GLU A  68      11.632  31.753  16.552  1.00 16.78           N
ATOM   1110  CA  GLU A  68      10.208  31.676  16.822  1.00 16.70           C
ATOM   1111  C   GLU A  68       9.370  32.238  15.687  1.00 15.22           C
ATOM   1112  O   GLU A  68       8.384  31.613  15.252  1.00 17.25           O
ATOM   1113  CB AGLU A  68       9.881  32.402  18.128  0.70 20.14           C
ATOM   1114  CB BGLU A  68       9.886  32.437  18.103  0.30 13.48           C
ATOM   1115  CG AGLU A  68       8.968  31.617  19.053  0.70 25.77           C
ATOM   1116  CG BGLU A  68      10.183  31.648  19.359  0.30  9.95           C
ATOM   1117  CD AGLU A  68       8.777  32.282  20.405  0.70 25.96           C
ATOM   1118  CD BGLU A  68       9.416  30.347  19.405  0.30 10.43           C
ATOM   1119  OE1AGLU A  68       7.732  32.942  20.605  0.70 29.39           O
ATOM   1120  OE2AGLU A  68       9.671  32.133  21.266  0.70 20.40           O
ATOM   1121  OE1BGLU A  68       8.208  30.360  19.084  0.30 16.87           O
ATOM   1122  OE2BGLU A  68      10.023  29.313  19.740  0.30 12.35           O
ATOM   1123  H   GLU A  68      12.074  32.206  17.134  1.00 16.23           H
ATOM   1124 1HB AGLU A  68      10.707  32.577  18.606  0.70 20.18           H
ATOM   1125 2HB AGLU A  68       9.440  33.241  17.918  0.70 20.18           H
ATOM   1126 1HB BGLU A  68      10.417  33.249  18.129  0.30 13.78           H
ATOM   1127 2HB BGLU A  68       8.942  32.661  18.108  0.30 13.78           H
ATOM   1128  HA  GLU A  68       9.961  30.735  16.935  1.00 16.56           H
ATOM   1129 1HG AGLU A  68       8.097  31.529  18.637  0.70 25.20           H
ATOM   1130 2HG AGLU A  68       9.353  30.739  19.204  0.70 25.20           H
ATOM   1131 1HG BGLU A  68      11.130  31.442  19.389  0.30 10.69           H
ATOM   1132 2HG BGLU A  68       9.930  32.175  20.133  0.30 10.69           H
ATOM   1133  N   ALA A  69       9.741  33.424  15.219  1.00 16.84           N
ATOM   1134  CA  ALA A  69       8.986  34.091  14.180  1.00 17.85           C
ATOM   1135  C   ALA A  69       8.971  33.254  12.918  1.00 13.94           C
ATOM   1136  O   ALA A  69       8.005  33.289  12.168  1.00 15.96           O
ATOM   1137  CB  ALA A  69       9.581  35.464  13.891  1.00 21.44           C
ATOM   1138  H   ALA A  69      10.430  33.860  15.489  1.00 16.74           H
ATOM   1139  HA  ALA A  69       8.061  34.213  14.479  1.00 17.62           H
ATOM   1140 1HB  ALA A  69       9.554  35.991  14.693  1.00 20.31           H
ATOM   1141 2HB  ALA A  69       9.064  35.889  13.202  1.00 20.31           H
ATOM   1142 3HB  ALA A  69      10.489  35.356  13.600  1.00 20.31           H
ATOM   1143  N   GLN A  70      10.038  32.491  12.681  1.00 12.47           N
ATOM   1144  CA  GLN A  70      10.172  31.731  11.447  1.00 11.30           C
ATOM   1145  C   GLN A  70       9.267  30.504  11.438  1.00 10.35           C
ATOM   1146  O   GLN A  70       8.901  30.029  10.377  1.00 11.40           O
ATOM   1147  CB  GLN A  70      11.621  31.302  11.236  1.00 10.41           C
ATOM   1148  CG  GLN A  70      12.599  32.436  10.944  1.00 12.67           C
ATOM   1149  CD  GLN A  70      13.997  31.905  10.819  1.00 12.39           C
ATOM   1150  NE2 GLN A  70      14.524  31.893   9.602  1.00 13.65           N
ATOM   1151  OE1 GLN A  70      14.579  31.455  11.812  1.00 13.67           O
ATOM   1152  H   GLN A  70      10.700  32.401  13.222  1.00 12.45           H
ATOM   1153  HA  GLN A  70       9.914  32.302  10.693  1.00 11.18           H
ATOM   1154 1HB  GLN A  70      11.928  30.850  12.037  1.00 11.01           H
ATOM   1155 2HB  GLN A  70      11.653  30.688  10.485  1.00 11.01           H
ATOM   1156 1HG  GLN A  70      12.357  32.865  10.108  1.00 12.29           H
ATOM   1157 2HG  GLN A  70      12.578  33.076  11.672  1.00 12.29           H
ATOM   1158 1HE2 GLN A  70      15.329  31.594   9.485  0.00 13.72           H
ATOM   1159 2HE2 GLN A  70      14.074  32.175   8.930  0.00 13.72           H
ATOM   1160  N   LYS A  71       8.922  30.003  12.620  1.00 10.12           N
ATOM   1161  CA  LYS A  71       8.087  28.817  12.727  1.00 11.49           C
ATOM   1162  C   LYS A  71       6.603  29.155  12.851  1.00 12.52           C
ATOM   1163  O   LYS A  71       5.775  28.269  12.807  1.00 15.41           O
ATOM   1164  CB  LYS A  71       8.487  27.992  13.948  1.00 13.02           C
ATOM   1165  CG  LYS A  71       9.927  27.581  14.011  1.00 12.32           C
ATOM   1166  CD  LYS A  71      10.186  26.731  15.262  1.00 13.45           C
ATOM   1167  CE  LYS A  71      11.566  26.183  15.290  1.00 12.91           C
ATOM   1168  NZ  LYS A  71      11.758  25.323  16.474  1.00 14.42           N
ATOM   1169  H   LYS A  71       9.162  30.333  13.377  1.00 10.33           H
ATOM   1170  HA  LYS A  71       8.209  28.261  11.929  1.00 11.65           H
ATOM   1171 1HB  LYS A  71       8.300  28.514  14.744  1.00 12.50           H
ATOM   1172 2HB  LYS A  71       7.953  27.183  13.959  1.00 12.50           H
ATOM   1173 1HG  LYS A  71      10.147  27.051  13.228  1.00 12.69           H
ATOM   1174 2HG  LYS A  71      10.489  28.370  14.054  1.00 12.69           H
ATOM   1175 1HD  LYS A  71      10.063  27.281  16.052  1.00 13.13           H
ATOM   1176 2HD  LYS A  71       9.565  25.985  15.275  1.00 13.13           H
ATOM   1177 1HE  LYS A  71      11.717  25.649  14.495  1.00 13.25           H
ATOM   1178 2HE  LYS A  71      12.203  26.913  15.335  1.00 13.25           H
ATOM   1179 1HZ  LYS A  71      11.613  25.829  17.278  0.00 14.52           H
ATOM   1180 2HZ  LYS A  71      12.651  24.972  16.488  0.00 14.52           H
ATOM   1181 3HZ  LYS A  71      11.136  24.590  16.453  0.00 14.52           H
ATOM   1182  N   ALA A  72       6.275  30.425  13.024  1.00 13.97           N
ATOM   1183  CA  ALA A  72       4.898  30.837  13.327  1.00 14.98           C
ATOM   1184  C   ALA A  72       3.940  30.821  12.129  1.00 15.06           C
ATOM   1185  O   ALA A  72       4.299  31.247  11.033  1.00 15.25           O
ATOM   1186  CB  ALA A  72       4.915  32.218  13.957  1.00 16.44           C
ATOM   1187  H   ALA A  72       6.831  31.080  12.972  1.00 13.84           H
ATOM   1188  HA  ALA A  72       4.536  30.218  13.995  1.00 15.05           H
ATOM   1189 1HB  ALA A  72       5.445  32.190  14.757  1.00 16.08           H
ATOM   1190 2HB  ALA A  72       4.015  32.476  14.168  1.00 16.08           H
ATOM   1191 3HB  ALA A  72       5.296  32.841  13.334  1.00 16.08           H
ATOM   1192  N   ASP A  73       2.719  30.345  12.367  1.00 15.05           N
ATOM   1193  CA  ASP A  73       1.606  30.460  11.424  1.00 15.61           C
ATOM   1194  C   ASP A  73       1.992  30.033  10.018  1.00 13.49           C
ATOM   1195  O   ASP A  73       1.721  30.728   9.041  1.00 15.55           O
ATOM   1196  CB  ASP A  73       1.070  31.894  11.421  1.00 19.75           C
ATOM   1197  CG  ASP A  73       0.656  32.355  12.800  1.00 26.53           C
ATOM   1198  OD1 ASP A  73      -0.254  31.722  13.373  1.00 34.12           O
ATOM   1199  OD2 ASP A  73       1.188  33.323  13.389  1.00 30.82           O
ATOM   1200  H   ASP A  73       2.504  29.936  13.092  1.00 15.18           H
ATOM   1201  HA  ASP A  73       0.881  29.872  11.723  1.00 15.84           H
ATOM   1202 1HB  ASP A  73       1.763  32.491  11.100  1.00 19.70           H
ATOM   1203 2HB  ASP A  73       0.293  31.942  10.842  1.00 19.70           H
ATOM   1204  N   LEU A  74       2.601  28.867   9.901  1.00 12.45           N
ATOM   1205  CA  LEU A  74       3.051  28.420   8.607  1.00 11.68           C
ATOM   1206  C   LEU A  74       1.903  28.035   7.682  1.00 10.69           C
ATOM   1207  O   LEU A  74       0.842  27.557   8.087  1.00 14.03           O
ATOM   1208  CB  LEU A  74       3.990  27.237   8.772  1.00 12.36           C
ATOM   1209  CG  LEU A  74       5.339  27.553   9.433  1.00 13.95           C
ATOM   1210  CD1 LEU A  74       6.179  26.294   9.616  1.00 18.02           C
ATOM   1211  CD2 LEU A  74       6.118  28.608   8.652  1.00 16.03           C
ATOM   1212  H   LEU A  74       2.762  28.325  10.548  1.00 12.51           H
ATOM   1213  HA  LEU A  74       3.552  29.145   8.178  1.00 11.72           H
ATOM   1214 1HB  LEU A  74       3.547  26.568   9.317  1.00 12.44           H
ATOM   1215 2HB  LEU A  74       4.176  26.868   7.894  1.00 12.44           H
ATOM   1216  HG  LEU A  74       5.168  27.916  10.316  1.00 14.66           H
ATOM   1217 1HD1 LEU A  74       5.699  25.676  10.173  1.00 17.18           H
ATOM   1218 2HD1 LEU A  74       7.011  26.531  10.032  1.00 17.18           H
ATOM   1219 3HD1 LEU A  74       6.344  25.900   8.756  1.00 17.18           H
ATOM   1220 1HD2 LEU A  74       6.172  28.339   7.732  1.00 15.71           H
ATOM   1221 2HD2 LEU A  74       7.000  28.684   9.024  1.00 15.71           H
ATOM   1222 3HD2 LEU A  74       5.661  29.450   8.721  1.00 15.71           H
ATOM   1223  N   ASP A  75       2.161  28.251   6.405  1.00 10.97           N
ATOM   1224  CA  ASP A  75       1.305  27.863   5.308  1.00 11.20           C
ATOM   1225  C   ASP A  75       2.232  27.537   4.143  1.00  9.41           C
ATOM   1226  O   ASP A  75       3.466  27.538   4.297  1.00  9.92           O
ATOM   1227  CB  ASP A  75       0.315  28.972   4.947  1.00 12.12           C
ATOM   1228  CG  ASP A  75       0.990  30.312   4.677  1.00 13.28           C
ATOM   1229  OD1 ASP A  75       2.158  30.337   4.206  1.00 13.05           O
ATOM   1230  OD2 ASP A  75       0.379  31.393   4.872  1.00 16.40           O
ATOM   1231  H   ASP A  75       2.875  28.650   6.138  1.00 10.96           H
ATOM   1232  HA  ASP A  75       0.802  27.056   5.548  1.00 11.09           H
ATOM   1233 1HB  ASP A  75      -0.169  28.715   4.147  1.00 12.07           H
ATOM   1234 2HB  ASP A  75      -0.304  29.093   5.684  1.00 12.07           H
ATOM   1235  N   GLU A  76       1.661  27.203   2.994  1.00  9.43           N
ATOM   1236  CA  GLU A  76       2.499  26.789   1.877  1.00  8.96           C
ATOM   1237  C   GLU A  76       3.519  27.870   1.493  1.00  8.44           C
ATOM   1238  O   GLU A  76       4.708  27.576   1.301  1.00  8.63           O
ATOM   1239  CB  GLU A  76       1.664  26.397   0.678  1.00  9.81           C
ATOM   1240  CG  GLU A  76       2.490  25.899  -0.492  1.00 10.92           C
ATOM   1241  CD  GLU A  76       1.633  25.409  -1.615  1.00 10.55           C
ATOM   1242  OE1 GLU A  76       1.231  24.222  -1.606  1.00 13.15           O
ATOM   1243  OE2 GLU A  76       1.344  26.240  -2.500  1.00 12.85           O
ATOM   1244  H   GLU A  76       0.816  27.206   2.837  1.00  9.37           H
ATOM   1245  HA  GLU A  76       3.006  25.996   2.150  1.00  9.08           H
ATOM   1246 1HB  GLU A  76       1.057  25.686   0.938  1.00  9.79           H
ATOM   1247 2HB  GLU A  76       1.159  27.169   0.380  1.00  9.79           H
ATOM   1248 1HG  GLU A  76       3.039  26.625  -0.827  1.00 10.64           H
ATOM   1249 2HG  GLU A  76       3.051  25.165  -0.197  1.00 10.64           H
ATOM   1250  N   ALA A  77       3.066  29.107   1.362  1.00  8.85           N
ATOM   1251  CA  ALA A  77       3.962  30.158   0.895  1.00  9.17           C
ATOM   1252  C   ALA A  77       5.151  30.322   1.834  1.00  8.71           C
ATOM   1253  O   ALA A  77       6.314  30.452   1.402  1.00  8.99           O
ATOM   1254  CB  ALA A  77       3.219  31.467   0.740  1.00 10.80           C
ATOM   1255  H   ALA A  77       2.263  29.363   1.532  1.00  8.87           H
ATOM   1256  HA  ALA A  77       4.310  29.906   0.014  1.00  9.27           H
ATOM   1257 1HB  ALA A  77       2.512  31.351   0.102  1.00 10.26           H
ATOM   1258 2HB  ALA A  77       3.832  32.139   0.432  1.00 10.26           H
ATOM   1259 3HB  ALA A  77       2.854  31.721   1.591  1.00 10.26           H
ATOM   1260  N   LYS A  78       4.869  30.347   3.127  1.00  9.22           N
ATOM   1261  CA  LYS A  78       5.922  30.548   4.100  1.00  9.49           C
ATOM   1262  C   LYS A  78       6.895  29.365   4.152  1.00  8.79           C
ATOM   1263  O   LYS A  78       8.112  29.547   4.272  1.00  9.21           O
ATOM   1264  CB  LYS A  78       5.328  30.811   5.486  1.00 11.46           C
ATOM   1265  CG  LYS A  78       4.569  32.119   5.602  1.00 14.16           C
ATOM   1266  CD  LYS A  78       3.951  32.272   6.978  1.00 18.28           C
ATOM   1267  CE  LYS A  78       3.209  33.595   7.142  1.00 20.28           C
ATOM   1268  NZ  LYS A  78       2.517  33.677   8.460  1.00 25.45           N
ATOM   1269  H   LYS A  78       4.083  30.249   3.462  1.00  9.21           H
ATOM   1270  HA  LYS A  78       6.436  31.343   3.844  1.00  9.60           H
ATOM   1271 1HB  LYS A  78       4.712  30.093   5.702  1.00 11.35           H
ATOM   1272 2HB  LYS A  78       6.049  30.830   6.135  1.00 11.35           H
ATOM   1273 1HG  LYS A  78       5.180  32.858   5.458  1.00 14.47           H
ATOM   1274 2HG  LYS A  78       3.857  32.137   4.944  1.00 14.47           H
ATOM   1275 1HD  LYS A  78       3.318  31.552   7.122  1.00 18.02           H
ATOM   1276 2HD  LYS A  78       4.653  32.236   7.646  1.00 18.02           H
ATOM   1277 1HE  LYS A  78       3.844  34.327   7.087  1.00 20.98           H
ATOM   1278 2HE  LYS A  78       2.542  33.676   6.443  1.00 20.98           H
ATOM   1279 1HZ  LYS A  78       1.875  32.967   8.536  0.00 26.03           H
ATOM   1280 2HZ  LYS A  78       2.048  34.519   8.528  0.00 26.03           H
ATOM   1281 3HZ  LYS A  78       3.150  33.614   9.169  0.00 26.03           H
ATOM   1282  N   ALA A  79       6.363  28.158   4.071  1.00  8.84           N
ATOM   1283  CA  ALA A  79       7.193  26.963   4.078  1.00  8.90           C
ATOM   1284  C   ALA A  79       8.137  26.952   2.881  1.00  8.37           C
ATOM   1285  O   ALA A  79       9.307  26.573   2.997  1.00  7.99           O
ATOM   1286  CB  ALA A  79       6.308  25.712   4.081  1.00  9.52           C
ATOM   1287  H   ALA A  79       5.521  28.000   4.011  1.00  8.84           H
ATOM   1288  HA  ALA A  79       7.736  26.954   4.894  1.00  8.94           H
ATOM   1289 1HB  ALA A  79       5.754  25.723   4.865  1.00  9.39           H
ATOM   1290 2HB  ALA A  79       6.869  24.933   4.086  1.00  9.39           H
ATOM   1291 3HB  ALA A  79       5.760  25.716   3.292  1.00  9.39           H
ATOM   1292  N   ILE A  80       7.631  27.352   1.724  1.00  8.11           N
ATOM   1293  CA  ILE A  80       8.459  27.387   0.535  1.00  7.66           C
ATOM   1294  C   ILE A  80       9.629  28.356   0.725  1.00  7.45           C
ATOM   1295  O   ILE A  80      10.768  28.045   0.356  1.00  7.41           O
ATOM   1296  CB  ILE A  80       7.591  27.728  -0.700  1.00  8.33           C
ATOM   1297  CG1 ILE A  80       6.716  26.528  -1.069  1.00  9.84           C
ATOM   1298  CG2 ILE A  80       8.471  28.167  -1.870  1.00  9.35           C
ATOM   1299  CD1 ILE A  80       5.666  26.835  -2.111  1.00 13.57           C
ATOM   1300  H   ILE A  80       6.819  27.606   1.604  1.00  8.14           H
ATOM   1301  HA  ILE A  80       8.837  26.495   0.392  1.00  7.82           H
ATOM   1302  HB  ILE A  80       7.008  28.467  -0.467  1.00  8.56           H
ATOM   1303 1HG1 ILE A  80       7.283  25.824  -1.419  1.00 10.26           H
ATOM   1304 2HG1 ILE A  80       6.260  26.217  -0.271  1.00 10.26           H
ATOM   1305 1HG2 ILE A  80       8.920  28.982  -1.634  1.00  9.18           H
ATOM   1306 2HG2 ILE A  80       7.918  28.311  -2.641  1.00  9.18           H
ATOM   1307 3HG2 ILE A  80       9.115  27.479  -2.052  1.00  9.18           H
ATOM   1308 1HD1 ILE A  80       5.133  27.575  -1.808  1.00 13.00           H
ATOM   1309 2HD1 ILE A  80       5.112  26.061  -2.233  1.00 13.00           H
ATOM   1310 3HD1 ILE A  80       6.101  27.061  -2.936  1.00 13.00           H
ATOM   1311  N   GLU A  81       9.385  29.526   1.308  1.00  7.31           N
ATOM   1312  CA  GLU A  81      10.493  30.449   1.527  1.00  7.61           C
ATOM   1313  C   GLU A  81      11.553  29.869   2.446  1.00  7.26           C
ATOM   1314  O   GLU A  81      12.742  30.091   2.227  1.00  7.68           O
ATOM   1315  CB  GLU A  81      10.007  31.806   2.059  1.00  8.39           C
ATOM   1316  CG  GLU A  81       9.130  32.559   1.061  1.00  9.36           C
ATOM   1317  CD  GLU A  81       9.786  32.711  -0.306  1.00 10.38           C
ATOM   1318  OE1 GLU A  81      10.847  33.343  -0.403  1.00 13.29           O
ATOM   1319  OE2 GLU A  81       9.259  32.154  -1.283  1.00 11.85           O
ATOM   1320  H   GLU A  81       8.616  29.801   1.578  1.00  7.40           H
ATOM   1321  HA  GLU A  81      10.923  30.616   0.663  1.00  7.63           H
ATOM   1322 1HB  GLU A  81       9.487  31.661   2.865  1.00  8.32           H
ATOM   1323 2HB  GLU A  81      10.778  32.360   2.258  1.00  8.32           H
ATOM   1324 1HG  GLU A  81       8.299  32.073   0.942  1.00  9.35           H
ATOM   1325 2HG  GLU A  81       8.949  33.446   1.407  1.00  9.35           H
ATOM   1326  N   LEU A  82      11.145  29.147   3.475  1.00  7.30           N
ATOM   1327  CA  LEU A  82      12.111  28.534   4.390  1.00  7.34           C
ATOM   1328  C   LEU A  82      12.985  27.512   3.658  1.00  7.00           C
ATOM   1329  O   LEU A  82      14.208  27.485   3.815  1.00  7.38           O
ATOM   1330  CB  LEU A  82      11.399  27.853   5.552  1.00  8.39           C
ATOM   1331  CG  LEU A  82      10.660  28.749   6.536  1.00  9.84           C
ATOM   1332  CD1 LEU A  82       9.945  27.891   7.578  1.00 11.68           C
ATOM   1333  CD2 LEU A  82      11.591  29.737   7.206  1.00 11.46           C
ATOM   1334  H   LEU A  82      10.322  28.992   3.670  1.00  7.35           H
ATOM   1335  HA  LEU A  82      12.696  29.231   4.754  1.00  7.48           H
ATOM   1336 1HB  LEU A  82      10.749  27.232   5.186  1.00  8.35           H
ATOM   1337 2HB  LEU A  82      12.061  27.359   6.061  1.00  8.35           H
ATOM   1338  HG  LEU A  82       9.986  29.254   6.055  1.00 10.14           H
ATOM   1339 1HD1 LEU A  82       9.317  27.318   7.133  1.00 11.35           H
ATOM   1340 2HD1 LEU A  82       9.485  28.467   8.194  1.00 11.35           H
ATOM   1341 3HD1 LEU A  82      10.596  27.363   8.047  1.00 11.35           H
ATOM   1342 1HD2 LEU A  82      12.316  29.257   7.612  1.00 11.16           H
ATOM   1343 2HD2 LEU A  82      11.103  30.221   7.876  1.00 11.16           H
ATOM   1344 3HD2 LEU A  82      11.930  30.345   6.545  1.00 11.16           H
TER    1345      LEU A  82 
HETATM 1346  N   MSE A  83      12.345  26.649   2.881  1.00  6.88           N
HETATM 1347  CA  MSE A  83      13.074  25.604   2.150  1.00  6.69           C
HETATM 1348  C   MSE A  83      13.962  26.141   1.044  1.00  6.73           C
HETATM 1349  O   MSE A  83      15.009  25.562   0.751  1.00  7.86           O
HETATM 1350  CB  MSE A  83      12.087  24.587   1.585  1.00  7.23           C
HETATM 1351  CG  MSE A  83      11.406  23.788   2.673  1.00  8.09           C
HETATM 1352  CE  MSE A  83       8.729  23.458   1.414  1.00 11.86           C
HETATM 1353 SE   MSE A  83      10.235  22.345   1.992  1.00 11.09          SE
HETATM 1354 1HN  MSE A  83      11.494  26.641   2.755  1.00  6.89           H
HETATM 1355  HA  MSE A  83      13.643  25.128   2.790  1.00  6.83           H
HETATM 1356 1HB  MSE A  83      12.563  23.968   1.010  1.00  7.23           H
HETATM 1357 2HB  MSE A  83      11.403  25.053   1.080  1.00  7.23           H
HETATM 1358 1HG  MSE A  83      10.860  24.387   3.206  1.00  8.47           H
HETATM 1359 2HG  MSE A  83      12.086  23.379   3.232  1.00  8.47           H
HETATM 1360 1HE  MSE A  83       8.394  23.947   2.169  1.00 11.79           H
HETATM 1361 2HE  MSE A  83       8.041  22.891   1.059  1.00 11.79           H
HETATM 1362 3HE  MSE A  83       9.033  24.068   0.737  1.00 11.79           H
ATOM   1363  N   LEU A  84      13.540  27.242   0.435  1.00  6.87           N
ATOM   1364  CA  LEU A  84      14.289  27.847  -0.650  1.00  7.17           C
ATOM   1365  C   LEU A  84      15.646  28.303  -0.134  1.00  7.50           C
ATOM   1366  O   LEU A  84      16.673  28.083  -0.789  1.00  8.40           O
ATOM   1367  CB  LEU A  84      13.497  29.033  -1.207  1.00  8.63           C
ATOM   1368  CG  LEU A  84      14.155  29.801  -2.343  1.00  9.35           C
ATOM   1369  CD1 LEU A  84      14.398  28.922  -3.551  1.00 11.48           C
ATOM   1370  CD2 LEU A  84      13.316  30.972  -2.683  1.00 15.27           C
ATOM   1371  H   LEU A  84      12.817  27.660   0.637  1.00  6.91           H
ATOM   1372  HA  LEU A  84      14.426  27.192  -1.366  1.00  7.40           H
ATOM   1373 1HB  LEU A  84      12.645  28.704  -1.535  1.00  8.34           H
ATOM   1374 2HB  LEU A  84      13.342  29.662  -0.484  1.00  8.34           H
ATOM   1375  HG  LEU A  84      15.015  30.132  -2.040  1.00 10.49           H
ATOM   1376 1HD1 LEU A  84      15.035  28.242  -3.320  1.00 11.07           H
ATOM   1377 2HD1 LEU A  84      14.741  29.463  -4.266  1.00 11.07           H
ATOM   1378 3HD1 LEU A  84      13.568  28.518  -3.815  1.00 11.07           H
ATOM   1379 1HD2 LEU A  84      12.427  30.671  -2.881  1.00 14.17           H
ATOM   1380 2HD2 LEU A  84      13.690  31.414  -3.448  1.00 14.17           H
ATOM   1381 3HD2 LEU A  84      13.298  31.572  -1.934  1.00 14.17           H
ATOM   1382  N   ALA A  85      15.658  28.970   1.019  1.00  7.11           N
ATOM   1383  CA  ALA A  85      16.914  29.476   1.552  1.00  7.58           C
ATOM   1384  C   ALA A  85      17.759  28.373   2.171  1.00  6.50           C
ATOM   1385  O   ALA A  85      18.989  28.477   2.174  1.00  7.18           O
ATOM   1386  CB  ALA A  85      16.657  30.539   2.580  1.00  9.23           C
ATOM   1387  H   ALA A  85      14.967  29.138   1.501  1.00  7.24           H
ATOM   1388  HA  ALA A  85      17.430  29.879   0.824  1.00  7.60           H
ATOM   1389 1HB  ALA A  85      16.186  31.266   2.165  1.00  8.71           H
ATOM   1390 2HB  ALA A  85      17.497  30.848   2.927  1.00  8.71           H
ATOM   1391 3HB  ALA A  85      16.126  30.167   3.288  1.00  8.71           H
ATOM   1392  N   GLN A  86      17.100  27.344   2.703  1.00  6.25           N
ATOM   1393  CA  GLN A  86      17.782  26.266   3.442  1.00  5.78           C
ATOM   1394  C   GLN A  86      17.274  24.908   2.967  1.00  5.80           C
ATOM   1395  O   GLN A  86      16.455  24.274   3.638  1.00  6.09           O
ATOM   1396  CB  GLN A  86      17.582  26.417   4.948  1.00  6.34           C
ATOM   1397  CG  GLN A  86      18.340  27.598   5.523  1.00  6.75           C
ATOM   1398  CD  GLN A  86      18.117  27.697   7.001  1.00  7.09           C
ATOM   1399  NE2 GLN A  86      17.128  28.441   7.407  1.00  7.67           N
ATOM   1400  OE1 GLN A  86      18.839  27.033   7.793  1.00  9.32           O
ATOM   1401  H   GLN A  86      16.248  27.241   2.652  1.00  6.21           H
ATOM   1402  HA  GLN A  86      18.743  26.311   3.259  1.00  5.92           H
ATOM   1403 1HB  GLN A  86      16.639  26.550   5.129  1.00  6.25           H
ATOM   1404 2HB  GLN A  86      17.896  25.614   5.392  1.00  6.25           H
ATOM   1405 1HG  GLN A  86      19.290  27.481   5.364  1.00  6.77           H
ATOM   1406 2HG  GLN A  86      18.026  28.417   5.110  1.00  6.77           H
ATOM   1407 1HE2 GLN A  86      16.965  28.522   8.246  0.00  7.72           H
ATOM   1408 2HE2 GLN A  86      16.632  28.848   6.831  0.00  7.72           H
ATOM   1409  N   PRO A  87      17.795  24.420   1.841  1.00  5.76           N
ATOM   1410  CA  PRO A  87      17.370  23.119   1.325  1.00  6.07           C
ATOM   1411  C   PRO A  87      17.565  21.936   2.251  1.00  5.47           C
ATOM   1412  O   PRO A  87      16.945  20.898   2.013  1.00  5.54           O
ATOM   1413  CB  PRO A  87      18.197  22.967   0.050  1.00  7.29           C
ATOM   1414  CG  PRO A  87      18.465  24.371  -0.380  1.00  7.71           C
ATOM   1415  CD  PRO A  87      18.654  25.141   0.874  1.00  6.75           C
ATOM   1416  HA  PRO A  87      16.423  23.163   1.077  1.00  6.12           H
ATOM   1417 1HB  PRO A  87      19.025  22.501   0.247  1.00  7.03           H
ATOM   1418 2HB  PRO A  87      17.683  22.491  -0.621  1.00  7.03           H
ATOM   1419 1HG  PRO A  87      19.269  24.397  -0.923  1.00  7.47           H
ATOM   1420 2HG  PRO A  87      17.705  24.710  -0.878  1.00  7.47           H
ATOM   1421 1HD  PRO A  87      19.582  25.109   1.155  1.00  6.65           H
ATOM   1422 2HD  PRO A  87      18.347  26.053   0.760  1.00  6.65           H
ATOM   1423  N   SER A  88      18.400  22.050   3.278  1.00  5.71           N
ATOM   1424  CA  SER A  88      18.509  21.005   4.292  1.00  6.20           C
ATOM   1425  C   SER A  88      17.175  20.644   4.903  1.00  6.34           C
ATOM   1426  O   SER A  88      17.035  19.507   5.381  1.00  8.39           O
ATOM   1427  CB  SER A  88      19.499  21.443   5.374  1.00  6.25           C
ATOM   1428  OG  SER A  88      19.508  20.613   6.510  1.00  8.07           O
ATOM   1429  H   SER A  88      18.917  22.723   3.410  1.00  5.77           H
ATOM   1430  HA  SER A  88      18.870  20.198   3.871  1.00  6.15           H
ATOM   1431 1HB  SER A  88      20.389  21.446   4.991  1.00  6.53           H
ATOM   1432 2HB  SER A  88      19.266  22.342   5.656  1.00  6.53           H
TER    1433      SER A  88 
HETATM 1434  N   MSE A  89      16.222  21.570   4.930  1.00  6.20           N
HETATM 1435  CA AMSE A  89      14.891  21.372   5.501  0.50  6.48           C
HETATM 1436  CA BMSE A  89      14.985  21.170   5.580  0.50  8.91           C
HETATM 1437  C   MSE A  89      13.937  20.607   4.621  1.00  6.98           C
HETATM 1438  O   MSE A  89      12.822  20.346   5.039  1.00  8.94           O
HETATM 1439  CB AMSE A  89      14.259  22.727   5.855  0.50  5.89           C
HETATM 1440  CB BMSE A  89      14.430  22.270   6.468  0.50  8.43           C
HETATM 1441  CG AMSE A  89      14.977  23.329   7.045  0.50  9.31           C
HETATM 1442  CG BMSE A  89      13.946  23.430   5.700  0.50  9.71           C
HETATM 1443  CE AMSE A  89      12.644  24.788   6.587  0.50  7.28           C
HETATM 1444 SE  AMSE A  89      13.975  24.646   7.990  0.50 14.59          SE
HETATM 1445  CE BMSE A  89      14.773  25.826   7.147  0.50 11.35           C
HETATM 1446 SE  BMSE A  89      13.318  24.839   6.887  0.50 15.40          SE
HETATM 1447 1HN  MSE A  89      16.290  22.365   4.611  1.00  6.60           H
HETATM 1448  HA AMSE A  89      14.994  20.874   6.339  0.50  6.43           H
HETATM 1449 1HB AMSE A  89      13.327  22.596   6.089  0.50  6.53           H
HETATM 1450 2HB AMSE A  89      14.341  23.333   5.102  0.50  6.53           H
HETATM 1451  HA BMSE A  89      15.217  20.440   6.191  0.50  8.21           H
HETATM 1452 1HB BMSE A  89      15.129  22.577   7.066  0.50  8.66           H
HETATM 1453 2HB BMSE A  89      13.685  21.918   6.981  0.50  8.66           H
HETATM 1454 1HG AMSE A  89      15.795  23.748   6.735  0.50  9.61           H
HETATM 1455 2HG AMSE A  89      15.191  22.619   7.671  0.50  9.61           H
HETATM 1456 1HG BMSE A  89      13.208  23.156   5.134  0.50 10.44           H
HETATM 1457 2HG BMSE A  89      14.671  23.785   5.162  0.50 10.44           H
HETATM 1458 1HE AMSE A  89      13.048  25.185   5.812  0.50  8.62           H
HETATM 1459 2HE AMSE A  89      11.922  25.338   6.898  0.50  8.62           H
HETATM 1460 3HE AMSE A  89      12.320  23.911   6.375  0.50  8.62           H
HETATM 1461 1HE BMSE A  89      15.476  25.265   7.481  0.50 12.05           H
HETATM 1462 2HE BMSE A  89      14.572  26.515   7.784  0.50 12.05           H
HETATM 1463 3HE BMSE A  89      15.035  26.219   6.311  0.50 12.05           H
ATOM   1464  N   ILE A  90      14.305  20.318   3.376  1.00  5.91           N
ATOM   1465  CA  ILE A  90      13.430  19.557   2.484  1.00  6.11           C
ATOM   1466  C   ILE A  90      13.526  18.070   2.824  1.00  5.41           C
ATOM   1467  O   ILE A  90      14.621  17.532   2.954  1.00  5.98           O
ATOM   1468  CB  ILE A  90      13.820  19.784   1.010  1.00  6.40           C
ATOM   1469  CG1 ILE A  90      13.812  21.280   0.666  1.00  6.61           C
ATOM   1470  CG2 ILE A  90      12.884  19.029   0.091  1.00  6.31           C
ATOM   1471  CD1 ILE A  90      14.549  21.591  -0.623  1.00  7.72           C
ATOM   1472  H   ILE A  90      15.055  20.548   3.024  1.00  6.15           H
ATOM   1473  HA  ILE A  90      12.502  19.847   2.608  1.00  6.07           H
ATOM   1474  HB  ILE A  90      14.719  19.445   0.877  1.00  6.37           H
ATOM   1475 1HG1 ILE A  90      12.893  21.575   0.565  1.00  6.79           H
ATOM   1476 2HG1 ILE A  90      14.241  21.773   1.382  1.00  6.79           H
ATOM   1477 1HG2 ILE A  90      12.968  18.089   0.263  1.00  6.34           H
ATOM   1478 2HG2 ILE A  90      13.122  19.217  -0.820  1.00  6.34           H
ATOM   1479 3HG2 ILE A  90      11.983  19.314   0.260  1.00  6.34           H
ATOM   1480 1HD1 ILE A  90      15.449  21.266  -0.554  1.00  7.50           H
ATOM   1481 2HD1 ILE A  90      14.553  22.541  -0.759  1.00  7.50           H
ATOM   1482 3HD1 ILE A  90      14.099  21.158  -1.353  1.00  7.50           H
ATOM   1483  N   LYS A  91      12.391  17.395   2.964  1.00  5.62           N
ATOM   1484  CA  LYS A  91      12.402  15.959   3.183  1.00  5.76           C
ATOM   1485  C   LYS A  91      13.105  15.261   2.016  1.00  5.62           C
ATOM   1486  O   LYS A  91      12.963  15.650   0.859  1.00  6.43           O
ATOM   1487  CB  LYS A  91      10.979  15.435   3.329  1.00  7.56           C
ATOM   1488  CG  LYS A  91      10.399  15.595   4.709  1.00 11.34           C
ATOM   1489  CD  LYS A  91       9.447  14.465   5.082  1.00 14.84           C
ATOM   1490  CE  LYS A  91       8.689  14.748   6.379  1.00 16.31           C
ATOM   1491  NZ  LYS A  91       7.802  15.903   6.206  1.00 16.28           N
ATOM   1492  H   LYS A  91      11.607  17.744   2.936  1.00  5.64           H
ATOM   1493  HA  LYS A  91      12.894  15.759   4.006  1.00  6.00           H
ATOM   1494 1HB  LYS A  91      10.405  15.914   2.710  1.00  7.69           H
ATOM   1495 2HB  LYS A  91      10.973  14.489   3.114  1.00  7.69           H
ATOM   1496 1HG  LYS A  91      11.121  15.605   5.357  1.00 11.32           H
ATOM   1497 2HG  LYS A  91       9.906  16.430   4.749  1.00 11.32           H
ATOM   1498 1HD  LYS A  91       8.797  14.351   4.371  1.00 14.58           H
ATOM   1499 2HD  LYS A  91       9.955  13.648   5.202  1.00 14.58           H
ATOM   1500 1HE  LYS A  91       8.148  13.977   6.614  1.00 16.06           H
ATOM   1501 2HE  LYS A  91       9.321  14.948   7.087  1.00 16.06           H
ATOM   1502 1HZ  LYS A  91       8.311  16.674   5.972  0.00 16.34           H
ATOM   1503 2HZ  LYS A  91       7.326  16.069   7.021  0.00 16.34           H
ATOM   1504 3HZ  LYS A  91       7.167  15.716   5.507  0.00 16.34           H
ATOM   1505  N   ARG A  92      13.833  14.205   2.351  1.00  5.74           N
ATOM   1506  CA  ARG A  92      14.620  13.440   1.370  1.00  6.02           C
ATOM   1507  C   ARG A  92      14.087  12.005   1.280  1.00  6.09           C
ATOM   1508  O   ARG A  92      13.685  11.418   2.303  1.00  7.40           O
ATOM   1509  CB  ARG A  92      16.102  13.481   1.686  1.00  6.60           C
ATOM   1510  CG  ARG A  92      16.670  14.884   1.609  1.00  6.00           C
ATOM   1511  CD  ARG A  92      18.162  14.911   1.745  1.00  6.53           C
ATOM   1512  NE  ARG A  92      18.667  14.522   3.049  1.00  7.19           N
ATOM   1513  CZ  ARG A  92      19.069  15.370   3.986  1.00  7.39           C
ATOM   1514  NH1 ARG A  92      18.960  16.681   3.847  1.00  7.98           N
ATOM   1515  NH2 ARG A  92      19.608  14.878   5.085  1.00  8.83           N
ATOM   1516  H   ARG A  92      13.892  13.898   3.152  1.00  5.79           H
ATOM   1517  HA  ARG A  92      14.499  13.854   0.490  1.00  6.09           H
ATOM   1518 1HB  ARG A  92      16.244  13.147   2.586  1.00  6.35           H
ATOM   1519 2HB  ARG A  92      16.578  12.928   1.047  1.00  6.35           H
ATOM   1520 1HG  ARG A  92      16.440  15.271   0.751  1.00  6.21           H
ATOM   1521 2HG  ARG A  92      16.293  15.417   2.327  1.00  6.21           H
ATOM   1522 1HD  ARG A  92      18.540  14.301   1.093  1.00  6.57           H
ATOM   1523 2HD  ARG A  92      18.472  15.812   1.564  1.00  6.57           H
ATOM   1524  HE  ARG A  92      18.573  13.591   3.301  1.00  7.13           H
ATOM   1525 1HH1 ARG A  92      18.637  17.012   3.122  1.00  7.91           H
ATOM   1526 2HH1 ARG A  92      19.217  17.203   4.479  1.00  7.91           H
ATOM   1527 1HH2 ARG A  92      19.663  14.027   5.193  1.00  8.56           H
ATOM   1528 2HH2 ARG A  92      19.835  15.406   5.725  1.00  8.56           H
ATOM   1529  N   PRO A  93      14.346  11.371   0.141  1.00  6.42           N
ATOM   1530  CA  PRO A  93      14.472  12.020  -1.161  1.00  5.96           C
ATOM   1531  C   PRO A  93      13.196  12.650  -1.646  1.00  5.80           C
ATOM   1532  O   PRO A  93      12.141  12.454  -1.052  1.00  6.84           O
ATOM   1533  CB  PRO A  93      14.846  10.847  -2.104  1.00  7.47           C
ATOM   1534  CG  PRO A  93      14.987   9.632  -1.230  1.00  7.43           C
ATOM   1535  CD  PRO A  93      14.135   9.932  -0.036  1.00  7.36           C
ATOM   1536  HA  PRO A  93      15.193  12.684  -1.156  1.00  6.24           H
ATOM   1537 1HB  PRO A  93      14.139  10.716  -2.755  1.00  7.06           H
ATOM   1538 2HB  PRO A  93      15.685  11.044  -2.549  1.00  7.06           H
ATOM   1539 1HG  PRO A  93      14.660   8.849  -1.699  1.00  7.47           H
ATOM   1540 2HG  PRO A  93      15.915   9.518  -0.972  1.00  7.47           H
ATOM   1541 1HD  PRO A  93      13.202   9.745  -0.227  1.00  7.13           H
ATOM   1542 2HD  PRO A  93      14.449   9.442   0.740  1.00  7.13           H
ATOM   1543  N   VAL A  94      13.290  13.371  -2.761  1.00  5.94           N
ATOM   1544  CA  VAL A  94      12.150  13.544  -3.662  1.00  6.17           C
ATOM   1545  C   VAL A  94      12.524  12.821  -4.939  1.00  5.94           C
ATOM   1546  O   VAL A  94      13.645  12.966  -5.436  1.00  6.57           O
ATOM   1547  CB  VAL A  94      11.789  15.012  -3.922  1.00  6.89           C
ATOM   1548  CG1 VAL A  94      10.634  15.112  -4.900  1.00  8.26           C
ATOM   1549  CG2 VAL A  94      11.451  15.716  -2.627  1.00  8.54           C
ATOM   1550  H   VAL A  94      14.004  13.773  -3.020  1.00  5.97           H
ATOM   1551  HA  VAL A  94      11.365  13.101  -3.278  1.00  6.21           H
ATOM   1552  HB  VAL A  94      12.561  15.465  -4.320  1.00  7.16           H
ATOM   1553 1HG1 VAL A  94      10.927  14.805  -5.762  1.00  7.99           H
ATOM   1554 2HG1 VAL A  94      10.353  16.028  -4.958  1.00  7.99           H
ATOM   1555 3HG1 VAL A  94       9.910  14.566  -4.586  1.00  7.99           H
ATOM   1556 1HG2 VAL A  94      10.716  15.262  -2.208  1.00  8.25           H
ATOM   1557 2HG2 VAL A  94      11.208  16.624  -2.820  1.00  8.25           H
ATOM   1558 3HG2 VAL A  94      12.219  15.697  -2.052  1.00  8.25           H
ATOM   1559  N   LEU A  95      11.611  12.018  -5.476  1.00  6.85           N
ATOM   1560  CA  LEU A  95      11.854  11.274  -6.706  1.00  6.91           C
ATOM   1561  C   LEU A  95      10.779  11.659  -7.701  1.00  7.43           C
ATOM   1562  O   LEU A  95       9.588  11.420  -7.456  1.00  8.62           O
ATOM   1563  CB  LEU A  95      11.823   9.778  -6.451  1.00  7.56           C
ATOM   1564  CG  LEU A  95      11.945   8.879  -7.691  1.00  8.77           C
ATOM   1565  CD1 LEU A  95      13.254   9.089  -8.450  1.00  9.61           C
ATOM   1566  CD2 LEU A  95      11.813   7.419  -7.276  1.00 11.20           C
ATOM   1567  H   LEU A  95      10.831  11.887  -5.141  1.00  6.72           H
ATOM   1568  HA  LEU A  95      12.729  11.514  -7.075  1.00  7.06           H
ATOM   1569 1HB  LEU A  95      12.558   9.555  -5.859  1.00  7.54           H
ATOM   1570 2HB  LEU A  95      10.983   9.560  -6.018  1.00  7.54           H
ATOM   1571  HG  LEU A  95      11.215   9.082  -8.297  1.00  9.13           H
ATOM   1572 1HD1 LEU A  95      13.281   9.989  -8.784  1.00  9.42           H
ATOM   1573 2HD1 LEU A  95      13.294   8.467  -9.181  1.00  9.42           H
ATOM   1574 3HD1 LEU A  95      13.990   8.939  -7.852  1.00  9.42           H
ATOM   1575 1HD2 LEU A  95      12.511   7.208  -6.651  1.00 10.69           H
ATOM   1576 2HD2 LEU A  95      11.892   6.865  -8.056  1.00 10.69           H
ATOM   1577 3HD2 LEU A  95      10.955   7.288  -6.866  1.00 10.69           H
ATOM   1578  N   GLU A  96      11.196  12.263  -8.816  1.00  8.05           N
ATOM   1579  CA  GLU A  96      10.309  12.658  -9.908  1.00  8.67           C
ATOM   1580  C   GLU A  96      10.193  11.524 -10.904  1.00  9.25           C
ATOM   1581  O   GLU A  96      11.184  11.052 -11.437  1.00 10.45           O
ATOM   1582  CB AGLU A  96      10.786  13.968 -10.513  0.50 10.57           C
ATOM   1583  CB BGLU A  96      10.904  13.887 -10.622  0.50  9.42           C
ATOM   1584  CG AGLU A  96      10.506  15.124  -9.560  0.50 10.99           C
ATOM   1585  CG BGLU A  96      10.273  14.238 -11.968  0.50 10.60           C
ATOM   1586  CD AGLU A  96      10.880  16.453 -10.136  0.50 10.77           C
ATOM   1587  CD BGLU A  96       8.858  14.744 -11.800  0.50 12.34           C
ATOM   1588  OE1AGLU A  96      11.677  16.493 -11.098  0.50 10.93           O
ATOM   1589  OE2AGLU A  96      10.362  17.458  -9.630  0.50  6.56           O
ATOM   1590  OE1BGLU A  96       8.659  15.727 -11.071  0.50 13.47           O
ATOM   1591  OE2BGLU A  96       7.930  14.170 -12.409  0.50 14.24           O
ATOM   1592  H   GLU A  96      12.019  12.459  -8.966  1.00  8.07           H
ATOM   1593 1HB AGLU A  96      11.742  13.923 -10.670  0.50 10.13           H
ATOM   1594 2HB AGLU A  96      10.313  14.132 -11.344  0.50 10.13           H
ATOM   1595 1HB BGLU A  96      10.802  14.658 -10.043  0.50  9.37           H
ATOM   1596 2HB BGLU A  96      11.847  13.723 -10.778  0.50  9.37           H
ATOM   1597  HA  GLU A  96       9.416  12.844  -9.550  1.00  8.96           H
ATOM   1598 1HG AGLU A  96       9.558  15.143  -9.358  0.50 10.90           H
ATOM   1599 2HG AGLU A  96      11.016  14.994  -8.746  0.50 10.90           H
ATOM   1600 1HG BGLU A  96      10.796  14.935 -12.394  0.50 10.69           H
ATOM   1601 2HG BGLU A  96      10.249  13.447 -12.529  0.50 10.69           H
ATOM   1602  N   LEU A  97       8.963  11.092 -11.120  1.00 10.14           N
ATOM   1603  CA  LEU A  97       8.637   9.935 -11.937  1.00 11.68           C
ATOM   1604  C   LEU A  97       8.049  10.309 -13.299  1.00 13.76           C
ATOM   1605  O   LEU A  97       7.797   9.448 -14.131  1.00 17.53           O
ATOM   1606  CB  LEU A  97       7.613   9.060 -11.202  1.00 12.97           C
ATOM   1607  CG  LEU A  97       8.099   8.467  -9.883  1.00 14.66           C
ATOM   1608  CD1 LEU A  97       6.929   7.935  -9.084  1.00 17.47           C
ATOM   1609  CD2 LEU A  97       9.141   7.400 -10.127  1.00 17.43           C
ATOM   1610  H   LEU A  97       8.267  11.472 -10.789  1.00 10.23           H
ATOM   1611  HA  LEU A  97       9.447   9.403 -12.086  1.00 11.89           H
ATOM   1612 1HB  LEU A  97       6.829   9.599 -11.009  1.00 12.85           H
ATOM   1613 2HB  LEU A  97       7.365   8.322 -11.780  1.00 12.85           H
ATOM   1614  HG  LEU A  97       8.516   9.170  -9.362  1.00 15.31           H
ATOM   1615 1HD1 LEU A  97       6.332   8.660  -8.886  1.00 16.89           H
ATOM   1616 2HD1 LEU A  97       7.258   7.549  -8.269  1.00 16.89           H
ATOM   1617 3HD1 LEU A  97       6.474   7.268  -9.603  1.00 16.89           H
ATOM   1618 1HD2 LEU A  97       8.767   6.723 -10.696  1.00 16.97           H
ATOM   1619 2HD2 LEU A  97       9.396   7.016  -9.285  1.00 16.97           H
ATOM   1620 3HD2 LEU A  97       9.904   7.799 -10.550  1.00 16.97           H
ATOM   1621  N   GLY A  98       7.811  11.590 -13.518  1.00 15.56           N
ATOM   1622  CA  GLY A  98       7.172  12.038 -14.739  1.00 18.84           C
ATOM   1623  C   GLY A  98       5.903  12.800 -14.409  1.00 24.15           C
ATOM   1624  O   GLY A  98       5.909  14.019 -14.316  1.00 31.68           O
ATOM   1625  H   GLY A  98       8.011  12.223 -12.972  1.00 15.71           H
ATOM   1626 1HA  GLY A  98       7.771  12.621 -15.231  1.00 19.22           H
ATOM   1627 2HA  GLY A  98       6.946  11.276 -15.296  1.00 19.22           H
ATOM   1628  N   GLY A  99       4.810  12.091 -14.196  1.00 27.13           N
ATOM   1629  CA  GLY A  99       3.568  12.755 -13.846  1.00 27.20           C
ATOM   1630  C   GLY A  99       3.408  13.033 -12.359  1.00 24.21           C
ATOM   1631  O   GLY A  99       2.461  13.715 -11.955  1.00 25.90           O
ATOM   1632  H   GLY A  99       4.759  11.234 -14.247  1.00 26.95           H
ATOM   1633 1HA  GLY A  99       3.515  13.600 -14.318  1.00 27.08           H
ATOM   1634 2HA  GLY A  99       2.823  12.203 -14.130  1.00 27.08           H
ATOM   1635  N   ARG A 100       4.321  12.520 -11.539  1.00 19.42           N
ATOM   1636  CA  ARG A 100       4.161  12.616 -10.105  1.00 16.49           C
ATOM   1637  C   ARG A 100       5.468  12.362  -9.398  1.00 12.53           C
ATOM   1638  O   ARG A 100       6.472  12.029 -10.033  1.00 13.38           O
ATOM   1639  CB  ARG A 100       3.100  11.629  -9.636  1.00 20.59           C
ATOM   1640  CG  ARG A 100       3.415  10.174  -9.895  1.00 26.10           C
ATOM   1641  CD  ARG A 100       2.347   9.231  -9.339  1.00 30.05           C
ATOM   1642  NE  ARG A 100       2.716   7.822  -9.444  1.00 29.39           N
ATOM   1643  CZ  ARG A 100       3.123   7.065  -8.428  1.00 29.14           C
ATOM   1644  NH1 ARG A 100       3.229   7.566  -7.200  1.00 24.46           N
ATOM   1645  NH2 ARG A 100       3.436   5.794  -8.644  1.00 31.20           N
ATOM   1646  H   ARG A 100       5.034  12.113 -11.793  1.00 19.91           H
ATOM   1647  HA  ARG A 100       3.860  13.520  -9.874  1.00 16.97           H
ATOM   1648 1HB  ARG A 100       2.982  11.735  -8.679  1.00 20.80           H
ATOM   1649 2HB  ARG A 100       2.267  11.833 -10.089  1.00 20.80           H
ATOM   1650 1HG  ARG A 100       3.473  10.030 -10.853  1.00 28.21           H
ATOM   1651 2HG  ARG A 100       4.260   9.953  -9.474  1.00 28.21           H
ATOM   1652 1HD  ARG A 100       2.203   9.437  -8.402  1.00 30.00           H
ATOM   1653 2HD  ARG A 100       1.524   9.361  -9.835  1.00 30.00           H
ATOM   1654  HE  ARG A 100       2.583   7.388 -10.301  1.00 30.25           H
ATOM   1655 1HH1 ARG A 100       3.030   8.388  -7.052  1.00 29.54           H
ATOM   1656 2HH1 ARG A 100       3.494   7.065  -6.553  1.00 29.54           H
ATOM   1657 1HH2 ARG A 100       3.370   5.464  -9.435  1.00 30.71           H
ATOM   1658 2HH2 ARG A 100       3.699   5.300  -7.992  1.00 30.71           H
ATOM   1659  N   THR A 101       5.447  12.554  -8.084  1.00 10.98           N
ATOM   1660  CA  THR A 101       6.653  12.429  -7.288  1.00  9.87           C
ATOM   1661  C   THR A 101       6.410  11.593  -6.043  1.00  8.53           C
ATOM   1662  O   THR A 101       5.275  11.495  -5.546  1.00  9.42           O
ATOM   1663  CB  THR A 101       7.229  13.799  -6.868  1.00 12.23           C
ATOM   1664  CG2 THR A 101       7.425  14.694  -8.057  1.00 17.94           C
ATOM   1665  OG1 THR A 101       6.302  14.487  -6.035  1.00 12.73           O
ATOM   1666  H   THR A 101       4.745  12.756  -7.632  1.00 10.97           H
ATOM   1667  HA  THR A 101       7.335  11.973  -7.823  1.00 10.15           H
ATOM   1668  HB  THR A 101       8.076  13.685  -6.409  1.00 12.51           H
ATOM   1669 1HG2 THR A 101       7.883  14.217  -8.754  1.00 16.98           H
ATOM   1670 2HG2 THR A 101       7.945  15.461  -7.809  1.00 16.98           H
ATOM   1671 3HG2 THR A 101       6.574  14.988  -8.389  1.00 16.98           H
ATOM   1672  N   LEU A 102       7.491  11.007  -5.538  1.00  8.13           N
ATOM   1673  CA  LEU A 102       7.494  10.362  -4.237  1.00  7.87           C
ATOM   1674  C   LEU A 102       8.372  11.174  -3.291  1.00  7.47           C
ATOM   1675  O   LEU A 102       9.468  11.578  -3.652  1.00  7.79           O
ATOM   1676  CB  LEU A 102       8.029   8.938  -4.329  1.00  8.51           C
ATOM   1677  CG  LEU A 102       7.181   7.972  -5.153  1.00 10.78           C
ATOM   1678  CD1 LEU A 102       7.866   6.628  -5.296  1.00 11.63           C
ATOM   1679  CD2 LEU A 102       5.806   7.801  -4.536  1.00 12.67           C
ATOM   1680  H   LEU A 102       8.249  10.969  -5.941  1.00  8.17           H
ATOM   1681  HA  LEU A 102       6.584  10.335  -3.877  1.00  7.95           H
ATOM   1682 1HB  LEU A 102       8.911   8.967  -4.731  1.00  8.68           H
ATOM   1683 2HB  LEU A 102       8.093   8.576  -3.431  1.00  8.68           H
ATOM   1684  HG  LEU A 102       7.062   8.341  -6.042  1.00 10.85           H
ATOM   1685 1HD1 LEU A 102       8.711   6.754  -5.734  1.00 11.45           H
ATOM   1686 2HD1 LEU A 102       7.308   6.048  -5.820  1.00 11.45           H
ATOM   1687 3HD1 LEU A 102       8.002   6.252  -4.423  1.00 11.45           H
ATOM   1688 1HD2 LEU A 102       5.906   7.544  -3.616  1.00 12.31           H
ATOM   1689 2HD2 LEU A 102       5.331   7.118  -5.016  1.00 12.31           H
ATOM   1690 3HD2 LEU A 102       5.331   8.633  -4.594  1.00 12.31           H
ATOM   1691  N   VAL A 103       7.895  11.377  -2.077  1.00  7.73           N
ATOM   1692  CA  VAL A 103       8.626  12.086  -1.035  1.00  7.84           C
ATOM   1693  C   VAL A 103       8.927  11.100   0.088  1.00  7.52           C
ATOM   1694  O   VAL A 103       8.037  10.437   0.592  1.00  9.55           O
ATOM   1695  CB  VAL A 103       7.821  13.273  -0.498  1.00  9.45           C
ATOM   1696  CG1 VAL A 103       8.597  14.000   0.613  1.00 11.03           C
ATOM   1697  CG2 VAL A 103       7.477  14.242  -1.609  1.00 10.40           C
ATOM   1698  H   VAL A 103       7.121  11.106  -1.820  1.00  7.71           H
ATOM   1699  HA  VAL A 103       9.473  12.421  -1.395  1.00  7.99           H
ATOM   1700  HB  VAL A 103       6.982  12.942  -0.114  1.00  9.42           H
ATOM   1701 1HG1 VAL A 103       8.692  13.411   1.365  1.00 10.76           H
ATOM   1702 2HG1 VAL A 103       8.108  14.785   0.872  1.00 10.76           H
ATOM   1703 3HG1 VAL A 103       9.462  14.248   0.279  1.00 10.76           H
ATOM   1704 1HG2 VAL A 103       8.289  14.541  -2.025  1.00 10.23           H
ATOM   1705 2HG2 VAL A 103       7.005  14.990  -1.236  1.00 10.23           H
ATOM   1706 3HG2 VAL A 103       6.924  13.795  -2.254  1.00 10.23           H
ATOM   1707  N   GLY A 104      10.194  11.019   0.467  1.00  7.64           N
ATOM   1708  CA  GLY A 104      10.650  10.012   1.397  1.00  7.88           C
ATOM   1709  C   GLY A 104      10.852   8.684   0.691  1.00  8.07           C
ATOM   1710  O   GLY A 104      10.557   8.542  -0.495  1.00  8.86           O
ATOM   1711  H   GLY A 104      10.815  11.547   0.194  1.00  7.67           H
ATOM   1712 1HA  GLY A 104      11.492  10.287   1.792  1.00  7.90           H
ATOM   1713 2HA  GLY A 104       9.996   9.895   2.103  1.00  7.90           H
ATOM   1714  N   PHE A 105      11.391   7.720   1.419  1.00  8.53           N
ATOM   1715  CA  PHE A 105      11.692   6.411   0.867  1.00  8.87           C
ATOM   1716  C   PHE A 105      10.883   5.337   1.561  1.00  9.67           C
ATOM   1717  O   PHE A 105      11.197   4.957   2.694  1.00 12.31           O
ATOM   1718  CB  PHE A 105      13.190   6.102   0.965  1.00  9.33           C
ATOM   1719  CG  PHE A 105      13.555   4.697   0.546  1.00  9.66           C
ATOM   1720  CD1 PHE A 105      13.207   4.194  -0.709  1.00  9.91           C
ATOM   1721  CD2 PHE A 105      14.255   3.864   1.411  1.00 10.62           C
ATOM   1722  CE1 PHE A 105      13.538   2.899  -1.068  1.00 10.35           C
ATOM   1723  CE2 PHE A 105      14.573   2.571   1.031  1.00 11.21           C
ATOM   1724  CZ  PHE A 105      14.228   2.101  -0.203  1.00 10.79           C
ATOM   1725  H   PHE A 105      11.595   7.801   2.250  1.00  8.49           H
ATOM   1726  HA  PHE A 105      11.448   6.404  -0.082  1.00  8.95           H
ATOM   1727 1HB  PHE A 105      13.674   6.717   0.391  1.00  9.24           H
ATOM   1728 2HB  PHE A 105      13.474   6.221   1.885  1.00  9.24           H
ATOM   1729  HD1 PHE A 105      12.737   4.731  -1.306  1.00  9.98           H
ATOM   1730  HD2 PHE A 105      14.497   4.171   2.255  1.00 10.60           H
ATOM   1731  HE1 PHE A 105      13.302   2.576  -1.908  1.00 10.38           H
ATOM   1732  HE2 PHE A 105      15.044   2.023   1.616  1.00 11.04           H
ATOM   1733  HZ  PHE A 105      14.451   1.233  -0.449  1.00 10.81           H
ATOM   1734  N   LYS A 106       9.841   4.869   0.871  1.00 10.40           N
ATOM   1735  CA  LYS A 106       9.071   3.706   1.266  1.00 12.37           C
ATOM   1736  C   LYS A 106       9.281   2.675   0.159  1.00 11.96           C
ATOM   1737  O   LYS A 106       8.845   2.875  -0.967  1.00 12.21           O
ATOM   1738  CB  LYS A 106       7.593   4.069   1.420  1.00 13.74           C
ATOM   1739  CG  LYS A 106       7.300   4.908   2.648  1.00 15.47           C
ATOM   1740  CD  LYS A 106       5.818   5.253   2.780  1.00 20.93           C
ATOM   1741  CE  LYS A 106       5.540   6.016   4.078  1.00 29.58           C
ATOM   1742  NZ  LYS A 106       4.189   6.664   4.091  1.00 35.97           N
ATOM   1743  H   LYS A 106       9.557   5.228   0.144  1.00 10.57           H
ATOM   1744  HA  LYS A 106       9.405   3.346   2.114  1.00 12.17           H
ATOM   1745 1HB  LYS A 106       7.311   4.574   0.641  1.00 13.65           H
ATOM   1746 2HB  LYS A 106       7.075   3.252   1.488  1.00 13.65           H
ATOM   1747 1HG  LYS A 106       7.565   4.414   3.440  1.00 16.24           H
ATOM   1748 2HG  LYS A 106       7.799   5.738   2.591  1.00 16.24           H
ATOM   1749 1HD  LYS A 106       5.551   5.813   2.034  1.00 21.97           H
ATOM   1750 2HD  LYS A 106       5.297   4.435   2.789  1.00 21.97           H
ATOM   1751 1HE  LYS A 106       5.582   5.397   4.823  1.00 30.57           H
ATOM   1752 2HE  LYS A 106       6.207   6.712   4.185  1.00 30.57           H
ATOM   1753 1HZ  LYS A 106       4.200   7.341   3.371  0.00 38.91           H
ATOM   1754 2HZ  LYS A 106       4.090   7.153   4.917  0.00 38.91           H
ATOM   1755 3HZ  LYS A 106       3.516   6.062   3.956  0.00 38.91           H
ATOM   1756  N   PRO A 107       9.988   1.586   0.450  1.00 13.36           N
ATOM   1757  CA  PRO A 107      10.306   0.608  -0.600  1.00 14.43           C
ATOM   1758  C   PRO A 107       9.069   0.123  -1.368  1.00 13.47           C
ATOM   1759  O   PRO A 107       9.155  -0.083  -2.570  1.00 15.03           O
ATOM   1760  CB  PRO A 107      10.960  -0.552   0.167  1.00 17.52           C
ATOM   1761  CG  PRO A 107      11.355  -0.013   1.475  1.00 18.34           C
ATOM   1762  CD  PRO A 107      10.543   1.203   1.756  1.00 14.19           C
ATOM   1763  HA  PRO A 107      10.953   0.985  -1.231  1.00 14.56           H
ATOM   1764 1HB  PRO A 107      10.318  -1.271   0.276  1.00 16.78           H
ATOM   1765 2HB  PRO A 107      11.739  -0.864  -0.321  1.00 16.78           H
ATOM   1766 1HG  PRO A 107      11.194  -0.685   2.156  1.00 17.47           H
ATOM   1767 2HG  PRO A 107      12.297   0.216   1.451  1.00 17.47           H
ATOM   1768 1HD  PRO A 107       9.827   0.993   2.376  1.00 14.58           H
ATOM   1769 2HD  PRO A 107      11.110   1.911   2.099  1.00 14.58           H
ATOM   1770  N   ASP A 108       7.931  -0.018  -0.705  1.00 13.95           N
ATOM   1771  CA  ASP A 108       6.732  -0.477  -1.400  1.00 16.22           C
ATOM   1772  C   ASP A 108       6.256   0.540  -2.437  1.00 14.59           C
ATOM   1773  O   ASP A 108       5.758   0.151  -3.500  1.00 16.68           O
ATOM   1774  CB  ASP A 108       5.599  -0.798  -0.415  1.00 18.04           C
ATOM   1775  CG  ASP A 108       5.906  -1.991   0.467  1.00 25.00           C
ATOM   1776  OD1 ASP A 108       6.878  -2.722   0.181  1.00 27.42           O
ATOM   1777  OD2 ASP A 108       5.217  -2.271   1.474  1.00 30.61           O
ATOM   1778  H   ASP A 108       7.824   0.141   0.133  1.00 14.25           H
ATOM   1779  HA  ASP A 108       6.948  -1.304  -1.879  1.00 16.04           H
ATOM   1780 1HB  ASP A 108       5.454  -0.030   0.159  1.00 18.79           H
ATOM   1781 2HB  ASP A 108       4.792  -0.995  -0.916  1.00 18.79           H
ATOM   1782  N   ALA A 109       6.407   1.833  -2.143  1.00 14.37           N
ATOM   1783  CA  ALA A 109       6.023   2.871  -3.098  1.00 13.29           C
ATOM   1784  C   ALA A 109       6.999   2.905  -4.266  1.00 12.45           C
ATOM   1785  O   ALA A 109       6.604   3.102  -5.415  1.00 13.85           O
ATOM   1786  CB  ALA A 109       5.964   4.231  -2.429  1.00 13.15           C
ATOM   1787  H   ALA A 109       6.724   2.132  -1.401  1.00 14.24           H
ATOM   1788  HA  ALA A 109       5.132   2.668  -3.452  1.00 13.34           H
ATOM   1789 1HB  ALA A 109       5.316   4.203  -1.721  1.00 13.27           H
ATOM   1790 2HB  ALA A 109       5.710   4.889  -3.081  1.00 13.27           H
ATOM   1791 3HB  ALA A 109       6.831   4.441  -2.072  1.00 13.27           H
ATOM   1792  N   TYR A 110       8.292   2.744  -3.981  1.00 11.46           N
ATOM   1793  CA  TYR A 110       9.279   2.659  -5.044  1.00 11.80           C
ATOM   1794  C   TYR A 110       8.954   1.445  -5.931  1.00 13.38           C
ATOM   1795  O   TYR A 110       8.980   1.548  -7.146  1.00 14.11           O
ATOM   1796  CB  TYR A 110      10.702   2.571  -4.456  1.00 11.18           C
ATOM   1797  CG  TYR A 110      11.351   3.915  -4.190  1.00  9.11           C
ATOM   1798  CD1 TYR A 110      10.659   4.958  -3.618  1.00  9.58           C
ATOM   1799  CD2 TYR A 110      12.664   4.133  -4.533  1.00 10.13           C
ATOM   1800  CE1 TYR A 110      11.266   6.199  -3.412  1.00  8.56           C
ATOM   1801  CE2 TYR A 110      13.279   5.353  -4.328  1.00  9.07           C
ATOM   1802  CZ  TYR A 110      12.577   6.392  -3.773  1.00  7.91           C
ATOM   1803  OH  TYR A 110      13.222   7.607  -3.602  1.00  8.27           O
ATOM   1804  H   TYR A 110       8.616   2.683  -3.187  1.00 11.63           H
ATOM   1805  HA  TYR A 110       9.227   3.466  -5.599  1.00 11.82           H
ATOM   1806 1HB  TYR A 110      10.661   2.091  -3.614  1.00 10.97           H
ATOM   1807 2HB  TYR A 110      11.267   2.088  -5.080  1.00 10.97           H
ATOM   1808  HD1 TYR A 110       9.766   4.842  -3.385  1.00  9.30           H
ATOM   1809  HD2 TYR A 110      13.149   3.443  -4.926  1.00  9.73           H
ATOM   1810  HE1 TYR A 110      10.781   6.896  -3.034  1.00  8.64           H
ATOM   1811  HE2 TYR A 110      14.165   5.474  -4.583  1.00  9.04           H
ATOM   1812  N   ALA A 111       8.647   0.304  -5.320  1.00 13.03           N
ATOM   1813  CA  ALA A 111       8.316  -0.895  -6.077  1.00 15.58           C
ATOM   1814  C   ALA A 111       7.072  -0.700  -6.941  1.00 17.51           C
ATOM   1815  O   ALA A 111       7.028  -1.124  -8.096  1.00 19.03           O
ATOM   1816  CB  ALA A 111       8.101  -2.059  -5.140  1.00 16.87           C
ATOM   1817  H   ALA A 111       8.623   0.200  -4.467  1.00 13.39           H
ATOM   1818  HA  ALA A 111       9.065  -1.116  -6.669  1.00 15.64           H
ATOM   1819 1HB  ALA A 111       8.906  -2.208  -4.639  1.00 16.52           H
ATOM   1820 2HB  ALA A 111       7.886  -2.839  -5.656  1.00 16.52           H
ATOM   1821 3HB  ALA A 111       7.378  -1.850  -4.544  1.00 16.52           H
ATOM   1822  N   ALA A 112       6.059  -0.067  -6.369  1.00 17.18           N
ATOM   1823  CA  ALA A 112       4.812   0.147  -7.096  1.00 17.68           C
ATOM   1824  C   ALA A 112       5.043   1.047  -8.314  1.00 18.13           C
ATOM   1825  O   ALA A 112       4.381   0.898  -9.345  1.00 20.60           O
ATOM   1826  CB  ALA A 112       3.772   0.750  -6.176  1.00 19.39           C
ATOM   1827  H   ALA A 112       6.065   0.247  -5.569  1.00 17.27           H
ATOM   1828  HA  ALA A 112       4.473  -0.715  -7.414  1.00 17.93           H
ATOM   1829 1HB  ALA A 112       3.618   0.150  -5.443  1.00 18.99           H
ATOM   1830 2HB  ALA A 112       2.959   0.882  -6.669  1.00 18.99           H
ATOM   1831 3HB  ALA A 112       4.097   1.592  -5.848  1.00 18.99           H
ATOM   1832  N   ALA A 113       5.990   1.972  -8.199  1.00 17.26           N
ATOM   1833  CA  ALA A 113       6.250   2.917  -9.273  1.00 18.75           C
ATOM   1834  C   ALA A 113       7.193   2.383 -10.344  1.00 18.43           C
ATOM   1835  O   ALA A 113       7.084   2.758 -11.505  1.00 22.39           O
ATOM   1836  CB  ALA A 113       6.819   4.198  -8.701  1.00 17.62           C
ATOM   1837  H   ALA A 113       6.494   2.073  -7.510  1.00 17.76           H
ATOM   1838  HA  ALA A 113       5.401   3.137  -9.710  1.00 18.40           H
ATOM   1839 1HB  ALA A 113       6.190   4.567  -8.077  1.00 17.97           H
ATOM   1840 2HB  ALA A 113       6.972   4.819  -9.417  1.00 17.97           H
ATOM   1841 3HB  ALA A 113       7.646   4.001  -8.255  1.00 17.97           H
ATOM   1842  N   LEU A 114       8.132   1.528  -9.947  1.00 17.95           N
ATOM   1843  CA  LEU A 114       9.278   1.228 -10.784  1.00 19.09           C
ATOM   1844  C   LEU A 114       9.542  -0.257 -11.007  1.00 23.25           C
ATOM   1845  O   LEU A 114      10.362  -0.612 -11.849  1.00 25.16           O
ATOM   1846  CB  LEU A 114      10.528   1.853 -10.183  1.00 17.89           C
ATOM   1847  CG  LEU A 114      10.508   3.372 -10.141  1.00 17.62           C
ATOM   1848  CD1 LEU A 114      11.598   3.838  -9.202  1.00 16.87           C
ATOM   1849  CD2 LEU A 114      10.701   3.958 -11.523  1.00 21.75           C
ATOM   1850  H   LEU A 114       8.124   1.110  -9.196  1.00 18.34           H
ATOM   1851  HA  LEU A 114       9.137   1.635 -11.664  1.00 19.44           H
ATOM   1852 1HB  LEU A 114      10.628   1.534  -9.273  1.00 18.23           H
ATOM   1853 2HB  LEU A 114      11.296   1.583 -10.711  1.00 18.23           H
ATOM   1854  HG  LEU A 114       9.654   3.675  -9.795  1.00 18.25           H
ATOM   1855 1HD1 LEU A 114      11.417   3.502  -8.322  1.00 17.00           H
ATOM   1856 2HD1 LEU A 114      11.611   4.798  -9.191  1.00 17.00           H
ATOM   1857 3HD1 LEU A 114      12.442   3.503  -9.514  1.00 17.00           H
ATOM   1858 1HD2 LEU A 114      11.529   3.636 -11.886  1.00 21.15           H
ATOM   1859 2HD2 LEU A 114      10.723   4.916 -11.455  1.00 21.15           H
ATOM   1860 3HD2 LEU A 114       9.970   3.687 -12.083  1.00 21.15           H
ATOM   1861  N   ALA A 115       8.885  -1.121 -10.242  1.00 26.53           N
ATOM   1862  CA  ALA A 115       9.036  -2.557 -10.447  1.00 31.34           C
ATOM   1863  C   ALA A 115       7.785  -3.106 -11.126  1.00 37.14           C
ATOM   1864  O   ALA A 115       6.719  -3.185 -10.513  1.00 39.26           O
ATOM   1865  CB  ALA A 115       9.294  -3.267  -9.127  1.00 31.56           C
ATOM   1866  OXT ALA A 115       7.820  -3.460 -12.305  1.00 40.34           O
ATOM   1867  H   ALA A 115       8.351  -0.906  -9.604  1.00 26.95           H
ATOM   1868  HA  ALA A 115       9.801  -2.722 -11.037  1.00 31.77           H
ATOM   1869 1HB  ALA A 115      10.078  -2.892  -8.719  1.00 31.74           H
ATOM   1870 2HB  ALA A 115       9.428  -4.202  -9.297  1.00 31.74           H
ATOM   1871 3HB  ALA A 115       8.535  -3.144  -8.553  1.00 31.74           H
TER    1872      ALA A 115 
HETATM 1873  O   HOH     1      17.236  18.064   2.056  1.00  6.61           O
HETATM 1874 1H   HOH     1      16.953  19.003   2.056  0.00  6.62           H
HETATM 1875 2H   HOH     1      18.216  18.065   2.056  0.00  6.62           H
HETATM 1876  O   HOH     2      14.876  16.213  -1.179  1.00  7.10           O
HETATM 1877 1H   HOH     2      14.593  17.151  -1.179  0.00  7.09           H
HETATM 1878 2H   HOH     2      15.856  16.213  -1.179  0.00  7.09           H
HETATM 1879  O   HOH     3      23.658   2.713  -4.072  1.00  7.19           O
HETATM 1880 1H   HOH     3      23.375   3.652  -4.073  0.00  7.22           H
HETATM 1881 2H   HOH     3      24.638   2.714  -4.073  0.00  7.22           H
HETATM 1882  O   HOH     4      25.621  16.284  -1.231  1.00  8.29           O
HETATM 1883 1H   HOH     4      25.340  17.224  -1.231  0.00  8.34           H
HETATM 1884 2H   HOH     4      26.603  16.286  -1.231  0.00  8.34           H
HETATM 1885  O   HOH     5      11.563   9.632  -2.805  1.00  8.30           O
HETATM 1886 1H   HOH     5      11.282  10.566  -2.805  0.00  8.34           H
HETATM 1887 2H   HOH     5      12.545   9.628  -2.805  0.00  8.34           H
HETATM 1888  O   HOH     6      23.369   8.949  -0.926  1.00  8.73           O
HETATM 1889 1H   HOH     6      23.086   9.888  -0.929  0.00  8.75           H
HETATM 1890 2H   HOH     6      24.349   8.950  -0.929  0.00  8.75           H
HETATM 1891  O   HOH     7      14.767  20.231   9.121  1.00  9.43           O
HETATM 1892 1H   HOH     7      14.485  21.168   9.123  0.00  9.43           H
HETATM 1893 2H   HOH     7      15.749  20.230   9.123  0.00  9.43           H
HETATM 1894  O   HOH     8      26.276  15.428   1.387  1.00  9.78           O
HETATM 1895 1H   HOH     8      25.990  16.364   1.387  0.00  9.85           H
HETATM 1896 2H   HOH     8      27.254  15.426   1.387  0.00  9.85           H
HETATM 1897  O   HOH     9       8.705   6.535  -1.286  1.00 10.53           O
HETATM 1898 1H   HOH     9       8.421   7.471  -1.285  0.00 10.53           H
HETATM 1899 2H   HOH     9       9.684   6.533  -1.285  0.00 10.53           H
HETATM 1900  O   HOH    10       5.394   9.927  -1.449  1.00 10.81           O
HETATM 1901 1H   HOH    10       5.111  10.867  -1.449  0.00 10.89           H
HETATM 1902 2H   HOH    10       6.374   9.929  -1.449  0.00 10.89           H
HETATM 1903  O   HOH    11      15.149  29.289   5.724  1.00 11.42           O
HETATM 1904 1H   HOH    11      14.867  30.224   5.726  0.00 11.61           H
HETATM 1905 2H   HOH    11      16.131  29.287   5.726  0.00 11.61           H
HETATM 1906  O   HOH    12      -1.723  25.198   4.976  1.00 11.96           O
HETATM 1907 1H   HOH    12      -2.011  26.131   4.976  0.00 12.01           H
HETATM 1908 2H   HOH    12      -0.748  25.193   4.976  0.00 12.01           H
HETATM 1909  O   HOH    13      23.096  10.688  -2.927  1.00 11.88           O
HETATM 1910 1H   HOH    13      22.815  11.625  -2.927  0.00 12.12           H
HETATM 1911 2H   HOH    13      24.078  10.687  -2.927  0.00 12.12           H
HETATM 1912  O   HOH    14      18.282  26.361  10.747  1.00 11.98           O
HETATM 1913 1H   HOH    14      18.002  27.299  10.747  0.00 12.15           H
HETATM 1914 2H   HOH    14      19.265  26.361  10.747  0.00 12.15           H
HETATM 1915  O   HOH    15      15.713  16.974   5.499  1.00 12.18           O
HETATM 1916 1H   HOH    15      15.428  17.913   5.500  0.00 12.28           H
HETATM 1917 2H   HOH    15      16.692  16.975   5.500  0.00 12.28           H
HETATM 1918  O   HOH    16      14.929  14.155   5.079  1.00 12.18           O
HETATM 1919 1H   HOH    16      14.647  15.088   5.081  0.00 12.33           H
HETATM 1920 2H   HOH    16      15.911  14.150   5.081  0.00 12.33           H
HETATM 1921  O   HOH    17       0.114  29.883   1.331  1.00 12.51           O
HETATM 1922 1H   HOH    17      -0.167  30.818   1.335  0.00 12.55           H
HETATM 1923 2H   HOH    17       1.096  29.879   1.335  0.00 12.55           H
HETATM 1924  O   HOH    18       6.248   7.418  -0.387  1.00 12.61           O
HETATM 1925 1H   HOH    18       5.965   8.357  -0.386  0.00 12.65           H
HETATM 1926 2H   HOH    18       7.228   7.419  -0.386  0.00 12.65           H
HETATM 1927  O   HOH    19       8.760  31.908   5.598  1.00 12.56           O
HETATM 1928 1H   HOH    19       8.477  32.845   5.596  0.00 12.69           H
HETATM 1929 2H   HOH    19       9.741  31.906   5.596  0.00 12.69           H
HETATM 1930  O   HOH    20      26.416  11.045  -6.636  1.00 12.77           O
HETATM 1931 1H   HOH    20      26.126  11.981  -6.636  0.00 12.89           H
HETATM 1932 2H   HOH    20      27.389  11.043  -6.636  0.00 12.89           H
HETATM 1933  O   HOH    21       6.691  31.383  -1.183  1.00 12.85           O
HETATM 1934 1H   HOH    21       6.405  32.321  -1.183  0.00 12.94           H
HETATM 1935 2H   HOH    21       7.668  31.382  -1.183  0.00 12.94           H
HETATM 1936  O   HOH    22      28.310  17.043  -1.278  1.00 13.49           O
HETATM 1937 1H   HOH    22      28.025  17.982  -1.273  0.00 13.48           H
HETATM 1938 2H   HOH    22      29.288  17.044  -1.273  0.00 13.48           H
HETATM 1939  O   HOH    23      11.771   8.381   4.191  1.00 13.31           O
HETATM 1940 1H   HOH    23      11.483   9.317   4.191  0.00 13.55           H
HETATM 1941 2H   HOH    23      12.747   8.379   4.191  0.00 13.55           H
HETATM 1942  O   HOH    24       3.043   9.282  -2.911  1.00 14.29           O
HETATM 1943 1H   HOH    24       2.762  10.218  -2.907  0.00 14.30           H
HETATM 1944 2H   HOH    24       4.025   9.280  -2.907  0.00 14.30           H
HETATM 1945  O   HOH    25      23.155  17.863  -9.045  1.00 14.12           O
HETATM 1946 1H   HOH    25      22.871  18.797  -9.048  0.00 14.35           H
HETATM 1947 2H   HOH    25      24.134  17.859  -9.048  0.00 14.35           H
HETATM 1948  O   HOH    26      28.778  10.299  -5.450  1.00 14.20           O
HETATM 1949 1H   HOH    26      28.496  11.235  -5.448  0.00 14.51           H
HETATM 1950 2H   HOH    26      29.759  10.297  -5.448  0.00 14.51           H
HETATM 1951  O   HOH    27      12.107  23.065 -12.836  1.00 14.65           O
HETATM 1952 1H   HOH    27      11.827  24.005 -12.839  0.00 14.68           H
HETATM 1953 2H   HOH    27      13.090  23.067 -12.839  0.00 14.68           H
HETATM 1954  O   HOH    28      26.951  13.484  -7.867  1.00 14.63           O
HETATM 1955 1H   HOH    28      26.673  14.423  -7.863  0.00 14.76           H
HETATM 1956 2H   HOH    28      27.936  13.485  -7.863  0.00 14.76           H
HETATM 1957  O   HOH    29      29.487  19.494  -0.547  1.00 15.38           O
HETATM 1958 1H   HOH    29      29.203  20.427  -0.547  0.00 15.35           H
HETATM 1959 2H   HOH    29      30.467  19.489  -0.547  0.00 15.35           H
HETATM 1960  O   HOH    30       5.680  25.403  -9.772  1.00 15.33           O
HETATM 1961 1H   HOH    30       5.393  26.341  -9.773  0.00 15.44           H
HETATM 1962 2H   HOH    30       6.656  25.403  -9.773  0.00 15.44           H
HETATM 1963  O   HOH    31       2.376  19.554  -8.656  1.00 15.31           O
HETATM 1964 1H   HOH    31       2.094  20.485  -8.654  0.00 15.53           H
HETATM 1965 2H   HOH    31       3.357  19.547  -8.654  0.00 15.53           H
HETATM 1966  O   HOH    32      17.336  14.247 -19.499  1.00 15.41           O
HETATM 1967 1H   HOH    32      17.049  15.184 -19.494  0.00 15.67           H
HETATM 1968 2H   HOH    32      18.313  14.246 -19.494  0.00 15.67           H
HETATM 1969  O   HOH    33      26.708  16.145  -7.052  1.00 15.73           O
HETATM 1970 1H   HOH    33      26.424  17.085  -7.056  0.00 15.84           H
HETATM 1971 2H   HOH    33      27.687  16.147  -7.056  0.00 15.84           H
HETATM 1972  O   HOH    34      19.160  23.384 -11.029  1.00 15.74           O
HETATM 1973 1H   HOH    34      18.873  24.316 -11.032  0.00 15.88           H
HETATM 1974 2H   HOH    34      20.136  23.378 -11.032  0.00 15.88           H
HETATM 1975  O   HOH    35       3.044   9.955  -5.611  1.00 15.68           O
HETATM 1976 1H   HOH    35       2.761  10.893  -5.613  0.00 15.91           H
HETATM 1977 2H   HOH    35       4.024   9.955  -5.613  0.00 15.91           H
HETATM 1978  O   HOH    36      16.994  19.007   8.492  1.00 15.86           O
HETATM 1979 1H   HOH    36      16.708  19.947   8.489  0.00 15.95           H
HETATM 1980 2H   HOH    36      17.972  19.009   8.489  0.00 15.95           H
HETATM 1981  O   HOH    37       3.860   6.050  -0.140  1.00 15.91           O
HETATM 1982 1H   HOH    37       3.578   6.990  -0.143  0.00 16.10           H
HETATM 1983 2H   HOH    37       4.841   6.052  -0.143  0.00 16.10           H
HETATM 1984  O   HOH    38      26.516   9.079  -8.973  1.00 15.96           O
HETATM 1985 1H   HOH    38      26.232  10.018  -8.972  0.00 16.19           H
HETATM 1986 2H   HOH    38      27.495   9.080  -8.972  0.00 16.19           H
HETATM 1987  O   HOH    39      28.324  17.119  -4.065  1.00 16.26           O
HETATM 1988 1H   HOH    39      28.048  18.058  -4.052  0.00 16.23           H
HETATM 1989 2H   HOH    39      29.311  17.120  -4.052  0.00 16.23           H
HETATM 1990  O   HOH    40      15.272  27.143  17.974  1.00 16.53           O
HETATM 1991 1H   HOH    40      14.985  28.087  17.968  0.00 16.62           H
HETATM 1992 2H   HOH    40      16.248  27.149  17.968  0.00 16.62           H
HETATM 1993  O   HOH    41      21.146  25.308 -10.131  1.00 16.62           O
HETATM 1994 1H   HOH    41      20.863  26.243 -10.135  0.00 16.73           H
HETATM 1995 2H   HOH    41      22.126  25.305 -10.135  0.00 16.73           H
HETATM 1996  O   HOH    42       8.679  22.121 -14.504  1.00 16.67           O
HETATM 1997 1H   HOH    42       8.397  23.061 -14.504  0.00 16.79           H
HETATM 1998 2H   HOH    42       9.660  22.123 -14.504  0.00 16.79           H
HETATM 1999  O   HOH    43       1.197  11.925  -5.978  1.00 16.88           O
HETATM 2000 1H   HOH    43       0.911  12.866  -5.981  0.00 16.87           H
HETATM 2001 2H   HOH    43       2.174  11.928  -5.981  0.00 16.87           H
HETATM 2002  O   HOH    44      29.343  21.150  -2.976  1.00 16.84           O
HETATM 2003 1H   HOH    44      29.059  22.089  -2.985  0.00 16.95           H
HETATM 2004 2H   HOH    44      30.322  21.151  -2.985  0.00 16.95           H
HETATM 2005  O   HOH    45       2.184  28.808  -2.209  1.00 16.98           O
HETATM 2006 1H   HOH    45       1.906  29.750  -2.205  0.00 17.02           H
HETATM 2007 2H   HOH    45       3.169  28.813  -2.205  0.00 17.02           H
HETATM 2008  O   HOH    46      -1.064  22.940  -0.996  1.00 17.09           O
HETATM 2009 1H   HOH    46      -1.349  23.877  -0.985  0.00 17.14           H
HETATM 2010 2H   HOH    46      -0.086  22.939  -0.985  0.00 17.14           H
HETATM 2011  O   HOH    47      29.663  13.930  -7.732  1.00 17.07           O
HETATM 2012 1H   HOH    47      29.378  14.868  -7.735  0.00 17.26           H
HETATM 2013 2H   HOH    47      30.641  13.930  -7.735  0.00 17.26           H
HETATM 2014  O   HOH    48       8.245  31.599   8.232  1.00 17.13           O
HETATM 2015 1H   HOH    48       7.966  32.533   8.233  0.00 17.28           H
HETATM 2016 2H   HOH    48       9.230  31.594   8.233  0.00 17.28           H
HETATM 2017  O   HOH    49      13.278  33.037   7.293  1.00 17.26           O
HETATM 2018 1H   HOH    49      12.991  33.969   7.290  0.00 17.29           H
HETATM 2019 2H   HOH    49      14.255  33.030   7.290  0.00 17.29           H
HETATM 2020  O   HOH    50       2.417  12.382   0.058  1.00 17.37           O
HETATM 2021 1H   HOH    50       2.139  13.322   0.058  0.00 17.40           H
HETATM 2022 2H   HOH    50       3.402  12.384   0.058  0.00 17.40           H
HETATM 2023  O   HOH    51      19.199  15.678 -17.703  1.00 17.27           O
HETATM 2024 1H   HOH    51      18.918  16.618 -17.700  0.00 17.41           H
HETATM 2025 2H   HOH    51      20.181  15.680 -17.700  0.00 17.41           H
HETATM 2026  O   HOH    52      12.658  10.978   4.717  1.00 17.14           O
HETATM 2027 1H   HOH    52      12.373  11.914   4.720  0.00 17.50           H
HETATM 2028 2H   HOH    52      13.637  10.976   4.720  0.00 17.50           H
HETATM 2029  O   HOH    53       6.391  32.655  10.031  1.00 17.76           O
HETATM 2030 1H   HOH    53       6.108  33.597  10.025  0.00 17.70           H
HETATM 2031 2H   HOH    53       7.372  32.658  10.025  0.00 17.70           H
HETATM 2032  O   HOH    54      25.812  17.528  -9.205  1.00 17.74           O
HETATM 2033 1H   HOH    54      25.524  18.461  -9.211  0.00 17.81           H
HETATM 2034 2H   HOH    54      26.787  17.523  -9.211  0.00 17.81           H
HETATM 2035  O   HOH    55       8.381  16.387   9.814  1.00 17.68           O
HETATM 2036 1H   HOH    55       8.105  17.319   9.817  0.00 17.87           H
HETATM 2037 2H   HOH    55       9.369  16.381   9.817  0.00 17.87           H
HETATM 2038  O   HOH    56       4.319   4.679  -6.067  1.00 17.74           O
HETATM 2039 1H   HOH    56       4.035   5.617  -6.063  0.00 17.91           H
HETATM 2040 2H   HOH    56       5.298   4.679  -6.063  0.00 17.91           H
HETATM 2041  O   HOH    57      21.997  10.369   7.703  1.00 17.83           O
HETATM 2042 1H   HOH    57      21.706  11.305   7.706  0.00 18.07           H
HETATM 2043 2H   HOH    57      22.970  10.367   7.706  0.00 18.07           H
HETATM 2044  O   HOH    58       7.653  34.125   4.401  1.00 18.10           O
HETATM 2045 1H   HOH    58       7.369  35.052   4.398  0.00 18.20           H
HETATM 2046 2H   HOH    58       8.632  34.113   4.398  0.00 18.20           H
HETATM 2047  O   HOH    59       7.369   8.328   2.064  1.00 18.13           O
HETATM 2048 1H   HOH    59       7.093   9.264   2.061  0.00 18.29           H
HETATM 2049 2H   HOH    59       8.356   8.326   2.061  0.00 18.29           H
HETATM 2050  O   HOH    60      -3.057  24.512   8.889  1.00 18.27           O
HETATM 2051 1H   HOH    60      -3.341  25.460   8.882  0.00 18.34           H
HETATM 2052 2H   HOH    60      -2.077  24.522   8.882  0.00 18.34           H
HETATM 2053  O   HOH    61      -1.682  26.510   7.290  1.00 18.21           O
HETATM 2054 1H   HOH    61      -1.966  27.452   7.288  0.00 18.40           H
HETATM 2055 2H   HOH    61      -0.703  26.514   7.288  0.00 18.40           H
HETATM 2056  O   HOH    62      13.559  30.407  -7.051  1.00 18.05           O
HETATM 2057 1H   HOH    62      13.279  31.343  -7.049  0.00 18.48           H
HETATM 2058 2H   HOH    62      14.542  30.404  -7.049  0.00 18.48           H
HETATM 2059  O   HOH    63       0.962  16.628   8.067  1.00 18.74           O
HETATM 2060 1H   HOH    63       0.683  17.559   8.059  0.00 18.59           H
HETATM 2061 2H   HOH    63       1.947  16.621   8.059  0.00 18.59           H
HETATM 2062  O   HOH    64      11.152  -3.359  -2.511  1.00 18.37           O
HETATM 2063 1H   HOH    64      10.866  -2.419  -2.520  0.00 18.61           H
HETATM 2064 2H   HOH    64      12.129  -3.357  -2.520  0.00 18.61           H
HETATM 2065  O   HOH    65       0.822  13.896   1.247  1.00 18.59           O
HETATM 2066 1H   HOH    65       0.540  14.834   1.253  0.00 18.84           H
HETATM 2067 2H   HOH    65       1.803  13.896   1.253  0.00 18.84           H
HETATM 2068  O   HOH    66      14.862  10.525   6.502  1.00 18.72           O
HETATM 2069 1H   HOH    66      14.583  11.464   6.498  0.00 18.85           H
HETATM 2070 2H   HOH    66      15.847  10.526   6.498  0.00 18.85           H
HETATM 2071  O   HOH    67      13.282  37.052   0.326  1.00 18.85           O
HETATM 2072 1H   HOH    67      13.003  37.985   0.324  0.00 18.90           H
HETATM 2073 2H   HOH    67      14.266  37.046   0.324  0.00 18.90           H
HETATM 2074  O   HOH    68       5.767  33.777   2.555  1.00 18.88           O
HETATM 2075 1H   HOH    68       5.489  34.712   2.555  0.00 19.02           H
HETATM 2076 2H   HOH    68       6.752  33.773   2.555  0.00 19.02           H
HETATM 2077  O   HOH    69      15.494   6.415   6.509  1.00 18.99           O
HETATM 2078 1H   HOH    69      15.207   7.351   6.506  0.00 19.17           H
HETATM 2079 2H   HOH    69      16.471   6.413   6.506  0.00 19.17           H
HETATM 2080  O   HOH    70      13.929  32.483   2.746  1.00 19.33           O
HETATM 2081 1H   HOH    70      13.645  33.427   2.748  0.00 19.45           H
HETATM 2082 2H   HOH    70      14.908  32.488   2.748  0.00 19.45           H
HETATM 2083  O   HOH    71      18.785  11.927   7.032  1.00 19.98           O
HETATM 2084 1H   HOH    71      18.493  12.863   7.042  0.00 19.89           H
HETATM 2085 2H   HOH    71      19.757  11.925   7.042  0.00 19.89           H
HETATM 2086  O   HOH    72      15.675   8.069 -16.105  1.00 19.60           O
HETATM 2087 1H   HOH    72      15.392   9.015 -16.109  0.00 19.93           H
HETATM 2088 2H   HOH    72      16.655   8.077 -16.109  0.00 19.93           H
HETATM 2089  O   HOH    73       1.079  10.608  -1.727  1.00 20.08           O
HETATM 2090 1H   HOH    73       0.793  11.546  -1.723  0.00 19.95           H
HETATM 2091 2H   HOH    73       2.056  10.608  -1.723  0.00 19.95           H
HETATM 2092  O   HOH    74      13.388  13.653 -20.092  1.00 19.76           O
HETATM 2093 1H   HOH    74      13.111  14.581 -20.094  0.00 20.02           H
HETATM 2094 2H   HOH    74      14.375  13.643 -20.094  0.00 20.02           H
HETATM 2095  O   HOH    75       2.497   6.617  -2.429  1.00 19.95           O
HETATM 2096 1H   HOH    75       2.215   7.557  -2.424  0.00 20.04           H
HETATM 2097 2H   HOH    75       3.478   6.619  -2.424  0.00 20.04           H
HETATM 2098  O   HOH    76       6.147  18.091   8.778  1.00 19.86           O
HETATM 2099 1H   HOH    76       5.865  19.036   8.774  0.00 20.11           H
HETATM 2100 2H   HOH    76       7.129  18.098   8.774  0.00 20.11           H
HETATM 2101  O   HOH    77      13.513  36.064  -3.764  1.00 20.42           O
HETATM 2102 1H   HOH    77      13.234  36.992  -3.774  0.00 20.37           H
HETATM 2103 2H   HOH    77      14.497  36.053  -3.774  0.00 20.37           H
HETATM 2104  O   HOH    78      18.330  16.838   7.423  1.00 20.30           O
HETATM 2105 1H   HOH    78      18.041  17.779   7.431  0.00 20.42           H
HETATM 2106 2H   HOH    78      19.305  16.841   7.431  0.00 20.42           H
HETATM 2107  O   HOH    79      31.441  12.971  -3.813  1.00 20.40           O
HETATM 2108 1H   HOH    79      31.172  13.922  -3.819  0.00 20.43           H
HETATM 2109 2H   HOH    79      32.435  12.984  -3.819  0.00 20.43           H
HETATM 2110  O   HOH    80      20.669  21.439  11.096  1.00 20.50           O
HETATM 2111 1H   HOH    80      20.388  22.379  11.097  0.00 20.59           H
HETATM 2112 2H   HOH    80      21.651  21.441  11.097  0.00 20.59           H
HETATM 2113  O   HOH    81      24.371  15.365   6.009  1.00 20.62           O
HETATM 2114 1H   HOH    81      24.086  16.294   6.031  0.00 20.70           H
HETATM 2115 2H   HOH    81      25.350  15.356   6.031  0.00 20.70           H
HETATM 2116  O   HOH    82       4.449  10.778   0.983  1.00 20.67           O
HETATM 2117 1H   HOH    82       4.170  11.712   0.983  0.00 20.81           H
HETATM 2118 2H   HOH    82       5.433  10.774   0.983  0.00 20.81           H
HETATM 2119  O   HOH    83      26.568   2.498   9.155  1.00 20.75           O
HETATM 2120 1H   HOH    83      26.287   3.434   9.142  0.00 20.82           H
HETATM 2121 2H   HOH    83      27.550   2.496   9.142  0.00 20.82           H
HETATM 2122  O   HOH    84      17.959  12.781 -22.039  1.00 21.16           O
HETATM 2123 1H   HOH    84      17.686  13.721 -22.047  0.00 20.83           H
HETATM 2124 2H   HOH    84      18.950  12.783 -22.047  0.00 20.83           H
HETATM 2125  O   HOH    85      22.918  13.012 -12.336  1.00 20.61           O
HETATM 2126 1H   HOH    85      22.639  13.951 -12.331  0.00 20.91           H
HETATM 2127 2H   HOH    85      23.902  13.013 -12.331  0.00 20.91           H
HETATM 2128  O   HOH    86       8.992   8.174   4.326  1.00 20.92           O
HETATM 2129 1H   HOH    86       8.707   9.114   4.315  0.00 21.09           H
HETATM 2130 2H   HOH    86       9.970   8.176   4.315  0.00 21.09           H
HETATM 2131  O   HOH    87      20.229  18.733  17.621  1.00 21.10           O
HETATM 2132 1H   HOH    87      19.941  19.674  17.623  0.00 21.26           H
HETATM 2133 2H   HOH    87      21.204  18.736  17.623  0.00 21.26           H
HETATM 2134  O   HOH    88      13.934  28.960 -11.135  1.00 21.02           O
HETATM 2135 1H   HOH    88      13.661  29.895 -11.135  0.00 21.31           H
HETATM 2136 2H   HOH    88      14.924  28.958 -11.135  0.00 21.31           H
HETATM 2137  O   HOH    89       9.324  20.649  14.823  1.00 21.46           O
HETATM 2138 1H   HOH    89       9.062  21.577  14.805  0.00 21.41           H
HETATM 2139 2H   HOH    89      10.325  20.639  14.805  0.00 21.41           H
HETATM 2140  O   HOH    90      10.990  33.384   5.718  1.00 21.20           O
HETATM 2141 1H   HOH    90      10.699  34.338   5.699  0.00 21.55           H
HETATM 2142 2H   HOH    90      11.963  33.399   5.699  0.00 21.55           H
HETATM 2143  O   HOH    91      25.117   4.274   7.931  1.00 21.79           O
HETATM 2144 1H   HOH    91      24.833   5.195   7.931  0.00 21.63           H
HETATM 2145 2H   HOH    91      26.096   4.257   7.931  0.00 21.63           H
HETATM 2146  O   HOH    92      18.285  21.675  16.023  1.00 22.23           O
HETATM 2147 1H   HOH    92      18.002  22.617  16.018  0.00 22.21           H
HETATM 2148 2H   HOH    92      19.265  21.679  16.018  0.00 22.21           H
HETATM 2149  O   HOH    93      29.685  19.277  -4.955  1.00 22.25           O
HETATM 2150 1H   HOH    93      29.401  20.219  -4.954  0.00 22.27           H
HETATM 2151 2H   HOH    93      30.664  19.281  -4.954  0.00 22.27           H
HETATM 2152  O   HOH    94      27.990  22.063  -8.905  1.00 22.35           O
HETATM 2153 1H   HOH    94      27.709  23.005  -8.891  0.00 22.33           H
HETATM 2154 2H   HOH    94      28.972  22.067  -8.891  0.00 22.33           H
HETATM 2155  O   HOH    95       7.397   0.486   2.160  1.00 22.42           O
HETATM 2156 1H   HOH    95       7.105   1.413   2.160  0.00 22.44           H
HETATM 2157 2H   HOH    95       8.368   0.475   2.160  0.00 22.44           H
HETATM 2158  O   HOH    96      23.238   7.516 -10.134  1.00 22.71           O
HETATM 2159 1H   HOH    96      22.959   8.448 -10.120  0.00 22.47           H
HETATM 2160 2H   HOH    96      24.222   7.510 -10.120  0.00 22.47           H
HETATM 2161  O   HOH    97      22.539   9.900 -11.029  1.00 22.71           O
HETATM 2162 1H   HOH    97      22.271  10.840 -11.033  0.00 22.48           H
HETATM 2163 2H   HOH    97      23.534   9.902 -11.033  0.00 22.48           H
HETATM 2164  O   HOH    98      27.944  10.219   4.105  1.00 22.64           O
HETATM 2165 1H   HOH    98      27.671  11.158   4.093  0.00 22.49           H
HETATM 2166 2H   HOH    98      28.935  10.220   4.093  0.00 22.49           H
HETATM 2167  O   HOH    99      23.875   5.805  10.743  1.00 22.63           O
HETATM 2168 1H   HOH    99      23.589   6.743  10.737  0.00 22.62           H
HETATM 2169 2H   HOH    99      24.852   5.805  10.737  0.00 22.62           H
HETATM 2170  O   HOH   100      -2.112  22.148  10.089  1.00 22.81           O
HETATM 2171 1H   HOH   100      -2.394  23.095  10.092  0.00 22.75           H
HETATM 2172 2H   HOH   100      -1.130  22.157  10.092  0.00 22.75           H
HETATM 2173  O   HOH   101      11.947  -3.782   0.184  1.00 22.74           O
HETATM 2174 1H   HOH   101      11.662  -2.845   0.185  0.00 22.77           H
HETATM 2175 2H   HOH   101      12.925  -3.783   0.185  0.00 22.77           H
HETATM 2176  O   HOH   102       4.590  -2.372  -3.678  1.00 23.23           O
HETATM 2177 1H   HOH   102       4.295  -1.413  -3.692  0.00 23.38           H
HETATM 2178 2H   HOH   102       5.558  -2.351  -3.692  0.00 23.38           H
HETATM 2179  O   HOH   103      25.305   7.191 -11.816  1.00 23.01           O
HETATM 2180 1H   HOH   103      25.010   8.127 -11.813  0.00 23.40           H
HETATM 2181 2H   HOH   103      26.273   7.189 -11.813  0.00 23.40           H
HETATM 2182  O   HOH   104      11.529  35.131  16.685  1.00 23.53           O
HETATM 2183 1H   HOH   104      11.251  36.073  16.667  0.00 23.45           H
HETATM 2184 2H   HOH   104      12.514  35.134  16.667  0.00 23.45           H
HETATM 2185  O   HOH   105       5.734  28.071 -10.042  1.00 23.31           O
HETATM 2186 1H   HOH   105       5.440  29.005 -10.058  0.00 23.59           H
HETATM 2187 2H   HOH   105       6.703  28.067 -10.058  0.00 23.59           H
HETATM 2188  O   HOH   106       5.332  14.895   7.733  1.00 23.85           O
HETATM 2189 1H   HOH   106       5.037  15.836   7.720  0.00 23.66           H
HETATM 2190 2H   HOH   106       6.301  14.898   7.720  0.00 23.66           H
HETATM 2191  O   HOH   107       1.183  33.645   3.680  1.00 23.67           O
HETATM 2192 1H   HOH   107       0.886  34.578   3.665  0.00 23.71           H
HETATM 2193 2H   HOH   107       2.149  33.639   3.665  0.00 23.71           H
HETATM 2194  O   HOH   108      24.391   9.318   6.095  1.00 23.77           O
HETATM 2195 1H   HOH   108      24.115  10.260   6.089  0.00 23.72           H
HETATM 2196 2H   HOH   108      25.379   9.322   6.089  0.00 23.72           H
HETATM 2197  O   HOH   109      22.557  19.779  16.254  1.00 23.82           O
HETATM 2198 1H   HOH   109      22.279  20.691  16.255  0.00 23.80           H
HETATM 2199 2H   HOH   109      23.542  19.753  16.255  0.00 23.80           H
HETATM 2200  O   HOH   110       4.598  28.489  16.177  1.00 23.78           O
HETATM 2201 1H   HOH   110       4.301  29.420  16.184  0.00 23.92           H
HETATM 2202 2H   HOH   110       5.564  28.483  16.184  0.00 23.92           H
HETATM 2203  O   HOH   111       9.196  10.963   4.493  1.00 23.71           O
HETATM 2204 1H   HOH   111       8.921  11.896   4.490  0.00 23.93           H
HETATM 2205 2H   HOH   111      10.184  10.958   4.490  0.00 23.93           H
HETATM 2206  O   HOH   112      -0.232  32.763   1.578  1.00 24.27           O
HETATM 2207 1H   HOH   112      -0.521  33.695   1.588  0.00 23.97           H
HETATM 2208 2H   HOH   112       0.742  32.756   1.588  0.00 23.97           H
HETATM 2209  O   HOH   113      23.684  25.384 -11.267  1.00 24.03           O
HETATM 2210 1H   HOH   113      23.403  26.310 -11.255  0.00 24.01           H
HETATM 2211 2H   HOH   113      24.666  25.372 -11.255  0.00 24.01           H
HETATM 2212  O   HOH   114      14.333  13.433 -22.728  1.00 24.25           O
HETATM 2213 1H   HOH   114      14.057  14.369 -22.723  0.00 24.05           H
HETATM 2214 2H   HOH   114      15.321  13.431 -22.723  0.00 24.05           H
HETATM 2215  O   HOH   115       6.638  30.148  16.700  1.00 24.33           O
HETATM 2216 1H   HOH   115       6.357  31.079  16.700  0.00 24.46           H
HETATM 2217 2H   HOH   115       7.620  30.140  16.700  0.00 24.46           H
HETATM 2218  O   HOH   116      28.923  14.571   1.494  1.00 24.50           O
HETATM 2219 1H   HOH   116      28.633  15.506   1.487  0.00 24.58           H
HETATM 2220 2H   HOH   116      29.897  14.568   1.487  0.00 24.58           H
HETATM 2221  O   HOH   117      14.330  -1.257 -13.694  1.00 24.37           O
HETATM 2222 1H   HOH   117      14.046  -0.323 -13.695  0.00 24.63           H
HETATM 2223 2H   HOH   117      15.309  -1.261 -13.695  0.00 24.63           H
HETATM 2224  O   HOH   118      15.458   3.163 -16.000  1.00 24.43           O
HETATM 2225 1H   HOH   118      15.160   4.099 -15.987  0.00 24.65           H
HETATM 2226 2H   HOH   118      16.423   3.161 -15.987  0.00 24.65           H
HETATM 2227  O   HOH   119      15.838   6.411   9.360  1.00 24.81           O
HETATM 2228 1H   HOH   119      15.547   7.346   9.365  0.00 24.67           H
HETATM 2229 2H   HOH   119      16.811   6.408   9.365  0.00 24.67           H
HETATM 2230  O   HOH   120       3.343  34.842   3.129  1.00 24.89           O
HETATM 2231 1H   HOH   120       3.080  35.788   3.131  0.00 24.84           H
HETATM 2232 2H   HOH   120       4.343  34.849   3.131  0.00 24.84           H
HETATM 2233  O   HOH   121       5.936  34.026  -0.161  1.00 24.97           O
HETATM 2234 1H   HOH   121       5.647  34.964  -0.163  0.00 24.91           H
HETATM 2235 2H   HOH   121       6.910  34.025  -0.163  0.00 24.91           H
HETATM 2236  O   HOH   122       5.032  17.577  -7.763  1.00 24.96           O
HETATM 2237 1H   HOH   122       4.742  18.525  -7.750  0.00 24.95           H
HETATM 2238 2H   HOH   122       6.005  17.587  -7.750  0.00 24.95           H
HETATM 2239  O   HOH   123       2.057  15.308   5.881  1.00 24.55           O
HETATM 2240 1H   HOH   123       1.801  16.234   5.900  0.00 24.99           H
HETATM 2241 2H   HOH   123       3.064  15.296   5.900  0.00 24.99           H
HETATM 2242  O   HOH   124      11.372  35.420   1.470  1.00 24.86           O
HETATM 2243 1H   HOH   124      11.086  36.361   1.467  0.00 25.06           H
HETATM 2244 2H   HOH   124      12.349  35.422   1.467  0.00 25.06           H
HETATM 2245  O   HOH   125      10.382  12.731 -16.153  1.00 25.41           O
HETATM 2246 1H   HOH   125      10.097  13.650 -16.172  0.00 25.22           H
HETATM 2247 2H   HOH   125      11.360  12.712 -16.172  0.00 25.22           H
HETATM 2248  O   HOH   126      22.603   3.437 -10.964  1.00 25.20           O
HETATM 2249 1H   HOH   126      22.330   4.382 -10.959  0.00 25.29           H
HETATM 2250 2H   HOH   126      23.593   3.444 -10.959  0.00 25.29           H
HETATM 2251  O   HOH   127      25.793  13.110 -10.337  1.00 25.69           O
HETATM 2252 1H   HOH   127      25.524  14.040 -10.338  0.00 25.70           H
HETATM 2253 2H   HOH   127      26.787  13.102 -10.338  0.00 25.70           H
HETATM 2254  O   HOH   128      29.661  19.953  -7.617  1.00 26.24           O
HETATM 2255 1H   HOH   128      29.380  20.903  -7.603  0.00 26.14           H
HETATM 2256 2H   HOH   128      30.643  19.965  -7.603  0.00 26.14           H
HETATM 2257  O   HOH   129      28.579  11.299   1.577  1.00 25.89           O
HETATM 2258 1H   HOH   129      28.285  12.240   1.572  0.00 26.17           H
HETATM 2259 2H   HOH   129      29.549  11.302   1.572  0.00 26.17           H
HETATM 2260  O   HOH   130       2.700  26.872  12.089  1.00 26.19           O
HETATM 2261 1H   HOH   130       2.412  27.825  12.095  0.00 26.30           H
HETATM 2262 2H   HOH   130       3.676  26.887  12.095  0.00 26.30           H
HETATM 2263  O   HOH   131       3.487   3.384   0.458  1.00 26.45           O
HETATM 2264 1H   HOH   131       3.194   4.323   0.452  0.00 26.35           H
HETATM 2265 2H   HOH   131       4.457   3.385   0.452  0.00 26.35           H
HETATM 2266  O   HOH   132      15.425  30.322  -9.506  1.00 26.49           O
HETATM 2267 1H   HOH   132      15.137  31.248  -9.510  0.00 26.44           H
HETATM 2268 2H   HOH   132      16.400  30.309  -9.510  0.00 26.44           H
HETATM 2269  O   HOH   133       2.277  29.292  14.987  1.00 26.51           O
HETATM 2270 1H   HOH   133       1.986  30.201  14.986  0.00 26.49           H
HETATM 2271 2H   HOH   133       3.249  29.264  14.986  0.00 26.49           H
HETATM 2272  O   HOH   134      30.884  22.882  -4.585  1.00 26.90           O
HETATM 2273 1H   HOH   134      30.637  23.806  -4.560  0.00 26.60           H
HETATM 2274 2H   HOH   134      31.900  22.868  -4.560  0.00 26.60           H
HETATM 2275  O   HOH   135      10.664  13.611 -19.107  1.00 27.12           O
HETATM 2276 1H   HOH   135      10.378  14.559 -19.067  0.00 26.71           H
HETATM 2277 2H   HOH   135      11.642  13.621 -19.067  0.00 26.71           H
HETATM 2278  O   HOH   136       0.480  26.201  10.559  1.00 26.61           O
HETATM 2279 1H   HOH   136       0.179  27.129  10.559  0.00 26.87           H
HETATM 2280 2H   HOH   136       1.443  26.191  10.559  0.00 26.87           H
HETATM 2281  O   HOH   137       5.937  30.539  -3.642  1.00 26.90           O
HETATM 2282 1H   HOH   137       5.640  31.473  -3.619  0.00 26.90           H
HETATM 2283 2H   HOH   137       6.903  30.534  -3.619  0.00 26.90           H
HETATM 2284  O   HOH   138      21.334   6.141 -12.583  1.00 27.14           O
HETATM 2285 1H   HOH   138      21.053   7.080 -12.603  0.00 27.24           H
HETATM 2286 2H   HOH   138      22.316   6.142 -12.603  0.00 27.24           H
HETATM 2287  O   HOH   139      13.477  32.591  18.745  1.00 27.35           O
HETATM 2288 1H   HOH   139      13.194  33.530  18.739  0.00 27.26           H
HETATM 2289 2H   HOH   139      14.457  32.591  18.739  0.00 27.26           H
HETATM 2290  O   HOH   140      17.181  31.020  12.086  1.00 27.18           O
HETATM 2291 1H   HOH   140      16.896  31.941  12.077  0.00 27.31           H
HETATM 2292 2H   HOH   140      18.159  31.002  12.077  0.00 27.31           H
HETATM 2293  O   HOH   141      -0.375  31.734   7.563  1.00 27.38           O
HETATM 2294 1H   HOH   141      -0.699  32.636   7.558  0.00 27.32           H
HETATM 2295 2H   HOH   141       0.565  31.697   7.558  0.00 27.32           H
HETATM 2296  O   HOH   142       5.731  24.586 -12.424  1.00 27.28           O
HETATM 2297 1H   HOH   142       5.433  25.515 -12.424  0.00 27.45           H
HETATM 2298 2H   HOH   142       6.696  24.577 -12.424  0.00 27.45           H
HETATM 2299  O   HOH   143       3.473  16.663   9.651  1.00 27.53           O
HETATM 2300 1H   HOH   143       3.181  17.579   9.646  0.00 27.49           H
HETATM 2301 2H   HOH   143       4.445  16.641   9.646  0.00 27.49           H
HETATM 2302  O   HOH   144       3.116   8.031   1.794  1.00 28.31           O
HETATM 2303 1H   HOH   144       2.816   8.963   1.800  0.00 28.47           H
HETATM 2304 2H   HOH   144       4.079   8.025   1.800  0.00 28.47           H
HETATM 2305  O   HOH   145       0.225  12.797  -3.414  1.00 28.96           O
HETATM 2306 1H   HOH   145      -0.054  13.741  -3.424  0.00 28.93           H
HETATM 2307 2H   HOH   145       1.209  12.803  -3.424  0.00 28.93           H
HETATM 2308  O   HOH   146       2.862   2.242  -2.079  1.00 29.10           O
HETATM 2309 1H   HOH   146       2.561   3.199  -2.042  0.00 29.15           H
HETATM 2310 2H   HOH   146       3.824   2.261  -2.042  0.00 29.15           H
HETATM 2311  O   HOH   147      29.293  17.544  -7.451  1.00 29.42           O
HETATM 2312 1H   HOH   147      29.015  18.498  -7.445  0.00 29.28           H
HETATM 2313 2H   HOH   147      30.278  17.560  -7.445  0.00 29.28           H
HETATM 2314  O   HOH   148      21.136  14.035 -20.331  1.00 28.95           O
HETATM 2315 1H   HOH   148      20.861  14.991 -20.328  0.00 29.40           H
HETATM 2316 2H   HOH   148      22.125  14.053 -20.328  0.00 29.40           H
HETATM 2317  O   HOH   149       2.573   4.338  -4.009  1.00 29.67           O
HETATM 2318 1H   HOH   149       2.291   5.274  -4.000  0.00 29.60           H
HETATM 2319 2H   HOH   149       3.554   4.336  -4.000  0.00 29.60           H
HETATM 2320  O   HOH   150       0.748  14.668  -9.604  1.00 29.83           O
HETATM 2321 1H   HOH   150       0.438  15.602  -9.615  0.00 29.87           H
HETATM 2322 2H   HOH   150       1.701  14.664  -9.615  0.00 29.87           H
HETATM 2323  O   HOH   151      12.879   6.503   5.897  1.00 29.35           O
HETATM 2324 1H   HOH   151      12.571   7.457   5.916  0.00 29.88           H
HETATM 2325 2H   HOH   151      13.835   6.519   5.916  0.00 29.88           H
HETATM 2326  O   HOH   152       0.716  23.559  10.785  1.00 29.76           O
HETATM 2327 1H   HOH   152       0.429  24.487  10.806  0.00 29.98           H
HETATM 2328 2H   HOH   152       1.693  23.549  10.806  0.00 29.98           H
HETATM 2329  O   HOH   153      26.748  19.708 -10.824  1.00 29.73           O
HETATM 2330 1H   HOH   153      26.474  20.644 -10.830  0.00 30.06           H
HETATM 2331 2H   HOH   153      27.737  19.706 -10.830  0.00 30.06           H
HETATM 2332  O   HOH   154      16.743  -0.878 -16.190  1.00 30.63           O
HETATM 2333 1H   HOH   154      16.452   0.072 -16.208  0.00 30.28           H
HETATM 2334 2H   HOH   154      17.715  -0.866 -16.208  0.00 30.28           H
HETATM 2335  O   HOH   155      18.762   9.728 -16.237  1.00 30.33           O
HETATM 2336 1H   HOH   155      18.474  10.638 -16.232  0.00 30.39           H
HETATM 2337 2H   HOH   155      19.737   9.700 -16.232  0.00 30.39           H
HETATM 2338  O   HOH   156       6.341  35.540  12.290  1.00 30.86           O
HETATM 2339 1H   HOH   156       6.030  36.485  12.279  0.00 30.49           H
HETATM 2340 2H   HOH   156       7.293  35.546  12.279  0.00 30.49           H
HETATM 2341  O   HOH   157       4.858  16.244 -16.281  1.00 31.33           O
HETATM 2342 1H   HOH   157       4.580  17.201 -16.298  0.00 31.57           H
HETATM 2343 2H   HOH   157       5.844  16.263 -16.298  0.00 31.57           H
HETATM 2344  O   HOH   158       3.411  34.965  -0.817  1.00 32.25           O
HETATM 2345 1H   HOH   158       3.183  35.943  -0.778  0.00 31.75           H
HETATM 2346 2H   HOH   158       4.446  35.004  -0.778  0.00 31.75           H
HETATM 2347  O   HOH   159      21.155  -5.481  -9.756  1.00 32.05           O
HETATM 2348 1H   HOH   159      20.852  -4.544  -9.723  0.00 31.96           H
HETATM 2349 2H   HOH   159      22.115  -5.482  -9.723  0.00 31.96           H
HETATM 2350  O   HOH   160      15.557  -4.837 -12.062  1.00 31.61           O
HETATM 2351 1H   HOH   160      15.255  -3.902 -12.050  0.00 31.97           H
HETATM 2352 2H   HOH   160      16.518  -4.840 -12.050  0.00 31.97           H
HETATM 2353  O   HOH   161      -2.786  33.412   2.560  1.00 31.93           O
HETATM 2354 1H   HOH   161      -3.081  34.364   2.593  0.00 32.11           H
HETATM 2355 2H   HOH   161      -1.818  33.425   2.593  0.00 32.11           H
HETATM 2356  O   HOH   162      17.312   3.946   9.227  1.00 31.96           O
HETATM 2357 1H   HOH   162      17.012   4.881   9.210  0.00 32.25           H
HETATM 2358 2H   HOH   162      18.276   3.943   9.210  0.00 32.25           H
HETATM 2359  O   HOH   163      19.435   0.206 -16.584  1.00 32.79           O
HETATM 2360 1H   HOH   163      19.137   1.129 -16.595  0.00 32.77           H
HETATM 2361 2H   HOH   163      20.400   0.191 -16.595  0.00 32.77           H
HETATM 2362  O   HOH   164       6.865  19.617 -14.515  1.00 32.94           O
HETATM 2363 1H   HOH   164       6.597  20.547 -14.505  0.00 32.79           H
HETATM 2364 2H   HOH   164       7.860  19.609 -14.505  0.00 32.79           H
HETATM 2365  O   HOH   165      16.825  -5.308  -6.212  1.00 33.14           O
HETATM 2366 1H   HOH   165      16.553  -4.354  -6.240  0.00 32.86           H
HETATM 2367 2H   HOH   165      17.816  -5.292  -6.240  0.00 32.86           H
HETATM 2368  O   HOH   166       3.369  30.072  -4.306  1.00 32.52           O
HETATM 2369 1H   HOH   166       3.079  30.989  -4.337  0.00 32.95           H
HETATM 2370 2H   HOH   166       4.342  30.050  -4.337  0.00 32.95           H
HETATM 2371  O   HOH   167       9.334  14.816 -14.887  1.00 33.76           O
HETATM 2372 1H   HOH   167       9.045  15.791 -14.857  0.00 33.09           H
HETATM 2373 2H   HOH   167      10.308  14.853 -14.857  0.00 33.09           H
HETATM 2374  O   HOH   168      16.508  -3.482 -16.558  1.00 33.30           O
HETATM 2375 1H   HOH   168      16.223  -2.516 -16.580  0.00 33.34           H
HETATM 2376 2H   HOH   168      17.486  -3.454 -16.580  0.00 33.34           H
HETATM 2377  O   HOH   169      14.553  -6.346 -14.002  1.00 33.30           O
HETATM 2378 1H   HOH   169      14.297  -5.383 -13.999  0.00 33.39           H
HETATM 2379 2H   HOH   169      15.560  -6.321 -13.999  0.00 33.39           H
HETATM 2380  O   HOH   170       2.756  -1.391  -9.558  1.00 34.37           O
HETATM 2381 1H   HOH   170       2.431  -0.432  -9.552  0.00 33.43           H
HETATM 2382 2H   HOH   170       3.694  -1.370  -9.552  0.00 33.43           H
HETATM 2383  O   HOH   171      19.803  -5.767 -17.354  1.00 33.64           O
HETATM 2384 1H   HOH   171      19.478  -4.848 -17.390  0.00 33.47           H
HETATM 2385 2H   HOH   171      20.741  -5.786 -17.390  0.00 33.47           H
HETATM 2386  O   HOH   172       8.300  -3.536  -1.749  1.00 33.10           O
HETATM 2387 1H   HOH   172       8.026  -2.620  -1.793  0.00 33.64           H
HETATM 2388 2H   HOH   172       9.289  -3.558  -1.793  0.00 33.64           H
HETATM 2389  O   HOH   173      26.599  11.632   6.994  1.00 34.40           O
HETATM 2390 1H   HOH   173      26.255  12.583   7.039  0.00 33.87           H
HETATM 2391 2H   HOH   173      27.517  11.645   7.039  0.00 33.87           H
HETATM 2392  O   HOH   174       5.543  36.112  14.734  1.00 34.25           O
HETATM 2393 1H   HOH   174       5.234  37.061  14.730  0.00 33.98           H
HETATM 2394 2H   HOH   174       6.497  36.122  14.730  0.00 33.98           H
HETATM 2395  O   HOH   175      20.067  12.418 -18.164  1.00 34.15           O
HETATM 2396 1H   HOH   175      19.803  13.334 -18.168  0.00 34.32           H
HETATM 2397 2H   HOH   175      21.066  12.396 -18.168  0.00 34.32           H
HETATM 2398  O   HOH   176      12.843   1.888 -14.352  1.00 33.83           O
HETATM 2399 1H   HOH   176      12.544   2.830 -14.362  0.00 34.46           H
HETATM 2400 2H   HOH   176      13.807   1.892 -14.362  0.00 34.46           H
HETATM 2401  O   HOH   177      -0.572  11.669  -8.113  1.00 34.61           O
HETATM 2402 1H   HOH   177      -0.895  12.623  -8.102  0.00 34.52           H
HETATM 2403 2H   HOH   177       0.368  11.685  -8.102  0.00 34.52           H
HETATM 2404  O   HOH   178      29.573  17.603   2.826  1.00 34.68           O
HETATM 2405 1H   HOH   178      29.287  18.518   2.820  0.00 34.54           H
HETATM 2406 2H   HOH   178      30.551  17.580   2.820  0.00 34.54           H
HETATM 2407  O   HOH   179       3.983  -3.049  -6.345  1.00 35.02           O
HETATM 2408 1H   HOH   179       3.698  -2.112  -6.360  0.00 34.77           H
HETATM 2409 2H   HOH   179       4.961  -3.050  -6.360  0.00 34.77           H
HETATM 2410  O   HOH   180      12.054  -2.138 -12.686  1.00 34.68           O
HETATM 2411 1H   HOH   180      11.784  -1.177 -12.688  0.00 34.79           H
HETATM 2412 2H   HOH   180      13.047  -2.115 -12.688  0.00 34.79           H
HETATM 2413  O   HOH   181      32.207  18.116  -3.781  1.00 34.58           O
HETATM 2414 1H   HOH   181      31.942  19.048  -3.720  0.00 34.80           H
HETATM 2415 2H   HOH   181      33.205  18.110  -3.720  0.00 34.80           H
HETATM 2416  O   HOH   182       6.672  34.767  16.629  1.00 35.21           O
HETATM 2417 1H   HOH   182       6.366  35.713  16.621  0.00 34.87           H
HETATM 2418 2H   HOH   182       7.629  34.774  16.621  0.00 34.87           H
HETATM 2419  O   HOH   183       6.200  35.659   6.146  1.00 35.38           O
HETATM 2420 1H   HOH   183       5.931  36.603   6.167  0.00 35.09           H
HETATM 2421 2H   HOH   183       7.195  35.664   6.167  0.00 35.09           H
HETATM 2422  O   HOH   184      17.899  10.755 -19.316  1.00 34.99           O
HETATM 2423 1H   HOH   184      17.635  11.661 -19.319  0.00 35.12           H
HETATM 2424 2H   HOH   184      18.899  10.723 -19.319  0.00 35.12           H
HETATM 2425  O   HOH   185       0.774  19.314  12.181  1.00 34.93           O
HETATM 2426 1H   HOH   185       0.496  20.234  12.193  0.00 35.12           H
HETATM 2427 2H   HOH   185       1.760  19.296  12.193  0.00 35.12           H
HETATM 2428  O   HOH   186       9.929  36.703  18.059  1.00 35.29           O
HETATM 2429 1H   HOH   186       9.688  37.638  18.127  0.00 35.15           H
HETATM 2430 2H   HOH   186      10.951  36.699  18.127  0.00 35.15           H
HETATM 2431  O   HOH   187      13.063   4.293   4.496  1.00 34.46           O
HETATM 2432 1H   HOH   187      12.787   5.230   4.486  0.00 35.52           H
HETATM 2433 2H   HOH   187      14.051   4.292   4.486  0.00 35.52           H
HETATM 2434  O   HOH   188      11.343  -5.721  -4.170  1.00 36.18           O
HETATM 2435 1H   HOH   188      11.056  -4.824  -4.152  0.00 35.59           H
HETATM 2436 2H   HOH   188      12.319  -5.762  -4.152  0.00 35.59           H
HETATM 2437  O   HOH   189      10.885  18.309 -12.838  1.00 35.66           O
HETATM 2438 1H   HOH   189      10.595  19.318 -12.816  0.00 35.61           H
HETATM 2439 2H   HOH   189      11.858  18.380 -12.816  0.00 35.61           H
HETATM 2440  O   HOH   190      18.415   2.298 -17.985  1.00 35.54           O
HETATM 2441 1H   HOH   190      18.157   3.217 -18.027  0.00 35.63           H
HETATM 2442 2H   HOH   190      19.420   2.279 -18.027  0.00 35.63           H
HETATM 2443  O   HOH   191      -0.198  35.473   4.928  1.00 36.41           O
HETATM 2444 1H   HOH   191      -0.525  36.385   4.908  0.00 35.90           H
HETATM 2445 2H   HOH   191       0.738  35.446   4.908  0.00 35.90           H
HETATM 2446  O   HOH   192       7.713  36.108   0.030  1.00 36.25           O
HETATM 2447 1H   HOH   192       7.361  37.069   0.061  0.00 35.93           H
HETATM 2448 2H   HOH   192       8.624  36.130   0.061  0.00 35.93           H
HETATM 2449  O   HOH   193       6.206  -4.477  -2.833  1.00 36.01           O
HETATM 2450 1H   HOH   193       5.937  -3.549  -2.855  0.00 36.02           H
HETATM 2451 2H   HOH   193       7.200  -4.487  -2.855  0.00 36.02           H
HETATM 2452  O   HOH   194       5.828  15.633 -11.806  1.00 35.87           O
HETATM 2453 1H   HOH   194       5.536  16.585 -11.795  0.00 36.03           H
HETATM 2454 2H   HOH   194       6.799  15.647 -11.795  0.00 36.03           H
HETATM 2455  O   HOH   195      10.511   2.617 -15.363  1.00 36.56           O
HETATM 2456 1H   HOH   195      10.188   3.592 -15.365  0.00 36.22           H
HETATM 2457 2H   HOH   195      11.451   2.654 -15.365  0.00 36.22           H
HETATM 2458  O   HOH   196      24.872  10.779 -10.001  1.00 36.94           O
HETATM 2459 1H   HOH   196      24.563  11.715 -10.007  0.00 36.25           H
HETATM 2460 2H   HOH   196      25.826  10.777 -10.007  0.00 36.25           H
HETATM 2461  O   HOH   197      18.303   9.352   7.765  1.00 36.22           O
HETATM 2462 1H   HOH   197      17.968  10.278   7.777  0.00 36.49           H
HETATM 2463 2H   HOH   197      19.232   9.340   7.777  0.00 36.49           H
HETATM 2464  O   HOH   198       6.998  12.780   4.001  1.00 37.05           O
HETATM 2465 1H   HOH   198       6.700  13.732   4.039  0.00 36.98           H
HETATM 2466 2H   HOH   198       7.963  12.794   4.039  0.00 36.98           H
HETATM 2467  O   HOH   199      10.026  34.551   8.952  1.00 37.03           O
HETATM 2468 1H   HOH   199       9.721  35.480   8.951  0.00 37.22           H
HETATM 2469 2H   HOH   199      10.985  34.541   8.951  0.00 37.22           H
HETATM 2470  O   HOH   200      22.429  10.448 -14.551  1.00 36.79           O
HETATM 2471 1H   HOH   200      22.147  11.364 -14.540  0.00 37.29           H
HETATM 2472 2H   HOH   200      23.410  10.426 -14.540  0.00 37.29           H
HETATM 2473  O   HOH   201       9.796  35.658  20.847  1.00 38.10           O
HETATM 2474 1H   HOH   201       9.518  36.639  20.850  0.00 37.63           H
HETATM 2475 2H   HOH   201      10.781  35.700  20.850  0.00 37.63           H
HETATM 2476  O   HOH   202       5.185  32.698  17.667  1.00 38.14           O
HETATM 2477 1H   HOH   202       4.876  33.601  17.697  0.00 38.16           H
HETATM 2478 2H   HOH   202       6.139  32.662  17.697  0.00 38.16           H
HETATM 2479  O   HOH   203      11.541   8.450 -17.259  1.00 38.15           O
HETATM 2480 1H   HOH   203      11.295   9.356 -17.212  0.00 38.18           H
HETATM 2481 2H   HOH   203      12.557   8.418 -17.212  0.00 38.18           H
HETATM 2482  O   HOH   204       6.563  34.926   8.731  1.00 38.77           O
HETATM 2483 1H   HOH   204       6.266  35.854   8.756  0.00 38.20           H
HETATM 2484 2H   HOH   204       7.530  34.915   8.756  0.00 38.20           H
HETATM 2485  O   HOH   205      -2.629  11.447  -4.732  1.00 39.01           O
HETATM 2486 1H   HOH   205      -2.897  12.371  -4.767  0.00 38.39           H
HETATM 2487 2H   HOH   205      -1.634  11.433  -4.767  0.00 38.39           H
HETATM 2488  O   HOH   206       4.724   1.620   2.429  1.00 38.73           O
HETATM 2489 1H   HOH   206       4.430   2.563   2.480  0.00 38.53           H
HETATM 2490 2H   HOH   206       5.693   1.625   2.480  0.00 38.53           H
HETATM 2491  O   HOH   207       3.800  36.678   4.763  1.00 38.42           O
HETATM 2492 1H   HOH   207       3.506  37.664   4.674  0.00 38.54           H
HETATM 2493 2H   HOH   207       4.769  36.725   4.674  0.00 38.54           H
HETATM 2494  O   HOH   208      13.837   9.759 -20.668  1.00 39.64           O
HETATM 2495 1H   HOH   208      13.437  10.754 -20.739  0.00 39.32           H
HETATM 2496 2H   HOH   208      14.701   9.816 -20.739  0.00 39.32           H
HETATM 2497  O   HOH   209      14.558  32.876  -6.027  1.00 40.52           O
HETATM 2498 1H   HOH   209      14.278  33.721  -6.082  0.00 39.56           H
HETATM 2499 2H   HOH   209      15.541  32.782  -6.082  0.00 39.56           H
HETATM 2500  O   HOH   210       8.899  17.453 -14.329  1.00 39.25           O
HETATM 2501 1H   HOH   210       8.603  18.355 -14.334  0.00 39.57           H
HETATM 2502 2H   HOH   210       9.866  17.417 -14.334  0.00 39.57           H
HETATM 2503  O   HOH   211      33.207  20.642  -5.022  1.00 40.16           O
HETATM 2504 1H   HOH   211      32.927  21.626  -5.045  0.00 40.16           H
HETATM 2505 2H   HOH   211      34.190  20.688  -5.045  0.00 40.16           H
HETATM 2506  O   HOH   212       7.909  25.178 -15.559  1.00 40.21           O
HETATM 2507 1H   HOH   212       7.595  26.165 -15.533  0.00 40.33           H
HETATM 2508 2H   HOH   212       8.858  25.227 -15.533  0.00 40.33           H
HETATM 2509  O   HOH   213      14.287   1.537   6.854  1.00 39.92           O
HETATM 2510 1H   HOH   213      13.999   2.464   6.831  0.00 40.34           H
HETATM 2511 2H   HOH   213      15.263   1.526   6.831  0.00 40.34           H
HETATM 2512  O   HOH   214       8.637  37.613  11.210  1.00 40.69           O
HETATM 2513 1H   HOH   214       8.404  38.553  11.170  0.00 40.38           H
HETATM 2514 2H   HOH   214       9.668  37.614  11.170  0.00 40.38           H
HETATM 2515  O   HOH   215      22.075  14.878 -16.273  1.00 40.28           O
HETATM 2516 1H   HOH   215      21.761  15.815 -16.283  0.00 40.41           H
HETATM 2517 2H   HOH   215      23.024  14.877 -16.283  0.00 40.41           H
HETATM 2518  O   HOH   216       9.872  10.361 -16.908  1.00 40.85           O
HETATM 2519 1H   HOH   216       9.568  11.313 -16.916  0.00 40.68           H
HETATM 2520 2H   HOH   216      10.831  10.375 -16.916  0.00 40.68           H
HETATM 2521  O   HOH   217       8.990  34.291  -6.305  1.00 40.70           O
HETATM 2522 1H   HOH   217       8.664  35.197  -6.292  0.00 40.82           H
HETATM 2523 2H   HOH   217       9.927  34.258  -6.292  0.00 40.82           H
HETATM 2524  O   HOH   218      21.885  15.864 -12.680  1.00 40.71           O
HETATM 2525 1H   HOH   218      21.613  16.844 -12.659  0.00 40.84           H
HETATM 2526 2H   HOH   218      22.876  15.906 -12.659  0.00 40.84           H
HETATM 2527  O   HOH   219       8.061  35.101  -2.992  1.00 40.94           O
HETATM 2528 1H   HOH   219       7.865  36.057  -2.965  0.00 40.89           H
HETATM 2529 2H   HOH   219       9.128  35.118  -2.965  0.00 40.89           H
HETATM 2530  O   HOH   220      22.301   6.148 -15.895  1.00 40.81           O
HETATM 2531 1H   HOH   220      22.079   7.143 -15.931  0.00 40.98           H
HETATM 2532 2H   HOH   220      23.342   6.205 -15.931  0.00 40.98           H
HETATM 2533  CA  IOH   300      -0.223   7.928  -5.970  1.00 42.08           C
HETATM 2534  O   IOH   300      -0.852   8.660  -4.930  1.00 41.86           O
HETATM 2535  CB1 IOH   300      -1.000   8.125  -7.268  1.00 43.10           C
HETATM 2536  CB2 IOH   300      -0.146   6.457  -5.580  1.00 41.90           C
HETATM 2537  H   IOH   300      -1.125   8.272  -4.166  0.00 41.90           H
HETATM 2538  HA  IOH   300       0.799   8.302  -6.117  1.00 41.95           H
HETATM 2539 1HB1 IOH   300      -1.849   8.730  -7.083  1.00 43.00           H
HETATM 2540 2HB1 IOH   300      -0.378   8.599  -7.982  1.00 43.00           H
HETATM 2541 3HB1 IOH   300      -1.312   7.184  -7.642  1.00 43.00           H
HETATM 2542 1HB2 IOH   300      -0.568   6.324  -4.617  1.00 41.45           H
HETATM 2543 2HB2 IOH   300       0.868   6.149  -5.565  1.00 41.45           H
HETATM 2544 3HB2 IOH   300      -0.681   5.873  -6.283  1.00 41.45           H
CONECT  173  185
CONECT  185  173  186  193
CONECT  186  185  187  189  194
CONECT  187  186  188  202
CONECT  188  187
CONECT  189  186  190  195  196
CONECT  190  189  192  197  198
CONECT  191  192  199  200  201
CONECT  192  190  191
CONECT  193  185
CONECT  194  186
CONECT  195  189
CONECT  196  189
CONECT  197  190
CONECT  198  190
CONECT  199  191
CONECT  200  191
CONECT  201  191
CONECT  202  187
CONECT 1328 1346
CONECT 1346 1328 1347 1354
CONECT 1347 1346 1348 1350 1355
CONECT 1348 1347 1349 1363
CONECT 1349 1348
CONECT 1350 1347 1351 1356 1357
CONECT 1351 1350 1353 1358 1359
CONECT 1352 1353 1360 1361 1362
CONECT 1353 1351 1352
CONECT 1354 1346
CONECT 1355 1347
CONECT 1356 1350
CONECT 1357 1350
CONECT 1358 1351
CONECT 1359 1351
CONECT 1360 1352
CONECT 1361 1352
CONECT 1362 1352
CONECT 1363 1348
CONECT 1425 1434
CONECT 1434 1425 1435 1436 1447
CONECT 1435 1434 1437 1439 1448
CONECT 1436 1434 1437 1440 1451
CONECT 1437 1435 1436 1438 1464
CONECT 1438 1437
CONECT 1439 1435 1441 1449 1450
CONECT 1440 1436 1442 1452 1453
CONECT 1441 1439 1444 1454 1455
CONECT 1442 1440 1446 1456 1457
CONECT 1443 1444 1458 1459 1460
CONECT 1444 1441 1443
CONECT 1445 1446 1461 1462 1463
CONECT 1446 1442 1445
CONECT 1447 1434
CONECT 1448 1435
CONECT 1449 1439
CONECT 1450 1439
CONECT 1451 1436
CONECT 1452 1440
CONECT 1453 1440
CONECT 1454 1441
CONECT 1455 1441
CONECT 1456 1442
CONECT 1457 1442
CONECT 1458 1443
CONECT 1459 1443
CONECT 1460 1443
CONECT 1461 1445
CONECT 1462 1445
CONECT 1463 1445
CONECT 1464 1437
CONECT 1873 1874 1875
CONECT 1874 1873
CONECT 1875 1873
CONECT 1876 1877 1878
CONECT 1877 1876
CONECT 1878 1876
CONECT 1879 1880 1881
CONECT 1880 1879
CONECT 1881 1879
CONECT 1882 1883 1884
CONECT 1883 1882
CONECT 1884 1882
CONECT 1885 1886 1887
CONECT 1886 1885
CONECT 1887 1885
CONECT 1888 1889 1890
CONECT 1889 1888
CONECT 1890 1888
CONECT 1891 1892 1893
CONECT 1892 1891
CONECT 1893 1891
CONECT 1894 1895 1896
CONECT 1895 1894
CONECT 1896 1894
CONECT 1897 1898 1899
CONECT 1898 1897
CONECT 1899 1897
CONECT 1900 1901 1902
CONECT 1901 1900
CONECT 1902 1900
CONECT 1903 1904 1905
CONECT 1904 1903
CONECT 1905 1903
CONECT 1906 1907 1908
CONECT 1907 1906
CONECT 1908 1906
CONECT 1909 1910 1911
CONECT 1910 1909
CONECT 1911 1909
CONECT 1912 1913 1914
CONECT 1913 1912
CONECT 1914 1912
CONECT 1915 1916 1917
CONECT 1916 1915
CONECT 1917 1915
CONECT 1918 1919 1920
CONECT 1919 1918
CONECT 1920 1918
CONECT 1921 1922 1923
CONECT 1922 1921
CONECT 1923 1921
CONECT 1924 1925 1926
CONECT 1925 1924
CONECT 1926 1924
CONECT 1927 1928 1929
CONECT 1928 1927
CONECT 1929 1927
CONECT 1930 1931 1932
CONECT 1931 1930
CONECT 1932 1930
CONECT 1933 1934 1935
CONECT 1934 1933
CONECT 1935 1933
CONECT 1936 1937 1938
CONECT 1937 1936
CONECT 1938 1936
CONECT 1939 1940 1941
CONECT 1940 1939
CONECT 1941 1939
CONECT 1942 1943 1944
CONECT 1943 1942
CONECT 1944 1942
CONECT 1945 1946 1947
CONECT 1946 1945
CONECT 1947 1945
CONECT 1948 1949 1950
CONECT 1949 1948
CONECT 1950 1948
CONECT 1951 1952 1953
CONECT 1952 1951
CONECT 1953 1951
CONECT 1954 1955 1956
CONECT 1955 1954
CONECT 1956 1954
CONECT 1957 1958 1959
CONECT 1958 1957
CONECT 1959 1957
CONECT 1960 1961 1962
CONECT 1961 1960
CONECT 1962 1960
CONECT 1963 1964 1965
CONECT 1964 1963
CONECT 1965 1963
CONECT 1966 1967 1968
CONECT 1967 1966
CONECT 1968 1966
CONECT 1969 1970 1971
CONECT 1970 1969
CONECT 1971 1969
CONECT 1972 1973 1974
CONECT 1973 1972
CONECT 1974 1972
CONECT 1975 1976 1977
CONECT 1976 1975
CONECT 1977 1975
CONECT 1978 1979 1980
CONECT 1979 1978
CONECT 1980 1978
CONECT 1981 1982 1983
CONECT 1982 1981
CONECT 1983 1981
CONECT 1984 1985 1986
CONECT 1985 1984
CONECT 1986 1984
CONECT 1987 1988 1989
CONECT 1988 1987
CONECT 1989 1987
CONECT 1990 1991 1992
CONECT 1991 1990
CONECT 1992 1990
CONECT 1993 1994 1995
CONECT 1994 1993
CONECT 1995 1993
CONECT 1996 1997 1998
CONECT 1997 1996
CONECT 1998 1996
CONECT 1999 2000 2001
CONECT 2000 1999
CONECT 2001 1999
CONECT 2002 2003 2004
CONECT 2003 2002
CONECT 2004 2002
CONECT 2005 2006 2007
CONECT 2006 2005
CONECT 2007 2005
CONECT 2008 2009 2010
CONECT 2009 2008
CONECT 2010 2008
CONECT 2011 2012 2013
CONECT 2012 2011
CONECT 2013 2011
CONECT 2014 2015 2016
CONECT 2015 2014
CONECT 2016 2014
CONECT 2017 2018 2019
CONECT 2018 2017
CONECT 2019 2017
CONECT 2020 2021 2022
CONECT 2021 2020
CONECT 2022 2020
CONECT 2023 2024 2025
CONECT 2024 2023
CONECT 2025 2023
CONECT 2026 2027 2028
CONECT 2027 2026
CONECT 2028 2026
CONECT 2029 2030 2031
CONECT 2030 2029
CONECT 2031 2029
CONECT 2032 2033 2034
CONECT 2033 2032
CONECT 2034 2032
CONECT 2035 2036 2037
CONECT 2036 2035
CONECT 2037 2035
CONECT 2038 2039 2040
CONECT 2039 2038
CONECT 2040 2038
CONECT 2041 2042 2043
CONECT 2042 2041
CONECT 2043 2041
CONECT 2044 2045 2046
CONECT 2045 2044
CONECT 2046 2044
CONECT 2047 2048 2049
CONECT 2048 2047
CONECT 2049 2047
CONECT 2050 2051 2052
CONECT 2051 2050
CONECT 2052 2050
CONECT 2053 2054 2055
CONECT 2054 2053
CONECT 2055 2053
CONECT 2056 2057 2058
CONECT 2057 2056
CONECT 2058 2056
CONECT 2059 2060 2061
CONECT 2060 2059
CONECT 2061 2059
CONECT 2062 2063 2064
CONECT 2063 2062
CONECT 2064 2062
CONECT 2065 2066 2067
CONECT 2066 2065
CONECT 2067 2065
CONECT 2068 2069 2070
CONECT 2069 2068
CONECT 2070 2068
CONECT 2071 2072 2073
CONECT 2072 2071
CONECT 2073 2071
CONECT 2074 2075 2076
CONECT 2075 2074
CONECT 2076 2074
CONECT 2077 2078 2079
CONECT 2078 2077
CONECT 2079 2077
CONECT 2080 2081 2082
CONECT 2081 2080
CONECT 2082 2080
CONECT 2083 2084 2085
CONECT 2084 2083
CONECT 2085 2083
CONECT 2086 2087 2088
CONECT 2087 2086
CONECT 2088 2086
CONECT 2089 2090 2091
CONECT 2090 2089
CONECT 2091 2089
CONECT 2092 2093 2094
CONECT 2093 2092
CONECT 2094 2092
CONECT 2095 2096 2097
CONECT 2096 2095
CONECT 2097 2095
CONECT 2098 2099 2100
CONECT 2099 2098
CONECT 2100 2098
CONECT 2101 2102 2103
CONECT 2102 2101
CONECT 2103 2101
CONECT 2104 2105 2106
CONECT 2105 2104
CONECT 2106 2104
CONECT 2107 2108 2109
CONECT 2108 2107
CONECT 2109 2107
CONECT 2110 2111 2112
CONECT 2111 2110
CONECT 2112 2110
CONECT 2113 2114 2115
CONECT 2114 2113
CONECT 2115 2113
CONECT 2116 2117 2118
CONECT 2117 2116
CONECT 2118 2116
CONECT 2119 2120 2121
CONECT 2120 2119
CONECT 2121 2119
CONECT 2122 2123 2124
CONECT 2123 2122
CONECT 2124 2122
CONECT 2125 2126 2127
CONECT 2126 2125
CONECT 2127 2125
CONECT 2128 2129 2130
CONECT 2129 2128
CONECT 2130 2128
CONECT 2131 2132 2133
CONECT 2132 2131
CONECT 2133 2131
CONECT 2134 2135 2136
CONECT 2135 2134
CONECT 2136 2134
CONECT 2137 2138 2139
CONECT 2138 2137
CONECT 2139 2137
CONECT 2140 2141 2142
CONECT 2141 2140
CONECT 2142 2140
CONECT 2143 2144 2145
CONECT 2144 2143
CONECT 2145 2143
CONECT 2146 2147 2148
CONECT 2147 2146
CONECT 2148 2146
CONECT 2149 2150 2151
CONECT 2150 2149
CONECT 2151 2149
CONECT 2152 2153 2154
CONECT 2153 2152
CONECT 2154 2152
CONECT 2155 2156 2157
CONECT 2156 2155
CONECT 2157 2155
CONECT 2158 2159 2160
CONECT 2159 2158
CONECT 2160 2158
CONECT 2161 2162 2163
CONECT 2162 2161
CONECT 2163 2161
CONECT 2164 2165 2166
CONECT 2165 2164
CONECT 2166 2164
CONECT 2167 2168 2169
CONECT 2168 2167
CONECT 2169 2167
CONECT 2170 2171 2172
CONECT 2171 2170
CONECT 2172 2170
CONECT 2173 2174 2175
CONECT 2174 2173
CONECT 2175 2173
CONECT 2176 2177 2178
CONECT 2177 2176
CONECT 2178 2176
CONECT 2179 2180 2181
CONECT 2180 2179
CONECT 2181 2179
CONECT 2182 2183 2184
CONECT 2183 2182
CONECT 2184 2182
CONECT 2185 2186 2187
CONECT 2186 2185
CONECT 2187 2185
CONECT 2188 2189 2190
CONECT 2189 2188
CONECT 2190 2188
CONECT 2191 2192 2193
CONECT 2192 2191
CONECT 2193 2191
CONECT 2194 2195 2196
CONECT 2195 2194
CONECT 2196 2194
CONECT 2197 2198 2199
CONECT 2198 2197
CONECT 2199 2197
CONECT 2200 2201 2202
CONECT 2201 2200
CONECT 2202 2200
CONECT 2203 2204 2205
CONECT 2204 2203
CONECT 2205 2203
CONECT 2206 2207 2208
CONECT 2207 2206
CONECT 2208 2206
CONECT 2209 2210 2211
CONECT 2210 2209
CONECT 2211 2209
CONECT 2212 2213 2214
CONECT 2213 2212
CONECT 2214 2212
CONECT 2215 2216 2217
CONECT 2216 2215
CONECT 2217 2215
CONECT 2218 2219 2220
CONECT 2219 2218
CONECT 2220 2218
CONECT 2221 2222 2223
CONECT 2222 2221
CONECT 2223 2221
CONECT 2224 2225 2226
CONECT 2225 2224
CONECT 2226 2224
CONECT 2227 2228 2229
CONECT 2228 2227
CONECT 2229 2227
CONECT 2230 2231 2232
CONECT 2231 2230
CONECT 2232 2230
CONECT 2233 2234 2235
CONECT 2234 2233
CONECT 2235 2233
CONECT 2236 2237 2238
CONECT 2237 2236
CONECT 2238 2236
CONECT 2239 2240 2241
CONECT 2240 2239
CONECT 2241 2239
CONECT 2242 2243 2244
CONECT 2243 2242
CONECT 2244 2242
CONECT 2245 2246 2247
CONECT 2246 2245
CONECT 2247 2245
CONECT 2248 2249 2250
CONECT 2249 2248
CONECT 2250 2248
CONECT 2251 2252 2253
CONECT 2252 2251
CONECT 2253 2251
CONECT 2254 2255 2256
CONECT 2255 2254
CONECT 2256 2254
CONECT 2257 2258 2259
CONECT 2258 2257
CONECT 2259 2257
CONECT 2260 2261 2262
CONECT 2261 2260
CONECT 2262 2260
CONECT 2263 2264 2265
CONECT 2264 2263
CONECT 2265 2263
CONECT 2266 2267 2268
CONECT 2267 2266
CONECT 2268 2266
CONECT 2269 2270 2271
CONECT 2270 2269
CONECT 2271 2269
CONECT 2272 2273 2274
CONECT 2273 2272
CONECT 2274 2272
CONECT 2275 2276 2277
CONECT 2276 2275
CONECT 2277 2275
CONECT 2278 2279 2280
CONECT 2279 2278
CONECT 2280 2278
CONECT 2281 2282 2283
CONECT 2282 2281
CONECT 2283 2281
CONECT 2284 2285 2286
CONECT 2285 2284
CONECT 2286 2284
CONECT 2287 2288 2289
CONECT 2288 2287
CONECT 2289 2287
CONECT 2290 2291 2292
CONECT 2291 2290
CONECT 2292 2290
CONECT 2293 2294 2295
CONECT 2294 2293
CONECT 2295 2293
CONECT 2296 2297 2298
CONECT 2297 2296
CONECT 2298 2296
CONECT 2299 2300 2301
CONECT 2300 2299
CONECT 2301 2299
CONECT 2302 2303 2304
CONECT 2303 2302
CONECT 2304 2302
CONECT 2305 2306 2307
CONECT 2306 2305
CONECT 2307 2305
CONECT 2308 2309 2310
CONECT 2309 2308
CONECT 2310 2308
CONECT 2311 2312 2313
CONECT 2312 2311
CONECT 2313 2311
CONECT 2314 2315 2316
CONECT 2315 2314
CONECT 2316 2314
CONECT 2317 2318 2319
CONECT 2318 2317
CONECT 2319 2317
CONECT 2320 2321 2322
CONECT 2321 2320
CONECT 2322 2320
CONECT 2323 2324 2325
CONECT 2324 2323
CONECT 2325 2323
CONECT 2326 2327 2328
CONECT 2327 2326
CONECT 2328 2326
CONECT 2329 2330 2331
CONECT 2330 2329
CONECT 2331 2329
CONECT 2332 2333 2334
CONECT 2333 2332
CONECT 2334 2332
CONECT 2335 2336 2337
CONECT 2336 2335
CONECT 2337 2335
CONECT 2338 2339 2340
CONECT 2339 2338
CONECT 2340 2338
CONECT 2341 2342 2343
CONECT 2342 2341
CONECT 2343 2341
CONECT 2344 2345 2346
CONECT 2345 2344
CONECT 2346 2344
CONECT 2347 2348 2349
CONECT 2348 2347
CONECT 2349 2347
CONECT 2350 2351 2352
CONECT 2351 2350
CONECT 2352 2350
CONECT 2353 2354 2355
CONECT 2354 2353
CONECT 2355 2353
CONECT 2356 2357 2358
CONECT 2357 2356
CONECT 2358 2356
CONECT 2359 2360 2361
CONECT 2360 2359
CONECT 2361 2359
CONECT 2362 2363 2364
CONECT 2363 2362
CONECT 2364 2362
CONECT 2365 2366 2367
CONECT 2366 2365
CONECT 2367 2365
CONECT 2368 2369 2370
CONECT 2369 2368
CONECT 2370 2368
CONECT 2371 2372 2373
CONECT 2372 2371
CONECT 2373 2371
CONECT 2374 2375 2376
CONECT 2375 2374
CONECT 2376 2374
CONECT 2377 2378 2379
CONECT 2378 2377
CONECT 2379 2377
CONECT 2380 2381 2382
CONECT 2381 2380
CONECT 2382 2380
CONECT 2383 2384 2385
CONECT 2384 2383
CONECT 2385 2383
CONECT 2386 2387 2388
CONECT 2387 2386
CONECT 2388 2386
CONECT 2389 2390 2391
CONECT 2390 2389
CONECT 2391 2389
CONECT 2392 2393 2394
CONECT 2393 2392
CONECT 2394 2392
CONECT 2395 2396 2397
CONECT 2396 2395
CONECT 2397 2395
CONECT 2398 2399 2400
CONECT 2399 2398
CONECT 2400 2398
CONECT 2401 2402 2403
CONECT 2402 2401
CONECT 2403 2401
CONECT 2404 2405 2406
CONECT 2405 2404
CONECT 2406 2404
CONECT 2407 2408 2409
CONECT 2408 2407
CONECT 2409 2407
CONECT 2410 2411 2412
CONECT 2411 2410
CONECT 2412 2410
CONECT 2413 2414 2415
CONECT 2414 2413
CONECT 2415 2413
CONECT 2416 2417 2418
CONECT 2417 2416
CONECT 2418 2416
CONECT 2419 2420 2421
CONECT 2420 2419
CONECT 2421 2419
CONECT 2422 2423 2424
CONECT 2423 2422
CONECT 2424 2422
CONECT 2425 2426 2427
CONECT 2426 2425
CONECT 2427 2425
CONECT 2428 2429 2430
CONECT 2429 2428
CONECT 2430 2428
CONECT 2431 2432 2433
CONECT 2432 2431
CONECT 2433 2431
CONECT 2434 2435 2436
CONECT 2435 2434
CONECT 2436 2434
CONECT 2437 2438 2439
CONECT 2438 2437
CONECT 2439 2437
CONECT 2440 2441 2442
CONECT 2441 2440
CONECT 2442 2440
CONECT 2443 2444 2445
CONECT 2444 2443
CONECT 2445 2443
CONECT 2446 2447 2448
CONECT 2447 2446
CONECT 2448 2446
CONECT 2449 2450 2451
CONECT 2450 2449
CONECT 2451 2449
CONECT 2452 2453 2454
CONECT 2453 2452
CONECT 2454 2452
CONECT 2455 2456 2457
CONECT 2456 2455
CONECT 2457 2455
CONECT 2458 2459 2460
CONECT 2459 2458
CONECT 2460 2458
CONECT 2461 2462 2463
CONECT 2462 2461
CONECT 2463 2461
CONECT 2464 2465 2466
CONECT 2465 2464
CONECT 2466 2464
CONECT 2467 2468 2469
CONECT 2468 2467
CONECT 2469 2467
CONECT 2470 2471 2472
CONECT 2471 2470
CONECT 2472 2470
CONECT 2473 2474 2475
CONECT 2474 2473
CONECT 2475 2473
CONECT 2476 2477 2478
CONECT 2477 2476
CONECT 2478 2476
CONECT 2479 2480 2481
CONECT 2480 2479
CONECT 2481 2479
CONECT 2482 2483 2484
CONECT 2483 2482
CONECT 2484 2482
CONECT 2485 2486 2487
CONECT 2486 2485
CONECT 2487 2485
CONECT 2488 2489 2490
CONECT 2489 2488
CONECT 2490 2488
CONECT 2491 2492 2493
CONECT 2492 2491
CONECT 2493 2491
CONECT 2494 2495 2496
CONECT 2495 2494
CONECT 2496 2494
CONECT 2497 2498 2499
CONECT 2498 2497
CONECT 2499 2497
CONECT 2500 2501 2502
CONECT 2501 2500
CONECT 2502 2500
CONECT 2503 2504 2505
CONECT 2504 2503
CONECT 2505 2503
CONECT 2506 2507 2508
CONECT 2507 2506
CONECT 2508 2506
CONECT 2509 2510 2511
CONECT 2510 2509
CONECT 2511 2509
CONECT 2512 2513 2514
CONECT 2513 2512
CONECT 2514 2512
CONECT 2515 2516 2517
CONECT 2516 2515
CONECT 2517 2515
CONECT 2518 2519 2520
CONECT 2519 2518
CONECT 2520 2518
CONECT 2521 2522 2523
CONECT 2522 2521
CONECT 2523 2521
CONECT 2524 2525 2526
CONECT 2525 2524
CONECT 2526 2524
CONECT 2527 2528 2529
CONECT 2528 2527
CONECT 2529 2527
CONECT 2530 2531 2532
CONECT 2531 2530
CONECT 2532 2530
CONECT 2533 2534 2535 2536 2538
CONECT 2534 2533 2537
CONECT 2535 2533 2539 2540 2541
CONECT 2536 2533 2542 2543 2544
CONECT 2537 2534
CONECT 2538 2533
CONECT 2539 2535
CONECT 2540 2535
CONECT 2541 2535
CONECT 2542 2536
CONECT 2543 2536
CONECT 2544 2536
END
