# Supplementary material for: Identification of new, well-populated amino-acid sidechain rotamers involving hydroxyl-hydrogen atoms and sulfhydryl-hydrogen atoms
Source: BMC Struct Biol. 2008 Oct 7;8:41. doi: 10.1186/1472-6807-8-41 (PMC2569941; doi:10.1186/1472-6807-8-41)
Supplement: Additional file 1 — Manually-fitted hydrogen atoms in high resolution structures. In these high-resolution X-ray structures, the hydroxyl hydrogen atoms were removed if there is no corresponding electron density but if there is sufficient electron density due to hydrogen-bonding, the hydrogen atom position were fitted manually. [file 1472-6807-8-41-S1.zip › pdb/1tt8.pdb]

ATOM      1  N   SER A   1     -14.082   8.190   1.304  1.00 18.08           N
ATOM      2  CA  SER A   1     -14.537   6.850   1.714  1.00 11.92           C
ATOM      3  C   SER A   1     -14.465   6.833   3.203  1.00 10.78           C
ATOM      4  O   SER A   1     -15.239   7.630   3.779  1.00 13.54           O
ATOM      5  CB  SER A   1     -13.787   5.804   1.001  1.00 16.05           C
ATOM      6  OG  SER A   1     -12.406   5.725   1.394  1.00 12.29           O
ATOM      7 1H   SER A   1     -14.091   8.248   0.416  1.00 27.11           H
ATOM      8 2H   SER A   1     -13.254   8.325   1.601  1.00 27.11           H
ATOM      9 3H   SER A   1     -14.624   8.806   1.648  1.00 27.11           H
ATOM     10  HA  SER A   1     -15.480   6.766   1.460  1.00 14.30           H
ATOM     11 1HB  SER A   1     -14.210   4.947   1.164  1.00 19.26           H
ATOM     12 2HB  SER A   1     -13.832   5.979   0.047  1.00 19.26           H
ATOM     13  N   HIS A   2     -13.620   6.080   3.806  1.00 10.04           N
ATOM     14  CA  HIS A   2     -13.507   6.086   5.256  1.00 10.20           C
ATOM     15  C   HIS A   2     -12.407   7.060   5.633  1.00  9.83           C
ATOM     16  O   HIS A   2     -11.424   7.177   4.865  1.00  9.33           O
ATOM     17  CB  HIS A   2     -13.215   4.665   5.688  1.00  9.06           C
ATOM     18  CG  HIS A   2     -13.067   4.424   7.133  1.00  9.48           C
ATOM     19  CD2 HIS A   2     -11.977   4.649   7.814  1.00  8.59           C
ATOM     20  ND1 HIS A   2     -13.927   3.965   8.060  1.00 11.17           N
ATOM     21  CE1 HIS A   2     -13.315   3.945   9.228  1.00  9.14           C
ATOM     22  NE2 HIS A   2     -12.084   4.406   9.150  1.00 11.96           N
ATOM     23  H   HIS A   2     -13.111   5.562   3.344  1.00 12.05           H
ATOM     24  HA  HIS A   2     -14.354   6.380   5.650  1.00 12.24           H
ATOM     25 1HB  HIS A   2     -13.930   4.098   5.360  1.00 10.87           H
ATOM     26 2HB  HIS A   2     -12.397   4.379   5.250  1.00 10.87           H
ATOM     27  HD1 HIS A   2     -14.739   3.725   7.915  1.00 13.41           H
ATOM     28  HD2 HIS A   2     -11.191   4.951   7.419  1.00 10.31           H
ATOM     29  HE1 HIS A   2     -13.708   3.640  10.014  1.00 10.97           H
ATOM     30  N   PRO A   3     -12.491   7.731   6.757  1.00 10.29           N
ATOM     31  CA  PRO A   3     -11.490   8.740   7.102  1.00 10.27           C
ATOM     32  C   PRO A   3     -10.066   8.207   7.167  1.00  9.12           C
ATOM     33  O   PRO A   3      -9.149   8.941   6.936  1.00 10.71           O
ATOM     34  CB  PRO A   3     -11.941   9.238   8.484  1.00 11.88           C
ATOM     35  CG  PRO A   3     -13.420   9.067   8.402  1.00 12.47           C
ATOM     36  CD  PRO A   3     -13.575   7.721   7.753  1.00 11.02           C
ATOM     37  HA  PRO A   3     -11.534   9.477   6.458  1.00 12.32           H
ATOM     38 1HB  PRO A   3     -11.562   8.700   9.196  1.00 14.25           H
ATOM     39 2HB  PRO A   3     -11.699  10.167   8.621  1.00 14.25           H
ATOM     40 1HG  PRO A   3     -13.822   9.079   9.284  1.00 14.97           H
ATOM     41 2HG  PRO A   3     -13.822   9.764   7.860  1.00 14.97           H
ATOM     42 1HD  PRO A   3     -13.457   7.004   8.396  1.00 13.22           H
ATOM     43 2HD  PRO A   3     -14.443   7.631   7.330  1.00 13.22           H
ATOM     44  N   ALA A   4      -9.879   6.996   7.497  1.00  8.94           N
ATOM     45  CA  ALA A   4      -8.560   6.347   7.492  1.00  8.37           C
ATOM     46  C   ALA A   4      -7.966   6.322   6.087  1.00  7.57           C
ATOM     47  O   ALA A   4      -6.784   6.512   5.925  1.00  7.67           O
ATOM     48  CB  ALA A   4      -8.578   4.941   8.078  1.00  8.92           C
ATOM     49  H   ALA A   4     -10.561   6.530   7.736  1.00 10.73           H
ATOM     50  HA  ALA A   4      -7.966   6.889   8.051  1.00 10.04           H
ATOM     51 1HB  ALA A   4      -8.940   4.970   8.966  1.00 13.38           H
ATOM     52 2HB  ALA A   4      -7.683   4.595   8.107  1.00 13.38           H
ATOM     53 3HB  ALA A   4      -9.124   4.373   7.529  1.00 13.38           H
ATOM     54  N   LEU A   5      -8.803   6.075   5.064  1.00  7.46           N
ATOM     55  CA  LEU A   5      -8.337   6.113   3.685  1.00  7.24           C
ATOM     56  C   LEU A   5      -8.042   7.565   3.231  1.00  8.27           C
ATOM     57  O   LEU A   5      -7.093   7.814   2.523  1.00  8.37           O
ATOM     58  CB  LEU A   5      -9.317   5.458   2.746  1.00  7.65           C
ATOM     59  CG  LEU A   5      -9.264   3.956   2.656  1.00  7.34           C
ATOM     60  CD1 LEU A   5      -7.931   3.514   2.096  1.00  8.49           C
ATOM     61  CD2 LEU A   5      -9.554   3.245   3.968  1.00  7.69           C
ATOM     62  H   LEU A   5      -9.627   5.892   5.226  1.00  8.95           H
ATOM     63  HA  LEU A   5      -7.497   5.609   3.640  1.00  8.69           H
ATOM     64 1HB  LEU A   5     -10.213   5.712   3.018  1.00  9.18           H
ATOM     65 2HB  LEU A   5      -9.172   5.819   1.857  1.00  9.18           H
ATOM     66  HG  LEU A   5      -9.953   3.679   2.017  1.00  8.81           H
ATOM     67 1HD1 LEU A   5      -7.761   3.974   1.271  1.00 12.74           H
ATOM     68 2HD1 LEU A   5      -7.949   2.567   1.937  1.00 12.74           H
ATOM     69 3HD1 LEU A   5      -7.236   3.719   2.726  1.00 12.74           H
ATOM     70 1HD2 LEU A   5     -10.389   3.559   4.324  1.00 11.53           H
ATOM     71 2HD2 LEU A   5      -8.850   3.429   4.594  1.00 11.53           H
ATOM     72 3HD2 LEU A   5      -9.606   2.299   3.815  1.00 11.53           H
ATOM     73  N   THR A   6      -8.872   8.481   3.676  1.00  8.89           N
ATOM     74  CA  THR A   6      -8.619   9.896   3.361  1.00 10.43           C
ATOM     75  C   THR A   6      -7.277  10.361   3.921  1.00 10.02           C
ATOM     76  O   THR A   6      -6.469  11.004   3.275  1.00 12.00           O
ATOM     77  CB  THR A   6      -9.722  10.781   3.949  1.00 12.78           C
ATOM     78  CG2 THR A   6      -9.585  12.265   3.615  1.00 14.93           C
ATOM     79  OG1 THR A   6     -10.945  10.316   3.345  1.00 12.78           O
ATOM     80  H   THR A   6      -9.555   8.257   4.147  1.00 10.66           H
ATOM     81  HA  THR A   6      -8.611  10.007   2.388  1.00 12.51           H
ATOM     82  HB  THR A   6      -9.764  10.661   4.921  1.00 15.34           H
ATOM     83 1HG2 THR A   6     -10.317  12.750   4.004  1.00 22.40           H
ATOM     84 2HG2 THR A   6      -9.596  12.381   2.662  1.00 22.40           H
ATOM     85 3HG2 THR A   6      -8.757  12.598   3.969  1.00 22.40           H
ATOM     86  N   GLN A   7      -7.064   9.928   5.148  1.00  9.79           N
ATOM     87  CA  GLN A   7      -5.796  10.243   5.801  1.00 10.22           C
ATOM     88  C   GLN A   7      -4.636   9.620   5.076  1.00  9.21           C
ATOM     89  O   GLN A   7      -3.633  10.255   4.781  1.00 10.14           O
ATOM     90  CB  GLN A   7      -5.882   9.773   7.248  1.00  9.86           C
ATOM     91  CG  GLN A   7      -4.660  10.079   8.059  1.00 10.79           C
ATOM     92  CD  GLN A   7      -4.797   9.695   9.499  1.00 12.17           C
ATOM     93  NE2 GLN A   7      -3.944  10.241  10.337  1.00 18.93           N
ATOM     94  OE1 GLN A   7      -5.657   8.885   9.866  1.00 17.24           O
ATOM     95  H   GLN A   7      -7.663   9.466   5.558  1.00 11.74           H
ATOM     96  HA  GLN A   7      -5.678  11.216   5.797  1.00 12.27           H
ATOM     97 1HB  GLN A   7      -6.649  10.194   7.668  1.00 11.83           H
ATOM     98 2HB  GLN A   7      -6.031   8.815   7.257  1.00 11.83           H
ATOM     99 1HG  GLN A   7      -3.903   9.607   7.677  1.00 12.95           H
ATOM    100 2HG  GLN A   7      -4.475  11.030   8.003  1.00 12.95           H
ATOM    101 1HE2 GLN A   7      -3.973  10.038  11.173  1.00 22.72           H
ATOM    102 2HE2 GLN A   7      -3.358  10.800  10.051  1.00 22.72           H
ATOM    103  N   LEU A   8      -4.792   8.288   4.796  1.00  7.58           N
ATOM    104  CA  LEU A   8      -3.792   7.571   4.058  1.00  7.47           C
ATOM    105  C   LEU A   8      -3.389   8.318   2.788  1.00  7.67           C
ATOM    106  O   LEU A   8      -2.240   8.400   2.397  1.00  9.62           O
ATOM    107  CB  LEU A   8      -4.340   6.176   3.741  1.00  6.41           C
ATOM    108  CG  LEU A   8      -3.554   5.263   2.818  1.00  6.35           C
ATOM    109  CD1 LEU A   8      -3.903   3.821   3.095  1.00  7.22           C
ATOM    110  CD2 LEU A   8      -3.866   5.520   1.334  1.00  7.91           C
ATOM    111  H   LEU A   8      -5.497   7.877   5.067  1.00  9.09           H
ATOM    112  HA  LEU A   8      -2.999   7.471   4.625  1.00  8.96           H
ATOM    113 1HB  LEU A   8      -4.456   5.710   4.584  1.00  7.70           H
ATOM    114 2HB  LEU A   8      -5.223   6.290   3.357  1.00  7.70           H
ATOM    115  HG  LEU A   8      -2.596   5.398   2.973  1.00  7.62           H
ATOM    116 1HD1 LEU A   8      -3.420   3.253   2.491  1.00 10.83           H
ATOM    117 2HD1 LEU A   8      -4.846   3.690   2.971  1.00 10.83           H
ATOM    118 3HD1 LEU A   8      -3.666   3.602   3.999  1.00 10.83           H
ATOM    119 1HD2 LEU A   8      -3.644   6.428   1.113  1.00 11.86           H
ATOM    120 2HD2 LEU A   8      -4.800   5.371   1.173  1.00 11.86           H
ATOM    121 3HD2 LEU A   8      -3.348   4.922   0.790  1.00 11.86           H
ATOM    122  N   ARG A   9      -4.386   8.771   2.024  1.00  8.79           N
ATOM    123  CA  ARG A   9      -4.104   9.324   0.690  1.00 10.90           C
ATOM    124  C   ARG A   9      -3.366  10.596   0.740  1.00 14.17           C
ATOM    125  O   ARG A   9      -2.658  10.947  -0.201  1.00 17.07           O
ATOM    126  CB  ARG A   9      -5.423   9.547  -0.015  1.00 10.46           C
ATOM    127  CG  ARG A   9      -5.940   8.204  -0.492  1.00  9.32           C
ATOM    128  CD  ARG A   9      -7.300   8.344  -1.141  1.00  8.27           C
ATOM    129  NE  ARG A   9      -7.137   8.993  -2.431  1.00  8.55           N
ATOM    130  CZ  ARG A   9      -8.166   9.394  -3.167  1.00  9.03           C
ATOM    131  NH1 ARG A   9      -9.377   9.242  -2.708  1.00 10.23           N
ATOM    132  NH2 ARG A   9      -7.914   9.954  -4.297  1.00 10.54           N
ATOM    133  H   ARG A   9      -5.196   8.739   2.312  1.00 10.55           H
ATOM    134  HA  ARG A   9      -3.578   8.672   0.182  1.00 13.08           H
ATOM    135 1HB  ARG A   9      -6.061   9.952   0.593  1.00 12.56           H
ATOM    136 2HB  ARG A   9      -5.299  10.142  -0.771  1.00 12.56           H
ATOM    137 1HG  ARG A   9      -5.316   7.826  -1.131  1.00 11.18           H
ATOM    138 2HG  ARG A   9      -6.004   7.596   0.261  1.00 11.18           H
ATOM    139 1HD  ARG A   9      -7.702   7.469  -1.259  1.00  9.92           H
ATOM    140 2HD  ARG A   9      -7.883   8.874  -0.575  1.00  9.92           H
ATOM    141  HE  ARG A   9      -6.341   9.123  -2.730  1.00 10.26           H
ATOM    142 1HH1 ARG A   9     -10.049   9.523  -3.166  1.00 12.27           H
ATOM    143 2HH1 ARG A   9      -9.504   8.862  -1.947  1.00 12.27           H
ATOM    144 1HH2 ARG A   9      -8.559  10.248  -4.785  1.00 12.65           H
ATOM    145 2HH2 ARG A   9      -7.101  10.036  -4.565  1.00 12.65           H
ATOM    146  N   ALA A  10      -3.578  11.343   1.843  1.00 13.34           N
ATOM    147  CA  ALA A  10      -3.023  12.688   1.981  1.00 15.52           C
ATOM    148  C   ALA A  10      -1.701  12.774   2.736  1.00 13.54           C
ATOM    149  O   ALA A  10      -1.151  13.884   2.879  1.00 14.64           O
ATOM    150  CB  ALA A  10      -3.991  13.509   2.781  1.00 18.23           C
ATOM    151  H   ALA A  10      -4.053  11.019   2.483  1.00 16.01           H
ATOM    152  HA  ALA A  10      -2.916  13.087   1.092  1.00 18.62           H
ATOM    153 1HB  ALA A  10      -4.841  13.524   2.337  1.00 27.35           H
ATOM    154 2HB  ALA A  10      -3.657  14.405   2.865  1.00 27.35           H
ATOM    155 3HB  ALA A  10      -4.092  13.123   3.654  1.00 27.35           H
ATOM    156  N   LEU A  11      -1.219  11.650   3.247  1.00 12.00           N
ATOM    157  CA  LEU A  11       0.106  11.641   3.817  1.00  9.13           C
ATOM    158  C   LEU A  11       1.055  12.214   2.794  1.00  8.55           C
ATOM    159  O   LEU A  11       0.934  12.036   1.607  1.00 11.89           O
ATOM    160  CB  LEU A  11       0.578  10.258   4.216  1.00  9.73           C
ATOM    161  CG  LEU A  11       0.480   9.903   5.673  1.00 10.77           C
ATOM    162  CD1 LEU A  11      -0.923   9.934   6.233  1.00 12.24           C
ATOM    163  CD2 LEU A  11       1.019   8.520   5.954  1.00 10.76           C
ATOM    164  H   LEU A  11      -1.692  10.932   3.238  1.00 14.40           H
ATOM    165  HA  LEU A  11       0.112  12.217   4.610  1.00 10.96           H
ATOM    166 1HB  LEU A  11       0.065   9.607   3.712  1.00 11.68           H
ATOM    167 2HB  LEU A  11       1.505  10.166   3.946  1.00 11.68           H
ATOM    168  HG  LEU A  11       1.021  10.546   6.177  1.00 12.92           H
ATOM    169 1HD1 LEU A  11      -0.899   9.713   7.167  1.00 18.36           H
ATOM    170 2HD1 LEU A  11      -1.468   9.297   5.766  1.00 18.36           H
ATOM    171 3HD1 LEU A  11      -1.292  10.814   6.122  1.00 18.36           H
ATOM    172 1HD2 LEU A  11       1.909   8.445   5.602  1.00 16.14           H
ATOM    173 2HD2 LEU A  11       0.453   7.865   5.537  1.00 16.14           H
ATOM    174 3HD2 LEU A  11       1.036   8.370   6.902  1.00 16.14           H
ATOM    175  N   ARG A  12       2.039  12.875   3.332  1.00  8.47           N
ATOM    176  CA  ARG A  12       3.082  13.412   2.470  1.00 10.33           C
ATOM    177  C   ARG A  12       4.196  12.376   2.425  1.00  9.95           C
ATOM    178  O   ARG A  12       5.046  12.276   3.272  1.00 12.82           O
ATOM    179  CB  ARG A  12       3.551  14.787   2.952  1.00 14.36           C
ATOM    180  CG  ARG A  12       2.446  15.821   3.061  1.00 15.98           C
ATOM    181  CD  ARG A  12       1.309  15.764   2.033  1.00 18.78           C
ATOM    182  NE  ARG A  12       1.778  16.099   0.685  1.00 16.64           N
ATOM    183  CZ  ARG A  12       1.164  15.924  -0.474  1.00 21.58           C
ATOM    184  NH1 ARG A  12      -0.057  15.381  -0.536  1.00 37.29           N
ATOM    185  NH2 ARG A  12       1.772  16.296  -1.594  1.00 22.92           N
ATOM    186  H   ARG A  12       2.072  12.992   4.184  1.00 10.16           H
ATOM    187  HA  ARG A  12       2.715  13.510   1.566  1.00 12.39           H
ATOM    188 1HB  ARG A  12       3.969  14.685   3.822  1.00 17.23           H
ATOM    189 2HB  ARG A  12       4.227  15.117   2.339  1.00 17.23           H
ATOM    190 1HG  ARG A  12       2.052  15.744   3.945  1.00 19.17           H
ATOM    191 2HG  ARG A  12       2.854  16.700   3.005  1.00 19.17           H
ATOM    192 1HD  ARG A  12       0.929  14.871   2.027  1.00 22.53           H
ATOM    193 2HD  ARG A  12       0.611  16.384   2.293  1.00 22.53           H
ATOM    194  HE  ARG A  12       2.557  16.459   0.642  1.00 19.97           H
ATOM    195 1HH1 ARG A  12      -0.457  15.139   0.185  1.00 44.75           H
ATOM    196 2HH1 ARG A  12      -0.441  15.274  -1.298  1.00 44.75           H
ATOM    197 1HH2 ARG A  12       2.556  16.647  -1.562  1.00 27.50           H
ATOM    198 2HH2 ARG A  12       1.381  16.186  -2.352  1.00 27.50           H
ATOM    199  N   TYR A  13       4.176  11.544   1.411  1.00  8.04           N
ATOM    200  CA  TYR A  13       5.098  10.451   1.221  1.00  7.84           C
ATOM    201  C   TYR A  13       6.382  10.927   0.546  1.00  7.67           C
ATOM    202  O   TYR A  13       6.353  11.800  -0.332  1.00 10.44           O
ATOM    203  CB  TYR A  13       4.470   9.361   0.294  1.00  8.31           C
ATOM    204  CG  TYR A  13       3.305   8.707   0.985  1.00  7.56           C
ATOM    205  CD1 TYR A  13       2.004   9.078   0.633  1.00  8.17           C
ATOM    206  CD2 TYR A  13       3.439   7.737   1.957  1.00  8.27           C
ATOM    207  CE1 TYR A  13       0.925   8.474   1.248  1.00  7.96           C
ATOM    208  CE2 TYR A  13       2.383   7.134   2.581  1.00  7.87           C
ATOM    209  CZ  TYR A  13       1.093   7.525   2.209  1.00  7.99           C
ATOM    210  OH  TYR A  13       0.080   6.941   2.880  1.00  8.56           O
ATOM    211  H   TYR A  13       3.567  11.659   0.814  1.00  9.65           H
ATOM    212  HA  TYR A  13       5.315  10.053   2.090  1.00  9.41           H
ATOM    213 1HB  TYR A  13       4.172   9.769  -0.534  1.00  9.97           H
ATOM    214 2HB  TYR A  13       5.139   8.692   0.078  1.00  9.97           H
ATOM    215  HD1 TYR A  13       1.865   9.731  -0.015  1.00  9.80           H
ATOM    216  HD2 TYR A  13       4.299   7.477   2.202  1.00  9.92           H
ATOM    217  HE1 TYR A  13       0.064   8.722   1.000  1.00  9.55           H
ATOM    218  HE2 TYR A  13       2.518   6.484   3.232  1.00  9.44           H
ATOM    219  N   SER A  14       7.474  10.326   0.949  1.00  7.41           N
ATOM    220  CA  SER A  14       8.731  10.578   0.264  1.00  7.25           C
ATOM    221  C   SER A  14       9.601   9.347   0.411  1.00  6.84           C
ATOM    222  O   SER A  14       9.310   8.455   1.211  1.00  7.25           O
ATOM    223  CB  SER A  14       9.469  11.787   0.778  1.00  8.03           C
ATOM    224  OG  SER A  14      10.077  11.534   2.023  1.00 10.01           O
ATOM    225  H   SER A  14       7.447   9.784   1.617  1.00  8.89           H
ATOM    226  HA  SER A  14       8.542  10.711  -0.688  1.00  8.70           H
ATOM    227 1HB  SER A  14      10.148  12.045   0.136  1.00  9.63           H
ATOM    228 2HB  SER A  14       8.848  12.527   0.870  1.00  9.63           H
ATOM    229  N   LYS A  15      10.700   9.321  -0.308  1.00  7.14           N
ATOM    230  CA  LYS A  15      11.607   8.194  -0.207  1.00  8.09           C
ATOM    231  C   LYS A  15      12.513   8.201   0.996  1.00  7.68           C
ATOM    232  O   LYS A  15      13.305   7.285   1.168  1.00  9.70           O
ATOM    233  CB  LYS A  15      12.422   8.079  -1.504  1.00  9.69           C
ATOM    234  CG  LYS A  15      11.535   7.598  -2.642  1.00 13.33           C
ATOM    235  CD  LYS A  15      12.279   7.490  -3.973  1.00 20.04           C
ATOM    236  CE  LYS A  15      12.248   8.753  -4.824  1.00 33.97           C
ATOM    237  NZ  LYS A  15      12.642   8.467  -6.251  1.00 70.18           N
ATOM    238  H   LYS A  15      10.881   9.972  -0.839  1.00  8.57           H
ATOM    239  HA  LYS A  15      11.054   7.387  -0.144  1.00  9.71           H
ATOM    240 1HB  LYS A  15      12.800   8.944  -1.729  1.00 11.62           H
ATOM    241 2HB  LYS A  15      13.153   7.454  -1.375  1.00 11.62           H
ATOM    242 1HG  LYS A  15      11.170   6.729  -2.413  1.00 16.00           H
ATOM    243 2HG  LYS A  15      10.792   8.213  -2.745  1.00 16.00           H
ATOM    244 1HD  LYS A  15      13.204   7.261  -3.792  1.00 24.04           H
ATOM    245 2HD  LYS A  15      11.892   6.762  -4.485  1.00 24.04           H
ATOM    246 1HE  LYS A  15      11.354   9.130  -4.807  1.00 40.76           H
ATOM    247 2HE  LYS A  15      12.856   9.409  -4.448  1.00 40.76           H
ATOM    248 1HZ  LYS A  15      12.414   9.157  -6.766  1.00105.28           H
ATOM    249 2HZ  LYS A  15      12.223   7.735  -6.534  1.00105.28           H
ATOM    250 3HZ  LYS A  15      13.522   8.342  -6.296  1.00105.28           H
ATOM    251  N   GLU A  16      12.402   9.115   1.861  1.00  8.66           N
ATOM    252  CA  GLU A  16      13.089   9.161   3.152  1.00  9.20           C
ATOM    253  C   GLU A  16      12.510   8.095   4.059  1.00 10.15           C
ATOM    254  O   GLU A  16      11.339   8.092   4.422  1.00 11.02           O
ATOM    255  CB  GLU A  16      12.965  10.547   3.788  1.00 11.58           C
ATOM    256  CG  GLU A  16      13.829  11.485   2.953  1.00 15.80           C
ATOM    257  CD  GLU A  16      15.311  11.178   2.995  1.00 17.60           C
ATOM    258  OE1 GLU A  16      15.872  11.201   4.120  1.00 26.06           O
ATOM    259  OE2 GLU A  16      15.929  10.957   1.901  1.00 25.09           O
ATOM    260  H   GLU A  16      11.876   9.768   1.674  1.00 10.39           H
ATOM    261  HA  GLU A  16      14.038   8.966   3.008  1.00 11.04           H
ATOM    262 1HB  GLU A  16      12.041  10.842   3.781  1.00 13.90           H
ATOM    263 2HB  GLU A  16      13.277  10.527   4.706  1.00 13.90           H
ATOM    264 1HG  GLU A  16      13.530  11.444   2.031  1.00 18.96           H
ATOM    265 2HG  GLU A  16      13.692  12.393   3.265  1.00 18.96           H
ATOM    266  N   ILE A  17      13.370   7.189   4.476  1.00 10.87           N
ATOM    267  CA  ILE A  17      13.128   6.158   5.441  1.00 11.23           C
ATOM    268  C   ILE A  17      13.730   6.701   6.720  1.00 11.67           C
ATOM    269  O   ILE A  17      14.939   6.874   6.724  1.00 13.82           O
ATOM    270  CB  ILE A  17      13.734   4.821   5.054  1.00 11.11           C
ATOM    271  CG1 ILE A  17      13.127   4.302   3.729  1.00 11.23           C
ATOM    272  CG2 ILE A  17      13.578   3.839   6.184  1.00 12.40           C
ATOM    273  CD1 ILE A  17      14.009   3.206   3.172  1.00 12.64           C
ATOM    274  H   ILE A  17      14.158   7.220   4.133  1.00 13.05           H
ATOM    275  HA  ILE A  17      12.162   6.050   5.562  1.00 13.48           H
ATOM    276  HB  ILE A  17      14.693   4.958   4.909  1.00 13.33           H
ATOM    277 1HG1 ILE A  17      12.235   3.957   3.889  1.00 13.48           H
ATOM    278 2HG1 ILE A  17      13.062   5.029   3.090  1.00 13.48           H
ATOM    279 1HG2 ILE A  17      13.964   4.206   6.983  1.00 18.60           H
ATOM    280 2HG2 ILE A  17      14.024   3.019   5.960  1.00 18.60           H
ATOM    281 3HG2 ILE A  17      12.645   3.666   6.331  1.00 18.60           H
ATOM    282 1HD1 ILE A  17      13.639   2.888   2.345  1.00 18.95           H
ATOM    283 2HD1 ILE A  17      14.056   2.482   3.801  1.00 18.95           H
ATOM    284 3HD1 ILE A  17      14.890   3.553   3.016  1.00 18.95           H
ATOM    285  N   PRO A  18      12.974   7.053   7.723  1.00 13.02           N
ATOM    286  CA  PRO A  18      13.574   7.646   8.928  1.00 13.41           C
ATOM    287  C   PRO A  18      14.444   6.637   9.657  1.00 12.39           C
ATOM    288  O   PRO A  18      14.365   5.410   9.487  1.00 12.70           O
ATOM    289  CB  PRO A  18      12.402   8.045   9.791  1.00 16.99           C
ATOM    290  CG  PRO A  18      11.268   8.102   8.842  1.00 17.28           C
ATOM    291  CD  PRO A  18      11.526   6.989   7.860  1.00 15.06           C
ATOM    292  HA  PRO A  18      14.102   8.437   8.688  1.00 16.09           H
ATOM    293 1HB  PRO A  18      12.242   7.387  10.486  1.00 20.38           H
ATOM    294 2HB  PRO A  18      12.553   8.910  10.204  1.00 20.38           H
ATOM    295 1HG  PRO A  18      10.426   7.964   9.304  1.00 20.73           H
ATOM    296 2HG  PRO A  18      11.240   8.959   8.390  1.00 20.73           H
ATOM    297 1HD  PRO A  18      11.240   6.132   8.213  1.00 18.07           H
ATOM    298 2HD  PRO A  18      11.081   7.153   7.014  1.00 18.07           H
ATOM    299  N   ALA A  19      15.293   7.210  10.502  1.00 13.58           N
ATOM    300  CA  ALA A  19      16.218   6.412  11.304  1.00 12.83           C
ATOM    301  C   ALA A  19      15.462   5.845  12.507  1.00 12.89           C
ATOM    302  O   ALA A  19      15.563   6.247  13.670  1.00 17.47           O
ATOM    303  CB  ALA A  19      17.402   7.211  11.745  1.00 15.50           C
ATOM    304  H   ALA A  19      15.299   8.066  10.578  1.00 16.30           H
ATOM    305  HA  ALA A  19      16.536   5.664  10.757  1.00 15.40           H
ATOM    306 1HB  ALA A  19      17.858   7.561  10.976  1.00 23.25           H
ATOM    307 2HB  ALA A  19      18.000   6.649  12.243  1.00 23.25           H
ATOM    308 3HB  ALA A  19      17.109   7.937  12.301  1.00 23.25           H
ATOM    309  N   LEU A  20      14.679   4.813  12.277  1.00 12.85           N
ATOM    310  CA  LEU A  20      13.820   4.205  13.276  1.00 11.68           C
ATOM    311  C   LEU A  20      14.415   2.976  13.937  1.00 11.39           C
ATOM    312  O   LEU A  20      15.380   2.406  13.430  1.00 12.74           O
ATOM    313  CB  LEU A  20      12.522   3.860  12.529  1.00 12.47           C
ATOM    314  CG  LEU A  20      11.828   5.058  11.908  1.00 13.64           C
ATOM    315  CD1 LEU A  20      10.665   4.534  11.058  1.00 15.08           C
ATOM    316  CD2 LEU A  20      11.461   6.124  12.955  1.00 15.47           C
ATOM    317  H   LEU A  20      14.677   4.477  11.485  1.00 15.42           H
ATOM    318  HA  LEU A  20      13.619   4.870  13.967  1.00 14.02           H
ATOM    319 1HB  LEU A  20      12.727   3.221  11.828  1.00 14.97           H
ATOM    320 2HB  LEU A  20      11.911   3.432  13.148  1.00 14.97           H
ATOM    321  HG  LEU A  20      12.469   5.471  11.292  1.00 16.37           H
ATOM    322 1HD1 LEU A  20      10.997   3.900  10.418  1.00 22.61           H
ATOM    323 2HD1 LEU A  20      10.250   5.267  10.597  1.00 22.61           H
ATOM    324 3HD1 LEU A  20      10.020   4.107  11.626  1.00 22.61           H
ATOM    325 1HD2 LEU A  20      12.249   6.384  13.437  1.00 23.20           H
ATOM    326 2HD2 LEU A  20      10.816   5.762  13.567  1.00 23.20           H
ATOM    327 3HD2 LEU A  20      11.088   6.890  12.514  1.00 23.20           H
ATOM    328  N   ASP A  21      13.823   2.544  15.040  1.00 12.23           N
ATOM    329  CA  ASP A  21      14.218   1.265  15.661  1.00 12.13           C
ATOM    330  C   ASP A  21      14.242   0.197  14.617  1.00 10.45           C
ATOM    331  O   ASP A  21      13.339   0.146  13.761  1.00 11.65           O
ATOM    332  CB  ASP A  21      13.236   0.899  16.784  1.00 17.44           C
ATOM    333  CG  ASP A  21      13.602  -0.404  17.463  1.00 20.65           C
ATOM    334  OD1 ASP A  21      13.510  -1.551  16.944  1.00 28.14           O
ATOM    335  OD2 ASP A  21      14.120  -0.338  18.582  1.00 33.01           O
ATOM    336  H   ASP A  21      13.200   3.016  15.400  1.00 14.68           H
ATOM    337  HA  ASP A  21      15.116   1.359  16.042  1.00 14.55           H
ATOM    338 1HB  ASP A  21      13.228   1.610  17.444  1.00 20.93           H
ATOM    339 2HB  ASP A  21      12.342   0.826  16.415  1.00 20.93           H
ATOM    340  N   PRO A  22      15.186  -0.664  14.589  1.00 10.98           N
ATOM    341  CA  PRO A  22      15.229  -1.734  13.577  1.00 11.39           C
ATOM    342  C   PRO A  22      13.971  -2.524  13.490  1.00 11.40           C
ATOM    343  O   PRO A  22      13.613  -2.935  12.394  1.00 11.81           O
ATOM    344  CB  PRO A  22      16.373  -2.637  14.102  1.00 14.71           C
ATOM    345  CG  PRO A  22      17.318  -1.634  14.670  1.00 14.64           C
ATOM    346  CD  PRO A  22      16.415  -0.689  15.419  1.00 13.55           C
ATOM    347  HA  PRO A  22      15.461  -1.364  12.700  1.00 13.67           H
ATOM    348 1HB  PRO A  22      16.056  -3.250  14.783  1.00 17.65           H
ATOM    349 2HB  PRO A  22      16.783  -3.142  13.383  1.00 17.65           H
ATOM    350 1HG  PRO A  22      17.955  -2.055  15.268  1.00 17.57           H
ATOM    351 2HG  PRO A  22      17.800  -1.171  13.968  1.00 17.57           H
ATOM    352 1HD  PRO A  22      16.227  -1.020  16.312  1.00 16.25           H
ATOM    353 2HD  PRO A  22      16.811   0.194  15.485  1.00 16.25           H
ATOM    354  N   GLN A  23      13.261  -2.838  14.563  1.00 12.72           N
ATOM    355  CA  GLN A  23      12.060  -3.621  14.448  1.00 13.23           C
ATOM    356  C   GLN A  23      10.992  -2.824  13.705  1.00 11.46           C
ATOM    357  O   GLN A  23      10.245  -3.389  12.951  1.00 12.24           O
ATOM    358  CB  GLN A  23      11.531  -4.031  15.811  1.00 17.04           C
ATOM    359  CG  GLN A  23      10.410  -5.094  15.718  1.00 23.31           C
ATOM    360  CD  GLN A  23      10.459  -5.656  17.144  1.00 30.55           C
ATOM    361  NE2 GLN A  23      11.206  -6.725  17.349  1.00 33.68           N
ATOM    362  OE1 GLN A  23       9.831  -5.068  18.014  1.00 54.82           O
ATOM    363  H   GLN A  23      13.521  -2.571  15.338  1.00 15.26           H
ATOM    364  HA  GLN A  23      12.262  -4.431  13.934  1.00 15.87           H
ATOM    365 1HB  GLN A  23      12.261  -4.386  16.341  1.00 20.44           H
ATOM    366 2HB  GLN A  23      11.187  -3.247  16.266  1.00 20.44           H
ATOM    367 1HG  GLN A  23       9.549  -4.693  15.518  1.00 27.97           H
ATOM    368 2HG  GLN A  23      10.612  -5.773  15.056  1.00 27.97           H
ATOM    369 1HE2 GLN A  23      11.275  -7.055  18.140  1.00 40.42           H
ATOM    370 2HE2 GLN A  23      11.623  -7.091  16.692  1.00 40.42           H
ATOM    371  N   LEU A  24      10.949  -1.544  13.933  1.00 10.28           N
ATOM    372  CA  LEU A  24      10.015  -0.686  13.165  1.00 10.90           C
ATOM    373  C   LEU A  24      10.398  -0.564  11.727  1.00  9.89           C
ATOM    374  O   LEU A  24       9.558  -0.628  10.835  1.00 10.17           O
ATOM    375  CB  LEU A  24       9.869   0.667  13.815  1.00 11.82           C
ATOM    376  CG  LEU A  24       8.959   1.695  13.192  1.00 12.35           C
ATOM    377  CD1 LEU A  24       7.547   1.124  13.033  1.00 15.87           C
ATOM    378  CD2 LEU A  24       8.826   2.945  14.030  1.00 15.36           C
ATOM    379  H   LEU A  24      11.462  -1.196  14.528  1.00 12.34           H
ATOM    380  HA  LEU A  24       9.136  -1.118  13.195  1.00 13.08           H
ATOM    381 1HB  LEU A  24       9.565   0.522  14.724  1.00 14.19           H
ATOM    382 2HB  LEU A  24      10.755   1.060  13.871  1.00 14.19           H
ATOM    383  HG  LEU A  24       9.307   1.938  12.308  1.00 14.82           H
ATOM    384 1HD1 LEU A  24       7.587   0.307  12.529  1.00 23.80           H
ATOM    385 2HD1 LEU A  24       6.995   1.758  12.570  1.00 23.80           H
ATOM    386 3HD1 LEU A  24       7.174   0.947  13.899  1.00 23.80           H
ATOM    387 1HD2 LEU A  24       9.687   3.356  14.131  1.00 23.04           H
ATOM    388 2HD2 LEU A  24       8.477   2.715  14.894  1.00 23.04           H
ATOM    389 3HD2 LEU A  24       8.227   3.558  13.597  1.00 23.04           H
ATOM    390  N   LEU A  25      11.687  -0.451  11.418  1.00 10.44           N
ATOM    391  CA  LEU A  25      12.113  -0.536  10.049  1.00 10.17           C
ATOM    392  C   LEU A  25      11.706  -1.833   9.414  1.00 10.03           C
ATOM    393  O   LEU A  25      11.314  -1.830   8.257  1.00 10.86           O
ATOM    394  CB  LEU A  25      13.626  -0.428   9.916  1.00 11.48           C
ATOM    395  CG  LEU A  25      14.214   0.904  10.139  1.00 14.90           C
ATOM    396  CD1 LEU A  25      15.735   0.702   9.900  1.00 22.15           C
ATOM    397  CD2 LEU A  25      13.626   1.967   9.209  1.00 18.07           C
ATOM    398  H   LEU A  25      12.268  -0.327  12.040  1.00 12.53           H
ATOM    399  HA  LEU A  25      11.703   0.200   9.548  1.00 12.20           H
ATOM    400 1HB  LEU A  25      14.030  -1.045  10.547  1.00 13.77           H
ATOM    401 2HB  LEU A  25      13.873  -0.722   9.026  1.00 13.77           H
ATOM    402  HG  LEU A  25      14.065   1.171  11.071  1.00 17.88           H
ATOM    403 1HD1 LEU A  25      16.195   1.531  10.049  1.00 33.23           H
ATOM    404 2HD1 LEU A  25      15.881   0.414   8.996  1.00 33.23           H
ATOM    405 3HD1 LEU A  25      16.069   0.037  10.506  1.00 33.23           H
ATOM    406 1HD2 LEU A  25      14.027   2.817   9.401  1.00 27.10           H
ATOM    407 2HD2 LEU A  25      12.677   2.023   9.346  1.00 27.10           H
ATOM    408 3HD2 LEU A  25      13.803   1.727   8.297  1.00 27.10           H
ATOM    409  N   ASP A  26      11.819  -2.924  10.155  1.00  9.90           N
ATOM    410  CA  ASP A  26      11.497  -4.213   9.529  1.00 10.79           C
ATOM    411  C   ASP A  26      10.018  -4.272   9.197  1.00  9.85           C
ATOM    412  O   ASP A  26       9.655  -4.860   8.198  1.00 12.43           O
ATOM    413  CB  ASP A  26      11.902  -5.319  10.468  1.00 11.62           C
ATOM    414  CG  ASP A  26      13.414  -5.534  10.546  1.00 13.38           C
ATOM    415  OD1 ASP A  26      13.784  -6.333  11.413  1.00 19.13           O
ATOM    416  OD2 ASP A  26      14.131  -4.893   9.749  1.00 18.30           O
ATOM    417  H   ASP A  26      12.073  -2.880  10.975  1.00 11.88           H
ATOM    418  HA  ASP A  26      12.010  -4.299   8.699  1.00 12.95           H
ATOM    419 1HB  ASP A  26      11.568  -5.114  11.355  1.00 13.94           H
ATOM    420 2HB  ASP A  26      11.482  -6.144  10.178  1.00 13.94           H
ATOM    421  N   TRP A  27       9.190  -3.687  10.058  1.00  9.02           N
ATOM    422  CA  TRP A  27       7.785  -3.595   9.721  1.00  9.20           C
ATOM    423  C   TRP A  27       7.612  -2.765   8.460  1.00  8.76           C
ATOM    424  O   TRP A  27       6.922  -3.156   7.544  1.00  9.99           O
ATOM    425  CB  TRP A  27       7.011  -2.927  10.852  1.00  8.96           C
ATOM    426  CG  TRP A  27       6.605  -3.754  12.012  1.00  9.45           C
ATOM    427  CD1 TRP A  27       7.073  -3.725  13.285  1.00 11.38           C
ATOM    428  CD2 TRP A  27       5.597  -4.773  11.994  1.00  9.73           C
ATOM    429  CE2 TRP A  27       5.506  -5.310  13.285  1.00 10.67           C
ATOM    430  CE3 TRP A  27       4.759  -5.242  10.981  1.00 10.00           C
ATOM    431  NE1 TRP A  27       6.422  -4.642  14.049  1.00 12.35           N
ATOM    432  CZ2 TRP A  27       4.626  -6.326  13.618  1.00 13.73           C
ATOM    433  CZ3 TRP A  27       3.883  -6.254  11.315  1.00 12.01           C
ATOM    434  CH2 TRP A  27       3.825  -6.768  12.616  1.00 13.52           C
ATOM    435  H   TRP A  27       9.483  -3.369  10.801  1.00 10.82           H
ATOM    436  HA  TRP A  27       7.428  -4.495   9.569  1.00 11.04           H
ATOM    437 1HB  TRP A  27       7.551  -2.194  11.187  1.00 10.76           H
ATOM    438 2HB  TRP A  27       6.208  -2.538  10.471  1.00 10.76           H
ATOM    439  HD1 TRP A  27       7.744  -3.158  13.591  1.00 13.66           H
ATOM    440  HE1 TRP A  27       6.566  -4.781  14.885  1.00 14.81           H
ATOM    441  HE3 TRP A  27       4.791  -4.890  10.121  1.00 12.01           H
ATOM    442  HZ2 TRP A  27       4.587  -6.683  14.475  1.00 16.48           H
ATOM    443  HZ3 TRP A  27       3.318  -6.601  10.663  1.00 14.41           H
ATOM    444  HH2 TRP A  27       3.211  -7.441  12.801  1.00 16.23           H
ATOM    445  N   LEU A  28       8.148  -1.517   8.456  1.00  7.78           N
ATOM    446  CA  LEU A  28       7.910  -0.630   7.328  1.00  7.88           C
ATOM    447  C   LEU A  28       8.495  -1.113   6.029  1.00  7.71           C
ATOM    448  O   LEU A  28       7.925  -0.773   4.987  1.00  8.91           O
ATOM    449  CB  LEU A  28       8.393   0.782   7.651  1.00  8.72           C
ATOM    450  CG  LEU A  28       7.633   1.490   8.783  1.00 10.44           C
ATOM    451  CD1 LEU A  28       8.339   2.786   9.153  1.00 14.62           C
ATOM    452  CD2 LEU A  28       6.215   1.801   8.360  1.00 11.98           C
ATOM    453  H   LEU A  28       8.628  -1.252   9.119  1.00  9.34           H
ATOM    454  HA  LEU A  28       6.939  -0.579   7.203  1.00  9.45           H
ATOM    455 1HB  LEU A  28       9.331   0.737   7.891  1.00 10.47           H
ATOM    456 2HB  LEU A  28       8.322   1.322   6.849  1.00 10.47           H
ATOM    457  HG  LEU A  28       7.610   0.904   9.568  1.00 12.52           H
ATOM    458 1HD1 LEU A  28       9.247   2.596   9.402  1.00 21.92           H
ATOM    459 2HD1 LEU A  28       7.885   3.199   9.892  1.00 21.92           H
ATOM    460 3HD1 LEU A  28       8.332   3.381   8.400  1.00 21.92           H
ATOM    461 1HD2 LEU A  28       5.758   2.246   9.077  1.00 17.97           H
ATOM    462 2HD2 LEU A  28       5.758   0.983   8.148  1.00 17.97           H
ATOM    463 3HD2 LEU A  28       6.229   2.369   7.587  1.00 17.97           H
ATOM    464  N   LEU A  29       9.594  -1.787   6.047  1.00  7.76           N
ATOM    465  CA  LEU A  29      10.244  -2.192   4.823  1.00  7.72           C
ATOM    466  C   LEU A  29       9.824  -3.548   4.263  1.00  7.52           C
ATOM    467  O   LEU A  29      10.315  -3.928   3.226  1.00  8.46           O
ATOM    468  CB  LEU A  29      11.771  -2.168   5.022  1.00  8.68           C
ATOM    469  CG  LEU A  29      12.288  -0.780   5.362  1.00 10.15           C
ATOM    470  CD1 LEU A  29      13.799  -0.845   5.607  1.00 13.02           C
ATOM    471  CD2 LEU A  29      11.903   0.268   4.306  1.00 18.98           C
ATOM    472  H   LEU A  29       9.947  -1.999   6.802  1.00  9.31           H
ATOM    473  HA  LEU A  29      10.029  -1.519   4.144  1.00  9.27           H
ATOM    474 1HB  LEU A  29      12.007  -2.780   5.737  1.00 10.41           H
ATOM    475 2HB  LEU A  29      12.202  -2.478   4.211  1.00 10.41           H
ATOM    476  HG  LEU A  29      11.868  -0.512   6.206  1.00 12.18           H
ATOM    477 1HD1 LEU A  29      14.124   0.030   5.833  1.00 19.53           H
ATOM    478 2HD1 LEU A  29      14.239  -1.154   4.812  1.00 19.53           H
ATOM    479 3HD1 LEU A  29      13.981  -1.450   6.330  1.00 19.53           H
ATOM    480 1HD2 LEU A  29      12.234   1.128   4.573  1.00 28.47           H
ATOM    481 2HD2 LEU A  29      10.947   0.304   4.226  1.00 28.47           H
ATOM    482 3HD2 LEU A  29      12.286   0.026   3.460  1.00 28.47           H
ATOM    483  N   LEU A  30       8.996  -4.270   5.012  1.00  8.45           N
ATOM    484  CA  LEU A  30       8.622  -5.609   4.570  1.00  8.58           C
ATOM    485  C   LEU A  30       8.210  -5.657   3.122  1.00  7.55           C
ATOM    486  O   LEU A  30       7.402  -4.868   2.705  1.00  7.86           O
ATOM    487  CB  LEU A  30       7.444  -6.061   5.466  1.00  8.71           C
ATOM    488  CG  LEU A  30       7.030  -7.509   5.345  1.00 11.36           C
ATOM    489  CD1 LEU A  30       8.140  -8.446   5.838  1.00 21.26           C
ATOM    490  CD2 LEU A  30       5.743  -7.752   6.119  1.00 11.58           C
ATOM    491  H   LEU A  30       8.685  -3.952   5.748  1.00 10.14           H
ATOM    492  HA  LEU A  30       9.379  -6.215   4.707  1.00 10.29           H
ATOM    493 1HB  LEU A  30       7.683  -5.890   6.390  1.00 10.45           H
ATOM    494 2HB  LEU A  30       6.675  -5.508   5.258  1.00 10.45           H
ATOM    495  HG  LEU A  30       6.862  -7.703   4.399  1.00 13.63           H
ATOM    496 1HD1 LEU A  30       7.858  -9.358   5.735  1.00 31.89           H
ATOM    497 2HD1 LEU A  30       8.321  -8.268   6.764  1.00 31.89           H
ATOM    498 3HD1 LEU A  30       8.936  -8.297   5.322  1.00 31.89           H
ATOM    499 1HD2 LEU A  30       5.476  -8.668   6.016  1.00 17.37           H
ATOM    500 2HD2 LEU A  30       5.053  -7.177   5.782  1.00 17.37           H
ATOM    501 3HD2 LEU A  30       5.889  -7.565   7.050  1.00 17.37           H
ATOM    502  N   GLU A  31       8.788  -6.578   2.358  1.00  9.01           N
ATOM    503  CA  GLU A  31       8.464  -6.670   0.917  1.00  9.52           C
ATOM    504  C   GLU A  31       7.329  -7.639   0.702  1.00  9.15           C
ATOM    505  O   GLU A  31       7.402  -8.695   0.067  1.00 10.60           O
ATOM    506  CB  GLU A  31       9.692  -7.098   0.114  1.00 12.17           C
ATOM    507  CG  GLU A  31      10.837  -6.140   0.303  1.00 17.78           C
ATOM    508  CD  GLU A  31      12.038  -6.371  -0.591  1.00 19.76           C
ATOM    509  OE1 GLU A  31      13.116  -5.907  -0.157  1.00 22.09           O
ATOM    510  OE2 GLU A  31      11.886  -6.938  -1.709  1.00 31.82           O
ATOM    511  H   GLU A  31       9.355  -7.125   2.704  1.00 10.81           H
ATOM    512  HA  GLU A  31       8.181  -5.786   0.605  1.00 11.42           H
ATOM    513 1HB  GLU A  31       9.966  -7.985   0.395  1.00 14.61           H
ATOM    514 2HB  GLU A  31       9.462  -7.140  -0.827  1.00 14.61           H
ATOM    515 1HG  GLU A  31      10.510  -5.239   0.151  1.00 21.34           H
ATOM    516 2HG  GLU A  31      11.128  -6.191   1.227  1.00 21.34           H
ATOM    517  N   ASP A  32       6.212  -7.272   1.333  1.00  8.16           N
ATOM    518  CA  ASP A  32       4.975  -8.039   1.297  1.00  7.96           C
ATOM    519  C   ASP A  32       3.944  -7.102   1.907  1.00  7.47           C
ATOM    520  O   ASP A  32       4.247  -6.051   2.450  1.00  8.34           O
ATOM    521  CB  ASP A  32       5.091  -9.314   2.133  1.00  8.34           C
ATOM    522  CG  ASP A  32       4.130 -10.414   1.729  1.00  7.91           C
ATOM    523  OD1 ASP A  32       3.158 -10.152   1.055  1.00  8.80           O
ATOM    524  OD2 ASP A  32       4.392 -11.571   2.144  1.00 11.56           O
ATOM    525  H   ASP A  32       6.223  -6.541   1.787  1.00  9.79           H
ATOM    526  HA  ASP A  32       4.734  -8.257   0.372  1.00  9.56           H
ATOM    527 1HB  ASP A  32       5.998  -9.651   2.061  1.00 10.01           H
ATOM    528 2HB  ASP A  32       4.934  -9.090   3.064  1.00 10.01           H
ATOM    529  N   SER A  33       2.690  -7.505   1.753  1.00  6.99           N
ATOM    530  CA  SER A  33       1.672  -6.911   2.583  1.00  6.68           C
ATOM    531  C   SER A  33       1.891  -7.270   4.055  1.00  6.48           C
ATOM    532  O   SER A  33       2.788  -8.036   4.382  1.00  7.50           O
ATOM    533  CB  SER A  33       0.338  -7.444   2.157  1.00  7.05           C
ATOM    534  OG  SER A  33       0.250  -8.793   2.631  1.00  7.47           O
ATOM    535  H   SER A  33       2.489  -8.106   1.172  1.00  8.39           H
ATOM    536  HA  SER A  33       1.687  -5.937   2.476  1.00  8.02           H
ATOM    537 1HB  SER A  33      -0.375  -6.907   2.537  1.00  8.46           H
ATOM    538 2HB  SER A  33       0.260  -7.422   1.191  1.00  8.46           H
ATOM    539  N   MET A  34       1.023  -6.770   4.933  1.00  6.38           N
ATOM    540  CA  MET A  34       1.119  -7.049   6.352  1.00  6.38           C
ATOM    541  C   MET A  34       0.378  -8.284   6.784  1.00  6.76           C
ATOM    542  O   MET A  34       0.379  -8.605   7.983  1.00  8.18           O
ATOM    543  CB  MET A  34       0.600  -5.855   7.171  1.00  6.66           C
ATOM    544  CG  MET A  34       1.467  -4.617   6.974  1.00  7.26           C
ATOM    545  SD  MET A  34       3.091  -4.869   7.645  1.00  8.83           S
ATOM    546  CE  MET A  34       4.005  -4.366   6.236  1.00 10.26           C
ATOM    547  H   MET A  34       0.387  -6.266   4.650  1.00  7.65           H
ATOM    548  HA  MET A  34       2.067  -7.174   6.571  1.00  7.65           H
ATOM    549 1HB  MET A  34      -0.310  -5.654   6.903  1.00  7.99           H
ATOM    550 2HB  MET A  34       0.590  -6.092   8.112  1.00  7.99           H
ATOM    551 1HG  MET A  34       1.536  -4.418   6.027  1.00  8.71           H
ATOM    552 2HG  MET A  34       1.051  -3.858   7.411  1.00  8.71           H
ATOM    553 1HE  MET A  34       4.944  -4.459   6.414  1.00 15.39           H
ATOM    554 2HE  MET A  34       3.807  -3.448   6.036  1.00 15.39           H
ATOM    555 3HE  MET A  34       3.766  -4.916   5.486  1.00 15.39           H
ATOM    556  N   THR A  35      -0.321  -8.969   5.897  1.00  7.31           N
ATOM    557  CA  THR A  35      -1.255 -10.017   6.312  1.00  7.96           C
ATOM    558  C   THR A  35      -0.601 -11.080   7.153  1.00  8.06           C
ATOM    559  O   THR A  35      -1.036 -11.363   8.287  1.00  8.46           O
ATOM    560  CB  THR A  35      -1.895 -10.623   5.047  1.00  8.53           C
ATOM    561  CG2 THR A  35      -2.816 -11.777   5.484  1.00  9.21           C
ATOM    562  OG1 THR A  35      -2.618  -9.576   4.449  1.00  7.74           O
ATOM    563  H   THR A  35      -0.226  -8.796   5.060  1.00  8.77           H
ATOM    564  HA  THR A  35      -1.965  -9.600   6.844  1.00  9.55           H
ATOM    565  HB  THR A  35      -1.202 -10.952   4.437  1.00 10.24           H
ATOM    566 1HG2 THR A  35      -3.211 -12.182   4.709  1.00 13.82           H
ATOM    567 2HG2 THR A  35      -3.508 -11.435   6.055  1.00 13.82           H
ATOM    568 3HG2 THR A  35      -2.303 -12.432   5.962  1.00 13.82           H
ATOM    569  N   LYS A  36       0.403 -11.725   6.645  1.00  8.81           N
ATOM    570  CA  LYS A  36       0.965 -12.887   7.353  1.00 10.44           C
ATOM    571  C   LYS A  36       1.775 -12.395   8.536  1.00  8.95           C
ATOM    572  O   LYS A  36       1.679 -13.052   9.586  1.00  9.68           O
ATOM    573  CB  LYS A  36       1.692 -13.784   6.375  1.00 16.11           C
ATOM    574  CG  LYS A  36       0.717 -14.504   5.403  1.00 22.24           C
ATOM    575  CD  LYS A  36      -0.241 -15.482   6.028  1.00 27.85           C
ATOM    576  CE  LYS A  36      -1.372 -15.949   5.112  1.00 26.76           C
ATOM    577  NZ  LYS A  36      -2.088 -16.979   5.927  1.00 32.97           N
ATOM    578  H   LYS A  36       0.741 -11.474   5.894  1.00 10.57           H
ATOM    579  HA  LYS A  36       0.211 -13.400   7.712  1.00 12.52           H
ATOM    580 1HB  LYS A  36       2.319 -13.252   5.860  1.00 19.34           H
ATOM    581 2HB  LYS A  36       2.200 -14.448   6.867  1.00 19.34           H
ATOM    582 1HG  LYS A  36       0.200 -13.829   4.936  1.00 26.69           H
ATOM    583 2HG  LYS A  36       1.243 -14.977   4.740  1.00 26.69           H
ATOM    584 1HD  LYS A  36       0.259 -16.259   6.322  1.00 33.42           H
ATOM    585 2HD  LYS A  36      -0.632 -15.071   6.815  1.00 33.42           H
ATOM    586 1HE  LYS A  36      -1.962 -15.213   4.885  1.00 32.11           H
ATOM    587 2HE  LYS A  36      -1.020 -16.335   4.294  1.00 32.11           H
ATOM    588 1HZ  LYS A  36      -2.715 -17.368   5.429  1.00 49.45           H
ATOM    589 2HZ  LYS A  36      -2.467 -16.589   6.631  1.00 49.45           H
ATOM    590 3HZ  LYS A  36      -1.507 -17.594   6.205  1.00 49.45           H
ATOM    591  N   ARG A  37       2.470 -11.266   8.474  1.00  9.32           N
ATOM    592  CA  ARG A  37       3.166 -10.766   9.634  1.00  9.90           C
ATOM    593  C   ARG A  37       2.171 -10.378  10.736  1.00  8.99           C
ATOM    594  O   ARG A  37       2.471 -10.592  11.904  1.00  9.63           O
ATOM    595  CB  ARG A  37       4.026  -9.558   9.260  1.00 13.38           C
ATOM    596  CG  ARG A  37       5.099  -9.275  10.261  1.00 19.71           C
ATOM    597  CD  ARG A  37       6.261  -8.446   9.758  1.00 36.05           C
ATOM    598  NE  ARG A  37       7.016  -7.915  10.921  1.00 44.70           N
ATOM    599  CZ  ARG A  37       8.203  -7.371  10.834  1.00 41.38           C
ATOM    600  NH1 ARG A  37       8.774  -7.280   9.636  1.00 46.37           N
ATOM    601  NH2 ARG A  37       8.859  -6.894  11.890  1.00 42.71           N
ATOM    602  H   ARG A  37       2.505 -10.828   7.734  1.00 11.19           H
ATOM    603  HA  ARG A  37       3.752 -11.474   9.976  1.00 11.89           H
ATOM    604 1HB  ARG A  37       4.435  -9.717   8.395  1.00 16.06           H
ATOM    605 2HB  ARG A  37       3.456  -8.777   9.180  1.00 16.06           H
ATOM    606 1HG  ARG A  37       4.700  -8.815  11.016  1.00 23.65           H
ATOM    607 2HG  ARG A  37       5.445 -10.121  10.585  1.00 23.65           H
ATOM    608 1HD1 ARG A  37       6.843  -8.994   9.209  1.00 43.26           H
ATOM    609 2HD2 ARG A  37       5.932  -7.713   9.215  1.00 43.26           H
ATOM    610  HE  ARG A  37       6.652  -7.967  11.698  1.00 53.63           H
ATOM    611 1HH1 ARG A  37       8.364  -7.575   8.941  1.00 55.64           H
ATOM    612 2HH1 ARG A  37       9.554  -6.926   9.558  1.00 55.64           H
ATOM    613 1HH2 ARG A  37       8.503  -6.936  12.672  1.00 51.25           H
ATOM    614 2HH2 ARG A  37       9.638  -6.544  11.790  1.00 51.25           H
ATOM    615  N   PHE A  38       1.031  -9.842  10.422  1.00  7.70           N
ATOM    616  CA  PHE A  38       0.028  -9.579  11.449  1.00  6.91           C
ATOM    617  C   PHE A  38      -0.475 -10.884  12.040  1.00  7.31           C
ATOM    618  O   PHE A  38      -0.682 -10.975  13.265  1.00  8.39           O
ATOM    619  CB  PHE A  38      -1.090  -8.745  10.911  1.00  7.15           C
ATOM    620  CG  PHE A  38      -0.800  -7.261  10.717  1.00  7.02           C
ATOM    621  CD1 PHE A  38       0.351  -6.636  11.118  1.00  7.51           C
ATOM    622  CD2 PHE A  38      -1.777  -6.482  10.134  1.00  7.52           C
ATOM    623  CE1 PHE A  38       0.515  -5.269  10.977  1.00  8.13           C
ATOM    624  CE2 PHE A  38      -1.622  -5.105  10.004  1.00  7.50           C
ATOM    625  CZ  PHE A  38      -0.486  -4.513  10.429  1.00  7.85           C
ATOM    626  H   PHE A  38       0.866  -9.639   9.603  1.00  9.25           H
ATOM    627  HA  PHE A  38       0.461  -9.073  12.168  1.00  8.29           H
ATOM    628 1HB  PHE A  38      -1.358  -9.115  10.055  1.00  8.58           H
ATOM    629 2HB  PHE A  38      -1.846  -8.829  11.512  1.00  8.58           H
ATOM    630  HD1 PHE A  38       1.036  -7.140  11.493  1.00  9.01           H
ATOM    631  HD2 PHE A  38      -2.555  -6.885   9.821  1.00  9.03           H
ATOM    632  HE1 PHE A  38       1.305  -4.865  11.255  1.00  9.76           H
ATOM    633  HE2 PHE A  38      -2.299  -4.593   9.625  1.00  9.00           H
ATOM    634  HZ  PHE A  38      -0.383  -3.593  10.350  1.00  9.43           H
ATOM    635  N   GLU A  39      -0.693 -11.916  11.259  1.00  7.41           N
ATOM    636  CA  GLU A  39      -1.079 -13.199  11.770  1.00  8.77           C
ATOM    637  C   GLU A  39      -0.092 -13.768  12.745  1.00 10.12           C
ATOM    638  O   GLU A  39      -0.466 -14.383  13.755  1.00 10.74           O
ATOM    639  CB  GLU A  39      -1.243 -14.236  10.667  1.00 10.72           C
ATOM    640  CG  GLU A  39      -2.427 -14.057   9.841  1.00 13.28           C
ATOM    641  CD  GLU A  39      -2.525 -15.171   8.816  1.00 22.00           C
ATOM    642  OE1 GLU A  39      -3.546 -15.164   8.140  1.00 21.25           O
ATOM    643  OE2 GLU A  39      -1.609 -16.010   8.592  1.00 30.63           O
ATOM    644  H   GLU A  39      -0.601 -11.819  10.409  1.00  8.90           H
ATOM    645  HA  GLU A  39      -1.940 -13.100  12.227  1.00 10.52           H
ATOM    646 1HB  GLU A  39      -0.459 -14.208  10.096  1.00 12.86           H
ATOM    647 2HB  GLU A  39      -1.278 -15.117  11.072  1.00 12.86           H
ATOM    648 1HG  GLU A  39      -3.219 -14.060  10.402  1.00 15.94           H
ATOM    649 2HG  GLU A  39      -2.382 -13.200   9.388  1.00 15.94           H
ATOM    650  N   GLN A  40       1.181 -13.511  12.495  1.00 10.70           N
ATOM    651  CA  GLN A  40       2.245 -13.970  13.359  1.00 11.95           C
ATOM    652  C   GLN A  40       2.251 -13.245  14.698  1.00 11.67           C
ATOM    653  O   GLN A  40       3.036 -13.636  15.577  1.00 15.18           O
ATOM    654  CB  GLN A  40       3.570 -13.852  12.608  1.00 13.56           C
ATOM    655  CG  GLN A  40       3.639 -14.894  11.502  1.00 15.79           C
ATOM    656  CD  GLN A  40       4.557 -14.590  10.350  1.00 22.81           C
ATOM    657  NE2 GLN A  40       5.464 -13.655  10.532  1.00 24.31           N
ATOM    658  OE1 GLN A  40       4.486 -15.198   9.267  1.00 33.21           O
ATOM    659  H   GLN A  40       1.383 -13.055  11.794  1.00 12.84           H
ATOM    660  HA  GLN A  40       2.091 -14.921  13.539  1.00 14.34           H
ATOM    661 1HB  GLN A  40       3.650 -12.965  12.225  1.00 16.27           H
ATOM    662 2HB  GLN A  40       4.307 -13.983  13.224  1.00 16.27           H
ATOM    663 1HG  GLN A  40       3.918 -15.735  11.897  1.00 18.94           H
ATOM    664 2HG  GLN A  40       2.744 -15.021  11.151  1.00 18.94           H
ATOM    665 1HE2 GLN A  40       6.014 -13.461   9.900  1.00 29.17           H
ATOM    666 2HE2 GLN A  40       5.508 -13.239  11.283  1.00 29.17           H
ATOM    667  N   GLN A  41       1.416 -12.255  14.873  1.00 10.24           N
ATOM    668  CA  GLN A  41       1.210 -11.661  16.204  1.00 10.87           C
ATOM    669  C   GLN A  41       0.266 -12.511  17.052  1.00 11.16           C
ATOM    670  O   GLN A  41      -0.113 -12.178  18.164  1.00 14.18           O
ATOM    671  CB  GLN A  41       0.665 -10.250  16.098  1.00 10.11           C
ATOM    672  CG  GLN A  41       1.585  -9.236  15.439  1.00  9.39           C
ATOM    673  CD  GLN A  41       2.863  -9.062  16.242  1.00 11.14           C
ATOM    674  NE2 GLN A  41       2.723  -8.331  17.321  1.00 13.43           N
ATOM    675  OE1 GLN A  41       3.919  -9.577  15.921  1.00 13.40           O
ATOM    676  H   GLN A  41       0.979 -11.945  14.200  1.00 12.28           H
ATOM    677  HA  GLN A  41       2.077 -11.621  16.659  1.00 13.05           H
ATOM    678 1HB  GLN A  41      -0.165 -10.280  15.598  1.00 12.13           H
ATOM    679 2HB  GLN A  41       0.455  -9.936  16.992  1.00 12.13           H
ATOM    680 1HG  GLN A  41       1.805  -9.533  14.542  1.00 11.27           H
ATOM    681 2HG  GLN A  41       1.129  -8.383  15.369  1.00 11.27           H
ATOM    682 1HE2 GLN A  41       3.396  -8.197  17.839  1.00 16.12           H
ATOM    683 2HE2 GLN A  41       1.959  -7.986  17.511  1.00 16.12           H
ATOM    684  N   GLY A  42      -0.209 -13.629  16.465  1.00 11.32           N
ATOM    685  CA  GLY A  42      -1.154 -14.521  17.150  1.00 12.58           C
ATOM    686  C   GLY A  42      -2.569 -14.102  16.901  1.00 12.39           C
ATOM    687  O   GLY A  42      -3.350 -14.045  17.846  1.00 14.42           O
ATOM    688  H   GLY A  42       0.049 -13.826  15.668  1.00 13.59           H
ATOM    689 1HA  GLY A  42      -1.027 -15.429  16.834  1.00 15.09           H
ATOM    690 2HA  GLY A  42      -0.977 -14.507  18.103  1.00 15.09           H
ATOM    691  N   LYS A  43      -2.888 -13.745  15.662  1.00 10.26           N
ATOM    692  CA  LYS A  43      -4.124 -13.045  15.352  1.00  9.67           C
ATOM    693  C   LYS A  43      -4.703 -13.656  14.104  1.00  9.46           C
ATOM    694  O   LYS A  43      -3.986 -14.072  13.185  1.00 11.36           O
ATOM    695  CB  LYS A  43      -3.881 -11.570  15.081  1.00  9.07           C
ATOM    696  CG  LYS A  43      -3.256 -10.758  16.147  1.00  9.73           C
ATOM    697  CD  LYS A  43      -4.160 -10.442  17.308  1.00  9.85           C
ATOM    698  CE  LYS A  43      -3.464  -9.784  18.424  1.00 10.05           C
ATOM    699  NZ  LYS A  43      -4.388  -9.232  19.446  1.00 10.38           N
ATOM    700  H   LYS A  43      -2.346 -13.934  15.022  1.00 12.31           H
ATOM    701  HA  LYS A  43      -4.756 -13.145  16.094  1.00 11.61           H
ATOM    702 1HB  LYS A  43      -3.322 -11.502  14.291  1.00 10.88           H
ATOM    703 2HB  LYS A  43      -4.735 -11.164  14.863  1.00 10.88           H
ATOM    704 1HG  LYS A  43      -2.478 -11.232  16.481  1.00 11.68           H
ATOM    705 2HG  LYS A  43      -2.946  -9.924  15.760  1.00 11.68           H
ATOM    706 1HD  LYS A  43      -4.877  -9.866  17.001  1.00 11.82           H
ATOM    707 2HD  LYS A  43      -4.560 -11.266  17.629  1.00 11.82           H
ATOM    708 1HE  LYS A  43      -2.873 -10.426  18.849  1.00 12.06           H
ATOM    709 2HE  LYS A  43      -2.916  -9.065  18.073  1.00 12.06           H
ATOM    710 1HZ  LYS A  43      -3.918  -8.818  20.078  1.00 15.58           H
ATOM    711 2HZ  LYS A  43      -4.857  -9.895  19.811  1.00 15.58           H
ATOM    712 3HZ  LYS A  43      -4.943  -8.653  19.061  1.00 15.58           H
ATOM    713  N   THR A  44      -6.011 -13.600  14.057  1.00  9.72           N
ATOM    714  CA  THR A  44      -6.741 -13.854  12.832  1.00 10.74           C
ATOM    715  C   THR A  44      -6.903 -12.554  12.061  1.00  8.87           C
ATOM    716  O   THR A  44      -7.378 -11.560  12.618  1.00  9.31           O
ATOM    717  CB  THR A  44      -8.099 -14.504  13.133  1.00 14.26           C
ATOM    718  CG2 THR A  44      -7.747 -15.794  13.862  1.00 14.11           C
ATOM    719  OG1 THR A  44      -8.967 -13.775  13.987  1.00 36.65           O
ATOM    720  H   THR A  44      -6.448 -13.407  14.772  1.00 11.66           H
ATOM    721  HA  THR A  44      -6.217 -14.475  12.284  1.00 12.89           H
ATOM    722  HB  THR A  44      -8.559 -14.714  12.294  1.00 17.12           H
ATOM    723 1HG2 THR A  44      -8.553 -16.265  14.085  1.00 21.17           H
ATOM    724 2HG2 THR A  44      -7.265 -15.586  14.666  1.00 21.17           H
ATOM    725 3HG2 THR A  44      -7.201 -16.343  13.295  1.00 21.17           H
ATOM    726  N   VAL A  45      -6.489 -12.527  10.787  1.00  8.58           N
ATOM    727  CA  VAL A  45      -6.492 -11.296  10.014  1.00  7.99           C
ATOM    728  C   VAL A  45      -7.660 -11.302   9.064  1.00  8.34           C
ATOM    729  O   VAL A  45      -7.897 -12.314   8.376  1.00 13.06           O
ATOM    730  CB  VAL A  45      -5.151 -11.156   9.266  1.00  9.54           C
ATOM    731  CG1 VAL A  45      -5.202 -10.036   8.260  1.00  9.79           C
ATOM    732  CG2 VAL A  45      -4.059 -10.950  10.304  1.00 12.04           C
ATOM    733  H   VAL A  45      -6.214 -13.254  10.419  1.00 10.29           H
ATOM    734  HA  VAL A  45      -6.590 -10.539  10.629  1.00  9.59           H
ATOM    735  HB  VAL A  45      -4.972 -11.993   8.790  1.00 11.45           H
ATOM    736 1HG1 VAL A  45      -5.889 -10.217   7.615  1.00 14.68           H
ATOM    737 2HG1 VAL A  45      -4.354  -9.968   7.815  1.00 14.68           H
ATOM    738 3HG1 VAL A  45      -5.394  -9.210   8.710  1.00 14.68           H
ATOM    739 1HG2 VAL A  45      -4.061 -11.685  10.921  1.00 18.06           H
ATOM    740 2HG2 VAL A  45      -4.220 -10.132  10.780  1.00 18.06           H
ATOM    741 3HG2 VAL A  45      -3.206 -10.903   9.866  1.00 18.06           H
ATOM    742  N   SER A  46      -8.392 -10.212   9.022  1.00  7.71           N
ATOM    743  CA  SER A  46      -9.558 -10.101   8.208  1.00  8.45           C
ATOM    744  C   SER A  46      -9.597  -8.743   7.502  1.00  7.53           C
ATOM    745  O   SER A  46      -8.959  -7.813   7.878  1.00  8.08           O
ATOM    746  CB  SER A  46     -10.779 -10.320   9.079  1.00 10.15           C
ATOM    747  OG  SER A  46     -10.899  -9.307  10.022  1.00 10.99           O
ATOM    748  H   SER A  46      -8.159  -9.539   9.503  1.00  9.26           H
ATOM    749  HA  SER A  46      -9.530 -10.806   7.527  1.00 10.14           H
ATOM    750 1HB  SER A  46     -11.574 -10.340   8.523  1.00 12.17           H
ATOM    751 2HB  SER A  46     -10.706 -11.176   9.530  1.00 12.17           H
ATOM    752  N   VAL A  47     -10.399  -8.716   6.472  1.00  7.92           N
ATOM    753  CA  VAL A  47     -10.601  -7.551   5.617  1.00  7.62           C
ATOM    754  C   VAL A  47     -11.964  -6.927   5.816  1.00  7.42           C
ATOM    755  O   VAL A  47     -12.971  -7.690   5.724  1.00  9.26           O
ATOM    756  CB  VAL A  47     -10.437  -7.989   4.138  1.00  9.07           C
ATOM    757  CG1 VAL A  47     -10.864  -6.904   3.176  1.00  9.88           C
ATOM    758  CG2 VAL A  47      -9.024  -8.439   3.879  1.00 10.29           C
ATOM    759  H   VAL A  47     -10.836  -9.433   6.285  1.00  9.50           H
ATOM    760  HA  VAL A  47      -9.915  -6.883   5.827  1.00  9.15           H
ATOM    761  HB  VAL A  47     -11.024  -8.760   3.991  1.00 10.89           H
ATOM    762 1HG1 VAL A  47     -11.765  -6.638   3.374  1.00 14.82           H
ATOM    763 2HG1 VAL A  47     -10.818  -7.237   2.277  1.00 14.82           H
ATOM    764 3HG1 VAL A  47     -10.280  -6.148   3.267  1.00 14.82           H
ATOM    765 1HG2 VAL A  47      -8.795  -9.143   4.490  1.00 15.44           H
ATOM    766 2HG2 VAL A  47      -8.424  -7.699   4.005  1.00 15.44           H
ATOM    767 3HG2 VAL A  47      -8.950  -8.761   2.978  1.00 15.44           H
ATOM    768  N   THR A  48     -12.031  -5.642   5.959  1.00  7.94           N
ATOM    769  CA  THR A  48     -13.223  -4.832   5.841  1.00  7.91           C
ATOM    770  C   THR A  48     -13.103  -4.118   4.494  1.00  7.84           C
ATOM    771  O   THR A  48     -12.158  -3.369   4.247  1.00  7.68           O
ATOM    772  CB  THR A  48     -13.370  -3.804   6.955  1.00  8.84           C
ATOM    773  CG2 THR A  48     -14.614  -2.943   6.742  1.00  9.91           C
ATOM    774  OG1 THR A  48     -13.473  -4.522   8.204  1.00 11.54           O
ATOM    775  H   THR A  48     -11.298  -5.232   6.142  1.00  9.53           H
ATOM    776  HA  THR A  48     -14.011  -5.413   5.831  1.00  9.50           H
ATOM    777  HB  THR A  48     -12.576  -3.229   6.975  1.00 10.60           H
ATOM    778 1HG2 THR A  48     -14.684  -2.302   7.453  1.00 14.86           H
ATOM    779 2HG2 THR A  48     -15.393  -3.503   6.738  1.00 14.86           H
ATOM    780 3HG2 THR A  48     -14.545  -2.483   5.902  1.00 14.86           H
ATOM    781  N   MET A  49     -14.033  -4.392   3.615  1.00  7.86           N
ATOM    782  CA  MET A  49     -13.976  -3.810   2.291  1.00  7.68           C
ATOM    783  C   MET A  49     -14.549  -2.399   2.268  1.00  9.21           C
ATOM    784  O   MET A  49     -15.712  -2.182   2.564  1.00 14.69           O
ATOM    785  CB  MET A  49     -14.755  -4.771   1.359  1.00 11.07           C
ATOM    786  CG  MET A  49     -14.889  -4.260  -0.023  1.00 13.00           C
ATOM    787  SD  MET A  49     -13.368  -3.892  -0.763  1.00 15.37           S
ATOM    788  CE  MET A  49     -12.206  -5.216  -0.622  1.00 15.30           C
ATOM    789  H   MET A  49     -14.680  -4.920   3.824  1.00  9.43           H
ATOM    790  HA  MET A  49     -13.040  -3.776   2.000  1.00  9.21           H
ATOM    791 1HB  MET A  49     -14.299  -5.627   1.336  1.00 13.28           H
ATOM    792 2HB  MET A  49     -15.640  -4.919   1.726  1.00 13.28           H
ATOM    793 1HG  MET A  49     -15.348  -4.924  -0.561  1.00 15.60           H
ATOM    794 2HG  MET A  49     -15.436  -3.459  -0.011  1.00 15.60           H
ATOM    795 1HE  MET A  49     -11.389  -4.966  -1.059  1.00 22.96           H
ATOM    796 2HE  MET A  49     -12.559  -6.010  -1.032  1.00 22.96           H
ATOM    797 3HE  MET A  49     -12.034  -5.385   0.307  1.00 22.96           H
ATOM    798  N   ILE A  50     -13.728  -1.400   1.954  1.00  7.70           N
ATOM    799  CA  ILE A  50     -14.178  -0.024   1.880  1.00  8.23           C
ATOM    800  C   ILE A  50     -14.584   0.376   0.475  1.00 10.53           C
ATOM    801  O   ILE A  50     -15.641   0.969   0.334  1.00 11.86           O
ATOM    802  CB  ILE A  50     -13.103   0.928   2.420  1.00  7.67           C
ATOM    803  CG1 ILE A  50     -12.800   0.600   3.856  1.00  7.18           C
ATOM    804  CG2 ILE A  50     -13.476   2.378   2.203  1.00  9.54           C
ATOM    805  CD1 ILE A  50     -13.963   0.772   4.853  1.00  8.47           C
ATOM    806  H   ILE A  50     -12.902  -1.576   1.789  1.00  9.24           H
ATOM    807  HA  ILE A  50     -14.967   0.062   2.454  1.00  9.87           H
ATOM    808  HB  ILE A  50     -12.285   0.761   1.907  1.00  9.20           H
ATOM    809 1HG1 ILE A  50     -12.495  -0.320   3.900  1.00  8.61           H
ATOM    810 2HG1 ILE A  50     -12.065   1.162   4.148  1.00  8.61           H
ATOM    811 1HG2 ILE A  50     -13.656   2.525   1.271  1.00 14.31           H
ATOM    812 2HG2 ILE A  50     -12.750   2.941   2.481  1.00 14.31           H
ATOM    813 3HG2 ILE A  50     -14.259   2.587   2.717  1.00 14.31           H
ATOM    814 1HD1 ILE A  50     -13.665   0.539   5.736  1.00 12.71           H
ATOM    815 2HD1 ILE A  50     -14.689   0.198   4.599  1.00 12.71           H
ATOM    816 3HD1 ILE A  50     -14.259   1.685   4.845  1.00 12.71           H
ATOM    817  N   ARG A  51     -13.786  -0.009  -0.523  1.00  9.94           N
ATOM    818  CA  ARG A  51     -14.228   0.145  -1.909  1.00 12.25           C
ATOM    819  C   ARG A  51     -13.436  -0.807  -2.776  1.00  8.35           C
ATOM    820  O   ARG A  51     -12.277  -1.046  -2.534  1.00  9.11           O
ATOM    821  CB  ARG A  51     -14.146   1.614  -2.370  1.00 12.96           C
ATOM    822  CG  ARG A  51     -12.804   2.193  -2.633  1.00 15.96           C
ATOM    823  CD  ARG A  51     -12.834   3.672  -3.104  1.00 17.74           C
ATOM    824  NE  ARG A  51     -13.241   3.581  -4.494  1.00 18.01           N
ATOM    825  CZ  ARG A  51     -13.544   4.636  -5.297  1.00 11.61           C
ATOM    826  NH1 ARG A  51     -13.485   5.842  -4.817  1.00 16.88           N
ATOM    827  NH2 ARG A  51     -13.912   4.300  -6.512  1.00 16.80           N
ATOM    828  H   ARG A  51     -13.014  -0.347  -0.351  1.00 11.93           H
ATOM    829  HA  ARG A  51     -15.169  -0.127  -1.952  1.00 14.70           H
ATOM    830 1HB  ARG A  51     -14.669   1.699  -3.182  1.00 15.55           H
ATOM    831 2HB  ARG A  51     -14.577   2.160  -1.694  1.00 15.55           H
ATOM    832 1HG  ARG A  51     -12.275   2.135  -1.822  1.00 19.15           H
ATOM    833 2HG  ARG A  51     -12.362   1.659  -3.312  1.00 19.15           H
ATOM    834 1HD  ARG A  51     -13.472   4.189  -2.587  1.00 21.29           H
ATOM    835 2HD  ARG A  51     -11.958   4.080  -3.023  1.00 21.29           H
ATOM    836  HE  ARG A  51     -13.295   2.794  -4.838  1.00 21.61           H
ATOM    837 1HH1 ARG A  51     -13.698   6.513  -5.311  1.00 20.26           H
ATOM    838 2HH1 ARG A  51     -13.231   5.969  -4.005  1.00 20.26           H
ATOM    839 1HH2 ARG A  51     -14.143   4.908  -7.075  1.00 20.15           H
ATOM    840 2HH2 ARG A  51     -13.922   3.473  -6.745  1.00 20.15           H
ATOM    841  N   GLU A  52     -14.010  -1.397  -3.813  1.00 10.22           N
ATOM    842  CA  GLU A  52     -13.209  -2.100  -4.804  1.00  9.65           C
ATOM    843  C   GLU A  52     -13.975  -2.052  -6.115  1.00 10.09           C
ATOM    844  O   GLU A  52     -15.168  -2.231  -6.173  1.00 14.89           O
ATOM    845  CB  GLU A  52     -12.623  -3.456  -4.391  1.00 17.96           C
ATOM    846  CG  GLU A  52     -13.433  -4.654  -4.713  1.00 18.37           C
ATOM    847  CD  GLU A  52     -12.683  -6.015  -4.457  1.00 13.22           C
ATOM    848  OE1 GLU A  52     -13.420  -6.941  -4.371  1.00 15.99           O
ATOM    849  OE2 GLU A  52     -11.443  -6.056  -4.631  1.00 10.89           O
ATOM    850  H   GLU A  52     -14.865  -1.365  -3.902  1.00 12.26           H
ATOM    851  HA  GLU A  52     -12.429  -1.525  -4.949  1.00 11.58           H
ATOM    852 1HB  GLU A  52     -11.745  -3.477  -4.803  1.00 21.55           H
ATOM    853 2HB  GLU A  52     -12.463  -3.371  -3.438  1.00 21.55           H
ATOM    854 1HG  GLU A  52     -14.228  -4.625  -4.157  1.00 22.04           H
ATOM    855 2HG  GLU A  52     -13.711  -4.592  -5.639  1.00 22.04           H
ATOM    856  N   GLY A  53     -13.249  -1.831  -7.183  1.00  7.69           N
ATOM    857  CA  GLY A  53     -13.796  -1.766  -8.509  1.00  8.77           C
ATOM    858  C   GLY A  53     -12.851  -1.173  -9.491  1.00  7.45           C
ATOM    859  O   GLY A  53     -11.811  -0.633  -9.111  1.00  7.41           O
ATOM    860  H   GLY A  53     -12.402  -1.718  -7.085  1.00  9.23           H
ATOM    861 1HA  GLY A  53     -14.034  -2.661  -8.798  1.00 10.53           H
ATOM    862 2HA  GLY A  53     -14.608  -1.235  -8.491  1.00 10.53           H
ATOM    863  N   PHE A  54     -13.220  -1.183 -10.760  1.00  7.64           N
ATOM    864  CA  PHE A  54     -12.461  -0.483 -11.746  1.00  7.83           C
ATOM    865  C   PHE A  54     -12.772   1.000 -11.731  1.00  8.73           C
ATOM    866  O   PHE A  54     -13.901   1.408 -11.605  1.00 12.43           O
ATOM    867  CB  PHE A  54     -12.781  -1.015 -13.150  1.00  8.99           C
ATOM    868  CG  PHE A  54     -12.200  -2.387 -13.431  1.00 10.43           C
ATOM    869  CD1 PHE A  54     -12.993  -3.530 -13.544  1.00 13.92           C
ATOM    870  CD2 PHE A  54     -10.839  -2.546 -13.608  1.00 12.25           C
ATOM    871  CE1 PHE A  54     -12.394  -4.753 -13.778  1.00 18.12           C
ATOM    872  CE2 PHE A  54     -10.265  -3.767 -13.803  1.00 17.60           C
ATOM    873  CZ  PHE A  54     -11.042  -4.891 -13.925  1.00 19.28           C
ATOM    874  H   PHE A  54     -13.926  -1.616 -10.995  1.00  9.17           H
ATOM    875  HA  PHE A  54     -11.506  -0.612 -11.565  1.00  9.39           H
ATOM    876 1HB  PHE A  54     -13.744  -1.055 -13.257  1.00 10.78           H
ATOM    877 2HB  PHE A  54     -12.437  -0.389 -13.807  1.00 10.78           H
ATOM    878  HD1 PHE A  54     -13.917  -3.469 -13.461  1.00 16.71           H
ATOM    879  HD2 PHE A  54     -10.294  -1.792 -13.593  1.00 14.70           H
ATOM    880  HE1 PHE A  54     -12.930  -5.510 -13.837  1.00 21.74           H
ATOM    881  HE2 PHE A  54      -9.339  -3.838 -13.853  1.00 21.12           H
ATOM    882  HZ  PHE A  54     -10.661  -5.721 -14.103  1.00 23.14           H
ATOM    883  N   VAL A  55     -11.708   1.800 -11.922  1.00  8.01           N
ATOM    884  CA  VAL A  55     -11.802   3.227 -11.922  1.00  7.97           C
ATOM    885  C   VAL A  55     -10.971   3.811 -13.050  1.00  7.80           C
ATOM    886  O   VAL A  55     -10.102   3.163 -13.604  1.00  8.95           O
ATOM    887  CB  VAL A  55     -11.386   3.832 -10.564  1.00  8.23           C
ATOM    888  CG1 VAL A  55     -12.217   3.343  -9.396  1.00 10.00           C
ATOM    889  CG2 VAL A  55      -9.909   3.586 -10.315  1.00  9.66           C
ATOM    890  H   VAL A  55     -10.938   1.439 -12.048  1.00  9.61           H
ATOM    891  HA  VAL A  55     -12.739   3.466 -12.084  1.00  9.56           H
ATOM    892  HB  VAL A  55     -11.514   4.801 -10.626  1.00  9.88           H
ATOM    893 1HG1 VAL A  55     -11.893   3.740  -8.585  1.00 15.01           H
ATOM    894 2HG1 VAL A  55     -12.150   2.387  -9.334  1.00 15.01           H
ATOM    895 3HG1 VAL A  55     -13.134   3.591  -9.530  1.00 15.01           H
ATOM    896 1HG2 VAL A  55      -9.399   3.926 -11.053  1.00 14.49           H
ATOM    897 2HG2 VAL A  55      -9.752   2.643 -10.224  1.00 14.49           H
ATOM    898 3HG2 VAL A  55      -9.642   4.033  -9.508  1.00 14.49           H
ATOM    899  N   GLU A  56     -11.250   5.074 -13.323  1.00  8.13           N
ATOM    900  CA  GLU A  56     -10.506   5.858 -14.276  1.00  8.64           C
ATOM    901  C   GLU A  56      -9.431   6.662 -13.607  1.00  8.09           C
ATOM    902  O   GLU A  56      -9.324   6.726 -12.364  1.00  8.76           O
ATOM    903  CB  GLU A  56     -11.455   6.815 -15.023  1.00  9.05           C
ATOM    904  CG  GLU A  56     -12.563   6.051 -15.728  1.00 13.98           C
ATOM    905  CD  GLU A  56     -13.643   6.932 -16.256  1.00 20.42           C
ATOM    906  OE1 GLU A  56     -13.741   7.007 -17.488  1.00 24.99           O
ATOM    907  OE2 GLU A  56     -14.453   7.541 -15.532  1.00 44.13           O
ATOM    908  H   GLU A  56     -11.908   5.445 -12.913  1.00  9.76           H
ATOM    909  HA  GLU A  56     -10.090   5.254 -14.926  1.00 10.37           H
ATOM    910 1HB  GLU A  56     -11.846   7.439 -14.392  1.00 10.86           H
ATOM    911 2HB  GLU A  56     -10.950   7.325 -15.675  1.00 10.86           H
ATOM    912 1HG  GLU A  56     -12.180   5.548 -16.464  1.00 16.78           H
ATOM    913 2HG  GLU A  56     -12.952   5.415 -15.107  1.00 16.78           H
ATOM    914  N   GLN A  57      -8.630   7.328 -14.421  1.00  7.72           N
ATOM    915  CA  GLN A  57      -7.529   8.103 -13.923  1.00  8.06           C
ATOM    916  C   GLN A  57      -7.944   9.150 -12.900  1.00  7.94           C
ATOM    917  O   GLN A  57      -7.220   9.437 -11.974  1.00  8.57           O
ATOM    918  CB  GLN A  57      -6.819   8.828 -15.066  1.00  8.80           C
ATOM    919  CG  GLN A  57      -6.075   7.856 -15.979  1.00  8.16           C
ATOM    920  CD  GLN A  57      -5.322   8.533 -17.116  1.00  9.34           C
ATOM    921  NE2 GLN A  57      -5.077   9.806 -17.052  1.00  9.45           N
ATOM    922  OE1 GLN A  57      -4.857   7.821 -18.023  1.00 12.83           O
ATOM    923  H   GLN A  57      -8.771   7.297 -15.268  1.00  9.26           H
ATOM    924  HA  GLN A  57      -6.889   7.494 -13.498  1.00  9.68           H
ATOM    925 1HB  GLN A  57      -7.473   9.320 -15.587  1.00 10.56           H
ATOM    926 2HB  GLN A  57      -6.189   9.466 -14.697  1.00 10.56           H
ATOM    927 1HG  GLN A  57      -5.445   7.348 -15.446  1.00  9.79           H
ATOM    928 2HG  GLN A  57      -6.714   7.231 -16.356  1.00  9.79           H
ATOM    929 1HE2 GLN A  57      -4.580  10.178 -17.648  1.00 11.34           H
ATOM    930 2HE2 GLN A  57      -5.410  10.277 -16.415  1.00 11.34           H
ATOM    931  N   ASN A  58      -9.155   9.681 -13.080  1.00  8.98           N
ATOM    932  CA  ASN A  58      -9.579  10.743 -12.189  1.00 11.14           C
ATOM    933  C   ASN A  58      -9.810  10.296 -10.742  1.00  9.32           C
ATOM    934  O   ASN A  58      -9.970  11.175  -9.869  1.00 11.56           O
ATOM    935  CB  ASN A  58     -10.842  11.364 -12.793  1.00 13.19           C
ATOM    936  CG  ASN A  58     -12.006  10.422 -12.986  1.00 16.88           C
ATOM    937  ND2 ASN A  58     -12.990  10.808 -13.813  1.00 24.92           N
ATOM    938  OD1 ASN A  58     -12.096   9.339 -12.386  1.00 16.04           O
ATOM    939  H   ASN A  58      -9.670   9.400 -13.709  1.00 10.78           H
ATOM    940  HA  ASN A  58      -8.879  11.429 -12.184  1.00 13.37           H
ATOM    941 1HB  ASN A  58     -11.129  12.092 -12.220  1.00 15.83           H
ATOM    942 2HB  ASN A  58     -10.612  11.746 -13.655  1.00 15.83           H
ATOM    943 1HD2 ASN A  58     -13.679  10.307 -13.925  1.00 29.91           H
ATOM    944 2HD2 ASN A  58     -12.931  11.558 -14.230  1.00 29.91           H
ATOM    945  N   GLU A  59      -9.809   9.006 -10.463  1.00  8.72           N
ATOM    946  CA  GLU A  59      -9.965   8.543  -9.084  1.00  8.31           C
ATOM    947  C   GLU A  59      -8.660   8.094  -8.473  1.00  7.60           C
ATOM    948  O   GLU A  59      -8.668   7.671  -7.339  1.00  7.97           O
ATOM    949  CB  GLU A  59     -10.991   7.420  -9.021  1.00 10.58           C
ATOM    950  CG  GLU A  59     -12.378   8.027  -9.121  1.00 15.67           C
ATOM    951  CD  GLU A  59     -13.461   7.142  -8.580  1.00 15.76           C
ATOM    952  OE1 GLU A  59     -13.755   7.137  -7.393  1.00 19.32           O
ATOM    953  OE2 GLU A  59     -13.987   6.429  -9.446  1.00 18.86           O
ATOM    954  H   GLU A  59      -9.716   8.433 -11.097  1.00 10.47           H
ATOM    955  HA  GLU A  59     -10.305   9.292  -8.552  1.00  9.98           H
ATOM    956 1HB  GLU A  59     -10.848   6.798  -9.752  1.00 12.69           H
ATOM    957 2HB  GLU A  59     -10.901   6.935  -8.186  1.00 12.69           H
ATOM    958 1HG  GLU A  59     -12.388   8.867  -8.636  1.00 18.81           H
ATOM    959 2HG  GLU A  59     -12.568   8.222 -10.052  1.00 18.81           H
ATOM    960  N   ILE A  60      -7.559   8.226  -9.192  1.00  6.87           N
ATOM    961  CA  ILE A  60      -6.272   7.827  -8.666  1.00  7.45           C
ATOM    962  C   ILE A  60      -5.254   8.950  -8.789  1.00  7.04           C
ATOM    963  O   ILE A  60      -4.143   8.716  -9.249  1.00  7.05           O
ATOM    964  CB  ILE A  60      -5.793   6.511  -9.304  1.00  6.63           C
ATOM    965  CG1 ILE A  60      -5.636   6.600 -10.804  1.00  7.48           C
ATOM    966  CG2 ILE A  60      -6.693   5.362  -8.872  1.00  7.73           C
ATOM    967  CD1 ILE A  60      -4.585   5.638 -11.340  1.00  8.25           C
ATOM    968  H   ILE A  60      -7.609   8.555  -9.985  1.00  8.25           H
ATOM    969  HA  ILE A  60      -6.394   7.654  -7.709  1.00  8.94           H
ATOM    970  HB  ILE A  60      -4.904   6.326  -8.937  1.00  7.95           H
ATOM    971 1HG1 ILE A  60      -6.488   6.405 -11.224  1.00  8.98           H
ATOM    972 2HG1 ILE A  60      -5.387   7.507 -11.043  1.00  8.98           H
ATOM    973 1HG2 ILE A  60      -6.755   5.346  -7.915  1.00 11.59           H
ATOM    974 2HG2 ILE A  60      -6.324   4.532  -9.183  1.00 11.59           H
ATOM    975 3HG2 ILE A  60      -7.569   5.483  -9.247  1.00 11.59           H
ATOM    976 1HD1 ILE A  60      -4.513   5.741 -12.292  1.00 12.37           H
ATOM    977 2HD1 ILE A  60      -4.842   4.736 -11.134  1.00 12.37           H
ATOM    978 3HD1 ILE A  60      -3.737   5.830 -10.932  1.00 12.37           H
ATOM    979  N   PRO A  61      -5.572  10.146  -8.316  1.00  7.70           N
ATOM    980  CA  PRO A  61      -4.625  11.248  -8.534  1.00  8.47           C
ATOM    981  C   PRO A  61      -3.307  11.013  -7.837  1.00  8.18           C
ATOM    982  O   PRO A  61      -2.285  11.456  -8.383  1.00  9.80           O
ATOM    983  CB  PRO A  61      -5.329  12.471  -7.958  1.00  9.08           C
ATOM    984  CG  PRO A  61      -6.343  11.905  -6.979  1.00  8.58           C
ATOM    985  CD  PRO A  61      -6.790  10.658  -7.652  1.00  7.90           C
ATOM    986  HA  PRO A  61      -4.475  11.373  -9.494  1.00 10.16           H
ATOM    987 1HB  PRO A  61      -4.698  13.051  -7.504  1.00 10.90           H
ATOM    988 2HB  PRO A  61      -5.771  12.976  -8.658  1.00 10.90           H
ATOM    989 1HG  PRO A  61      -5.932  11.712  -6.122  1.00 10.30           H
ATOM    990 2HG  PRO A  61      -7.083  12.517  -6.847  1.00 10.30           H
ATOM    991 1HD  PRO A  61      -7.127  10.018  -7.006  1.00  9.48           H
ATOM    992 2HD  PRO A  61      -7.486  10.846  -8.302  1.00  9.48           H
ATOM    993  N   GLU A  62      -3.283  10.347  -6.700  1.00  8.05           N
ATOM    994  CA  GLU A  62      -2.067  10.088  -5.987  1.00  8.27           C
ATOM    995  C   GLU A  62      -1.198   9.063  -6.722  1.00  7.15           C
ATOM    996  O   GLU A  62       0.008   9.180  -6.745  1.00  8.99           O
ATOM    997  CB  GLU A  62      -2.349   9.589  -4.542  1.00 10.11           C
ATOM    998  CG  GLU A  62      -3.007  10.667  -3.669  1.00 10.43           C
ATOM    999  CD  GLU A  62      -4.489  10.812  -3.878  1.00 10.97           C
ATOM   1000  OE1 GLU A  62      -5.136   9.917  -4.506  1.00 12.29           O
ATOM   1001  OE2 GLU A  62      -5.034  11.841  -3.423  1.00 15.30           O
ATOM   1002  H   GLU A  62      -4.024  10.057  -6.374  1.00  9.67           H
ATOM   1003  HA  GLU A  62      -1.564  10.927  -5.927  1.00  9.92           H
ATOM   1004 1HB  GLU A  62      -2.931   8.814  -4.581  1.00 12.13           H
ATOM   1005 2HB  GLU A  62      -1.514   9.314  -4.132  1.00 12.13           H
ATOM   1006 1HG  GLU A  62      -2.844  10.454  -2.737  1.00 12.51           H
ATOM   1007 2HG  GLU A  62      -2.581  11.519  -3.854  1.00 12.51           H
ATOM   1008  N   GLU A  63      -1.801   8.020  -7.247  1.00  6.52           N
ATOM   1009  CA  GLU A  63      -1.080   6.924  -7.847  1.00  6.73           C
ATOM   1010  C   GLU A  63      -0.758   7.161  -9.320  1.00  6.99           C
ATOM   1011  O   GLU A  63       0.173   6.561  -9.842  1.00  7.33           O
ATOM   1012  CB  GLU A  63      -1.834   5.615  -7.715  1.00  6.84           C
ATOM   1013  CG  GLU A  63      -2.055   5.223  -6.242  1.00  7.22           C
ATOM   1014  CD  GLU A  63      -3.281   5.756  -5.555  1.00  6.80           C
ATOM   1015  OE1 GLU A  63      -4.077   6.519  -6.157  1.00  6.89           O
ATOM   1016  OE2 GLU A  63      -3.474   5.362  -4.361  1.00  7.07           O
ATOM   1017  H   GLU A  63      -2.661   7.990  -7.232  1.00  7.83           H
ATOM   1018  HA  GLU A  63      -0.230   6.829  -7.368  1.00  8.07           H
ATOM   1019 1HB  GLU A  63      -2.694   5.695  -8.157  1.00  8.21           H
ATOM   1020 2HB  GLU A  63      -1.335   4.912  -8.161  1.00  8.21           H
ATOM   1021 1HG  GLU A  63      -2.082   4.255  -6.192  1.00  8.66           H
ATOM   1022 2HG  GLU A  63      -1.280   5.515  -5.737  1.00  8.66           H
ATOM   1023  N   LEU A  64      -1.536   7.958 -10.022  1.00  7.40           N
ATOM   1024  CA  LEU A  64      -1.356   8.094 -11.462  1.00  7.96           C
ATOM   1025  C   LEU A  64       0.023   8.507 -11.853  1.00  7.87           C
ATOM   1026  O   LEU A  64       0.557   7.947 -12.834  1.00  7.92           O
ATOM   1027  CB  LEU A  64      -2.391   9.092 -11.995  1.00  9.89           C
ATOM   1028  CG  LEU A  64      -2.468   9.197 -13.524  1.00 10.12           C
ATOM   1029  CD1 LEU A  64      -2.839   7.864 -14.141  1.00 10.98           C
ATOM   1030  CD2 LEU A  64      -3.503  10.272 -13.861  1.00 12.49           C
ATOM   1031  H   LEU A  64      -2.157   8.402  -9.626  1.00  8.88           H
ATOM   1032  HA  LEU A  64      -1.538   7.223 -11.873  1.00  9.55           H
ATOM   1033 1HB  LEU A  64      -3.265   8.837 -11.660  1.00 11.87           H
ATOM   1034 2HB  LEU A  64      -2.185   9.969 -11.636  1.00 11.87           H
ATOM   1035  HG  LEU A  64      -1.594   9.476 -13.869  1.00 12.15           H
ATOM   1036 1HD1 LEU A  64      -2.193   7.202 -13.885  1.00 16.47           H
ATOM   1037 2HD1 LEU A  64      -2.852   7.947 -15.097  1.00 16.47           H
ATOM   1038 3HD1 LEU A  64      -3.708   7.599 -13.831  1.00 16.47           H
ATOM   1039 1HD2 LEU A  64      -3.262  11.095 -13.428  1.00 18.73           H
ATOM   1040 2HD2 LEU A  64      -4.368   9.991 -13.554  1.00 18.73           H
ATOM   1041 3HD2 LEU A  64      -3.528  10.406 -14.811  1.00 18.73           H
ATOM   1042  N   PRO A  65       0.662   9.451 -11.172  1.00  7.99           N
ATOM   1043  CA  PRO A  65       2.026   9.856 -11.547  1.00  8.57           C
ATOM   1044  C   PRO A  65       2.979   8.684 -11.453  1.00  8.34           C
ATOM   1045  O   PRO A  65       4.096   8.741 -12.003  1.00 10.39           O
ATOM   1046  CB  PRO A  65       2.404  10.966 -10.573  1.00 10.34           C
ATOM   1047  CG  PRO A  65       1.061  11.539 -10.155  1.00 11.26           C
ATOM   1048  CD  PRO A  65       0.182  10.341 -10.072  1.00  8.96           C
ATOM   1049  HA  PRO A  65       2.025  10.207 -12.462  1.00 10.28           H
ATOM   1050 1HB  PRO A  65       2.885  10.611  -9.809  1.00 12.41           H
ATOM   1051 2HB  PRO A  65       2.951  11.640 -11.006  1.00 12.41           H
ATOM   1052 1HG  PRO A  65       1.124  11.985  -9.295  1.00 13.52           H
ATOM   1053 2HG  PRO A  65       0.730  12.169 -10.814  1.00 13.52           H
ATOM   1054 1HD  PRO A  65       0.273   9.905  -9.210  1.00 10.75           H
ATOM   1055 2HD  PRO A  65      -0.747  10.584 -10.205  1.00 10.75           H
ATOM   1056  N   LEU A  66       2.649   7.662 -10.681  1.00  7.27           N
ATOM   1057  CA  LEU A  66       3.504   6.543 -10.331  1.00  7.97           C
ATOM   1058  C   LEU A  66       3.199   5.298 -11.130  1.00  7.75           C
ATOM   1059  O   LEU A  66       3.835   4.237 -10.920  1.00  9.16           O
ATOM   1060  CB  LEU A  66       3.376   6.218  -8.828  1.00  8.56           C
ATOM   1061  CG  LEU A  66       3.613   7.411  -7.934  1.00 12.06           C
ATOM   1062  CD1 LEU A  66       3.187   7.038  -6.505  1.00 12.09           C
ATOM   1063  CD2 LEU A  66       5.060   7.859  -8.032  1.00 17.11           C
ATOM   1064  H   LEU A  66       1.852   7.660 -10.357  1.00  8.72           H
ATOM   1065  HA  LEU A  66       4.432   6.801 -10.509  1.00  9.56           H
ATOM   1066 1HB  LEU A  66       2.487   5.870  -8.656  1.00 10.27           H
ATOM   1067 2HB  LEU A  66       4.014   5.524  -8.601  1.00 10.27           H
ATOM   1068  HG  LEU A  66       3.043   8.145  -8.243  1.00 14.48           H
ATOM   1069 1HD1 LEU A  66       3.286   7.802  -5.932  1.00 18.14           H
ATOM   1070 2HD1 LEU A  66       3.741   6.322  -6.183  1.00 18.14           H
ATOM   1071 3HD1 LEU A  66       2.270   6.756  -6.508  1.00 18.14           H
ATOM   1072 1HD2 LEU A  66       5.265   8.085  -8.942  1.00 25.66           H
ATOM   1073 2HD2 LEU A  66       5.636   7.148  -7.741  1.00 25.66           H
ATOM   1074 3HD2 LEU A  66       5.195   8.628  -7.473  1.00 25.66           H
ATOM   1075  N   LEU A  67       2.234   5.323 -12.024  1.00  6.87           N
ATOM   1076  CA  LEU A  67       1.789   4.168 -12.780  1.00  6.93           C
ATOM   1077  C   LEU A  67       1.743   4.526 -14.248  1.00  7.53           C
ATOM   1078  O   LEU A  67       1.663   5.704 -14.641  1.00  7.48           O
ATOM   1079  CB  LEU A  67       0.402   3.780 -12.278  1.00  6.58           C
ATOM   1080  CG  LEU A  67       0.343   3.086 -10.932  1.00  6.61           C
ATOM   1081  CD1 LEU A  67      -1.104   2.871 -10.539  1.00  7.71           C
ATOM   1082  CD2 LEU A  67       1.089   1.760 -10.917  1.00  7.13           C
ATOM   1083  H   LEU A  67       1.841   6.074 -12.170  1.00  8.24           H
ATOM   1084  HA  LEU A  67       2.410   3.423 -12.641  1.00  8.32           H
ATOM   1085 1HB  LEU A  67      -0.138   4.584 -12.229  1.00  7.89           H
ATOM   1086 2HB  LEU A  67      -0.006   3.197 -12.938  1.00  7.89           H
ATOM   1087  HG  LEU A  67       0.756   3.675 -10.267  1.00  7.93           H
ATOM   1088 1HD1 LEU A  67      -1.573   3.708 -10.575  1.00 11.57           H
ATOM   1089 2HD1 LEU A  67      -1.145   2.520  -9.647  1.00 11.57           H
ATOM   1090 3HD1 LEU A  67      -1.512   2.250 -11.147  1.00 11.57           H
ATOM   1091 1HD2 LEU A  67       2.011   1.909 -11.140  1.00 10.69           H
ATOM   1092 2HD2 LEU A  67       0.696   1.164 -11.559  1.00 10.69           H
ATOM   1093 3HD2 LEU A  67       1.031   1.370 -10.041  1.00 10.69           H
ATOM   1094  N   PRO A  68       1.672   3.503 -15.102  1.00  7.35           N
ATOM   1095  CA  PRO A  68       1.341   3.779 -16.494  1.00  8.01           C
ATOM   1096  C   PRO A  68       0.015   4.523 -16.564  1.00  7.00           C
ATOM   1097  O   PRO A  68      -0.893   4.266 -15.768  1.00  8.07           O
ATOM   1098  CB  PRO A  68       1.241   2.385 -17.129  1.00  9.17           C
ATOM   1099  CG  PRO A  68       2.026   1.519 -16.236  1.00 12.02           C
ATOM   1100  CD  PRO A  68       1.782   2.038 -14.829  1.00  8.19           C
ATOM   1101  HA  PRO A  68       2.052   4.301 -16.920  1.00  9.62           H
ATOM   1102 1HB  PRO A  68       0.318   2.090 -17.172  1.00 11.00           H
ATOM   1103 2HB  PRO A  68       1.614   2.386 -18.024  1.00 11.00           H
ATOM   1104 1HG  PRO A  68       1.734   0.597 -16.314  1.00 14.42           H
ATOM   1105 2HG  PRO A  68       2.969   1.567 -16.458  1.00 14.42           H
ATOM   1106 1HD  PRO A  68       0.964   1.680 -14.451  1.00  9.82           H
ATOM   1107 2HD  PRO A  68       2.526   1.838 -14.239  1.00  9.82           H
ATOM   1108  N   LYS A  69      -0.098   5.402 -17.558  1.00  7.92           N
ATOM   1109  CA  LYS A  69      -1.278   6.133 -17.868  1.00  8.09           C
ATOM   1110  C   LYS A  69      -2.072   5.313 -18.858  1.00  8.03           C
ATOM   1111  O   LYS A  69      -1.636   5.115 -19.967  1.00  9.48           O
ATOM   1112  CB  LYS A  69      -0.968   7.528 -18.421  1.00  9.20           C
ATOM   1113  CG  LYS A  69       0.177   8.278 -17.813  1.00 10.37           C
ATOM   1114  CD  LYS A  69      -0.099   8.613 -16.360  1.00 10.77           C
ATOM   1115  CE  LYS A  69       1.024   9.388 -15.697  1.00 10.87           C
ATOM   1116  NZ  LYS A  69       2.132   8.482 -15.248  1.00  9.58           N
ATOM   1117  H   LYS A  69       0.595   5.538 -18.049  1.00  9.50           H
ATOM   1118  HA  LYS A  69      -1.807   6.232 -17.049  1.00  9.70           H
ATOM   1119 1HB  LYS A  69      -0.796   7.440 -19.372  1.00 11.04           H
ATOM   1120 2HB  LYS A  69      -1.766   8.071 -18.324  1.00 11.04           H
ATOM   1121 1HG  LYS A  69       0.982   7.741 -17.873  1.00 12.44           H
ATOM   1122 2HG  LYS A  69       0.326   9.098 -18.310  1.00 12.44           H
ATOM   1123 1HD  LYS A  69      -0.915   9.135 -16.307  1.00 12.93           H
ATOM   1124 2HD  LYS A  69      -0.244   7.788 -15.870  1.00 12.93           H
ATOM   1125 1HE  LYS A  69       1.377  10.039 -16.324  1.00 13.05           H
ATOM   1126 2HE  LYS A  69       0.673   9.869 -14.932  1.00 13.05           H
ATOM   1127 1HZ  LYS A  69       2.786   8.968 -14.889  1.00 14.37           H
ATOM   1128 2HZ  LYS A  69       2.447   8.029 -15.946  1.00 14.37           H
ATOM   1129 3HZ  LYS A  69       1.820   7.910 -14.641  1.00 14.37           H
ATOM   1130  N   GLU A  70      -3.215   4.836 -18.408  1.00  8.09           N
ATOM   1131  CA  GLU A  70      -4.032   3.969 -19.236  1.00  8.79           C
ATOM   1132  C   GLU A  70      -5.471   4.233 -18.788  1.00  7.92           C
ATOM   1133  O   GLU A  70      -5.759   5.072 -17.938  1.00  8.47           O
ATOM   1134  CB  GLU A  70      -3.594   2.507 -19.218  1.00  9.76           C
ATOM   1135  CG  GLU A  70      -3.599   1.932 -17.834  1.00 10.12           C
ATOM   1136  CD  GLU A  70      -3.067   0.493 -17.882  1.00 11.13           C
ATOM   1137  OE1 GLU A  70      -1.813   0.294 -17.978  1.00  9.82           O
ATOM   1138  OE2 GLU A  70      -3.825  -0.442 -17.881  1.00 11.09           O
ATOM   1139  H   GLU A  70      -3.479   5.040 -17.616  1.00  9.71           H
ATOM   1140  HA  GLU A  70      -3.951   4.287 -20.160  1.00 10.55           H
ATOM   1141 1HB  GLU A  70      -4.190   1.989 -19.780  1.00 11.71           H
ATOM   1142 2HB  GLU A  70      -2.700   2.438 -19.588  1.00 11.71           H
ATOM   1143 1HG  GLU A  70      -3.040   2.470 -17.252  1.00 12.15           H
ATOM   1144 2HG  GLU A  70      -4.502   1.937 -17.479  1.00 12.15           H
ATOM   1145  N   SER A  71      -6.368   3.538 -19.466  1.00  9.20           N
ATOM   1146  CA  SER A  71      -7.755   3.834 -19.328  1.00 12.00           C
ATOM   1147  C   SER A  71      -8.373   3.391 -17.998  1.00  9.11           C
ATOM   1148  O   SER A  71      -9.289   4.049 -17.529  1.00 10.44           O
ATOM   1149  CB  SER A  71      -8.563   3.109 -20.445  1.00 17.06           C
ATOM   1150  OG  SER A  71      -9.656   3.921 -20.751  1.00 41.62           O
ATOM   1151  H   SER A  71      -6.114   2.906 -19.991  1.00 11.03           H
ATOM   1152  HA  SER A  71      -7.881   4.801 -19.426  1.00 14.40           H
ATOM   1153 1HB  SER A  71      -8.009   2.979 -21.230  1.00 20.48           H
ATOM   1154 2HB  SER A  71      -8.865   2.242 -20.133  1.00 20.48           H
ATOM   1155  N   ARG A  72      -7.967   2.267 -17.458  1.00  8.93           N
ATOM   1156  CA  ARG A  72      -8.615   1.675 -16.305  1.00  7.84           C
ATOM   1157  C   ARG A  72      -7.618   1.045 -15.375  1.00  7.27           C
ATOM   1158  O   ARG A  72      -6.607   0.540 -15.730  1.00  7.83           O
ATOM   1159  CB  ARG A  72      -9.581   0.536 -16.748  1.00 10.62           C
ATOM   1160  CG  ARG A  72     -10.734   1.040 -17.561  1.00 14.04           C
ATOM   1161  CD  ARG A  72     -11.634   1.862 -16.632  1.00 16.60           C
ATOM   1162  NE  ARG A  72     -12.860   2.197 -17.333  1.00 17.88           N
ATOM   1163  CZ  ARG A  72     -12.949   3.147 -18.239  1.00 22.62           C
ATOM   1164  NH1 ARG A  72     -11.888   3.893 -18.552  1.00 15.54           N
ATOM   1165  NH2 ARG A  72     -14.097   3.386 -18.842  1.00 23.58           N
ATOM   1166  H   ARG A  72      -7.289   1.865 -17.802  1.00 10.71           H
ATOM   1167  HA  ARG A  72      -9.120   2.364 -15.825  1.00  9.41           H
ATOM   1168 1HB  ARG A  72      -9.085  -0.114 -17.271  1.00 12.74           H
ATOM   1169 2HB  ARG A  72      -9.922   0.085 -15.960  1.00 12.74           H
ATOM   1170 1HG  ARG A  72     -10.412   1.594 -18.290  1.00 16.84           H
ATOM   1171 2HG  ARG A  72     -11.230   0.296 -17.936  1.00 16.84           H
ATOM   1172 1HD  ARG A  72     -11.841   1.349 -15.835  1.00 19.92           H
ATOM   1173 2HD  ARG A  72     -11.177   2.673 -16.362  1.00 19.92           H
ATOM   1174  HE  ARG A  72     -13.569   1.749 -17.146  1.00 21.46           H
ATOM   1175 1HH1 ARG A  72     -11.959   4.518 -19.138  1.00 18.65           H
ATOM   1176 2HH1 ARG A  72     -11.132   3.748 -18.167  1.00 18.65           H
ATOM   1177 1HH2 ARG A  72     -14.792   2.921 -18.644  1.00 28.29           H
ATOM   1178 2HH2 ARG A  72     -14.150   4.008 -19.434  1.00 28.29           H
ATOM   1179  N   TYR A  73      -8.062   1.084 -14.091  1.00  6.83           N
ATOM   1180  CA  TYR A  73      -7.301   0.566 -12.959  1.00  7.34           C
ATOM   1181  C   TYR A  73      -8.268  -0.163 -12.022  1.00  6.50           C
ATOM   1182  O   TYR A  73      -9.380   0.306 -11.830  1.00  8.40           O
ATOM   1183  CB  TYR A  73      -6.667   1.715 -12.143  1.00  7.12           C
ATOM   1184  CG  TYR A  73      -5.761   2.555 -13.008  1.00  7.45           C
ATOM   1185  CD1 TYR A  73      -6.292   3.533 -13.826  1.00  8.00           C
ATOM   1186  CD2 TYR A  73      -4.405   2.350 -13.044  1.00  6.96           C
ATOM   1187  CE1 TYR A  73      -5.511   4.314 -14.660  1.00  7.30           C
ATOM   1188  CE2 TYR A  73      -3.608   3.132 -13.877  1.00  7.28           C
ATOM   1189  CZ  TYR A  73      -4.171   4.085 -14.690  1.00  7.12           C
ATOM   1190  OH  TYR A  73      -3.405   4.886 -15.502  1.00  8.43           O
ATOM   1191  H   TYR A  73      -8.833   1.433 -13.937  1.00  8.19           H
ATOM   1192  HA  TYR A  73      -6.606  -0.049 -13.273  1.00  8.80           H
ATOM   1193 1HB  TYR A  73      -7.368   2.273 -11.772  1.00  8.55           H
ATOM   1194 2HB  TYR A  73      -6.157   1.344 -11.406  1.00  8.55           H
ATOM   1195  HD1 TYR A  73      -7.211   3.673 -13.815  1.00  9.60           H
ATOM   1196  HD2 TYR A  73      -4.018   1.691 -12.514  1.00  8.36           H
ATOM   1197  HE1 TYR A  73      -5.893   4.978 -15.186  1.00  8.76           H
ATOM   1198  HE2 TYR A  73      -2.687   3.007 -13.884  1.00  8.74           H
ATOM   1199  HH  TYR A  73      -2.614   4.682 -15.419  1.00 12.64           H
ATOM   1200  N   TRP A  74      -7.824  -1.221 -11.372  1.00  5.87           N
ATOM   1201  CA  TRP A  74      -8.549  -1.786 -10.230  1.00  6.14           C
ATOM   1202  C   TRP A  74      -8.119  -1.029  -9.011  1.00  6.05           C
ATOM   1203  O   TRP A  74      -6.940  -0.958  -8.694  1.00  7.14           O
ATOM   1204  CB  TRP A  74      -8.260  -3.265 -10.073  1.00  6.74           C
ATOM   1205  CG  TRP A  74      -9.102  -3.933  -9.045  1.00  6.53           C
ATOM   1206  CD1 TRP A  74      -8.744  -4.293  -7.789  1.00  7.74           C
ATOM   1207  CD2 TRP A  74     -10.468  -4.319  -9.184  1.00  7.25           C
ATOM   1208  CE2 TRP A  74     -10.849  -4.919  -7.957  1.00  7.03           C
ATOM   1209  CE3 TRP A  74     -11.363  -4.217 -10.213  1.00  8.63           C
ATOM   1210  NE1 TRP A  74      -9.778  -4.882  -7.111  1.00  7.98           N
ATOM   1211  CZ2 TRP A  74     -12.121  -5.424  -7.766  1.00  8.82           C
ATOM   1212  CZ3 TRP A  74     -12.623  -4.724  -9.991  1.00 11.43           C
ATOM   1213  CH2 TRP A  74     -12.977  -5.300  -8.793  1.00 11.05           C
ATOM   1214  H   TRP A  74      -7.090  -1.590 -11.626  1.00  7.04           H
ATOM   1215  HA  TRP A  74      -9.511  -1.659 -10.365  1.00  7.37           H
ATOM   1216 1HB  TRP A  74      -8.401  -3.703 -10.927  1.00  8.09           H
ATOM   1217 2HB  TRP A  74      -7.326  -3.377  -9.834  1.00  8.09           H
ATOM   1218  HD1 TRP A  74      -7.897  -4.157  -7.430  1.00  9.29           H
ATOM   1219  HE1 TRP A  74      -9.757  -5.174  -6.303  1.00  9.57           H
ATOM   1220  HE3 TRP A  74     -11.132  -3.824 -11.024  1.00 10.36           H
ATOM   1221  HZ2 TRP A  74     -12.371  -5.830  -6.967  1.00 10.58           H
ATOM   1222  HZ3 TRP A  74     -13.255  -4.676 -10.672  1.00 13.71           H
ATOM   1223  HH2 TRP A  74     -13.846  -5.616  -8.690  1.00 13.26           H
ATOM   1224  N   LEU A  75      -9.065  -0.441  -8.289  1.00  6.24           N
ATOM   1225  CA  LEU A  75      -8.840   0.266  -7.032  1.00  6.41           C
ATOM   1226  C   LEU A  75      -9.477  -0.517  -5.892  1.00  6.29           C
ATOM   1227  O   LEU A  75     -10.631  -0.866  -5.974  1.00  7.74           O
ATOM   1228  CB  LEU A  75      -9.411   1.677  -7.106  1.00  7.26           C
ATOM   1229  CG  LEU A  75      -9.484   2.453  -5.785  1.00  7.67           C
ATOM   1230  CD1 LEU A  75      -8.127   2.716  -5.169  1.00  6.96           C
ATOM   1231  CD2 LEU A  75     -10.173   3.799  -5.990  1.00  9.92           C
ATOM   1232  H   LEU A  75      -9.872  -0.480  -8.583  1.00  7.49           H
ATOM   1233  HA  LEU A  75      -7.875   0.325  -6.872  1.00  7.69           H
ATOM   1234 1HB  LEU A  75      -8.873   2.189  -7.729  1.00  8.71           H
ATOM   1235 2HB  LEU A  75     -10.307   1.622  -7.475  1.00  8.71           H
ATOM   1236  HG  LEU A  75     -10.014   1.929  -5.149  1.00  9.20           H
ATOM   1237 1HD1 LEU A  75      -7.681   1.882  -5.009  1.00 10.45           H
ATOM   1238 2HD1 LEU A  75      -8.238   3.185  -4.338  1.00 10.45           H
ATOM   1239 3HD1 LEU A  75      -7.601   3.250  -5.769  1.00 10.45           H
ATOM   1240 1HD2 LEU A  75     -11.046   3.658  -6.365  1.00 14.88           H
ATOM   1241 2HD2 LEU A  75      -9.651   4.338  -6.588  1.00 14.88           H
ATOM   1242 3HD2 LEU A  75     -10.257   4.248  -5.145  1.00 14.88           H
ATOM   1243  N   ARG A  76      -8.696  -0.826  -4.867  1.00  5.64           N
ATOM   1244  CA  ARG A  76      -9.137  -1.586  -3.705  1.00  5.88           C
ATOM   1245  C   ARG A  76      -8.728  -0.849  -2.443  1.00  5.72           C
ATOM   1246  O   ARG A  76      -7.580  -0.645  -2.194  1.00  7.42           O
ATOM   1247  CB  ARG A  76      -8.498  -2.937  -3.763  1.00  6.48           C
ATOM   1248  CG  ARG A  76      -8.681  -3.815  -2.530  1.00  6.80           C
ATOM   1249  CD  ARG A  76      -7.936  -5.114  -2.730  1.00  8.44           C
ATOM   1250  NE  ARG A  76      -7.852  -5.946  -1.502  1.00  8.86           N
ATOM   1251  CZ  ARG A  76      -8.731  -6.908  -1.220  1.00  8.25           C
ATOM   1252  NH1 ARG A  76      -9.807  -7.183  -1.981  1.00 10.70           N
ATOM   1253  NH2 ARG A  76      -8.553  -7.607  -0.112  1.00  8.35           N
ATOM   1254  H   ARG A  76      -7.879  -0.561  -4.889  1.00  6.77           H
ATOM   1255  HA  ARG A  76     -10.112  -1.683  -3.727  1.00  7.06           H
ATOM   1256 1HB  ARG A  76      -8.856  -3.411  -4.530  1.00  7.78           H
ATOM   1257 2HB  ARG A  76      -7.547  -2.818  -3.914  1.00  7.78           H
ATOM   1258 1HG  ARG A  76      -8.339  -3.357  -1.746  1.00  8.16           H
ATOM   1259 2HG  ARG A  76      -9.624  -3.994  -2.390  1.00  8.16           H
ATOM   1260 1HD  ARG A  76      -8.378  -5.625  -3.426  1.00 10.13           H
ATOM   1261 2HD  ARG A  76      -7.037  -4.916  -3.036  1.00 10.13           H
ATOM   1262  HE  ARG A  76      -7.210  -5.801  -0.949  1.00 10.64           H
ATOM   1263 1HH1 ARG A  76     -10.357  -7.799  -1.741  1.00 12.83           H
ATOM   1264 2HH1 ARG A  76      -9.944  -6.742  -2.706  1.00 12.83           H
ATOM   1265 1HH2 ARG A  76      -7.885  -7.435   0.403  1.00 10.02           H
ATOM   1266 2HH2 ARG A  76      -9.105  -8.234   0.095  1.00 10.02           H
ATOM   1267  N   GLU A  77      -9.714  -0.492  -1.621  1.00  5.51           N
ATOM   1268  CA  GLU A  77      -9.489   0.123  -0.328  1.00  5.60           C
ATOM   1269  C   GLU A  77     -10.067  -0.774   0.745  1.00  5.57           C
ATOM   1270  O   GLU A  77     -11.213  -1.188   0.632  1.00  5.99           O
ATOM   1271  CB  GLU A  77     -10.120   1.489  -0.197  1.00  6.40           C
ATOM   1272  CG  GLU A  77      -9.540   2.586  -1.110  1.00  6.76           C
ATOM   1273  CD  GLU A  77     -10.107   3.968  -0.845  1.00  8.11           C
ATOM   1274  OE1 GLU A  77     -11.251   4.045  -0.361  1.00 10.32           O
ATOM   1275  OE2 GLU A  77      -9.401   4.970  -1.157  1.00  8.12           O
ATOM   1276  H   GLU A  77     -10.525  -0.634  -1.870  1.00  6.61           H
ATOM   1277  HA  GLU A  77      -8.523   0.207  -0.183  1.00  6.73           H
ATOM   1278 1HB  GLU A  77     -11.068   1.406  -0.383  1.00  7.68           H
ATOM   1279 2HB  GLU A  77     -10.029   1.779   0.725  1.00  7.68           H
ATOM   1280 1HG  GLU A  77      -8.578   2.615  -0.992  1.00  8.12           H
ATOM   1281 2HG  GLU A  77      -9.716   2.349  -2.034  1.00  8.12           H
ATOM   1282  N   ILE A  78      -9.275  -1.089   1.739  1.00  5.56           N
ATOM   1283  CA  ILE A  78      -9.671  -1.963   2.862  1.00  5.70           C
ATOM   1284  C   ILE A  78      -9.203  -1.394   4.169  1.00  6.02           C
ATOM   1285  O   ILE A  78      -8.311  -0.577   4.255  1.00  5.84           O
ATOM   1286  CB  ILE A  78      -9.120  -3.381   2.648  1.00  6.83           C
ATOM   1287  CG1 ILE A  78      -7.603  -3.434   2.782  1.00  8.94           C
ATOM   1288  CG2 ILE A  78      -9.620  -3.987   1.336  1.00  7.53           C
ATOM   1289  CD1 ILE A  78      -7.015  -4.379   3.692  1.00 27.37           C
ATOM   1290  H   ILE A  78      -8.478  -0.767   1.739  1.00  6.67           H
ATOM   1291  HA  ILE A  78     -10.649  -2.013   2.882  1.00  6.84           H
ATOM   1292  HB  ILE A  78      -9.485  -3.935   3.370  1.00  8.20           H
ATOM   1293 1HG1 ILE A  78      -7.238  -3.610   1.901  1.00 10.73           H
ATOM   1294 2HG1 ILE A  78      -7.301  -2.550   3.043  1.00 10.73           H
ATOM   1295 1HG2 ILE A  78     -10.578  -3.926   1.299  1.00 11.30           H
ATOM   1296 2HG2 ILE A  78      -9.356  -4.909   1.287  1.00 11.30           H
ATOM   1297 3HG2 ILE A  78      -9.241  -3.506   0.597  1.00 11.30           H
ATOM   1298 1HD1 ILE A  78      -6.066  -4.413   3.549  1.00 41.05           H
ATOM   1299 2HD1 ILE A  78      -7.393  -5.248   3.539  1.00 41.05           H
ATOM   1300 3HD1 ILE A  78      -7.193  -4.107   4.595  1.00 41.05           H
ATOM   1301  N   LEU A  79      -9.857  -1.903   5.225  1.00  5.74           N
ATOM   1302  CA  LEU A  79      -9.286  -1.907   6.573  1.00  6.35           C
ATOM   1303  C   LEU A  79      -8.905  -3.350   6.871  1.00  6.30           C
ATOM   1304  O   LEU A  79      -9.653  -4.301   6.565  1.00  8.02           O
ATOM   1305  CB  LEU A  79     -10.253  -1.386   7.628  1.00  6.97           C
ATOM   1306  CG  LEU A  79     -10.831   0.003   7.347  1.00  7.65           C
ATOM   1307  CD1 LEU A  79     -11.837   0.304   8.439  1.00 10.12           C
ATOM   1308  CD2 LEU A  79      -9.772   1.089   7.271  1.00  9.91           C
ATOM   1309  H   LEU A  79     -10.639  -2.238   5.105  1.00  6.89           H
ATOM   1310  HA  LEU A  79      -8.476  -1.355   6.579  1.00  7.62           H
ATOM   1311 1HB  LEU A  79     -10.987  -2.014   7.710  1.00  8.37           H
ATOM   1312 2HB  LEU A  79      -9.793  -1.361   8.482  1.00  8.37           H
ATOM   1313  HG  LEU A  79     -11.305  -0.027   6.490  1.00  9.18           H
ATOM   1314 1HD1 LEU A  79     -12.199   1.184   8.307  1.00 15.17           H
ATOM   1315 2HD1 LEU A  79     -11.404   0.262   9.294  1.00 15.17           H
ATOM   1316 3HD1 LEU A  79     -12.547  -0.342   8.407  1.00 15.17           H
ATOM   1317 1HD2 LEU A  79     -10.194   1.937   7.118  1.00 14.87           H
ATOM   1318 2HD2 LEU A  79      -9.169   0.897   6.549  1.00 14.87           H
ATOM   1319 3HD2 LEU A  79      -9.284   1.118   8.097  1.00 14.87           H
ATOM   1320  N   LEU A  80      -7.758  -3.538   7.442  1.00  5.93           N
ATOM   1321  CA  LEU A  80      -7.220  -4.849   7.798  1.00  6.13           C
ATOM   1322  C   LEU A  80      -7.247  -4.961   9.297  1.00  6.23           C
ATOM   1323  O   LEU A  80      -6.686  -4.095   9.976  1.00  6.82           O
ATOM   1324  CB  LEU A  80      -5.799  -4.973   7.289  1.00  6.33           C
ATOM   1325  CG  LEU A  80      -5.204  -6.388   7.313  1.00  6.94           C
ATOM   1326  CD1 LEU A  80      -5.818  -7.293   6.265  1.00  8.40           C
ATOM   1327  CD2 LEU A  80      -3.711  -6.323   7.100  1.00  8.04           C
ATOM   1328  H   LEU A  80      -7.282  -2.845   7.624  1.00  7.12           H
ATOM   1329  HA  LEU A  80      -7.775  -5.553   7.403  1.00  7.36           H
ATOM   1330 1HB  LEU A  80      -5.772  -4.646   6.376  1.00  7.60           H
ATOM   1331 2HB  LEU A  80      -5.232  -4.394   7.822  1.00  7.60           H
ATOM   1332  HG  LEU A  80      -5.374  -6.778   8.196  1.00  8.32           H
ATOM   1333 1HD1 LEU A  80      -6.769  -7.330   6.391  1.00 12.60           H
ATOM   1334 2HD1 LEU A  80      -5.449  -8.175   6.348  1.00 12.60           H
ATOM   1335 3HD1 LEU A  80      -5.625  -6.946   5.390  1.00 12.60           H
ATOM   1336 1HD2 LEU A  80      -3.317  -5.756   7.767  1.00 12.06           H
ATOM   1337 2HD2 LEU A  80      -3.527  -5.967   6.228  1.00 12.06           H
ATOM   1338 3HD2 LEU A  80      -3.340  -7.206   7.171  1.00 12.06           H
ATOM   1339  N   SER A  81      -7.886  -5.988   9.817  1.00  6.81           N
ATOM   1340  CA  SER A  81      -8.063  -6.173  11.244  1.00  7.15           C
ATOM   1341  C   SER A  81      -7.360  -7.425  11.713  1.00  6.65           C
ATOM   1342  O   SER A  81      -7.169  -8.390  10.984  1.00  7.60           O
ATOM   1343  CB  SER A  81      -9.537  -6.273  11.585  1.00  8.20           C
ATOM   1344  OG  SER A  81     -10.160  -5.019  11.315  1.00  9.29           O
ATOM   1345  H   SER A  81      -8.215  -6.578   9.285  1.00  8.17           H
ATOM   1346  HA  SER A  81      -7.681  -5.402  11.713  1.00  8.59           H
ATOM   1347 1HB  SER A  81      -9.952  -6.970  11.053  1.00  9.84           H
ATOM   1348 2HB  SER A  81      -9.644  -6.500  12.522  1.00  9.84           H
ATOM   1349  N   ALA A  82      -7.001  -7.390  12.988  1.00  6.66           N
ATOM   1350  CA  ALA A  82      -6.353  -8.508  13.682  1.00  6.62           C
ATOM   1351  C   ALA A  82      -7.217  -8.840  14.875  1.00  6.91           C
ATOM   1352  O   ALA A  82      -7.465  -8.000  15.728  1.00  7.12           O
ATOM   1353  CB  ALA A  82      -4.970  -8.092  14.089  1.00  8.22           C
ATOM   1354  H   ALA A  82      -7.157  -6.671  13.434  1.00  7.99           H
ATOM   1355  HA  ALA A  82      -6.303  -9.283  13.084  1.00  7.95           H
ATOM   1356 1HB  ALA A  82      -4.455  -7.885  13.306  1.00 12.33           H
ATOM   1357 2HB  ALA A  82      -4.549  -8.809  14.569  1.00 12.33           H
ATOM   1358 3HB  ALA A  82      -5.022  -7.316  14.652  1.00 12.33           H
ATOM   1359  N   ASP A  83      -7.787 -10.062  14.888  1.00  7.62           N
ATOM   1360  CA  ASP A  83      -8.797 -10.437  15.873  1.00  7.67           C
ATOM   1361  C   ASP A  83      -9.861  -9.359  15.967  1.00  7.37           C
ATOM   1362  O   ASP A  83     -10.314  -9.009  17.065  1.00  7.94           O
ATOM   1363  CB  ASP A  83      -8.164 -10.775  17.211  1.00  8.58           C
ATOM   1364  CG  ASP A  83      -7.559 -12.132  17.270  1.00  9.14           C
ATOM   1365  OD1 ASP A  83      -7.581 -12.884  16.288  1.00 10.59           O
ATOM   1366  OD2 ASP A  83      -7.007 -12.483  18.346  1.00 11.63           O
ATOM   1367  H   ASP A  83      -7.548 -10.639  14.298  1.00  9.15           H
ATOM   1368  HA  ASP A  83      -9.235 -11.250  15.545  1.00  9.21           H
ATOM   1369 1HB  ASP A  83      -7.477 -10.118  17.405  1.00 10.30           H
ATOM   1370 2HB  ASP A  83      -8.841 -10.705  17.902  1.00 10.30           H
ATOM   1371  N   GLY A  84     -10.225  -8.829  14.832  1.00  7.32           N
ATOM   1372  CA  GLY A  84     -11.321  -7.876  14.742  1.00  8.33           C
ATOM   1373  C   GLY A  84     -11.050  -6.450  15.075  1.00  8.32           C
ATOM   1374  O   GLY A  84     -11.942  -5.622  15.078  1.00  9.28           O
ATOM   1375  H   GLY A  84      -9.805  -9.050  14.115  1.00  8.78           H
ATOM   1376 1HA  GLY A  84     -11.665  -7.907  13.835  1.00 10.00           H
ATOM   1377 2HA  GLY A  84     -12.031  -8.185  15.326  1.00 10.00           H
ATOM   1378  N   GLU A  85      -9.784  -6.143  15.399  1.00  7.86           N
ATOM   1379  CA  GLU A  85      -9.359  -4.793  15.761  1.00  8.30           C
ATOM   1380  C   GLU A  85      -8.692  -4.182  14.560  1.00  7.47           C
ATOM   1381  O   GLU A  85      -7.740  -4.791  14.013  1.00  6.82           O
ATOM   1382  CB  GLU A  85      -8.357  -4.896  16.909  1.00  9.65           C
ATOM   1383  CG  GLU A  85      -7.873  -3.550  17.414  1.00 10.53           C
ATOM   1384  CD  GLU A  85      -7.009  -3.831  18.628  1.00 10.35           C
ATOM   1385  OE1 GLU A  85      -7.423  -3.325  19.660  1.00 13.13           O
ATOM   1386  OE2 GLU A  85      -5.971  -4.546  18.512  1.00 10.31           O
ATOM   1387  H   GLU A  85      -9.196  -6.770  15.394  1.00  9.43           H
ATOM   1388  HA  GLU A  85     -10.131  -4.254  16.032  1.00  9.96           H
ATOM   1389 1HB  GLU A  85      -8.770  -5.377  17.644  1.00 11.57           H
ATOM   1390 2HB  GLU A  85      -7.591  -5.413  16.612  1.00 11.57           H
ATOM   1391 1HG  GLU A  85      -7.358  -3.097  16.729  1.00 12.64           H
ATOM   1392 2HG  GLU A  85      -8.627  -2.989  17.657  1.00 12.64           H
ATOM   1393  N   PRO A  86      -9.072  -2.993  14.077  1.00  8.85           N
ATOM   1394  CA  PRO A  86      -8.475  -2.443  12.854  1.00  7.25           C
ATOM   1395  C   PRO A  86      -7.025  -2.068  13.123  1.00  6.57           C
ATOM   1396  O   PRO A  86      -6.721  -1.353  14.081  1.00  7.62           O
ATOM   1397  CB  PRO A  86      -9.283  -1.200  12.583  1.00  9.11           C
ATOM   1398  CG  PRO A  86      -9.936  -0.854  13.925  1.00 18.48           C
ATOM   1399  CD  PRO A  86     -10.086  -2.119  14.698  1.00 15.58           C
ATOM   1400  HA  PRO A  86      -8.544  -3.078  12.111  1.00  8.70           H
ATOM   1401 1HB  PRO A  86      -8.711  -0.477  12.282  1.00 10.93           H
ATOM   1402 2HB  PRO A  86      -9.957  -1.369  11.906  1.00 10.93           H
ATOM   1403 1HG  PRO A  86      -9.381  -0.227  14.415  1.00 22.18           H
ATOM   1404 2HG  PRO A  86     -10.804  -0.446  13.779  1.00 22.18           H
ATOM   1405 1HD  PRO A  86      -9.902  -1.980  15.640  1.00 18.70           H
ATOM   1406 2HD  PRO A  86     -10.978  -2.488  14.598  1.00 18.70           H
ATOM   1407  N   TRP A  87      -6.121  -2.566  12.253  1.00  6.18           N
ATOM   1408  CA  TRP A  87      -4.703  -2.300  12.369  1.00  5.76           C
ATOM   1409  C   TRP A  87      -4.146  -1.528  11.165  1.00  5.61           C
ATOM   1410  O   TRP A  87      -3.113  -0.903  11.341  1.00  6.11           O
ATOM   1411  CB  TRP A  87      -3.915  -3.600  12.516  1.00  6.24           C
ATOM   1412  CG  TRP A  87      -3.918  -4.160  13.907  1.00  6.14           C
ATOM   1413  CD1 TRP A  87      -4.667  -3.790  14.983  1.00  6.78           C
ATOM   1414  CD2 TRP A  87      -3.081  -5.232  14.353  1.00  6.34           C
ATOM   1415  CE2 TRP A  87      -3.391  -5.453  15.704  1.00  6.66           C
ATOM   1416  CE3 TRP A  87      -2.138  -6.053  13.762  1.00  6.65           C
ATOM   1417  NE1 TRP A  87      -4.353  -4.551  16.063  1.00  7.08           N
ATOM   1418  CZ2 TRP A  87      -2.740  -6.437  16.445  1.00  7.87           C
ATOM   1419  CZ3 TRP A  87      -1.495  -7.028  14.467  1.00  7.57           C
ATOM   1420  CH2 TRP A  87      -1.825  -7.209  15.830  1.00  7.60           C
ATOM   1421  H   TRP A  87      -6.398  -3.059  11.605  1.00  7.41           H
ATOM   1422  HA  TRP A  87      -4.557  -1.760  13.174  1.00  6.92           H
ATOM   1423 1HB  TRP A  87      -4.288  -4.261  11.913  1.00  7.49           H
ATOM   1424 2HB  TRP A  87      -2.997  -3.440  12.247  1.00  7.49           H
ATOM   1425  HD1 TRP A  87      -5.304  -3.113  14.978  1.00  8.14           H
ATOM   1426  HE1 TRP A  87      -4.703  -4.477  16.845  1.00  8.49           H
ATOM   1427  HE3 TRP A  87      -1.938  -5.937  12.862  1.00  7.98           H
ATOM   1428  HZ2 TRP A  87      -2.933  -6.558  17.347  1.00  9.44           H
ATOM   1429  HZ3 TRP A  87      -0.852  -7.563  14.060  1.00  9.08           H
ATOM   1430  HH2 TRP A  87      -1.399  -7.879  16.314  1.00  9.12           H
ATOM   1431  N   LEU A  88      -4.791  -1.570  10.034  1.00  5.55           N
ATOM   1432  CA  LEU A  88      -4.174  -0.969   8.838  1.00  5.34           C
ATOM   1433  C   LEU A  88      -5.264  -0.558   7.896  1.00  5.19           C
ATOM   1434  O   LEU A  88      -6.294  -1.246   7.784  1.00  5.61           O
ATOM   1435  CB  LEU A  88      -3.230  -2.001   8.208  1.00  5.45           C
ATOM   1436  CG  LEU A  88      -2.596  -1.683   6.860  1.00  5.68           C
ATOM   1437  CD1 LEU A  88      -1.241  -2.331   6.776  1.00  6.47           C
ATOM   1438  CD2 LEU A  88      -3.457  -2.245   5.755  1.00  6.06           C
ATOM   1439  H   LEU A  88      -5.565  -1.943   9.986  1.00  6.66           H
ATOM   1440  HA  LEU A  88      -3.659  -0.178   9.102  1.00  6.41           H
ATOM   1441 1HB  LEU A  88      -2.512  -2.167   8.839  1.00  6.54           H
ATOM   1442 2HB  LEU A  88      -3.723  -2.831   8.113  1.00  6.54           H
ATOM   1443  HG  LEU A  88      -2.509  -0.713   6.754  1.00  6.81           H
ATOM   1444 1HD1 LEU A  88      -0.679  -1.991   7.476  1.00  9.71           H
ATOM   1445 2HD1 LEU A  88      -0.845  -2.134   5.924  1.00  9.71           H
ATOM   1446 3HD1 LEU A  88      -1.334  -3.281   6.873  1.00  9.71           H
ATOM   1447 1HD2 LEU A  88      -4.331  -1.851   5.799  1.00  9.08           H
ATOM   1448 2HD2 LEU A  88      -3.529  -3.196   5.858  1.00  9.08           H
ATOM   1449 3HD2 LEU A  88      -3.058  -2.044   4.905  1.00  9.08           H
ATOM   1450  N   ALA A  89      -5.021   0.523   7.174  1.00  4.71           N
ATOM   1451  CA  ALA A  89      -5.807   0.882   5.998  1.00  5.40           C
ATOM   1452  C   ALA A  89      -4.947   0.624   4.773  1.00  5.06           C
ATOM   1453  O   ALA A  89      -3.755   0.954   4.782  1.00  5.37           O
ATOM   1454  CB  ALA A  89      -6.261   2.339   6.043  1.00  5.91           C
ATOM   1455  H   ALA A  89      -4.372   1.036   7.408  1.00  5.65           H
ATOM   1456  HA  ALA A  89      -6.598   0.304   5.957  1.00  6.47           H
ATOM   1457 1HB  ALA A  89      -6.806   2.480   6.821  1.00  8.86           H
ATOM   1458 2HB  ALA A  89      -6.771   2.540   5.255  1.00  8.86           H
ATOM   1459 3HB  ALA A  89      -5.492   2.913   6.083  1.00  8.86           H
ATOM   1460  N   GLY A  90      -5.517   0.008   3.787  1.00  4.98           N
ATOM   1461  CA  GLY A  90      -4.789  -0.340   2.556  1.00  5.12           C
ATOM   1462  C   GLY A  90      -5.493   0.160   1.330  1.00  5.40           C
ATOM   1463  O   GLY A  90      -6.697   0.027   1.214  1.00  6.32           O
ATOM   1464  H   GLY A  90      -6.348  -0.203   3.853  1.00  5.98           H
ATOM   1465 1HA  GLY A  90      -3.898   0.043   2.592  1.00  6.15           H
ATOM   1466 2HA  GLY A  90      -4.697  -1.305   2.501  1.00  6.15           H
ATOM   1467  N   ARG A  91      -4.719   0.682   0.387  1.00  5.00           N
ATOM   1468  CA  ARG A  91      -5.247   1.170  -0.886  1.00  5.05           C
ATOM   1469  C   ARG A  91      -4.355   0.626  -2.003  1.00  5.25           C
ATOM   1470  O   ARG A  91      -3.174   1.012  -2.036  1.00  5.24           O
ATOM   1471  CB  ARG A  91      -5.318   2.685  -0.913  1.00  5.45           C
ATOM   1472  CG  ARG A  91      -5.762   3.290  -2.239  1.00  5.72           C
ATOM   1473  CD  ARG A  91      -6.028   4.775  -2.082  1.00  6.80           C
ATOM   1474  NE  ARG A  91      -6.056   5.466  -3.358  1.00  6.75           N
ATOM   1475  CZ  ARG A  91      -7.046   5.965  -4.011  1.00  6.81           C
ATOM   1476  NH1 ARG A  91      -8.282   5.922  -3.547  1.00  7.04           N
ATOM   1477  NH2 ARG A  91      -6.820   6.550  -5.200  1.00  7.33           N
ATOM   1478  H   ARG A  91      -3.873   0.736   0.531  1.00  6.00           H
ATOM   1479  HA  ARG A  91      -6.151   0.812  -1.007  1.00  6.05           H
ATOM   1480 1HB  ARG A  91      -5.933   2.976  -0.221  1.00  6.54           H
ATOM   1481 2HB  ARG A  91      -4.442   3.038  -0.691  1.00  6.54           H
ATOM   1482 1HG  ARG A  91      -5.071   3.153  -2.906  1.00  6.87           H
ATOM   1483 2HG  ARG A  91      -6.568   2.847  -2.545  1.00  6.87           H
ATOM   1484 1HD  ARG A  91      -6.879   4.900  -1.633  1.00  8.16           H
ATOM   1485 2HD  ARG A  91      -5.337   5.165  -1.524  1.00  8.16           H
ATOM   1486  HE  ARG A  91      -5.289   5.557  -3.738  1.00  8.10           H
ATOM   1487 1HH1 ARG A  91      -8.443   5.553  -2.787  1.00  8.45           H
ATOM   1488 2HH1 ARG A  91      -8.925   6.263  -4.004  1.00  8.45           H
ATOM   1489 1HH2 ARG A  91      -6.021   6.589  -5.516  1.00  8.80           H
ATOM   1490 2HH2 ARG A  91      -7.475   6.887  -5.645  1.00  8.80           H
ATOM   1491  N   THR A  92      -4.904  -0.181  -2.840  1.00  5.04           N
ATOM   1492  CA  THR A  92      -4.160  -0.793  -3.927  1.00  5.25           C
ATOM   1493  C   THR A  92      -4.717  -0.306  -5.237  1.00  5.02           C
ATOM   1494  O   THR A  92      -5.917  -0.253  -5.415  1.00  5.89           O
ATOM   1495  CB  THR A  92      -4.278  -2.329  -3.856  1.00  5.59           C
ATOM   1496  CG2 THR A  92      -3.398  -3.018  -4.909  1.00  6.48           C
ATOM   1497  OG1 THR A  92      -3.828  -2.818  -2.607  1.00  6.61           O
ATOM   1498  H   THR A  92      -5.739  -0.364  -2.753  1.00  6.05           H
ATOM   1499  HA  THR A  92      -3.216  -0.536  -3.860  1.00  6.30           H
ATOM   1500  HB  THR A  92      -5.213  -2.591  -3.991  1.00  6.70           H
ATOM   1501 1HG2 THR A  92      -3.512  -3.969  -4.848  1.00  9.72           H
ATOM   1502 2HG2 THR A  92      -2.478  -2.795  -4.751  1.00  9.72           H
ATOM   1503 3HG2 THR A  92      -3.655  -2.719  -5.784  1.00  9.72           H
ATOM   1504  N   VAL A  93      -3.825   0.031  -6.181  1.00  5.31           N
ATOM   1505  CA  VAL A  93      -4.202   0.483  -7.506  1.00  5.46           C
ATOM   1506  C   VAL A  93      -3.462  -0.380  -8.535  1.00  5.56           C
ATOM   1507  O   VAL A  93      -2.234  -0.413  -8.526  1.00  5.87           O
ATOM   1508  CB  VAL A  93      -3.927   1.975  -7.746  1.00  5.74           C
ATOM   1509  CG1 VAL A  93      -4.281   2.366  -9.166  1.00  6.78           C
ATOM   1510  CG2 VAL A  93      -4.729   2.809  -6.731  1.00  7.40           C
ATOM   1511  H   VAL A  93      -2.988  -0.023  -5.990  1.00  6.37           H
ATOM   1512  HA  VAL A  93      -5.163   0.330  -7.617  1.00  6.55           H
ATOM   1513  HB  VAL A  93      -2.972   2.144  -7.604  1.00  6.89           H
ATOM   1514 1HG1 VAL A  93      -3.771   1.834  -9.781  1.00 10.16           H
ATOM   1515 2HG1 VAL A  93      -4.078   3.295  -9.302  1.00 10.16           H
ATOM   1516 3HG1 VAL A  93      -5.218   2.218  -9.315  1.00 10.16           H
ATOM   1517 1HG2 VAL A  93      -4.493   2.542  -5.840  1.00 11.10           H
ATOM   1518 2HG2 VAL A  93      -5.668   2.665  -6.870  1.00 11.10           H
ATOM   1519 3HG2 VAL A  93      -4.527   3.740  -6.851  1.00 11.10           H
ATOM   1520  N   VAL A  94      -4.192  -1.086  -9.353  1.00  5.49           N
ATOM   1521  CA  VAL A  94      -3.644  -2.045 -10.279  1.00  6.24           C
ATOM   1522  C   VAL A  94      -4.026  -1.597 -11.672  1.00  6.04           C
ATOM   1523  O   VAL A  94      -5.191  -1.672 -12.073  1.00  6.68           O
ATOM   1524  CB  VAL A  94      -4.139  -3.487 -10.062  1.00  6.18           C
ATOM   1525  CG1 VAL A  94      -3.355  -4.422 -10.974  1.00  7.49           C
ATOM   1526  CG2 VAL A  94      -4.016  -3.871  -8.607  1.00  7.35           C
ATOM   1527  H   VAL A  94      -5.044  -0.974  -9.339  1.00  6.59           H
ATOM   1528  HA  VAL A  94      -2.668  -2.034 -10.202  1.00  7.49           H
ATOM   1529  HB  VAL A  94      -5.085  -3.531 -10.315  1.00  7.42           H
ATOM   1530 1HG1 VAL A  94      -3.455  -4.138 -11.885  1.00 11.23           H
ATOM   1531 2HG1 VAL A  94      -3.689  -5.317 -10.879  1.00 11.23           H
ATOM   1532 3HG1 VAL A  94      -2.426  -4.400 -10.732  1.00 11.23           H
ATOM   1533 1HG2 VAL A  94      -4.513  -3.250  -8.069  1.00 11.03           H
ATOM   1534 2HG2 VAL A  94      -3.092  -3.851  -8.347  1.00 11.03           H
ATOM   1535 3HG2 VAL A  94      -4.365  -4.756  -8.479  1.00 11.03           H
ATOM   1536  N   PRO A  95      -3.088  -1.191 -12.557  1.00  6.51           N
ATOM   1537  CA  PRO A  95      -3.424  -0.915 -13.952  1.00  6.97           C
ATOM   1538  C   PRO A  95      -4.018  -2.182 -14.538  1.00  6.80           C
ATOM   1539  O   PRO A  95      -3.581  -3.294 -14.287  1.00  7.22           O
ATOM   1540  CB  PRO A  95      -2.088  -0.597 -14.600  1.00  8.10           C
ATOM   1541  CG  PRO A  95      -1.192  -0.264 -13.474  1.00  8.82           C
ATOM   1542  CD  PRO A  95      -1.639  -1.090 -12.322  1.00  5.95           C
ATOM   1543  HA  PRO A  95      -4.046  -0.161 -14.027  1.00  8.36           H
ATOM   1544 1HB  PRO A  95      -1.753  -1.363 -15.092  1.00  9.72           H
ATOM   1545 2HB  PRO A  95      -2.171   0.155 -15.208  1.00  9.72           H
ATOM   1546 1HG  PRO A  95      -0.272  -0.470 -13.702  1.00 10.59           H
ATOM   1547 2HG  PRO A  95      -1.255   0.680 -13.259  1.00 10.59           H
ATOM   1548 1HD  PRO A  95      -1.218  -1.964 -12.330  1.00  7.14           H
ATOM   1549 2HD  PRO A  95      -1.448  -0.651 -11.478  1.00  7.14           H
ATOM   1550  N   VAL A  96      -4.990  -2.031 -15.425  1.00  7.46           N
ATOM   1551  CA  VAL A  96      -5.555  -3.206 -16.075  1.00  7.93           C
ATOM   1552  C   VAL A  96      -4.492  -3.954 -16.833  1.00  7.62           C
ATOM   1553  O   VAL A  96      -4.574  -5.195 -16.912  1.00  8.17           O
ATOM   1554  CB AVAL A  96      -6.702  -2.810 -17.028  0.10 10.44           C
ATOM   1555  CB BVAL A  96      -6.746  -2.825 -16.948  0.90 10.52           C
ATOM   1556  CG1AVAL A  96      -7.902  -2.330 -16.219  0.10  7.41           C
ATOM   1557  CG2AVAL A  96      -6.292  -1.748 -18.038  0.10  8.15           C
ATOM   1558  CG1BVAL A  96      -7.001  -3.919 -17.992  0.90 14.82           C
ATOM   1559  CG2BVAL A  96      -7.940  -2.726 -16.028  0.90 14.27           C
ATOM   1560  H   VAL A  96      -5.286  -1.246 -15.615  1.00  8.95           H
ATOM   1561  HB AVAL A  96      -6.972  -3.611 -17.524  0.10 12.53           H
ATOM   1562  HB BVAL A  96      -6.584  -1.965 -17.389  0.90 12.63           H
ATOM   1563  HA  VAL A  96      -5.917  -3.799 -15.383  1.00  9.51           H
ATOM   1564 1HG1AVAL A  96      -7.940  -2.810 -15.388  0.10 11.11           H
ATOM   1565 2HG1AVAL A  96      -8.707  -2.488 -16.717  0.10 11.11           H
ATOM   1566 3HG1AVAL A  96      -7.814  -1.391 -16.043  0.10 11.11           H
ATOM   1567 1HG2AVAL A  96      -7.045  -1.521 -18.587  0.10 12.23           H
ATOM   1568 2HG2AVAL A  96      -5.584  -2.088 -18.590  0.10 12.23           H
ATOM   1569 3HG2AVAL A  96      -5.987  -0.965 -17.573  0.10 12.23           H
ATOM   1570 1HG1BVAL A  96      -6.232  -4.004 -18.561  0.90 22.23           H
ATOM   1571 2HG1BVAL A  96      -7.766  -3.685 -18.522  0.90 22.23           H
ATOM   1572 3HG1BVAL A  96      -7.163  -4.754 -17.548  0.90 22.23           H
ATOM   1573 1HG2BVAL A  96      -8.716  -2.477 -16.536  0.90 21.40           H
ATOM   1574 2HG2BVAL A  96      -7.772  -2.063 -15.355  0.90 21.40           H
ATOM   1575 3HG2BVAL A  96      -8.092  -3.576 -15.608  0.90 21.40           H
ATOM   1576  N   SER A  97      -3.485  -3.298 -17.382  1.00  7.35           N
ATOM   1577  CA  SER A  97      -2.442  -4.025 -18.100  1.00  7.22           C
ATOM   1578  C   SER A  97      -1.696  -4.974 -17.230  1.00  7.42           C
ATOM   1579  O   SER A  97      -0.982  -5.857 -17.734  1.00  9.56           O
ATOM   1580  CB  SER A  97      -1.503  -3.013 -18.773  1.00  7.82           C
ATOM   1581  OG  SER A  97      -0.938  -2.172 -17.814  1.00  8.41           O
ATOM   1582  H   SER A  97      -3.444  -2.442 -17.315  1.00  8.82           H
ATOM   1583  HA  SER A  97      -2.875  -4.546 -18.807  1.00  8.66           H
ATOM   1584 1HB  SER A  97      -0.801  -3.485 -19.248  1.00  9.39           H
ATOM   1585 2HB  SER A  97      -2.001  -2.485 -19.417  1.00  9.39           H
ATOM   1586  N   THR A  98      -1.748  -4.812 -15.900  1.00  6.53           N
ATOM   1587  CA  THR A  98      -1.115  -5.777 -14.965  1.00  6.54           C
ATOM   1588  C   THR A  98      -1.952  -7.042 -14.738  1.00  6.57           C
ATOM   1589  O   THR A  98      -1.422  -8.049 -14.290  1.00  7.28           O
ATOM   1590  CB  THR A  98      -0.823  -5.032 -13.650  1.00  6.02           C
ATOM   1591  CG2 THR A  98      -0.454  -5.949 -12.483  1.00  6.57           C
ATOM   1592  OG1 THR A  98       0.264  -4.151 -13.960  1.00  6.91           O
ATOM   1593  H   THR A  98      -2.159  -4.129 -15.579  1.00  7.84           H
ATOM   1594  HA  THR A  98      -0.257  -6.050 -15.351  1.00  7.85           H
ATOM   1595  HB  THR A  98      -1.607  -4.498 -13.403  1.00  7.22           H
ATOM   1596  HG1 THR A  98       0.612  -3.668 -13.396  1.00 10.36           H
ATOM   1597 1HG2 THR A  98      -0.276  -5.419 -11.703  1.00  9.86           H
ATOM   1598 2HG2 THR A  98       0.329  -6.457 -12.711  1.00  9.86           H
ATOM   1599 3HG2 THR A  98      -1.183  -6.548 -12.304  1.00  9.86           H
ATOM   1600  N   LEU A  99      -3.227  -6.970 -15.036  1.00  6.69           N
ATOM   1601  CA  LEU A  99      -4.152  -8.086 -14.752  1.00  6.92           C
ATOM   1602  C   LEU A  99      -4.039  -9.160 -15.820  1.00  7.26           C
ATOM   1603  O   LEU A  99      -4.803  -9.223 -16.772  1.00  9.21           O
ATOM   1604  CB  LEU A  99      -5.545  -7.520 -14.617  1.00  7.54           C
ATOM   1605  CG  LEU A  99      -5.761  -6.533 -13.470  1.00  8.17           C
ATOM   1606  CD1 LEU A  99      -7.147  -5.901 -13.531  1.00 10.25           C
ATOM   1607  CD2 LEU A  99      -5.588  -7.204 -12.122  1.00  8.76           C
ATOM   1608  H   LEU A  99      -3.532  -6.256 -15.405  1.00  8.03           H
ATOM   1609  HA  LEU A  99      -3.898  -8.482 -13.892  1.00  8.31           H
ATOM   1610 1HB  LEU A  99      -5.775  -7.076 -15.448  1.00  9.05           H
ATOM   1611 2HB  LEU A  99      -6.163  -8.259 -14.503  1.00  9.05           H
ATOM   1612  HG  LEU A  99      -5.094  -5.820 -13.547  1.00  9.80           H
ATOM   1613 1HD1 LEU A  99      -7.261  -5.462 -14.377  1.00 15.37           H
ATOM   1614 2HD1 LEU A  99      -7.237  -5.259 -12.823  1.00 15.37           H
ATOM   1615 3HD1 LEU A  99      -7.814  -6.584 -13.431  1.00 15.37           H
ATOM   1616 1HD2 LEU A  99      -4.716  -7.605 -12.073  1.00 13.13           H
ATOM   1617 2HD2 LEU A  99      -6.258  -7.883 -12.013  1.00 13.13           H
ATOM   1618 3HD2 LEU A  99      -5.678  -6.551 -11.425  1.00 13.13           H
ATOM   1619  N   SER A 100      -3.030  -9.994 -15.718  1.00  8.01           N
ATOM   1620  CA  SER A 100      -2.780 -11.101 -16.632  1.00  7.69           C
ATOM   1621  C   SER A 100      -2.174 -12.231 -15.840  1.00  7.77           C
ATOM   1622  O   SER A 100      -1.513 -11.981 -14.837  1.00  8.06           O
ATOM   1623  CB  SER A 100      -1.903 -10.699 -17.815  1.00  8.09           C
ATOM   1624  OG  SER A 100      -0.644 -10.287 -17.357  1.00  8.38           O
ATOM   1625  H   SER A 100      -2.479  -9.879 -15.067  1.00  9.62           H
ATOM   1626  HA  SER A 100      -3.643 -11.405 -16.984  1.00  9.23           H
ATOM   1627 1HB  SER A 100      -1.801 -11.452 -18.417  1.00  9.71           H
ATOM   1628 2HB  SER A 100      -2.326  -9.975 -18.303  1.00  9.71           H
ATOM   1629  N   GLY A 101      -2.321 -13.474 -16.333  1.00  8.06           N
ATOM   1630  CA  GLY A 101      -1.738 -14.577 -15.647  1.00  8.80           C
ATOM   1631  C   GLY A 101      -2.238 -14.684 -14.233  1.00  8.86           C
ATOM   1632  O   GLY A 101      -3.365 -14.337 -13.903  1.00  9.33           O
ATOM   1633  H   GLY A 101      -2.764 -13.603 -17.059  1.00  9.67           H
ATOM   1634 1HA  GLY A 101      -1.946 -15.396 -16.122  1.00 10.56           H
ATOM   1635 2HA  GLY A 101      -0.773 -14.474 -15.637  1.00 10.56           H
ATOM   1636  N   PRO A 102      -1.391 -15.134 -13.334  1.00  9.49           N
ATOM   1637  CA  PRO A 102      -1.807 -15.195 -11.940  1.00 10.21           C
ATOM   1638  C   PRO A 102      -2.261 -13.860 -11.364  1.00  9.37           C
ATOM   1639  O   PRO A 102      -3.052 -13.831 -10.405  1.00  9.45           O
ATOM   1640  CB  PRO A 102      -0.537 -15.684 -11.219  1.00 11.27           C
ATOM   1641  CG  PRO A 102       0.290 -16.323 -12.270  1.00 15.79           C
ATOM   1642  CD  PRO A 102      -0.032 -15.684 -13.596  1.00 11.25           C
ATOM   1643  HA  PRO A 102      -2.521 -15.859 -11.837  1.00 12.25           H
ATOM   1644 1HB  PRO A 102      -0.064 -14.939 -10.817  1.00 13.52           H
ATOM   1645 2HB  PRO A 102      -0.762 -16.323 -10.525  1.00 13.52           H
ATOM   1646 1HG  PRO A 102       1.231 -16.207 -12.066  1.00 18.95           H
ATOM   1647 2HG  PRO A 102       0.101 -17.274 -12.307  1.00 18.95           H
ATOM   1648 1HD  PRO A 102       0.600 -14.980 -13.814  1.00 13.50           H
ATOM   1649 2HD  PRO A 102      -0.044 -16.337 -14.313  1.00 13.50           H
ATOM   1650  N   GLU A 103      -1.769 -12.750 -11.888  1.00  7.97           N
ATOM   1651  CA  GLU A 103      -2.118 -11.421 -11.401  1.00  8.33           C
ATOM   1652  C   GLU A 103      -3.530 -11.024 -11.725  1.00  8.03           C
ATOM   1653  O   GLU A 103      -4.036 -10.071 -11.130  1.00  8.63           O
ATOM   1654  CB  GLU A 103      -1.105 -10.358 -11.948  1.00  7.96           C
ATOM   1655  CG  GLU A 103       0.221 -10.515 -11.231  1.00  9.01           C
ATOM   1656  CD  GLU A 103       0.994 -11.762 -11.608  1.00  9.96           C
ATOM   1657  OE1 GLU A 103       0.942 -12.201 -12.787  1.00  9.45           O
ATOM   1658  OE2 GLU A 103       1.584 -12.334 -10.681  1.00 13.51           O
ATOM   1659  H   GLU A 103      -1.218 -12.815 -12.546  1.00  9.57           H
ATOM   1660  HA  GLU A 103      -2.032 -11.434 -10.424  1.00 10.00           H
ATOM   1661 1HB  GLU A 103      -0.980 -10.482 -12.902  1.00  9.55           H
ATOM   1662 2HB  GLU A 103      -1.454  -9.465 -11.801  1.00  9.55           H
ATOM   1663 1HG  GLU A 103       0.771  -9.740 -11.423  1.00 10.81           H
ATOM   1664 2HG  GLU A 103       0.057 -10.529 -10.275  1.00 10.81           H
ATOM   1665  N   LEU A 104      -4.233 -11.808 -12.559  1.00  8.58           N
ATOM   1666  CA  LEU A 104      -5.671 -11.624 -12.650  1.00  9.77           C
ATOM   1667  C   LEU A 104      -6.323 -11.697 -11.291  1.00  9.59           C
ATOM   1668  O   LEU A 104      -7.373 -11.075 -11.065  1.00 10.76           O
ATOM   1669  CB  LEU A 104      -6.276 -12.731 -13.545  1.00  9.76           C
ATOM   1670  CG  LEU A 104      -6.051 -12.474 -15.055  1.00 10.51           C
ATOM   1671  CD1 LEU A 104      -6.193 -13.756 -15.849  1.00 11.53           C
ATOM   1672  CD2 LEU A 104      -7.018 -11.390 -15.504  1.00 12.35           C
ATOM   1673  H   LEU A 104      -3.839 -12.410 -13.031  1.00 10.30           H
ATOM   1674  HA  LEU A 104      -5.858 -10.749 -13.050  1.00 11.72           H
ATOM   1675 1HB  LEU A 104      -5.878 -13.583 -13.306  1.00 11.71           H
ATOM   1676 2HB  LEU A 104      -7.229 -12.791 -13.373  1.00 11.71           H
ATOM   1677  HG  LEU A 104      -5.138 -12.139 -15.176  1.00 12.61           H
ATOM   1678 1HD1 LEU A 104      -5.545 -14.395 -15.543  1.00 17.29           H
ATOM   1679 2HD1 LEU A 104      -6.048 -13.573 -16.780  1.00 17.29           H
ATOM   1680 3HD1 LEU A 104      -7.076 -14.112 -15.726  1.00 17.29           H
ATOM   1681 1HD2 LEU A 104      -6.873 -10.596 -14.984  1.00 18.53           H
ATOM   1682 2HD2 LEU A 104      -7.920 -11.694 -15.378  1.00 18.53           H
ATOM   1683 3HD2 LEU A 104      -6.873 -11.195 -16.433  1.00 18.53           H
ATOM   1684  N   ALA A 105      -5.745 -12.483 -10.370  1.00  9.36           N
ATOM   1685  CA  ALA A 105      -6.337 -12.658  -9.050  1.00 10.16           C
ATOM   1686  C   ALA A 105      -6.399 -11.344  -8.270  1.00  9.12           C
ATOM   1687  O   ALA A 105      -7.143 -11.259  -7.299  1.00  9.62           O
ATOM   1688  CB  ALA A 105      -5.609 -13.705  -8.236  1.00 14.05           C
ATOM   1689  H   ALA A 105      -5.012 -12.890 -10.562  1.00 11.23           H
ATOM   1690  HA  ALA A 105      -7.258 -12.970  -9.178  1.00 12.19           H
ATOM   1691 1HB  ALA A 105      -5.577 -14.528  -8.728  1.00 21.08           H
ATOM   1692 2HB  ALA A 105      -6.073 -13.846  -7.407  1.00 21.08           H
ATOM   1693 3HB  ALA A 105      -4.715 -13.405  -8.055  1.00 21.08           H
ATOM   1694  N   LEU A 106      -5.615 -10.337  -8.621  1.00  8.64           N
ATOM   1695  CA  LEU A 106      -5.634  -9.076  -7.888  1.00  8.20           C
ATOM   1696  C   LEU A 106      -6.986  -8.402  -7.923  1.00  8.52           C
ATOM   1697  O   LEU A 106      -7.278  -7.545  -7.101  1.00 10.00           O
ATOM   1698  CB  LEU A 106      -4.622  -8.093  -8.474  1.00  8.58           C
ATOM   1699  CG  LEU A 106      -3.167  -8.479  -8.126  1.00  7.88           C
ATOM   1700  CD1 LEU A 106      -2.256  -7.673  -9.047  1.00  8.02           C
ATOM   1701  CD2 LEU A 106      -2.868  -8.283  -6.665  1.00  9.31           C
ATOM   1702  H   LEU A 106      -5.085 -10.427  -9.293  1.00 10.37           H
ATOM   1703  HA  LEU A 106      -5.395  -9.252  -6.954  1.00  9.84           H
ATOM   1704 1HB  LEU A 106      -4.724  -8.068  -9.439  1.00 10.30           H
ATOM   1705 2HB  LEU A 106      -4.807  -7.204  -8.132  1.00 10.30           H
ATOM   1706  HG  LEU A 106      -3.046  -9.429  -8.335  1.00  9.46           H
ATOM   1707 1HD1 LEU A 106      -1.340  -7.901  -8.871  1.00 12.02           H
ATOM   1708 2HD1 LEU A 106      -2.389  -6.736  -8.888  1.00 12.02           H
ATOM   1709 3HD1 LEU A 106      -2.466  -7.876  -9.962  1.00 12.02           H
ATOM   1710 1HD2 LEU A 106      -3.485  -8.799  -6.140  1.00 13.97           H
ATOM   1711 2HD2 LEU A 106      -2.957  -7.354  -6.442  1.00 13.97           H
ATOM   1712 3HD2 LEU A 106      -1.971  -8.572  -6.479  1.00 13.97           H
ATOM   1713  N   GLN A 107      -7.817  -8.718  -8.919  1.00  8.61           N
ATOM   1714  CA  GLN A 107      -9.154  -8.160  -9.018  1.00  9.15           C
ATOM   1715  C   GLN A 107     -10.183  -9.079  -8.376  1.00  8.64           C
ATOM   1716  O   GLN A 107     -11.344  -8.702  -8.281  1.00 12.46           O
ATOM   1717  CB  GLN A 107      -9.557  -7.811 -10.475  1.00 12.27           C
ATOM   1718  CG  GLN A 107      -9.871  -8.977 -11.335  1.00 17.36           C
ATOM   1719  CD  GLN A 107     -10.318  -8.520 -12.741  1.00 17.88           C
ATOM   1720  NE2 GLN A 107     -11.592  -8.177 -12.788  1.00 24.03           N
ATOM   1721  OE1 GLN A 107      -9.628  -8.443 -13.738  1.00 28.43           O
ATOM   1722  H   GLN A 107      -7.551  -9.271  -9.521  1.00 10.33           H
ATOM   1723  HA  GLN A 107      -9.156  -7.323  -8.509  1.00 10.98           H
ATOM   1724 1HB  GLN A 107     -10.332  -7.229 -10.450  1.00 14.73           H
ATOM   1725 2HB  GLN A 107      -8.831  -7.313 -10.885  1.00 14.73           H
ATOM   1726 1HG  GLN A 107      -9.087  -9.542 -11.413  1.00 20.83           H
ATOM   1727 2HG  GLN A 107     -10.578  -9.500 -10.925  1.00 20.83           H
ATOM   1728 1HE2 GLN A 107     -11.935  -7.897 -13.525  1.00 28.83           H
ATOM   1729 2HE2 GLN A 107     -12.078  -8.232 -12.081  1.00 28.83           H
ATOM   1730  N   LYS A 108      -9.772 -10.242  -7.906  1.00  8.87           N
ATOM   1731  CA  LYS A 108     -10.657 -11.283  -7.427  1.00 10.29           C
ATOM   1732  C   LYS A 108     -10.422 -11.681  -5.988  1.00 10.15           C
ATOM   1733  O   LYS A 108     -10.875 -12.713  -5.526  1.00 13.70           O
ATOM   1734  CB  LYS A 108     -10.496 -12.570  -8.269  1.00 13.28           C
ATOM   1735  CG  LYS A 108     -10.720 -12.329  -9.739  1.00 15.79           C
ATOM   1736  CD  LYS A 108     -12.145 -11.938  -9.987  1.00 26.18           C
ATOM   1737  CE  LYS A 108     -12.412 -11.843 -11.494  1.00 30.34           C
ATOM   1738  NZ  LYS A 108     -13.798 -11.349 -11.678  1.00 36.28           N
ATOM   1739  H   LYS A 108      -8.925 -10.390  -7.882  1.00 10.65           H
ATOM   1740  HA  LYS A 108     -11.581 -10.969  -7.515  1.00 12.35           H
ATOM   1741 1HB  LYS A 108      -9.603 -12.926  -8.137  1.00 15.93           H
ATOM   1742 2HB  LYS A 108     -11.129 -13.235  -7.956  1.00 15.93           H
ATOM   1743 1HG  LYS A 108     -10.129 -11.624 -10.047  1.00 18.95           H
ATOM   1744 2HG  LYS A 108     -10.512 -13.136 -10.237  1.00 18.95           H
ATOM   1745 1HD  LYS A 108     -12.737 -12.596  -9.592  1.00 31.42           H
ATOM   1746 2HD  LYS A 108     -12.325 -11.081  -9.570  1.00 31.42           H
ATOM   1747 1HE  LYS A 108     -11.782 -11.233 -11.908  1.00 36.41           H
ATOM   1748 2HE  LYS A 108     -12.311 -12.715 -11.907  1.00 36.41           H
ATOM   1749 1HZ  LYS A 108     -13.996 -11.338 -12.546  1.00 54.43           H
ATOM   1750 2HZ  LYS A 108     -13.865 -10.525 -11.348  1.00 54.43           H
ATOM   1751 3HZ  LYS A 108     -14.364 -11.886 -11.251  1.00 54.43           H
ATOM   1752  N   LEU A 109      -9.712 -10.848  -5.220  1.00 10.38           N
ATOM   1753  CA  LEU A 109      -9.394 -11.222  -3.856  1.00 10.94           C
ATOM   1754  C   LEU A 109     -10.586 -11.257  -2.942  1.00 10.09           C
ATOM   1755  O   LEU A 109     -10.616 -12.053  -2.013  1.00 10.49           O
ATOM   1756  CB  LEU A 109      -8.455 -10.177  -3.260  1.00 10.81           C
ATOM   1757  CG  LEU A 109      -7.107 -10.021  -3.945  1.00 12.21           C
ATOM   1758  CD1 LEU A 109      -6.385  -8.787  -3.401  1.00 12.77           C
ATOM   1759  CD2 LEU A 109      -6.316 -11.321  -3.786  1.00 18.03           C
ATOM   1760  H   LEU A 109      -9.445 -10.094  -5.535  1.00 12.45           H
ATOM   1761  HA  LEU A 109      -8.954 -12.097  -3.851  1.00 13.13           H
ATOM   1762 1HB  LEU A 109      -8.906  -9.318  -3.278  1.00 12.97           H
ATOM   1763 2HB  LEU A 109      -8.299 -10.403  -2.330  1.00 12.97           H
ATOM   1764  HG  LEU A 109      -7.267  -9.880  -4.901  1.00 14.66           H
ATOM   1765 1HD1 LEU A 109      -6.891  -8.000  -3.615  1.00 19.16           H
ATOM   1766 2HD1 LEU A 109      -5.513  -8.725  -3.798  1.00 19.16           H
ATOM   1767 3HD1 LEU A 109      -6.297  -8.862  -2.448  1.00 19.16           H
ATOM   1768 1HD2 LEU A 109      -5.461 -11.229  -4.211  1.00 27.04           H
ATOM   1769 2HD2 LEU A 109      -6.801 -12.042  -4.194  1.00 27.04           H
ATOM   1770 3HD2 LEU A 109      -6.192 -11.507  -2.853  1.00 27.04           H
ATOM   1771  N   GLY A 110     -11.547 -10.376  -3.153  1.00 10.34           N
ATOM   1772  CA  GLY A 110     -12.621 -10.234  -2.192  1.00 11.57           C
ATOM   1773  C   GLY A 110     -12.054 -10.003  -0.805  1.00  9.91           C
ATOM   1774  O   GLY A 110     -11.162  -9.182  -0.619  1.00 10.76           O
ATOM   1775  H   GLY A 110     -11.535  -9.887  -3.860  1.00 12.40           H
ATOM   1776 1HA  GLY A 110     -13.185  -9.486  -2.442  1.00 13.89           H
ATOM   1777 2HA  GLY A 110     -13.166 -11.037  -2.192  1.00 13.89           H
ATOM   1778  N   LYS A 111     -12.574 -10.704   0.183  1.00  8.28           N
ATOM   1779  CA  LYS A 111     -12.168 -10.510   1.545  1.00  8.94           C
ATOM   1780  C   LYS A 111     -10.936 -11.313   1.871  1.00  7.42           C
ATOM   1781  O   LYS A 111     -10.503 -11.332   3.016  1.00  8.95           O
ATOM   1782  CB  LYS A 111     -13.313 -10.900   2.494  1.00 12.78           C
ATOM   1783  CG  LYS A 111     -14.579 -10.096   2.277  1.00 23.82           C
ATOM   1784  CD  LYS A 111     -15.721 -10.843   2.956  1.00 44.61           C
ATOM   1785  CE  LYS A 111     -17.127 -10.322   2.704  1.00 53.94           C
ATOM   1786  NZ  LYS A 111     -18.120 -11.399   3.052  1.00 59.77           N
ATOM   1787  H   LYS A 111     -13.173 -11.295   0.006  1.00  9.94           H
ATOM   1788  HA  LYS A 111     -11.964  -9.560   1.677  1.00 10.73           H
ATOM   1789 1HB  LYS A 111     -13.514 -11.841   2.373  1.00 15.33           H
ATOM   1790 2HB  LYS A 111     -13.017 -10.777   3.410  1.00 15.33           H
ATOM   1791 1HG  LYS A 111     -14.483  -9.211   2.661  1.00 28.59           H
ATOM   1792 2HG  LYS A 111     -14.757 -10.003   1.328  1.00 28.59           H
ATOM   1793 1HD  LYS A 111     -15.688 -11.769   2.670  1.00 53.53           H
ATOM   1794 2HD  LYS A 111     -15.563 -10.831   3.913  1.00 53.53           H
ATOM   1795 1HE  LYS A 111     -17.290  -9.535   3.247  1.00 64.73           H
ATOM   1796 2HE  LYS A 111     -17.225 -10.073   1.771  1.00 64.73           H
ATOM   1797 1HZ  LYS A 111     -18.945 -11.065   3.015  1.00 89.65           H
ATOM   1798 2HZ  LYS A 111     -17.958 -11.697   3.875  1.00 89.65           H
ATOM   1799 3HZ  LYS A 111     -18.045 -12.070   2.473  1.00 89.65           H
ATOM   1800  N   THR A 112     -10.269 -11.900   0.887  1.00  7.31           N
ATOM   1801  CA  THR A 112      -9.007 -12.513   1.113  1.00  8.13           C
ATOM   1802  C   THR A 112      -7.936 -11.395   1.226  1.00  7.87           C
ATOM   1803  O   THR A 112      -7.864 -10.582   0.347  1.00  8.62           O
ATOM   1804  CB  THR A 112      -8.542 -13.458   0.026  1.00  9.42           C
ATOM   1805  CG2 THR A 112      -7.276 -14.180   0.372  1.00 13.16           C
ATOM   1806  OG1 THR A 112      -9.577 -14.450  -0.079  1.00  9.92           O
ATOM   1807  H   THR A 112     -10.607 -11.910   0.096  1.00  8.77           H
ATOM   1808  HA  THR A 112      -9.042 -13.002   1.962  1.00  9.76           H
ATOM   1809  HB  THR A 112      -8.441 -12.979  -0.823  1.00 11.30           H
ATOM   1810 1HG2 THR A 112      -7.041 -14.775  -0.343  1.00 19.74           H
ATOM   1811 2HG2 THR A 112      -7.406 -14.684   1.179  1.00 19.74           H
ATOM   1812 3HG2 THR A 112      -6.570 -13.543   0.503  1.00 19.74           H
ATOM   1813  N   PRO A 113      -7.186 -11.400   2.308  1.00  7.64           N
ATOM   1814  CA  PRO A 113      -6.201 -10.317   2.427  1.00  7.83           C
ATOM   1815  C   PRO A 113      -5.037 -10.572   1.509  1.00  7.55           C
ATOM   1816  O   PRO A 113      -4.443 -11.642   1.422  1.00  8.27           O
ATOM   1817  CB  PRO A 113      -5.821 -10.376   3.906  1.00  9.50           C
ATOM   1818  CG  PRO A 113      -6.168 -11.754   4.409  1.00 12.88           C
ATOM   1819  CD  PRO A 113      -7.286 -12.236   3.522  1.00  9.42           C
ATOM   1820  HA  PRO A 113      -6.617  -9.455   2.217  1.00  9.40           H
ATOM   1821 1HB  PRO A 113      -4.872 -10.208   4.016  1.00 11.40           H
ATOM   1822 2HB  PRO A 113      -6.312  -9.704   4.405  1.00 11.40           H
ATOM   1823 1HG  PRO A 113      -5.401 -12.345   4.344  1.00 15.45           H
ATOM   1824 2HG  PRO A 113      -6.457 -11.718   5.334  1.00 15.45           H
ATOM   1825 1HD  PRO A 113      -7.174 -13.175   3.305  1.00 11.31           H
ATOM   1826 2HD  PRO A 113      -8.146 -12.114   3.954  1.00 11.31           H
ATOM   1827  N   LEU A 114      -4.621  -9.506   0.816  1.00  6.97           N
ATOM   1828  CA  LEU A 114      -3.511  -9.564  -0.117  1.00  7.25           C
ATOM   1829  C   LEU A 114      -2.278 -10.053   0.591  1.00  7.15           C
ATOM   1830  O   LEU A 114      -2.002  -9.699   1.745  1.00  7.76           O
ATOM   1831  CB  LEU A 114      -3.235  -8.146  -0.619  1.00  7.38           C
ATOM   1832  CG  LEU A 114      -2.072  -7.959  -1.586  1.00  8.25           C
ATOM   1833  CD1 LEU A 114      -2.332  -8.603  -2.931  1.00 10.74           C
ATOM   1834  CD2 LEU A 114      -1.807  -6.445  -1.695  1.00 11.13           C
ATOM   1835  H   LEU A 114      -5.027  -8.756   0.929  1.00  8.36           H
ATOM   1836  HA  LEU A 114      -3.729 -10.154  -0.868  1.00  8.70           H
ATOM   1837 1HB  LEU A 114      -4.039  -7.820  -1.053  1.00  8.85           H
ATOM   1838 2HB  LEU A 114      -3.075  -7.581   0.153  1.00  8.85           H
ATOM   1839  HG  LEU A 114      -1.278  -8.380  -1.195  1.00  9.90           H
ATOM   1840 1HD1 LEU A 114      -2.495  -9.542  -2.811  1.00 16.11           H
ATOM   1841 2HD1 LEU A 114      -1.567  -8.481  -3.498  1.00 16.11           H
ATOM   1842 3HD1 LEU A 114      -3.100  -8.195  -3.338  1.00 16.11           H
ATOM   1843 1HD2 LEU A 114      -1.653  -6.083  -0.819  1.00 16.70           H
ATOM   1844 2HD2 LEU A 114      -2.569  -6.014  -2.089  1.00 16.70           H
ATOM   1845 3HD2 LEU A 114      -1.034  -6.294  -2.244  1.00 16.70           H
ATOM   1846  N   GLY A 115      -1.444 -10.790  -0.136  1.00  7.27           N
ATOM   1847  CA  GLY A 115      -0.104 -11.059   0.303  1.00  7.44           C
ATOM   1848  C   GLY A 115       0.583 -11.938  -0.749  1.00  7.84           C
ATOM   1849  O   GLY A 115      -0.032 -12.528  -1.635  1.00  8.54           O
ATOM   1850  H   GLY A 115      -1.713 -11.113  -0.886  1.00  8.72           H
ATOM   1851 1HA  GLY A 115       0.384 -10.227   0.409  1.00  8.93           H
ATOM   1852 2HA  GLY A 115      -0.119 -11.515   1.158  1.00  8.93           H
ATOM   1853  N   ARG A 116       1.890 -12.019  -0.617  1.00  8.51           N
ATOM   1854  CA  ARG A 116       2.592 -12.886  -1.551  1.00  9.19           C
ATOM   1855  C   ARG A 116       2.182 -14.343  -1.466  1.00 10.10           C
ATOM   1856  O   ARG A 116       2.371 -15.039  -2.490  1.00 11.27           O
ATOM   1857  CB  ARG A 116       4.061 -12.797  -1.186  1.00 12.94           C
ATOM   1858  CG  ARG A 116       4.714 -11.585  -1.763  1.00 13.99           C
ATOM   1859  CD  ARG A 116       6.211 -11.921  -1.847  1.00 18.54           C
ATOM   1860  NE  ARG A 116       6.461 -12.813  -2.950  1.00 20.87           N
ATOM   1861  CZ  ARG A 116       7.693 -13.147  -3.347  1.00 21.23           C
ATOM   1862  NH1 ARG A 116       8.757 -12.630  -2.703  1.00 20.56           N
ATOM   1863  NH2 ARG A 116       7.885 -13.959  -4.370  1.00 24.70           N
ATOM   1864  H   ARG A 116       2.309 -11.580  -0.008  1.00 10.21           H
ATOM   1865  HA  ARG A 116       2.459 -12.560  -2.465  1.00 11.03           H
ATOM   1866 1HB  ARG A 116       4.148 -12.776  -0.220  1.00 15.53           H
ATOM   1867 2HB  ARG A 116       4.518 -13.589  -1.509  1.00 15.53           H
ATOM   1868 1HG  ARG A 116       4.358 -11.392  -2.644  1.00 16.78           H
ATOM   1869 2HG  ARG A 116       4.569 -10.814  -1.192  1.00 16.78           H
ATOM   1870 1HD1 ARG A 116       6.721 -11.105  -1.966  1.00 22.24           H
ATOM   1871 2HD2 ARG A 116       6.498 -12.338  -1.019  1.00 22.24           H
ATOM   1872  HE  ARG A 116       5.789 -13.145  -3.372  1.00 25.05           H
ATOM   1873 1HH1 ARG A 116       9.553 -12.830  -2.959  1.00 24.67           H
ATOM   1874 2HH1 ARG A 116       8.640 -12.101  -2.036  1.00 24.67           H
ATOM   1875 1HH2 ARG A 116       7.210 -14.283  -4.794  1.00 29.64           H
ATOM   1876 2HH2 ARG A 116       8.684 -14.164  -4.613  1.00 29.64           H
ATOM   1877  N   TYR A 117       1.629 -14.765  -0.348  1.00 10.33           N
ATOM   1878  CA  TYR A 117       1.174 -16.144  -0.162  1.00 11.08           C
ATOM   1879  C   TYR A 117       0.115 -16.529  -1.186  1.00 10.78           C
ATOM   1880  O   TYR A 117      -0.101 -17.747  -1.404  1.00 12.81           O
ATOM   1881  CB  TYR A 117       0.681 -16.363   1.272  1.00 11.47           C
ATOM   1882  CG  TYR A 117      -0.635 -15.735   1.577  1.00 10.24           C
ATOM   1883  CD1 TYR A 117      -1.799 -16.493   1.614  1.00 12.23           C
ATOM   1884  CD2 TYR A 117      -0.759 -14.390   1.821  1.00  9.41           C
ATOM   1885  CE1 TYR A 117      -3.015 -15.946   1.893  1.00 12.10           C
ATOM   1886  CE2 TYR A 117      -1.990 -13.811   2.093  1.00  8.76           C
ATOM   1887  CZ  TYR A 117      -3.115 -14.589   2.116  1.00  9.99           C
ATOM   1888  OH  TYR A 117      -4.359 -14.091   2.390  1.00 11.28           O
ATOM   1889  H   TYR A 117       1.531 -14.208   0.299  1.00 12.40           H
ATOM   1890  HA  TYR A 117       1.946 -16.731  -0.301  1.00 13.30           H
ATOM   1891 1HB  TYR A 117       0.615 -17.317   1.434  1.00 13.76           H
ATOM   1892 2HB  TYR A 117       1.344 -16.007   1.885  1.00 13.76           H
ATOM   1893  HD1 TYR A 117      -1.745 -17.406   1.442  1.00 14.68           H
ATOM   1894  HD2 TYR A 117       0.001 -13.854   1.803  1.00 11.29           H
ATOM   1895  HE1 TYR A 117      -3.773 -16.484   1.932  1.00 14.52           H
ATOM   1896  HE2 TYR A 117      -2.050 -12.898   2.259  1.00 10.51           H
ATOM   1897  N   LEU A 118      -0.520 -15.580  -1.808  1.00 10.39           N
ATOM   1898  CA  LEU A 118      -1.525 -15.813  -2.825  1.00 10.05           C
ATOM   1899  C   LEU A 118      -0.938 -15.988  -4.216  1.00 11.38           C
ATOM   1900  O   LEU A 118      -1.663 -16.350  -5.142  1.00 14.15           O
ATOM   1901  CB  LEU A 118      -2.483 -14.644  -2.848  1.00 10.75           C
ATOM   1902  CG  LEU A 118      -3.305 -14.439  -1.577  1.00 10.67           C
ATOM   1903  CD1 LEU A 118      -4.105 -13.169  -1.699  1.00 12.90           C
ATOM   1904  CD2 LEU A 118      -4.197 -15.631  -1.284  1.00 12.84           C
ATOM   1905  H   LEU A 118      -0.331 -14.766  -1.604  1.00 12.46           H
ATOM   1906  HA  LEU A 118      -2.025 -16.623  -2.592  1.00 12.06           H
ATOM   1907 1HB  LEU A 118      -1.975 -13.835  -3.017  1.00 12.90           H
ATOM   1908 2HB  LEU A 118      -3.095 -14.764  -3.591  1.00 12.90           H
ATOM   1909  HG  LEU A 118      -2.683 -14.334  -0.827  1.00 12.80           H
ATOM   1910 1HD1 LEU A 118      -3.513 -12.433  -1.870  1.00 19.34           H
ATOM   1911 2HD1 LEU A 118      -4.584 -13.012  -0.882  1.00 19.34           H
ATOM   1912 3HD1 LEU A 118      -4.728 -13.253  -2.424  1.00 19.34           H
ATOM   1913 1HD2 LEU A 118      -3.657 -16.420  -1.196  1.00 19.27           H
ATOM   1914 2HD2 LEU A 118      -4.820 -15.749  -2.005  1.00 19.27           H
ATOM   1915 3HD2 LEU A 118      -4.678 -15.478  -0.468  1.00 19.27           H
ATOM   1916  N   PHE A 119       0.330 -15.675  -4.408  1.00 10.97           N
ATOM   1917  CA  PHE A 119       0.942 -15.592  -5.715  1.00 12.19           C
ATOM   1918  C   PHE A 119       2.136 -16.543  -5.707  1.00 11.94           C
ATOM   1919  O   PHE A 119       3.224 -16.020  -5.736  1.00 14.67           O
ATOM   1920  CB  PHE A 119       1.323 -14.142  -6.062  1.00 13.16           C
ATOM   1921  CG  PHE A 119       0.062 -13.299  -6.208  1.00 12.46           C
ATOM   1922  CD1 PHE A 119      -0.366 -12.477  -5.182  1.00 11.81           C
ATOM   1923  CD2 PHE A 119      -0.665 -13.368  -7.366  1.00 11.89           C
ATOM   1924  CE1 PHE A 119      -1.540 -11.752  -5.270  1.00 12.51           C
ATOM   1925  CE2 PHE A 119      -1.834 -12.639  -7.474  1.00 12.54           C
ATOM   1926  CZ  PHE A 119      -2.259 -11.859  -6.434  1.00 12.44           C
ATOM   1927  H   PHE A 119       0.818 -15.513  -3.719  1.00 13.16           H
ATOM   1928  HA  PHE A 119       0.296 -15.911  -6.380  1.00 14.63           H
ATOM   1929 1HB  PHE A 119       1.883 -13.774  -5.360  1.00 15.80           H
ATOM   1930 2HB  PHE A 119       1.826 -14.126  -6.891  1.00 15.80           H
ATOM   1931  HD1 PHE A 119       0.151 -12.409  -4.412  1.00 14.17           H
ATOM   1932  HD2 PHE A 119      -0.376 -13.899  -8.072  1.00 14.27           H
ATOM   1933  HE1 PHE A 119      -1.831 -11.215  -4.569  1.00 15.01           H
ATOM   1934  HE2 PHE A 119      -2.334 -12.679  -8.257  1.00 15.04           H
ATOM   1935  HZ  PHE A 119      -3.056 -11.387  -6.518  1.00 14.93           H
ATOM   1936  N   THR A 120       1.891 -17.838  -5.698  1.00 13.14           N
ATOM   1937  CA  THR A 120       2.953 -18.814  -5.443  1.00 13.77           C
ATOM   1938  C   THR A 120       3.833 -19.051  -6.665  1.00 13.44           C
ATOM   1939  O   THR A 120       4.855 -19.745  -6.508  1.00 16.10           O
ATOM   1940  CB  THR A 120       2.380 -20.155  -4.958  1.00 16.81           C
ATOM   1941  CG2 THR A 120       1.596 -19.932  -3.675  1.00 27.82           C
ATOM   1942  OG1 THR A 120       1.475 -20.628  -5.957  1.00 24.29           O
ATOM   1943  H   THR A 120       1.090 -18.116  -5.844  1.00 15.77           H
ATOM   1944  HA  THR A 120       3.522 -18.457  -4.729  1.00 16.52           H
ATOM   1945  HB  THR A 120       3.100 -20.803  -4.812  1.00 20.17           H
ATOM   1946 1HG2 THR A 120       1.209 -20.762  -3.388  1.00 41.73           H
ATOM   1947 2HG2 THR A 120       0.899 -19.292  -3.833  1.00 41.73           H
ATOM   1948 3HG2 THR A 120       2.186 -19.601  -2.993  1.00 41.73           H
ATOM   1949  N   SER A 121       3.474 -18.468  -7.793  1.00 12.76           N
ATOM   1950  CA  SER A 121       4.260 -18.627  -9.031  1.00 13.87           C
ATOM   1951  C   SER A 121       4.684 -17.290  -9.562  1.00 14.52           C
ATOM   1952  O   SER A 121       5.059 -17.226 -10.754  1.00 16.17           O
ATOM   1953  CB ASER A 121       3.384 -19.398 -10.022  0.45 15.25           C
ATOM   1954  CB BSER A 121       3.447 -19.426 -10.045  0.55 14.86           C
ATOM   1955  OG ASER A 121       2.926 -20.608  -9.426  0.45 18.09           O
ATOM   1956  OG BSER A 121       2.219 -18.790 -10.326  0.55 16.03           O
ATOM   1957  H   SER A 121       2.763 -17.984  -7.807  1.00 15.32           H
ATOM   1958 1HB ASER A 121       2.624 -18.853 -10.280  0.45 18.31           H
ATOM   1959 2HB ASER A 121       3.896 -19.601 -10.821  0.45 18.31           H
ATOM   1960 1HB BSER A 121       3.956 -19.520 -10.865  0.55 17.83           H
ATOM   1961 2HB BSER A 121       3.276 -20.314  -9.694  0.55 17.83           H
ATOM   1962  HA  SER A 121       5.059 -19.159  -8.833  1.00 16.64           H
ATOM   1963  N   SER A 122       4.662 -16.218  -8.783  1.00 12.40           N
ATOM   1964  CA  SER A 122       4.983 -14.897  -9.285  1.00 11.70           C
ATOM   1965  C   SER A 122       6.074 -14.274  -8.454  1.00 12.64           C
ATOM   1966  O   SER A 122       5.994 -14.247  -7.232  1.00 17.03           O
ATOM   1967  CB  SER A 122       3.799 -13.947  -9.137  1.00 16.89           C
ATOM   1968  OG  SER A 122       2.710 -14.478  -9.871  1.00 15.79           O
ATOM   1969  H   SER A 122       4.451 -16.310  -7.954  1.00 14.88           H
ATOM   1970  HA  SER A 122       5.260 -14.950 -10.224  1.00 14.04           H
ATOM   1971 1HB  SER A 122       3.559 -13.858  -8.201  1.00 20.26           H
ATOM   1972 2HB  SER A 122       4.033 -13.069  -9.477  1.00 20.26           H
ATOM   1973  N   THR A 123       7.046 -13.767  -9.198  1.00 12.45           N
ATOM   1974  CA  THR A 123       8.011 -12.932  -8.538  1.00 14.90           C
ATOM   1975  C   THR A 123       7.410 -11.667  -7.986  1.00 12.58           C
ATOM   1976  O   THR A 123       6.496 -11.127  -8.559  1.00 15.64           O
ATOM   1977  CB  THR A 123       9.148 -12.515  -9.521  1.00 15.99           C
ATOM   1978  CG2 THR A 123       9.838 -13.794 -10.009  1.00 20.81           C
ATOM   1979  OG1 THR A 123       8.624 -11.748 -10.614  1.00 18.60           O
ATOM   1980  H   THR A 123       7.097 -13.931 -10.040  1.00 14.94           H
ATOM   1981  HA  THR A 123       8.408 -13.438  -7.799  1.00 17.88           H
ATOM   1982  HB  THR A 123       9.801 -11.969  -9.036  1.00 19.19           H
ATOM   1983 1HG2 THR A 123      10.557 -13.563 -10.602  1.00 31.21           H
ATOM   1984 2HG2 THR A 123       9.203 -14.342 -10.475  1.00 31.21           H
ATOM   1985 3HG2 THR A 123      10.186 -14.276  -9.256  1.00 31.21           H
ATOM   1986  N   LEU A 124       7.855 -11.213  -6.849  1.00 14.98           N
ATOM   1987  CA  LEU A 124       7.513  -9.932  -6.315  1.00 14.07           C
ATOM   1988  C   LEU A 124       8.801  -9.106  -6.199  1.00 13.17           C
ATOM   1989  O   LEU A 124       9.731  -9.519  -5.544  1.00 18.77           O
ATOM   1990  CB  LEU A 124       6.797 -10.064  -4.984  1.00 14.74           C
ATOM   1991  CG  LEU A 124       6.251  -8.867  -4.211  1.00 16.75           C
ATOM   1992  CD1 LEU A 124       7.283  -8.013  -3.528  1.00 25.46           C
ATOM   1993  CD2 LEU A 124       5.313  -8.123  -5.150  1.00 15.89           C
ATOM   1994  H   LEU A 124       8.386 -11.713  -6.393  1.00 17.97           H
ATOM   1995  HA  LEU A 124       6.913  -9.483  -6.946  1.00 16.89           H
ATOM   1996 1HB  LEU A 124       6.048 -10.663  -5.131  1.00 17.69           H
ATOM   1997 2HB  LEU A 124       7.406 -10.525  -4.387  1.00 17.69           H
ATOM   1998  HG  LEU A 124       5.688  -9.236  -3.499  1.00 20.09           H
ATOM   1999 1HD1 LEU A 124       7.828  -8.563  -2.960  1.00 38.18           H
ATOM   2000 2HD1 LEU A 124       6.845  -7.342  -3.000  1.00 38.18           H
ATOM   2001 3HD1 LEU A 124       7.836  -7.590  -4.189  1.00 38.18           H
ATOM   2002 1HD2 LEU A 124       4.713  -8.748  -5.564  1.00 23.83           H
ATOM   2003 2HD2 LEU A 124       5.827  -7.676  -5.827  1.00 23.83           H
ATOM   2004 3HD2 LEU A 124       4.808  -7.476  -4.652  1.00 23.83           H
ATOM   2005  N   THR A 125       8.811  -7.906  -6.759  1.00 12.96           N
ATOM   2006  CA  THR A 125       9.853  -6.933  -6.491  1.00 11.85           C
ATOM   2007  C   THR A 125       9.203  -5.603  -6.181  1.00 10.14           C
ATOM   2008  O   THR A 125       8.002  -5.408  -6.339  1.00 10.60           O
ATOM   2009  CB  THR A 125      10.836  -6.768  -7.672  1.00 13.71           C
ATOM   2010  CG2 THR A 125      10.126  -6.228  -8.827  1.00 13.86           C
ATOM   2011  OG1 THR A 125      11.822  -5.800  -7.234  1.00 39.79           O
ATOM   2012  H   THR A 125       8.178  -7.696  -7.302  1.00 15.55           H
ATOM   2013  HA  THR A 125      10.358  -7.225  -5.703  1.00 14.22           H
ATOM   2014  HB  THR A 125      11.261  -7.622  -7.893  1.00 16.45           H
ATOM   2015 1HG2 THR A 125      10.729  -6.158  -9.570  1.00 20.79           H
ATOM   2016 2HG2 THR A 125       9.780  -5.359  -8.613  1.00 20.79           H
ATOM   2017 3HG2 THR A 125       9.400  -6.813  -9.058  1.00 20.79           H
ATOM   2018  N   ARG A 126      10.005  -4.695  -5.689  1.00  9.77           N
ATOM   2019  CA  ARG A 126       9.559  -3.389  -5.323  1.00  8.98           C
ATOM   2020  C   ARG A 126      10.373  -2.359  -6.035  1.00  8.68           C
ATOM   2021  O   ARG A 126      11.586  -2.355  -5.853  1.00 10.16           O
ATOM   2022  CB  ARG A 126       9.585  -3.208  -3.785  1.00 11.09           C
ATOM   2023  CG  ARG A 126       8.953  -1.893  -3.356  1.00  9.53           C
ATOM   2024  CD  ARG A 126       8.624  -1.856  -1.880  1.00  9.34           C
ATOM   2025  NE  ARG A 126       9.791  -1.951  -1.076  1.00  9.08           N
ATOM   2026  CZ  ARG A 126       9.863  -2.481   0.151  1.00  9.05           C
ATOM   2027  NH1 ARG A 126       8.820  -2.974   0.774  1.00  9.51           N
ATOM   2028  NH2 ARG A 126      11.007  -2.503   0.785  1.00 10.16           N
ATOM   2029  H   ARG A 126      10.835  -4.893  -5.582  1.00 11.73           H
ATOM   2030  HA  ARG A 126       8.630  -3.295  -5.620  1.00 10.78           H
ATOM   2031 1HB  ARG A 126       9.108  -3.943  -3.369  1.00 13.31           H
ATOM   2032 2HB  ARG A 126      10.504  -3.236  -3.476  1.00 13.31           H
ATOM   2033 1HG  ARG A 126       9.562  -1.167  -3.563  1.00 11.44           H
ATOM   2034 2HG  ARG A 126       8.140  -1.752  -3.865  1.00 11.44           H
ATOM   2035 1HD  ARG A 126       8.162  -1.028  -1.676  1.00 11.21           H
ATOM   2036 2HD  ARG A 126       8.028  -2.591  -1.667  1.00 11.21           H
ATOM   2037  HE  ARG A 126      10.519  -1.639  -1.408  1.00 10.90           H
ATOM   2038 1HH1 ARG A 126       8.904  -3.294   1.568  1.00 11.41           H
ATOM   2039 2HH1 ARG A 126       8.051  -2.977   0.389  1.00 11.41           H
ATOM   2040 1HH2 ARG A 126      11.054  -2.832   1.578  1.00 12.19           H
ATOM   2041 2HH2 ARG A 126      11.713  -2.189   0.407  1.00 12.19           H
ATOM   2042  N   ASP A 127       9.773  -1.474  -6.799  1.00  8.14           N
ATOM   2043  CA  ASP A 127      10.500  -0.410  -7.476  1.00  8.27           C
ATOM   2044  C   ASP A 127      10.964   0.667  -6.510  1.00  8.53           C
ATOM   2045  O   ASP A 127      12.050   1.225  -6.679  1.00 10.56           O
ATOM   2046  CB  ASP A 127       9.656   0.268  -8.534  1.00  9.53           C
ATOM   2047  CG  ASP A 127       9.430  -0.590  -9.747  1.00 10.03           C
ATOM   2048  OD1 ASP A 127      10.085  -1.629  -9.955  1.00 12.59           O
ATOM   2049  OD2 ASP A 127       8.612  -0.168 -10.560  1.00 12.63           O
ATOM   2050  H   ASP A 127       8.921  -1.525  -6.903  1.00  9.77           H
ATOM   2051  HA  ASP A 127      11.288  -0.799  -7.910  1.00  9.93           H
ATOM   2052 1HB  ASP A 127       8.797   0.502  -8.149  1.00 11.44           H
ATOM   2053 2HB  ASP A 127      10.093   1.090  -8.806  1.00 11.44           H
ATOM   2054  N   PHE A 128      10.156   1.007  -5.507  1.00  8.52           N
ATOM   2055  CA  PHE A 128      10.511   2.016  -4.520  1.00  8.50           C
ATOM   2056  C   PHE A 128       9.573   1.812  -3.315  1.00  7.90           C
ATOM   2057  O   PHE A 128       8.473   1.278  -3.508  1.00  8.57           O
ATOM   2058  CB  PHE A 128      10.415   3.456  -5.022  1.00  9.53           C
ATOM   2059  CG  PHE A 128       9.032   3.910  -5.446  1.00  9.65           C
ATOM   2060  CD1 PHE A 128       8.097   4.358  -4.516  1.00 10.49           C
ATOM   2061  CD2 PHE A 128       8.625   3.888  -6.764  1.00 11.67           C
ATOM   2062  CE1 PHE A 128       6.836   4.722  -4.820  1.00 12.26           C
ATOM   2063  CE2 PHE A 128       7.359   4.311  -7.083  1.00 14.02           C
ATOM   2064  CZ  PHE A 128       6.463   4.717  -6.139  1.00 14.17           C
ATOM   2065  H   PHE A 128       9.394   0.614  -5.440  1.00 10.23           H
ATOM   2066  HA  PHE A 128      11.431   1.852  -4.227  1.00 10.19           H
ATOM   2067 1HB  PHE A 128      10.729   4.046  -4.319  1.00 11.44           H
ATOM   2068 2HB  PHE A 128      11.016   3.557  -5.777  1.00 11.44           H
ATOM   2069  HD1 PHE A 128       8.361   4.409  -3.625  1.00 12.58           H
ATOM   2070  HD2 PHE A 128       9.203   3.591  -7.429  1.00 14.01           H
ATOM   2071  HE1 PHE A 128       6.236   4.970  -4.154  1.00 14.71           H
ATOM   2072  HE2 PHE A 128       7.102   4.320  -7.976  1.00 16.83           H
ATOM   2073  HZ  PHE A 128       5.609   4.988  -6.387  1.00 17.00           H
ATOM   2074  N   ILE A 129       9.920   2.395  -2.219  1.00  8.52           N
ATOM   2075  CA  ILE A 129       9.070   2.530  -1.064  1.00  7.75           C
ATOM   2076  C   ILE A 129       9.223   3.943  -0.543  1.00  8.58           C
ATOM   2077  O   ILE A 129      10.285   4.540  -0.459  1.00  9.19           O
ATOM   2078  CB  ILE A 129       9.398   1.533   0.054  1.00  9.77           C
ATOM   2079  CG1 ILE A 129       8.394   1.658   1.195  1.00 10.16           C
ATOM   2080  CG2 ILE A 129      10.811   1.668   0.566  1.00 10.76           C
ATOM   2081  CD1 ILE A 129       8.344   0.568   2.176  1.00 12.09           C
ATOM   2082  H   ILE A 129      10.713   2.726  -2.175  1.00 10.22           H
ATOM   2083  HA  ILE A 129       8.140   2.396  -1.341  1.00  9.30           H
ATOM   2084  HB  ILE A 129       9.306   0.632  -0.320  1.00 11.73           H
ATOM   2085 1HG1 ILE A 129       8.586   2.481   1.672  1.00 12.19           H
ATOM   2086 2HG1 ILE A 129       7.511   1.751   0.806  1.00 12.19           H
ATOM   2087 1HG2 ILE A 129      10.965   1.017   1.255  1.00 16.14           H
ATOM   2088 2HG2 ILE A 129      10.939   2.550   0.925  1.00 16.14           H
ATOM   2089 3HG2 ILE A 129      11.428   1.523  -0.155  1.00 16.14           H
ATOM   2090 1HD1 ILE A 129       7.701   0.780   2.857  1.00 18.14           H
ATOM   2091 2HD1 ILE A 129       9.209   0.457   2.577  1.00 18.14           H
ATOM   2092 3HD1 ILE A 129       8.088  -0.247   1.737  1.00 18.14           H
ATOM   2093  N   GLU A 130       8.083   4.542  -0.259  1.00  7.24           N
ATOM   2094  CA  GLU A 130       7.999   5.852   0.346  1.00  6.48           C
ATOM   2095  C   GLU A 130       7.349   5.705   1.708  1.00  6.56           C
ATOM   2096  O   GLU A 130       6.477   4.849   1.926  1.00  7.05           O
ATOM   2097  CB  GLU A 130       7.153   6.784  -0.535  1.00  7.55           C
ATOM   2098  CG  GLU A 130       7.773   7.146  -1.860  1.00  9.15           C
ATOM   2099  CD  GLU A 130       6.947   7.982  -2.794  1.00 11.85           C
ATOM   2100  OE1 GLU A 130       5.710   7.983  -2.703  1.00 12.77           O
ATOM   2101  OE2 GLU A 130       7.540   8.635  -3.677  1.00 16.34           O
ATOM   2102  H   GLU A 130       7.350   4.131  -0.444  1.00  8.68           H
ATOM   2103  HA  GLU A 130       8.899   6.225   0.450  1.00  7.78           H
ATOM   2104 1HB  GLU A 130       6.298   6.357  -0.703  1.00  9.06           H
ATOM   2105 2HB  GLU A 130       6.980   7.601  -0.042  1.00  9.06           H
ATOM   2106 1HG  GLU A 130       8.601   7.622  -1.684  1.00 10.98           H
ATOM   2107 2HG  GLU A 130       8.006   6.324  -2.318  1.00 10.98           H
ATOM   2108  N   ILE A 131       7.725   6.579   2.604  1.00  6.50           N
ATOM   2109  CA  ILE A 131       7.195   6.628   3.946  1.00  6.53           C
ATOM   2110  C   ILE A 131       6.565   7.994   4.180  1.00  6.57           C
ATOM   2111  O   ILE A 131       7.034   8.999   3.655  1.00  7.20           O
ATOM   2112  CB  ILE A 131       8.315   6.393   4.980  1.00  7.47           C
ATOM   2113  CG1 ILE A 131       9.106   5.112   4.734  1.00  8.84           C
ATOM   2114  CG2 ILE A 131       7.774   6.444   6.395  1.00  8.12           C
ATOM   2115  CD1 ILE A 131       8.282   3.868   4.785  1.00  9.78           C
ATOM   2116  H   ILE A 131       8.321   7.157   2.382  1.00  7.80           H
ATOM   2117  HA  ILE A 131       6.510   5.934   4.048  1.00  7.83           H
ATOM   2118  HB  ILE A 131       8.945   7.138   4.890  1.00  8.96           H
ATOM   2119 1HG1 ILE A 131       9.530   5.169   3.863  1.00 10.61           H
ATOM   2120 2HG1 ILE A 131       9.809   5.047   5.399  1.00 10.61           H
ATOM   2121 1HG2 ILE A 131       7.289   7.263   6.523  1.00 12.19           H
ATOM   2122 2HG2 ILE A 131       8.503   6.403   7.018  1.00 12.19           H
ATOM   2123 3HG2 ILE A 131       7.186   5.699   6.540  1.00 12.19           H
ATOM   2124 1HD1 ILE A 131       8.836   3.108   4.591  1.00 14.67           H
ATOM   2125 2HD1 ILE A 131       7.577   3.924   4.135  1.00 14.67           H
ATOM   2126 3HD1 ILE A 131       7.902   3.772   5.661  1.00 14.67           H
ATOM   2127  N   GLY A 132       5.512   8.043   4.963  1.00  6.49           N
ATOM   2128  CA  GLY A 132       4.898   9.293   5.402  1.00  7.84           C
ATOM   2129  C   GLY A 132       4.409   9.138   6.805  1.00  7.24           C
ATOM   2130  O   GLY A 132       4.369   8.040   7.389  1.00  6.63           O
ATOM   2131  H   GLY A 132       5.168   7.302   5.231  1.00  7.78           H
ATOM   2132 1HA  GLY A 132       5.548  10.012   5.358  1.00  9.41           H
ATOM   2133 2HA  GLY A 132       4.156   9.518   4.819  1.00  9.41           H
ATOM   2134  N   ARG A 133       4.006  10.261   7.383  1.00  8.28           N
ATOM   2135  CA  ARG A 133       3.478  10.219   8.738  1.00  9.26           C
ATOM   2136  C   ARG A 133       2.483  11.364   8.879  1.00  9.76           C
ATOM   2137  O   ARG A 133       2.679  12.492   8.353  1.00 11.45           O
ATOM   2138  CB  ARG A 133       4.609  10.343   9.719  1.00 11.47           C
ATOM   2139  CG  ARG A 133       4.283   9.997  11.125  1.00 15.95           C
ATOM   2140  CD  ARG A 133       5.433  10.289  12.064  1.00 20.96           C
ATOM   2141  NE  ARG A 133       5.171   9.548  13.308  1.00 26.20           N
ATOM   2142  CZ  ARG A 133       5.938   9.763  14.362  1.00 36.83           C
ATOM   2143  NH1 ARG A 133       6.944  10.617  14.332  1.00 43.18           N
ATOM   2144  NH2 ARG A 133       5.643   9.069  15.443  1.00 56.70           N
ATOM   2145  H   ARG A 133       4.056  11.008   6.961  1.00  9.94           H
ATOM   2146  HA  ARG A 133       3.016   9.367   8.880  1.00 11.11           H
ATOM   2147 1HB  ARG A 133       5.334   9.770   9.424  1.00 13.76           H
ATOM   2148 2HB  ARG A 133       4.933  11.257   9.697  1.00 13.76           H
ATOM   2149 1HG  ARG A 133       3.505  10.504  11.407  1.00 19.14           H
ATOM   2150 2HG  ARG A 133       4.060   9.054  11.178  1.00 19.14           H
ATOM   2151 1HD  ARG A 133       6.271  10.000  11.670  1.00 25.16           H
ATOM   2152 2HD  ARG A 133       5.488  11.240  12.243  1.00 25.16           H
ATOM   2153  HE  ARG A 133       4.526   8.981  13.349  1.00 31.44           H
ATOM   2154 1HH1 ARG A 133       7.117  11.052  13.611  1.00 51.81           H
ATOM   2155 2HH1 ARG A 133       7.426  10.737  15.034  1.00 51.81           H
ATOM   2156 1HH2 ARG A 133       4.984   8.516  15.433  1.00 68.04           H
ATOM   2157 2HH2 ARG A 133       6.109   9.169  16.159  1.00 68.04           H
ATOM   2158  N   ASP A 134       1.426  11.116   9.639  1.00  9.31           N
ATOM   2159  CA  ASP A 134       0.453  12.130   9.929  1.00  9.33           C
ATOM   2160  C   ASP A 134      -0.190  11.803  11.259  1.00  9.60           C
ATOM   2161  O   ASP A 134      -0.588  10.668  11.466  1.00  9.53           O
ATOM   2162  CB  ASP A 134      -0.663  12.099   8.863  1.00 11.40           C
ATOM   2163  CG  ASP A 134      -1.758  13.110   9.147  1.00 13.83           C
ATOM   2164  OD1 ASP A 134      -2.855  12.698   9.501  1.00 18.20           O
ATOM   2165  OD2 ASP A 134      -1.427  14.342   9.116  1.00 20.14           O
ATOM   2166  H   ASP A 134       1.321  10.328   9.967  1.00 11.17           H
ATOM   2167  HA  ASP A 134       0.875  13.014   9.959  1.00 11.20           H
ATOM   2168 1HB  ASP A 134      -0.276  12.285   7.993  1.00 13.68           H
ATOM   2169 2HB  ASP A 134      -1.050  11.210   8.833  1.00 13.68           H
ATOM   2170  N   ALA A 135      -0.317  12.831  12.123  1.00 10.00           N
ATOM   2171  CA  ALA A 135      -1.029  12.625  13.387  1.00 11.45           C
ATOM   2172  C   ALA A 135      -0.464  11.484  14.190  1.00 10.59           C
ATOM   2173  O   ALA A 135      -1.167  10.809  14.909  1.00 13.06           O
ATOM   2174  CB  ALA A 135      -2.497  12.466  13.141  1.00 16.06           C
ATOM   2175  H   ALA A 135       0.017  13.601  11.934  1.00 11.99           H
ATOM   2176  HA  ALA A 135      -0.912  13.439  13.920  1.00 13.74           H
ATOM   2177 1HB  ALA A 135      -2.815  13.204  12.616  1.00 24.09           H
ATOM   2178 2HB  ALA A 135      -2.961  12.446  13.981  1.00 24.09           H
ATOM   2179 3HB  ALA A 135      -2.655  11.645  12.668  1.00 24.09           H
ATOM   2180  N   GLY A 136       0.853  11.291  14.133  1.00 10.64           N
ATOM   2181  CA  GLY A 136       1.484  10.240  14.895  1.00 13.76           C
ATOM   2182  C   GLY A 136       1.442   8.877  14.251  1.00 12.25           C
ATOM   2183  O   GLY A 136       1.904   7.891  14.850  1.00 17.86           O
ATOM   2184  H   GLY A 136       1.334  11.800  13.634  1.00 12.77           H
ATOM   2185 1HA  GLY A 136       2.411  10.482  15.047  1.00 16.51           H
ATOM   2186 2HA  GLY A 136       1.051  10.185  15.762  1.00 16.51           H
ATOM   2187  N   LEU A 137       0.843   8.789  13.043  1.00  8.71           N
ATOM   2188  CA  LEU A 137       0.705   7.478  12.379  1.00  7.66           C
ATOM   2189  C   LEU A 137       1.611   7.385  11.142  1.00  7.88           C
ATOM   2190  O   LEU A 137       1.660   8.300  10.294  1.00 13.07           O
ATOM   2191  CB  LEU A 137      -0.709   7.293  11.903  1.00  7.92           C
ATOM   2192  CG  LEU A 137      -1.775   7.316  12.991  1.00  8.59           C
ATOM   2193  CD1 LEU A 137      -3.113   6.962  12.351  1.00 11.63           C
ATOM   2194  CD2 LEU A 137      -1.471   6.373  14.159  1.00  9.92           C
ATOM   2195  H   LEU A 137       0.543   9.498  12.660  1.00 10.45           H
ATOM   2196  HA  LEU A 137       0.935   6.764  13.010  1.00  9.19           H
ATOM   2197 1HB  LEU A 137      -0.911   7.992  11.262  1.00  9.50           H
ATOM   2198 2HB  LEU A 137      -0.767   6.445  11.436  1.00  9.50           H
ATOM   2199  HG  LEU A 137      -1.834   8.229  13.342  1.00 10.31           H
ATOM   2200 1HD1 LEU A 137      -3.289   7.564  11.624  1.00 17.44           H
ATOM   2201 2HD1 LEU A 137      -3.810   7.038  13.006  1.00 17.44           H
ATOM   2202 3HD1 LEU A 137      -3.081   6.061  12.021  1.00 17.44           H
ATOM   2203 1HD2 LEU A 137      -0.622   6.603  14.543  1.00 14.88           H
ATOM   2204 2HD2 LEU A 137      -1.444   5.468  13.841  1.00 14.88           H
ATOM   2205 3HD2 LEU A 137      -2.157   6.458  14.825  1.00 14.88           H
ATOM   2206  N   TRP A 138       2.271   6.267  11.004  1.00  6.96           N
ATOM   2207  CA  TRP A 138       3.092   5.924   9.835  1.00  6.71           C
ATOM   2208  C   TRP A 138       2.236   5.385   8.723  1.00  6.83           C
ATOM   2209  O   TRP A 138       1.331   4.613   8.966  1.00  7.11           O
ATOM   2210  CB  TRP A 138       4.076   4.804  10.203  1.00  9.26           C
ATOM   2211  CG  TRP A 138       5.046   5.209  11.235  1.00 10.03           C
ATOM   2212  CD1 TRP A 138       5.069   4.749  12.530  1.00 11.68           C
ATOM   2213  CD2 TRP A 138       6.089   6.141  11.077  1.00 10.31           C
ATOM   2214  CE2 TRP A 138       6.737   6.211  12.321  1.00 12.33           C
ATOM   2215  CE3 TRP A 138       6.563   6.915  10.011  1.00 10.31           C
ATOM   2216  NE1 TRP A 138       6.098   5.370  13.174  1.00 13.99           N
ATOM   2217  CZ2 TRP A 138       7.821   7.028  12.538  1.00 14.34           C
ATOM   2218  CZ3 TRP A 138       7.637   7.735  10.220  1.00 13.10           C
ATOM   2219  CH2 TRP A 138       8.264   7.775  11.493  1.00 15.16           C
ATOM   2220  H   TRP A 138       2.221   5.692  11.641  1.00  8.35           H
ATOM   2221  HA  TRP A 138       3.584   6.714   9.527  1.00  8.05           H
ATOM   2222 1HB  TRP A 138       3.575   4.037  10.524  1.00 11.11           H
ATOM   2223 2HB  TRP A 138       4.557   4.532   9.406  1.00 11.11           H
ATOM   2224  HD1 TRP A 138       4.487   4.126  12.900  1.00 14.02           H
ATOM   2225  HE1 TRP A 138       6.310   5.247  13.998  1.00 16.79           H
ATOM   2226  HE3 TRP A 138       6.154   6.873   9.177  1.00 12.37           H
ATOM   2227  HZ2 TRP A 138       8.236   7.068  13.369  1.00 17.21           H
ATOM   2228  HZ3 TRP A 138       7.958   8.266   9.527  1.00 15.72           H
ATOM   2229  HH2 TRP A 138       9.001   8.329  11.616  1.00 18.19           H
ATOM   2230  N   GLY A 139       2.667   5.743   7.522  1.00  6.07           N
ATOM   2231  CA  GLY A 139       2.153   5.103   6.323  1.00  6.10           C
ATOM   2232  C   GLY A 139       3.282   4.819   5.360  1.00  5.68           C
ATOM   2233  O   GLY A 139       4.392   5.374   5.520  1.00  6.41           O
ATOM   2234  H   GLY A 139       3.260   6.362   7.451  1.00  7.28           H
ATOM   2235 1HA  GLY A 139       1.711   4.273   6.561  1.00  7.33           H
ATOM   2236 2HA  GLY A 139       1.501   5.682   5.899  1.00  7.33           H
ATOM   2237  N   ARG A 140       3.024   3.999   4.382  1.00  5.51           N
ATOM   2238  CA  ARG A 140       4.017   3.730   3.353  1.00  5.98           C
ATOM   2239  C   ARG A 140       3.332   3.590   2.039  1.00  5.40           C
ATOM   2240  O   ARG A 140       2.136   3.248   1.958  1.00  5.95           O
ATOM   2241  CB  ARG A 140       4.865   2.508   3.690  1.00  6.44           C
ATOM   2242  CG  ARG A 140       4.092   1.210   3.669  1.00  6.84           C
ATOM   2243  CD  ARG A 140       4.935   0.021   4.172  1.00  7.63           C
ATOM   2244  NE  ARG A 140       4.274  -1.188   3.728  1.00  7.63           N
ATOM   2245  CZ  ARG A 140       4.847  -2.355   3.463  1.00  7.48           C
ATOM   2246  NH1 ARG A 140       6.101  -2.565   3.739  1.00  8.14           N
ATOM   2247  NH2 ARG A 140       4.140  -3.314   2.945  1.00 10.39           N
ATOM   2248  H   ARG A 140       2.257   3.611   4.344  1.00  6.61           H
ATOM   2249  HA  ARG A 140       4.614   4.506   3.301  1.00  7.17           H
ATOM   2250 1HB  ARG A 140       5.594   2.449   3.053  1.00  7.73           H
ATOM   2251 2HB  ARG A 140       5.252   2.629   4.571  1.00  7.73           H
ATOM   2252 1HG  ARG A 140       3.304   1.300   4.227  1.00  8.21           H
ATOM   2253 2HG  ARG A 140       3.797   1.030   2.763  1.00  8.21           H
ATOM   2254 1HD  ARG A 140       5.833   0.067   3.808  1.00  9.16           H
ATOM   2255 2HD  ARG A 140       4.994   0.036   5.140  1.00  9.16           H
ATOM   2256  HE  ARG A 140       3.422  -1.145   3.624  1.00  9.16           H
ATOM   2257 1HH1 ARG A 140       6.454  -3.332   3.579  1.00  9.77           H
ATOM   2258 2HH1 ARG A 140       6.576  -1.936   4.082  1.00  9.77           H
ATOM   2259 1HH2 ARG A 140       4.502  -4.079   2.788  1.00 12.46           H
ATOM   2260 2HH2 ARG A 140       3.311  -3.185   2.759  1.00 12.46           H
ATOM   2261  N   ARG A 141       4.071   3.794   0.961  1.00  5.84           N
ATOM   2262  CA  ARG A 141       3.550   3.765  -0.401  1.00  6.63           C
ATOM   2263  C   ARG A 141       4.596   3.071  -1.249  1.00  7.40           C
ATOM   2264  O   ARG A 141       5.777   3.429  -1.250  1.00  9.10           O
ATOM   2265  CB  ARG A 141       3.270   5.189  -0.893  1.00  7.30           C
ATOM   2266  CG  ARG A 141       2.647   5.220  -2.274  1.00  8.80           C
ATOM   2267  CD  ARG A 141       1.956   6.545  -2.601  1.00 11.48           C
ATOM   2268  NE  ARG A 141       2.972   7.570  -2.815  1.00 12.44           N
ATOM   2269  CZ  ARG A 141       2.636   8.859  -3.092  1.00 11.47           C
ATOM   2270  NH1 ARG A 141       1.367   9.206  -3.104  1.00 17.20           N
ATOM   2271  NH2 ARG A 141       3.611   9.692  -3.296  1.00 13.21           N
ATOM   2272  H   ARG A 141       4.909   3.954   1.069  1.00  7.01           H
ATOM   2273  HA  ARG A 141       2.719   3.245  -0.420  1.00  7.96           H
ATOM   2274 1HB  ARG A 141       2.674   5.629  -0.266  1.00  8.77           H
ATOM   2275 2HB  ARG A 141       4.102   5.687  -0.910  1.00  8.77           H
ATOM   2276 1HG  ARG A 141       3.338   5.055  -2.934  1.00 10.56           H
ATOM   2277 2HG  ARG A 141       1.997   4.502  -2.341  1.00 10.56           H
ATOM   2278 1HD  ARG A 141       1.414   6.446  -3.398  1.00 13.77           H
ATOM   2279 2HD  ARG A 141       1.376   6.804  -1.868  1.00 13.77           H
ATOM   2280  HE  ARG A 141       3.803   7.354  -2.766  1.00 14.93           H
ATOM   2281 1HH1 ARG A 141       1.146  10.023  -3.253  1.00 20.64           H
ATOM   2282 2HH1 ARG A 141       0.759   8.615  -2.963  1.00 20.64           H
ATOM   2283 1HH2 ARG A 141       3.443  10.521  -3.449  1.00 15.86           H
ATOM   2284 2HH2 ARG A 141       4.424   9.414  -3.277  1.00 15.86           H
ATOM   2285  N   SER A 142       4.209   2.022  -1.951  1.00  6.68           N
ATOM   2286  CA  SER A 142       5.097   1.199  -2.723  1.00  8.61           C
ATOM   2287  C   SER A 142       4.641   0.969  -4.096  1.00  6.56           C
ATOM   2288  O   SER A 142       3.464   0.692  -4.315  1.00  7.02           O
ATOM   2289  CB  SER A 142       5.166  -0.236  -2.068  1.00 10.93           C
ATOM   2290  OG  SER A 142       5.467  -0.230  -0.670  1.00 12.01           O
ATOM   2291  H   SER A 142       3.373   1.820  -1.947  1.00  8.01           H
ATOM   2292  HA  SER A 142       5.991   1.600  -2.735  1.00 10.33           H
ATOM   2293 1HB  SER A 142       4.314  -0.679  -2.201  1.00 13.11           H
ATOM   2294 2HB  SER A 142       5.842  -0.756  -2.530  1.00 13.11           H
ATOM   2295  HG  SER A 142       5.355  -0.996  -0.402  1.00 18.02           H
ATOM   2296  N   ARG A 143       5.528   1.008  -5.081  1.00  6.76           N
ATOM   2297  CA  ARG A 143       5.242   0.448  -6.411  1.00  6.84           C
ATOM   2298  C   ARG A 143       5.841  -0.937  -6.439  1.00  6.68           C
ATOM   2299  O   ARG A 143       7.060  -1.079  -6.368  1.00  7.69           O
ATOM   2300  CB  ARG A 143       5.733   1.294  -7.592  1.00  7.32           C
ATOM   2301  CG  ARG A 143       5.294   0.643  -8.934  1.00  7.77           C
ATOM   2302  CD  ARG A 143       5.466   1.591 -10.085  1.00 10.13           C
ATOM   2303  NE  ARG A 143       6.855   1.938 -10.313  1.00  9.47           N
ATOM   2304  CZ  ARG A 143       7.340   3.132 -10.620  1.00 12.31           C
ATOM   2305  NH1 ARG A 143       6.580   4.220 -10.698  1.00 12.05           N
ATOM   2306  NH2 ARG A 143       8.631   3.269 -10.836  1.00 14.89           N
ATOM   2307  H   ARG A 143       6.295   1.371  -4.938  1.00  8.11           H
ATOM   2308  HA  ARG A 143       4.270   0.355  -6.494  1.00  8.21           H
ATOM   2309 1HB  ARG A 143       5.364   2.189  -7.528  1.00  8.79           H
ATOM   2310 2HB  ARG A 143       6.700   1.364  -7.565  1.00  8.79           H
ATOM   2311 1HG  ARG A 143       5.823  -0.154  -9.093  1.00  9.33           H
ATOM   2312 2HG  ARG A 143       4.363   0.377  -8.873  1.00  9.33           H
ATOM   2313 1HD  ARG A 143       5.104   1.185 -10.888  1.00 12.15           H
ATOM   2314 2HD  ARG A 143       4.962   2.401  -9.908  1.00 12.15           H
ATOM   2315  HE  ARG A 143       7.426   1.299 -10.242  1.00 11.37           H
ATOM   2316 1HH1 ARG A 143       6.936   4.981 -10.883  1.00 14.46           H
ATOM   2317 2HH1 ARG A 143       5.733   4.163 -10.562  1.00 14.46           H
ATOM   2318 1HH2 ARG A 143       9.152   2.588 -10.777  1.00 17.87           H
ATOM   2319 2HH2 ARG A 143       8.954   4.041 -11.036  1.00 17.87           H
ATOM   2320  N   LEU A 144       4.991  -1.935  -6.446  1.00  7.56           N
ATOM   2321  CA  LEU A 144       5.331  -3.332  -6.482  1.00  7.66           C
ATOM   2322  C   LEU A 144       5.265  -3.867  -7.917  1.00  8.21           C
ATOM   2323  O   LEU A 144       4.549  -3.306  -8.742  1.00  8.23           O
ATOM   2324  CB  LEU A 144       4.406  -4.153  -5.614  1.00  8.27           C
ATOM   2325  CG ALEU A 144       4.391  -3.992  -4.102  0.15 11.61           C
ATOM   2326  CG BLEU A 144       4.361  -3.760  -4.154  0.85  8.87           C
ATOM   2327  CD1ALEU A 144       5.741  -3.520  -3.577  0.15  8.15           C
ATOM   2328  CD2ALEU A 144       3.295  -3.037  -3.634  0.15  9.75           C
ATOM   2329  CD1BLEU A 144       3.301  -4.537  -3.403  0.85 12.46           C
ATOM   2330  CD2BLEU A 144       5.712  -4.044  -3.497  0.85 10.33           C
ATOM   2331  H   LEU A 144       4.155  -1.736  -6.428  1.00  9.08           H
ATOM   2332  HA  LEU A 144       6.247  -3.440  -6.151  1.00  9.20           H
ATOM   2333 1HB  LEU A 144       3.503  -3.986  -5.926  1.00  9.92           H
ATOM   2334 2HB  LEU A 144       4.597  -5.086  -5.799  1.00  9.92           H
ATOM   2335  HG ALEU A 144       4.209  -4.872  -3.709  0.15 13.94           H
ATOM   2336  HG BLEU A 144       4.166  -2.802  -4.086  0.85 10.65           H
ATOM   2337 1HD1ALEU A 144       6.386  -4.225  -3.672  0.15 12.23           H
ATOM   2338 2HD1ALEU A 144       5.659  -3.284  -2.650  0.15 12.23           H
ATOM   2339 3HD1ALEU A 144       6.028  -2.753  -4.078  0.15 12.23           H
ATOM   2340 1HD2ALEU A 144       3.338  -2.944  -2.679  0.15 14.62           H
ATOM   2341 2HD2ALEU A 144       2.437  -3.387  -3.883  0.15 14.62           H
ATOM   2342 3HD2ALEU A 144       3.422  -2.178  -4.045  0.15 14.62           H
ATOM   2343 1HD1BLEU A 144       2.432  -4.278  -3.717  0.85 18.70           H
ATOM   2344 2HD1BLEU A 144       3.372  -4.350  -2.465  0.85 18.70           H
ATOM   2345 3HD1BLEU A 144       3.428  -5.477  -3.552  0.85 18.70           H
ATOM   2346 1HD2BLEU A 144       6.406  -3.593  -3.983  0.85 15.49           H
ATOM   2347 2HD2BLEU A 144       5.879  -4.990  -3.504  0.85 15.49           H
ATOM   2348 3HD2BLEU A 144       5.700  -3.729  -2.590  0.85 15.49           H
ATOM   2349  N   ARG A 145       5.977  -4.952  -8.166  1.00  7.94           N
ATOM   2350  CA  ARG A 145       5.839  -5.684  -9.410  1.00  8.41           C
ATOM   2351  C   ARG A 145       5.615  -7.140  -9.117  1.00  7.78           C
ATOM   2352  O   ARG A 145       6.403  -7.768  -8.438  1.00  9.50           O
ATOM   2353  CB  ARG A 145       7.009  -5.511 -10.351  1.00  9.54           C
ATOM   2354  CG  ARG A 145       7.144  -4.085 -10.824  1.00 13.00           C
ATOM   2355  CD  ARG A 145       8.280  -3.894 -11.740  1.00 12.32           C
ATOM   2356  NE  ARG A 145       8.337  -2.532 -12.179  1.00 13.54           N
ATOM   2357  CZ  ARG A 145       7.829  -1.972 -13.275  1.00 12.10           C
ATOM   2358  NH1 ARG A 145       7.185  -2.695 -14.195  1.00 13.01           N
ATOM   2359  NH2 ARG A 145       8.035  -0.656 -13.428  1.00 14.74           N
ATOM   2360  H   ARG A 145       6.536  -5.231  -7.576  1.00  9.53           H
ATOM   2361  HA  ARG A 145       5.039  -5.347  -9.866  1.00 10.09           H
ATOM   2362 1HB  ARG A 145       7.824  -5.777  -9.899  1.00 11.45           H
ATOM   2363 2HB  ARG A 145       6.890  -6.093 -11.118  1.00 11.45           H
ATOM   2364 1HG  ARG A 145       6.326  -3.822 -11.275  1.00 15.61           H
ATOM   2365 2HG  ARG A 145       7.257  -3.506 -10.054  1.00 15.61           H
ATOM   2366 1HD  ARG A 145       9.106  -4.125 -11.287  1.00 14.79           H
ATOM   2367 2HD  ARG A 145       8.182  -4.479 -12.507  1.00 14.79           H
ATOM   2368  HE  ARG A 145       8.764  -1.997 -11.658  1.00 16.25           H
ATOM   2369 1HH1 ARG A 145       6.889  -2.318 -14.909  1.00 15.62           H
ATOM   2370 2HH1 ARG A 145       7.066  -3.538 -14.074  1.00 15.62           H
ATOM   2371 1HH2 ARG A 145       8.476  -0.217 -12.834  1.00 17.69           H
ATOM   2372 2HH2 ARG A 145       7.725  -0.250 -14.120  1.00 17.69           H
ATOM   2373  N   LEU A 146       4.571  -7.680  -9.711  1.00  8.90           N
ATOM   2374  CA  LEU A 146       4.280  -9.114  -9.659  1.00  9.87           C
ATOM   2375  C   LEU A 146       4.513  -9.624 -11.056  1.00  9.85           C
ATOM   2376  O   LEU A 146       3.908  -9.115 -11.965  1.00 10.17           O
ATOM   2377  CB  LEU A 146       2.860  -9.382  -9.196  1.00 11.68           C
ATOM   2378  CG  LEU A 146       2.635  -9.367  -7.693  1.00 11.45           C
ATOM   2379  CD1 LEU A 146       1.178  -9.228  -7.347  1.00 12.29           C
ATOM   2380  CD2 LEU A 146       3.250 -10.608  -7.054  1.00 10.83           C
ATOM   2381  H   LEU A 146       4.037  -7.168 -10.149  1.00 10.68           H
ATOM   2382  HA  LEU A 146       4.908  -9.550  -9.047  1.00 11.84           H
ATOM   2383 1HB  LEU A 146       2.278  -8.718  -9.598  1.00 14.01           H
ATOM   2384 2HB  LEU A 146       2.588 -10.249  -9.536  1.00 14.01           H
ATOM   2385  HG  LEU A 146       3.101  -8.584  -7.332  1.00 13.74           H
ATOM   2386 1HD1 LEU A 146       1.073  -9.245  -6.393  1.00 18.44           H
ATOM   2387 2HD1 LEU A 146       0.686  -9.954  -7.737  1.00 18.44           H
ATOM   2388 3HD1 LEU A 146       0.846  -8.395  -7.691  1.00 18.44           H
ATOM   2389 1HD2 LEU A 146       3.070 -10.605  -6.111  1.00 16.25           H
ATOM   2390 2HD2 LEU A 146       4.199 -10.605  -7.198  1.00 16.25           H
ATOM   2391 3HD2 LEU A 146       2.869 -11.395  -7.450  1.00 16.25           H
ATOM   2392  N   SER A 147       5.426 -10.598 -11.174  1.00 12.19           N
ATOM   2393  CA  SER A 147       5.870 -11.028 -12.494  1.00 13.84           C
ATOM   2394  C   SER A 147       6.167  -9.872 -13.413  1.00 12.22           C
ATOM   2395  O   SER A 147       5.827  -9.879 -14.593  1.00 14.09           O
ATOM   2396  CB  SER A 147       4.867 -11.975 -13.157  1.00 17.61           C
ATOM   2397  OG  SER A 147       4.635 -13.106 -12.343  1.00 20.78           O
ATOM   2398  H   SER A 147       5.751 -10.969 -10.469  1.00 14.63           H
ATOM   2399  HA  SER A 147       6.705 -11.526 -12.373  1.00 16.61           H
ATOM   2400 1HB  SER A 147       4.030 -11.507 -13.307  1.00 21.14           H
ATOM   2401 2HB  SER A 147       5.210 -12.260 -14.018  1.00 21.14           H
ATOM   2402  N   GLY A 148       6.811  -8.832 -12.859  1.00 12.27           N
ATOM   2403  CA  GLY A 148       7.313  -7.759 -13.661  1.00 11.42           C
ATOM   2404  C   GLY A 148       6.277  -6.653 -13.887  1.00  9.96           C
ATOM   2405  O   GLY A 148       6.619  -5.634 -14.479  1.00 10.43           O
ATOM   2406  H   GLY A 148       6.923  -8.810 -12.007  1.00 14.73           H
ATOM   2407 1HA  GLY A 148       8.093  -7.378 -13.227  1.00 13.70           H
ATOM   2408 2HA  GLY A 148       7.594  -8.110 -14.520  1.00 13.70           H
ATOM   2409  N   LYS A 149       5.054  -6.820 -13.425  1.00  8.52           N
ATOM   2410  CA  LYS A 149       3.955  -5.907 -13.773  1.00  7.56           C
ATOM   2411  C   LYS A 149       3.627  -5.035 -12.578  1.00  7.23           C
ATOM   2412  O   LYS A 149       3.507  -5.544 -11.470  1.00  7.34           O
ATOM   2413  CB  LYS A 149       2.727  -6.751 -14.154  1.00  8.87           C
ATOM   2414  CG  LYS A 149       3.009  -7.609 -15.403  1.00  9.83           C
ATOM   2415  CD  LYS A 149       1.872  -8.494 -15.828  1.00  9.96           C
ATOM   2416  CE  LYS A 149       1.641  -9.429 -14.697  1.00  9.03           C
ATOM   2417  NZ  LYS A 149       1.138 -10.803 -15.117  1.00 11.80           N
ATOM   2418  H   LYS A 149       4.894  -7.484 -12.902  1.00 10.22           H
ATOM   2419  HA  LYS A 149       4.219  -5.344 -14.531  1.00  9.07           H
ATOM   2420 1HB  LYS A 149       2.491  -7.329 -13.412  1.00 10.64           H
ATOM   2421 2HB  LYS A 149       1.974  -6.164 -14.329  1.00 10.64           H
ATOM   2422 1HG  LYS A 149       3.233  -7.018 -16.139  1.00 11.80           H
ATOM   2423 2HG  LYS A 149       3.785  -8.164 -15.227  1.00 11.80           H
ATOM   2424 1HD  LYS A 149       1.077  -7.967 -16.002  1.00 11.95           H
ATOM   2425 2HD  LYS A 149       2.104  -8.984 -16.633  1.00 11.95           H
ATOM   2426 1HE  LYS A 149       2.472  -9.537 -14.209  1.00 10.83           H
ATOM   2427 2HE  LYS A 149       0.995  -9.032 -14.093  1.00 10.83           H
ATOM   2428 1HZ  LYS A 149       0.993 -11.300 -14.393  1.00 17.70           H
ATOM   2429 2HZ  LYS A 149       1.748 -11.198 -15.631  1.00 17.70           H
ATOM   2430 3HZ  LYS A 149       0.379 -10.714 -15.573  1.00 17.70           H
ATOM   2431  N   PRO A 150       3.483  -3.726 -12.796  1.00  6.86           N
ATOM   2432  CA  PRO A 150       3.365  -2.795 -11.673  1.00  7.18           C
ATOM   2433  C   PRO A 150       2.004  -2.713 -11.034  1.00  6.23           C
ATOM   2434  O   PRO A 150       0.967  -2.833 -11.673  1.00  6.80           O
ATOM   2435  CB  PRO A 150       3.720  -1.444 -12.287  1.00  8.11           C
ATOM   2436  CG  PRO A 150       3.198  -1.581 -13.675  1.00  8.68           C
ATOM   2437  CD  PRO A 150       3.559  -2.987 -14.065  1.00  7.57           C
ATOM   2438  HA  PRO A 150       4.030  -3.025 -10.990  1.00  8.62           H
ATOM   2439 1HB  PRO A 150       3.283  -0.717 -11.816  1.00  9.73           H
ATOM   2440 2HB  PRO A 150       4.678  -1.295 -12.283  1.00  9.73           H
ATOM   2441 1HG  PRO A 150       2.237  -1.450 -13.699  1.00 10.42           H
ATOM   2442 2HG  PRO A 150       3.618  -0.938 -14.268  1.00 10.42           H
ATOM   2443 1HD  PRO A 150       2.930  -3.341 -14.713  1.00  9.09           H
ATOM   2444 2HD  PRO A 150       4.453  -3.026 -14.438  1.00  9.09           H
ATOM   2445  N   LEU A 151       2.012  -2.392  -9.748  1.00  6.44           N
ATOM   2446  CA  LEU A 151       0.838  -2.007  -8.980  1.00  6.17           C
ATOM   2447  C   LEU A 151       1.295  -1.066  -7.877  1.00  5.77           C
ATOM   2448  O   LEU A 151       2.447  -1.082  -7.487  1.00  6.45           O
ATOM   2449  CB  LEU A 151       0.084  -3.210  -8.443  1.00  7.06           C
ATOM   2450  CG  LEU A 151       0.825  -4.138  -7.489  1.00  6.94           C
ATOM   2451  CD1 LEU A 151      -0.138  -4.814  -6.499  1.00 10.62           C
ATOM   2452  CD2 LEU A 151       1.565  -5.249  -8.224  1.00 10.66           C
ATOM   2453  H   LEU A 151       2.767  -2.413  -9.338  1.00  7.73           H
ATOM   2454  HA  LEU A 151       0.236  -1.511  -9.573  1.00  7.40           H
ATOM   2455 1HB  LEU A 151      -0.709  -2.886  -7.988  1.00  8.47           H
ATOM   2456 2HB  LEU A 151      -0.215  -3.737  -9.200  1.00  8.47           H
ATOM   2457  HG  LEU A 151       1.477  -3.610  -6.982  1.00  8.33           H
ATOM   2458 1HD1 LEU A 151      -0.623  -4.142  -6.015  1.00 15.93           H
ATOM   2459 2HD1 LEU A 151       0.364  -5.352  -5.882  1.00 15.93           H
ATOM   2460 3HD1 LEU A 151      -0.754  -5.370  -6.980  1.00 15.93           H
ATOM   2461 1HD2 LEU A 151       2.200  -4.863  -8.831  1.00 15.99           H
ATOM   2462 2HD2 LEU A 151       0.935  -5.782  -8.716  1.00 15.99           H
ATOM   2463 3HD2 LEU A 151       2.024  -5.802  -7.588  1.00 15.99           H
ATOM   2464  N   LEU A 152       0.373  -0.274  -7.358  1.00  5.28           N
ATOM   2465  CA  LEU A 152       0.629   0.671  -6.279  1.00  5.41           C
ATOM   2466  C   LEU A 152      -0.065   0.159  -5.052  1.00  5.49           C
ATOM   2467  O   LEU A 152      -1.235  -0.175  -5.095  1.00  6.66           O
ATOM   2468  CB  LEU A 152       0.145   2.091  -6.673  1.00  6.12           C
ATOM   2469  CG  LEU A 152       1.143   3.230  -6.503  1.00  6.50           C
ATOM   2470  CD1 LEU A 152       1.406   3.507  -5.033  1.00  9.67           C
ATOM   2471  CD2 LEU A 152       2.398   2.944  -7.324  1.00  8.94           C
ATOM   2472  H   LEU A 152      -0.425  -0.318  -7.676  1.00  6.33           H
ATOM   2473  HA  LEU A 152       1.594   0.701  -6.108  1.00  6.49           H
ATOM   2474 1HB  LEU A 152      -0.131   2.068  -7.603  1.00  7.34           H
ATOM   2475 2HB  LEU A 152      -0.641   2.298  -6.144  1.00  7.34           H
ATOM   2476  HG  LEU A 152       0.729   4.034  -6.879  1.00  7.80           H
ATOM   2477 1HD1 LEU A 152       0.572   3.660  -4.582  1.00 14.50           H
ATOM   2478 2HD1 LEU A 152       1.962   4.285  -4.948  1.00 14.50           H
ATOM   2479 3HD1 LEU A 152       1.849   2.753  -4.638  1.00 14.50           H
ATOM   2480 1HD2 LEU A 152       3.020   3.668  -7.220  1.00 13.41           H
ATOM   2481 2HD2 LEU A 152       2.161   2.857  -8.251  1.00 13.41           H
ATOM   2482 3HD2 LEU A 152       2.802   2.129  -7.019  1.00 13.41           H
ATOM   2483  N   LEU A 153       0.625   0.112  -3.924  1.00  5.44           N
ATOM   2484  CA  LEU A 153       0.066  -0.264  -2.630  1.00  5.42           C
ATOM   2485  C   LEU A 153       0.435   0.800  -1.665  1.00  5.36           C
ATOM   2486  O   LEU A 153       1.595   1.086  -1.429  1.00  6.07           O
ATOM   2487  CB  LEU A 153       0.634  -1.619  -2.193  1.00  5.78           C
ATOM   2488  CG  LEU A 153       0.189  -2.061  -0.774  1.00  6.50           C
ATOM   2489  CD1 LEU A 153      -1.314  -2.222  -0.719  1.00  7.43           C
ATOM   2490  CD2 LEU A 153       0.908  -3.339  -0.426  1.00  7.76           C
ATOM   2491  H   LEU A 153       1.459   0.319  -3.955  1.00  6.53           H
ATOM   2492  HA  LEU A 153      -0.910  -0.323  -2.698  1.00  6.50           H
ATOM   2493 1HB  LEU A 153       0.356  -2.294  -2.832  1.00  6.93           H
ATOM   2494 2HB  LEU A 153       1.603  -1.573  -2.217  1.00  6.93           H
ATOM   2495  HG  LEU A 153       0.454  -1.369  -0.132  1.00  7.80           H
ATOM   2496 1HD1 LEU A 153      -1.733  -1.389  -0.945  1.00 11.14           H
ATOM   2497 2HD1 LEU A 153      -1.576  -2.483   0.167  1.00 11.14           H
ATOM   2498 3HD1 LEU A 153      -1.587  -2.897  -1.345  1.00 11.14           H
ATOM   2499 1HD2 LEU A 153       1.856  -3.198  -0.482  1.00 11.64           H
ATOM   2500 2HD2 LEU A 153       0.651  -4.029  -1.043  1.00 11.64           H
ATOM   2501 3HD2 LEU A 153       0.676  -3.605   0.466  1.00 11.64           H
ATOM   2502  N   THR A 154      -0.559   1.409  -1.017  1.00  4.91           N
ATOM   2503  CA  THR A 154      -0.374   2.394   0.039  1.00  5.16           C
ATOM   2504  C   THR A 154      -1.015   1.841   1.304  1.00  5.30           C
ATOM   2505  O   THR A 154      -2.103   1.315   1.264  1.00  5.57           O
ATOM   2506  CB  THR A 154      -0.964   3.763  -0.358  1.00  5.51           C
ATOM   2507  CG2 THR A 154      -0.575   4.819   0.647  1.00  6.12           C
ATOM   2508  OG1 THR A 154      -0.477   4.172  -1.637  1.00  6.53           O
ATOM   2509  H   THR A 154      -1.365   1.205  -1.237  1.00  5.89           H
ATOM   2510  HA  THR A 154       0.587   2.503   0.198  1.00  6.19           H
ATOM   2511  HB  THR A 154      -1.941   3.695  -0.392  1.00  6.61           H
ATOM   2512  HG1 THR A 154      -0.884   3.777  -2.228  1.00  9.79           H
ATOM   2513 1HG2 THR A 154      -0.953   5.663   0.387  1.00  9.17           H
ATOM   2514 2HG2 THR A 154       0.381   4.893   0.680  1.00  9.17           H
ATOM   2515 3HG2 THR A 154      -0.907   4.573   1.514  1.00  9.17           H
ATOM   2516  N   GLU A 155      -0.324   1.957   2.426  1.00  5.07           N
ATOM   2517  CA  GLU A 155      -0.776   1.416   3.681  1.00  5.27           C
ATOM   2518  C   GLU A 155      -0.595   2.436   4.774  1.00  5.14           C
ATOM   2519  O   GLU A 155       0.434   3.087   4.868  1.00  6.33           O
ATOM   2520  CB  GLU A 155       0.023   0.141   4.002  1.00  5.80           C
ATOM   2521  CG  GLU A 155      -0.303  -1.024   3.097  1.00  5.92           C
ATOM   2522  CD  GLU A 155       0.815  -2.038   2.993  1.00  6.47           C
ATOM   2523  OE1 GLU A 155       0.634  -3.211   3.342  1.00  7.37           O
ATOM   2524  OE2 GLU A 155       1.901  -1.618   2.506  1.00  7.35           O
ATOM   2525  H   GLU A 155       0.428   2.373   2.404  1.00  6.09           H
ATOM   2526  HA  GLU A 155      -1.727   1.189   3.608  1.00  6.33           H
ATOM   2527 1HB  GLU A 155       0.970   0.338   3.930  1.00  6.96           H
ATOM   2528 2HB  GLU A 155      -0.155  -0.117   4.920  1.00  6.96           H
ATOM   2529 1HG  GLU A 155      -1.099  -1.467   3.430  1.00  7.10           H
ATOM   2530 2HG  GLU A 155      -0.503  -0.685   2.210  1.00  7.10           H
ATOM   2531  N   LEU A 156      -1.585   2.529   5.661  1.00  5.04           N
ATOM   2532  CA  LEU A 156      -1.529   3.390   6.842  1.00  5.26           C
ATOM   2533  C   LEU A 156      -1.669   2.490   8.069  1.00  5.21           C
ATOM   2534  O   LEU A 156      -2.614   1.696   8.133  1.00  5.63           O
ATOM   2535  CB  LEU A 156      -2.643   4.424   6.828  1.00  5.90           C
ATOM   2536  CG  LEU A 156      -2.694   5.378   8.023  1.00  6.60           C
ATOM   2537  CD1 LEU A 156      -1.552   6.346   8.050  1.00  8.20           C
ATOM   2538  CD2 LEU A 156      -3.979   6.192   8.029  1.00  8.51           C
ATOM   2539  H   LEU A 156      -2.293   2.059   5.532  1.00  6.05           H
ATOM   2540  HA  LEU A 156      -0.663   3.846   6.871  1.00  6.31           H
ATOM   2541 1HB  LEU A 156      -2.555   4.954   6.020  1.00  7.08           H
ATOM   2542 2HB  LEU A 156      -3.491   3.957   6.776  1.00  7.08           H
ATOM   2543  HG  LEU A 156      -2.664   4.844   8.845  1.00  7.92           H
ATOM   2544 1HD1 LEU A 156      -1.628   6.911   8.823  1.00 12.30           H
ATOM   2545 2HD1 LEU A 156      -1.572   6.886   7.256  1.00 12.30           H
ATOM   2546 3HD1 LEU A 156      -0.723   5.863   8.087  1.00 12.30           H
ATOM   2547 1HD2 LEU A 156      -4.734   5.598   8.028  1.00 12.76           H
ATOM   2548 2HD2 LEU A 156      -4.009   6.748   7.248  1.00 12.76           H
ATOM   2549 3HD2 LEU A 156      -4.006   6.742   8.815  1.00 12.76           H
ATOM   2550  N   PHE A 157      -0.775   2.603   8.994  1.00  5.17           N
ATOM   2551  CA  PHE A 157      -0.763   1.796  10.214  1.00  5.47           C
ATOM   2552  C   PHE A 157      -1.576   2.525  11.287  1.00  5.60           C
ATOM   2553  O   PHE A 157      -1.227   3.607  11.755  1.00  6.15           O
ATOM   2554  CB  PHE A 157       0.655   1.558  10.649  1.00  6.51           C
ATOM   2555  CG  PHE A 157       1.391   0.672   9.659  1.00  7.51           C
ATOM   2556  CD1 PHE A 157       2.091   1.231   8.599  1.00  8.40           C
ATOM   2557  CD2 PHE A 157       1.321  -0.745   9.809  1.00  9.87           C
ATOM   2558  CE1 PHE A 157       2.760   0.408   7.653  1.00 11.01           C
ATOM   2559  CE2 PHE A 157       2.019  -1.519   8.916  1.00 11.98           C
ATOM   2560  CZ  PHE A 157       2.680  -0.970   7.849  1.00 13.13           C
ATOM   2561  H   PHE A 157      -0.152   3.186   8.887  1.00  6.20           H
ATOM   2562  HA  PHE A 157      -1.186   0.933  10.027  1.00  6.56           H
ATOM   2563 1HB  PHE A 157       1.116   2.408  10.725  1.00  7.81           H
ATOM   2564 2HB  PHE A 157       0.657   1.136  11.522  1.00  7.81           H
ATOM   2565  HD1 PHE A 157       2.123   2.156   8.507  1.00 10.08           H
ATOM   2566  HD2 PHE A 157       0.818  -1.131  10.490  1.00 11.84           H
ATOM   2567  HE1 PHE A 157       3.229   0.771   6.937  1.00 13.21           H
ATOM   2568  HE2 PHE A 157       2.044  -2.440   9.039  1.00 14.38           H
ATOM   2569  HZ  PHE A 157       3.089  -1.536   7.235  1.00 15.76           H
ATOM   2570  N   LEU A 158      -2.700   1.918  11.627  1.00  5.85           N
ATOM   2571  CA  LEU A 158      -3.656   2.540  12.558  1.00  6.44           C
ATOM   2572  C   LEU A 158      -3.177   2.411  13.995  1.00  6.79           C
ATOM   2573  O   LEU A 158      -2.313   1.590  14.288  1.00  6.91           O
ATOM   2574  CB  LEU A 158      -5.004   1.922  12.299  1.00  7.05           C
ATOM   2575  CG  LEU A 158      -5.485   2.062  10.860  1.00  8.14           C
ATOM   2576  CD1 LEU A 158      -6.813   1.331  10.754  1.00  9.06           C
ATOM   2577  CD2 LEU A 158      -5.569   3.485  10.403  1.00  9.76           C
ATOM   2578  H   LEU A 158      -2.877   1.144  11.298  1.00  7.02           H
ATOM   2579  HA  LEU A 158      -3.714   3.494  12.342  1.00  7.73           H
ATOM   2580 1HB  LEU A 158      -4.962   0.979  12.523  1.00  8.46           H
ATOM   2581 2HB  LEU A 158      -5.655   2.335  12.887  1.00  8.46           H
ATOM   2582  HG  LEU A 158      -4.842   1.600  10.283  1.00  9.77           H
ATOM   2583 1HD1 LEU A 158      -6.705   0.426  11.055  1.00 13.59           H
ATOM   2584 2HD1 LEU A 158      -7.106   1.332   9.839  1.00 13.59           H
ATOM   2585 3HD1 LEU A 158      -7.466   1.774  11.299  1.00 13.59           H
ATOM   2586 1HD2 LEU A 158      -4.710   3.903  10.497  1.00 14.64           H
ATOM   2587 2HD2 LEU A 158      -6.214   3.955  10.937  1.00 14.64           H
ATOM   2588 3HD2 LEU A 158      -5.838   3.510   9.481  1.00 14.64           H
ATOM   2589  N   PRO A 159      -3.763   3.209  14.874  1.00  7.64           N
ATOM   2590  CA  PRO A 159      -3.189   3.289  16.223  1.00  8.37           C
ATOM   2591  C   PRO A 159      -3.062   1.975  16.995  1.00  7.53           C
ATOM   2592  O   PRO A 159      -2.151   1.883  17.796  1.00  8.42           O
ATOM   2593  CB  PRO A 159      -4.165   4.246  16.931  1.00 11.16           C
ATOM   2594  CG  PRO A 159      -4.773   5.091  15.871  1.00 11.56           C
ATOM   2595  CD  PRO A 159      -4.803   4.169  14.680  1.00  8.16           C
ATOM   2596  HA  PRO A 159      -2.307   3.714  16.169  1.00 10.05           H
ATOM   2597 1HB  PRO A 159      -4.851   3.745  17.399  1.00 13.39           H
ATOM   2598 2HB  PRO A 159      -3.692   4.798  17.574  1.00 13.39           H
ATOM   2599 1HG  PRO A 159      -5.667   5.373  16.118  1.00 13.87           H
ATOM   2600 2HG  PRO A 159      -4.230   5.875  15.694  1.00 13.87           H
ATOM   2601 1HD  PRO A 159      -5.664   3.726  14.617  1.00  9.79           H
ATOM   2602 2HD  PRO A 159      -4.652   4.669  13.862  1.00  9.79           H
ATOM   2603  N   ALA A 160      -3.906   0.994  16.764  1.00  7.41           N
ATOM   2604  CA  ALA A 160      -3.814  -0.264  17.508  1.00  8.52           C
ATOM   2605  C   ALA A 160      -2.784  -1.214  16.956  1.00  7.76           C
ATOM   2606  O   ALA A 160      -2.524  -2.275  17.585  1.00 10.14           O
ATOM   2607  CB  ALA A 160      -5.166  -0.936  17.583  1.00  9.04           C
ATOM   2608  H   ALA A 160      -4.519   1.092  16.169  1.00  8.89           H
ATOM   2609  HA  ALA A 160      -3.546  -0.042  18.424  1.00 10.22           H
ATOM   2610 1HB  ALA A 160      -5.814  -0.314  17.923  1.00 13.56           H
ATOM   2611 2HB  ALA A 160      -5.113  -1.695  18.168  1.00 13.56           H
ATOM   2612 3HB  ALA A 160      -5.429  -1.224  16.707  1.00 13.56           H
ATOM   2613  N   SER A 161      -2.190  -0.898  15.818  1.00  7.67           N
ATOM   2614  CA  SER A 161      -1.266  -1.853  15.196  1.00  7.74           C
ATOM   2615  C   SER A 161       0.009  -1.957  16.016  1.00  8.18           C
ATOM   2616  O   SER A 161       0.332  -1.091  16.825  1.00  7.92           O
ATOM   2617  CB  SER A 161      -0.961  -1.426  13.782  1.00  9.05           C
ATOM   2618  OG  SER A 161      -0.081  -0.361  13.727  1.00 10.89           O
ATOM   2619  H   SER A 161      -2.343  -0.139  15.446  1.00  9.21           H
ATOM   2620  HA  SER A 161      -1.696  -2.734  15.172  1.00  9.28           H
ATOM   2621 1HB  SER A 161      -0.581  -2.177  13.299  1.00 10.86           H
ATOM   2622 2HB  SER A 161      -1.788  -1.177  13.340  1.00 10.86           H
ATOM   2623  N   PRO A 162       0.739  -3.072  15.793  1.00  8.59           N
ATOM   2624  CA  PRO A 162       1.905  -3.353  16.617  1.00 10.11           C
ATOM   2625  C   PRO A 162       3.090  -2.500  16.309  1.00 10.32           C
ATOM   2626  O   PRO A 162       4.088  -2.620  17.002  1.00 13.83           O
ATOM   2627  CB  PRO A 162       2.170  -4.844  16.330  1.00 16.49           C
ATOM   2628  CG  PRO A 162       1.491  -5.158  15.059  1.00 12.69           C
ATOM   2629  CD  PRO A 162       0.388  -4.201  14.941  1.00 10.99           C
ATOM   2630  HA  PRO A 162       1.667  -3.244  17.561  1.00 12.13           H
ATOM   2631 1HB  PRO A 162       3.123  -5.009  16.254  1.00 19.78           H
ATOM   2632 2HB  PRO A 162       1.817  -5.394  17.047  1.00 19.78           H
ATOM   2633 1HG  PRO A 162       2.105  -5.063  14.313  1.00 15.23           H
ATOM   2634 2HG  PRO A 162       1.153  -6.067  15.069  1.00 15.23           H
ATOM   2635 1HD  PRO A 162       0.285  -3.913  14.020  1.00 13.19           H
ATOM   2636 2HD  PRO A 162      -0.444  -4.604  15.236  1.00 13.19           H
ATOM   2637  N   LEU A 163       3.026  -1.585  15.369  1.00 10.15           N
ATOM   2638  CA  LEU A 163       4.151  -0.706  15.111  1.00 10.71           C
ATOM   2639  C   LEU A 163       4.327   0.249  16.258  1.00 10.68           C
ATOM   2640  O   LEU A 163       5.463   0.703  16.457  1.00 14.88           O
ATOM   2641  CB  LEU A 163       3.985   0.077  13.795  1.00 10.88           C
ATOM   2642  CG  LEU A 163       4.303  -0.769  12.533  1.00 12.55           C
ATOM   2643  CD1 LEU A 163       3.383  -1.928  12.262  1.00 12.39           C
ATOM   2644  CD2 LEU A 163       4.378   0.198  11.347  1.00 14.40           C
ATOM   2645  H   LEU A 163       2.309  -1.506  14.901  1.00 12.18           H
ATOM   2646  HA  LEU A 163       4.960  -1.254  15.042  1.00 12.85           H
ATOM   2647 1HB  LEU A 163       3.072   0.400  13.734  1.00 13.06           H
ATOM   2648 2HB  LEU A 163       4.571   0.849  13.812  1.00 13.06           H
ATOM   2649  HG  LEU A 163       5.202  -1.140  12.657  1.00 15.06           H
ATOM   2650 1HD1 LEU A 163       3.385  -2.522  13.016  1.00 18.59           H
ATOM   2651 2HD1 LEU A 163       3.684  -2.401  11.482  1.00 18.59           H
ATOM   2652 3HD1 LEU A 163       2.492  -1.602  12.114  1.00 18.59           H
ATOM   2653 1HD2 LEU A 163       5.026   0.882  11.532  1.00 21.60           H
ATOM   2654 2HD2 LEU A 163       3.518   0.601  11.208  1.00 21.60           H
ATOM   2655 3HD2 LEU A 163       4.637  -0.283  10.558  1.00 21.60           H
ATOM   2656  N   TYR A 164       3.268   0.580  17.008  1.00  9.84           N
ATOM   2657  CA  TYR A 164       3.311   1.637  17.971  1.00 10.66           C
ATOM   2658  C   TYR A 164       3.534   1.102  19.387  1.00 13.03           C
ATOM   2659  O   TYR A 164       3.904   1.971  20.196  1.00 15.86           O
ATOM   2660  CB  TYR A 164       1.977   2.446  18.009  1.00  9.97           C
ATOM   2661  CG  TYR A 164       1.720   2.946  16.611  1.00  8.39           C
ATOM   2662  CD1 TYR A 164       0.739   2.396  15.806  1.00  7.99           C
ATOM   2663  CD2 TYR A 164       2.459   3.957  16.068  1.00  9.24           C
ATOM   2664  CE1 TYR A 164       0.528   2.865  14.547  1.00  7.52           C
ATOM   2665  CE2 TYR A 164       2.277   4.437  14.794  1.00  8.22           C
ATOM   2666  CZ  TYR A 164       1.292   3.886  14.031  1.00  7.24           C
ATOM   2667  OH  TYR A 164       1.133   4.340  12.747  1.00  7.26           O
ATOM   2668  OXT TYR A 164       3.316  -0.083  19.670  1.00 16.36           O
ATOM   2669  H   TYR A 164       2.535   0.141  16.907  1.00 11.81           H
ATOM   2670  HA  TYR A 164       4.044   2.245  17.742  1.00 12.79           H
ATOM   2671 1HB  TYR A 164       1.248   1.879  18.303  1.00 11.96           H
ATOM   2672 2HB  TYR A 164       2.054   3.192  18.624  1.00 11.96           H
ATOM   2673  HD1 TYR A 164       0.218   1.697  16.130  1.00  9.59           H
ATOM   2674  HD2 TYR A 164       3.124   4.343  16.591  1.00 11.09           H
ATOM   2675  HE1 TYR A 164      -0.145   2.489  14.026  1.00  9.02           H
ATOM   2676  HE2 TYR A 164       2.812   5.120  14.461  1.00  9.87           H
TER    2677      TYR A 164 
HETATM 2678  O   HOH     1      -5.664  -2.488  -0.595  1.00  6.91           O
HETATM 2679  O   HOH     2      -9.651 -10.023  12.299  1.00  9.44           O
HETATM 2680  O   HOH     3       1.246 -11.295   3.763  1.00 10.11           O
HETATM 2681  O   HOH     4      -1.991   3.115  -3.587  1.00  6.57           O
HETATM 2682  O   HOH     5       3.104  -0.110   0.581  1.00  8.09           O
HETATM 2683  O   HOH     6      -6.518   1.153  15.361  1.00 10.43           O
HETATM 2684  O   HOH     7       4.973  12.630   5.941  1.00 14.46           O
HETATM 2685  O   HOH     8      -5.973  -7.322  18.018  1.00 11.50           O
HETATM 2686  O   HOH     9     -11.289 -11.368   5.611  1.00 11.79           O
HETATM 2687  O   HOH    10       0.433   3.330 -20.678  1.00 10.88           O
HETATM 2688  O   HOH    11     -10.241   7.244  -5.153  1.00 10.97           O
HETATM 2689  O   HOH    12       6.031  -2.814   0.021  1.00 11.89           O
HETATM 2690  O   HOH    13       8.650  -4.898  20.630  1.00 15.38           O
HETATM 2691  O   HOH    14      -8.902  -7.787  19.142  1.00 10.94           O
HETATM 2692  O   HOH    15       8.200  -9.005 -10.298  1.00 11.53           O
HETATM 2693  O   HOH    16       3.198 -10.301   5.906  1.00 10.75           O
HETATM 2694  O   HOH    17      12.904   4.885   0.005  1.00 11.43           O
HETATM 2695  O   HOH    18      -0.814   8.556  -1.701  1.00 15.42           O
HETATM 2696  O   HOH    19      11.525   3.983  16.155  1.00 18.29           O
HETATM 2697  O   HOH    20      12.669   3.427  -2.406  1.00 11.57           O
HETATM 2698  O   HOH    21       2.677  12.381  -1.091  1.00 23.92           O
HETATM 2699  O   HOH    22      -7.066  12.655   1.093  1.00 16.28           O
HETATM 2700  O   HOH    23     -10.541   7.355  -0.922  1.00 10.70           O
HETATM 2701  O   HOH    24     -16.000   3.781  -0.050  1.00 13.44           O
HETATM 2702  O   HOH    25      15.247  10.082  10.687  1.00 18.13           O
HETATM 2703  O   HOH    26     -15.748  -2.428 -11.242  1.00 18.39           O
HETATM 2704  O   HOH    27       1.025  -1.368  19.415  1.00 15.54           O
HETATM 2705  O   HOH    28       1.862  13.659   6.083  1.00 14.61           O
HETATM 2706  O   HOH    29       2.514 -13.407   2.192  1.00 11.65           O
HETATM 2707  O   HOH    30      -5.632 -14.994   9.656  1.00 17.30           O
HETATM 2708  O   HOH    31     -11.051  -5.339   8.934  1.00 15.29           O
HETATM 2709  O   HOH    32     -14.947 -12.202  -0.421  1.00 23.59           O
HETATM 2710  O   HOH    33      -5.876 -11.519  20.420  1.00 16.30           O
HETATM 2711  O   HOH    34       1.677  11.154  -5.900  1.00 25.20           O
HETATM 2712  O   HOH    35      12.026  -0.831  -2.133  1.00 17.59           O
HETATM 2713  O   HOH    36      -8.064  -4.884  21.819  1.00 21.13           O
HETATM 2714  O   HOH    37     -12.698   1.166  -5.901  1.00 13.36           O
HETATM 2715  O   HOH    38      11.569  11.442  -1.980  1.00 13.25           O
HETATM 2716  O   HOH    39      -6.136  11.907 -11.468  1.00 25.99           O
HETATM 2717  O   HOH    40      11.408  -6.186   6.636  1.00 16.60           O
HETATM 2718  O   HOH    41     -16.711  -0.352  -3.819  1.00 13.09           O
HETATM 2719  O   HOH    42     -18.007  -3.911   2.089  1.00 23.78           O
HETATM 2720  O   HOH    43     -15.693   1.783  -9.844  1.00 26.43           O
HETATM 2721  O   HOH    44     -12.385  -8.689  -5.392  1.00 17.76           O
HETATM 2722  O   HOH    45      -2.220   6.449  -2.157  1.00 19.60           O
HETATM 2723  O   HOH    46       0.936 -20.104  -0.369  1.00 20.56           O
HETATM 2724  O   HOH    47      12.692  -5.594  -5.044  1.00 20.97           O
HETATM 2725  O   HOH    48       7.166 -14.504 -11.921  1.00 22.87           O
HETATM 2726  O   HOH    49       1.066  -2.968 -16.336  1.00 19.03           O
HETATM 2727  O   HOH    50      -3.542  11.318 -18.607  1.00 19.32           O
HETATM 2728  O   HOH    51     -12.807  11.368   4.859  1.00 27.36           O
HETATM 2729  O   HOH    52     -13.837   3.186  11.864  1.00 13.70           O
HETATM 2730  O   HOH    53       7.077   2.672  17.245  1.00 18.77           O
HETATM 2731  O   HOH    54      -8.825  13.652 -10.039  1.00 21.52           O
HETATM 2732  O   HOH    55     -12.742   7.817  -2.671  1.00 22.93           O
HETATM 2733  O   HOH    56      -3.399 -16.200  -8.985  1.00 18.10           O
HETATM 2734  O   HOH    57      -3.649 -13.304  20.583  1.00 32.30           O
HETATM 2735  O   HOH    58     -14.767  -3.404  10.324  1.00 17.91           O
HETATM 2736  O   HOH    59     -16.425  -5.526   4.584  1.00 15.64           O
HETATM 2737  O   HOH    60       4.439 -16.974  -2.548  1.00 30.23           O
HETATM 2738  O   HOH    61      13.986  -5.567   7.117  1.00 20.03           O
HETATM 2739  O   HOH    62       9.660   9.958   5.250  1.00 24.23           O
HETATM 2740  O   HOH    63      -3.779   8.931 -20.442  1.00 24.78           O
HETATM 2741  O   HOH    64       0.176  -8.247 -18.765  1.00 18.08           O
HETATM 2742  O   HOH    65      -5.816 -15.288   4.504  1.00 27.08           O
HETATM 2743  O   HOH    66       0.019   0.753 -20.006  1.00 16.77           O
HETATM 2744  O   HOH    67       0.166 -10.449  20.296  1.00 30.08           O
HETATM 2745  O   HOH    68       8.633 -16.345  -7.420  1.00 28.03           O
HETATM 2746  O   HOH    69      -5.825 -14.936  18.088  1.00 24.19           O
HETATM 2747  O   HOH    70      -5.572  -7.160 -18.572  1.00 24.29           O
HETATM 2748  O   HOH    71       5.501 -20.064  -3.396  1.00 34.73           O
HETATM 2749  O   HOH    72       4.584 -13.638  -4.794  1.00 18.50           O
HETATM 2750  O   HOH    73     -12.025  -3.911  12.801  1.00 20.40           O
HETATM 2751  O   HOH    74       6.228   7.826 -14.165  1.00 27.47           O
HETATM 2752  O   HOH    75     -17.552   1.150  -1.676  1.00 13.34           O
HETATM 2753  O   HOH    76     -15.115   8.252  -1.352  1.00 19.68           O
HETATM 2754  O   HOH    77       0.621  11.908  -2.735  1.00 24.20           O
HETATM 2755  O   HOH    78     -15.211  -6.656  -3.249  1.00 22.18           O
HETATM 2756  O   HOH    79     -13.876   6.304 -12.409  1.00 42.58           O
HETATM 2757  O   HOH    80       2.697 -14.098 -13.449  1.00 15.70           O
HETATM 2758  O   HOH    81       7.788  -1.032  16.107  1.00 23.62           O
HETATM 2759  O   HOH    82       3.970  -3.686  19.616  1.00 23.16           O
HETATM 2760  O   HOH    83      -3.217 -17.280  19.190  1.00 45.03           O
HETATM 2761  O   HOH    84       3.414 -11.571 -16.532  1.00 25.25           O
HETATM 2762  O   HOH    85      -7.368  -8.563 -17.654  1.00 25.24           O
HETATM 2763  O   HOH    86      -2.134  13.305 -10.341  1.00 24.55           O
HETATM 2764  O   HOH    87      11.464 -11.846   0.512  0.50 41.36           O
HETATM 2765  O   HOH    88      -9.224  11.562   7.755  1.00 19.47           O
HETATM 2766  O   HOH    89      -4.737  -5.475  -2.804  1.00 15.01           O
HETATM 2767  O   HOH    90       1.817  -5.709 -18.402  1.00 30.49           O
HETATM 2768  O   HOH    91       6.660 -12.307   3.118  1.00 32.33           O
HETATM 2769  O   HOH    92       0.727 -16.930   9.501  1.00 37.76           O
HETATM 2770  O   HOH    93     -10.933   9.471   0.617  1.00 27.24           O
HETATM 2771  O   HOH    94      11.266  -3.743  -9.311  1.00 22.67           O
HETATM 2772  O   HOH    95      -9.541 -15.135  16.890  1.00 23.09           O
HETATM 2773  O   HOH    96       5.649  -0.912 -15.945  1.00 27.93           O
HETATM 2774  O   HOH    97      14.231  -5.146  -2.891  1.00 31.06           O
HETATM 2775  O   HOH    98     -12.755  -8.317 -10.564  1.00 39.79           O
HETATM 2776  O   HOH    99      -9.609  -1.985  20.019  1.00 20.26           O
HETATM 2777  O   HOH   100       4.092 -16.396 -13.048  1.00 23.45           O
HETATM 2778  O   HOH   101       1.495 -16.632  -8.673  1.00 12.85           O
HETATM 2779  O   HOH   102      -9.089   6.747 -17.207  1.00 11.51           O
HETATM 2780  O   HOH   103       5.669  -4.461 -17.503  1.00 53.71           O
HETATM 2781  O   HOH   104      -9.434  -7.977  -5.538  1.00 11.79           O
HETATM 2782  O   HOH   105      -8.283   2.868  13.912  1.00 17.39           O
HETATM 2783  O   HOH   106       5.394 -11.687   5.738  1.00 24.44           O
HETATM 2784  O   HOH   107      -6.117  -9.053  23.326  1.00 62.17           O
HETATM 2785  O   HOH   108     -10.410  -2.241  22.542  1.00 19.95           O
HETATM 2786  O   HOH   109      -6.764 -12.218  22.419  1.00 32.33           O
HETATM 2787  O   HOH   110     -11.414  -2.306  17.955  1.00 21.41           O
HETATM 2788  O   HOH   111      -5.848  -5.384  -5.573  1.00 17.18           O
HETATM 2789  O   HOH   112       6.968   5.081  15.912  1.00 19.00           O
HETATM 2790  O   HOH   113      -6.352   0.296 -19.014  1.00 13.35           O
HETATM 2791  O   HOH   114      10.091  -7.501 -11.273  1.00 22.10           O
HETATM 2792  O   HOH   115      -0.856  -4.334  18.465  1.00 20.42           O
HETATM 2793  O   HOH   116     -12.972  -1.669  11.405  1.00 18.94           O
HETATM 2794  O   HOH   117      -7.654  15.127   2.272  1.00 31.63           O
HETATM 2795  O   HOH   118      -0.101  -2.961  20.896  1.00 25.00           O
HETATM 2796  O   HOH   119      14.191   4.108  -4.579  1.00 17.87           O
HETATM 2797  O   HOH   120      10.389  -8.906   3.005  1.00 23.87           O
HETATM 2798  O   HOH   121     -11.829 -11.556  13.003  1.00 19.59           O
HETATM 2799  O   HOH   122      -5.990  12.215 -16.089  1.00 27.69           O
HETATM 2800  O   HOH   123       3.844  -9.775 -18.654  1.00 22.65           O
HETATM 2801  O   HOH   124     -11.842   4.819  13.177  1.00 33.28           O
HETATM 2802  O   HOH   125      -9.246  12.039 -16.540  1.00 52.89           O
HETATM 2803  O   HOH   126      -9.083  11.737  -0.337  1.00 24.69           O
HETATM 2804  O   HOH   127       3.266 -15.504   3.644  1.00 23.39           O
HETATM 2805  O   HOH   128      -4.092  -1.349 -20.594  1.00 21.45           O
HETATM 2806  O   HOH   129      -3.081  12.771   5.987  1.00 17.45           O
HETATM 2807  O   HOH   130      17.743  11.109  11.318  1.00 25.44           O
HETATM 2808  O   HOH   131     -16.191  11.077 -12.587  1.00 36.24           O
HETATM 2809  O   HOH   132     -11.730  12.552   6.904  1.00 26.88           O
HETATM 2810  O   HOH   133     -15.782   5.420  -2.209  1.00 22.79           O
HETATM 2811  O   HOH   134      -1.367  12.189 -16.911  1.00 31.78           O
HETATM 2812  O   HOH   135       9.671   6.038  15.985  1.00 20.58           O
HETATM 2813  O   HOH   136      -5.096  13.782  10.203  1.00 30.69           O
HETATM 2814  O   HOH   137      -3.212  -5.462  20.480  1.00 48.57           O
HETATM 2815  O   HOH   138      -8.097   1.208  17.575  1.00 25.86           O
HETATM 2816  O   HOH   139      -5.380 -16.070 -12.997  1.00 26.47           O
HETATM 2817  O   HOH   140      -7.893   0.030  19.956  1.00 29.58           O
HETATM 2818  O   HOH   141       3.994  14.186   9.820  1.00 23.91           O
HETATM 2819  O   HOH   142      -4.307  15.385  -9.728  1.00 27.70           O
HETATM 2820  O   HOH   143       6.437  10.762  -4.765  1.00 30.82           O
HETATM 2821  O   HOH   144       1.671 -16.963  11.995  1.00 32.41           O
HETATM 2822  O   HOH   145       2.944  12.832  13.109  1.00 28.66           O
HETATM 2823  O   HOH   146      -9.269 -10.098 -18.330  1.00 30.47           O
HETATM 2824  O   HOH   147      -5.657   6.886 -21.076  1.00 33.64           O
HETATM 2825  O   HOH   148       8.958 -11.246   3.149  1.00 35.71           O
HETATM 2826  O   HOH   149     -16.789   1.635  -5.730  1.00 15.97           O
HETATM 2827  O   HOH   150     -14.578  -5.825  11.713  1.00 27.59           O
HETATM 2828  O   HOH   151       0.296  -7.437  18.677  1.00 25.56           O
HETATM 2829  O   HOH   152       7.599   6.817 -11.296  1.00 36.56           O
HETATM 2830  O   HOH   153     -17.613  -0.480  -9.723  1.00 31.50           O
HETATM 2831  O   HOH   154      -9.185 -16.916  -1.025  1.00 20.38           O
HETATM 2832  O   HOH   155     -10.045 -18.159  16.075  1.00 44.04           O
HETATM 2833  O   HOH   156      14.322  11.176   8.300  1.00 44.67           O
HETATM 2834  O   HOH   157      10.697   1.071 -12.446  1.00 36.66           O
HETATM 2835  O   HOH   158       6.973 -11.742   8.014  1.00 32.95           O
HETATM 2836  O   HOH   159       6.909  -3.924  16.953  1.00 40.02           O
HETATM 2837  O   HOH   160       8.121 -17.730  -2.167  1.00 50.57           O
HETATM 2838  O   HOH   161     -17.490  -1.806  -7.545  1.00 18.95           O
HETATM 2839  O   HOH   162      -6.864   7.692  11.741  1.00 46.65           O
HETATM 2840  O   HOH   163      -1.005 -17.547  -8.316  1.00 29.20           O
HETATM 2841  O   HOH   164      -4.150 -16.089  -6.110  1.00 28.49           O
HETATM 2842  O   HOH   165      -3.452  -2.369  20.444  1.00 39.23           O
HETATM 2843  O   HOH   166       9.128  -5.280 -15.677  1.00 35.72           O
HETATM 2844  O   HOH   167       3.339  -1.722 -17.103  1.00 14.94           O
HETATM 2845  O   HOH   168       4.809 -10.293  13.505  1.00 17.40           O
HETATM 2846  O   HOH   169      -0.459  11.374  -0.602  1.00 23.77           O
HETATM 2847  O   HOH   170     -14.717   1.701  -7.618  1.00 19.83           O
HETATM 2848  O   HOH   171      10.257 -15.422  -6.075  1.00 29.30           O
HETATM 2849  O   HOH   172     -18.592  -5.808   3.249  1.00 26.53           O
HETATM 2850  O   HOH   173     -12.246   8.838  -5.088  1.00 33.75           O
HETATM 2851  O   HOH   174      13.552   5.581  -6.702  1.00 26.29           O
HETATM 2852  O   HOH   175      -5.058   5.209 -22.567  1.00 55.75           O
HETATM 2853  O   HOH   176     -12.581   9.850 -17.205  1.00 25.32           O
HETATM 2854  O   HOH   177     -10.097   2.355  12.009  1.00 22.94           O
HETATM 2855  O   HOH   178      -6.827   6.979  13.922  1.00 37.36           O
HETATM 2856  O   HOH   179      -6.168  15.629 -13.146  1.00 50.10           O
HETATM 2857  O   HOH   180       9.936   1.944  17.428  1.00 23.40           O
HETATM 2858  O   HOH   181       2.378 -17.701 -14.790  1.00 22.55           O
HETATM 2859  O   HOH   182       8.400  10.208   7.796  1.00 28.97           O
HETATM 2860  O   HOH   183      -6.635 -18.289   7.332  1.00 17.21           O
HETATM 2861  O   HOH   184     -12.805  -2.966  22.796  1.00 20.95           O
HETATM 2862  O   HOH   185      -7.063  13.187   7.477  1.00 29.42           O
HETATM 2863  O   HOH   186       8.762  -9.772   9.490  1.00 55.40           O
HETATM 2864  O   HOH   187      -9.209  -7.435 -16.340  1.00 35.32           O
HETATM 2865  O   HOH   188       9.097  -8.360  14.789  1.00 37.65           O
HETATM 2866  O   HOH   189       7.571 -19.759  -6.342  1.00 20.28           O
HETATM 2867  O   HOH   190     -10.151   5.844  11.429  1.00 30.28           O
HETATM 2868  O   HOH   191     -12.980  -7.832 -15.555  1.00 35.27           O
HETATM 2869  O   HOH   192       4.164  11.635  -7.367  1.00 34.32           O
HETATM 2870  O   HOH   193      19.947   9.533  11.990  1.00 32.02           O
HETATM 2871  O   HOH   194      10.106   8.494  15.098  1.00 29.31           O
HETATM 2872  O   HOH   195      -5.575   2.218 -21.835  1.00 30.01           O
HETATM 2873  O   HOH   196     -15.661  -7.856  -0.454  1.00 30.95           O
HETATM 2874  O   HOH   197      -2.722 -16.696  13.379  1.00 28.16           O
HETATM 2875  O   HOH   198      15.782   9.617   5.981  1.00 30.05           O
HETATM 2876  O   HOH   199     -12.192   6.442 -19.954  1.00 31.40           O
HETATM 2877  O   HOH   200      13.434   5.246  17.400  1.00 32.00           O
HETATM 2878  O   HOH   201      -1.269   8.515  16.643  1.00 37.27           O
HETATM 2879  O   HOH   202      12.608  -9.044 -11.415  1.00 41.12           O
HETATM 2880  O   HOH   203       9.261 -11.829 -13.262  1.00 37.59           O
HETATM 2881  O   HOH   204      -7.912 -13.860  -6.270  1.00 41.75           O
HETATM 2882  O   HOH   205       6.963 -15.008   3.034  1.00 32.48           O
HETATM 2883  O   HOH   206      -3.946  15.091  11.745  1.00 53.00           O
HETATM 2884  O   HOH   207     -14.629 -13.071  -3.450  1.00 49.83           O
HETATM 2885  O   HOH   208     -17.404  -3.648  -8.917  1.00 42.05           O
HETATM 2886  O   HOH   209     -16.125   4.854  -8.986  0.50 25.40           O
HETATM 2887  O   HOH   210      -4.913 -18.145  11.805  1.00 47.69           O
HETATM 2888  O   HOH   211      -7.655 -15.088 -11.212  1.00 28.22           O
HETATM 2889  O   HOH   212     -10.546   0.087  23.694  1.00 43.29           O
HETATM 2890  O   HOH   213     -13.871 -11.567   6.359  1.00 34.30           O
HETATM 2891  O   HOH   214      -8.518  -1.247 -19.871  1.00 26.84           O
HETATM 2892  O   HOH   215      15.055   9.085  14.482  1.00 28.37           O
HETATM 2893  O   HOH   216      11.929 -10.171  -0.950  1.00 49.06           O
HETATM 2894  O   HOH   217      10.732   5.766  -8.696  1.00 52.23           O
HETATM 2895  O   HOH   218       9.795   6.104  18.901  1.00 31.79           O
HETATM 2896  O   HOH   219      -0.899  14.572   6.023  1.00 32.96           O
HETATM 2897  O   HOH   220       1.916 -17.184   5.530  1.00 42.76           O
HETATM 2898  O   HOH   221      11.411  -8.478   8.381  1.00 49.83           O
HETATM 2899  O   HOH   222       5.375 -13.326 -16.383  1.00 33.67           O
HETATM 2900  O   HOH   223      14.557  -7.215  -5.475  1.00 50.90           O
HETATM 2901  O   HOH   224      13.364  13.298  13.405  1.00 48.43           O
HETATM 2902  O   HOH   225       5.047 -14.946  16.588  1.00 30.49           O
HETATM 2903  O   HOH   226       9.323   7.721  -5.729  1.00 45.34           O
HETATM 2904  O   HOH   227     -12.465   1.003  12.288  1.00 19.41           O
HETATM 2905  O   HOH   228     -14.392  -6.457  14.329  1.00 21.97           O
HETATM 2906  O   HOH   229       2.338  -5.834  20.355  1.00 31.17           O
HETATM 2907  O   HOH   230      11.081   9.836  12.642  1.00 22.08           O
HETATM 2908  O   HOH   231     -12.329 -13.260  11.021  1.00 22.42           O
HETATM 2909  O   HOH   232       6.595  -1.324  19.071  1.00 44.98           O
HETATM 2910  O   HOH   233     -11.351   0.209  17.096  1.00 33.74           O
HETATM 2911  O   HOH   234      -5.944  -1.261  21.324  1.00 25.13           O
HETATM 2912  O   HOH   235     -15.741  -7.420  -7.802  1.00 31.12           O
HETATM 2913  O   HOH   236       0.946  15.425  12.231  1.00 35.26           O
HETATM 2914  O   HOH   237     -10.639  -2.608 -18.784  1.00 32.87           O
HETATM 2915  O   HOH   238       4.416 -14.551   5.786  1.00 50.54           O
HETATM 2916  O   HOH   239       9.007 -10.533  -1.049  1.00 23.69           O
HETATM 2917  O   HOH   240      10.144  -0.794  17.263  1.00 33.20           O
HETATM 2918  O   HOH   241       3.499  16.619   9.116  1.00 34.55           O
HETATM 2919  O   HOH   242     -11.572   1.348 -21.133  1.00 34.08           O
HETATM 2920  O   HOH   243     -16.520   2.705 -17.001  1.00 48.91           O
HETATM 2921  O   HOH   244      18.936   1.686  15.087  1.00 24.90           O
HETATM 2922  O   HOH   245      -4.705  13.021  -1.007  1.00 34.95           O
HETATM 2923  O   HOH   246      18.639  12.840   9.263  1.00 32.09           O
HETATM 2924  O   HOH   247      -1.972   0.173 -21.675  1.00 34.44           O
HETATM 2925  O   HOH   248      -7.294  13.252  -3.366  1.00 29.89           O
HETATM 2926  O   HOH   249       9.729  -9.876 -15.518  1.00 42.11           O
HETATM 2927  O   HOH   250     -16.516  -5.099  -7.069  1.00 37.00           O
HETATM 2928  O   HOH   251     -14.974  -9.157  14.069  1.00 30.01           O
HETATM 2929  O   HOH   252      -0.755 -19.025  -6.178  1.00 18.07           O
HETATM 2930  O   HOH   253     -10.510  -5.646 -17.707  1.00 41.91           O
HETATM 2931  O   HOH   254      17.349   3.230  16.394  1.00 34.53           O
HETATM 2932  O   HOH   255      -6.799  14.281 -10.957  1.00 33.04           O
HETATM 2933  O   HOH   256      -6.800  -2.464 -21.339  1.00 38.74           O
HETATM 2934  O   HOH   257     -12.687   0.211  25.994  1.00 31.32           O
HETATM 2935  O   HOH   258      10.727  -9.372  -2.955  1.00 30.85           O
HETATM 2936  O   HOH   259     -16.361 -13.634   1.303  1.00 40.99           O
HETATM 2937  O   HOH   260       7.411   0.628  20.959  1.00 40.04           O
HETATM 2938  O   HOH   261     -18.078  -2.572  -3.545  1.00 24.77           O
HETATM 2939  O   HOH   262      -7.604  -2.541  23.515  1.00 31.49           O
HETATM 2940  O   HOH   263     -12.117  -2.620 -16.848  1.00 36.57           O
HETATM 2941  O   HOH   264      -0.686  13.519  -4.405  1.00 37.17           O
HETATM 2942  O   HOH   265       6.049 -16.146  -5.099  1.00 34.12           O
HETATM 2943  O   HOH   266       1.719  -7.920  -1.106  1.00 50.26           O
HETATM 2944  O   HOH   267      -3.435  14.920  -1.120  1.00 42.30           O
HETATM 2945  O   HOH   268      -3.904  14.140  -4.355  1.00 42.92           O
HETATM 2946  O   HOH   269      -9.226 -17.526  -4.451  1.00 53.26           O
HETATM 2947  O   HOH   270      13.647  10.437  12.827  1.00 25.42           O
HETATM 2948  O   HOH   271      -6.407 -14.044   6.939  1.00 34.30           O
HETATM 2949  O   HOH   272       6.025 -16.659  -0.024  1.00 39.79           O
HETATM 2950  O   HOH   273       7.048 -15.578   6.018  1.00 34.06           O
HETATM 2951  O   HOH   274       4.880 -16.438   2.307  1.00 45.73           O
HETATM 2952  O   HOH   275      20.900   3.078  15.515  1.00 45.04           O
HETATM 2953  O   HOH   276      16.351  -6.721   8.669  1.00 40.42           O
HETATM 2954  O   HOH   277      15.972   5.235  16.082  1.00 31.84           O
HETATM 2955  O   HOH   278       6.040  -8.425 -17.145  1.00 31.02           O
HETATM 2956  O   HOH   279      -6.755  15.706  -2.029  1.00 41.78           O
HETATM 2957  O   HOH   280      -1.951  13.438 -12.748  1.00 35.33           O
HETATM 2958  O   HOH   281      -5.342  14.177   5.976  1.00 47.97           O
HETATM 2959  O   HOH   282      -5.873 -17.101  -7.460  0.50 28.94           O
HETATM 2960  O   HOH   283     -13.964  -9.871  12.061  1.00 34.25           O
HETATM 2961  O   HOH   284     -14.086 -12.259   9.260  1.00 41.11           O
HETATM 2962  O   HOH   285     -12.946  -6.267 -17.253  1.00 50.35           O
HETATM 2963  O   HOH   286      13.529  -1.877  -0.534  1.00 43.35           O
HETATM 2964  O   HOH   287       3.593  17.014   6.800  1.00 40.09           O
HETATM 2965  O   HOH   288      12.579   8.306  16.627  1.00 34.91           O
HETATM 2966  O   HOH   289       8.493 -15.648  -1.308  1.00 63.37           O
HETATM 2967  O   HOH   290      10.364 -12.585  -6.112  1.00 36.04           O
HETATM 2968  O   HOH   291      -3.555 -17.721  15.921  1.00 39.23           O
HETATM 2969  O   HOH   292      -7.986  16.330 -16.632  1.00 45.22           O
HETATM 2970  O   HOH   293      -9.163  14.360 -12.651  1.00 36.18           O
HETATM 2971  O   HOH   294      -1.101 -16.490  23.953  1.00 39.21           O
HETATM 2972  O   HOH   295     -11.465   0.112  28.202  1.00 35.95           O
HETATM 2973  O   HOH   296      15.195   7.318  -6.197  1.00 29.36           O
HETATM 2974  O   HOH   297      10.581  -5.939 -13.534  1.00 34.70           O
HETATM 2975  O   HOH   298     -14.610 -10.720  -5.404  1.00 38.66           O
HETATM 2976  O   HOH   299      11.659  -8.178   5.367  1.00 36.48           O
HETATM 2977  O   HOH   300      -7.260  -9.556  20.888  1.00 27.32           O
HETATM 2978  O   HOH   301     -11.930   8.492  15.014  1.00 50.02           O
HETATM 2979  O   HOH   302      -5.267   9.598  13.153  1.00 34.55           O
HETATM 2980  O   HOH   303       6.726  -9.362  14.348  1.00 38.34           O
HETATM 2981  O   HOH   304      -9.752 -14.526 -12.860  1.00 32.84           O
HETATM 2982  O   HOH   305      17.070   6.741  18.171  0.50 38.01           O
HETATM 2983  O   HOH   306       9.032   4.494  20.568  1.00 62.94           O
HETATM 2984  O   HOH   307     -16.052  -5.279 -11.509  1.00 42.95           O
HETATM 2985  O   HOH   308     -12.619  -7.535   9.422  1.00 33.21           O
HETATM 2986  O   HOH   309       8.707  10.637  -2.933  0.50 41.43           O
HETATM 2987  O   HOH   310      -7.652 -19.776  -8.002  1.00 53.42           O
HETATM 2988  O   HOH   311      22.190  11.296  11.171  1.00 48.49           O
HETATM 2989  O   HOH   312      -1.362  -2.334  22.824  1.00 43.06           O
HETATM 2990  O   HOH   313      -3.693  10.845  15.661  1.00 59.46           O
HETATM 2991  O   HOH   314       9.100  10.497  16.459  1.00 39.56           O
HETATM 2992  O   HOH   315     -14.848 -11.858  -9.295  1.00 51.17           O
HETATM 2993  O   HOH   316      16.757  -8.049  10.499  0.50 52.54           O
HETATM 2994  O   HOH   317       1.265 -22.220 -10.595  1.00 58.12           O
HETATM 2995  O   HOH   318       7.560 -17.848  -4.437  0.50 46.26           O
HETATM 2996  O   HOH   319      -9.418  -5.708 -20.302  1.00 41.51           O
HETATM 2997  O   HOH   320      -7.818   1.876 -23.878  0.50 39.07           O
HETATM 2998  O   HOH   321      -7.332 -17.045   9.714  1.00 23.60           O
HETATM 2999  O   HOH   322      11.392 -11.421   4.792  0.50 68.91           O
HETATM 3000  O   HOH   323      -8.587  -0.665  27.947  1.00 48.21           O
HETATM 3001  O   HOH   324      12.569  -4.318 -11.454  1.00 54.99           O
HETATM 3002  O   HOH   325     -16.223  -7.982   6.067  1.00 44.99           O
HETATM 3003  O   HOH   326      -5.519 -14.807  -4.124  0.50 33.64           O
HETATM 3004  O   HOH   327      -3.162  -9.057  21.717  1.00 31.79           O
HETATM 3005  O   HOH   328     -12.824  -1.888  29.133  1.00 57.78           O
HETATM 3006  O   HOH   329       7.322   9.500 -10.791  1.00 38.98           O
HETATM 3007  O   HOH   330      -3.777  17.251 -11.217  1.00 33.08           O
HETATM 3008  O   HOH   331     -13.188   0.481  19.229  0.50 39.14           O
HETATM 3009  O   HOH   332     -10.048  -0.232 -21.793  1.00 59.17           O
HETATM 3010  O   HOH   333      -8.070 -19.594 -11.147  0.50 35.18           O
HETATM 3011  O   HOH   334      -5.637  13.275 -13.976  0.50 53.47           O
HETATM 3012  O   HOH   335     -15.226 -13.917   4.481  1.00 32.43           O
HETATM 3013  O   HOH   336       3.880 -18.109   1.091  0.50 28.90           O
HETATM 3014  O   HOH   337     -11.945   2.643 -23.412  1.00 37.24           O
HETATM 3015  O   HOH   338      -5.969 -16.680  15.979  1.00 32.19           O
HETATM 3016  O   HOH   339      -8.807  12.749 -14.407  1.00 28.72           O
HETATM 3017  O   HOH   340       7.933  12.189   3.481  1.00 48.35           O
HETATM 3018  O   HOH   341       9.454   5.489 -12.409  1.00 41.53           O
HETATM 3019  O   HOH   342      13.860 -10.624  -9.435  1.00 39.73           O
HETATM 3020  O   HOH   343      -4.300 -19.837   9.942  0.50 35.98           O
HETATM 3021  O   HOH   344      -4.170 -18.031   5.059  1.00 46.65           O
HETATM 3022  O   HOH   345     -14.618  -8.922   7.473  1.00 41.39           O
HETATM 3023  O   HOH   346     -15.522   4.312 -15.687  1.00 44.70           O
HETATM 3024  O   HOH   347      -4.295 -17.738 -10.437  1.00 41.08           O
HETATM 3025  O   HOH   348       3.318 -18.281  13.212  1.00 34.57           O
HETATM 3026  O   HOH   349       1.354  -9.163  -3.061  1.00 60.05           O
HETATM 3027  O   HOH   350      -6.991   6.863 -23.510  1.00 40.25           O
HETATM 3028  O   HOH   351      11.325  12.143  -4.888  1.00 55.20           O
HETATM 3029  O   HOH   352      19.982   4.781  17.695  1.00 45.11           O
HETATM 3030  O   HOH   353     -16.324 -10.198  -0.896  1.00 40.37           O
HETATM 3031  O   HOH   354      -5.872  12.743  12.234  1.00 35.00           O
HETATM 3032  O   HOH   355     -13.928  -9.112  -8.106  1.00 44.36           O
HETATM 3033  O   HOH   356     -14.456   2.349 -15.139  1.00 58.36           O
HETATM 3034  O   HOH   357      -7.157  -1.470  25.440  1.00 55.36           O
HETATM 3035  O   HOH   358      -3.599   2.599 -23.014  1.00 59.27           O
HETATM 3036  O   HOH   359      11.348   3.551  -8.699  1.00 42.06           O
HETATM 3037  O   HOH   360       1.606  -1.287 -21.092  0.50 52.76           O
HETATM 3038  O   HOH   361     -16.132   0.800 -13.574  1.00 45.19           O
HETATM 3039  O   HOH   362      -2.141 -19.369   6.992  1.00 53.75           O
HETATM 3040  O   HOH   363       4.666   6.772  15.516  1.00 41.05           O
HETATM 3041  O   HOH   364      -6.344  16.474   0.395  1.00 74.28           O
HETATM 3042  O   HOH   365     -10.394 -10.390 -20.392  1.00 69.04           O
HETATM 3043  O   HOH   366       4.014 -16.684  15.508  1.00 64.66           O
HETATM 3044  O   HOH   367     -14.254  -0.386 -16.555  1.00 55.29           O
HETATM 3045  O   HOH   368      -9.585 -11.383 -12.917  1.00 53.90           O
HETATM 3046  O   HOH   369      12.669  -8.517  -4.581  1.00 58.70           O
HETATM 3047  O   HOH   370     -10.017 -15.401  -4.792  1.00 61.85           O
HETATM 3048  O   HOH   371       9.208 -15.528   4.694  1.00 49.34           O
HETATM 3049  O2' PHB   400      -6.034  -7.117   1.046  1.00  8.30           O
HETATM 3050  C1' PHB   400      -5.489  -5.974   0.907  1.00  6.80           C
HETATM 3051  O1' PHB   400      -5.838  -5.123   0.077  1.00  7.65           O
HETATM 3052  C1  PHB   400      -4.340  -5.683   1.778  1.00  6.55           C
HETATM 3053  C2  PHB   400      -3.630  -4.445   1.612  1.00  6.33           C
HETATM 3054  C3  PHB   400      -2.570  -4.182   2.392  1.00  6.67           C
HETATM 3055  C4  PHB   400      -2.175  -5.080   3.401  1.00  7.10           C
HETATM 3056  O4  PHB   400      -1.091  -4.878   4.168  1.00  7.27           O
HETATM 3057  C5  PHB   400      -2.848  -6.314   3.531  1.00  7.09           C
HETATM 3058  C6  PHB   400      -3.933  -6.568   2.790  1.00  7.01           C
CONECT 3049 3050
CONECT 3050 3049 3051 3052
CONECT 3051 3050
CONECT 3052 3050 3053 3058
CONECT 3053 3052 3054
CONECT 3054 3053 3055
CONECT 3055 3054 3056 3057
CONECT 3056 3055
CONECT 3057 3055 3058
CONECT 3058 3052 3057
END
