# Supplementary material for: Identification of new, well-populated amino-acid sidechain rotamers involving hydroxyl-hydrogen atoms and sulfhydryl-hydrogen atoms
Source: BMC Struct Biol. 2008 Oct 7;8:41. doi: 10.1186/1472-6807-8-41 (PMC2569941; doi:10.1186/1472-6807-8-41)
Supplement: Additional file 1 — Manually-fitted hydrogen atoms in high resolution structures. In these high-resolution X-ray structures, the hydroxyl hydrogen atoms were removed if there is no corresponding electron density but if there is sufficient electron density due to hydrogen-bonding, the hydrogen atom position were fitted manually. [file 1472-6807-8-41-S1.zip › pdb/1ucs.pdb]

ATOM      1  N   ASN A   1      12.388  -5.203  29.298  1.00 13.23           N
ATOM      2  CA  ASN A   1      12.398  -3.931  28.500  1.00  6.85           C
ATOM      3  C  AASN A   1      12.384  -4.463  27.091  0.45  6.81           C
ATOM      4  C  BASN A   1      12.891  -4.205  27.064  0.55  9.54           C
ATOM      5  O  AASN A   1      12.645  -5.635  26.750  0.45  8.28           O
ATOM      6  O  BASN A   1      14.004  -4.638  26.750  0.55 12.04           O
ATOM      7  CB  ASN A   1      13.493  -3.033  29.043  1.00  7.32           C
ATOM      8  CG  ASN A   1      13.414  -1.559  28.658  1.00  7.93           C
ATOM      9  ND2 ASN A   1      12.315  -1.201  28.134  1.00 11.12           N
ATOM     10  OD1 ASN A   1      14.388  -0.782  28.842  1.00 10.99           O
ATOM     11 1H   ASN A   1      11.748  -5.740  28.993  1.00 19.85           H
ATOM     12 2H   ASN A   1      12.235  -5.016  30.155  1.00 19.85           H
ATOM     13 3H   ASN A   1      13.177  -5.609  29.220  1.00 19.85           H
ATOM     14  HA  ASN A   1      11.542  -3.479  28.654  1.00  8.22           H
ATOM     15 1HB  ASN A   1      13.482  -3.094  30.011  1.00  8.78           H
ATOM     16 2HB  ASN A   1      14.347  -3.380  28.741  1.00  8.78           H
ATOM     17 1HD2 ASN A   1      12.204  -0.386  27.881  1.00 13.35           H
ATOM     18 2HD2 ASN A   1      11.681  -1.773  28.031  1.00 13.35           H
ATOM     19  N  ALYS A   2      11.988  -3.587  26.189  0.45  6.64           N
ATOM     20  N  BLYS A   2      11.958  -3.830  26.225  0.55  8.27           N
ATOM     21  CA  LYS A   2      12.031  -3.962  24.791  1.00  8.30           C
ATOM     22  C   LYS A   2      12.634  -2.736  24.072  1.00  5.94           C
ATOM     23  O   LYS A   2      12.579  -1.640  24.553  1.00  7.70           O
ATOM     24  CB  LYS A   2      10.645  -4.245  24.234  1.00 11.59           C
ATOM     25  CG  LYS A   2      10.119  -5.597  24.758  1.00 12.98           C
ATOM     26  CD  LYS A   2       8.836  -6.021  24.097  1.00 15.75           C
ATOM     27  CE  LYS A   2       9.124  -6.694  22.740  1.00 21.95           C
ATOM     28  NZ  LYS A   2       7.962  -6.555  21.843  1.00 23.69           N
ATOM     29  H  ALYS A   2      11.709  -2.809  26.426  0.45  7.96           H
ATOM     30  H  BLYS A   2      11.247  -3.476  26.555  0.55  9.92           H
ATOM     31  HA  LYS A   2      12.610  -4.744  24.669  1.00  9.96           H
ATOM     32 1HB  LYS A   2      10.038  -3.536  24.498  1.00 13.91           H
ATOM     33 2HB  LYS A   2      10.682  -4.264  23.265  1.00 13.91           H
ATOM     34 1HG  LYS A   2      10.793  -6.278  24.606  1.00 15.58           H
ATOM     35 2HG  LYS A   2       9.975  -5.531  25.715  1.00 15.58           H
ATOM     36 1HD  LYS A   2       8.364  -6.642  24.674  1.00 18.90           H
ATOM     37 2HD  LYS A   2       8.269  -5.246  23.962  1.00 18.90           H
ATOM     38 1HE  LYS A   2       9.901  -6.282  22.331  1.00 26.34           H
ATOM     39 2HE  LYS A   2       9.319  -7.634  22.878  1.00 26.34           H
ATOM     40 1HZ  LYS A   2       8.178  -6.847  21.030  1.00 35.54           H
ATOM     41 2HZ  LYS A   2       7.723  -5.699  21.797  1.00 35.54           H
ATOM     42 3HZ  LYS A   2       7.284  -7.036  22.160  1.00 35.54           H
ATOM     43  N   ALA A   3      13.163  -2.990  22.863  1.00  5.28           N
ATOM     44  CA  ALA A   3      13.840  -1.936  22.126  1.00  4.63           C
ATOM     45  C   ALA A   3      12.848  -0.892  21.586  1.00  3.92           C
ATOM     46  O   ALA A   3      11.716  -1.207  21.173  1.00  4.64           O
ATOM     47  CB  ALA A   3      14.630  -2.507  20.966  1.00  5.73           C
ATOM     48  H   ALA A   3      13.101  -3.778  22.525  1.00  6.34           H
ATOM     49  HA  ALA A   3      14.464  -1.485  22.733  1.00  5.55           H
ATOM     50 1HB  ALA A   3      15.263  -3.150  21.295  1.00  8.60           H
ATOM     51 2HB  ALA A   3      15.097  -1.799  20.517  1.00  8.60           H
ATOM     52 3HB  ALA A   3      14.030  -2.936  20.351  1.00  8.60           H
ATOM     53  N   SER A   4      13.335   0.356  21.573  1.00  3.62           N
ATOM     54  CA  SER A   4      12.637   1.497  21.023  1.00  3.25           C
ATOM     55  C   SER A   4      13.308   1.994  19.751  1.00  3.15           C
ATOM     56  O   SER A   4      14.493   1.743  19.514  1.00  3.77           O
ATOM     57  CB  SER A   4      12.689   2.665  22.031  1.00  3.71           C
ATOM     58  OG  SER A   4      12.037   2.371  23.242  1.00  4.61           O
ATOM     59  H   SER A   4      14.113   0.487  21.914  1.00  4.34           H
ATOM     60  HA  SER A   4      11.705   1.259  20.837  1.00  3.90           H
ATOM     61 1HB  SER A   4      13.616   2.881  22.216  1.00  4.46           H
ATOM     62 2HB  SER A   4      12.276   3.446  21.631  1.00  4.46           H
ATOM     63  N   VAL A   5      12.549   2.806  19.005  1.00  3.13           N
ATOM     64  CA  VAL A   5      13.111   3.546  17.885  1.00  2.89           C
ATOM     65  C   VAL A   5      13.997   4.664  18.431  1.00  2.94           C
ATOM     66  O   VAL A   5      13.554   5.462  19.279  1.00  3.43           O
ATOM     67  CB  VAL A   5      11.985   4.145  17.030  1.00  3.49           C
ATOM     68  CG1 VAL A   5      12.594   4.864  15.822  1.00  4.40           C
ATOM     69  CG2 VAL A   5      11.004   3.054  16.599  1.00  4.19           C
ATOM     70  H   VAL A   5      11.713   2.891  19.190  1.00  3.76           H
ATOM     71  HA  VAL A   5      13.652   2.942  17.334  1.00  3.46           H
ATOM     72  HB  VAL A   5      11.500   4.803  17.571  1.00  4.18           H
ATOM     73 1HG1 VAL A   5      13.191   5.551  16.127  1.00  6.60           H
ATOM     74 2HG1 VAL A   5      11.893   5.257  15.297  1.00  6.60           H
ATOM     75 3HG1 VAL A   5      13.080   4.233  15.286  1.00  6.60           H
ATOM     76 1HG2 VAL A   5      10.641   2.625  17.377  1.00  6.28           H
ATOM     77 2HG2 VAL A   5      11.463   2.405  16.060  1.00  6.28           H
ATOM     78 3HG2 VAL A   5      10.292   3.447  16.089  1.00  6.28           H
ATOM     79  N   VAL A   6      15.225   4.758  17.907  1.00  3.12           N
ATOM     80  CA  VAL A   6      16.183   5.782  18.293  1.00  3.03           C
ATOM     81  C   VAL A   6      16.750   6.392  17.013  1.00  3.04           C
ATOM     82  O   VAL A   6      17.029   5.686  16.035  1.00  3.58           O
ATOM     83  CB  VAL A   6      17.304   5.181  19.176  1.00  3.44           C
ATOM     84  CG1 VAL A   6      18.366   6.233  19.494  1.00  4.52           C
ATOM     85  CG2 VAL A   6      16.721   4.592  20.466  1.00  4.42           C
ATOM     86  H   VAL A   6      15.460   4.184  17.311  1.00  3.75           H
ATOM     87  HA  VAL A   6      15.718   6.480  18.800  1.00  3.63           H
ATOM     88  HB  VAL A   6      17.733   4.456  18.675  1.00  4.13           H
ATOM     89 1HG1 VAL A   6      18.729   6.578  18.675  1.00  6.77           H
ATOM     90 2HG1 VAL A   6      19.068   5.832  20.012  1.00  6.77           H
ATOM     91 3HG1 VAL A   6      17.968   6.949  19.994  1.00  6.77           H
ATOM     92 1HG2 VAL A   6      16.050   3.942  20.245  1.00  6.62           H
ATOM     93 2HG2 VAL A   6      16.327   5.295  20.989  1.00  6.62           H
ATOM     94 3HG2 VAL A   6      17.420   4.172  20.971  1.00  6.62           H
ATOM     95  N   ALA A   7      16.925   7.715  17.000  1.00  3.08           N
ATOM     96  CA  ALA A   7      17.471   8.350  15.818  1.00  3.19           C
ATOM     97  C   ALA A   7      18.924   7.915  15.580  1.00  3.19           C
ATOM     98  O   ALA A   7      19.788   7.993  16.471  1.00  3.83           O
ATOM     99  CB  ALA A   7      17.419   9.876  15.980  1.00  3.75           C
ATOM    100  H   ALA A   7      16.716   8.187  17.688  1.00  3.69           H
ATOM    101  HA  ALA A   7      16.931   8.094  15.041  1.00  3.82           H
ATOM    102 1HB  ALA A   7      16.512  10.151  16.132  1.00  5.63           H
ATOM    103 2HB  ALA A   7      17.751  10.294  15.182  1.00  5.63           H
ATOM    104 3HB  ALA A   7      17.962  10.137  16.728  1.00  5.63           H
ATOM    105  N   ASN A   8      19.190   7.473  14.346  1.00  3.57           N
ATOM    106  CA  ASN A   8      20.514   7.066  13.919  1.00  3.98           C
ATOM    107  C   ASN A   8      21.335   8.220  13.289  1.00  4.88           C
ATOM    108  O   ASN A   8      22.478   7.981  12.937  1.00  7.06           O
ATOM    109  CB  ASN A   8      20.362   5.924  12.883  1.00  4.64           C
ATOM    110  CG  ASN A   8      21.663   5.244  12.569  1.00  5.50           C
ATOM    111  ND2 ASN A   8      21.916   5.118  11.257  1.00  6.05           N
ATOM    112  OD1 ASN A   8      22.337   4.758  13.463  1.00  7.17           O
ATOM    113  H   ASN A   8      18.545   7.428  13.779  1.00  4.28           H
ATOM    114  HA  ASN A   8      21.002   6.721  14.696  1.00  4.77           H
ATOM    115 1HB  ASN A   8      19.737   5.267  13.227  1.00  5.57           H
ATOM    116 2HB  ASN A   8      19.990   6.288  12.065  1.00  5.57           H
ATOM    117 1HD2 ASN A   8      22.597   4.665  10.992  1.00  7.26           H
ATOM    118 2HD2 ASN A   8      21.396   5.489  10.681  1.00  7.26           H
ATOM    119  N   GLN A   9      20.725   9.362  13.183  1.00  5.12           N
ATOM    120  CA  GLN A   9      21.361  10.597  12.728  1.00  5.74           C
ATOM    121  C   GLN A   9      20.415  11.708  13.172  1.00  4.70           C
ATOM    122  O   GLN A   9      19.272  11.459  13.518  1.00  5.22           O
ATOM    123  CB  GLN A   9      21.640  10.575  11.230  1.00  7.21           C
ATOM    124  CG  GLN A   9      20.379  10.406  10.406  1.00  7.89           C
ATOM    125  CD  GLN A   9      20.649  10.109   8.928  1.00  9.12           C
ATOM    126  NE2 GLN A   9      21.503   9.227   8.588  1.00 12.35           N
ATOM    127  OE1 GLN A   9      19.939  10.639   8.113  1.00  8.99           O
ATOM    128  H   GLN A   9      19.892   9.393  13.395  1.00  6.14           H
ATOM    129  HA  GLN A   9      22.212  10.703  13.203  1.00  6.88           H
ATOM    130 1HB  GLN A   9      22.075  11.404  10.976  1.00  8.65           H
ATOM    131 2HB  GLN A   9      22.249   9.847  11.031  1.00  8.65           H
ATOM    132 1HG  GLN A   9      19.855   9.681  10.780  1.00  9.47           H
ATOM    133 2HG  GLN A   9      19.851  11.216  10.471  1.00  9.47           H
ATOM    134 1HE2 GLN A   9      21.580   9.000   7.762  1.00 14.82           H
ATOM    135 2HE2 GLN A   9      22.002   8.859   9.184  1.00 14.82           H
ATOM    136  N   LEU A  10      20.894  12.966  13.129  1.00  4.74           N
ATOM    137  CA  LEU A  10      19.986  14.102  13.340  1.00  4.35           C
ATOM    138  C   LEU A  10      18.900  14.016  12.268  1.00  4.15           C
ATOM    139  O   LEU A  10      19.216  13.909  11.070  1.00  4.79           O
ATOM    140  CB  LEU A  10      20.784  15.416  13.256  1.00  5.37           C
ATOM    141  CG  LEU A  10      20.063  16.761  13.353  1.00  5.49           C
ATOM    142  CD1 LEU A  10      19.276  17.128  12.105  1.00  5.87           C
ATOM    143  CD2 LEU A  10      19.200  16.912  14.582  1.00  5.93           C
ATOM    144  H   LEU A  10      21.729  13.105  12.979  1.00  5.68           H
ATOM    145  HA  LEU A  10      19.575  14.028  14.227  1.00  5.22           H
ATOM    146 1HB  LEU A  10      21.450  15.394  13.960  1.00  6.44           H
ATOM    147 2HB  LEU A  10      21.265  15.407  12.413  1.00  6.44           H
ATOM    148  HG  LEU A  10      20.767  17.437  13.435  1.00  6.59           H
ATOM    149 1HD1 LEU A  10      19.838  17.032  11.333  1.00  8.81           H
ATOM    150 2HD1 LEU A  10      18.977  18.038  12.172  1.00  8.81           H
ATOM    151 3HD1 LEU A  10      18.517  16.547  12.023  1.00  8.81           H
ATOM    152 1HD2 LEU A  10      19.712  16.688  15.362  1.00  8.90           H
ATOM    153 2HD2 LEU A  10      18.444  16.324  14.516  1.00  8.90           H
ATOM    154 3HD2 LEU A  10      18.895  17.820  14.649  1.00  8.90           H
ATOM    155  N   ILE A  11      17.636  14.115  12.710  1.00  3.62           N
ATOM    156  CA  ILE A  11      16.485  14.131  11.812  1.00  3.48           C
ATOM    157  C   ILE A  11      15.918  15.558  11.871  1.00  3.65           C
ATOM    158  O   ILE A  11      15.411  15.964  12.927  1.00  4.01           O
ATOM    159  CB  ILE A  11      15.422  13.114  12.221  1.00  3.68           C
ATOM    160  CG1 ILE A  11      16.040  11.712  12.354  1.00  4.34           C
ATOM    161  CG2 ILE A  11      14.286  13.159  11.204  1.00  4.23           C
ATOM    162  CD1 ILE A  11      15.139  10.701  13.004  1.00  4.69           C
ATOM    163  H   ILE A  11      17.499  14.172  13.557  1.00  4.34           H
ATOM    164  HA  ILE A  11      16.784  13.938  10.899  1.00  4.18           H
ATOM    165  HB  ILE A  11      15.064  13.378  13.094  1.00  4.42           H
ATOM    166 1HG1 ILE A  11      16.280  11.393  11.470  1.00  5.21           H
ATOM    167 2HG1 ILE A  11      16.856  11.781  12.874  1.00  5.21           H
ATOM    168 1HG2 ILE A  11      13.940  14.053  11.150  1.00  6.35           H
ATOM    169 2HG2 ILE A  11      13.587  12.562  11.480  1.00  6.35           H
ATOM    170 3HG2 ILE A  11      14.616  12.890  10.344  1.00  6.35           H
ATOM    171 1HD1 ILE A  11      15.592   9.856  13.055  1.00  7.03           H
ATOM    172 2HD1 ILE A  11      14.338  10.604  12.483  1.00  7.03           H
ATOM    173 3HD1 ILE A  11      14.912  10.996  13.889  1.00  7.03           H
ATOM    174  N   PRO A  12      16.017  16.355  10.803  1.00  3.84           N
ATOM    175  CA  PRO A  12      15.559  17.751  10.883  1.00  4.10           C
ATOM    176  C   PRO A  12      14.070  17.852  11.079  1.00  3.79           C
ATOM    177  O   PRO A  12      13.280  16.988  10.642  1.00  3.98           O
ATOM    178  CB  PRO A  12      15.966  18.340   9.519  1.00  4.79           C
ATOM    179  CG  PRO A  12      17.124  17.471   9.054  1.00  5.29           C
ATOM    180  CD  PRO A  12      16.747  16.085   9.551  1.00  4.59           C
ATOM    181  HA  PRO A  12      16.026  18.219  11.606  1.00  4.92           H
ATOM    182 1HB  PRO A  12      15.229  18.296   8.890  1.00  5.75           H
ATOM    183 2HB  PRO A  12      16.245  19.265   9.612  1.00  5.75           H
ATOM    184 1HG  PRO A  12      17.205  17.485   8.088  1.00  6.35           H
ATOM    185 2HG  PRO A  12      17.961  17.766   9.446  1.00  6.35           H
ATOM    186 1HD  PRO A  12      16.181  15.627   8.910  1.00  5.51           H
ATOM    187 2HD  PRO A  12      17.536  15.547   9.717  1.00  5.51           H
ATOM    188  N   ILE A  13      13.650  18.984  11.642  1.00  4.17           N
ATOM    189  CA  ILE A  13      12.240  19.292  11.744  1.00  4.12           C
ATOM    190  C   ILE A  13      11.588  19.147  10.365  1.00  3.86           C
ATOM    191  O   ILE A  13      12.111  19.613   9.352  1.00  4.33           O
ATOM    192  CB  ILE A  13      12.043  20.700  12.334  1.00  4.55           C
ATOM    193  CG1 ILE A  13      10.577  20.920  12.665  1.00  5.40           C
ATOM    194  CG2 ILE A  13      12.601  21.823  11.456  1.00  5.23           C
ATOM    195  CD1 ILE A  13      10.365  22.125  13.617  1.00  6.95           C
ATOM    196  H   ILE A  13      14.228  19.541  11.950  1.00  5.00           H
ATOM    197  HA  ILE A  13      11.825  18.643  12.351  1.00  4.94           H
ATOM    198  HB  ILE A  13      12.535  20.727  13.181  1.00  5.46           H
ATOM    199 1HG1 ILE A  13      10.085  21.074  11.843  1.00  6.48           H
ATOM    200 2HG1 ILE A  13      10.220  20.119  13.080  1.00  6.48           H
ATOM    201 1HG2 ILE A  13      13.528  21.655  11.273  1.00  7.84           H
ATOM    202 2HG2 ILE A  13      12.512  22.662  11.915  1.00  7.84           H
ATOM    203 3HG2 ILE A  13      12.112  21.856  10.630  1.00  7.84           H
ATOM    204 1HD1 ILE A  13       9.427  22.234  13.792  1.00 10.42           H
ATOM    205 2HD1 ILE A  13      10.709  22.922  13.207  1.00 10.42           H
ATOM    206 3HD1 ILE A  13      10.828  21.966  14.443  1.00 10.42           H
ATOM    207  N   ASN A  14      10.404  18.496  10.341  1.00  3.80           N
ATOM    208  CA  ASN A  14       9.574  18.313   9.152  1.00  4.29           C
ATOM    209  C   ASN A  14      10.131  17.291   8.150  1.00  4.81           C
ATOM    210  O   ASN A  14       9.541  17.098   7.098  1.00  7.77           O
ATOM    211  CB  ASN A  14       9.231  19.624   8.450  1.00  5.06           C
ATOM    212  CG  ASN A  14       8.475  20.549   9.390  1.00  5.56           C
ATOM    213  ND2 ASN A  14       8.800  21.842   9.378  1.00  6.53           N
ATOM    214  OD1 ASN A  14       7.601  20.105  10.137  1.00  6.79           O
ATOM    215  H   ASN A  14      10.117  18.164  11.081  1.00  4.57           H
ATOM    216  HA  ASN A  14       8.722  17.945   9.470  1.00  5.15           H
ATOM    217 1HB  ASN A  14      10.048  20.057   8.155  1.00  6.07           H
ATOM    218 2HB  ASN A  14       8.688  19.441   7.668  1.00  6.07           H
ATOM    219 1HD2 ASN A  14       8.397  22.392   9.901  1.00  7.83           H
ATOM    220 2HD2 ASN A  14       9.414  22.126   8.846  1.00  7.83           H
ATOM    221  N   THR A  15      11.180  16.559   8.511  1.00  4.24           N
ATOM    222  CA  THR A  15      11.685  15.534   7.610  1.00  4.02           C
ATOM    223  C   THR A  15      10.842  14.265   7.683  1.00  3.99           C
ATOM    224  O   THR A  15      10.433  13.818   8.751  1.00  4.63           O
ATOM    225  CB  THR A  15      13.185  15.272   7.929  1.00  5.18           C
ATOM    226  CG2 THR A  15      13.696  13.977   7.339  1.00  5.58           C
ATOM    227  OG1 THR A  15      13.981  16.377   7.318  1.00  6.57           O
ATOM    228  H   THR A  15      11.558  16.691   9.272  1.00  5.08           H
ATOM    229  HA  THR A  15      11.628  15.882   6.695  1.00  4.83           H
ATOM    230  HB  THR A  15      13.319  15.267   8.899  1.00  6.22           H
ATOM    231 1HG2 THR A  15      14.622  13.866   7.566  1.00  8.37           H
ATOM    232 2HG2 THR A  15      13.601  14.001   6.384  1.00  8.37           H
ATOM    233 3HG2 THR A  15      13.189  13.242   7.692  1.00  8.37           H
ATOM    234  N   ALA A  16      10.616  13.670   6.491  1.00  4.10           N
ATOM    235  CA  ALA A  16       9.963  12.374   6.373  1.00  4.28           C
ATOM    236  C   ALA A  16      10.990  11.277   6.732  1.00  4.26           C
ATOM    237  O   ALA A  16      12.108  11.219   6.197  1.00  5.13           O
ATOM    238  CB  ALA A  16       9.458  12.170   4.947  1.00  5.64           C
ATOM    239  H   ALA A  16      10.867  14.072   5.774  1.00  4.93           H
ATOM    240  HA  ALA A  16       9.208  12.331   6.996  1.00  5.14           H
ATOM    241 1HB  ALA A  16       8.824  12.858   4.730  1.00  8.46           H
ATOM    242 2HB  ALA A  16       9.034  11.312   4.877  1.00  8.46           H
ATOM    243 3HB  ALA A  16      10.197  12.213   4.336  1.00  8.46           H
ATOM    244  N   LEU A  17      10.575  10.391   7.625  1.00  4.21           N
ATOM    245  CA  LEU A  17      11.479   9.347   8.096  1.00  4.13           C
ATOM    246  C   LEU A  17      11.820   8.365   6.998  1.00  4.44           C
ATOM    247  O   LEU A  17      10.957   7.911   6.215  1.00  5.15           O
ATOM    248  CB  LEU A  17      10.780   8.601   9.259  1.00  4.22           C
ATOM    249  CG  LEU A  17      10.656   9.459  10.540  1.00  4.12           C
ATOM    250  CD1 LEU A  17       9.653   8.820  11.477  1.00  4.64           C
ATOM    251  CD2 LEU A  17      12.015   9.602  11.232  1.00  4.95           C
ATOM    252  H   LEU A  17       9.771  10.431   7.928  1.00  5.05           H
ATOM    253  HA  LEU A  17      12.304   9.760   8.427  1.00  4.96           H
ATOM    254 1HB  LEU A  17       9.893   8.331   8.973  1.00  5.07           H
ATOM    255 2HB  LEU A  17      11.282   7.797   9.466  1.00  5.07           H
ATOM    256  HG  LEU A  17      10.333  10.351  10.292  1.00  4.94           H
ATOM    257 1HD1 LEU A  17       8.803   8.753  11.037  1.00  6.96           H
ATOM    258 2HD1 LEU A  17       9.564   9.359  12.266  1.00  6.96           H
ATOM    259 3HD1 LEU A  17       9.958   7.943  11.721  1.00  6.96           H
ATOM    260 1HD2 LEU A  17      12.641  10.008  10.627  1.00  7.42           H
ATOM    261 2HD2 LEU A  17      12.336   8.735  11.489  1.00  7.42           H
ATOM    262 3HD2 LEU A  17      11.921  10.153  12.012  1.00  7.42           H
ATOM    263  N   THR A  18      13.114   7.968   6.956  1.00  4.57           N
ATOM    264  CA  THR A  18      13.581   6.907   6.105  1.00  4.76           C
ATOM    265  C   THR A  18      14.273   5.867   7.003  1.00  4.60           C
ATOM    266  O   THR A  18      14.631   6.110   8.149  1.00  4.40           O
ATOM    267  CB  THR A  18      14.556   7.447   5.032  1.00  5.62           C
ATOM    268  CG2 THR A  18      13.937   8.551   4.219  1.00  7.48           C
ATOM    269  OG1 THR A  18      15.710   7.880   5.759  1.00  6.08           O
ATOM    270  H   THR A  18      13.683   8.370   7.461  1.00  5.48           H
ATOM    271  HA  THR A  18      12.813   6.489   5.662  1.00  5.71           H
ATOM    272  HB  THR A  18      14.811   6.714   4.434  1.00  6.75           H
ATOM    273 1HG2 THR A  18      14.572   8.865   3.571  1.00 11.22           H
ATOM    274 2HG2 THR A  18      13.688   9.274   4.800  1.00 11.22           H
ATOM    275 3HG2 THR A  18      13.158   8.219   3.769  1.00 11.22           H
ATOM    276  N   LEU A  19      14.528   4.681   6.410  1.00  5.15           N
ATOM    277  CA  LEU A  19      15.074   3.599   7.202  1.00  4.83           C
ATOM    278  C   LEU A  19      16.437   3.919   7.781  1.00  4.82           C
ATOM    279  O   LEU A  19      16.736   3.482   8.909  1.00  5.18           O
ATOM    280  CB  LEU A  19      15.111   2.303   6.373  1.00  5.60           C
ATOM    281  CG  LEU A  19      13.748   1.663   6.109  1.00  6.04           C
ATOM    282  CD1 LEU A  19      13.891   0.508   5.116  1.00  7.36           C
ATOM    283  CD2 LEU A  19      13.107   1.170   7.418  1.00  7.22           C
ATOM    284  H   LEU A  19      14.367   4.570   5.573  1.00  6.19           H
ATOM    285  HA  LEU A  19      14.464   3.449   7.954  1.00  5.80           H
ATOM    286 1HB  LEU A  19      15.532   2.495   5.520  1.00  6.72           H
ATOM    287 2HB  LEU A  19      15.669   1.658   6.835  1.00  6.72           H
ATOM    288  HG  LEU A  19      13.160   2.340   5.713  1.00  7.25           H
ATOM    289 1HD1 LEU A  19      14.315   0.826   4.315  1.00 11.04           H
ATOM    290 2HD1 LEU A  19      13.023   0.160   4.902  1.00 11.04           H
ATOM    291 3HD1 LEU A  19      14.427  -0.186   5.507  1.00 11.04           H
ATOM    292 1HD2 LEU A  19      13.033   1.903   8.034  1.00 10.83           H
ATOM    293 2HD2 LEU A  19      13.654   0.482   7.803  1.00 10.83           H
ATOM    294 3HD2 LEU A  19      12.233   0.818   7.233  1.00 10.83           H
ATOM    295  N   ILE A  20      17.306   4.658   7.066  1.00  5.11           N
ATOM    296  CA  ILE A  20      18.645   4.933   7.588  1.00  5.24           C
ATOM    297  C   ILE A  20      18.601   5.767   8.844  1.00  4.94           C
ATOM    298  O   ILE A  20      19.565   5.822   9.609  1.00  5.92           O
ATOM    299  CB  ILE A  20      19.529   5.617   6.519  1.00  6.40           C
ATOM    300  CG1 ILE A  20      21.031   5.545   6.877  1.00  9.33           C
ATOM    301  CG2 ILE A  20      19.057   7.034   6.234  1.00  7.06           C
ATOM    302  CD1 ILE A  20      21.947   6.045   5.765  1.00 12.70           C
ATOM    303  H   ILE A  20      17.074   4.970   6.299  1.00  6.13           H
ATOM    304  HA  ILE A  20      19.060   4.074   7.814  1.00  6.28           H
ATOM    305  HB  ILE A  20      19.412   5.109   5.689  1.00  7.68           H
ATOM    306 1HG1 ILE A  20      21.189   6.074   7.675  1.00 11.20           H
ATOM    307 2HG1 ILE A  20      21.261   4.625   7.082  1.00 11.20           H
ATOM    308 1HG2 ILE A  20      18.128   7.020   5.992  1.00 10.59           H
ATOM    309 2HG2 ILE A  20      19.570   7.403   5.512  1.00 10.59           H
ATOM    310 3HG2 ILE A  20      19.175   7.575   7.019  1.00 10.59           H
ATOM    311 1HD1 ILE A  20      22.861   5.984   6.052  1.00 19.04           H
ATOM    312 2HD1 ILE A  20      21.735   6.959   5.563  1.00 19.04           H
ATOM    313 3HD1 ILE A  20      21.821   5.506   4.981  1.00 19.04           H
ATOM    314  N   MET A  21      17.454   6.446   9.077  1.00  4.31           N
ATOM    315  CA  MET A  21      17.340   7.334  10.222  1.00  4.19           C
ATOM    316  C   MET A  21      16.997   6.615  11.525  1.00  3.82           C
ATOM    317  O   MET A  21      17.012   7.274  12.592  1.00  4.33           O
ATOM    318  CB  MET A  21      16.245   8.372   9.973  1.00  4.15           C
ATOM    319  CG  MET A  21      16.578   9.302   8.797  1.00  4.71           C
ATOM    320  SD  MET A  21      15.146  10.341   8.452  1.00  4.71           S
ATOM    321  CE  MET A  21      15.703  11.135   6.943  1.00  5.66           C
ATOM    322  H   MET A  21      16.786   6.351   8.543  1.00  5.17           H
ATOM    323  HA  MET A  21      18.193   7.802  10.340  1.00  5.03           H
ATOM    324 1HB  MET A  21      15.410   7.915   9.790  1.00  4.98           H
ATOM    325 2HB  MET A  21      16.123   8.905  10.774  1.00  4.98           H
ATOM    326 1HG  MET A  21      17.342   9.856   9.020  1.00  5.65           H
ATOM    327 2HG  MET A  21      16.801   8.776   8.014  1.00  5.65           H
ATOM    328 1HE  MET A  21      15.026  11.741   6.632  1.00  8.49           H
ATOM    329 2HE  MET A  21      15.868  10.469   6.272  1.00  8.49           H
ATOM    330 3HE  MET A  21      16.512  11.621   7.117  1.00  8.49           H
ATOM    331  N   MET A  22      16.600   5.345  11.470  1.00  3.71           N
ATOM    332  CA  MET A  22      15.962   4.708  12.621  1.00  3.74           C
ATOM    333  C   MET A  22      16.712   3.443  13.037  1.00  3.71           C
ATOM    334  O   MET A  22      16.592   2.395  12.391  1.00  5.48           O
ATOM    335  CB  MET A  22      14.499   4.348  12.295  1.00  4.14           C
ATOM    336  CG  MET A  22      13.642   5.591  12.114  1.00  4.62           C
ATOM    337  SD  MET A  22      11.904   5.221  11.764  1.00  4.67           S
ATOM    338  CE  MET A  22      11.958   4.790  10.031  1.00  5.25           C
ATOM    339  H   MET A  22      16.719   4.894  10.747  1.00  4.45           H
ATOM    340  HA  MET A  22      15.969   5.338  13.372  1.00  4.49           H
ATOM    341 1HB  MET A  22      14.473   3.819  11.483  1.00  4.97           H
ATOM    342 2HB  MET A  22      14.134   3.809  13.015  1.00  4.97           H
ATOM    343 1HG  MET A  22      13.692   6.127  12.921  1.00  5.55           H
ATOM    344 2HG  MET A  22      14.004   6.118  11.385  1.00  5.55           H
ATOM    345 1HE  MET A  22      11.075   4.567   9.729  1.00  7.87           H
ATOM    346 2HE  MET A  22      12.540   4.036   9.907  1.00  7.87           H
ATOM    347 3HE  MET A  22      12.290   5.537   9.527  1.00  7.87           H
ATOM    348  N   LYS A  23      17.440   3.546  14.134  1.00  4.19           N
ATOM    349  CA  LYS A  23      18.022   2.363  14.758  1.00  4.06           C
ATOM    350  C   LYS A  23      17.077   1.930  15.896  1.00  3.97           C
ATOM    351  O   LYS A  23      16.075   2.577  16.182  1.00  4.49           O
ATOM    352  CB  LYS A  23      19.477   2.607  15.202  1.00  4.30           C
ATOM    353  CG  LYS A  23      19.686   3.721  16.249  1.00  4.87           C
ATOM    354  CD  LYS A  23      21.146   3.883  16.632  1.00  5.86           C
ATOM    355  CE  LYS A  23      21.369   5.052  17.618  1.00  5.97           C
ATOM    356  NZ  LYS A  23      22.806   5.191  17.938  1.00 10.45           N
ATOM    357  H   LYS A  23      17.572   4.320  14.485  1.00  5.02           H
ATOM    358  HA  LYS A  23      18.031   1.646  14.089  1.00  4.87           H
ATOM    359 1HB  LYS A  23      19.828   1.779  15.565  1.00  5.16           H
ATOM    360 2HB  LYS A  23      20.003   2.825  14.417  1.00  5.16           H
ATOM    361 1HG  LYS A  23      19.355   4.560  15.892  1.00  5.84           H
ATOM    362 2HG  LYS A  23      19.170   3.512  17.044  1.00  5.84           H
ATOM    363 1HD  LYS A  23      21.462   3.060  17.038  1.00  7.03           H
ATOM    364 2HD  LYS A  23      21.669   4.039  15.830  1.00  7.03           H
ATOM    365 1HE  LYS A  23      21.043   5.876  17.223  1.00  7.16           H
ATOM    366 2HE  LYS A  23      20.868   4.889  18.433  1.00  7.16           H
ATOM    367 1HZ  LYS A  23      22.919   5.866  18.508  1.00 15.67           H
ATOM    368 2HZ  LYS A  23      23.262   5.353  17.192  1.00 15.67           H
ATOM    369 3HZ  LYS A  23      23.101   4.438  18.309  1.00 15.67           H
ATOM    370  N   ALA A  24      17.408   0.792  16.511  1.00  5.30           N
ATOM    371  CA  ALA A  24      16.581   0.205  17.531  1.00  5.03           C
ATOM    372  C   ALA A  24      17.464  -0.165  18.696  1.00  4.27           C
ATOM    373  O   ALA A  24      18.439  -0.912  18.525  1.00  4.98           O
ATOM    374  CB  ALA A  24      15.876  -1.048  16.999  1.00  6.94           C
ATOM    375  H   ALA A  24      18.139   0.397  16.289  1.00  6.36           H
ATOM    376  HA  ALA A  24      15.911   0.857  17.824  1.00  6.04           H
ATOM    377 1HB  ALA A  24      15.317  -0.809  16.256  1.00 10.41           H
ATOM    378 2HB  ALA A  24      15.336  -1.431  17.695  1.00 10.41           H
ATOM    379 3HB  ALA A  24      16.532  -1.688  16.714  1.00 10.41           H
ATOM    380  N   GLU A  25      17.119   0.317  19.886  1.00  4.46           N
ATOM    381  CA  GLU A  25      17.951   0.073  21.066  1.00  4.05           C
ATOM    382  C   GLU A  25      17.083  -0.029  22.303  1.00  3.92           C
ATOM    383  O   GLU A  25      16.053   0.642  22.379  1.00  4.03           O
ATOM    384  CB  GLU A  25      18.993   1.197  21.334  1.00  5.58           C
ATOM    385  CG  GLU A  25      20.050   1.356  20.259  1.00  6.70           C
ATOM    386  CD AGLU A  25      21.014   2.440  20.770  0.47  7.87           C
ATOM    387  CD BGLU A  25      20.877   2.608  20.405  0.53  8.00           C
ATOM    388  OE1AGLU A  25      22.134   2.188  21.301  0.47  9.47           O
ATOM    389  OE2AGLU A  25      20.526   3.611  20.664  0.47  7.81           O
ATOM    390  OE1BGLU A  25      21.950   2.605  19.769  0.53  8.34           O
ATOM    391  OE2BGLU A  25      20.372   3.528  21.137  0.53  7.48           O
ATOM    392  H   GLU A  25      16.398   0.780  19.963  1.00  5.35           H
ATOM    393  HA  GLU A  25      18.428  -0.775  20.945  1.00  4.86           H
ATOM    394 1HB  GLU A  25      18.520   2.039  21.429  1.00  6.69           H
ATOM    395 2HB  GLU A  25      19.435   1.014  22.178  1.00  6.69           H
ATOM    396 1HG  GLU A  25      20.522   0.520  20.119  1.00  8.04           H
ATOM    397 2HG  GLU A  25      19.645   1.629  19.421  1.00  8.04           H
ATOM    398  N   VAL A  26      17.559  -0.774  23.291  1.00  4.51           N
ATOM    399  CA  VAL A  26      16.931  -0.812  24.603  1.00  4.35           C
ATOM    400  C   VAL A  26      17.394   0.427  25.384  1.00  4.53           C
ATOM    401  O   VAL A  26      18.565   0.603  25.717  1.00  6.63           O
ATOM    402  CB  VAL A  26      17.285  -2.120  25.322  1.00  6.28           C
ATOM    403  CG1 VAL A  26      16.710  -2.090  26.737  1.00  8.38           C
ATOM    404  CG2 VAL A  26      16.793  -3.328  24.541  1.00  7.99           C
ATOM    405  H   VAL A  26      18.262  -1.249  23.152  1.00  5.41           H
ATOM    406  HA  VAL A  26      15.959  -0.768  24.488  1.00  5.22           H
ATOM    407  HB  VAL A  26      18.261  -2.177  25.390  1.00  7.54           H
ATOM    408 1HG1 VAL A  26      17.038  -1.315  27.199  1.00 12.57           H
ATOM    409 2HG1 VAL A  26      16.980  -2.881  27.209  1.00 12.57           H
ATOM    410 3HG1 VAL A  26      15.752  -2.055  26.692  1.00 12.57           H
ATOM    411 1HG2 VAL A  26      17.170  -3.313  23.658  1.00 11.99           H
ATOM    412 2HG2 VAL A  26      15.835  -3.302  24.480  1.00 11.99           H
ATOM    413 3HG2 VAL A  26      17.063  -4.132  24.991  1.00 11.99           H
ATOM    414  N   VAL A  27      16.430   1.306  25.641  1.00  4.09           N
ATOM    415  CA  VAL A  27      16.630   2.593  26.282  1.00  4.04           C
ATOM    416  C   VAL A  27      15.546   2.821  27.325  1.00  3.81           C
ATOM    417  O   VAL A  27      14.515   2.145  27.331  1.00  4.70           O
ATOM    418  CB  VAL A  27      16.645   3.734  25.238  1.00  4.32           C
ATOM    419  CG1 VAL A  27      17.867   3.681  24.325  1.00  5.54           C
ATOM    420  CG2 VAL A  27      15.361   3.732  24.400  1.00  4.82           C
ATOM    421  H   VAL A  27      15.628   1.096  25.410  1.00  4.91           H
ATOM    422  HA  VAL A  27      17.497   2.580  26.737  1.00  4.85           H
ATOM    423  HB  VAL A  27      16.678   4.582  25.728  1.00  5.19           H
ATOM    424 1HG1 VAL A  27      18.665   3.683  24.858  1.00  8.31           H
ATOM    425 2HG1 VAL A  27      17.867   4.446  23.745  1.00  8.31           H
ATOM    426 3HG1 VAL A  27      17.837   2.880  23.797  1.00  8.31           H
ATOM    427 1HG2 VAL A  27      14.599   3.775  24.981  1.00  7.23           H
ATOM    428 2HG2 VAL A  27      15.321   2.927  23.878  1.00  7.23           H
ATOM    429 3HG2 VAL A  27      15.360   4.493  23.814  1.00  7.23           H
ATOM    430  N   THR A  28      15.797   3.825  28.171  1.00  3.67           N
ATOM    431  CA  THR A  28      14.793   4.268  29.126  1.00  3.78           C
ATOM    432  C   THR A  28      14.774   5.796  29.120  1.00  3.63           C
ATOM    433  O   THR A  28      15.846   6.424  29.117  1.00  4.10           O
ATOM    434  CB  THR A  28      15.041   3.745  30.540  1.00  4.19           C
ATOM    435  CG2 THR A  28      14.895   2.227  30.627  1.00  5.21           C
ATOM    436  OG1 THR A  28      16.342   4.127  31.000  1.00  4.27           O
ATOM    437  H   THR A  28      16.564   4.214  28.151  1.00  4.40           H
ATOM    438  HA  THR A  28      13.917   3.946  28.826  1.00  4.54           H
ATOM    439  HB  THR A  28      14.377   4.150  31.135  1.00  5.03           H
ATOM    440 1HG2 THR A  28      15.071   1.940  31.526  1.00  7.81           H
ATOM    441 2HG2 THR A  28      15.520   1.811  30.030  1.00  7.81           H
ATOM    442 3HG2 THR A  28      14.001   1.978  30.381  1.00  7.81           H
ATOM    443  N   PRO A  29      13.578   6.399  29.122  1.00  3.53           N
ATOM    444  CA  PRO A  29      12.262   5.767  29.064  1.00  3.65           C
ATOM    445  C   PRO A  29      11.992   5.133  27.695  1.00  3.56           C
ATOM    446  O   PRO A  29      12.719   5.286  26.720  1.00  5.32           O
ATOM    447  CB  PRO A  29      11.293   6.907  29.372  1.00  4.74           C
ATOM    448  CG  PRO A  29      12.017   8.133  28.814  1.00  4.83           C
ATOM    449  CD  PRO A  29      13.477   7.862  29.201  1.00  4.02           C
ATOM    450  HA  PRO A  29      12.196   5.082  29.762  1.00  4.38           H
ATOM    451 1HB  PRO A  29      10.441   6.772  28.929  1.00  5.69           H
ATOM    452 2HB  PRO A  29      11.145   6.993  30.327  1.00  5.69           H
ATOM    453 1HG  PRO A  29      11.914   8.195  27.852  1.00  5.79           H
ATOM    454 2HG  PRO A  29      11.691   8.950  29.223  1.00  5.79           H
ATOM    455 1HD  PRO A  29      14.089   8.289  28.581  1.00  4.83           H
ATOM    456 2HD  PRO A  29      13.665   8.177  30.099  1.00  4.83           H
ATOM    457  N   MET A  30      10.875   4.415  27.628  1.00  4.82           N
ATOM    458  CA  MET A  30      10.472   3.706  26.429  1.00  3.92           C
ATOM    459  C   MET A  30       9.962   4.670  25.386  1.00  3.81           C
ATOM    460  O   MET A  30       9.205   5.595  25.690  1.00  4.84           O
ATOM    461  CB  MET A  30       9.331   2.734  26.807  1.00  4.57           C
ATOM    462  CG  MET A  30       8.873   1.861  25.654  1.00  4.88           C
ATOM    463  SD  MET A  30      10.130   0.613  25.308  1.00  5.54           S
ATOM    464  CE AMET A  30       9.590   0.158  23.659  0.80  5.92           C
ATOM    465  CE BMET A  30       9.842  -0.500  26.625  0.20 14.35           C
ATOM    466  H   MET A  30      10.371   4.369  28.323  1.00  5.78           H
ATOM    467  HA  MET A  30      11.232   3.201  26.071  1.00  4.70           H
ATOM    468 1HB  MET A  30       9.632   2.164  27.532  1.00  5.48           H
ATOM    469 2HB  MET A  30       8.575   3.249  27.131  1.00  5.48           H
ATOM    470 1HG  MET A  30       8.035   1.429  25.883  1.00  5.86           H
ATOM    471 2HG  MET A  30       8.727   2.408  24.866  1.00  5.86           H
ATOM    472 1HE AMET A  30      10.170  -0.522  23.309  0.80  8.88           H
ATOM    473 2HE AMET A  30       9.620   0.929  23.088  0.80  8.88           H
ATOM    474 3HE AMET A  30       8.691  -0.177  23.698  0.80  8.88           H
ATOM    475 1HE BMET A  30      10.429  -1.255  26.541  0.20 21.52           H
ATOM    476 2HE BMET A  30       8.930  -0.800  26.597  0.20 21.52           H
ATOM    477 3HE BMET A  30      10.008  -0.057  27.461  0.20 21.52           H
ATOM    478  N   GLY A  31      10.375   4.449  24.142  1.00  3.74           N
ATOM    479  CA  GLY A  31       9.846   5.184  23.024  1.00  4.22           C
ATOM    480  C   GLY A  31       8.887   4.357  22.184  1.00  3.46           C
ATOM    481  O   GLY A  31       8.350   3.328  22.642  1.00  3.89           O
ATOM    482  H   GLY A  31      10.975   3.849  24.001  1.00  4.48           H
ATOM    483 1HA  GLY A  31       9.383   5.970  23.352  1.00  5.06           H
ATOM    484 2HA  GLY A  31      10.581   5.482  22.465  1.00  5.06           H
ATOM    485  N   ILE A  32       8.655   4.794  20.950  1.00  3.51           N
ATOM    486  CA  ILE A  32       7.877   3.976  20.038  1.00  3.38           C
ATOM    487  C   ILE A  32       8.559   2.602  19.944  1.00  3.44           C
ATOM    488  O   ILE A  32       9.782   2.531  19.754  1.00  3.63           O
ATOM    489  CB  ILE A  32       7.807   4.651  18.658  1.00  3.57           C
ATOM    490  CG1 ILE A  32       7.052   5.977  18.750  1.00  4.18           C
ATOM    491  CG2 ILE A  32       7.139   3.697  17.669  1.00  4.59           C
ATOM    492  CD1 ILE A  32       7.076   6.794  17.464  1.00  4.77           C
ATOM    493  H   ILE A  32       8.963   5.555  20.694  1.00  4.21           H
ATOM    494  HA  ILE A  32       6.970   3.865  20.393  1.00  4.06           H
ATOM    495  HB  ILE A  32       8.720   4.831  18.351  1.00  4.29           H
ATOM    496 1HG1 ILE A  32       6.129   5.795  18.987  1.00  5.02           H
ATOM    497 2HG1 ILE A  32       7.440   6.507  19.464  1.00  5.02           H
ATOM    498 1HG2 ILE A  32       7.619   2.866  17.652  1.00  6.89           H
ATOM    499 2HG2 ILE A  32       7.146   4.089  16.792  1.00  6.89           H
ATOM    500 3HG2 ILE A  32       6.232   3.537  17.941  1.00  6.89           H
ATOM    501 1HD1 ILE A  32       6.608   7.621  17.602  1.00  7.16           H
ATOM    502 2HD1 ILE A  32       6.649   6.298  16.762  1.00  7.16           H
ATOM    503 3HD1 ILE A  32       7.985   6.978  17.219  1.00  7.16           H
ATOM    504  N   PRO A  33       7.817   1.492  20.034  1.00  3.75           N
ATOM    505  CA  PRO A  33       8.459   0.197  19.927  1.00  4.43           C
ATOM    506  C   PRO A  33       9.162   0.012  18.587  1.00  3.94           C
ATOM    507  O   PRO A  33       8.668   0.406  17.535  1.00  4.50           O
ATOM    508  CB  PRO A  33       7.289  -0.810  20.093  1.00  6.13           C
ATOM    509  CG  PRO A  33       6.309  -0.027  20.992  1.00  6.43           C
ATOM    510  CD  PRO A  33       6.394   1.383  20.414  1.00  4.84           C
ATOM    511  HA  PRO A  33       9.102   0.084  20.659  1.00  5.32           H
ATOM    512 1HB  PRO A  33       6.887  -1.028  19.238  1.00  7.35           H
ATOM    513 2HB  PRO A  33       7.585  -1.628  20.524  1.00  7.35           H
ATOM    514 1HG  PRO A  33       5.409  -0.382  20.924  1.00  7.72           H
ATOM    515 2HG  PRO A  33       6.590  -0.045  21.920  1.00  7.72           H
ATOM    516 1HD  PRO A  33       5.815   1.481  19.642  1.00  5.80           H
ATOM    517 2HD  PRO A  33       6.155   2.049  21.077  1.00  5.80           H
ATOM    518  N   ALA A  34      10.310  -0.693  18.648  1.00  4.36           N
ATOM    519  CA  ALA A  34      11.123  -0.882  17.448  1.00  4.68           C
ATOM    520  C   ALA A  34      10.374  -1.543  16.299  1.00  4.72           C
ATOM    521  O   ALA A  34      10.729  -1.285  15.141  1.00  5.19           O
ATOM    522  CB  ALA A  34      12.370  -1.700  17.814  1.00  7.22           C
ATOM    523  H   ALA A  34      10.564  -1.034  19.395  1.00  5.24           H
ATOM    524  HA  ALA A  34      11.421   0.001  17.145  1.00  5.62           H
ATOM    525 1HB  ALA A  34      12.830  -1.273  18.540  1.00 10.83           H
ATOM    526 2HB  ALA A  34      12.952  -1.752  17.052  1.00 10.83           H
ATOM    527 3HB  ALA A  34      12.106  -2.584  18.077  1.00 10.83           H
ATOM    528  N   GLU A  35       9.403  -2.411  16.592  1.00  5.17           N
ATOM    529  CA  GLU A  35       8.701  -3.080  15.517  1.00  7.21           C
ATOM    530  C   GLU A  35       8.001  -2.084  14.590  1.00  5.65           C
ATOM    531  O   GLU A  35       7.635  -2.464  13.477  1.00  6.82           O
ATOM    532  CB  GLU A  35       7.635  -4.035  16.074  1.00 11.74           C
ATOM    533  CG  GLU A  35       7.945  -5.090  17.110  1.00 15.12           C
ATOM    534  CD  GLU A  35       8.499  -4.895  18.476  1.00 19.09           C
ATOM    535  OE1 GLU A  35       8.709  -5.928  19.187  1.00 28.05           O
ATOM    536  OE2 GLU A  35       8.801  -3.815  19.004  1.00 10.36           O
ATOM    537  H   GLU A  35       9.197  -2.571  17.411  1.00  6.20           H
ATOM    538  HA  GLU A  35       9.346  -3.599  14.992  1.00  8.65           H
ATOM    539 1HB  GLU A  35       6.931  -3.480  16.444  1.00 14.08           H
ATOM    540 2HB  GLU A  35       7.252  -4.498  15.313  1.00 14.08           H
ATOM    541 1HG  GLU A  35       7.115  -5.575  17.238  1.00 18.15           H
ATOM    542 2HG  GLU A  35       8.552  -5.708  16.674  1.00 18.15           H
ATOM    543  N   GLU A  36       7.748  -0.839  15.046  1.00  4.97           N
ATOM    544  CA  GLU A  36       7.061   0.125  14.219  1.00  4.88           C
ATOM    545  C   GLU A  36       7.944   0.762  13.147  1.00  4.42           C
ATOM    546  O   GLU A  36       7.406   1.471  12.310  1.00  5.18           O
ATOM    547  CB  GLU A  36       6.453   1.211  15.102  1.00  5.74           C
ATOM    548  CG  GLU A  36       5.460   0.739  16.136  1.00  7.50           C
ATOM    549  CD  GLU A  36       4.243   0.028  15.620  1.00 17.12           C
ATOM    550  OE1 GLU A  36       3.749   0.177  14.508  1.00 17.08           O
ATOM    551  OE2 GLU A  36       3.684  -0.764  16.434  1.00 27.44           O
ATOM    552  H   GLU A  36       8.000  -0.617  15.838  1.00  5.97           H
ATOM    553  HA  GLU A  36       6.326  -0.339  13.766  1.00  5.86           H
ATOM    554 1HB  GLU A  36       7.173   1.672  15.559  1.00  6.89           H
ATOM    555 2HB  GLU A  36       6.012   1.859  14.529  1.00  6.89           H
ATOM    556 1HG  GLU A  36       5.921   0.144  16.748  1.00  9.00           H
ATOM    557 2HG  GLU A  36       5.166   1.509  16.647  1.00  9.00           H
ATOM    558  N   ILE A  37       9.264   0.530  13.183  1.00  4.29           N
ATOM    559  CA  ILE A  37      10.147   1.195  12.231  1.00  4.11           C
ATOM    560  C   ILE A  37       9.635   1.150  10.779  1.00  4.19           C
ATOM    561  O   ILE A  37       9.577   2.199  10.125  1.00  4.59           O
ATOM    562  CB  ILE A  37      11.591   0.691  12.377  1.00  4.07           C
ATOM    563  CG1 ILE A  37      12.161   1.292  13.662  1.00  4.32           C
ATOM    564  CG2 ILE A  37      12.464   1.030  11.166  1.00  4.56           C
ATOM    565  CD1 ILE A  37      13.522   0.739  14.097  1.00  5.31           C
ATOM    566  H   ILE A  37       9.590  -0.011  13.767  1.00  5.15           H
ATOM    567  HA  ILE A  37      10.161   2.141  12.486  1.00  4.94           H
ATOM    568  HB  ILE A  37      11.568  -0.284  12.477  1.00  4.88           H
ATOM    569 1HG1 ILE A  37      12.244   2.251  13.541  1.00  5.18           H
ATOM    570 2HG1 ILE A  37      11.525   1.142  14.379  1.00  5.18           H
ATOM    571 1HG2 ILE A  37      12.073   0.654  10.374  1.00  6.84           H
ATOM    572 2HG2 ILE A  37      13.343   0.666  11.294  1.00  6.84           H
ATOM    573 3HG2 ILE A  37      12.523   1.984  11.072  1.00  6.84           H
ATOM    574 1HD1 ILE A  37      13.794   1.164  14.913  1.00  7.97           H
ATOM    575 2HD1 ILE A  37      14.172   0.914  13.412  1.00  7.97           H
ATOM    576 3HD1 ILE A  37      13.453  -0.208  14.238  1.00  7.97           H
ATOM    577  N   PRO A  38       9.287  -0.014  10.202  1.00  4.35           N
ATOM    578  CA  PRO A  38       8.922   0.009   8.780  1.00  4.53           C
ATOM    579  C   PRO A  38       7.643   0.804   8.530  1.00  5.01           C
ATOM    580  O   PRO A  38       7.455   1.331   7.428  1.00  6.67           O
ATOM    581  CB  PRO A  38       8.764  -1.474   8.435  1.00  5.39           C
ATOM    582  CG  PRO A  38       8.547  -2.182   9.750  1.00  5.16           C
ATOM    583  CD  PRO A  38       9.386  -1.386  10.742  1.00  4.74           C
ATOM    584  HA  PRO A  38       9.656   0.393   8.257  1.00  5.44           H
ATOM    585 1HB  PRO A  38       8.004  -1.607   7.847  1.00  6.46           H
ATOM    586 2HB  PRO A  38       9.561  -1.808   7.995  1.00  6.46           H
ATOM    587 1HG  PRO A  38       7.610  -2.170  10.000  1.00  6.20           H
ATOM    588 2HG  PRO A  38       8.848  -3.103   9.701  1.00  6.20           H
ATOM    589 1HD  PRO A  38       9.019  -1.440  11.638  1.00  5.69           H
ATOM    590 2HD  PRO A  38      10.305  -1.695  10.755  1.00  5.69           H
ATOM    591  N   LYS A  39       6.750   0.884   9.530  1.00  5.12           N
ATOM    592  CA  LYS A  39       5.500   1.621   9.421  1.00  6.11           C
ATOM    593  C   LYS A  39       5.709   3.131   9.557  1.00  5.94           C
ATOM    594  O   LYS A  39       4.883   3.955   9.116  1.00  8.04           O
ATOM    595  CB  LYS A  39       4.520   1.121  10.474  1.00  6.96           C
ATOM    596  CG  LYS A  39       4.087  -0.298  10.173  1.00  9.24           C
ATOM    597  CD  LYS A  39       3.391  -0.949  11.336  1.00  9.12           C
ATOM    598  CE  LYS A  39       2.115  -0.226  11.730  1.00 11.36           C
ATOM    599  NZ  LYS A  39       1.645  -0.872  13.004  1.00 12.48           N
ATOM    600  H   LYS A  39       6.925   0.480  10.268  1.00  6.15           H
ATOM    601  HA  LYS A  39       5.116   1.444   8.537  1.00  7.34           H
ATOM    602 1HB  LYS A  39       4.939   1.153  11.348  1.00  8.35           H
ATOM    603 2HB  LYS A  39       3.741   1.700  10.493  1.00  8.35           H
ATOM    604 1HG  LYS A  39       3.489  -0.292   9.409  1.00 11.09           H
ATOM    605 2HG  LYS A  39       4.867  -0.824   9.936  1.00 11.09           H
ATOM    606 1HD  LYS A  39       3.177  -1.866  11.105  1.00 10.94           H
ATOM    607 2HD  LYS A  39       3.993  -0.967  12.096  1.00 10.94           H
ATOM    608 1HE  LYS A  39       2.289   0.718  11.872  1.00 13.63           H
ATOM    609 2HE  LYS A  39       1.444  -0.317  11.036  1.00 13.63           H
ATOM    610 1HZ  LYS A  39       0.887  -0.489  13.270  1.00 18.73           H
ATOM    611 2HZ  LYS A  39       2.266  -0.771  13.635  1.00 18.73           H
ATOM    612 3HZ  LYS A  39       1.506  -1.740  12.863  1.00 18.73           H
ATOM    613  N   LEU A  40       6.809   3.536  10.231  1.00  4.64           N
ATOM    614  CA  LEU A  40       7.125   4.951  10.403  1.00  4.47           C
ATOM    615  C   LEU A  40       7.674   5.573   9.132  1.00  4.65           C
ATOM    616  O   LEU A  40       7.658   6.814   9.000  1.00  5.12           O
ATOM    617  CB  LEU A  40       8.150   5.111  11.528  1.00  4.20           C
ATOM    618  CG  LEU A  40       7.553   5.011  12.936  1.00  4.64           C
ATOM    619  CD1 LEU A  40       8.652   4.742  13.930  1.00  5.10           C
ATOM    620  CD2 LEU A  40       6.808   6.307  13.302  1.00  7.30           C
ATOM    621  H   LEU A  40       7.336   2.945  10.567  1.00  5.56           H
ATOM    622  HA  LEU A  40       6.306   5.427  10.655  1.00  5.37           H
ATOM    623 1HB  LEU A  40       8.831   4.426  11.429  1.00  5.04           H
ATOM    624 2HB  LEU A  40       8.585   5.973  11.434  1.00  5.04           H
ATOM    625  HG  LEU A  40       6.917   4.265  12.957  1.00  5.57           H
ATOM    626 1HD1 LEU A  40       8.276   4.674  14.811  1.00  7.65           H
ATOM    627 2HD1 LEU A  40       9.286   5.462  13.908  1.00  7.65           H
ATOM    628 3HD1 LEU A  40       9.093   3.920  13.705  1.00  7.65           H
ATOM    629 1HD2 LEU A  40       6.105   6.463  12.667  1.00 10.94           H
ATOM    630 2HD2 LEU A  40       7.423   7.045  13.287  1.00 10.94           H
ATOM    631 3HD2 LEU A  40       6.432   6.223  14.181  1.00 10.94           H
ATOM    632  N   VAL A  41       8.223   4.766   8.221  1.00  5.24           N
ATOM    633  CA  VAL A  41       8.804   5.308   7.005  1.00  5.32           C
ATOM    634  C   VAL A  41       7.757   6.151   6.302  1.00  5.09           C
ATOM    635  O   VAL A  41       6.599   5.739   6.092  1.00  5.98           O
ATOM    636  CB  VAL A  41       9.290   4.166   6.091  1.00  6.61           C
ATOM    637  CG1 VAL A  41       9.760   4.679   4.765  1.00  7.77           C
ATOM    638  CG2 VAL A  41      10.412   3.400   6.768  1.00  7.16           C
ATOM    639  H   VAL A  41       8.233   3.917   8.356  1.00  6.28           H
ATOM    640  HA  VAL A  41       9.567   5.876   7.241  1.00  6.38           H
ATOM    641  HB  VAL A  41       8.542   3.551   5.938  1.00  7.94           H
ATOM    642 1HG1 VAL A  41       9.052   5.169   4.342  1.00 11.66           H
ATOM    643 2HG1 VAL A  41      10.015   3.940   4.209  1.00 11.66           H
ATOM    644 3HG1 VAL A  41      10.516   5.257   4.896  1.00 11.66           H
ATOM    645 1HG2 VAL A  41      10.106   3.067   7.615  1.00 10.74           H
ATOM    646 2HG2 VAL A  41      11.161   3.985   6.906  1.00 10.74           H
ATOM    647 3HG2 VAL A  41      10.678   2.664   6.212  1.00 10.74           H
ATOM    648  N   GLY A  42       8.177   7.362   5.935  1.00  5.26           N
ATOM    649  CA  GLY A  42       7.366   8.307   5.255  1.00  5.53           C
ATOM    650  C   GLY A  42       6.698   9.330   6.130  1.00  5.11           C
ATOM    651  O   GLY A  42       6.261  10.383   5.667  1.00  6.70           O
ATOM    652  H   GLY A  42       8.987   7.584   6.121  1.00  6.31           H
ATOM    653 1HA  GLY A  42       7.915   8.771   4.605  1.00  6.64           H
ATOM    654 2HA  GLY A  42       6.679   7.826   4.766  1.00  6.64           H
ATOM    655  N   MET A  43       6.574   9.021   7.431  1.00  4.72           N
ATOM    656  CA  MET A  43       5.909   9.937   8.361  1.00  4.43           C
ATOM    657  C   MET A  43       6.918  11.035   8.756  1.00  4.18           C
ATOM    658  O   MET A  43       8.107  10.790   8.885  1.00  5.10           O
ATOM    659  CB  MET A  43       5.428   9.181   9.607  1.00  4.85           C
ATOM    660  CG  MET A  43       4.472   8.051   9.199  1.00  5.43           C
ATOM    661  SD  MET A  43       3.667   7.264  10.581  1.00  6.39           S
ATOM    662  CE AMET A  43       2.461   8.509  10.988  0.76  5.91           C
ATOM    663  CE BMET A  43       2.691   6.195   9.703  0.24  6.31           C
ATOM    664  H   MET A  43       6.889   8.276   7.722  1.00  5.66           H
ATOM    665  HA  MET A  43       5.140  10.349   7.915  1.00  5.31           H
ATOM    666 1HB  MET A  43       6.190   8.810  10.078  1.00  5.82           H
ATOM    667 2HB  MET A  43       4.972   9.794  10.204  1.00  5.82           H
ATOM    668 1HG  MET A  43       3.795   8.412   8.606  1.00  6.51           H
ATOM    669 2HG  MET A  43       4.971   7.382   8.705  1.00  6.51           H
ATOM    670 1HE AMET A  43       1.934   8.212  11.734  0.76  8.86           H
ATOM    671 2HE AMET A  43       1.888   8.659  10.232  0.76  8.86           H
ATOM    672 3HE AMET A  43       2.909   9.326  11.218  0.76  8.86           H
ATOM    673 1HE BMET A  43       2.165   5.669  10.310  0.24  9.47           H
ATOM    674 2HE BMET A  43       3.246   5.616   9.176  0.24  9.47           H
ATOM    675 3HE BMET A  43       2.109   6.694   9.125  0.24  9.47           H
ATOM    676  N   GLN A  44       6.400  12.241   8.949  1.00  4.57           N
ATOM    677  CA  GLN A  44       7.277  13.366   9.292  1.00  4.31           C
ATOM    678  C   GLN A  44       7.402  13.546  10.794  1.00  3.92           C
ATOM    679  O   GLN A  44       6.451  13.313  11.557  1.00  5.23           O
ATOM    680  CB  GLN A  44       6.693  14.678   8.729  1.00  5.57           C
ATOM    681  CG  GLN A  44       6.793  14.763   7.226  1.00  7.58           C
ATOM    682  CD  GLN A  44       6.235  16.069   6.683  1.00 11.44           C
ATOM    683  NE2 GLN A  44       5.943  16.067   5.407  1.00 20.33           N
ATOM    684  OE1 GLN A  44       6.145  17.054   7.423  1.00 14.04           O
ATOM    685  H   GLN A  44       5.552  12.362   8.874  1.00  5.48           H
ATOM    686  HA  GLN A  44       8.165  13.215   8.907  1.00  5.17           H
ATOM    687 1HB  GLN A  44       5.761  14.746   8.989  1.00  6.68           H
ATOM    688 2HB  GLN A  44       7.167  15.428   9.121  1.00  6.68           H
ATOM    689 1HG  GLN A  44       7.723  14.681   6.963  1.00  9.10           H
ATOM    690 2HG  GLN A  44       6.307  14.021   6.832  1.00  9.10           H
ATOM    691 1HE2 GLN A  44       5.667  16.788   5.028  1.00 24.40           H
ATOM    692 2HE2 GLN A  44       6.028  15.345   4.947  1.00 24.40           H
ATOM    693  N   VAL A  45       8.588  14.012  11.212  1.00  3.85           N
ATOM    694  CA  VAL A  45       8.751  14.469  12.574  1.00  3.79           C
ATOM    695  C   VAL A  45       8.348  15.954  12.671  1.00  3.66           C
ATOM    696  O   VAL A  45       8.517  16.746  11.743  1.00  4.40           O
ATOM    697  CB  VAL A  45      10.200  14.250  13.085  1.00  3.99           C
ATOM    698  CG1 VAL A  45      10.495  12.758  13.131  1.00  5.41           C
ATOM    699  CG2 VAL A  45      11.243  15.000  12.275  1.00  4.39           C
ATOM    700  H   VAL A  45       9.254  14.039  10.668  1.00  4.62           H
ATOM    701  HA  VAL A  45       8.145  13.950  13.144  1.00  4.55           H
ATOM    702  HB  VAL A  45      10.242  14.588  14.004  1.00  4.79           H
ATOM    703 1HG1 VAL A  45       9.817  12.313  13.646  1.00  8.11           H
ATOM    704 2HG1 VAL A  45      11.352  12.614  13.538  1.00  8.11           H
ATOM    705 3HG1 VAL A  45      10.502  12.405  12.238  1.00  8.11           H
ATOM    706 1HG2 VAL A  45      12.116  14.813  12.627  1.00  6.59           H
ATOM    707 2HG2 VAL A  45      11.072  15.943  12.328  1.00  6.59           H
ATOM    708 3HG2 VAL A  45      11.199  14.717  11.358  1.00  6.59           H
ATOM    709  N   ASN A  46       7.798  16.313  13.858  1.00  3.86           N
ATOM    710  CA  ASN A  46       7.336  17.669  14.086  1.00  4.07           C
ATOM    711  C   ASN A  46       8.352  18.541  14.804  1.00  4.50           C
ATOM    712  O   ASN A  46       8.040  19.714  15.114  1.00  6.54           O
ATOM    713  CB  ASN A  46       5.988  17.713  14.785  1.00  4.67           C
ATOM    714  CG  ASN A  46       6.045  17.121  16.169  1.00  5.07           C
ATOM    715  ND2 ASN A  46       4.886  16.595  16.564  1.00  8.27           N
ATOM    716  OD1 ASN A  46       7.078  17.044  16.814  1.00  5.69           O
ATOM    717  H   ASN A  46       7.722  15.729  14.485  1.00  4.64           H
ATOM    718  HA  ASN A  46       7.202  18.069  13.201  1.00  4.88           H
ATOM    719 1HB  ASN A  46       5.691  18.635  14.846  1.00  5.60           H
ATOM    720 2HB  ASN A  46       5.338  17.225  14.256  1.00  5.60           H
ATOM    721 1HD2 ASN A  46       4.838  16.173  17.312  1.00  9.92           H
ATOM    722 2HD2 ASN A  46       4.186  16.677  16.071  1.00  9.92           H
ATOM    723  N   ARG A  47       9.540  18.040  15.005  1.00  4.51           N
ATOM    724  CA  ARG A  47      10.611  18.737  15.672  1.00  4.25           C
ATOM    725  C   ARG A  47      11.900  18.043  15.253  1.00  4.24           C
ATOM    726  O   ARG A  47      11.857  16.883  14.831  1.00  5.11           O
ATOM    727  CB  ARG A  47      10.458  18.659  17.180  1.00  5.52           C
ATOM    728  CG  ARG A  47      10.623  17.215  17.673  1.00  6.57           C
ATOM    729  CD  ARG A  47      10.250  17.131  19.131  1.00  7.90           C
ATOM    730  NE  ARG A  47       8.814  17.032  19.302  1.00  8.04           N
ATOM    731  CZ  ARG A  47       8.261  16.800  20.512  1.00  7.63           C
ATOM    732  NH1 ARG A  47       6.962  16.674  20.651  1.00 10.45           N
ATOM    733  NH2 ARG A  47       9.078  16.710  21.546  1.00  9.99           N
ATOM    734  H   ARG A  47       9.694  17.243  14.721  1.00  5.41           H
ATOM    735  HA  ARG A  47      10.628  19.674  15.386  1.00  5.11           H
ATOM    736 1HB  ARG A  47      11.126  19.223  17.602  1.00  6.62           H
ATOM    737 2HB  ARG A  47       9.582  18.990  17.434  1.00  6.62           H
ATOM    738 1HG  ARG A  47      10.053  16.625  17.154  1.00  7.88           H
ATOM    739 2HG  ARG A  47      11.543  16.931  17.553  1.00  7.88           H
ATOM    740 1HD  ARG A  47      10.676  16.354  19.527  1.00  9.48           H
ATOM    741 2HD  ARG A  47      10.576  17.919  19.592  1.00  9.48           H
ATOM    742  HE  ARG A  47       8.302  17.124  18.617  1.00  9.65           H
ATOM    743 1HH1 ARG A  47       6.625  16.529  21.429  1.00 12.55           H
ATOM    744 2HH1 ARG A  47       6.448  16.737  19.964  1.00 12.55           H
ATOM    745 1HH2 ARG A  47       8.762  16.566  22.332  1.00 11.98           H
ATOM    746 2HH2 ARG A  47       9.926  16.796  21.432  1.00 11.98           H
ATOM    747  N   ALA A  48      13.024  18.735  15.410  1.00  4.00           N
ATOM    748  CA  ALA A  48      14.282  18.051  15.157  1.00  4.12           C
ATOM    749  C   ALA A  48      14.506  16.957  16.206  1.00  4.04           C
ATOM    750  O   ALA A  48      14.209  17.134  17.386  1.00  5.24           O
ATOM    751  CB  ALA A  48      15.421  19.050  15.223  1.00  5.35           C
ATOM    752  H   ALA A  48      13.007  19.560  15.654  1.00  4.80           H
ATOM    753  HA  ALA A  48      14.257  17.645  14.266  1.00  4.95           H
ATOM    754 1HB  ALA A  48      15.280  19.740  14.570  1.00  8.03           H
ATOM    755 2HB  ALA A  48      16.251  18.602  15.041  1.00  8.03           H
ATOM    756 3HB  ALA A  48      15.454  19.441  16.099  1.00  8.03           H
ATOM    757  N   VAL A  49      15.069  15.856  15.751  1.00  3.79           N
ATOM    758  CA  VAL A  49      15.349  14.704  16.604  1.00  3.77           C
ATOM    759  C   VAL A  49      16.849  14.433  16.531  1.00  3.62           C
ATOM    760  O   VAL A  49      17.351  13.852  15.566  1.00  4.17           O
ATOM    761  CB  VAL A  49      14.514  13.466  16.187  1.00  4.04           C
ATOM    762  CG1 VAL A  49      14.777  12.345  17.166  1.00  4.39           C
ATOM    763  CG2 VAL A  49      13.028  13.824  16.097  1.00  5.33           C
ATOM    764  H   VAL A  49      15.281  15.815  14.918  1.00  4.55           H
ATOM    765  HA  VAL A  49      15.120  14.937  17.527  1.00  4.53           H
ATOM    766  HB  VAL A  49      14.815  13.176  15.301  1.00  4.84           H
ATOM    767 1HG1 VAL A  49      15.718  12.157  17.193  1.00  6.58           H
ATOM    768 2HG1 VAL A  49      14.302  11.559  16.887  1.00  6.58           H
ATOM    769 3HG1 VAL A  49      14.478  12.606  18.040  1.00  6.58           H
ATOM    770 1HG2 VAL A  49      12.906  14.529  15.457  1.00  7.99           H
ATOM    771 2HG2 VAL A  49      12.716  14.115  16.957  1.00  7.99           H
ATOM    772 3HG2 VAL A  49      12.529  13.051  15.820  1.00  7.99           H
ATOM    773  N   PRO A  50      17.619  14.887  17.540  1.00  3.54           N
ATOM    774  CA  PRO A  50      19.074  14.685  17.505  1.00  3.79           C
ATOM    775  C   PRO A  50      19.449  13.196  17.464  1.00  3.53           C
ATOM    776  O   PRO A  50      18.743  12.335  17.993  1.00  3.60           O
ATOM    777  CB  PRO A  50      19.556  15.349  18.796  1.00  4.13           C
ATOM    778  CG  PRO A  50      18.509  16.430  19.043  1.00  4.57           C
ATOM    779  CD  PRO A  50      17.212  15.767  18.649  1.00  3.98           C
ATOM    780  HA  PRO A  50      19.457  15.147  16.730  1.00  4.55           H
ATOM    781 1HB  PRO A  50      19.581  14.712  19.528  1.00  4.96           H
ATOM    782 2HB  PRO A  50      20.438  15.736  18.682  1.00  4.96           H
ATOM    783 1HG  PRO A  50      18.496  16.694  19.977  1.00  5.48           H
ATOM    784 2HG  PRO A  50      18.681  17.212  18.496  1.00  5.48           H
ATOM    785 1HD  PRO A  50      16.841  15.255  19.385  1.00  4.78           H
ATOM    786 2HD  PRO A  50      16.558  16.421  18.356  1.00  4.78           H
ATOM    787  N   LEU A  51      20.631  12.928  16.906  1.00  3.90           N
ATOM    788  CA  LEU A  51      21.217  11.584  16.972  1.00  3.91           C
ATOM    789  C   LEU A  51      21.127  11.056  18.415  1.00  3.62           C
ATOM    790  O   LEU A  51      21.491  11.730  19.379  1.00  4.03           O
ATOM    791  CB  LEU A  51      22.686  11.695  16.534  1.00  4.64           C
ATOM    792  CG  LEU A  51      23.539  10.444  16.772  1.00  5.91           C
ATOM    793  CD1 LEU A  51      23.107   9.235  15.961  1.00  7.70           C
ATOM    794  CD2 LEU A  51      25.013  10.787  16.501  1.00  6.33           C
ATOM    795  H   LEU A  51      21.058  13.555  16.501  1.00  4.68           H
ATOM    796  HA  LEU A  51      20.735  10.981  16.367  1.00  4.69           H
ATOM    797 1HB  LEU A  51      22.709  11.907  15.588  1.00  5.57           H
ATOM    798 2HB  LEU A  51      23.092  12.438  17.008  1.00  5.57           H
ATOM    799  HG  LEU A  51      23.460  10.207  17.720  1.00  7.09           H
ATOM    800 1HD1 LEU A  51      22.189   9.032  16.153  1.00 11.55           H
ATOM    801 2HD1 LEU A  51      23.656   8.482  16.192  1.00 11.55           H
ATOM    802 3HD1 LEU A  51      23.205   9.426  15.025  1.00 11.55           H
ATOM    803 1HD2 LEU A  51      25.268  11.544  17.034  1.00  9.49           H
ATOM    804 2HD2 LEU A  51      25.127  10.997  15.571  1.00  9.49           H
ATOM    805 3HD2 LEU A  51      25.564  10.035  16.729  1.00  9.49           H
ATOM    806  N   GLY A  52      20.681   9.795  18.529  1.00  3.47           N
ATOM    807  CA  GLY A  52      20.629   9.136  19.813  1.00  3.45           C
ATOM    808  C   GLY A  52      19.380   9.408  20.629  1.00  3.49           C
ATOM    809  O   GLY A  52      19.225   8.830  21.719  1.00  4.50           O
ATOM    810  H   GLY A  52      20.421   9.372  17.827  1.00  4.16           H
ATOM    811 1HA  GLY A  52      20.702   8.179  19.670  1.00  4.15           H
ATOM    812 2HA  GLY A  52      21.401   9.413  20.331  1.00  4.15           H
ATOM    813  N   THR A  53      18.497  10.260  20.127  1.00  3.34           N
ATOM    814  CA  THR A  53      17.265  10.566  20.823  1.00  3.17           C
ATOM    815  C   THR A  53      16.246   9.456  20.567  1.00  2.97           C
ATOM    816  O   THR A  53      16.071   9.005  19.440  1.00  3.89           O
ATOM    817  CB  THR A  53      16.684  11.885  20.289  1.00  3.93           C
ATOM    818  CG2 THR A  53      15.438  12.334  21.040  1.00  4.43           C
ATOM    819  OG1 THR A  53      17.679  12.906  20.436  1.00  5.21           O
ATOM    820  H   THR A  53      18.660  10.638  19.372  1.00  4.01           H
ATOM    821  HA  THR A  53      17.437  10.644  21.785  1.00  3.80           H
ATOM    822  HB  THR A  53      16.468  11.781  19.339  1.00  4.71           H
ATOM    823  HG1 THR A  53      17.557  13.324  21.131  1.00  7.81           H
ATOM    824 1HG2 THR A  53      15.128  13.166  20.675  1.00  6.64           H
ATOM    825 2HG2 THR A  53      15.649  12.451  21.969  1.00  6.64           H
ATOM    826 3HG2 THR A  53      14.753  11.669  20.948  1.00  6.64           H
ATOM    827  N   THR A  54      15.542   9.072  21.636  1.00  3.19           N
ATOM    828  CA  THR A  54      14.457   8.107  21.492  1.00  3.17           C
ATOM    829  C   THR A  54      13.254   8.787  20.855  1.00  3.52           C
ATOM    830  O   THR A  54      12.811   9.851  21.296  1.00  4.90           O
ATOM    831  CB  THR A  54      14.095   7.559  22.869  1.00  3.68           C
ATOM    832  CG2 THR A  54      12.970   6.559  22.779  1.00  4.68           C
ATOM    833  OG1 THR A  54      15.268   6.948  23.398  1.00  4.07           O
ATOM    834  H   THR A  54      15.730   9.393  22.411  1.00  3.83           H
ATOM    835  HA  THR A  54      14.753   7.370  20.918  1.00  3.80           H
ATOM    836  HB  THR A  54      13.824   8.299  23.452  1.00  4.41           H
ATOM    837 1HG2 THR A  54      12.760   6.234  23.658  1.00  7.03           H
ATOM    838 2HG2 THR A  54      13.239   5.824  22.222  1.00  7.03           H
ATOM    839 3HG2 THR A  54      12.195   6.981  22.400  1.00  7.03           H
ATOM    840  N   LEU A  55      12.728   8.159  19.790  1.00  3.26           N
ATOM    841  CA  LEU A  55      11.585   8.713  19.091  1.00  3.31           C
ATOM    842  C   LEU A  55      10.306   8.353  19.854  1.00  3.35           C
ATOM    843  O   LEU A  55      10.035   7.182  20.099  1.00  4.36           O
ATOM    844  CB  LEU A  55      11.550   8.160  17.665  1.00  3.82           C
ATOM    845  CG  LEU A  55      10.566   8.858  16.750  1.00  4.18           C
ATOM    846  CD1 LEU A  55      10.988  10.278  16.394  1.00  5.22           C
ATOM    847  CD2 LEU A  55      10.365   8.031  15.470  1.00  5.15           C
ATOM    848  H   LEU A  55      13.073   7.420  19.519  1.00  3.91           H
ATOM    849  HA  LEU A  55      11.673   9.688  19.055  1.00  3.97           H
ATOM    850 1HB  LEU A  55      12.438   8.234  17.281  1.00  4.58           H
ATOM    851 2HB  LEU A  55      11.324   7.217  17.702  1.00  4.58           H
ATOM    852  HG  LEU A  55       9.705   8.907  17.215  1.00  5.01           H
ATOM    853 1HD1 LEU A  55      10.332  10.670  15.812  1.00  7.83           H
ATOM    854 2HD1 LEU A  55      11.838  10.257  15.950  1.00  7.83           H
ATOM    855 3HD1 LEU A  55      11.058  10.802  17.196  1.00  7.83           H
ATOM    856 1HD2 LEU A  55       9.737   8.476  14.897  1.00  7.72           H
ATOM    857 2HD2 LEU A  55      10.029   7.162  15.700  1.00  7.72           H
ATOM    858 3HD2 LEU A  55      11.205   7.939  15.014  1.00  7.72           H
ATOM    859  N   MET A  56       9.537   9.385  20.198  1.00  3.50           N
ATOM    860  CA  MET A  56       8.329   9.244  20.987  1.00  3.56           C
ATOM    861  C   MET A  56       7.109   9.537  20.107  1.00  3.17           C
ATOM    862  O   MET A  56       7.198  10.273  19.106  1.00  3.44           O
ATOM    863  CB  MET A  56       8.368  10.274  22.139  1.00  4.19           C
ATOM    864  CG AMET A  56       9.474  10.035  23.177  0.69  3.99           C
ATOM    865  CG BMET A  56       9.718  10.268  22.851  0.32  5.15           C
ATOM    866  SD AMET A  56       9.140   8.563  24.167  0.69  4.40           S
ATOM    867  SD BMET A  56       9.913   8.686  23.697  0.32  5.78           S
ATOM    868  CE AMET A  56      10.718   8.477  25.040  0.69  4.78           C
ATOM    869  CE BMET A  56       8.598   8.770  24.909  0.32  8.49           C
ATOM    870  H   MET A  56       9.768  10.172  19.939  1.00  4.19           H
ATOM    871  HA  MET A  56       8.271   8.336  21.351  1.00  4.27           H
ATOM    872 1HB  MET A  56       8.486  11.159  21.759  1.00  5.03           H
ATOM    873 2HB  MET A  56       7.511  10.263  22.593  1.00  5.03           H
ATOM    874 1HG AMET A  56      10.325   9.931  22.723  0.69  4.78           H
ATOM    875 2HG AMET A  56       9.539  10.807  23.761  0.69  4.78           H
ATOM    876 1HG BMET A  56      10.433  10.390  22.207  0.32  6.18           H
ATOM    877 2HG BMET A  56       9.758  10.994  23.493  0.32  6.18           H
ATOM    878 1HE AMET A  56      10.716   7.721  25.633  0.69  7.17           H
ATOM    879 2HE AMET A  56      10.847   9.281  25.549  0.69  7.17           H
ATOM    880 3HE AMET A  56      11.431   8.382  24.405  0.69  7.17           H
ATOM    881 1HE BMET A  56       8.602   7.971  25.441  0.32 12.74           H
ATOM    882 2HE BMET A  56       7.753   8.851  24.459  0.32 12.74           H
ATOM    883 3HE BMET A  56       8.733   9.533  25.475  0.32 12.74           H
ATOM    884  N   PRO A  57       5.921   9.026  20.490  1.00  3.39           N
ATOM    885  CA  PRO A  57       4.724   9.229  19.655  1.00  3.58           C
ATOM    886  C   PRO A  57       4.403  10.681  19.354  1.00  3.40           C
ATOM    887  O   PRO A  57       3.906  11.018  18.282  1.00  4.47           O
ATOM    888  CB  PRO A  57       3.608   8.573  20.495  1.00  4.67           C
ATOM    889  CG  PRO A  57       4.327   7.462  21.258  1.00  5.15           C
ATOM    890  CD  PRO A  57       5.674   8.087  21.607  1.00  4.22           C
ATOM    891  HA  PRO A  57       4.829   8.737  18.813  1.00  4.30           H
ATOM    892 1HB  PRO A  57       3.213   9.214  21.107  1.00  5.60           H
ATOM    893 2HB  PRO A  57       2.913   8.209  19.926  1.00  5.60           H
ATOM    894 1HG  PRO A  57       3.838   7.216  22.059  1.00  6.18           H
ATOM    895 2HG  PRO A  57       4.441   6.675  20.702  1.00  6.18           H
ATOM    896 1HD  PRO A  57       5.631   8.557  22.454  1.00  5.06           H
ATOM    897 2HD  PRO A  57       6.369   7.412  21.654  1.00  5.06           H
ATOM    898  N   ASP A  58       4.659  11.558  20.343  1.00  3.31           N
ATOM    899  CA  ASP A  58       4.336  12.959  20.205  1.00  3.62           C
ATOM    900  C   ASP A  58       5.209  13.682  19.203  1.00  4.29           C
ATOM    901  O   ASP A  58       4.786  14.764  18.751  1.00  6.08           O
ATOM    902  CB  ASP A  58       4.312  13.665  21.579  1.00  3.76           C
ATOM    903  CG  ASP A  58       5.549  13.502  22.425  1.00  4.40           C
ATOM    904  OD1 ASP A  58       6.286  12.520  22.333  1.00  6.42           O
ATOM    905  OD2 ASP A  58       5.721  14.355  23.370  1.00  7.12           O
ATOM    906  H   ASP A  58       5.021  11.278  21.072  1.00  3.97           H
ATOM    907  HA  ASP A  58       3.421  12.999  19.856  1.00  4.34           H
ATOM    908 1HB  ASP A  58       4.167  14.613  21.432  1.00  4.51           H
ATOM    909 2HB  ASP A  58       3.553  13.329  22.081  1.00  4.51           H
ATOM    910  N   MET A  59       6.333  13.082  18.803  1.00  3.16           N
ATOM    911  CA  MET A  59       7.275  13.682  17.862  1.00  3.33           C
ATOM    912  C   MET A  59       6.907  13.424  16.399  1.00  3.49           C
ATOM    913  O   MET A  59       7.566  13.979  15.533  1.00  4.67           O
ATOM    914  CB  MET A  59       8.680  13.120  18.097  1.00  3.75           C
ATOM    915  CG  MET A  59       9.189  13.422  19.513  1.00  4.32           C
ATOM    916  SD  MET A  59      10.818  12.623  19.688  1.00  5.18           S
ATOM    917  CE  MET A  59      11.185  13.050  21.379  1.00  7.00           C
ATOM    918  H   MET A  59       6.511  12.301  19.116  1.00  3.80           H
ATOM    919  HA  MET A  59       7.295  14.650  18.013  1.00  4.00           H
ATOM    920 1HB  MET A  59       8.667  12.160  17.961  1.00  4.50           H
ATOM    921 2HB  MET A  59       9.291  13.505  17.450  1.00  4.50           H
ATOM    922 1HG  MET A  59       9.269  14.380  19.644  1.00  5.19           H
ATOM    923 2HG  MET A  59       8.571  13.072  20.174  1.00  5.19           H
ATOM    924 1HE  MET A  59      12.037  12.682  21.624  1.00 10.50           H
ATOM    925 2HE  MET A  59      10.504  12.693  21.954  1.00 10.50           H
ATOM    926 3HE  MET A  59      11.211  14.006  21.469  1.00 10.50           H
ATOM    927  N   VAL A  60       5.929  12.539  16.157  1.00  3.35           N
ATOM    928  CA  VAL A  60       5.639  12.084  14.805  1.00  3.45           C
ATOM    929  C   VAL A  60       4.271  12.628  14.402  1.00  3.75           C
ATOM    930  O   VAL A  60       3.271  12.413  15.085  1.00  5.27           O
ATOM    931  CB  VAL A  60       5.703  10.547  14.698  1.00  4.01           C
ATOM    932  CG1 VAL A  60       5.439  10.121  13.254  1.00  4.48           C
ATOM    933  CG2 VAL A  60       7.093  10.042  15.147  1.00  4.86           C
ATOM    934  H   VAL A  60       5.465  12.235  16.813  1.00  4.02           H
ATOM    935  HA  VAL A  60       6.311  12.464  14.201  1.00  4.14           H
ATOM    936  HB  VAL A  60       5.017  10.156  15.278  1.00  4.81           H
ATOM    937 1HG1 VAL A  60       4.577  10.440  12.978  1.00  6.72           H
ATOM    938 2HG1 VAL A  60       5.461   9.163  13.193  1.00  6.72           H
ATOM    939 3HG1 VAL A  60       6.115  10.493  12.682  1.00  6.72           H
ATOM    940 1HG2 VAL A  60       7.261  10.327  16.049  1.00  7.29           H
ATOM    941 2HG2 VAL A  60       7.768  10.404  14.568  1.00  7.29           H
ATOM    942 3HG2 VAL A  60       7.115   9.084  15.105  1.00  7.29           H
ATOM    943  N   LYS A  61       4.231  13.345  13.275  1.00  3.69           N
ATOM    944  CA  LYS A  61       2.971  13.865  12.787  1.00  3.63           C
ATOM    945  C   LYS A  61       2.043  12.714  12.417  1.00  3.79           C
ATOM    946  O   LYS A  61       2.441  11.736  11.769  1.00  4.60           O
ATOM    947  CB  LYS A  61       3.191  14.729  11.548  1.00  4.07           C
ATOM    948  CG  LYS A  61       4.084  15.950  11.781  1.00  4.28           C
ATOM    949  CD  LYS A  61       4.116  16.859  10.565  1.00  4.78           C
ATOM    950  CE  LYS A  61       5.204  17.902  10.680  1.00  5.88           C
ATOM    951  NZ  LYS A  61       5.228  18.775   9.458  1.00  7.89           N
ATOM    952  H   LYS A  61       4.956  13.498  12.839  1.00  4.43           H
ATOM    953  HA  LYS A  61       2.551  14.406  13.489  1.00  4.36           H
ATOM    954 1HB  LYS A  61       3.589  14.181  10.854  1.00  4.88           H
ATOM    955 2HB  LYS A  61       2.329  15.033  11.224  1.00  4.88           H
ATOM    956 1HG  LYS A  61       3.754  16.448  12.545  1.00  5.14           H
ATOM    957 2HG  LYS A  61       4.985  15.653  11.984  1.00  5.14           H
ATOM    958 1HD  LYS A  61       4.266  16.325   9.769  1.00  5.74           H
ATOM    959 2HD  LYS A  61       3.258  17.300  10.472  1.00  5.74           H
ATOM    960 1HE  LYS A  61       5.048  18.448  11.466  1.00  7.06           H
ATOM    961 2HE  LYS A  61       6.063  17.464  10.783  1.00  7.06           H
ATOM    962 1HZ  LYS A  61       5.870  19.386   9.543  1.00 11.84           H
ATOM    963 2HZ  LYS A  61       4.441  19.181   9.368  1.00 11.84           H
ATOM    964 3HZ  LYS A  61       5.388  18.275   8.739  1.00 11.84           H
ATOM    965  N   ASN A  62       0.775  12.874  12.813  1.00  4.33           N
ATOM    966  CA  ASN A  62      -0.293  11.939  12.460  1.00  5.32           C
ATOM    967  C   ASN A  62      -0.123  10.553  13.073  1.00  6.41           C
ATOM    968  O   ASN A  62      -0.762   9.628  12.673  1.00 12.43           O
ATOM    969  CB  ASN A  62      -0.476  11.804  10.934  1.00  6.53           C
ATOM    970  CG  ASN A  62      -0.607  13.143  10.259  1.00  7.17           C
ATOM    971  ND2 ASN A  62       0.010  13.267   9.106  1.00  9.85           N
ATOM    972  OD1 ASN A  62      -1.260  14.079  10.738  1.00  6.99           O
ATOM    973  H   ASN A  62       0.579  13.558  13.297  1.00  5.20           H
ATOM    974  HA  ASN A  62      -1.127  12.310  12.816  1.00  6.39           H
ATOM    975 1HB  ASN A  62       0.286  11.332  10.562  1.00  7.83           H
ATOM    976 2HB  ASN A  62      -1.269  11.276  10.754  1.00  7.83           H
ATOM    977 1HD2 ASN A  62      -0.035  14.007   8.671  1.00 11.83           H
ATOM    978 2HD2 ASN A  62       0.460  12.607   8.787  1.00 11.83           H
ATOM    979  N   TYR A  63       0.738  10.386  14.078  1.00  7.19           N
ATOM    980  CA  TYR A  63       0.965   9.077  14.675  1.00  6.55           C
ATOM    981  C   TYR A  63      -0.032   8.754  15.782  1.00  5.40           C
ATOM    982  O   TYR A  63      -0.194   9.549  16.704  1.00  5.50           O
ATOM    983  CB  TYR A  63       2.443   9.017  15.236  1.00  7.12           C
ATOM    984  CG  TYR A  63       2.793   7.641  15.705  1.00  7.44           C
ATOM    985  CD1 TYR A  63       3.311   6.706  14.818  1.00 11.06           C
ATOM    986  CD2 TYR A  63       2.595   7.254  17.012  1.00  7.12           C
ATOM    987  CE1 TYR A  63       3.641   5.442  15.199  1.00 11.82           C
ATOM    988  CE2 TYR A  63       2.916   5.955  17.402  1.00  8.37           C
ATOM    989  CZ  TYR A  63       3.441   5.045  16.480  1.00  9.33           C
ATOM    990  OH  TYR A  63       3.740   3.767  16.851  1.00 11.76           O
ATOM    991  H   TYR A  63       1.169  11.066  14.380  1.00  8.63           H
ATOM    992  HA  TYR A  63       0.874   8.399  13.973  1.00  7.87           H
ATOM    993 1HB  TYR A  63       3.062   9.286  14.540  1.00  8.54           H
ATOM    994 2HB  TYR A  63       2.532   9.640  15.974  1.00  8.54           H
ATOM    995  HD1 TYR A  63       3.436   6.953  13.930  1.00 13.27           H
ATOM    996  HD2 TYR A  63       2.249   7.856  17.631  1.00  8.54           H
ATOM    997  HE1 TYR A  63       4.004   4.850  14.581  1.00 14.18           H
ATOM    998  HE2 TYR A  63       2.780   5.692  18.284  1.00 10.05           H
ATOM    999  N   GLU A  64      -0.632   7.561  15.735  1.00  6.78           N
ATOM   1000  CA  GLU A  64      -1.484   7.030  16.774  1.00  7.28           C
ATOM   1001  C   GLU A  64      -0.999   5.633  17.193  1.00  7.94           C
ATOM   1002  O   GLU A  64      -0.982   5.348  18.415  1.00 11.66           O
ATOM   1003  CB  GLU A  64      -2.946   6.832  16.347  1.00  9.32           C
ATOM   1004  CG  GLU A  64      -3.672   8.076  15.918  1.00 11.99           C
ATOM   1005  CD  GLU A  64      -5.068   7.864  15.373  1.00 11.84           C
ATOM   1006  OE1 GLU A  64      -5.300   8.311  14.243  1.00 17.41           O
ATOM   1007  OE2 GLU A  64      -5.960   7.330  16.066  1.00 24.69           O
ATOM   1008  OXT GLU A  64      -0.653   4.836  16.285  1.00 11.35           O
ATOM   1009  H   GLU A  64      -0.503   7.075  15.037  1.00  8.14           H
ATOM   1010  HA  GLU A  64      -1.454   7.627  17.550  1.00  8.74           H
ATOM   1011 1HB  GLU A  64      -2.967   6.197  15.613  1.00 11.18           H
ATOM   1012 2HB  GLU A  64      -3.430   6.435  17.088  1.00 11.18           H
ATOM   1013 1HG  GLU A  64      -3.729   8.674  16.680  1.00 14.39           H
ATOM   1014 2HG  GLU A  64      -3.142   8.520  15.238  1.00 14.39           H
TER    1015      GLU A  64 
HETATM 1016  O   HOH   101      18.615   2.504  29.763  1.00  4.88           O
HETATM 1017  O   HOH   102      14.773   6.931  26.020  0.99  5.44           O
HETATM 1018  O   HOH   103       8.517   4.745  29.754  1.00  5.75           O
HETATM 1019  O   HOH   104      13.612   0.852  24.900  1.00  4.79           O
HETATM 1020  O   HOH   105      16.532   0.947  10.070  1.00  4.77           O
HETATM 1021  O   HOH   106      13.015  18.837   6.921  1.00  5.67           O
HETATM 1022  O   HOH   107      13.208  12.110   3.898  0.97  7.32           O
HETATM 1023  O   HOH   108       6.523   5.570  25.382  0.78  4.24           O
HETATM 1024  O   HOH   109      16.162  10.489  24.159  1.00  5.34           O
HETATM 1025  O   HOH   110      22.444  15.273  16.670  0.93  5.13           O
HETATM 1026  O   HOH   111      17.868  14.659  22.472  0.93  6.07           O
HETATM 1027  O   HOH   112      13.162  21.608  16.615  1.00  7.16           O
HETATM 1028  O   HOH   113       2.304  14.544  16.977  0.94  5.93           O
HETATM 1029  O   HOH   114       5.829   3.549  23.591  0.80  4.94           O
HETATM 1030  O   HOH   115      17.678   8.131  23.996  0.83  5.87           O
HETATM 1031  O   HOH   116       3.476  12.026   9.215  0.89  6.63           O
HETATM 1032  O   HOH   117       0.750   6.708  20.062  0.88  5.97           O
HETATM 1033  O   HOH   118      -2.116  10.190  18.549  0.99  7.85           O
HETATM 1034  O   HOH   119      18.199  12.823   8.684  0.96  7.37           O
HETATM 1035  O   HOH   120      10.548   2.974  30.402  0.88  8.53           O
HETATM 1036  O   HOH   121      13.694   4.347   3.576  0.97 11.14           O
HETATM 1037  O   HOH   122      13.115  11.059  23.820  1.00 11.73           O
HETATM 1038  O   HOH   123       1.173  11.894  17.529  0.89  8.10           O
HETATM 1039  O   HOH   124      -3.412  13.587  12.354  0.76  7.01           O
HETATM 1040  O   HOH   125      17.365   9.503   4.203  0.93  9.13           O
HETATM 1041  O   HOH   126      12.299  -3.237  13.886  0.67  8.27           O
HETATM 1042  O   HOH   127      23.401   7.472  19.442  0.87  6.77           O
HETATM 1043  O   HOH   128      11.841  14.621   4.081  0.69  8.49           O
HETATM 1044  O   HOH   129      21.502  14.456   9.634  0.99 10.99           O
HETATM 1045  O   HOH   130      14.297  19.433  18.877  0.93 10.31           O
HETATM 1046  O   HOH   131      16.792   4.747   4.055  0.78 13.45           O
HETATM 1047  O   HOH   132      16.520   2.852  33.572  0.95  9.86           O
HETATM 1048  O   HOH   133      11.993   1.542  28.574  0.57  5.08           O
HETATM 1049  O   HOH   134      10.438   8.319   3.495  1.00 13.23           O
HETATM 1050  O   HOH   135      13.873  15.803  19.919  0.65  8.52           O
HETATM 1051  O   HOH   136      14.330  16.236   4.645  0.65  8.09           O
HETATM 1052  O   HOH   137      21.224  -1.350  17.638  0.59  7.88           O
HETATM 1053  O   HOH   138      19.654  10.608   5.341  0.95 10.54           O
HETATM 1054  O   HOH   139       6.616  10.923   3.005  0.57 15.39           O
HETATM 1055  O   HOH   140      24.174   5.371  15.567  0.77 14.62           O
HETATM 1056  O   HOH   141       6.855  20.984  12.745  0.72  9.12           O
HETATM 1057  O   HOH   142       9.222   0.426   5.406  0.95 12.98           O
HETATM 1058  O   HOH   143       3.129   2.852  19.336  0.83 12.71           O
HETATM 1059  O   HOH   144      24.769   4.033  10.788  0.94 14.88           O
HETATM 1060  O   HOH   145      -2.860   5.994  20.552  0.48  6.26           O
HETATM 1061  O   HOH   146       9.684  -3.064  21.442  0.40  9.04           O
HETATM 1062  O   HOH   147       1.268  16.362   8.406  0.99 17.19           O
HETATM 1063  O   HOH   148       8.342  15.468  23.934  0.66  9.77           O
HETATM 1064  O   HOH   149      19.742  -2.479  22.506  0.62  9.98           O
HETATM 1065  O   HOH   150      11.697  17.484  22.262  0.46 11.12           O
HETATM 1066  O   HOH   151      13.227  -5.647  21.593  0.72 14.67           O
HETATM 1067  O   HOH   152       3.089  14.513   7.797  0.58 12.17           O
HETATM 1068  O   HOH   153       0.855   2.185  15.728  0.56 21.01           O
HETATM 1069  O   HOH   154       4.985   1.254  24.874  0.98  6.48           O
HETATM 1070  O   HOH   155      10.750  -1.858   5.239  0.94  8.02           O
HETATM 1071  O   HOH   156       1.204  10.094   6.983  0.87  7.33           O
HETATM 1072  O   HOH   157       9.892   1.163   2.818  0.70  7.62           O
HETATM 1073  O   HOH   158      18.608  14.852   6.838  0.84  9.33           O
HETATM 1074  O   HOH   159      11.923  10.554   2.146  0.86 12.15           O
HETATM 1075  O   HOH   160      15.983  16.565  22.058  0.78 13.13           O
HETATM 1076  O   HOH   161       4.014   3.928  21.504  0.82 10.45           O
HETATM 1077  O   HOH   162      11.834   5.978   2.219  0.58 10.53           O
HETATM 1078  O   HOH   163      11.239   4.041  32.550  1.00 18.38           O
HETATM 1079  O   HOH   164      16.402  18.972  20.793  0.87 17.29           O
HETATM 1080  O   HOH   165      15.799  11.764   3.256  0.98 15.67           O
HETATM 1081  O   HOH   166      25.428  11.484  11.662  0.73 18.52           O
HETATM 1082  O   HOH   167      10.753  22.493  18.138  0.82 19.06           O
HETATM 1083  O   HOH   168      -4.470  11.300  11.459  0.76 17.49           O
HETATM 1084  O   HOH   169      -6.395   7.506  18.487  0.89 14.61           O
HETATM 1085  O   HOH   170      -0.051   5.919  13.255  0.94 17.45           O
HETATM 1086  O   HOH   171      22.982   0.873  17.927  0.63 14.73           O
HETATM 1087  O   HOH   172      17.226   7.262   2.788  0.62 28.53           O
HETATM 1088  O   HOH   173       9.659  -2.091  27.019  0.29  6.50           O
HETATM 1089  O   HOH   174      20.823  -0.741  25.250  0.63 20.13           O
HETATM 1090  O   HOH   175      21.473   9.459   3.879  0.84 20.03           O
HETATM 1091  O   HOH   176       0.313   3.003  19.408  0.77 16.77           O
HETATM 1092  O   HOH   177      12.376  19.684  20.896  0.78 18.96           O
HETATM 1093  O   HOH   178      14.741  -6.512  29.482  0.60 17.31           O
HETATM 1094  O   HOH   179       2.457  -3.661  13.085  0.97 22.79           O
HETATM 1095  O   HOH   180      13.356   2.536   1.627  0.47 13.26           O
HETATM 1096  O   HOH   181      20.856   1.883  24.587  0.60 17.97           O
HETATM 1097  O   HOH   182      16.954  15.270   4.506  0.82 18.05           O
HETATM 1098  O   HOH   183      24.916  12.593   8.830  0.63 20.23           O
HETATM 1099  O   HOH   184      15.538  -5.845  19.993  0.31 11.95           O
HETATM 1100  O   HOH   185       4.358  12.216   5.459  0.54 15.37           O
HETATM 1101  O   HOH   186      19.030  19.616  21.036  0.97 11.84           O
HETATM 1102  O   HOH   187      -4.239  11.538   9.512  0.09  7.97           O
HETATM 1103  O   HOH   188      22.203  13.570   7.079  0.60 16.05           O
HETATM 1104  O   HOH   189       7.592  24.049  15.224  0.84 22.01           O
HETATM 1105  O   HOH   190       6.227  20.036   6.676  0.84 23.60           O
HETATM 1106  O   HOH   191      15.486  10.792   0.591  0.53 21.18           O
HETATM 1107  O   HOH   192      12.358  -8.093  27.498  0.43 13.20           O
HETATM 1108  O   HOH   193      20.277  13.319   5.193  0.54 12.02           O
HETATM 1109  O   HOH   194      13.328   9.455   0.399  0.64 25.70           O
HETATM 1110  O   HOH   195      22.202   9.412   5.465  0.23 14.27           O
HETATM 1111  O   HOH   196      16.689  -1.847  30.297  0.83 19.77           O
HETATM 1112  O   HOH   197      -1.211   8.652   9.640  0.33 12.79           O
HETATM 1113  O   HOH   198      13.969   6.733   1.048  0.89 43.56           O
HETATM 1114  O   HOH   199       4.290  21.678  12.946  0.52 22.89           O
HETATM 1115  O   HOH   200      13.616  15.624  22.135  0.49  7.01           O
HETATM 1116  O   HOH   201      11.557  10.259  25.520  0.62 17.79           O
HETATM 1117  O   HOH   202      10.940  15.421   4.104  0.46  7.95           O
HETATM 1118  O   HOH   203       6.466  -4.565  12.392  0.67 12.92           O
HETATM 1119  O   HOH   204       5.192  -3.887  12.842  0.49 10.39           O
HETATM 1120  O   HOH   205       8.995   9.547   1.684  1.00 29.86           O
HETATM 1121  O   HOH   206      10.641  -3.765  20.637  0.55  9.72           O
HETATM 1122  O   HOH   207       5.570  -3.365  23.397  0.40 12.65           O
HETATM 1123  O   HOH   208      24.121   2.918  18.439  0.20  7.03           O
HETATM 1124  O   HOH   209      18.187  -4.387  21.137  0.61 26.65           O
HETATM 1125  O   HOH   210      14.389  21.980  18.466  0.73 14.39           O
HETATM 1126  O   HOH   211       9.971  -3.250  27.772  0.35  9.39           O
HETATM 1127  O   HOH   212       6.411  21.678  14.509  0.51 14.43           O
HETATM 1128  O   HOH   213       8.206  21.859  16.838  0.59 15.11           O
HETATM 1129  O   HOH   214       2.375   9.669   6.634  0.72 21.29           O
HETATM 1130  O   HOH   215      12.962  14.638   3.059  0.24  5.64           O
HETATM 1131  O   HOH   216      11.564  15.365   2.824  0.34  4.55           O
HETATM 1132  O   HOH   217       2.820  20.217  10.098  0.82 19.52           O
HETATM 1133  O   HOH   218       2.570  19.207   8.672  1.00 22.20           O
HETATM 1134  O   HOH   219      18.791  -0.452  29.819  0.39 13.26           O
HETATM 1135  O   HOH   220      17.392   0.859  32.633  0.43 15.14           O
HETATM 1136  O   HOH   221      20.340  -1.779  23.040  0.65 16.39           O
HETATM 1137  O   HOH   222      21.682  -1.754  20.498  0.55 16.06           O
HETATM 1138  O   HOH   223      27.500   3.555  17.231  0.59 18.47           O
HETATM 1139  O   HOH   224      25.044   6.532  13.793  0.43 16.59           O
HETATM 1140  O   HOH   225      10.213  14.800   1.983  0.87 23.27           O
HETATM 1141  O   HOH   226      11.958  16.651   2.440  0.17 11.78           O
HETATM 1142  O   HOH   227      11.926   8.732  -1.686  0.27 18.00           O
HETATM 1143  O   HOH   228       7.482  -2.735  23.225  0.42 12.40           O
HETATM 1144  O   HOH   229       3.887  -1.812  19.009  0.33 13.56           O
HETATM 1145  O   HOH   230      10.417  -8.064  19.968  0.70 23.98           O
HETATM 1146  O   HOH   231      11.774  -5.767  19.581  0.65 26.53           O
HETATM 1147  O   HOH   232       2.693   0.953  21.111  0.56 18.24           O
HETATM 1148  O   HOH   233       3.184   2.875  13.581  0.58 21.68           O
HETATM 1149  O   HOH   234      10.755   0.622  29.147  0.23  8.84           O
HETATM 1150  O   HOH   235      24.178   7.803   9.926  0.60 19.32           O
HETATM 1151  O   HOH   236      26.163   5.961   4.981  0.40 18.80           O
HETATM 1152  O   HOH   237      24.737   8.609  11.486  0.60 17.33           O
HETATM 1153  O   HOH   238       9.471  21.734  16.777  0.30 12.99           O
HETATM 1154  O   HOH   239       1.328  10.671   7.963  0.89 16.52           O
HETATM 1155  O   HOH   240       0.875   8.906   7.963  0.57 14.48           O
HETATM 1156  O   HOH   241      10.700  14.288  24.869  0.57 13.11           O
HETATM 1157  O   HOH   242      21.158  -0.068  17.368  0.46 14.43           O
HETATM 1158  O   HOH   243      17.612  -6.481  23.238  0.74 21.18           O
HETATM 1159  O   HOH   244      23.273   7.590   9.913  0.48 12.24           O
HETATM 1160  O   HOH   245      23.234   9.419   6.020  0.49 15.21           O
HETATM 1161  O   HOH   246      25.577  10.248  12.433  0.97 22.73           O
HETATM 1162  O   HOH   247      23.962   1.544  18.100  0.26  4.79           O
HETATM 1163  O   HOH   248       3.784   3.725  20.223  0.19 13.60           O
HETATM 1164  O   HOH   249       0.987  -4.393  15.529  0.55 16.48           O
HETATM 1165  O   HOH   250      -0.717   0.080  13.463  0.73 20.09           O
HETATM 1166  O   HOH   251       0.765   2.907  10.857  0.27 20.16           O
HETATM 1167  O   HOH   252      -5.091  13.148   9.393  0.04  5.48           O
HETATM 1168  O   HOH   253      -1.638  12.574   7.148  0.28 17.04           O
HETATM 1169  O   HOH   254      19.092  -4.876  23.147  0.24 18.15           O
HETATM 1170  O   HOH   255      11.933  -7.150  27.872  0.53 12.57           O
HETATM 1171  O   HOH   256      16.126  15.266   5.476  0.53 14.21           O
HETATM 1172  O   HOH   257      20.372  -0.876  27.187  0.44 14.64           O
HETATM 1173  O   HOH   258      19.041   0.637  28.294  0.52 15.76           O
HETATM 1174  O   HOH   259      -1.517   0.490  12.391  0.41 10.40           O
HETATM 1175  O   HOH   260       3.946  13.257   7.698  0.40 11.22           O
HETATM 1176  O   HOH   261      14.175  -5.699  22.546  0.51 14.17           O
HETATM 1177  O   HOH   262       3.051   4.061  11.829  0.56 16.56           O
HETATM 1178  O   HOH   263       5.845  27.777  11.796  0.41 22.27           O
HETATM 1179  O   HOH   264      13.284  15.119  19.412  0.45  6.33           O
HETATM 1180  O   HOH   265      -3.470   8.952  12.611  0.87 18.12           O
HETATM 1181  O   HOH   266       8.621  -4.834  12.166  0.38  9.21           O
HETATM 1182  O   HOH   267      -0.109   6.146   9.966  0.45 19.99           O
HETATM 1183  O   HOH   268      11.961  16.649  21.553  0.52 13.14           O
HETATM 1184  O   HOH   269      12.285   2.491   2.202  0.58 11.40           O
HETATM 1185  O   HOH   270      25.098   8.662  12.550  0.59 13.15           O
HETATM 1186  O   HOH   271       9.254  16.672  24.060  0.08  9.69           O
HETATM 1187  O   HOH   272      23.879  13.425  12.578  1.00  8.78           O
HETATM 1188  O   HOH   273      20.217  -1.623  29.304  0.31 13.83           O
HETATM 1189  O   HOH   274       2.748  22.705  11.288  0.96 27.53           O
HETATM 1190  O   HOH   275       1.852   4.237  10.427  0.47 20.44           O
HETATM 1191  O   HOH   276       3.674  -2.739  22.121  0.67 27.71           O
HETATM 1192  O   HOH   277      14.462   8.339  -1.467  0.35 16.78           O
HETATM 1193  O   HOH   278      15.884   3.149   2.522  0.54 19.33           O
HETATM 1194  O   HOH   279      17.900   3.029   2.092  0.73 23.54           O
HETATM 1195  O   HOH   280      24.997   3.804   2.190  0.76 25.19           O
HETATM 1196  O   HOH   281      -1.733  11.561   7.937  0.28 13.52           O
HETATM 1197  O   HOH   282      24.364  11.520   6.655  0.32 18.60           O
HETATM 1198  O   HOH   283      -0.288   8.725   7.859  0.48 16.09           O
HETATM 1199  O   HOH   284      14.377  16.037   3.671  0.52 15.37           O
HETATM 1200  O   HOH   285      -3.527   0.269  19.385  0.73 31.73           O
HETATM 1201  O   HOH   286      15.568  -7.579  23.805  0.36 15.14           O
HETATM 1202  O   HOH   287       8.367  13.762  23.689  0.45 24.05           O
HETATM 1203  O   HOH   288      13.060  21.063  22.956  0.27 13.67           O
HETATM 1204  O   HOH   289      11.511  21.317  24.875  0.22 13.65           O
HETATM 1205  O   HOH   290      13.260  19.894  23.709  0.35 16.67           O
HETATM 1206  O   HOH   291      10.562  21.148  20.213  0.73 21.61           O
HETATM 1207  O   HOH   292      18.880   3.352   2.779  0.71 23.51           O
HETATM 1208  O   HOH   293      16.782  -6.117  21.296  0.45 25.94           O
HETATM 1209  O   HOH   294       8.337  23.134  17.309  0.48 17.27           O
HETATM 1210  O   HOH   295       7.523  -9.812  20.162  0.57 21.46           O
HETATM 1211  O   HOH   296       8.920  11.751  -1.259  0.25 14.64           O
HETATM 1212  O   HOH   297      13.277  -7.791  23.019  0.15 10.80           O
HETATM 1213  O   HOH   298      12.269  -7.880  22.771  0.20 10.14           O
HETATM 1214  O   HOH   299      15.344  -6.610  25.427  0.64 21.50           O
HETATM 1215  O   HOH   300      24.124   6.460   2.825  0.54 23.17           O
HETATM 1216  O   HOH   301      24.957  11.326   8.854  0.47 18.73           O
HETATM 1217  O   HOH   302      -3.133   2.754  16.183  0.20 13.02           O
HETATM 1218  O   HOH   303      22.564   5.714   0.140  0.16 13.21           O
HETATM 1219  O   HOH   304       2.217  23.922  12.511  0.47 21.63           O
HETATM 1220  O   HOH   305      28.636   3.796   4.947  0.81 23.53           O
HETATM 1221  O   HOH   306       6.139  -4.516  22.535  0.40 15.99           O
HETATM 1222  O   HOH   307      17.718  -5.858  27.426  0.28 16.43           O
HETATM 1223  O   HOH   308      13.039  -6.774  22.018  0.22  8.74           O
HETATM 1224  O   HOH   309       8.393  -3.420  23.264  0.13  9.22           O
HETATM 1225  O   HOH   310      24.403  10.257   9.709  0.46 17.98           O
HETATM 1226  O   HOH   311      24.581   5.125  10.025  0.27 13.66           O
HETATM 1227  O   HOH   312      26.145   3.644  12.871  0.92 35.24           O
HETATM 1228  O   HOH   313      14.883   9.526   0.297  0.51 20.92           O
HETATM 1229  O   HOH   314      15.970   6.601   0.529  0.19 15.37           O
HETATM 1230  O   HOH   315      20.389   2.994   2.722  0.87 26.08           O
HETATM 1231  O   HOH   316      23.222  -1.128  20.542  0.16 17.31           O
HETATM 1232  O   HOH   317      20.936  -3.758  24.553  0.39 18.40           O
HETATM 1233  O   HOH   318      21.536  -9.140  27.148  0.29 18.84           O
HETATM 1234  O   HOH   319       5.348  -5.480  17.334  0.99 37.43           O
HETATM 1235  O   HOH   320       5.657  -6.517  13.813  0.38 20.08           O
HETATM 1236  O   HOH   321      25.029   5.794   3.849  0.42 19.45           O
HETATM 1237  O   HOH   322       3.629  26.183  11.899  0.22 12.85           O
HETATM 1238  O   HOH   323      -1.449   8.625   8.225  0.24 14.67           O
HETATM 1239  O   HOH   324       0.783   3.383  12.570  0.75 28.81           O
HETATM 1240  O   HOH   325       9.136  19.993  20.801  0.54 19.47           O
HETATM 1241  O   HOH   326      28.328   2.981  17.955  0.61 25.02           O
HETATM 1242  O   HOH   327      17.162   3.679   3.732  0.44 17.24           O
HETATM 1243  O   HOH   328      18.342  -8.626  27.715  0.43 21.33           O
HETATM 1244  O   HOH   329      25.228   7.132  12.739  0.35 15.97           O
HETATM 1245  O   HOH   330       4.125  25.206  13.579  0.81 32.39           O
HETATM 1246  O   HOH   331       7.282  -7.572  16.531  0.82 34.38           O
HETATM 1247  O   HOH   332       9.963  12.434   1.147  0.66 23.01           O
HETATM 1248  O   HOH   333      16.574   7.274   0.490  0.30 18.89           O
HETATM 1249  O   HOH   334       5.949  -5.476  22.688  0.66 20.64           O
HETATM 1250  O   HOH   335       5.766  -3.792  20.611  0.59 18.55           O
HETATM 1251  O   HOH   336       1.704  20.034   7.929  0.58 21.83           O
HETATM 1252  O   HOH   337      24.010   1.236  16.858  0.44 16.46           O
HETATM 1253  O   HOH   338      26.377   5.261   4.843  0.39 17.66           O
HETATM 1254  O   HOH   339      21.811  -4.722  24.097  0.40 20.33           O
HETATM 1255  O   HOH   340       1.137  -1.972  14.855  0.75 25.35           O
END
