# Supplementary material for: Identification of new, well-populated amino-acid sidechain rotamers involving hydroxyl-hydrogen atoms and sulfhydryl-hydrogen atoms
Source: BMC Struct Biol. 2008 Oct 7;8:41. doi: 10.1186/1472-6807-8-41 (PMC2569941; doi:10.1186/1472-6807-8-41)
Supplement: Additional file 1 — Manually-fitted hydrogen atoms in high resolution structures. In these high-resolution X-ray structures, the hydroxyl hydrogen atoms were removed if there is no corresponding electron density but if there is sufficient electron density due to hydrogen-bonding, the hydrogen atom position were fitted manually. [file 1472-6807-8-41-S1.zip › pdb/2awk.pdb]

ATOM      1  N   LYS A   3       1.732  24.011  15.521  1.00 50.68           N
ATOM      2  CA  LYS A   3       0.823  22.883  15.540  1.00 42.22           C
ATOM      3  C   LYS A   3       0.709  22.193  14.181  1.00 35.24           C
ATOM      4  O   LYS A   3       0.541  22.754  13.104  1.00 28.23           O
ATOM      5  CB  LYS A   3      -0.577  23.213  16.042  1.00 47.88           C
ATOM      6  CG  LYS A   3      -1.440  21.987  16.371  1.00 34.78           C
ATOM      7  CD  LYS A   3      -2.704  21.904  15.514  1.00 34.47           C
ATOM      8  CE  LYS A   3      -3.923  21.608  16.372  1.00 46.15           C
ATOM      9  NZ  LYS A   3      -3.961  20.182  16.792  1.00 51.00           N
ATOM     10  H   LYS A   3       2.523  23.749  15.209  1.00 76.01           H
ATOM     11  HA  LYS A   3       1.200  22.225  16.161  1.00 50.66           H
ATOM     12 1HB  LYS A   3      -0.499  23.760  16.840  1.00 57.45           H
ATOM     13 2HB  LYS A   3      -1.032  23.741  15.368  1.00 57.45           H
ATOM     14 1HG  LYS A   3      -0.913  21.184  16.235  1.00 41.74           H
ATOM     15 2HG  LYS A   3      -1.694  22.020  17.306  1.00 41.74           H
ATOM     16 1HD  LYS A   3      -2.833  22.745  15.048  1.00 41.36           H
ATOM     17 2HD  LYS A   3      -2.599  21.206  14.850  1.00 41.36           H
ATOM     18 1HE  LYS A   3      -3.908  22.174  17.159  1.00 55.38           H
ATOM     19 2HE  LYS A   3      -4.727  21.816  15.870  1.00 55.38           H
ATOM     20 1HZ  LYS A   3      -4.758  19.996  17.140  1.00 76.49           H
ATOM     21 2HZ  LYS A   3      -3.329  20.035  17.401  1.00 76.49           H
ATOM     22 3HZ  LYS A   3      -3.817  19.660  16.085  1.00 76.49           H
ATOM     23  N   GLY A   4       0.742  20.869  14.280  1.00 26.71           N
ATOM     24  CA  GLY A   4       0.885  20.024  13.136  1.00 17.61           C
ATOM     25  C   GLY A   4      -0.161  20.208  12.063  1.00 14.08           C
ATOM     26  O   GLY A   4       0.227  20.211  10.894  1.00 14.67           O
ATOM     27  H   GLY A   4       0.675  20.509  15.058  1.00 32.06           H
ATOM     28 1HA  GLY A   4       1.758  20.182  12.745  1.00 21.13           H
ATOM     29 2HA  GLY A   4       0.861  19.100  13.432  1.00 21.13           H
ATOM     30  N   GLU A   5      -1.445  20.274  12.387  1.00 15.21           N
ATOM     31  CA  GLU A   5      -2.492  20.328  11.372  1.00 19.73           C
ATOM     32  C   GLU A   5      -2.340  21.537  10.466  1.00 14.50           C
ATOM     33  O   GLU A   5      -2.691  21.518   9.273  1.00 15.12           O
ATOM     34  CB  GLU A   5      -3.871  20.260  12.042  1.00 23.35           C
ATOM     35  CG  GLU A   5      -4.427  21.619  12.392  1.00 36.09           C
ATOM     36  CD  GLU A   5      -5.491  21.689  13.459  1.00 41.93           C
ATOM     37  OE1 GLU A   5      -5.889  22.834  13.798  1.00 57.15           O
ATOM     38  OE2 GLU A   5      -6.022  20.679  13.963  1.00 42.98           O
ATOM     39  H   GLU A   5      -1.667  20.286  13.217  1.00 18.25           H
ATOM     40  HA  GLU A   5      -2.398  19.529  10.812  1.00 23.68           H
ATOM     41 1HB  GLU A   5      -4.490  19.810  11.445  1.00 28.02           H
ATOM     42 2HB  GLU A   5      -3.803  19.729  12.852  1.00 28.02           H
ATOM     43 1HG  GLU A   5      -3.687  22.180  12.673  1.00 43.31           H
ATOM     44 2HG  GLU A   5      -4.791  22.010  11.582  1.00 43.31           H
ATOM     45  N   GLU A   6      -1.746  22.619  10.946  1.00 16.53           N
ATOM     46  CA  GLU A   6      -1.534  23.828  10.147  1.00 17.14           C
ATOM     47  C   GLU A   6      -0.662  23.552   8.924  1.00 14.60           C
ATOM     48  O   GLU A   6      -0.719  24.266   7.916  1.00 17.74           O
ATOM     49  CB  GLU A   6      -0.920  24.926  11.028  1.00 21.13           C
ATOM     50  CG  GLU A   6      -1.705  25.236  12.298  1.00 32.28           C
ATOM     51  CD  GLU A   6      -0.955  26.166  13.233  1.00 37.65           C
ATOM     52  OE1 GLU A   6      -1.488  26.522  14.315  1.00 33.54           O
ATOM     53  OE2 GLU A   6       0.181  26.557  12.872  1.00 47.52           O
ATOM     54  H   GLU A   6      -1.474  22.611  11.762  1.00 19.83           H
ATOM     55  HA  GLU A   6      -2.408  24.142   9.833  1.00 20.57           H
ATOM     56 1HB  GLU A   6      -0.022  24.657  11.277  1.00 25.35           H
ATOM     57 2HB  GLU A   6      -0.846  25.739  10.504  1.00 25.35           H
ATOM     58 1HG  GLU A   6      -2.551  25.644  12.056  1.00 38.74           H
ATOM     59 2HG  GLU A   6      -1.897  24.407  12.763  1.00 38.74           H
ATOM     60  N   LEU A   7       0.178  22.522   8.966  1.00 12.49           N
ATOM     61  CA  LEU A   7       1.074  22.183   7.860  1.00 12.25           C
ATOM     62  C   LEU A   7       0.360  21.526   6.690  1.00 11.05           C
ATOM     63  O   LEU A   7       0.973  21.327   5.642  1.00 12.37           O
ATOM     64  CB  LEU A   7       2.163  21.250   8.387  1.00 12.57           C
ATOM     65  CG  LEU A   7       3.038  21.872   9.486  1.00 15.31           C
ATOM     66  CD1 LEU A   7       3.916  20.790  10.104  1.00 15.26           C
ATOM     67  CD2 LEU A   7       3.865  22.997   8.900  1.00 26.13           C
ATOM     68  H   LEU A   7       0.195  22.033   9.674  1.00 14.98           H
ATOM     69  HA  LEU A   7       1.498  23.007   7.542  1.00 14.70           H
ATOM     70 1HB  LEU A   7       1.744  20.449   8.738  1.00 15.09           H
ATOM     71 2HB  LEU A   7       2.732  20.986   7.647  1.00 15.09           H
ATOM     72  HG  LEU A   7       2.454  22.240  10.182  1.00 18.37           H
ATOM     73 1HD1 LEU A   7       3.361  20.105  10.484  1.00 22.89           H
ATOM     74 2HD1 LEU A   7       4.463  21.177  10.792  1.00 22.89           H
ATOM     75 3HD1 LEU A   7       4.478  20.408   9.426  1.00 22.89           H
ATOM     76 1HD2 LEU A   7       3.282  23.659   8.522  1.00 39.19           H
ATOM     77 2HD2 LEU A   7       4.440  22.649   8.216  1.00 39.19           H
ATOM     78 3HD2 LEU A   7       4.396  23.397   9.593  1.00 39.19           H
ATOM     79  N   PHE A   8      -0.923  21.202   6.854  1.00 10.99           N
ATOM     80  CA  PHE A   8      -1.656  20.375   5.910  1.00 10.65           C
ATOM     81  C   PHE A   8      -2.847  21.084   5.284  1.00 12.47           C
ATOM     82  O   PHE A   8      -3.685  20.440   4.631  1.00 13.50           O
ATOM     83  CB  PHE A   8      -2.129  19.075   6.583  1.00  9.96           C
ATOM     84  CG  PHE A   8      -0.977  18.138   6.889  1.00 10.25           C
ATOM     85  CD1 PHE A   8      -0.329  18.233   8.117  1.00  9.92           C
ATOM     86  CD2 PHE A   8      -0.532  17.219   5.965  1.00 10.93           C
ATOM     87  CE1 PHE A   8       0.728  17.390   8.402  1.00 10.41           C
ATOM     88  CE2 PHE A   8       0.519  16.361   6.251  1.00 11.34           C
ATOM     89  CZ  PHE A   8       1.172  16.486   7.458  1.00 10.20           C
ATOM     90  H   PHE A   8      -1.335  21.495   7.550  1.00 13.18           H
ATOM     91  HA  PHE A   8      -1.041  20.130   5.187  1.00 12.78           H
ATOM     92 1HB  PHE A   8      -2.590  19.293   7.408  1.00 11.95           H
ATOM     93 2HB  PHE A   8      -2.759  18.625   5.999  1.00 11.95           H
ATOM     94  HD1 PHE A   8      -0.606  18.862   8.743  1.00 11.90           H
ATOM     95  HD2 PHE A   8      -0.944  17.173   5.133  1.00 13.11           H
ATOM     96  HE1 PHE A   8       1.142  17.433   9.234  1.00 12.49           H
ATOM     97  HE2 PHE A   8       0.778  15.712   5.638  1.00 13.60           H
ATOM     98  HZ  PHE A   8       1.917  15.959   7.638  1.00 12.24           H
ATOM     99  N   THR A   9      -2.936  22.409   5.401  1.00 12.08           N
ATOM    100  CA  THR A   9      -4.108  23.100   4.870  1.00 14.20           C
ATOM    101  C   THR A   9      -4.074  23.245   3.355  1.00 12.87           C
ATOM    102  O   THR A   9      -5.094  23.582   2.756  1.00 15.08           O
ATOM    103  CB  THR A   9      -4.239  24.487   5.523  1.00 17.37           C
ATOM    104  CG2 THR A   9      -4.561  24.358   6.996  1.00 21.86           C
ATOM    105  OG1 THR A   9      -2.982  25.153   5.402  1.00 19.53           O
ATOM    106  H   THR A   9      -2.308  22.853   5.785  1.00 14.50           H
ATOM    107  HA  THR A   9      -4.902  22.577   5.107  1.00 17.04           H
ATOM    108  HB  THR A   9      -4.937  25.006   5.071  1.00 20.84           H
ATOM    109 1HG2 THR A   9      -4.627  25.233   7.387  1.00 32.79           H
ATOM    110 2HG2 THR A   9      -3.865  23.864   7.434  1.00 32.79           H
ATOM    111 3HG2 THR A   9      -5.397  23.897   7.101  1.00 32.79           H
ATOM    112  N   GLY A  10      -2.928  23.024   2.733  1.00 13.15           N
ATOM    113  CA  GLY A  10      -2.782  23.105   1.294  1.00 13.90           C
ATOM    114  C   GLY A  10      -2.200  21.828   0.710  1.00 11.79           C
ATOM    115  O   GLY A  10      -2.150  20.806   1.384  1.00 14.46           O
ATOM    116  H   GLY A  10      -2.237  22.822   3.204  1.00 15.78           H
ATOM    117 1HA  GLY A  10      -3.649  23.274   0.894  1.00 16.68           H
ATOM    118 2HA  GLY A  10      -2.201  23.851   1.074  1.00 16.68           H
ATOM    119  N   VAL A  11      -1.849  21.866  -0.564  1.00 12.68           N
ATOM    120  CA  VAL A  11      -1.201  20.748  -1.247  1.00 11.69           C
ATOM    121  C   VAL A  11       0.239  20.657  -0.765  1.00 11.60           C
ATOM    122  O   VAL A  11       0.989  21.636  -0.733  1.00 14.83           O
ATOM    123  CB  VAL A  11      -1.250  20.960  -2.771  1.00 13.40           C
ATOM    124  CG1 VAL A  11      -0.517  19.855  -3.530  1.00 15.86           C
ATOM    125  CG2 VAL A  11      -2.699  21.065  -3.250  1.00 14.68           C
ATOM    126  H   VAL A  11      -2.008  22.583  -1.011  1.00 15.22           H
ATOM    127  HA  VAL A  11      -1.670  19.918  -1.022  1.00 14.03           H
ATOM    128  HB  VAL A  11      -0.805  21.809  -2.971  1.00 16.08           H
ATOM    129 1HG1 VAL A  11      -0.575  20.023  -4.474  1.00 23.79           H
ATOM    130 2HG1 VAL A  11      -0.921  19.008  -3.331  1.00 23.79           H
ATOM    131 3HG1 VAL A  11       0.405  19.841  -3.264  1.00 23.79           H
ATOM    132 1HG2 VAL A  11      -2.713  21.198  -4.201  1.00 22.02           H
ATOM    133 2HG2 VAL A  11      -3.127  21.807  -2.817  1.00 22.02           H
ATOM    134 3HG2 VAL A  11      -3.167  20.255  -3.034  1.00 22.02           H
ATOM    135  N   VAL A  12       0.636  19.447  -0.384  1.00  9.89           N
ATOM    136  CA  VAL A  12       1.967  19.180   0.148  1.00  9.45           C
ATOM    137  C   VAL A  12       2.672  18.174  -0.749  1.00  8.76           C
ATOM    138  O   VAL A  12       2.101  17.108  -1.003  1.00  9.96           O
ATOM    139  CB  VAL A  12       1.865  18.639   1.589  1.00 10.00           C
ATOM    140  CG1 VAL A  12       3.252  18.301   2.121  1.00 11.64           C
ATOM    141  CG2 VAL A  12       1.183  19.658   2.488  1.00 11.92           C
ATOM    142  H   VAL A  12       0.083  18.792  -0.455  1.00 11.87           H
ATOM    143  HA  VAL A  12       2.480  20.015   0.157  1.00 11.34           H
ATOM    144  HB  VAL A  12       1.326  17.820   1.579  1.00 11.99           H
ATOM    145 1HG1 VAL A  12       3.673  17.667   1.537  1.00 17.47           H
ATOM    146 2HG1 VAL A  12       3.174  17.923   3.000  1.00 17.47           H
ATOM    147 3HG1 VAL A  12       3.782  19.100   2.162  1.00 17.47           H
ATOM    148 1HG2 VAL A  12       0.316  19.868   2.132  1.00 17.88           H
ATOM    149 2HG2 VAL A  12       1.715  20.456   2.527  1.00 17.88           H
ATOM    150 3HG2 VAL A  12       1.087  19.293   3.370  1.00 17.88           H
ATOM    151  N   PRO A  13       3.886  18.441  -1.204  1.00  9.11           N
ATOM    152  CA  PRO A  13       4.628  17.435  -1.970  1.00  9.30           C
ATOM    153  C   PRO A  13       5.013  16.259  -1.064  1.00  8.56           C
ATOM    154  O   PRO A  13       5.296  16.440   0.127  1.00  9.21           O
ATOM    155  CB  PRO A  13       5.885  18.160  -2.437  1.00 11.12           C
ATOM    156  CG  PRO A  13       5.844  19.519  -1.862  1.00 16.25           C
ATOM    157  CD  PRO A  13       4.646  19.672  -0.991  1.00 10.84           C
ATOM    158  HA  PRO A  13       4.102  17.125  -2.737  1.00 11.16           H
ATOM    159 1HB  PRO A  13       6.677  17.690  -2.132  1.00 13.34           H
ATOM    160 2HB  PRO A  13       5.908  18.205  -3.405  1.00 13.34           H
ATOM    161 1HG  PRO A  13       6.647  19.678  -1.341  1.00 19.50           H
ATOM    162 2HG  PRO A  13       5.813  20.174  -2.577  1.00 19.50           H
ATOM    163 1HD  PRO A  13       4.903  19.764  -0.061  1.00 13.00           H
ATOM    164 2HD  PRO A  13       4.126  20.449  -1.252  1.00 13.00           H
ATOM    165  N   ILE A  14       5.000  15.077  -1.657  1.00  8.88           N
ATOM    166  CA  ILE A  14       5.337  13.838  -0.982  1.00  8.97           C
ATOM    167  C   ILE A  14       6.471  13.099  -1.688  1.00  9.42           C
ATOM    168  O   ILE A  14       6.470  13.001  -2.915  1.00  9.83           O
ATOM    169  CB  ILE A  14       4.117  12.889  -0.897  1.00  9.28           C
ATOM    170  CG1 ILE A  14       2.936  13.573  -0.211  1.00  9.23           C
ATOM    171  CG2 ILE A  14       4.486  11.580  -0.219  1.00 10.40           C
ATOM    172  CD1 ILE A  14       1.632  12.816  -0.327  1.00 10.15           C
ATOM    173  H   ILE A  14       4.779  15.042  -2.488  1.00 10.66           H
ATOM    174  HA  ILE A  14       5.627  14.051  -0.070  1.00 10.77           H
ATOM    175  HB  ILE A  14       3.844  12.678  -1.814  1.00 11.14           H
ATOM    176 1HG1 ILE A  14       3.146  13.688   0.729  1.00 11.07           H
ATOM    177 2HG1 ILE A  14       2.820  14.455  -0.597  1.00 11.07           H
ATOM    178 1HG2 ILE A  14       5.227  11.179  -0.679  1.00 15.61           H
ATOM    179 2HG2 ILE A  14       3.734  10.984  -0.244  1.00 15.61           H
ATOM    180 3HG2 ILE A  14       4.730  11.751   0.694  1.00 15.61           H
ATOM    181 1HD1 ILE A  14       0.937  13.305   0.121  1.00 15.23           H
ATOM    182 2HD1 ILE A  14       1.727  11.951   0.077  1.00 15.23           H
ATOM    183 3HD1 ILE A  14       1.403  12.713  -1.254  1.00 15.23           H
ATOM    184  N   LEU A  15       7.426  12.587  -0.917  1.00  8.58           N
ATOM    185  CA  LEU A  15       8.431  11.656  -1.395  1.00  8.71           C
ATOM    186  C   LEU A  15       8.354  10.376  -0.579  1.00  7.35           C
ATOM    187  O   LEU A  15       8.238  10.458   0.645  1.00  9.20           O
ATOM    188  CB  LEU A  15       9.836  12.253  -1.240  1.00  9.82           C
ATOM    189  CG  LEU A  15      10.051  13.594  -1.935  1.00 11.06           C
ATOM    190  CD1 LEU A  15      11.388  14.204  -1.527  1.00 12.88           C
ATOM    191  CD2 LEU A  15       9.973  13.395  -3.440  1.00 13.22           C
ATOM    192  H   LEU A  15       7.449  12.821  -0.090  1.00 10.30           H
ATOM    193  HA  LEU A  15       8.265  11.452  -2.339  1.00 10.45           H
ATOM    194 1HB  LEU A  15      10.020  12.364  -0.294  1.00 11.78           H
ATOM    195 2HB  LEU A  15      10.480  11.619  -1.591  1.00 11.78           H
ATOM    196  HG  LEU A  15       9.334  14.204  -1.664  1.00 13.27           H
ATOM    197 1HD1 LEU A  15      11.502  15.048  -1.970  1.00 19.32           H
ATOM    198 2HD1 LEU A  15      12.100  13.612  -1.779  1.00 19.32           H
ATOM    199 3HD1 LEU A  15      11.402  14.337  -0.577  1.00 19.32           H
ATOM    200 1HD2 LEU A  15      10.106  14.236  -3.882  1.00 19.83           H
ATOM    201 2HD2 LEU A  15       9.110  13.044  -3.672  1.00 19.83           H
ATOM    202 3HD2 LEU A  15      10.654  12.777  -3.717  1.00 19.83           H
ATOM    203  N   VAL A  16       8.461   9.246  -1.262  1.00  7.83           N
ATOM    204  CA  VAL A  16       8.455   7.948  -0.597  1.00  7.65           C
ATOM    205  C   VAL A  16       9.682   7.165  -1.061  1.00  7.86           C
ATOM    206  O   VAL A  16       9.956   7.110  -2.260  1.00  9.26           O
ATOM    207  CB  VAL A  16       7.179   7.158  -0.911  1.00  7.80           C
ATOM    208  CG1 VAL A  16       7.204   5.824  -0.178  1.00  9.17           C
ATOM    209  CG2 VAL A  16       5.961   7.989  -0.540  1.00  9.10           C
ATOM    210  H   VAL A  16       8.537   9.278  -2.118  1.00  9.39           H
ATOM    211  HA  VAL A  16       8.514   8.086   0.371  1.00  9.18           H
ATOM    212  HB  VAL A  16       7.152   6.981  -1.874  1.00  9.37           H
ATOM    213 1HG1 VAL A  16       6.405   5.332  -0.382  1.00 13.76           H
ATOM    214 2HG1 VAL A  16       7.250   5.980   0.768  1.00 13.76           H
ATOM    215 3HG1 VAL A  16       7.971   5.320  -0.457  1.00 13.76           H
ATOM    216 1HG2 VAL A  16       5.163   7.493  -0.738  1.00 13.65           H
ATOM    217 2HG2 VAL A  16       5.964   8.805  -1.046  1.00 13.65           H
ATOM    218 3HG2 VAL A  16       5.986   8.194   0.397  1.00 13.65           H
ATOM    219  N   GLU A  17      10.456   6.619  -0.132  1.00  8.70           N
ATOM    220  CA  GLU A  17      11.626   5.817  -0.453  1.00  8.15           C
ATOM    221  C   GLU A  17      11.590   4.544   0.378  1.00  8.24           C
ATOM    222  O   GLU A  17      11.546   4.601   1.596  1.00 10.02           O
ATOM    223  CB  GLU A  17      12.891   6.623  -0.193  1.00  9.50           C
ATOM    224  CG  GLU A  17      13.065   7.834  -1.099  1.00 11.55           C
ATOM    225  CD  GLU A  17      13.325   7.499  -2.552  1.00 11.62           C
ATOM    226  OE1 GLU A  17      13.863   6.402  -2.857  1.00 19.19           O
ATOM    227  OE2 GLU A  17      12.990   8.301  -3.433  1.00 15.98           O
ATOM    228  H   GLU A  17      10.257   6.745   0.695  1.00 10.44           H
ATOM    229  HA  GLU A  17      11.594   5.577  -1.403  1.00  9.78           H
ATOM    230 1HB  GLU A  17      12.882   6.925   0.729  1.00 11.39           H
ATOM    231 2HB  GLU A  17      13.658   6.040  -0.304  1.00 11.39           H
ATOM    232 1HG  GLU A  17      12.264   8.380  -1.045  1.00 13.86           H
ATOM    233 2HG  GLU A  17      13.805   8.367  -0.766  1.00 13.86           H
ATOM    234  N   LEU A  18      11.582   3.417  -0.318  1.00  9.07           N
ATOM    235  CA  LEU A  18      11.499   2.097   0.303  1.00  8.71           C
ATOM    236  C   LEU A  18      12.701   1.272  -0.140  1.00 10.15           C
ATOM    237  O   LEU A  18      12.960   1.148  -1.341  1.00 10.80           O
ATOM    238  CB  LEU A  18      10.194   1.407  -0.107  1.00  9.73           C
ATOM    239  CG ALEU A  18       9.878  -0.043   0.204  0.29 11.60           C
ATOM    240  CG BLEU A  18       9.986  -0.013   0.452  0.70 10.32           C
ATOM    241  CD1ALEU A  18      10.422  -0.995  -0.850  0.29 13.61           C
ATOM    242  CD2ALEU A  18      10.319  -0.459   1.596  0.29 14.61           C
ATOM    243  CD1BLEU A  18       8.497  -0.263   0.685  0.70 14.32           C
ATOM    244  CD2BLEU A  18      10.513  -1.153  -0.396  0.70 12.33           C
ATOM    245  H   LEU A  18      11.628   3.465  -1.176  1.00 10.89           H
ATOM    246 1HB ALEU A  18       9.474   1.933   0.274  1.00 11.67           H
ATOM    247 2HB ALEU A  18      10.124   1.503  -1.070  1.00 11.67           H
ATOM    248  HA  LEU A  18      11.518   2.197   1.278  1.00 10.46           H
ATOM    249  HG ALEU A  18       8.902  -0.129   0.182  0.29 13.92           H
ATOM    250  HG BLEU A  18      10.434  -0.058   1.322  0.70 12.38           H
ATOM    251 1HD1ALEU A  18      10.211  -0.659  -1.724  0.29 20.42           H
ATOM    252 2HD1ALEU A  18      10.023  -1.861  -0.735  0.29 20.42           H
ATOM    253 3HD1ALEU A  18      11.375  -1.067  -0.756  0.29 20.42           H
ATOM    254 1HD2ALEU A  18      10.061  -1.370   1.754  0.29 21.92           H
ATOM    255 2HD2ALEU A  18       9.902   0.110   2.247  0.29 21.92           H
ATOM    256 3HD2ALEU A  18      11.273  -0.380   1.666  0.29 21.92           H
ATOM    257 1HD1BLEU A  18       8.131   0.453   1.210  0.70 21.49           H
ATOM    258 2HD1BLEU A  18       8.382  -1.093   1.153  0.70 21.49           H
ATOM    259 3HD1BLEU A  18       8.044  -0.305  -0.160  0.70 21.49           H
ATOM    260 1HD2BLEU A  18      11.457  -1.042  -0.530  0.70 18.50           H
ATOM    261 2HD2BLEU A  18      10.067  -1.153  -1.246  0.70 18.50           H
ATOM    262 3HD2BLEU A  18      10.349  -1.987   0.051  0.70 18.50           H
ATOM    263  N   ASP A  19      13.307   0.594   0.825  1.00  9.67           N
ATOM    264  CA  ASP A  19      14.244  -0.486   0.555  1.00 10.58           C
ATOM    265  C   ASP A  19      13.639  -1.776   1.106  1.00 10.71           C
ATOM    266  O   ASP A  19      13.223  -1.796   2.268  1.00 11.21           O
ATOM    267  CB  ASP A  19      15.586  -0.233   1.232  1.00 16.91           C
ATOM    268  CG  ASP A  19      16.451   0.778   0.507  1.00 18.98           C
ATOM    269  OD1 ASP A  19      16.227   1.049  -0.693  1.00 20.60           O
ATOM    270  OD2 ASP A  19      17.422   1.247   1.144  1.00 39.21           O
ATOM    271  H   ASP A  19      13.139   0.800   1.643  1.00 11.60           H
ATOM    272  HA  ASP A  19      14.376  -0.572  -0.412  1.00 12.69           H
ATOM    273 1HB  ASP A  19      15.427   0.082   2.136  1.00 20.30           H
ATOM    274 2HB  ASP A  19      16.069  -1.072   1.293  1.00 20.30           H
ATOM    275  N   GLY A  20      13.622  -2.804   0.266  1.00 10.96           N
ATOM    276  CA  GLY A  20      12.962  -4.050   0.594  1.00 10.33           C
ATOM    277  C   GLY A  20      13.866  -5.255   0.389  1.00 10.91           C
ATOM    278  O   GLY A  20      14.747  -5.271  -0.471  1.00 11.67           O
ATOM    279  H   GLY A  20      14.015  -2.728  -0.495  1.00 13.15           H
ATOM    280 1HA  GLY A  20      12.673  -4.023   1.520  1.00 12.39           H
ATOM    281 2HA  GLY A  20      12.172  -4.147   0.039  1.00 12.39           H
ATOM    282  N   ASP A  21      13.585  -6.287   1.158  1.00 11.15           N
ATOM    283  CA  ASP A  21      14.162  -7.620   0.953  1.00 10.95           C
ATOM    284  C   ASP A  21      13.023  -8.596   1.267  1.00 11.48           C
ATOM    285  O   ASP A  21      12.659  -8.682   2.439  1.00 11.76           O
ATOM    286  CB  ASP A  21      15.380  -7.808   1.843  1.00 12.61           C
ATOM    287  CG  ASP A  21      15.971  -9.185   1.869  1.00 13.64           C
ATOM    288  OD1 ASP A  21      15.270 -10.186   1.597  1.00 13.61           O
ATOM    289  OD2 ASP A  21      17.181  -9.308   2.180  1.00 21.87           O
ATOM    290  H   ASP A  21      13.036  -6.174   1.810  1.00 13.37           H
ATOM    291  HA  ASP A  21      14.426  -7.720   0.014  1.00 13.14           H
ATOM    292 1HB  ASP A  21      16.067  -7.188   1.553  1.00 15.13           H
ATOM    293 2HB  ASP A  21      15.135  -7.566   2.750  1.00 15.13           H
ATOM    294  N   VAL A  22      12.564  -9.340   0.265  1.00 10.64           N
ATOM    295  CA  VAL A  22      11.557 -10.384   0.456  1.00 10.54           C
ATOM    296  C   VAL A  22      12.139 -11.721   0.008  1.00 10.43           C
ATOM    297  O   VAL A  22      12.461 -11.893  -1.160  1.00 11.31           O
ATOM    298  CB  VAL A  22      10.262 -10.059  -0.302  1.00 10.40           C
ATOM    299  CG1 VAL A  22       9.260 -11.200  -0.211  1.00 12.44           C
ATOM    300  CG2 VAL A  22       9.652  -8.776   0.252  1.00 11.70           C
ATOM    301  H   VAL A  22      12.871  -9.203  -0.527  1.00 12.76           H
ATOM    302  HA  VAL A  22      11.349 -10.442   1.412  1.00 12.64           H
ATOM    303  HB  VAL A  22      10.483  -9.915  -1.246  1.00 12.48           H
ATOM    304 1HG1 VAL A  22       9.651 -11.999  -0.572  1.00 18.66           H
ATOM    305 2HG1 VAL A  22       8.472 -10.976  -0.711  1.00 18.66           H
ATOM    306 3HG1 VAL A  22       9.024 -11.346   0.708  1.00 18.66           H
ATOM    307 1HG2 VAL A  22      10.294  -8.065   0.192  1.00 17.55           H
ATOM    308 2HG2 VAL A  22       9.408  -8.909   1.171  1.00 17.55           H
ATOM    309 3HG2 VAL A  22       8.871  -8.547  -0.256  1.00 17.55           H
ATOM    310  N   ASN A  23      12.323 -12.620   0.955  1.00 12.14           N
ATOM    311  CA  ASN A  23      12.967 -13.917   0.703  1.00 13.70           C
ATOM    312  C   ASN A  23      14.303 -13.784  -0.023  1.00 17.22           C
ATOM    313  O   ASN A  23      14.654 -14.630  -0.855  1.00 19.16           O
ATOM    314  CB  ASN A  23      12.060 -14.809  -0.115  1.00 13.46           C
ATOM    315  CG  ASN A  23      11.011 -15.566   0.653  1.00 14.19           C
ATOM    316  ND2 ASN A  23      10.730 -16.783   0.191  1.00 16.19           N
ATOM    317  OD1 ASN A  23      10.438 -15.047   1.606  1.00 16.38           O
ATOM    318  H   ASN A  23      12.055 -12.441   1.752  1.00 14.56           H
ATOM    319  HA  ASN A  23      13.128 -14.352   1.566  1.00 16.44           H
ATOM    320 1HB  ASN A  23      11.615 -14.261  -0.781  1.00 16.15           H
ATOM    321 2HB  ASN A  23      12.612 -15.450  -0.589  1.00 16.15           H
ATOM    322 1HD2 ASN A  23      10.114 -17.253   0.565  1.00 19.43           H
ATOM    323 2HD2 ASN A  23      11.163 -17.098  -0.482  1.00 19.43           H
ATOM    324  N   GLY A  24      15.053 -12.727   0.266  1.00 15.36           N
ATOM    325  CA  GLY A  24      16.350 -12.504  -0.331  1.00 16.51           C
ATOM    326  C   GLY A  24      16.308 -11.763  -1.648  1.00 17.41           C
ATOM    327  O   GLY A  24      17.336 -11.462  -2.247  1.00 21.39           O
ATOM    328  H   GLY A  24      14.754 -12.151   0.830  1.00 18.43           H
ATOM    329 1HA  GLY A  24      16.897 -12.000   0.292  1.00 19.81           H
ATOM    330 2HA  GLY A  24      16.780 -13.362  -0.470  1.00 19.81           H
ATOM    331  N   HIS A  25      15.114 -11.450  -2.136  1.00 13.92           N
ATOM    332  CA  HIS A  25      14.980 -10.595  -3.310  1.00 15.00           C
ATOM    333  C   HIS A  25      15.024  -9.134  -2.860  1.00 15.61           C
ATOM    334  O   HIS A  25      14.093  -8.675  -2.183  1.00 15.06           O
ATOM    335  CB  HIS A  25      13.648 -10.844  -4.001  1.00 15.92           C
ATOM    336  CG  HIS A  25      13.505 -12.187  -4.621  1.00 19.05           C
ATOM    337  CD2 HIS A  25      13.969 -12.663  -5.797  1.00 24.01           C
ATOM    338  ND1 HIS A  25      12.824 -13.222  -4.031  1.00 21.81           N
ATOM    339  CE1 HIS A  25      12.866 -14.288  -4.815  1.00 24.00           C
ATOM    340  NE2 HIS A  25      13.553 -13.969  -5.893  1.00 29.77           N
ATOM    341  H   HIS A  25      14.407 -11.756  -1.754  1.00 16.70           H
ATOM    342  HA  HIS A  25      15.715 -10.771  -3.933  1.00 18.00           H
ATOM    343 1HB  HIS A  25      12.937 -10.728  -3.352  1.00 19.10           H
ATOM    344 2HB  HIS A  25      13.527 -10.172  -4.690  1.00 19.10           H
ATOM    345  HD1 HIS A  25      12.430 -13.184  -3.268  1.00 26.17           H
ATOM    346  HD2 HIS A  25      14.475 -12.196  -6.423  1.00 28.81           H
ATOM    347  HE1 HIS A  25      12.480 -15.115  -4.636  1.00 28.79           H
ATOM    348  HE2 HIS A  25      13.715 -14.496  -6.554  1.00 35.72           H
ATOM    349  N   LYS A  26      16.078  -8.443  -3.279  1.00 15.27           N
ATOM    350  CA  LYS A  26      16.300  -7.073  -2.825  1.00 14.54           C
ATOM    351  C   LYS A  26      15.763  -6.116  -3.876  1.00 13.23           C
ATOM    352  O   LYS A  26      15.933  -6.348  -5.067  1.00 17.56           O
ATOM    353  CB  LYS A  26      17.783  -6.827  -2.537  1.00 18.83           C
ATOM    354  CG  LYS A  26      18.245  -7.624  -1.320  1.00 27.52           C
ATOM    355  CD  LYS A  26      19.598  -7.150  -0.826  1.00 34.89           C
ATOM    356  CE  LYS A  26      20.100  -8.058   0.286  1.00 40.18           C
ATOM    357  NZ  LYS A  26      21.591  -8.150   0.266  1.00 53.79           N
ATOM    358  H   LYS A  26      16.635  -8.807  -3.824  1.00 18.33           H
ATOM    359  HA  LYS A  26      15.797  -6.936  -1.996  1.00 17.45           H
ATOM    360 1HB  LYS A  26      18.309  -7.084  -3.310  1.00 22.60           H
ATOM    361 2HB  LYS A  26      17.928  -5.881  -2.377  1.00 22.60           H
ATOM    362 1HG  LYS A  26      17.593  -7.531  -0.608  1.00 33.03           H
ATOM    363 2HG  LYS A  26      18.300  -8.564  -1.553  1.00 33.03           H
ATOM    364 1HD  LYS A  26      20.232  -7.153  -1.560  1.00 41.87           H
ATOM    365 2HD  LYS A  26      19.524  -6.241  -0.496  1.00 41.87           H
ATOM    366 1HE  LYS A  26      19.810  -7.709   1.144  1.00 48.22           H
ATOM    367 2HE  LYS A  26      19.720  -8.943   0.177  1.00 48.22           H
ATOM    368 1HZ  LYS A  26      21.864  -8.688   0.921  1.00 80.68           H
ATOM    369 2HZ  LYS A  26      21.940  -7.340   0.382  1.00 80.68           H
ATOM    370 3HZ  LYS A  26      21.857  -8.478  -0.518  1.00 80.68           H
ATOM    371  N   PHE A  27      15.097  -5.068  -3.427  1.00 11.70           N
ATOM    372  CA  PHE A  27      14.505  -4.078  -4.316  1.00 11.14           C
ATOM    373  C   PHE A  27      14.347  -2.761  -3.573  1.00 10.42           C
ATOM    374  O   PHE A  27      14.358  -2.656  -2.366  1.00 11.18           O
ATOM    375  CB  PHE A  27      13.155  -4.552  -4.851  1.00 11.93           C
ATOM    376  CG  PHE A  27      12.106  -4.738  -3.773  1.00 10.94           C
ATOM    377  CD1 PHE A  27      12.089  -5.897  -3.021  1.00 13.29           C
ATOM    378  CD2 PHE A  27      11.157  -3.765  -3.513  1.00 11.87           C
ATOM    379  CE1 PHE A  27      11.124  -6.096  -2.055  1.00 13.42           C
ATOM    380  CE2 PHE A  27      10.174  -3.964  -2.569  1.00 13.43           C
ATOM    381  CZ  PHE A  27      10.165  -5.131  -1.830  1.00 14.38           C
ATOM    382  H   PHE A  27      15.010  -4.966  -2.577  1.00 14.04           H
ATOM    383  HA  PHE A  27      15.110  -3.938  -5.074  1.00 13.36           H
ATOM    384 1HB  PHE A  27      12.829  -3.905  -5.497  1.00 14.31           H
ATOM    385 2HB  PHE A  27      13.280  -5.395  -5.315  1.00 14.31           H
ATOM    386  HD1 PHE A  27      12.735  -6.549  -3.167  1.00 15.95           H
ATOM    387  HD2 PHE A  27      11.183  -2.963  -3.985  1.00 14.25           H
ATOM    388  HE1 PHE A  27      11.120  -6.881  -1.557  1.00 16.11           H
ATOM    389  HE2 PHE A  27       9.521  -3.317  -2.430  1.00 16.11           H
ATOM    390  HZ  PHE A  27       9.512  -5.265  -1.181  1.00 17.26           H
ATOM    391  N   SER A  28      14.167  -1.684  -4.278  1.00 11.02           N
ATOM    392  CA  SER A  28      13.904  -0.334  -3.922  1.00 10.38           C
ATOM    393  C   SER A  28      12.803   0.265  -4.794  1.00 10.08           C
ATOM    394  O   SER A  28      12.653  -0.009  -5.973  1.00 10.99           O
ATOM    395  CB  SER A  28      15.163   0.521  -4.033  1.00 12.32           C
ATOM    396  OG  SER A  28      16.225  -0.048  -3.307  1.00 17.32           O
ATOM    397  H   SER A  28      14.217  -1.814  -5.127  1.00 13.22           H
ATOM    398  HA  SER A  28      13.601  -0.316  -2.990  1.00 12.45           H
ATOM    399 1HB  SER A  28      15.418   0.601  -4.966  1.00 14.78           H
ATOM    400 2HB  SER A  28      14.980   1.411  -3.694  1.00 14.78           H
ATOM    401  HG  SER A  28      16.156  -0.018  -2.491  1.00 25.98           H
ATOM    402  N   VAL A  29      12.018   1.097  -4.115  1.00  9.26           N
ATOM    403  CA  VAL A  29      10.934   1.853  -4.735  1.00  9.70           C
ATOM    404  C   VAL A  29      11.076   3.328  -4.354  1.00  9.14           C
ATOM    405  O   VAL A  29      11.321   3.637  -3.192  1.00  9.99           O
ATOM    406  CB  VAL A  29       9.572   1.311  -4.277  1.00  9.27           C
ATOM    407  CG1 VAL A  29       8.431   2.202  -4.737  1.00  9.75           C
ATOM    408  CG2 VAL A  29       9.372  -0.126  -4.765  1.00 11.26           C
ATOM    409  H   VAL A  29      12.155   1.193  -3.271  1.00 11.12           H
ATOM    410  HA  VAL A  29      11.001   1.766  -5.709  1.00 11.64           H
ATOM    411  HB  VAL A  29       9.568   1.299  -3.297  1.00 11.12           H
ATOM    412 1HG1 VAL A  29       7.597   1.835  -4.433  1.00 14.63           H
ATOM    413 2HG1 VAL A  29       8.429   2.250  -5.696  1.00 14.63           H
ATOM    414 3HG1 VAL A  29       8.545   3.082  -4.372  1.00 14.63           H
ATOM    415 1HG2 VAL A  29       8.518  -0.449  -4.468  1.00 16.89           H
ATOM    416 2HG2 VAL A  29      10.067  -0.685  -4.409  1.00 16.89           H
ATOM    417 3HG2 VAL A  29       9.405  -0.146  -5.724  1.00 16.89           H
ATOM    418  N   SER A  30      10.901   4.177  -5.346  1.00  9.49           N
ATOM    419  CA  SER A  30      10.871   5.618  -5.140  1.00 10.27           C
ATOM    420  C   SER A  30       9.521   6.147  -5.618  1.00  9.80           C
ATOM    421  O   SER A  30       9.108   5.825  -6.721  1.00 12.27           O
ATOM    422  CB  SER A  30      11.996   6.304  -5.916  1.00 12.33           C
ATOM    423  OG  SER A  30      13.274   5.969  -5.382  1.00 18.65           O
ATOM    424  H   SER A  30      10.802   3.869  -6.143  1.00 11.39           H
ATOM    425  HA  SER A  30      10.974   5.811  -4.184  1.00 12.32           H
ATOM    426 1HB  SER A  30      11.955   6.033  -6.847  1.00 14.80           H
ATOM    427 2HB  SER A  30      11.873   7.265  -5.878  1.00 14.80           H
ATOM    428  N   GLY A  31       8.871   6.967  -4.801  1.00  9.31           N
ATOM    429  CA  GLY A  31       7.609   7.575  -5.169  1.00  9.68           C
ATOM    430  C   GLY A  31       7.655   9.080  -5.027  1.00  8.88           C
ATOM    431  O   GLY A  31       8.350   9.619  -4.159  1.00  9.97           O
ATOM    432  H   GLY A  31       9.209   7.143  -4.029  1.00 11.17           H
ATOM    433 1HA  GLY A  31       7.399   7.346  -6.088  1.00 11.62           H
ATOM    434 2HA  GLY A  31       6.905   7.220  -4.604  1.00 11.62           H
ATOM    435  N   GLU A  32       6.874   9.731  -5.881  1.00  8.76           N
ATOM    436  CA  GLU A  32       6.683  11.170  -5.841  1.00  9.43           C
ATOM    437  C   GLU A  32       5.202  11.465  -6.072  1.00  9.58           C
ATOM    438  O   GLU A  32       4.540  10.806  -6.874  1.00 10.71           O
ATOM    439  CB  GLU A  32       7.475  11.865  -6.951  1.00 10.51           C
ATOM    440  CG  GLU A  32       8.971  11.641  -6.906  1.00 11.13           C
ATOM    441  CD  GLU A  32       9.713  12.369  -8.018  1.00 10.63           C
ATOM    442  OE1 GLU A  32       9.202  13.401  -8.490  1.00 12.83           O
ATOM    443  OE2 GLU A  32      10.815  11.904  -8.369  1.00 12.19           O
ATOM    444  H   GLU A  32       6.462   9.279  -6.486  1.00 10.52           H
ATOM    445  HA  GLU A  32       6.959  11.519  -4.967  1.00 11.32           H
ATOM    446 1HB  GLU A  32       7.142  11.553  -7.808  1.00 12.62           H
ATOM    447 2HB  GLU A  32       7.304  12.818  -6.901  1.00 12.62           H
ATOM    448 1HG  GLU A  32       9.310  11.944  -6.049  1.00 13.35           H
ATOM    449 2HG  GLU A  32       9.151  10.691  -6.977  1.00 13.35           H
ATOM    450  N   GLY A  33       4.720  12.516  -5.443  1.00 10.30           N
ATOM    451  CA  GLY A  33       3.385  13.013  -5.692  1.00 13.31           C
ATOM    452  C   GLY A  33       3.006  14.102  -4.715  1.00  9.40           C
ATOM    453  O   GLY A  33       3.873  14.852  -4.271  1.00  9.96           O
ATOM    454  H   GLY A  33       5.214  12.920  -4.867  1.00 12.36           H
ATOM    455 1HA  GLY A  33       3.335  13.361  -6.596  1.00 15.97           H
ATOM    456 2HA  GLY A  33       2.752  12.281  -5.618  1.00 15.97           H
ATOM    457  N   GLU A  34       1.721  14.165  -4.411  1.00 10.08           N
ATOM    458  CA  GLU A  34       1.246  15.229  -3.537  1.00 11.50           C
ATOM    459  C   GLU A  34       0.020  14.752  -2.770  1.00  9.83           C
ATOM    460  O   GLU A  34      -0.683  13.826  -3.191  1.00 11.22           O
ATOM    461  CB  GLU A  34       0.951  16.494  -4.323  1.00 15.70           C
ATOM    462  CG  GLU A  34       0.136  16.390  -5.573  1.00 25.03           C
ATOM    463  CD  GLU A  34      -0.030  17.722  -6.278  1.00 25.79           C
ATOM    464  OE1 GLU A  34       0.962  18.463  -6.436  1.00 24.02           O
ATOM    465  OE2 GLU A  34      -1.185  18.052  -6.625  1.00 26.36           O
ATOM    466  H   GLU A  34       1.171  13.583  -4.725  1.00 12.10           H
ATOM    467  HA  GLU A  34       1.953  15.431  -2.888  1.00 13.80           H
ATOM    468 1HB  GLU A  34       0.499  17.111  -3.728  1.00 18.84           H
ATOM    469 2HB  GLU A  34       1.801  16.897  -4.559  1.00 18.84           H
ATOM    470 1HG  GLU A  34       0.563  15.764  -6.178  1.00 30.03           H
ATOM    471 2HG  GLU A  34      -0.740  16.038  -5.351  1.00 30.03           H
ATOM    472  N   GLY A  35      -0.205  15.411  -1.647  1.00  9.73           N
ATOM    473  CA  GLY A  35      -1.334  15.143  -0.793  1.00 10.62           C
ATOM    474  C   GLY A  35      -2.080  16.426  -0.469  1.00  9.63           C
ATOM    475  O   GLY A  35      -1.476  17.485  -0.326  1.00 11.36           O
ATOM    476  H   GLY A  35       0.348  16.029  -1.415  1.00 11.68           H
ATOM    477 1HA  GLY A  35      -1.934  14.522  -1.235  1.00 12.74           H
ATOM    478 2HA  GLY A  35      -1.027  14.730   0.030  1.00 12.74           H
ATOM    479  N   ASP A  36      -3.390  16.299  -0.332  1.00 10.28           N
ATOM    480  CA  ASP A  36      -4.230  17.442   0.016  1.00 10.28           C
ATOM    481  C   ASP A  36      -5.236  16.941   1.047  1.00  9.89           C
ATOM    482  O   ASP A  36      -6.299  16.416   0.715  1.00  9.70           O
ATOM    483  CB  ASP A  36      -4.898  17.982  -1.242  1.00 12.72           C
ATOM    484  CG  ASP A  36      -5.496  19.361  -1.104  1.00 18.81           C
ATOM    485  OD1 ASP A  36      -5.985  19.956  -2.093  1.00 33.82           O
ATOM    486  OD2 ASP A  36      -5.436  19.913   0.004  1.00 23.91           O
ATOM    487  H   ASP A  36      -3.754  15.528  -0.451  1.00 12.33           H
ATOM    488  HA  ASP A  36      -3.675  18.143   0.417  1.00 12.33           H
ATOM    489 1HB  ASP A  36      -4.242  18.001  -1.956  1.00 15.26           H
ATOM    490 2HB  ASP A  36      -5.600  17.367  -1.506  1.00 15.26           H
ATOM    491  N   ALA A  37      -4.836  17.057   2.312  1.00  9.74           N
ATOM    492  CA  ALA A  37      -5.599  16.481   3.414  1.00  9.75           C
ATOM    493  C   ALA A  37      -6.996  17.076   3.519  1.00 10.20           C
ATOM    494  O   ALA A  37      -7.906  16.449   4.057  1.00 10.43           O
ATOM    495  CB  ALA A  37      -4.865  16.635   4.738  1.00 10.86           C
ATOM    496  H   ALA A  37      -4.109  17.482   2.483  1.00 11.69           H
ATOM    497  HA  ALA A  37      -5.696  15.522   3.239  1.00 11.70           H
ATOM    498 1HB  ALA A  37      -3.987  16.255   4.663  1.00 16.29           H
ATOM    499 2HB  ALA A  37      -5.353  16.181   5.429  1.00 16.29           H
ATOM    500 3HB  ALA A  37      -4.793  17.567   4.957  1.00 16.29           H
ATOM    501  N   THR A  38      -7.177  18.307   3.050  1.00  9.95           N
ATOM    502  CA  THR A  38      -8.491  18.938   3.014  1.00 10.57           C
ATOM    503  C   THR A  38      -9.516  18.022   2.362  1.00 10.21           C
ATOM    504  O   THR A  38     -10.683  18.033   2.770  1.00 12.12           O
ATOM    505  CB  THR A  38      -8.385  20.279   2.260  1.00 11.71           C
ATOM    506  CG2 THR A  38      -9.732  20.976   2.130  1.00 13.95           C
ATOM    507  OG1 THR A  38      -7.497  21.154   2.971  1.00 16.85           O
ATOM    508  H   THR A  38      -6.496  18.745   2.759  1.00 11.95           H
ATOM    509  HA  THR A  38      -8.775  19.120   3.934  1.00 12.68           H
ATOM    510  HB  THR A  38      -8.023  20.114   1.364  1.00 14.06           H
ATOM    511 1HG2 THR A  38      -9.619  21.804   1.657  1.00 20.93           H
ATOM    512 2HG2 THR A  38     -10.086  21.153   3.005  1.00 20.93           H
ATOM    513 3HG2 THR A  38     -10.339  20.411   1.647  1.00 20.93           H
ATOM    514  N   TYR A  39      -9.083  17.250   1.363  1.00  9.88           N
ATOM    515  CA  TYR A  39      -9.934  16.345   0.615  1.00 11.24           C
ATOM    516  C   TYR A  39      -9.551  14.880   0.836  1.00 10.43           C
ATOM    517  O   TYR A  39     -10.036  14.006   0.121  1.00 12.83           O
ATOM    518  CB  TYR A  39      -9.908  16.673  -0.890  1.00 12.30           C
ATOM    519  CG  TYR A  39     -10.143  18.152  -1.101  1.00 12.87           C
ATOM    520  CD1 TYR A  39     -11.410  18.735  -1.060  1.00 15.36           C
ATOM    521  CD2 TYR A  39      -9.061  19.010  -1.254  1.00 15.10           C
ATOM    522  CE1 TYR A  39     -11.564  20.097  -1.232  1.00 16.89           C
ATOM    523  CE2 TYR A  39      -9.213  20.383  -1.413  1.00 14.96           C
ATOM    524  CZ  TYR A  39     -10.479  20.924  -1.399  1.00 16.03           C
ATOM    525  OH  TYR A  39     -10.657  22.288  -1.549  1.00 18.85           O
ATOM    526  H   TYR A  39      -8.251  17.292   1.150  1.00 11.86           H
ATOM    527  HA  TYR A  39     -10.853  16.466   0.933  1.00 13.49           H
ATOM    528 1HB  TYR A  39      -9.049  16.422  -1.264  1.00 14.77           H
ATOM    529 2HB  TYR A  39     -10.597  16.165  -1.347  1.00 14.77           H
ATOM    530  HD1 TYR A  39     -12.158  18.202  -0.917  1.00 18.44           H
ATOM    531  HD2 TYR A  39      -8.203  18.652  -1.249  1.00 18.12           H
ATOM    532  HE1 TYR A  39     -12.419  20.461  -1.234  1.00 20.27           H
ATOM    533  HE2 TYR A  39      -8.468  20.929  -1.527  1.00 17.95           H
ATOM    534  N   GLY A  40      -8.674  14.633   1.805  1.00  9.72           N
ATOM    535  CA  GLY A  40      -8.171  13.304   2.079  1.00 10.51           C
ATOM    536  C   GLY A  40      -7.530  12.648   0.888  1.00  9.64           C
ATOM    537  O   GLY A  40      -7.570  11.429   0.767  1.00 10.85           O
ATOM    538  H   GLY A  40      -8.395  15.288   2.287  1.00 11.66           H
ATOM    539 1HA  GLY A  40      -7.520  13.357   2.796  1.00 12.61           H
ATOM    540 2HA  GLY A  40      -8.904  12.749   2.387  1.00 12.61           H
ATOM    541  N   LYS A  41      -6.874  13.417   0.032  1.00  9.40           N
ATOM    542  CA  LYS A  41      -6.542  12.976  -1.317  1.00  9.29           C
ATOM    543  C   LYS A  41      -5.036  12.844  -1.540  1.00  9.58           C
ATOM    544  O   LYS A  41      -4.269  13.755  -1.269  1.00 11.15           O
ATOM    545  CB  LYS A  41      -7.088  13.957  -2.354  1.00  9.76           C
ATOM    546  CG  LYS A  41      -6.917  13.530  -3.801  1.00 10.19           C
ATOM    547  CD  LYS A  41      -7.530  14.560  -4.725  1.00 10.75           C
ATOM    548  CE  LYS A  41      -7.406  14.153  -6.176  1.00 11.68           C
ATOM    549  NZ  LYS A  41      -8.069  15.144  -7.070  1.00 13.61           N
ATOM    550  H   LYS A  41      -6.635  14.205   0.282  1.00 11.28           H
ATOM    551  HA  LYS A  41      -6.956  12.101  -1.468  1.00 11.15           H
ATOM    552 1HB  LYS A  41      -8.034  14.090  -2.183  1.00 11.71           H
ATOM    553 2HB  LYS A  41      -6.646  14.812  -2.231  1.00 11.71           H
ATOM    554 1HG  LYS A  41      -5.973  13.433  -4.002  1.00 12.23           H
ATOM    555 2HG  LYS A  41      -7.346  12.671  -3.940  1.00 12.23           H
ATOM    556 1HD  LYS A  41      -8.467  14.672  -4.502  1.00 12.90           H
ATOM    557 2HD  LYS A  41      -7.087  15.413  -4.592  1.00 12.90           H
ATOM    558 1HE  LYS A  41      -6.468  14.082  -6.412  1.00 14.02           H
ATOM    559 2HE  LYS A  41      -7.814  13.282  -6.302  1.00 14.02           H
ATOM    560 1HZ  LYS A  41      -7.983  14.883  -7.917  1.00 20.41           H
ATOM    561 2HZ  LYS A  41      -7.685  15.940  -6.965  1.00 20.41           H
ATOM    562 3HZ  LYS A  41      -8.932  15.201  -6.862  1.00 20.41           H
ATOM    563  N   LEU A  42      -4.635  11.700  -2.076  1.00  8.68           N
ATOM    564  CA  LEU A  42      -3.263  11.386  -2.439  1.00 10.23           C
ATOM    565  C   LEU A  42      -3.187  11.029  -3.929  1.00 10.28           C
ATOM    566  O   LEU A  42      -3.973  10.209  -4.405  1.00 10.35           O
ATOM    567  CB  LEU A  42      -2.751  10.172  -1.637  1.00 11.67           C
ATOM    568  CG  LEU A  42      -2.613  10.326  -0.137  1.00 12.78           C
ATOM    569  CD1 LEU A  42      -2.446   9.001   0.592  1.00 19.51           C
ATOM    570  CD2 LEU A  42      -1.456  11.241   0.229  1.00 19.61           C
ATOM    571  H   LEU A  42      -5.232  11.098  -2.221  1.00 10.42           H
ATOM    572  HA  LEU A  42      -2.691  12.162  -2.258  1.00 12.28           H
ATOM    573 1HB  LEU A  42      -3.352   9.429  -1.806  1.00 14.00           H
ATOM    574 2HB  LEU A  42      -1.883   9.925  -1.992  1.00 14.00           H
ATOM    575  HG  LEU A  42      -3.436  10.743   0.194  1.00 15.34           H
ATOM    576 1HD1 LEU A  42      -2.357   9.163   1.534  1.00 29.26           H
ATOM    577 2HD1 LEU A  42      -1.660   8.555   0.268  1.00 29.26           H
ATOM    578 3HD1 LEU A  42      -3.216   8.449   0.433  1.00 29.26           H
ATOM    579 1HD2 LEU A  42      -1.396  11.315   1.184  1.00 29.42           H
ATOM    580 2HD2 LEU A  42      -1.603  12.111  -0.150  1.00 29.42           H
ATOM    581 3HD2 LEU A  42      -0.638  10.876  -0.115  1.00 29.42           H
ATOM    582  N   THR A  43      -2.165  11.547  -4.586  1.00  9.60           N
ATOM    583  CA  THR A  43      -1.826  11.184  -5.956  1.00 10.04           C
ATOM    584  C   THR A  43      -0.326  10.937  -6.017  1.00  9.72           C
ATOM    585  O   THR A  43       0.463  11.837  -5.773  1.00 10.94           O
ATOM    586  CB  THR A  43      -2.229  12.252  -6.974  1.00 12.38           C
ATOM    587  CG2 THR A  43      -3.744  12.391  -6.989  1.00 14.58           C
ATOM    588  H   THR A  43      -1.675  12.128  -4.184  1.00 11.52           H
ATOM    589  HA  THR A  43      -2.288  10.350  -6.181  1.00 12.05           H
ATOM    590  HB  THR A  43      -1.904  12.008  -7.865  1.00 14.86           H
ATOM    591 1HG2 THR A  43      -3.997  13.068  -7.621  1.00 21.87           H
ATOM    592 2HG2 THR A  43      -4.052  12.638  -6.114  1.00 21.87           H
ATOM    593 3HG2 THR A  43      -4.140  11.553  -7.243  1.00 21.87           H
ATOM    594  N   LEU A  44       0.063   9.704  -6.326  1.00 10.07           N
ATOM    595  CA  LEU A  44       1.460   9.318  -6.319  1.00  8.86           C
ATOM    596  C   LEU A  44       1.804   8.419  -7.489  1.00  9.24           C
ATOM    597  O   LEU A  44       0.993   7.588  -7.882  1.00 10.66           O
ATOM    598  CB  LEU A  44       1.767   8.609  -5.001  1.00 14.14           C
ATOM    599  CG  LEU A  44       1.679   9.484  -3.739  1.00 12.92           C
ATOM    600  CD1 LEU A  44       0.956   8.759  -2.628  1.00 22.22           C
ATOM    601  CD2 LEU A  44       3.062   9.915  -3.297  1.00 23.65           C
ATOM    602  H   LEU A  44      -0.532   9.119  -6.536  1.00 12.09           H
ATOM    603  HA  LEU A  44       2.009  10.128  -6.374  1.00 10.63           H
ATOM    604 1HB  LEU A  44       1.151   7.867  -4.903  1.00 16.96           H
ATOM    605 2HB  LEU A  44       2.662   8.239  -5.055  1.00 16.96           H
ATOM    606  HG  LEU A  44       1.166  10.288  -3.962  1.00 15.51           H
ATOM    607 1HD1 LEU A  44       0.077   8.514  -2.926  1.00 33.33           H
ATOM    608 2HD1 LEU A  44       0.886   9.335  -1.863  1.00 33.33           H
ATOM    609 3HD1 LEU A  44       1.445   7.968  -2.390  1.00 33.33           H
ATOM    610 1HD2 LEU A  44       3.501  10.370  -4.020  1.00 35.48           H
ATOM    611 2HD2 LEU A  44       3.574   9.142  -3.047  1.00 35.48           H
ATOM    612 3HD2 LEU A  44       2.988  10.507  -2.545  1.00 35.48           H
ATOM    613  N   LYS A  45       3.052   8.494  -7.934  1.00  9.81           N
ATOM    614  CA  LYS A  45       3.615   7.531  -8.863  1.00  9.72           C
ATOM    615  C   LYS A  45       4.855   6.916  -8.217  1.00  8.40           C
ATOM    616  O   LYS A  45       5.743   7.640  -7.772  1.00  9.85           O
ATOM    617  CB  LYS A  45       3.944   8.179 -10.197  1.00 10.04           C
ATOM    618  CG  LYS A  45       4.608   7.236 -11.188  1.00 11.74           C
ATOM    619  CD  LYS A  45       4.869   7.898 -12.536  1.00 12.26           C
ATOM    620  CE  LYS A  45       5.736   6.992 -13.404  1.00 12.94           C
ATOM    621  NZ  LYS A  45       6.214   7.689 -14.636  1.00 13.65           N
ATOM    622  H   LYS A  45       3.549   9.140  -7.660  1.00 11.77           H
ATOM    623  HA  LYS A  45       2.956   6.821  -9.015  1.00 11.66           H
ATOM    624 1HB  LYS A  45       3.126   8.521 -10.589  1.00 12.04           H
ATOM    625 2HB  LYS A  45       4.533   8.934 -10.041  1.00 12.04           H
ATOM    626 1HG  LYS A  45       5.449   6.927 -10.817  1.00 14.09           H
ATOM    627 2HG  LYS A  45       4.038   6.462 -11.319  1.00 14.09           H
ATOM    628 1HD  LYS A  45       4.027   8.069 -12.985  1.00 14.72           H
ATOM    629 2HD  LYS A  45       5.318   8.747 -12.401  1.00 14.72           H
ATOM    630 1HE  LYS A  45       6.502   6.694 -12.888  1.00 15.53           H
ATOM    631 2HE  LYS A  45       5.225   6.208 -13.658  1.00 15.53           H
ATOM    632 1HZ  LYS A  45       6.712   7.131 -15.118  1.00 20.48           H
ATOM    633 2HZ  LYS A  45       6.701   8.397 -14.406  1.00 20.48           H
ATOM    634 3HZ  LYS A  45       5.514   7.953 -15.117  1.00 20.48           H
ATOM    635  N   PHE A  46       4.891   5.592  -8.184  1.00  8.76           N
ATOM    636  CA  PHE A  46       5.991   4.809  -7.648  1.00  8.92           C
ATOM    637  C   PHE A  46       6.722   4.079  -8.766  1.00  9.69           C
ATOM    638  O   PHE A  46       6.064   3.545  -9.665  1.00 10.40           O
ATOM    639  CB  PHE A  46       5.456   3.757  -6.674  1.00  9.53           C
ATOM    640  CG  PHE A  46       4.698   4.386  -5.513  1.00  9.22           C
ATOM    641  CD1 PHE A  46       3.322   4.498  -5.536  1.00  9.41           C
ATOM    642  CD2 PHE A  46       5.388   4.865  -4.419  1.00  9.37           C
ATOM    643  CE1 PHE A  46       2.635   5.062  -4.484  1.00 10.46           C
ATOM    644  CE2 PHE A  46       4.697   5.414  -3.365  1.00  9.62           C
ATOM    645  CZ  PHE A  46       3.328   5.528  -3.381  1.00  9.95           C
ATOM    646  H   PHE A  46       4.215   5.167  -8.503  1.00 10.51           H
ATOM    647  HA  PHE A  46       6.617   5.400  -7.180  1.00 10.70           H
ATOM    648 1HB  PHE A  46       4.865   3.153  -7.150  1.00 11.43           H
ATOM    649 2HB  PHE A  46       6.197   3.237  -6.327  1.00 11.43           H
ATOM    650  HD1 PHE A  46       2.851   4.187  -6.275  1.00 11.30           H
ATOM    651  HD2 PHE A  46       6.317   4.818  -4.395  1.00 11.25           H
ATOM    652  HE1 PHE A  46       1.707   5.129  -4.515  1.00 12.55           H
ATOM    653  HE2 PHE A  46       5.169   5.716  -2.623  1.00 11.55           H
ATOM    654  HZ  PHE A  46       2.876   5.911  -2.664  1.00 11.94           H
ATOM    655  N   ILE A  47       8.041   4.057  -8.641  1.00  9.29           N
ATOM    656  CA  ILE A  47       8.890   3.358  -9.613  1.00  9.59           C
ATOM    657  C   ILE A  47       9.808   2.383  -8.893  1.00  9.16           C
ATOM    658  O   ILE A  47      10.384   2.747  -7.873  1.00 10.14           O
ATOM    659  CB  ILE A  47       9.731   4.380 -10.408  1.00 10.84           C
ATOM    660  CG1 ILE A  47       8.827   5.354 -11.164  1.00 14.47           C
ATOM    661  CG2 ILE A  47      10.685   3.676 -11.356  1.00 17.46           C
ATOM    662  CD1 ILE A  47       9.525   6.605 -11.636  1.00 19.67           C
ATOM    663  H   ILE A  47       8.408   4.460  -7.976  1.00 11.15           H
ATOM    664  HA  ILE A  47       8.320   2.860 -10.236  1.00 11.51           H
ATOM    665  HB  ILE A  47      10.265   4.895  -9.769  1.00 13.01           H
ATOM    666 1HG1 ILE A  47       8.453   4.898 -11.934  1.00 17.36           H
ATOM    667 2HG1 ILE A  47       8.091   5.608 -10.586  1.00 17.36           H
ATOM    668 1HG2 ILE A  47      11.242   3.072 -10.859  1.00 26.20           H
ATOM    669 2HG2 ILE A  47      11.234   4.328 -11.799  1.00 26.20           H
ATOM    670 3HG2 ILE A  47      10.182   3.184 -12.009  1.00 26.20           H
ATOM    671 1HD1 ILE A  47       8.896   7.171 -12.088  1.00 29.51           H
ATOM    672 2HD1 ILE A  47      10.233   6.368 -12.240  1.00 29.51           H
ATOM    673 3HD1 ILE A  47       9.891   7.071 -10.881  1.00 29.51           H
ATOM    674  N   CYS A  48       9.879   1.151  -9.380  1.00  9.55           N
ATOM    675  CA  CYS A  48      10.910   0.241  -8.883  1.00  9.87           C
ATOM    676  C   CYS A  48      12.240   0.594  -9.523  1.00 10.61           C
ATOM    677  O   CYS A  48      12.400   0.449 -10.731  1.00 12.82           O
ATOM    678  CB  CYS A  48      10.543  -1.227  -9.161  1.00 11.72           C
ATOM    679  SG  CYS A  48      11.802  -2.359  -8.511  1.00 12.54           S
ATOM    680  H   CYS A  48       9.324   0.890  -9.983  1.00 11.46           H
ATOM    681  HA  CYS A  48      10.990   0.363  -7.914  1.00 11.84           H
ATOM    682 1HB  CYS A  48       9.688  -1.428  -8.750  1.00 14.06           H
ATOM    683 2HB  CYS A  48      10.455  -1.360 -10.117  1.00 14.06           H
ATOM    684  N   THR A  49      13.167   1.100  -8.726  1.00 11.91           N
ATOM    685  CA  THR A  49      14.401   1.632  -9.318  1.00 13.58           C
ATOM    686  C   THR A  49      15.446   0.553  -9.518  1.00 14.41           C
ATOM    687  O   THR A  49      16.508   0.810 -10.091  1.00 18.74           O
ATOM    688  CB  THR A  49      14.966   2.749  -8.426  1.00 14.78           C
ATOM    689  CG2 THR A  49      13.972   3.888  -8.306  1.00 16.10           C
ATOM    690  OG1 THR A  49      15.199   2.191  -7.117  1.00 16.34           O
ATOM    691  H   THR A  49      13.048   1.117  -7.874  1.00 14.29           H
ATOM    692  HA  THR A  49      14.183   2.016 -10.193  1.00 16.30           H
ATOM    693  HB  THR A  49      15.809   3.080  -8.801  1.00 17.74           H
ATOM    694 1HG2 THR A  49      14.335   4.573  -7.740  1.00 24.15           H
ATOM    695 2HG2 THR A  49      13.153   3.560  -7.926  1.00 24.15           H
ATOM    696 3HG2 THR A  49      13.796   4.252  -9.177  1.00 24.15           H
ATOM    697  N   THR A  50      15.175  -0.668  -9.046  1.00 13.30           N
ATOM    698  CA  THR A  50      16.174  -1.726  -9.165  1.00 14.58           C
ATOM    699  C   THR A  50      15.867  -2.695 -10.291  1.00 16.05           C
ATOM    700  O   THR A  50      16.664  -3.615 -10.525  1.00 23.03           O
ATOM    701  CB  THR A  50      16.229  -2.552  -7.856  1.00 16.24           C
ATOM    702  CG2 THR A  50      16.830  -1.740  -6.736  1.00 16.09           C
ATOM    703  OG1 THR A  50      14.853  -2.870  -7.642  1.00 17.27           O
ATOM    704  H   THR A  50      14.417  -0.829  -8.674  1.00 15.96           H
ATOM    705  HA  THR A  50      17.051  -1.320  -9.324  1.00 17.50           H
ATOM    706  HB  THR A  50      16.748  -3.372  -7.995  1.00 19.48           H
ATOM    707 1HG2 THR A  50      16.846  -2.265  -5.932  1.00 24.13           H
ATOM    708 2HG2 THR A  50      16.301  -0.951  -6.593  1.00 24.13           H
ATOM    709 3HG2 THR A  50      17.726  -1.486  -6.969  1.00 24.13           H
ATOM    710  N   GLY A  51      14.736  -2.534 -10.954  1.00 15.43           N
ATOM    711  CA  GLY A  51      14.362  -3.453 -12.019  1.00 16.00           C
ATOM    712  C   GLY A  51      12.911  -3.858 -11.870  1.00 14.40           C
ATOM    713  O   GLY A  51      12.053  -3.019 -11.602  1.00 15.53           O
ATOM    714  H   GLY A  51      14.216  -1.879 -10.754  1.00 18.52           H
ATOM    715 1HA  GLY A  51      14.494  -3.025 -12.880  1.00 19.20           H
ATOM    716 2HA  GLY A  51      14.926  -4.241 -11.983  1.00 19.20           H
ATOM    717  N   LYS A  52      12.621  -5.142 -12.040  1.00 14.57           N
ATOM    718  CA  LYS A  52      11.254  -5.622 -11.829  1.00 15.02           C
ATOM    719  C   LYS A  52      11.017  -5.808 -10.340  1.00 13.20           C
ATOM    720  O   LYS A  52      11.857  -6.273  -9.577  1.00 14.96           O
ATOM    721  CB  LYS A  52      11.035  -6.928 -12.589  1.00 17.65           C
ATOM    722  CG  LYS A  52      10.997  -6.807 -14.098  1.00 29.79           C
ATOM    723  CD  LYS A  52       9.918  -5.861 -14.601  1.00 43.02           C
ATOM    724  CE  LYS A  52      10.535  -4.592 -15.175  1.00 48.56           C
ATOM    725  NZ  LYS A  52       9.669  -3.889 -16.157  1.00 50.63           N
ATOM    726  H   LYS A  52      13.238  -5.694 -12.273  1.00 17.48           H
ATOM    727  HA  LYS A  52      10.627  -4.950 -12.169  1.00 18.03           H
ATOM    728 1HB  LYS A  52      11.745  -7.544 -12.349  1.00 21.19           H
ATOM    729 2HB  LYS A  52      10.198  -7.318 -12.291  1.00 21.19           H
ATOM    730 1HG  LYS A  52      11.860  -6.493 -14.409  1.00 35.74           H
ATOM    731 2HG  LYS A  52      10.847  -7.686 -14.480  1.00 35.74           H
ATOM    732 1HD  LYS A  52       9.394  -6.304 -15.286  1.00 51.63           H
ATOM    733 2HD  LYS A  52       9.324  -5.630 -13.870  1.00 51.63           H
ATOM    734 1HE  LYS A  52      10.735  -3.986 -14.445  1.00 58.27           H
ATOM    735 2HE  LYS A  52      11.373  -4.821 -15.606  1.00 58.27           H
ATOM    736 1HZ  LYS A  52      10.083  -3.155 -16.445  1.00 75.94           H
ATOM    737 2HZ  LYS A  52       8.902  -3.663 -15.767  1.00 75.94           H
ATOM    738 3HZ  LYS A  52       9.505  -4.427 -16.847  1.00 75.94           H
ATOM    739  N   LEU A  53       9.820  -5.440  -9.913  1.00 12.91           N
ATOM    740  CA  LEU A  53       9.439  -5.650  -8.519  1.00 12.71           C
ATOM    741  C   LEU A  53       9.196  -7.129  -8.250  1.00 12.21           C
ATOM    742  O   LEU A  53       8.511  -7.804  -9.017  1.00 14.15           O
ATOM    743  CB  LEU A  53       8.181  -4.822  -8.272  1.00 12.65           C
ATOM    744  CG  LEU A  53       7.847  -4.572  -6.811  1.00 12.29           C
ATOM    745  CD1 LEU A  53       8.867  -3.631  -6.190  1.00 12.16           C
ATOM    746  CD2 LEU A  53       6.437  -4.043  -6.670  1.00 12.42           C
ATOM    747  H   LEU A  53       9.264  -5.076 -10.459  1.00 15.49           H
ATOM    748  HA  LEU A  53      10.158  -5.329  -7.935  1.00 15.25           H
ATOM    749 1HB  LEU A  53       8.286  -3.965  -8.714  1.00 15.18           H
ATOM    750 2HB  LEU A  53       7.429  -5.274  -8.686  1.00 15.18           H
ATOM    751  HG  LEU A  53       7.898  -5.428  -6.338  1.00 14.75           H
ATOM    752 1HD1 LEU A  53       8.642  -3.479  -5.269  1.00 18.25           H
ATOM    753 2HD1 LEU A  53       8.861  -2.796  -6.663  1.00 18.25           H
ATOM    754 3HD1 LEU A  53       9.741  -4.025  -6.245  1.00 18.25           H
ATOM    755 1HD2 LEU A  53       6.240  -3.901  -5.742  1.00 18.64           H
ATOM    756 2HD2 LEU A  53       5.819  -4.679  -7.035  1.00 18.64           H
ATOM    757 3HD2 LEU A  53       6.358  -3.212  -7.145  1.00 18.64           H
ATOM    758  N   PRO A  54       9.797  -7.691  -7.207  1.00 12.79           N
ATOM    759  CA  PRO A  54       9.678  -9.131  -6.974  1.00 13.06           C
ATOM    760  C   PRO A  54       8.433  -9.590  -6.226  1.00 12.90           C
ATOM    761  O   PRO A  54       8.275 -10.794  -5.996  1.00 13.81           O
ATOM    762  CB  PRO A  54      10.918  -9.433  -6.124  1.00 15.00           C
ATOM    763  CG  PRO A  54      11.099  -8.174  -5.340  1.00 14.76           C
ATOM    764  CD  PRO A  54      10.757  -7.054  -6.289  1.00 14.44           C
ATOM    765  HA  PRO A  54       9.742  -9.608  -7.829  1.00 15.67           H
ATOM    766 1HB  PRO A  54      10.766 -10.192  -5.539  1.00 18.00           H
ATOM    767 2HB  PRO A  54      11.691  -9.613  -6.682  1.00 18.00           H
ATOM    768 1HG  PRO A  54      10.508  -8.163  -4.570  1.00 17.72           H
ATOM    769 2HG  PRO A  54      12.015  -8.093  -5.031  1.00 17.72           H
ATOM    770 1HD  PRO A  54      10.352  -6.308  -5.820  1.00 17.33           H
ATOM    771 2HD  PRO A  54      11.543  -6.743  -6.763  1.00 17.33           H
ATOM    772  N   VAL A  55       7.592  -8.651  -5.851  1.00 10.80           N
ATOM    773  CA  VAL A  55       6.289  -8.907  -5.253  1.00 10.62           C
ATOM    774  C   VAL A  55       5.246  -8.097  -6.007  1.00  9.89           C
ATOM    775  O   VAL A  55       5.593  -7.141  -6.708  1.00 10.61           O
ATOM    776  CB  VAL A  55       6.247  -8.542  -3.763  1.00 10.28           C
ATOM    777  CG1 VAL A  55       7.259  -9.350  -2.962  1.00 12.19           C
ATOM    778  CG2 VAL A  55       6.462  -7.044  -3.568  1.00 12.38           C
ATOM    779  H   VAL A  55       7.826  -7.832  -5.968  1.00 12.96           H
ATOM    780  HA  VAL A  55       6.079  -9.859  -5.350  1.00 12.75           H
ATOM    781  HB  VAL A  55       5.353  -8.763  -3.426  1.00 12.34           H
ATOM    782 1HG1 VAL A  55       7.101 -10.287  -3.098  1.00 18.28           H
ATOM    783 2HG1 VAL A  55       7.168  -9.143  -2.029  1.00 18.28           H
ATOM    784 3HG1 VAL A  55       8.147  -9.130  -3.253  1.00 18.28           H
ATOM    785 1HG2 VAL A  55       6.435  -6.836  -2.631  1.00 18.56           H
ATOM    786 2HG2 VAL A  55       5.769  -6.559  -4.022  1.00 18.56           H
ATOM    787 3HG2 VAL A  55       7.316  -6.793  -3.927  1.00 18.56           H
ATOM    788  N   PRO A  56       3.961  -8.402  -5.868  1.00 10.54           N
ATOM    789  CA  PRO A  56       2.934  -7.583  -6.523  1.00  9.86           C
ATOM    790  C   PRO A  56       2.837  -6.190  -5.918  1.00  8.76           C
ATOM    791  O   PRO A  56       2.863  -6.007  -4.704  1.00  9.06           O
ATOM    792  CB  PRO A  56       1.653  -8.384  -6.325  1.00 11.13           C
ATOM    793  CG  PRO A  56       2.151  -9.795  -6.138  1.00 12.56           C
ATOM    794  CD  PRO A  56       3.376  -9.610  -5.271  1.00 12.46           C
ATOM    795  HA  PRO A  56       3.132  -7.512  -7.480  1.00 11.83           H
ATOM    796 1HB  PRO A  56       1.167  -8.079  -5.543  1.00 13.36           H
ATOM    797 2HB  PRO A  56       1.076  -8.318  -7.103  1.00 13.36           H
ATOM    798 1HG  PRO A  56       1.487 -10.345  -5.693  1.00 15.07           H
ATOM    799 2HG  PRO A  56       2.381 -10.202  -6.988  1.00 15.07           H
ATOM    800 1HD  PRO A  56       3.138  -9.470  -4.342  1.00 14.95           H
ATOM    801 2HD  PRO A  56       3.978 -10.368  -5.338  1.00 14.95           H
ATOM    802  N   TRP A  57       2.686  -5.197  -6.800  1.00  9.28           N
ATOM    803  CA  TRP A  57       2.486  -3.830  -6.351  1.00  9.06           C
ATOM    804  C   TRP A  57       1.409  -3.692  -5.284  1.00  9.17           C
ATOM    805  O   TRP A  57       1.621  -2.950  -4.313  1.00  9.17           O
ATOM    806  CB  TRP A  57       2.170  -2.889  -7.524  1.00  9.76           C
ATOM    807  CG  TRP A  57       3.391  -2.482  -8.298  1.00  9.46           C
ATOM    808  CD1 TRP A  57       3.783  -2.929  -9.528  1.00 10.29           C
ATOM    809  CD2 TRP A  57       4.393  -1.545  -7.880  1.00  9.51           C
ATOM    810  CE2 TRP A  57       5.353  -1.469  -8.906  1.00 10.05           C
ATOM    811  CE3 TRP A  57       4.555  -0.767  -6.736  1.00  8.97           C
ATOM    812  NE1 TRP A  57       4.956  -2.324  -9.901  1.00 10.16           N
ATOM    813  CZ2 TRP A  57       6.470  -0.641  -8.826  1.00 10.62           C
ATOM    814  CZ3 TRP A  57       5.663   0.052  -6.651  1.00 10.20           C
ATOM    815  CH2 TRP A  57       6.602   0.106  -7.690  1.00 10.18           C
ATOM    816  H   TRP A  57       2.707  -5.370  -7.642  1.00 11.14           H
ATOM    817  HA  TRP A  57       3.330  -3.528  -5.955  1.00 10.87           H
ATOM    818 1HB  TRP A  57       1.549  -3.331  -8.124  1.00 11.71           H
ATOM    819 2HB  TRP A  57       1.735  -2.093  -7.181  1.00 11.71           H
ATOM    820  HD1 TRP A  57       3.320  -3.554 -10.039  1.00 12.34           H
ATOM    821  HE1 TRP A  57       5.375  -2.460 -10.639  1.00 12.19           H
ATOM    822  HE3 TRP A  57       3.933  -0.799  -6.046  1.00 10.76           H
ATOM    823  HZ2 TRP A  57       7.097  -0.599  -9.513  1.00 12.74           H
ATOM    824  HZ3 TRP A  57       5.789   0.576  -5.893  1.00 12.24           H
ATOM    825  HH2 TRP A  57       7.337   0.669  -7.604  1.00 12.22           H
ATOM    826  N   PRO A  58       0.245  -4.309  -5.408  1.00  9.42           N
ATOM    827  CA  PRO A  58      -0.781  -4.089  -4.383  1.00  9.72           C
ATOM    828  C   PRO A  58      -0.323  -4.465  -2.983  1.00  9.35           C
ATOM    829  O   PRO A  58      -0.822  -3.894  -2.022  1.00  9.81           O
ATOM    830  CB  PRO A  58      -1.941  -4.980  -4.839  1.00 10.20           C
ATOM    831  CG  PRO A  58      -1.771  -5.039  -6.331  1.00 10.86           C
ATOM    832  CD  PRO A  58      -0.286  -5.087  -6.548  1.00 10.38           C
ATOM    833  HA  PRO A  58      -1.062  -3.150  -4.396  1.00 11.66           H
ATOM    834 1HB  PRO A  58      -1.877  -5.865  -4.446  1.00 12.24           H
ATOM    835 2HB  PRO A  58      -2.796  -4.589  -4.600  1.00 12.24           H
ATOM    836 1HG  PRO A  58      -2.198  -5.830  -6.696  1.00 13.03           H
ATOM    837 2HG  PRO A  58      -2.155  -4.253  -6.752  1.00 13.03           H
ATOM    838 1HD  PRO A  58       0.041  -6.001  -6.531  1.00 12.45           H
ATOM    839 2HD  PRO A  58      -0.042  -4.679  -7.394  1.00 12.45           H
ATOM    840  N   THR A  59       0.631  -5.395  -2.844  1.00  8.71           N
ATOM    841  CA  THR A  59       1.070  -5.804  -1.524  1.00  8.97           C
ATOM    842  C   THR A  59       1.874  -4.715  -0.818  1.00  8.34           C
ATOM    843  O   THR A  59       2.076  -4.849   0.395  1.00  9.44           O
ATOM    844  CB  THR A  59       1.903  -7.093  -1.499  1.00 10.08           C
ATOM    845  CG2 THR A  59       1.166  -8.222  -2.190  1.00 12.19           C
ATOM    846  OG1 THR A  59       3.185  -6.890  -2.081  1.00 10.29           O
ATOM    847  H   THR A  59       0.984  -5.752  -3.541  1.00 10.45           H
ATOM    848  HA  THR A  59       0.267  -5.967  -0.987  1.00 10.76           H
ATOM    849  HB  THR A  59       2.035  -7.348  -0.562  1.00 12.09           H
ATOM    850 1HG2 THR A  59       1.706  -9.016  -2.171  1.00 18.28           H
ATOM    851 2HG2 THR A  59       0.990  -7.978  -3.102  1.00 18.28           H
ATOM    852 3HG2 THR A  59       0.337  -8.388  -1.737  1.00 18.28           H
ATOM    853  N   LEU A  60       2.284  -3.673  -1.538  1.00  9.02           N
ATOM    854  CA  LEU A  60       3.077  -2.598  -0.961  1.00  8.97           C
ATOM    855  C   LEU A  60       2.270  -1.339  -0.650  1.00  9.38           C
ATOM    856  O   LEU A  60       2.831  -0.372  -0.118  1.00  9.17           O
ATOM    857  CB  LEU A  60       4.210  -2.208  -1.923  1.00  8.71           C
ATOM    858  CG  LEU A  60       5.237  -3.304  -2.213  1.00  9.37           C
ATOM    859  CD1 LEU A  60       6.357  -2.756  -3.091  1.00 12.39           C
ATOM    860  CD2 LEU A  60       5.797  -3.897  -0.925  1.00 12.60           C
ATOM    861  H   LEU A  60       2.074  -3.634  -2.371  1.00 10.83           H
ATOM    862  HA  LEU A  60       3.477  -2.922  -0.127  1.00 10.77           H
ATOM    863 1HB  LEU A  60       3.815  -1.930  -2.764  1.00 10.45           H
ATOM    864 2HB  LEU A  60       4.676  -1.443  -1.553  1.00 10.45           H
ATOM    865  HG  LEU A  60       4.786  -4.020  -2.707  1.00 11.24           H
ATOM    866 1HD1 LEU A  60       6.999  -3.449  -3.260  1.00 18.58           H
ATOM    867 2HD1 LEU A  60       6.786  -2.023  -2.643  1.00 18.58           H
ATOM    868 3HD1 LEU A  60       5.990  -2.451  -3.924  1.00 18.58           H
ATOM    869 1HD2 LEU A  60       6.437  -4.579  -1.139  1.00 18.90           H
ATOM    870 2HD2 LEU A  60       5.081  -4.279  -0.412  1.00 18.90           H
ATOM    871 3HD2 LEU A  60       6.224  -3.206  -0.413  1.00 18.90           H
ATOM    872  N   VAL A  61       0.996  -1.292  -1.036  1.00  8.85           N
ATOM    873  CA  VAL A  61       0.218  -0.053  -0.880  1.00  8.61           C
ATOM    874  C   VAL A  61       0.188   0.416   0.561  1.00  8.29           C
ATOM    875  O   VAL A  61       0.411   1.601   0.828  1.00  9.16           O
ATOM    876  CB  VAL A  61      -1.198  -0.226  -1.459  1.00  8.98           C
ATOM    877  CG1 VAL A  61      -2.103   0.913  -1.034  1.00  9.49           C
ATOM    878  CG2 VAL A  61      -1.131  -0.329  -2.983  1.00 10.00           C
ATOM    879  H   VAL A  61       0.626  -1.989  -1.378  1.00 10.62           H
ATOM    880  HA  VAL A  61       0.666   0.642  -1.406  1.00 10.33           H
ATOM    881  HB  VAL A  61      -1.573  -1.062  -1.111  1.00 10.78           H
ATOM    882 1HG1 VAL A  61      -2.138   0.954  -0.076  1.00 14.24           H
ATOM    883 2HG1 VAL A  61      -2.986   0.767  -1.381  1.00 14.24           H
ATOM    884 3HG1 VAL A  61      -1.758   1.741  -1.377  1.00 14.24           H
ATOM    885 1HG2 VAL A  61      -0.557  -1.057  -3.230  1.00 15.00           H
ATOM    886 2HG2 VAL A  61      -0.782   0.490  -3.344  1.00 15.00           H
ATOM    887 3HG2 VAL A  61      -2.012  -0.482  -3.333  1.00 15.00           H
ATOM    888  N   THR A  62      -0.075  -0.450   1.537  1.00  8.70           N
ATOM    889  CA  THR A  62      -0.195   0.016   2.921  1.00  9.44           C
ATOM    890  C   THR A  62       1.132   0.501   3.471  1.00 10.11           C
ATOM    891  O   THR A  62       1.161   1.365   4.343  1.00 12.03           O
ATOM    892  CB  THR A  62      -0.769  -1.074   3.849  1.00  9.33           C
ATOM    893  CG2 THR A  62      -2.205  -1.376   3.448  1.00 10.44           C
ATOM    894  OG1 THR A  62       0.026  -2.248   3.708  1.00 10.47           O
ATOM    895  H   THR A  62      -0.174  -1.285   1.355  1.00 10.44           H
ATOM    896  HA  THR A  62      -0.817   0.773   2.929  1.00 11.32           H
ATOM    897  HB  THR A  62      -0.743  -0.766   4.778  1.00 11.20           H
ATOM    898 1HG2 THR A  62      -2.559  -2.062   4.019  1.00 15.66           H
ATOM    899 2HG2 THR A  62      -2.226  -1.677   2.536  1.00 15.66           H
ATOM    900 3HG2 THR A  62      -2.735  -0.581   3.535  1.00 15.66           H
ATOM    901  N   THR A  63       2.237  -0.040   2.984  1.00  8.85           N
ATOM    902  CA  THR A  63       3.550   0.396   3.420  1.00  8.34           C
ATOM    903  C   THR A  63       3.931   1.742   2.812  1.00  8.07           C
ATOM    904  O   THR A  63       4.450   2.636   3.486  1.00  9.40           O
ATOM    905  CB  THR A  63       4.582  -0.683   3.039  1.00 11.99           C
ATOM    906  CG2 THR A  63       5.959  -0.241   3.509  1.00 13.87           C
ATOM    907  OG1 THR A  63       4.277  -1.882   3.772  1.00 12.61           O
ATOM    908  H   THR A  63       2.175  -0.664   2.395  1.00 10.62           H
ATOM    909  HA  THR A  63       3.540   0.486   4.395  1.00 10.00           H
ATOM    910  HB  THR A  63       4.577  -0.850   2.074  1.00 14.39           H
ATOM    911  HG1 THR A  63       3.594  -2.202   3.453  1.00 18.92           H
ATOM    912 1HG2 THR A  63       6.607  -0.907   3.271  1.00 20.80           H
ATOM    913 2HG2 THR A  63       5.951  -0.129   4.463  1.00 20.80           H
ATOM    914 3HG2 THR A  63       6.187   0.592   3.091  1.00 20.80           H
ATOM    915  N   LEU A  64       3.698   1.899   1.506  1.00  8.56           N
ATOM    916  CA  LEU A  64       4.009   3.147   0.801  1.00  8.39           C
ATOM    917  C   LEU A  64       3.113   4.303   1.218  1.00  9.59           C
ATOM    918  O   LEU A  64       3.567   5.442   1.325  1.00  9.54           O
ATOM    919  CB  LEU A  64       3.878   2.906  -0.705  1.00  8.25           C
ATOM    920  CG  LEU A  64       4.833   1.868  -1.304  1.00  8.64           C
ATOM    921  CD1 LEU A  64       4.431   1.494  -2.719  1.00 10.42           C
ATOM    922  CD2 LEU A  64       6.266   2.392  -1.321  1.00  9.98           C
ATOM    923  H   LEU A  64       3.354   1.246   1.063  1.00 10.27           H
ATOM    924  HA  LEU A  64       4.938   3.389   0.996  1.00 10.07           H
ATOM    925 1HB  LEU A  64       2.968   2.626  -0.891  1.00  9.90           H
ATOM    926 2HB  LEU A  64       4.021   3.750  -1.162  1.00  9.90           H
ATOM    927  HG  LEU A  64       4.803   1.061  -0.749  1.00 10.37           H
ATOM    928 1HD1 LEU A  64       3.531   1.159  -2.719  1.00 15.62           H
ATOM    929 2HD1 LEU A  64       5.024   0.817  -3.052  1.00 15.62           H
ATOM    930 3HD1 LEU A  64       4.483   2.270  -3.282  1.00 15.62           H
ATOM    931 1HD2 LEU A  64       6.527   2.640  -0.431  1.00 14.96           H
ATOM    932 2HD2 LEU A  64       6.321   3.158  -1.896  1.00 14.96           H
ATOM    933 3HD2 LEU A  64       6.854   1.706  -1.646  1.00 14.96           H
TER     934      LEU A  64 
HETATM  935  CA1 CRO A  66       0.836   4.998   1.855  1.00  9.92           C
HETATM  936  CA2 CRO A  66      -1.387   3.422   4.278  1.00 10.11           C
HETATM  937  CA3 CRO A  66       1.853   4.918   4.782  1.00  9.93           C
HETATM  938  CB1 CRO A  66      -0.116   5.439   0.754  1.00 10.90           C
HETATM  939  CB2 CRO A  66      -2.537   2.754   4.643  1.00 14.10           C
HETATM  940  CG1 CRO A  66       0.649   6.032  -0.379  1.00 11.91           C
HETATM  941  CG2 CRO A  66      -3.612   2.137   3.959  1.00 13.54           C
HETATM  942  OG1 CRO A  66      -0.928   4.335   0.334  1.00 12.10           O
HETATM  943  CD1 CRO A  66      -3.804   2.220   2.569  1.00 14.08           C
HETATM  944  CD2 CRO A  66      -4.538   1.398   4.706  1.00 14.51           C
HETATM  945  CE1 CRO A  66      -4.903   1.580   1.920  1.00 14.63           C
HETATM  946  CE2 CRO A  66      -5.632   0.757   4.115  1.00 13.49           C
HETATM  947  CZ  CRO A  66      -5.811   0.851   2.714  1.00 15.25           C
HETATM  948  OH  CRO A  66      -6.914   0.202   2.231  1.00 15.21           O
HETATM  949  C1  CRO A  66       0.082   4.392   3.040  1.00  9.48           C
HETATM  950  N1  CRO A  66       1.843   4.013   1.462  1.00  8.47           N
HETATM  951  C2  CRO A  66      -0.339   3.778   5.147  1.00  9.82           C
HETATM  952  N2  CRO A  66      -1.089   3.814   2.996  1.00  9.89           N
HETATM  953  O2  CRO A  66      -0.193   3.617   6.373  1.00 11.59           O
HETATM  954  C3  CRO A  66       1.979   6.360   5.200  1.00  9.31           C
HETATM  955  N3  CRO A  66       0.590   4.414   4.320  1.00  9.89           N
HETATM  956  O3  CRO A  66       2.944   6.682   5.908  1.00 11.05           O
HETATM  957 2HN1 CRO A  66       1.595   3.193   1.384  1.00 10.17           H
HETATM  958  HA1 CRO A  66       1.308   5.794   2.178  1.00 11.90           H
HETATM  959 1HA3 CRO A  66       2.501   4.763   4.076  1.00 11.91           H
HETATM  960 2HA3 CRO A  66       2.123   4.372   5.537  1.00 11.91           H
HETATM  961  HB1 CRO A  66      -0.706   6.131   1.119  1.00 13.08           H
HETATM  962  HB2 CRO A  66      -2.628   2.693   5.566  1.00 16.92           H
HETATM  963 1HG1 CRO A  66       0.040   6.308  -1.067  1.00 17.86           H
HETATM  964 2HG1 CRO A  66       1.256   5.377  -0.732  1.00 17.86           H
HETATM  965 3HG1 CRO A  66       1.145   6.792  -0.067  1.00 17.86           H
HETATM  966  HD1 CRO A  66      -3.197   2.706   2.057  1.00 16.89           H
HETATM  967  HD2 CRO A  66      -4.422   1.331   5.626  1.00 17.42           H
HETATM  968  HE1 CRO A  66      -5.016   1.643   0.999  1.00 17.56           H
HETATM  969  HE2 CRO A  66      -6.233   0.274   4.636  1.00 16.19           H
HETATM  970  HH  CRO A  66      -6.963   0.313   1.420  1.00 22.81           H
HETATM  971  HOG CRO A  66      -1.337   4.036   0.979  1.00 18.16           H
ATOM    972  N   VAL A  68       1.092   7.200   4.717  1.00  9.17           N
ATOM    973  CA  VAL A  68       1.144   8.627   4.999  1.00  8.68           C
ATOM    974  C   VAL A  68      -0.222   9.109   5.480  1.00  8.98           C
ATOM    975  O   VAL A  68      -0.853   9.993   4.921  1.00  8.67           O
ATOM    976  CB  VAL A  68       1.689   9.426   3.807  1.00  9.29           C
ATOM    977  CG1 VAL A  68       3.179   9.125   3.627  1.00 10.36           C
ATOM    978  CG2 VAL A  68       0.944   9.150   2.523  1.00 10.31           C
ATOM    979  H   VAL A  68       0.460   6.898   4.218  1.00 11.00           H
ATOM    980  HA  VAL A  68       1.771   8.751   5.742  1.00 10.41           H
ATOM    981  HB  VAL A  68       1.595  10.380   4.013  1.00 11.14           H
ATOM    982 1HG1 VAL A  68       3.640   9.290   4.453  1.00 15.55           H
ATOM    983 2HG1 VAL A  68       3.539   9.690   2.940  1.00 15.55           H
ATOM    984 3HG1 VAL A  68       3.291   8.205   3.377  1.00 15.55           H
ATOM    985 1HG2 VAL A  68       0.011   9.339   2.647  1.00 15.47           H
ATOM    986 2HG2 VAL A  68       1.054   8.227   2.282  1.00 15.47           H
ATOM    987 3HG2 VAL A  68       1.293   9.707   1.824  1.00 15.47           H
ATOM    988  N   GLN A  69      -0.669   8.522   6.595  1.00  8.82           N
ATOM    989  CA  GLN A  69      -2.021   8.746   7.084  1.00  9.64           C
ATOM    990  C   GLN A  69      -2.229  10.133   7.666  1.00  8.91           C
ATOM    991  O   GLN A  69      -3.363  10.501   7.966  1.00  9.83           O
ATOM    992  CB  GLN A  69      -2.434   7.651   8.067  1.00 11.83           C
ATOM    993  CG  GLN A  69      -2.603   6.309   7.363  1.00 14.27           C
ATOM    994  CD  GLN A  69      -2.570   5.133   8.297  1.00 18.66           C
ATOM    995  NE2 GLN A  69      -3.348   4.124   7.925  1.00 34.36           N
ATOM    996  OE1 GLN A  69      -1.907   5.120   9.327  1.00 37.04           O
ATOM    997  H   GLN A  69      -0.145   8.000   7.033  1.00 10.59           H
ATOM    998  HA  GLN A  69      -2.618   8.671   6.310  1.00 11.57           H
ATOM    999 1HB  GLN A  69      -1.759   7.569   8.758  1.00 14.20           H
ATOM   1000 2HB  GLN A  69      -3.270   7.899   8.492  1.00 14.20           H
ATOM   1001 1HG  GLN A  69      -3.450   6.309   6.888  1.00 17.13           H
ATOM   1002 2HG  GLN A  69      -1.897   6.208   6.706  1.00 17.13           H
ATOM   1003 1HE2 GLN A  69      -3.403   3.420   8.415  1.00 41.23           H
ATOM   1004 2HE2 GLN A  69      -3.797   4.174   7.193  1.00 41.23           H
ATOM   1005  N   CYS A  70      -1.172  10.927   7.752  1.00  9.35           N
ATOM   1006  CA  CYS A  70      -1.288  12.359   7.973  1.00  9.63           C
ATOM   1007  C   CYS A  70      -2.081  13.061   6.878  1.00  9.15           C
ATOM   1008  O   CYS A  70      -2.540  14.187   7.115  1.00  9.89           O
ATOM   1009  CB  CYS A  70       0.100  12.993   8.126  1.00  9.37           C
ATOM   1010  SG  CYS A  70       1.317  12.579   6.852  1.00 11.69           S
ATOM   1011  H   CYS A  70      -0.388  10.583   7.673  1.00 11.22           H
ATOM   1012  HA  CYS A  70      -1.768  12.490   8.817  1.00 11.55           H
ATOM   1013 1HB  CYS A  70      -0.007  13.957   8.141  1.00 11.25           H
ATOM   1014 2HB  CYS A  70       0.461  12.728   8.987  1.00 11.25           H
ATOM   1015  N   PHE A  71      -2.284  12.458   5.707  1.00  9.26           N
ATOM   1016  CA  PHE A  71      -3.103  13.075   4.668  1.00  9.17           C
ATOM   1017  C   PHE A  71      -4.567  12.673   4.729  1.00  9.65           C
ATOM   1018  O   PHE A  71      -5.354  13.128   3.889  1.00 10.43           O
ATOM   1019  CB  PHE A  71      -2.535  12.789   3.276  1.00  8.51           C
ATOM   1020  CG  PHE A  71      -1.249  13.567   3.059  1.00  8.49           C
ATOM   1021  CD1 PHE A  71      -1.306  14.920   2.805  1.00  9.62           C
ATOM   1022  CD2 PHE A  71      -0.004  12.946   3.139  1.00  8.36           C
ATOM   1023  CE1 PHE A  71      -0.156  15.666   2.655  1.00 10.18           C
ATOM   1024  CE2 PHE A  71       1.144  13.702   2.975  1.00  9.41           C
ATOM   1025  CZ  PHE A  71       1.080  15.051   2.733  1.00  9.83           C
ATOM   1026  H   PHE A  71      -1.925  11.691   5.560  1.00 11.11           H
ATOM   1027  HA  PHE A  71      -3.063  14.044   4.804  1.00 11.00           H
ATOM   1028 1HB  PHE A  71      -2.360  11.839   3.185  1.00 10.21           H
ATOM   1029 2HB  PHE A  71      -3.185  13.041   2.601  1.00 10.21           H
ATOM   1030  HD1 PHE A  71      -2.134  15.337   2.733  1.00 11.54           H
ATOM   1031  HD2 PHE A  71       0.055  12.032   3.301  1.00 10.03           H
ATOM   1032  HE1 PHE A  71      -0.212  16.581   2.501  1.00 12.22           H
ATOM   1033  HE2 PHE A  71       1.975  13.287   3.029  1.00 11.29           H
ATOM   1034  HZ  PHE A  71       1.860  15.547   2.623  1.00 11.80           H
ATOM   1035  N   SER A  72      -4.971  11.926   5.749  1.00  9.79           N
ATOM   1036  CA  SER A  72      -6.385  11.627   5.969  1.00 10.52           C
ATOM   1037  C   SER A  72      -7.184  12.914   6.189  1.00  9.91           C
ATOM   1038  O   SER A  72      -6.695  13.847   6.824  1.00 10.96           O
ATOM   1039  CB  SER A  72      -6.553  10.730   7.195  1.00 13.71           C
ATOM   1040  OG  SER A  72      -5.821   9.525   7.099  1.00 14.83           O
ATOM   1041  H   SER A  72      -4.386  11.610   6.294  1.00 11.75           H
ATOM   1042  HA  SER A  72      -6.740  11.163   5.182  1.00 12.63           H
ATOM   1043 1HB  SER A  72      -6.262  11.214   7.984  1.00 16.45           H
ATOM   1044 2HB  SER A  72      -7.494  10.520   7.307  1.00 16.45           H
ATOM   1045  N   ARG A  73      -8.422  12.905   5.698  1.00  9.25           N
ATOM   1046  CA  ARG A  73      -9.343  13.982   6.056  1.00  9.79           C
ATOM   1047  C   ARG A  73     -10.007  13.657   7.387  1.00  9.73           C
ATOM   1048  O   ARG A  73     -10.833  12.750   7.466  1.00 10.00           O
ATOM   1049  CB  ARG A  73     -10.408  14.213   4.984  1.00 10.06           C
ATOM   1050  CG  ARG A  73     -11.249  15.437   5.302  1.00  9.81           C
ATOM   1051  CD  ARG A  73     -12.334  15.707   4.293  1.00 11.84           C
ATOM   1052  NE  ARG A  73     -13.450  14.781   4.329  1.00 12.49           N
ATOM   1053  CZ  ARG A  73     -14.447  14.825   5.204  1.00 14.71           C
ATOM   1054  NH1 ARG A  73     -14.466  15.703   6.188  1.00 14.48           N
ATOM   1055  NH2 ARG A  73     -15.464  13.972   5.090  1.00 15.24           N
ATOM   1056  H   ARG A  73      -8.677  12.271   5.175  1.00 11.10           H
ATOM   1057  HA  ARG A  73      -8.826  14.808   6.161  1.00 11.75           H
ATOM   1058 1HB  ARG A  73      -9.978  14.332   4.123  1.00 12.07           H
ATOM   1059 2HB  ARG A  73     -10.983  13.434   4.928  1.00 12.07           H
ATOM   1060 1HG  ARG A  73     -11.656  15.319   6.175  1.00 11.77           H
ATOM   1061 2HG  ARG A  73     -10.668  16.212   5.351  1.00 11.77           H
ATOM   1062 1HD  ARG A  73     -12.673  16.604   4.438  1.00 14.20           H
ATOM   1063 2HD  ARG A  73     -11.942  15.684   3.406  1.00 14.20           H
ATOM   1064  HE  ARG A  73     -13.467  14.155   3.739  1.00 14.99           H
ATOM   1065 1HH1 ARG A  73     -13.821  16.266   6.275  1.00 17.38           H
ATOM   1066 2HH1 ARG A  73     -15.123  15.713   6.743  1.00 17.38           H
ATOM   1067 1HH2 ARG A  73     -16.114  14.001   5.651  1.00 18.29           H
ATOM   1068 2HH2 ARG A  73     -15.469  13.393   4.455  1.00 18.29           H
ATOM   1069  N   TYR A  74      -9.696  14.416   8.423  1.00  9.89           N
ATOM   1070  CA  TYR A  74     -10.393  14.341   9.706  1.00 10.11           C
ATOM   1071  C   TYR A  74     -11.481  15.419   9.696  1.00 10.84           C
ATOM   1072  O   TYR A  74     -11.175  16.600   9.570  1.00 12.90           O
ATOM   1073  CB  TYR A  74      -9.434  14.544  10.885  1.00 12.19           C
ATOM   1074  CG  TYR A  74      -8.780  13.242  11.310  1.00 10.63           C
ATOM   1075  CD1 TYR A  74      -7.789  12.651  10.544  1.00 10.52           C
ATOM   1076  CD2 TYR A  74      -9.202  12.585  12.460  1.00 10.22           C
ATOM   1077  CE1 TYR A  74      -7.214  11.453  10.927  1.00  9.97           C
ATOM   1078  CE2 TYR A  74      -8.644  11.375  12.856  1.00 11.21           C
ATOM   1079  CZ  TYR A  74      -7.646  10.828  12.072  1.00  9.68           C
ATOM   1080  OH  TYR A  74      -7.067   9.629  12.421  1.00 10.75           O
ATOM   1081  H   TYR A  74      -9.054  14.981   8.338  1.00 11.87           H
ATOM   1082  HA  TYR A  74     -10.816  13.461   9.787  1.00 12.14           H
ATOM   1083 1HB  TYR A  74      -8.747  15.180  10.633  1.00 14.63           H
ATOM   1084 2HB  TYR A  74      -9.925  14.915  11.635  1.00 14.63           H
ATOM   1085  HD1 TYR A  74      -7.507  13.066   9.761  1.00 12.62           H
ATOM   1086  HD2 TYR A  74      -9.875  12.965  12.978  1.00 12.26           H
ATOM   1087  HE1 TYR A  74      -6.538  11.072  10.413  1.00 11.96           H
ATOM   1088  HE2 TYR A  74      -8.935  10.945  13.627  1.00 13.45           H
ATOM   1089  N   PRO A  75     -12.736  15.007   9.760  1.00 10.43           N
ATOM   1090  CA  PRO A  75     -13.811  15.998   9.872  1.00 10.46           C
ATOM   1091  C   PRO A  75     -13.526  16.942  11.041  1.00 10.68           C
ATOM   1092  O   PRO A  75     -12.939  16.539  12.046  1.00 12.11           O
ATOM   1093  CB  PRO A  75     -15.045  15.144  10.154  1.00 10.74           C
ATOM   1094  CG  PRO A  75     -14.726  13.824   9.502  1.00 11.15           C
ATOM   1095  CD  PRO A  75     -13.247  13.629   9.714  1.00 10.85           C
ATOM   1096  HA  PRO A  75     -13.915  16.498   9.035  1.00 12.55           H
ATOM   1097 1HB  PRO A  75     -15.182  15.036  11.108  1.00 12.89           H
ATOM   1098 2HB  PRO A  75     -15.839  15.541   9.763  1.00 12.89           H
ATOM   1099 1HG  PRO A  75     -15.230  13.106   9.917  1.00 13.38           H
ATOM   1100 2HG  PRO A  75     -14.937  13.848   8.556  1.00 13.38           H
ATOM   1101 1HD  PRO A  75     -13.071  13.162  10.546  1.00 13.02           H
ATOM   1102 2HD  PRO A  75     -12.850  13.133   8.981  1.00 13.02           H
ATOM   1103  N   ASP A  76     -13.971  18.186  10.895  1.00 10.49           N
ATOM   1104  CA  ASP A  76     -13.772  19.182  11.937  1.00 11.00           C
ATOM   1105  C   ASP A  76     -14.143  18.693  13.327  1.00 11.12           C
ATOM   1106  O   ASP A  76     -13.406  18.909  14.287  1.00 12.81           O
ATOM   1107  CB  ASP A  76     -14.557  20.453  11.602  1.00 10.46           C
ATOM   1108  CG  ASP A  76     -14.327  21.500  12.673  1.00 12.82           C
ATOM   1109  OD1 ASP A  76     -13.262  22.165  12.623  1.00 15.50           O
ATOM   1110  OD2 ASP A  76     -15.179  21.638  13.573  1.00 16.08           O
ATOM   1111  H   ASP A  76     -14.383  18.406  10.173  1.00 12.59           H
ATOM   1112  HA  ASP A  76     -12.820  19.414  11.948  1.00 13.20           H
ATOM   1113 1HB  ASP A  76     -14.269  20.798  10.742  1.00 12.55           H
ATOM   1114 2HB  ASP A  76     -15.503  20.247  11.544  1.00 12.55           H
ATOM   1115  N   HIS A  77     -15.272  17.995  13.424  1.00 11.72           N
ATOM   1116  CA  HIS A  77     -15.731  17.542  14.727  1.00 12.87           C
ATOM   1117  C   HIS A  77     -14.841  16.441  15.294  1.00 12.12           C
ATOM   1118  O   HIS A  77     -15.031  16.094  16.456  1.00 15.27           O
ATOM   1119  CB  HIS A  77     -17.182  17.062  14.653  1.00 14.28           C
ATOM   1120  CG  HIS A  77     -17.382  15.724  14.024  1.00 14.23           C
ATOM   1121  CD2 HIS A  77     -17.454  14.489  14.563  1.00 17.52           C
ATOM   1122  ND1 HIS A  77     -17.554  15.549  12.671  1.00 16.32           N
ATOM   1123  CE1 HIS A  77     -17.724  14.273  12.390  1.00 18.09           C
ATOM   1124  NE2 HIS A  77     -17.664  13.602  13.532  1.00 19.94           N
ATOM   1125  H   HIS A  77     -15.728  17.813  12.718  1.00 14.06           H
ATOM   1126  HA  HIS A  77     -15.697  18.305  15.342  1.00 15.45           H
ATOM   1127 1HB  HIS A  77     -17.543  17.035  15.553  1.00 17.14           H
ATOM   1128 2HB  HIS A  77     -17.696  17.716  14.152  1.00 17.14           H
ATOM   1129  HD1 HIS A  77     -17.552  16.183  12.090  1.00 19.59           H
ATOM   1130  HD2 HIS A  77     -17.377  14.276  15.465  1.00 21.03           H
ATOM   1131  HE1 HIS A  77     -17.861  13.910  11.545  1.00 21.71           H
ATOM   1132  HE2 HIS A  77     -17.743  12.749  13.614  1.00 23.93           H
ATOM   1133  N   MET A  78     -13.911  15.904  14.524  1.00 11.60           N
ATOM   1134  CA  MET A  78     -13.006  14.854  14.978  1.00 12.90           C
ATOM   1135  C   MET A  78     -11.565  15.309  14.995  1.00 11.74           C
ATOM   1136  O   MET A  78     -10.683  14.471  15.159  1.00 13.26           O
ATOM   1137  CB  MET A  78     -13.039  13.672  13.986  1.00 18.76           C
ATOM   1138  CG  MET A  78     -14.303  12.852  14.090  1.00 19.58           C
ATOM   1139  SD  MET A  78     -14.311  11.500  12.907  1.00 14.14           S
ATOM   1140  CE  MET A  78     -13.028  10.436  13.543  1.00 17.51           C
ATOM   1141  H   MET A  78     -13.836  16.187  13.715  1.00 13.91           H
ATOM   1142  HA  MET A  78     -13.270  14.548  15.871  1.00 15.48           H
ATOM   1143 1HB  MET A  78     -12.958  14.015  13.083  1.00 22.51           H
ATOM   1144 2HB  MET A  78     -12.275  13.097  14.154  1.00 22.51           H
ATOM   1145 1HG  MET A  78     -14.380  12.494  14.988  1.00 23.50           H
ATOM   1146 2HG  MET A  78     -15.070  13.424  13.929  1.00 23.50           H
ATOM   1147 1HE  MET A  78     -12.953   9.657  12.987  1.00 26.26           H
ATOM   1148 2HE  MET A  78     -13.248  10.170  14.439  1.00 26.26           H
ATOM   1149 3HE  MET A  78     -12.193  10.909  13.546  1.00 26.26           H
ATOM   1150  N   LYS A  79     -11.302  16.596  14.814  1.00 12.13           N
ATOM   1151  CA  LYS A  79      -9.911  17.025  14.638  1.00 14.43           C
ATOM   1152  C   LYS A  79      -9.067  16.772  15.878  1.00 13.06           C
ATOM   1153  O   LYS A  79      -7.846  16.643  15.736  1.00 13.21           O
ATOM   1154  CB  LYS A  79      -9.833  18.481  14.195  1.00 21.28           C
ATOM   1155  CG  LYS A  79     -10.391  19.469  15.216  1.00 25.59           C
ATOM   1156  CD  LYS A  79     -10.574  20.834  14.568  1.00 35.60           C
ATOM   1157  CE  LYS A  79     -11.258  21.831  15.472  1.00 35.71           C
ATOM   1158  NZ  LYS A  79     -12.697  21.525  15.684  1.00 34.70           N
ATOM   1159  H   LYS A  79     -11.940  17.172  14.799  1.00 14.55           H
ATOM   1160  HA  LYS A  79      -9.532  16.483  13.915  1.00 17.31           H
ATOM   1161 1HB  LYS A  79      -8.905  18.704  14.019  1.00 25.54           H
ATOM   1162 2HB  LYS A  79     -10.323  18.581  13.364  1.00 25.54           H
ATOM   1163 1HG  LYS A  79     -11.243  19.148  15.550  1.00 30.71           H
ATOM   1164 2HG  LYS A  79      -9.780  19.543  15.966  1.00 30.71           H
ATOM   1165 1HD  LYS A  79      -9.705  21.182  14.315  1.00 42.72           H
ATOM   1166 2HD  LYS A  79     -11.099  20.731  13.759  1.00 42.72           H
ATOM   1167 1HE  LYS A  79     -10.807  21.840  16.331  1.00 42.85           H
ATOM   1168 2HE  LYS A  79     -11.176  22.717  15.085  1.00 42.85           H
ATOM   1169 1HZ  LYS A  79     -13.071  22.172  16.167  1.00 52.04           H
ATOM   1170 2HZ  LYS A  79     -12.776  20.750  16.115  1.00 52.04           H
ATOM   1171 3HZ  LYS A  79     -13.107  21.468  14.896  1.00 52.04           H
ATOM   1172  N   GLN A  80      -9.673  16.624  17.059  1.00 11.73           N
ATOM   1173  CA  GLN A  80      -8.927  16.323  18.277  1.00 12.24           C
ATOM   1174  C   GLN A  80      -8.429  14.883  18.312  1.00 11.01           C
ATOM   1175  O   GLN A  80      -7.709  14.482  19.231  1.00 12.78           O
ATOM   1176  CB  GLN A  80      -9.740  16.627  19.537  1.00 14.58           C
ATOM   1177  CG  GLN A  80     -10.930  15.697  19.735  1.00 18.69           C
ATOM   1178  CD  GLN A  80     -12.220  16.181  19.112  1.00 22.06           C
ATOM   1179  NE2 GLN A  80     -13.302  16.042  19.878  1.00 30.67           N
ATOM   1180  OE1 GLN A  80     -12.305  16.631  17.970  1.00 16.78           O
ATOM   1181  H   GLN A  80     -10.528  16.708  17.103  1.00 14.08           H
ATOM   1182  HA  GLN A  80      -8.139  16.906  18.289  1.00 14.68           H
ATOM   1183 1HB  GLN A  80      -9.158  16.559  20.310  1.00 17.49           H
ATOM   1184 2HB  GLN A  80     -10.062  17.541  19.490  1.00 17.49           H
ATOM   1185 1HG  GLN A  80     -10.711  14.830  19.360  1.00 22.43           H
ATOM   1186 2HG  GLN A  80     -11.073  15.576  20.687  1.00 22.43           H
ATOM   1187 1HE2 GLN A  80     -14.075  16.269  19.576  1.00 36.80           H
ATOM   1188 2HE2 GLN A  80     -13.227  15.726  20.674  1.00 36.80           H
ATOM   1189  N   HIS A  81      -8.787  14.098  17.307  1.00 10.59           N
ATOM   1190  CA  HIS A  81      -8.374  12.709  17.233  1.00 11.64           C
ATOM   1191  C   HIS A  81      -7.324  12.419  16.183  1.00 11.32           C
ATOM   1192  O   HIS A  81      -7.035  11.242  15.938  1.00 12.58           O
ATOM   1193  CB  HIS A  81      -9.605  11.845  16.915  1.00 12.79           C
ATOM   1194  CG  HIS A  81     -10.704  12.075  17.890  1.00 15.86           C
ATOM   1195  CD2 HIS A  81     -11.869  12.742  17.852  1.00 18.96           C
ATOM   1196  ND1 HIS A  81     -10.551  11.675  19.184  1.00 17.12           N
ATOM   1197  CE1 HIS A  81     -11.614  11.980  19.910  1.00 19.38           C
ATOM   1198  NE2 HIS A  81     -12.429  12.636  19.104  1.00 19.57           N
ATOM   1199  H   HIS A  81      -9.278  14.421  16.680  1.00 12.71           H
ATOM   1200  HA  HIS A  81      -8.023  12.441  18.108  1.00 13.97           H
ATOM   1201 1HB  HIS A  81      -9.920  12.053  16.022  1.00 15.35           H
ATOM   1202 2HB  HIS A  81      -9.352  10.909  16.932  1.00 15.35           H
ATOM   1203  HD1 HIS A  81      -9.852  11.277  19.490  1.00 20.55           H
ATOM   1204  HD2 HIS A  81     -12.228  13.189  17.120  1.00 22.76           H
ATOM   1205  HE1 HIS A  81     -11.759  11.774  20.805  1.00 23.26           H
ATOM   1206  HE2 HIS A  81     -13.196  12.951  19.329  1.00 23.48           H
ATOM   1207  N   ASP A  82      -6.760  13.458  15.583  1.00 10.65           N
ATOM   1208  CA  ASP A  82      -5.787  13.254  14.498  1.00  9.89           C
ATOM   1209  C   ASP A  82      -4.364  13.242  15.026  1.00 10.60           C
ATOM   1210  O   ASP A  82      -3.633  14.231  15.089  1.00 10.79           O
ATOM   1211  CB  ASP A  82      -5.989  14.365  13.470  1.00  9.91           C
ATOM   1212  CG  ASP A  82      -5.168  14.218  12.208  1.00 11.23           C
ATOM   1213  OD1 ASP A  82      -4.286  13.335  12.157  1.00 10.94           O
ATOM   1214  OD2 ASP A  82      -5.409  15.029  11.281  1.00 11.21           O
ATOM   1215  H   ASP A  82      -6.963  14.256  15.830  1.00 12.78           H
ATOM   1216  HA  ASP A  82      -5.970  12.392  14.069  1.00 11.87           H
ATOM   1217 1HB  ASP A  82      -6.928  14.394  13.227  1.00 11.89           H
ATOM   1218 2HB  ASP A  82      -5.768  15.213  13.885  1.00 11.89           H
ATOM   1219  N   PHE A  83      -3.951  12.037  15.422  1.00 11.15           N
ATOM   1220  CA  PHE A  83      -2.595  11.800  15.913  1.00 10.41           C
ATOM   1221  C   PHE A  83      -1.592  12.233  14.851  1.00  9.54           C
ATOM   1222  O   PHE A  83      -0.531  12.794  15.134  1.00 10.08           O
ATOM   1223  CB  PHE A  83      -2.408  10.312  16.257  1.00 10.36           C
ATOM   1224  CG  PHE A  83      -0.948   9.925  16.446  1.00 10.37           C
ATOM   1225  CD1 PHE A  83      -0.296  10.163  17.652  1.00 11.98           C
ATOM   1226  CD2 PHE A  83      -0.233   9.323  15.429  1.00 10.74           C
ATOM   1227  CE1 PHE A  83       1.046   9.856  17.803  1.00 12.70           C
ATOM   1228  CE2 PHE A  83       1.127   9.098  15.535  1.00 10.94           C
ATOM   1229  CZ  PHE A  83       1.763   9.366  16.724  1.00 12.16           C
ATOM   1230  H   PHE A  83      -4.501  11.377  15.387  1.00 13.38           H
ATOM   1231  HA  PHE A  83      -2.452  12.334  16.722  1.00 12.49           H
ATOM   1232 1HB  PHE A  83      -2.896  10.113  17.072  1.00 12.44           H
ATOM   1233 2HB  PHE A  83      -2.788   9.773  15.545  1.00 12.44           H
ATOM   1234  HD1 PHE A  83      -0.766  10.533  18.364  1.00 14.37           H
ATOM   1235  HD2 PHE A  83      -0.677   9.062  14.655  1.00 12.89           H
ATOM   1236  HE1 PHE A  83       1.464   9.979  18.625  1.00 15.24           H
ATOM   1237  HE2 PHE A  83       1.607   8.771  14.809  1.00 13.12           H
ATOM   1238  HZ  PHE A  83       2.677   9.216  16.805  1.00 14.60           H
ATOM   1239  N   PHE A  84      -1.833  11.763  13.626  1.00  9.61           N
ATOM   1240  CA  PHE A  84      -0.826  11.781  12.581  1.00  9.85           C
ATOM   1241  C   PHE A  84      -0.321  13.191  12.292  1.00  9.85           C
ATOM   1242  O   PHE A  84       0.883  13.427  12.226  1.00 10.59           O
ATOM   1243  CB  PHE A  84      -1.390  11.160  11.302  1.00  9.84           C
ATOM   1244  CG  PHE A  84      -1.964   9.763  11.479  1.00 10.23           C
ATOM   1245  CD1 PHE A  84      -1.114   8.671  11.517  1.00 10.80           C
ATOM   1246  CD2 PHE A  84      -3.330   9.584  11.604  1.00 10.43           C
ATOM   1247  CE1 PHE A  84      -1.611   7.392  11.694  1.00 11.26           C
ATOM   1248  CE2 PHE A  84      -3.832   8.306  11.775  1.00 11.27           C
ATOM   1249  CZ  PHE A  84      -2.985   7.210  11.778  1.00 11.98           C
ATOM   1250  H   PHE A  84      -2.610  11.438  13.450  1.00 11.53           H
ATOM   1251  HA  PHE A  84      -0.066  11.238  12.878  1.00 11.82           H
ATOM   1252 1HB  PHE A  84      -2.087  11.739  10.957  1.00 11.81           H
ATOM   1253 2HB  PHE A  84      -0.684  11.123  10.638  1.00 11.81           H
ATOM   1254  HD1 PHE A  84      -0.197   8.799  11.422  1.00 12.95           H
ATOM   1255  HD2 PHE A  84      -3.905  10.314  11.574  1.00 12.51           H
ATOM   1256  HE1 PHE A  84      -1.034   6.665  11.756  1.00 13.51           H
ATOM   1257  HE2 PHE A  84      -4.747   8.181  11.890  1.00 13.52           H
ATOM   1258  HZ  PHE A  84      -3.338   6.351  11.835  1.00 14.37           H
ATOM   1259  N   LYS A  85      -1.234  14.148  12.121  1.00  9.47           N
ATOM   1260  CA  LYS A  85      -0.774  15.521  11.893  1.00  8.89           C
ATOM   1261  C   LYS A  85      -0.182  16.137  13.151  1.00  9.81           C
ATOM   1262  O   LYS A  85       0.723  16.972  13.081  1.00 11.30           O
ATOM   1263  CB  LYS A  85      -1.932  16.380  11.385  1.00 10.16           C
ATOM   1264  CG  LYS A  85      -2.461  15.976  10.024  1.00  9.13           C
ATOM   1265  CD  LYS A  85      -3.540  16.961   9.586  1.00  9.84           C
ATOM   1266  CE  LYS A  85      -4.267  16.492   8.350  1.00 10.27           C
ATOM   1267  NZ  LYS A  85      -4.954  15.182   8.525  1.00 10.70           N
ATOM   1268  H   LYS A  85      -2.074  13.963  12.145  1.00 11.36           H
ATOM   1269  HA  LYS A  85      -0.079  15.502  11.202  1.00 10.66           H
ATOM   1270 1HB  LYS A  85      -2.658  16.334  12.026  1.00 12.19           H
ATOM   1271 2HB  LYS A  85      -1.638  17.304  11.341  1.00 12.19           H
ATOM   1272 1HG  LYS A  85      -1.737  15.972   9.378  1.00 10.95           H
ATOM   1273 2HG  LYS A  85      -2.832  15.081  10.069  1.00 10.95           H
ATOM   1274 1HD  LYS A  85      -4.178  17.077  10.307  1.00 11.81           H
ATOM   1275 2HD  LYS A  85      -3.132  17.823   9.408  1.00 11.81           H
ATOM   1276 1HE  LYS A  85      -4.925  17.160   8.101  1.00 12.32           H
ATOM   1277 2HE  LYS A  85      -3.631  16.417   7.622  1.00 12.32           H
ATOM   1278 1HZ  LYS A  85      -5.363  14.959   7.767  1.00 16.05           H
ATOM   1279 2HZ  LYS A  85      -5.554  15.247   9.179  1.00 16.05           H
ATOM   1280 3HZ  LYS A  85      -4.354  14.559   8.734  1.00 16.05           H
ATOM   1281  N   SER A  86      -0.654  15.700  14.315  1.00 10.07           N
ATOM   1282  CA  SER A  86      -0.191  16.295  15.565  1.00 10.93           C
ATOM   1283  C   SER A  86       1.278  16.001  15.827  1.00 11.73           C
ATOM   1284  O   SER A  86       1.941  16.773  16.520  1.00 12.08           O
ATOM   1285  CB  SER A  86      -1.041  15.870  16.763  1.00 11.83           C
ATOM   1286  OG  SER A  86      -0.703  14.586  17.240  1.00 11.34           O
ATOM   1287  H   SER A  86      -1.234  15.065  14.331  1.00 12.09           H
ATOM   1288  HA  SER A  86      -0.281  17.266  15.475  1.00 13.12           H
ATOM   1289 1HB  SER A  86      -0.924  16.515  17.478  1.00 14.19           H
ATOM   1290 2HB  SER A  86      -1.976  15.877  16.506  1.00 14.19           H
ATOM   1291  N   ALA A  87       1.800  14.943  15.224  1.00 10.02           N
ATOM   1292  CA  ALA A  87       3.192  14.585  15.413  1.00 10.97           C
ATOM   1293  C   ALA A  87       4.134  15.377  14.515  1.00 10.93           C
ATOM   1294  O   ALA A  87       5.358  15.242  14.622  1.00 12.21           O
ATOM   1295  CB  ALA A  87       3.364  13.097  15.153  1.00 12.56           C
ATOM   1296  H   ALA A  87       1.304  14.461  14.712  1.00 12.02           H
ATOM   1297  HA  ALA A  87       3.432  14.764  16.346  1.00 13.16           H
ATOM   1298 1HB  ALA A  87       2.771  12.602  15.724  1.00 18.84           H
ATOM   1299 2HB  ALA A  87       4.271  12.843  15.336  1.00 18.84           H
ATOM   1300 3HB  ALA A  87       3.157  12.907  14.235  1.00 18.84           H
ATOM   1301  N   MET A  88       3.581  16.143  13.593  1.00 10.48           N
ATOM   1302  CA  MET A  88       4.358  16.884  12.605  1.00 11.02           C
ATOM   1303  C   MET A  88       4.776  18.245  13.145  1.00 11.31           C
ATOM   1304  O   MET A  88       4.074  18.804  13.993  1.00 13.84           O
ATOM   1305  CB  MET A  88       3.568  17.039  11.304  1.00 11.76           C
ATOM   1306  CG  MET A  88       3.237  15.714  10.641  1.00 11.33           C
ATOM   1307  SD  MET A  88       4.746  14.841  10.150  1.00 11.19           S
ATOM   1308  CE  MET A  88       4.040  13.223   9.855  1.00 12.75           C
ATOM   1309  H   MET A  88       2.724  16.209  13.575  1.00 12.57           H
ATOM   1310  HA  MET A  88       5.170  16.371  12.409  1.00 13.23           H
ATOM   1311 1HB  MET A  88       2.742  17.512  11.492  1.00 14.11           H
ATOM   1312 2HB  MET A  88       4.083  17.580  10.686  1.00 14.11           H
ATOM   1313 1HG  MET A  88       2.730  15.162  11.257  1.00 13.59           H
ATOM   1314 2HG  MET A  88       2.687  15.873   9.858  1.00 13.59           H
ATOM   1315 1HE  MET A  88       4.729  12.622   9.564  1.00 19.13           H
ATOM   1316 2HE  MET A  88       3.364  13.288   9.177  1.00 19.13           H
ATOM   1317 3HE  MET A  88       3.648  12.893  10.667  1.00 19.13           H
ATOM   1318  N   PRO A  89       5.911  18.789  12.716  1.00 12.04           N
ATOM   1319  CA  PRO A  89       6.763  18.277  11.643  1.00 12.01           C
ATOM   1320  C   PRO A  89       7.797  17.236  12.010  1.00 11.55           C
ATOM   1321  O   PRO A  89       8.403  16.639  11.104  1.00 11.88           O
ATOM   1322  CB  PRO A  89       7.516  19.543  11.169  1.00 13.27           C
ATOM   1323  CG  PRO A  89       7.658  20.344  12.427  1.00 14.88           C
ATOM   1324  CD  PRO A  89       6.377  20.110  13.184  1.00 14.08           C
ATOM   1325  HA  PRO A  89       6.202  17.938  10.914  1.00 14.42           H
ATOM   1326 1HB  PRO A  89       8.383  19.316  10.798  1.00 15.93           H
ATOM   1327 2HB  PRO A  89       7.003  20.026  10.502  1.00 15.93           H
ATOM   1328 1HG  PRO A  89       8.423  20.042  12.942  1.00 17.86           H
ATOM   1329 2HG  PRO A  89       7.771  21.286  12.224  1.00 17.86           H
ATOM   1330 1HD  PRO A  89       6.538  20.102  14.141  1.00 16.90           H
ATOM   1331 2HD  PRO A  89       5.725  20.799  12.981  1.00 16.90           H
ATOM   1332  N   GLU A  90       8.045  17.004  13.293  1.00 12.28           N
ATOM   1333  CA  GLU A  90       9.103  16.084  13.714  1.00 12.13           C
ATOM   1334  C   GLU A  90       8.824  14.671  13.231  1.00 11.05           C
ATOM   1335  O   GLU A  90       9.755  13.909  12.914  1.00 12.59           O
ATOM   1336  CB  GLU A  90       9.285  16.131  15.228  1.00 15.47           C
ATOM   1337  CG  GLU A  90       9.700  17.466  15.805  1.00 21.62           C
ATOM   1338  CD  GLU A  90       8.643  18.548  15.780  1.00 32.53           C
ATOM   1339  OE1 GLU A  90       7.431  18.216  15.767  1.00 22.92           O
ATOM   1340  OE2 GLU A  90       9.036  19.741  15.703  1.00 40.07           O
ATOM   1341  H   GLU A  90       7.574  17.404  13.891  1.00 14.74           H
ATOM   1342  HA  GLU A  90       9.940  16.381  13.302  1.00 14.56           H
ATOM   1343 1HB  GLU A  90       8.449  15.866  15.643  1.00 18.57           H
ATOM   1344 2HB  GLU A  90       9.952  15.472  15.475  1.00 18.57           H
ATOM   1345 1HG  GLU A  90       9.975  17.329  16.725  1.00 25.94           H
ATOM   1346 2HG  GLU A  90      10.474  17.784  15.314  1.00 25.94           H
ATOM   1347  N   GLY A  91       7.556  14.288  13.178  1.00 10.75           N
ATOM   1348  CA  GLY A  91       7.120  13.060  12.543  1.00 10.71           C
ATOM   1349  C   GLY A  91       6.852  11.917  13.500  1.00  9.93           C
ATOM   1350  O   GLY A  91       6.775  12.049  14.724  1.00 10.72           O
ATOM   1351  H   GLY A  91       6.961  14.794  13.538  1.00 12.90           H
ATOM   1352 1HA  GLY A  91       6.309  13.241  12.043  1.00 12.85           H
ATOM   1353 2HA  GLY A  91       7.799  12.781  11.910  1.00 12.85           H
ATOM   1354  N   TYR A  92       6.620  10.752  12.892  1.00 10.07           N
ATOM   1355  CA  TYR A  92       6.327   9.538  13.615  1.00 10.26           C
ATOM   1356  C   TYR A  92       7.022   8.345  12.967  1.00  9.39           C
ATOM   1357  O   TYR A  92       7.333   8.360  11.777  1.00 10.35           O
ATOM   1358  CB  TYR A  92       4.824   9.292  13.770  1.00 10.77           C
ATOM   1359  CG  TYR A  92       3.994   9.259  12.516  1.00 10.64           C
ATOM   1360  CD1 TYR A  92       3.946   8.142  11.688  1.00 10.67           C
ATOM   1361  CD2 TYR A  92       3.216  10.357  12.161  1.00 10.61           C
ATOM   1362  CE1 TYR A  92       3.174   8.118  10.536  1.00 11.37           C
ATOM   1363  CE2 TYR A  92       2.436  10.349  11.028  1.00 11.55           C
ATOM   1364  CZ  TYR A  92       2.420   9.237  10.217  1.00 10.79           C
ATOM   1365  OH  TYR A  92       1.608   9.268   9.108  1.00 12.09           O
ATOM   1366  H   TYR A  92       6.645  10.725  12.033  1.00 12.09           H
ATOM   1367  HA  TYR A  92       6.700   9.639  14.515  1.00 12.31           H
ATOM   1368 1HB  TYR A  92       4.705   8.446  14.229  1.00 12.93           H
ATOM   1369 2HB  TYR A  92       4.466   9.985  14.347  1.00 12.93           H
ATOM   1370  HD1 TYR A  92       4.445   7.390  11.913  1.00 12.81           H
ATOM   1371  HD2 TYR A  92       3.223  11.113  12.702  1.00 12.73           H
ATOM   1372  HE1 TYR A  92       3.162   7.367   9.989  1.00 13.65           H
ATOM   1373  HE2 TYR A  92       1.921  11.092  10.811  1.00 13.86           H
ATOM   1374  N   VAL A  93       7.261   7.338  13.789  1.00 10.24           N
ATOM   1375  CA  VAL A  93       7.688   6.025  13.338  1.00 10.36           C
ATOM   1376  C   VAL A  93       6.433   5.155  13.186  1.00 10.53           C
ATOM   1377  O   VAL A  93       5.581   5.128  14.072  1.00 13.32           O
ATOM   1378  CB  VAL A  93       8.613   5.341  14.359  1.00 11.65           C
ATOM   1379  CG1 VAL A  93       8.943   3.925  13.900  1.00 15.11           C
ATOM   1380  CG2 VAL A  93       9.900   6.118  14.575  1.00 18.63           C
ATOM   1381  H   VAL A  93       7.158   7.467  14.633  1.00 12.29           H
ATOM   1382  HA  VAL A  93       8.145   6.102  12.475  1.00 12.43           H
ATOM   1383  HB  VAL A  93       8.140   5.285  15.216  1.00 13.98           H
ATOM   1384 1HG1 VAL A  93       8.129   3.439  13.752  1.00 22.67           H
ATOM   1385 2HG1 VAL A  93       9.462   3.482  14.576  1.00 22.67           H
ATOM   1386 3HG1 VAL A  93       9.447   3.962  13.084  1.00 22.67           H
ATOM   1387 1HG2 VAL A  93       9.692   7.011  14.858  1.00 27.95           H
ATOM   1388 2HG2 VAL A  93      10.396   6.150  13.753  1.00 27.95           H
ATOM   1389 3HG2 VAL A  93      10.427   5.683  15.249  1.00 27.95           H
ATOM   1390  N   GLN A  94       6.342   4.484  12.048  1.00  9.55           N
ATOM   1391  CA  GLN A  94       5.251   3.545  11.782  1.00  9.16           C
ATOM   1392  C   GLN A  94       5.861   2.154  11.567  1.00 10.05           C
ATOM   1393  O   GLN A  94       6.706   1.968  10.686  1.00 10.80           O
ATOM   1394  CB  GLN A  94       4.443   3.951  10.559  1.00  9.69           C
ATOM   1395  CG  GLN A  94       3.302   3.017  10.205  1.00 10.78           C
ATOM   1396  CD  GLN A  94       2.279   3.669   9.295  1.00 10.75           C
ATOM   1397  NE2 GLN A  94       1.840   2.945   8.279  1.00 12.19           N
ATOM   1398  OE1 GLN A  94       1.903   4.823   9.494  1.00 13.07           O
ATOM   1399  H   GLN A  94       6.943   4.605  11.445  1.00 11.46           H
ATOM   1400  HA  GLN A  94       4.658   3.517  12.562  1.00 10.99           H
ATOM   1401 1HB  GLN A  94       4.080   4.838  10.709  1.00 11.63           H
ATOM   1402 2HB  GLN A  94       5.043   4.006   9.798  1.00 11.63           H
ATOM   1403 1HG  GLN A  94       3.660   2.229   9.767  1.00 12.94           H
ATOM   1404 2HG  GLN A  94       2.863   2.729  11.021  1.00 12.94           H
ATOM   1405 1HE2 GLN A  94       1.271   3.279   7.727  1.00 14.63           H
ATOM   1406 2HE2 GLN A  94       2.125   2.141   8.170  1.00 14.63           H
ATOM   1407  N   GLU A  95       5.455   1.215  12.412  1.00  9.85           N
ATOM   1408  CA  GLU A  95       5.905  -0.166  12.294  1.00 10.51           C
ATOM   1409  C   GLU A  95       4.706  -1.051  12.028  1.00 10.18           C
ATOM   1410  O   GLU A  95       3.676  -0.869  12.666  1.00 12.17           O
ATOM   1411  CB  GLU A  95       6.613  -0.603  13.574  1.00 13.27           C
ATOM   1412  CG  GLU A  95       7.931   0.160  13.722  1.00 20.07           C
ATOM   1413  CD  GLU A  95       8.493   0.043  15.120  1.00 31.33           C
ATOM   1414  OE1 GLU A  95       9.628  -0.461  15.191  1.00 43.63           O
ATOM   1415  OE2 GLU A  95       7.822   0.457  16.085  1.00 36.10           O
ATOM   1416  H   GLU A  95       4.913   1.427  13.045  1.00 11.82           H
ATOM   1417  HA  GLU A  95       6.529  -0.236  11.542  1.00 12.61           H
ATOM   1418 1HB  GLU A  95       6.044  -0.425  14.339  1.00 15.93           H
ATOM   1419 2HB  GLU A  95       6.789  -1.556  13.541  1.00 15.93           H
ATOM   1420 1HG  GLU A  95       8.576  -0.189  13.088  1.00 24.08           H
ATOM   1421 2HG  GLU A  95       7.784   1.096  13.514  1.00 24.08           H
ATOM   1422  N   MET A  96       4.842  -1.982  11.093  1.00 10.58           N
ATOM   1423  CA  MET A  96       3.765  -2.913  10.809  1.00 10.69           C
ATOM   1424  C   MET A  96       4.297  -4.335  10.707  1.00 10.59           C
ATOM   1425  O   MET A  96       5.418  -4.576  10.259  1.00 10.80           O
ATOM   1426  CB  MET A  96       3.040  -2.566   9.505  1.00 11.69           C
ATOM   1427  CG  MET A  96       2.580  -1.109   9.492  1.00 14.52           C
ATOM   1428  SD  MET A  96       1.433  -0.761   8.152  1.00 16.02           S
ATOM   1429  CE  MET A  96       2.545  -0.831   6.749  1.00 16.05           C
ATOM   1430  H   MET A  96       5.577  -2.035  10.651  1.00 12.70           H
ATOM   1431  HA  MET A  96       3.119  -2.875  11.544  1.00 12.83           H
ATOM   1432 1HB  MET A  96       3.635  -2.721   8.755  1.00 14.03           H
ATOM   1433 2HB  MET A  96       2.270  -3.147   9.401  1.00 14.03           H
ATOM   1434 1HG  MET A  96       2.151  -0.904  10.337  1.00 17.42           H
ATOM   1435 2HG  MET A  96       3.354  -0.532   9.404  1.00 17.42           H
ATOM   1436 1HE  MET A  96       2.054  -0.656   5.943  1.00 24.07           H
ATOM   1437 2HE  MET A  96       2.942  -1.703   6.699  1.00 24.07           H
ATOM   1438 3HE  MET A  96       3.234  -0.171   6.854  1.00 24.07           H
ATOM   1439  N   THR A  97       3.425  -5.244  11.093  1.00 10.85           N
ATOM   1440  CA  THR A  97       3.533  -6.646  10.767  1.00 11.10           C
ATOM   1441  C   THR A  97       2.352  -6.990   9.873  1.00 10.46           C
ATOM   1442  O   THR A  97       1.203  -6.794  10.247  1.00 11.66           O
ATOM   1443  CB  THR A  97       3.519  -7.526  12.028  1.00 12.37           C
ATOM   1444  CG2 THR A  97       3.661  -8.989  11.638  1.00 15.83           C
ATOM   1445  OG1 THR A  97       4.646  -7.168  12.839  1.00 15.17           O
ATOM   1446  H   THR A  97       2.753  -4.987  11.565  1.00 13.02           H
ATOM   1447  HA  THR A  97       4.367  -6.800  10.275  1.00 13.32           H
ATOM   1448  HB  THR A  97       2.686  -7.389  12.527  1.00 14.84           H
ATOM   1449 1HG2 THR A  97       3.653  -9.534  12.429  1.00 23.75           H
ATOM   1450 2HG2 THR A  97       4.489  -9.117  11.170  1.00 23.75           H
ATOM   1451 3HG2 THR A  97       2.930  -9.241  11.069  1.00 23.75           H
ATOM   1452  N   ILE A  98       2.677  -7.459   8.681  1.00 11.28           N
ATOM   1453  CA  ILE A  98       1.717  -7.799   7.659  1.00 10.31           C
ATOM   1454  C   ILE A  98       1.790  -9.305   7.407  1.00 11.02           C
ATOM   1455  O   ILE A  98       2.778  -9.799   6.878  1.00 11.53           O
ATOM   1456  CB  ILE A  98       1.904  -7.019   6.362  1.00 11.12           C
ATOM   1457  CG1 ILE A  98       1.997  -5.505   6.573  1.00 12.26           C
ATOM   1458  CG2 ILE A  98       0.789  -7.378   5.399  1.00 12.99           C
ATOM   1459  CD1 ILE A  98       2.375  -4.704   5.345  1.00 13.83           C
ATOM   1460  H   ILE A  98       3.511  -7.568   8.503  1.00 13.54           H
ATOM   1461  HA  ILE A  98       0.823  -7.595   8.006  1.00 12.37           H
ATOM   1462  HB  ILE A  98       2.747  -7.314   5.960  1.00 13.34           H
ATOM   1463 1HG1 ILE A  98       1.140  -5.187   6.896  1.00 14.71           H
ATOM   1464 2HG1 ILE A  98       2.653  -5.332   7.266  1.00 14.71           H
ATOM   1465 1HG2 ILE A  98       0.909  -6.898   4.577  1.00 19.49           H
ATOM   1466 2HG2 ILE A  98      -0.057  -7.142   5.786  1.00 19.49           H
ATOM   1467 3HG2 ILE A  98       0.809  -8.322   5.224  1.00 19.49           H
ATOM   1468 1HD1 ILE A  98       2.420  -3.772   5.572  1.00 20.74           H
ATOM   1469 2HD1 ILE A  98       1.714  -4.835   4.661  1.00 20.74           H
ATOM   1470 3HD1 ILE A  98       3.231  -4.996   5.023  1.00 20.74           H
ATOM   1471  N   SER A  99       0.798 -10.018   7.905  1.00 13.24           N
ATOM   1472  CA  SER A  99       0.769 -11.478   7.868  1.00 11.84           C
ATOM   1473  C   SER A  99      -0.134 -11.938   6.724  1.00 10.96           C
ATOM   1474  O   SER A  99      -1.358 -11.786   6.761  1.00 12.83           O
ATOM   1475  CB  SER A  99       0.272 -12.007   9.206  1.00 12.71           C
ATOM   1476  OG  SER A  99       1.008 -11.489  10.317  1.00 14.74           O
ATOM   1477  H   SER A  99       0.138  -9.604   8.268  1.00 15.88           H
ATOM   1478  HA  SER A  99       1.677 -11.811   7.711  1.00 14.21           H
ATOM   1479 1HB  SER A  99      -0.664 -11.773   9.310  1.00 15.25           H
ATOM   1480 2HB  SER A  99       0.337 -12.975   9.207  1.00 15.25           H
ATOM   1481  N   PHE A 100       0.463 -12.452   5.655  1.00 11.71           N
ATOM   1482  CA  PHE A 100      -0.314 -12.957   4.528  1.00 11.20           C
ATOM   1483  C   PHE A 100      -0.794 -14.373   4.851  1.00 11.64           C
ATOM   1484  O   PHE A 100       0.014 -15.267   5.114  1.00 13.03           O
ATOM   1485  CB  PHE A 100       0.520 -12.971   3.246  1.00 12.20           C
ATOM   1486  CG  PHE A 100       0.875 -11.566   2.769  1.00 10.70           C
ATOM   1487  CD1 PHE A 100       2.024 -10.935   3.225  1.00 10.53           C
ATOM   1488  CD2 PHE A 100       0.052 -10.887   1.882  1.00 10.25           C
ATOM   1489  CE1 PHE A 100       2.330  -9.649   2.837  1.00 11.25           C
ATOM   1490  CE2 PHE A 100       0.349  -9.590   1.509  1.00 10.53           C
ATOM   1491  CZ  PHE A 100       1.490  -8.974   1.982  1.00 11.68           C
ATOM   1492  H   PHE A 100       1.321 -12.488   5.627  1.00 14.05           H
ATOM   1493  HA  PHE A 100      -1.094 -12.380   4.395  1.00 13.44           H
ATOM   1494 1HB  PHE A 100       1.337 -13.469   3.404  1.00 14.64           H
ATOM   1495 2HB  PHE A 100       0.023 -13.427   2.549  1.00 14.64           H
ATOM   1496  HD1 PHE A 100       2.596 -11.387   3.801  1.00 12.63           H
ATOM   1497  HD2 PHE A 100      -0.702 -11.307   1.537  1.00 12.29           H
ATOM   1498  HE1 PHE A 100       3.103  -9.238   3.152  1.00 13.50           H
ATOM   1499  HE2 PHE A 100      -0.223  -9.131   0.937  1.00 12.63           H
ATOM   1500  HZ  PHE A 100       1.690  -8.104   1.723  1.00 14.01           H
ATOM   1501  N   LYS A 101      -2.104 -14.562   4.912  1.00 13.71           N
ATOM   1502  CA  LYS A 101      -2.688 -15.839   5.314  1.00 14.71           C
ATOM   1503  C   LYS A 101      -2.147 -16.955   4.426  1.00 15.33           C
ATOM   1504  O   LYS A 101      -2.111 -16.838   3.202  1.00 14.63           O
ATOM   1505  CB  LYS A 101      -4.208 -15.765   5.238  1.00 16.72           C
ATOM   1506  CG  LYS A 101      -4.945 -17.062   5.498  1.00 20.04           C
ATOM   1507  CD  LYS A 101      -6.457 -16.924   5.403  1.00 21.89           C
ATOM   1508  CE  LYS A 101      -7.153 -18.256   5.707  1.00 26.09           C
ATOM   1509  NZ  LYS A 101      -8.582 -18.229   5.301  1.00 30.11           N
ATOM   1510  H   LYS A 101      -2.628 -13.911   4.708  1.00 16.46           H
ATOM   1511  HA  LYS A 101      -2.430 -16.024   6.241  1.00 17.65           H
ATOM   1512 1HB  LYS A 101      -4.514 -15.107   5.881  1.00 20.06           H
ATOM   1513 2HB  LYS A 101      -4.454 -15.446   4.356  1.00 20.06           H
ATOM   1514 1HG  LYS A 101      -4.648 -17.727   4.857  1.00 24.05           H
ATOM   1515 2HG  LYS A 101      -4.714 -17.383   6.384  1.00 24.05           H
ATOM   1516 1HD  LYS A 101      -6.759 -16.251   6.032  1.00 26.27           H
ATOM   1517 2HD  LYS A 101      -6.698 -16.631   4.510  1.00 26.27           H
ATOM   1518 1HE  LYS A 101      -6.698 -18.970   5.234  1.00 31.31           H
ATOM   1519 2HE  LYS A 101      -7.092 -18.440   6.657  1.00 31.31           H
ATOM   1520 1HZ  LYS A 101      -8.955 -19.017   5.479  1.00 45.16           H
ATOM   1521 2HZ  LYS A 101      -8.640 -18.063   4.428  1.00 45.16           H
ATOM   1522 3HZ  LYS A 101      -9.006 -17.590   5.753  1.00 45.16           H
ATOM   1523  N   ASP A 102      -1.726 -18.037   5.064  1.00 15.57           N
ATOM   1524  CA  ASP A 102      -1.187 -19.212   4.388  1.00 17.35           C
ATOM   1525  C   ASP A 102       0.100 -18.904   3.639  1.00 16.26           C
ATOM   1526  O   ASP A 102       0.535 -19.625   2.739  1.00 19.10           O
ATOM   1527  CB  ASP A 102      -2.255 -19.861   3.498  1.00 22.41           C
ATOM   1528  CG  ASP A 102      -3.373 -20.491   4.310  1.00 33.38           C
ATOM   1529  OD1 ASP A 102      -3.158 -20.687   5.534  1.00 43.66           O
ATOM   1530  OD2 ASP A 102      -4.458 -20.814   3.780  1.00 42.16           O
ATOM   1531  H   ASP A 102      -1.774 -18.048   5.923  1.00 18.68           H
ATOM   1532  HA  ASP A 102      -0.962 -19.864   5.085  1.00 20.83           H
ATOM   1533 1HB  ASP A 102      -2.630 -19.188   2.908  1.00 26.89           H
ATOM   1534 2HB  ASP A 102      -1.839 -20.542   2.946  1.00 26.89           H
ATOM   1535  N   ASP A 103       0.792 -17.841   4.042  1.00 14.25           N
ATOM   1536  CA  ASP A 103       2.024 -17.449   3.354  1.00 13.02           C
ATOM   1537  C   ASP A 103       2.909 -16.665   4.304  1.00 12.44           C
ATOM   1538  O   ASP A 103       2.806 -16.801   5.534  1.00 13.20           O
ATOM   1539  CB  ASP A 103       1.665 -16.711   2.070  1.00 12.67           C
ATOM   1540  CG  ASP A 103       2.647 -16.870   0.927  1.00 12.78           C
ATOM   1541  OD1 ASP A 103       3.831 -17.144   1.200  1.00 13.67           O
ATOM   1542  OD2 ASP A 103       2.254 -16.709  -0.248  1.00 14.05           O
ATOM   1543  H   ASP A 103       0.513 -17.380   4.712  1.00 17.10           H
ATOM   1544  HA  ASP A 103       2.503 -18.267   3.106  1.00 15.63           H
ATOM   1545 1HB  ASP A 103       0.796 -17.021   1.772  1.00 15.20           H
ATOM   1546 2HB  ASP A 103       1.583 -15.766   2.273  1.00 15.20           H
ATOM   1547  N   GLY A 104       3.852 -15.891   3.783  1.00 12.21           N
ATOM   1548  CA  GLY A 104       4.837 -15.203   4.586  1.00 12.59           C
ATOM   1549  C   GLY A 104       4.357 -13.890   5.168  1.00  9.93           C
ATOM   1550  O   GLY A 104       3.174 -13.596   5.196  1.00 10.94           O
ATOM   1551  H   GLY A 104       3.880 -15.796   2.928  1.00 14.66           H
ATOM   1552 1HA  GLY A 104       5.107 -15.785   5.313  1.00 15.11           H
ATOM   1553 2HA  GLY A 104       5.620 -15.033   4.039  1.00 15.11           H
ATOM   1554  N   ASN A 105       5.307 -13.127   5.713  1.00 10.60           N
ATOM   1555  CA  ASN A 105       4.968 -11.881   6.375  1.00 10.07           C
ATOM   1556  C   ASN A 105       5.973 -10.797   5.997  1.00  9.64           C
ATOM   1557  O   ASN A 105       7.152 -11.079   5.752  1.00 10.11           O
ATOM   1558  CB  ASN A 105       4.907 -12.056   7.891  1.00 11.19           C
ATOM   1559  CG  ASN A 105       6.227 -12.462   8.513  1.00 11.78           C
ATOM   1560  ND2 ASN A 105       6.364 -13.771   8.671  1.00 14.56           N
ATOM   1561  OD1 ASN A 105       7.094 -11.666   8.866  1.00 13.50           O
ATOM   1562  H   ASN A 105       6.129 -13.376   5.671  1.00 12.72           H
ATOM   1563  HA  ASN A 105       4.082 -11.600   6.064  1.00 12.09           H
ATOM   1564 1HB  ASN A 105       4.617 -11.221   8.291  1.00 13.43           H
ATOM   1565 2HB  ASN A 105       4.242 -12.730   8.102  1.00 13.43           H
ATOM   1566 1HD2 ASN A 105       7.078 -14.089   9.030  1.00 17.47           H
ATOM   1567 2HD2 ASN A 105       5.739 -14.303   8.413  1.00 17.47           H
ATOM   1568  N   TYR A 106       5.470  -9.568   5.964  1.00  9.79           N
ATOM   1569  CA  TYR A 106       6.317  -8.385   5.941  1.00  9.91           C
ATOM   1570  C   TYR A 106       6.420  -7.809   7.354  1.00  9.94           C
ATOM   1571  O   TYR A 106       5.411  -7.700   8.050  1.00 10.94           O
ATOM   1572  CB  TYR A 106       5.748  -7.304   5.021  1.00  9.93           C
ATOM   1573  CG  TYR A 106       5.586  -7.604   3.558  1.00  9.31           C
ATOM   1574  CD1 TYR A 106       6.243  -8.656   2.924  1.00 10.19           C
ATOM   1575  CD2 TYR A 106       4.765  -6.798   2.767  1.00 10.25           C
ATOM   1576  CE1 TYR A 106       6.054  -8.872   1.573  1.00 10.04           C
ATOM   1577  CE2 TYR A 106       4.584  -6.998   1.418  1.00 10.24           C
ATOM   1578  CZ  TYR A 106       5.233  -8.064   0.824  1.00  9.93           C
ATOM   1579  OH  TYR A 106       5.091  -8.294  -0.531  1.00 11.07           O
ATOM   1580  H   TYR A 106       4.616  -9.468   5.955  1.00 11.75           H
ATOM   1581  HA  TYR A 106       7.212  -8.636   5.630  1.00 11.90           H
ATOM   1582 1HB  TYR A 106       4.877  -7.054   5.367  1.00 11.92           H
ATOM   1583 2HB  TYR A 106       6.319  -6.524   5.098  1.00 11.92           H
ATOM   1584  HD1 TYR A 106       6.808  -9.213   3.409  1.00 12.23           H
ATOM   1585  HD2 TYR A 106       4.318  -6.091   3.172  1.00 12.30           H
ATOM   1586  HE1 TYR A 106       6.492  -9.581   1.160  1.00 12.05           H
ATOM   1587  HE2 TYR A 106       4.040  -6.431   0.920  1.00 12.29           H
ATOM   1588  N   LYS A 107       7.607  -7.330   7.688  1.00 10.32           N
ATOM   1589  CA  LYS A 107       7.797  -6.423   8.810  1.00 10.17           C
ATOM   1590  C   LYS A 107       8.370  -5.129   8.255  1.00 10.01           C
ATOM   1591  O   LYS A 107       9.314  -5.134   7.472  1.00 10.65           O
ATOM   1592  CB  LYS A 107       8.723  -7.016   9.872  1.00 13.18           C
ATOM   1593  CG  LYS A 107       8.072  -8.220  10.550  1.00 21.97           C
ATOM   1594  CD  LYS A 107       8.155  -8.134  12.055  1.00 31.86           C
ATOM   1595  CE  LYS A 107       7.519  -9.350  12.717  1.00 31.35           C
ATOM   1596  NZ  LYS A 107       6.766  -8.966  13.946  1.00 54.44           N
ATOM   1597  H   LYS A 107       8.292  -7.563   7.223  1.00 12.39           H
ATOM   1598  HA  LYS A 107       6.926  -6.235   9.217  1.00 12.21           H
ATOM   1599 1HB  LYS A 107       9.556  -7.290   9.459  1.00 15.81           H
ATOM   1600 2HB  LYS A 107       8.925  -6.341  10.538  1.00 15.81           H
ATOM   1601 1HG  LYS A 107       7.140  -8.271  10.284  1.00 26.36           H
ATOM   1602 2HG  LYS A 107       8.512  -9.031  10.252  1.00 26.36           H
ATOM   1603 1HD  LYS A 107       9.085  -8.072  12.323  1.00 38.23           H
ATOM   1604 2HD  LYS A 107       7.702  -7.331  12.357  1.00 38.23           H
ATOM   1605 1HE  LYS A 107       6.915  -9.779  12.090  1.00 37.62           H
ATOM   1606 2HE  LYS A 107       8.211  -9.988  12.950  1.00 37.62           H
ATOM   1607 1HZ  LYS A 107       6.387  -9.689  14.300  1.00 81.66           H
ATOM   1608 2HZ  LYS A 107       6.136  -8.374  13.735  1.00 81.66           H
ATOM   1609 3HZ  LYS A 107       7.326  -8.605  14.536  1.00 81.66           H
ATOM   1610  N   THR A 108       7.747  -4.014   8.628  1.00 10.12           N
ATOM   1611  CA  THR A 108       8.160  -2.729   8.112  1.00  9.65           C
ATOM   1612  C   THR A 108       8.484  -1.773   9.250  1.00  9.60           C
ATOM   1613  O   THR A 108       7.912  -1.803  10.334  1.00 11.16           O
ATOM   1614  CB  THR A 108       7.047  -2.098   7.255  1.00 10.52           C
ATOM   1615  CG2 THR A 108       6.640  -3.019   6.122  1.00 11.90           C
ATOM   1616  OG1 THR A 108       5.893  -1.863   8.062  1.00 11.76           O
ATOM   1617  H   THR A 108       7.090  -4.059   9.182  1.00 12.15           H
ATOM   1618  HA  THR A 108       8.959  -2.849   7.558  1.00 11.58           H
ATOM   1619  HB  THR A 108       7.363  -1.248   6.885  1.00 12.62           H
ATOM   1620 1HG2 THR A 108       5.939  -2.608   5.611  1.00 17.85           H
ATOM   1621 2HG2 THR A 108       6.326  -3.852   6.482  1.00 17.85           H
ATOM   1622 3HG2 THR A 108       7.397  -3.181   5.554  1.00 17.85           H
ATOM   1623  N   ARG A 109       9.402  -0.859   8.986  1.00  9.78           N
ATOM   1624  CA  ARG A 109       9.664   0.280   9.851  1.00 10.65           C
ATOM   1625  C   ARG A 109       9.861   1.499   8.953  1.00 10.43           C
ATOM   1626  O   ARG A 109      10.682   1.496   8.049  1.00 12.09           O
ATOM   1627  CB  ARG A 109      10.937   0.080  10.680  1.00 12.76           C
ATOM   1628  CG  ARG A 109      11.142   1.184  11.713  1.00 14.23           C
ATOM   1629  CD  ARG A 109      12.464   1.014  12.442  1.00 14.98           C
ATOM   1630  NE  ARG A 109      12.590   1.997  13.519  1.00 17.73           N
ATOM   1631  CZ  ARG A 109      12.940   3.263  13.348  1.00 18.92           C
ATOM   1632  NH1 ARG A 109      13.217   3.713  12.126  1.00 20.64           N
ATOM   1633  NH2 ARG A 109      13.021   4.097  14.386  1.00 21.95           N
ATOM   1634  H   ARG A 109       9.866  -0.942   8.267  1.00 11.74           H
ATOM   1635  HA  ARG A 109       8.900   0.426  10.446  1.00 12.77           H
ATOM   1636 1HB  ARG A 109      10.888  -0.776  11.135  1.00 15.31           H
ATOM   1637 2HB  ARG A 109      11.702   0.056  10.085  1.00 15.31           H
ATOM   1638 1HG  ARG A 109      11.126   2.047  11.270  1.00 17.07           H
ATOM   1639 2HG  ARG A 109      10.415   1.163  12.355  1.00 17.07           H
ATOM   1640 1HD  ARG A 109      12.517   0.119  12.812  1.00 17.98           H
ATOM   1641 2HD  ARG A 109      13.196   1.125  11.815  1.00 17.98           H
ATOM   1642  HE  ARG A 109      12.425   1.734  14.321  1.00 21.28           H
ATOM   1643 1HH1 ARG A 109      13.169   3.182  11.451  1.00 24.77           H
ATOM   1644 2HH1 ARG A 109      13.445   4.534  12.011  1.00 24.77           H
ATOM   1645 1HH2 ARG A 109      12.845   3.816  15.179  1.00 26.34           H
ATOM   1646 2HH2 ARG A 109      13.249   4.917  14.261  1.00 26.34           H
ATOM   1647  N   ALA A 110       9.045   2.520   9.222  1.00 10.49           N
ATOM   1648  CA  ALA A 110       9.077   3.743   8.453  1.00  8.99           C
ATOM   1649  C   ALA A 110       9.187   4.954   9.365  1.00  9.74           C
ATOM   1650  O   ALA A 110       8.710   4.912  10.494  1.00 10.41           O
ATOM   1651  CB  ALA A 110       7.791   3.879   7.636  1.00 10.06           C
ATOM   1652  H   ALA A 110       8.485   2.447   9.870  1.00 12.59           H
ATOM   1653  HA  ALA A 110       9.846   3.724   7.846  1.00 10.79           H
ATOM   1654 1HB  ALA A 110       7.694   3.115   7.062  1.00 15.10           H
ATOM   1655 2HB  ALA A 110       7.833   4.676   7.103  1.00 15.10           H
ATOM   1656 3HB  ALA A 110       7.038   3.930   8.229  1.00 15.10           H
ATOM   1657  N   GLU A 111       9.837   5.981   8.855  1.00  9.56           N
ATOM   1658  CA  GLU A 111       9.799   7.294   9.489  1.00  9.96           C
ATOM   1659  C   GLU A 111       9.115   8.264   8.535  1.00  9.76           C
ATOM   1660  O   GLU A 111       9.491   8.339   7.365  1.00 10.06           O
ATOM   1661  CB  GLU A 111      11.221   7.772   9.803  1.00 13.93           C
ATOM   1662  CG  GLU A 111      11.875   6.863  10.839  1.00 18.30           C
ATOM   1663  CD  GLU A 111      13.119   7.423  11.484  1.00 24.59           C
ATOM   1664  OE1 GLU A 111      13.434   8.607  11.237  1.00 26.24           O
ATOM   1665  OE2 GLU A 111      13.751   6.685  12.268  1.00 36.92           O
ATOM   1666  H   GLU A 111      10.292   5.876   8.133  1.00 11.47           H
ATOM   1667  HA  GLU A 111       9.284   7.238  10.321  1.00 11.95           H
ATOM   1668 1HB  GLU A 111      11.751   7.770   8.991  1.00 16.72           H
ATOM   1669 2HB  GLU A 111      11.191   8.680  10.142  1.00 16.72           H
ATOM   1670 1HG  GLU A 111      11.226   6.672  11.535  1.00 21.96           H
ATOM   1671 2HG  GLU A 111      12.101   6.022  10.412  1.00 21.96           H
ATOM   1672  N   VAL A 112       8.077   8.910   9.023  1.00  9.80           N
ATOM   1673  CA  VAL A 112       7.293   9.876   8.259  1.00  9.68           C
ATOM   1674  C   VAL A 112       7.480  11.241   8.905  1.00  8.91           C
ATOM   1675  O   VAL A 112       7.158  11.416  10.084  1.00 10.29           O
ATOM   1676  CB  VAL A 112       5.805   9.495   8.279  1.00  9.28           C
ATOM   1677  CG1 VAL A 112       4.997  10.450   7.409  1.00 12.65           C
ATOM   1678  CG2 VAL A 112       5.568   8.054   7.828  1.00 11.93           C
ATOM   1679  H   VAL A 112       7.848   8.755   9.838  1.00 11.76           H
ATOM   1680  HA  VAL A 112       7.614   9.903   7.333  1.00 11.62           H
ATOM   1681  HB  VAL A 112       5.483   9.581   9.200  1.00 11.14           H
ATOM   1682 1HG1 VAL A 112       4.071  10.198   7.432  1.00 18.98           H
ATOM   1683 2HG1 VAL A 112       5.318  10.408   6.505  1.00 18.98           H
ATOM   1684 3HG1 VAL A 112       5.094  11.345   7.742  1.00 18.98           H
ATOM   1685 1HG2 VAL A 112       6.083   7.458   8.377  1.00 17.89           H
ATOM   1686 2HG2 VAL A 112       5.837   7.957   6.911  1.00 17.89           H
ATOM   1687 3HG2 VAL A 112       4.636   7.842   7.912  1.00 17.89           H
ATOM   1688  N   LYS A 113       8.039  12.184   8.154  1.00  9.26           N
ATOM   1689  CA  LYS A 113       8.343  13.491   8.727  1.00 10.27           C
ATOM   1690  C   LYS A 113       8.527  14.509   7.624  1.00  9.35           C
ATOM   1691  O   LYS A 113       8.675  14.150   6.461  1.00  9.93           O
ATOM   1692  CB  LYS A 113       9.610  13.361   9.580  1.00 10.86           C
ATOM   1693  CG  LYS A 113      10.895  13.233   8.777  1.00 13.20           C
ATOM   1694  CD  LYS A 113      12.097  13.136   9.717  1.00 20.09           C
ATOM   1695  CE  LYS A 113      12.153  11.738  10.304  1.00 28.62           C
ATOM   1696  NZ  LYS A 113      13.535  11.193  10.360  1.00 49.56           N
ATOM   1697  H   LYS A 113       8.221  12.023   7.329  1.00 11.11           H
ATOM   1698  HA  LYS A 113       7.599  13.770   9.300  1.00 12.32           H
ATOM   1699 1HB  LYS A 113       9.679  14.140  10.154  1.00 13.03           H
ATOM   1700 2HB  LYS A 113       9.522  12.583  10.152  1.00 13.03           H
ATOM   1701 1HG  LYS A 113      10.853  12.440   8.219  1.00 15.84           H
ATOM   1702 2HG  LYS A 113      10.996  14.004   8.198  1.00 15.84           H
ATOM   1703 1HD  LYS A 113      12.914  13.321   9.228  1.00 24.10           H
ATOM   1704 2HD  LYS A 113      12.013  13.790  10.428  1.00 24.10           H
ATOM   1705 1HE  LYS A 113      11.783  11.756  11.201  1.00 34.35           H
ATOM   1706 2HE  LYS A 113      11.601  11.147   9.768  1.00 34.35           H
ATOM   1707 1HZ  LYS A 113      13.514  10.361  10.674  1.00 74.34           H
ATOM   1708 2HZ  LYS A 113      14.032  11.700  10.897  1.00 74.34           H
ATOM   1709 3HZ  LYS A 113      13.887  11.193   9.543  1.00 74.34           H
ATOM   1710  N   PHE A 114       8.518  15.802   7.984  1.00  9.81           N
ATOM   1711  CA  PHE A 114       8.862  16.811   6.988  1.00 10.29           C
ATOM   1712  C   PHE A 114      10.373  16.947   6.821  1.00 10.68           C
ATOM   1713  O   PHE A 114      11.115  16.923   7.807  1.00 12.53           O
ATOM   1714  CB  PHE A 114       8.275  18.175   7.358  1.00 10.18           C
ATOM   1715  CG  PHE A 114       6.811  18.318   6.979  1.00 10.62           C
ATOM   1716  CD1 PHE A 114       6.465  18.852   5.761  1.00 12.37           C
ATOM   1717  CD2 PHE A 114       5.808  17.881   7.828  1.00 12.37           C
ATOM   1718  CE1 PHE A 114       5.137  18.976   5.385  1.00 13.13           C
ATOM   1719  CE2 PHE A 114       4.480  18.009   7.460  1.00 12.74           C
ATOM   1720  CZ  PHE A 114       4.139  18.534   6.235  1.00 12.13           C
ATOM   1721  H   PHE A 114       8.313  16.031   8.787  1.00 11.78           H
ATOM   1722  HA  PHE A 114       8.481  16.535   6.128  1.00 12.35           H
ATOM   1723 1HB  PHE A 114       8.368  18.309   8.314  1.00 12.22           H
ATOM   1724 2HB  PHE A 114       8.785  18.869   6.911  1.00 12.22           H
ATOM   1725  HD1 PHE A 114       7.133  19.136   5.180  1.00 14.85           H
ATOM   1726  HD2 PHE A 114       6.028  17.501   8.648  1.00 14.84           H
ATOM   1727  HE1 PHE A 114       4.918  19.355   4.565  1.00 15.76           H
ATOM   1728  HE2 PHE A 114       3.812  17.737   8.046  1.00 15.29           H
ATOM   1729  HZ  PHE A 114       3.246  18.591   5.980  1.00 14.55           H
ATOM   1730  N   GLU A 115      10.762  17.108   5.561  1.00 10.26           N
ATOM   1731  CA  GLU A 115      12.086  17.570   5.159  1.00 10.47           C
ATOM   1732  C   GLU A 115      11.865  18.859   4.374  1.00 12.10           C
ATOM   1733  O   GLU A 115      11.430  18.856   3.229  1.00 13.20           O
ATOM   1734  CB  GLU A 115      12.802  16.513   4.336  1.00 11.89           C
ATOM   1735  CG  GLU A 115      13.057  15.217   5.075  1.00 11.47           C
ATOM   1736  CD  GLU A 115      14.088  15.322   6.169  1.00 12.05           C
ATOM   1737  OE1 GLU A 115      14.839  16.317   6.222  1.00 11.52           O
ATOM   1738  OE2 GLU A 115      14.166  14.399   7.013  1.00 18.63           O
ATOM   1739  H   GLU A 115      10.194  16.927   4.941  1.00 12.31           H
ATOM   1740  HA  GLU A 115      12.615  17.768   5.960  1.00 12.56           H
ATOM   1741 1HB  GLU A 115      12.272  16.322   3.546  1.00 14.27           H
ATOM   1742 2HB  GLU A 115      13.652  16.874   4.038  1.00 14.27           H
ATOM   1743 1HG  GLU A 115      12.222  14.911   5.463  1.00 13.77           H
ATOM   1744 2HG  GLU A 115      13.347  14.547   4.437  1.00 13.77           H
ATOM   1745  N   GLY A 116      12.074  19.969   5.078  1.00 14.38           N
ATOM   1746  CA  GLY A 116      11.583  21.238   4.566  1.00 15.02           C
ATOM   1747  C   GLY A 116      10.069  21.228   4.445  1.00 14.34           C
ATOM   1748  O   GLY A 116       9.386  20.850   5.400  1.00 16.30           O
ATOM   1749  H   GLY A 116      12.494  19.936   5.828  1.00 17.26           H
ATOM   1750 1HA  GLY A 116      11.855  21.953   5.162  1.00 18.02           H
ATOM   1751 2HA  GLY A 116      11.976  21.407   3.695  1.00 18.02           H
ATOM   1752  N   ASP A 117       9.581  21.627   3.272  1.00 15.69           N
ATOM   1753  CA  ASP A 117       8.140  21.660   3.044  1.00 15.69           C
ATOM   1754  C   ASP A 117       7.612  20.364   2.432  1.00 13.75           C
ATOM   1755  O   ASP A 117       6.439  20.317   2.054  1.00 14.34           O
ATOM   1756  CB  ASP A 117       7.790  22.850   2.156  1.00 22.46           C
ATOM   1757  CG  ASP A 117       8.048  24.163   2.870  1.00 31.30           C
ATOM   1758  OD1 ASP A 117       7.815  24.254   4.095  1.00 32.54           O
ATOM   1759  OD2 ASP A 117       8.479  25.122   2.197  1.00 45.24           O
ATOM   1760  H   ASP A 117      10.118  21.867   2.645  1.00 18.83           H
ATOM   1761  HA  ASP A 117       7.700  21.788   3.910  1.00 18.83           H
ATOM   1762 1HB  ASP A 117       8.321  22.815   1.346  1.00 26.96           H
ATOM   1763 2HB  ASP A 117       6.855  22.799   1.904  1.00 26.96           H
ATOM   1764  N   THR A 118       8.425  19.320   2.372  1.00 12.36           N
ATOM   1765  CA  THR A 118       8.043  18.043   1.757  1.00 11.32           C
ATOM   1766  C   THR A 118       7.810  16.973   2.810  1.00  9.54           C
ATOM   1767  O   THR A 118       8.636  16.817   3.721  1.00 10.89           O
ATOM   1768  CB  THR A 118       9.159  17.614   0.792  1.00 11.99           C
ATOM   1769  CG2 THR A 118       8.888  16.284   0.114  1.00 11.08           C
ATOM   1770  OG1 THR A 118       9.218  18.619  -0.244  1.00 17.07           O
ATOM   1771  H   THR A 118       9.213  19.393   2.709  1.00 14.83           H
ATOM   1772  HA  THR A 118       7.216  18.172   1.247  1.00 13.59           H
ATOM   1773  HB  THR A 118      10.015  17.576   1.269  1.00 14.39           H
ATOM   1774 1HG2 THR A 118       9.617  16.070  -0.473  1.00 16.62           H
ATOM   1775 2HG2 THR A 118       8.075  16.343  -0.393  1.00 16.62           H
ATOM   1776 3HG2 THR A 118       8.801  15.597   0.779  1.00 16.62           H
ATOM   1777  N   LEU A 119       6.712  16.242   2.676  1.00  9.84           N
ATOM   1778  CA  LEU A 119       6.420  15.125   3.567  1.00  9.02           C
ATOM   1779  C   LEU A 119       7.115  13.885   2.988  1.00  8.81           C
ATOM   1780  O   LEU A 119       6.846  13.497   1.856  1.00  9.19           O
ATOM   1781  CB  LEU A 119       4.906  14.963   3.681  1.00  8.73           C
ATOM   1782  CG  LEU A 119       4.330  14.021   4.722  1.00  9.58           C
ATOM   1783  CD1 LEU A 119       4.449  12.545   4.330  1.00  9.67           C
ATOM   1784  CD2 LEU A 119       4.947  14.278   6.090  1.00 10.83           C
ATOM   1785  H   LEU A 119       6.157  16.431   2.047  1.00 11.81           H
ATOM   1786  HA  LEU A 119       6.790  15.316   4.454  1.00 10.83           H
ATOM   1787 1HB  LEU A 119       4.532  15.843   3.845  1.00 10.48           H
ATOM   1788 2HB  LEU A 119       4.579  14.673   2.815  1.00 10.48           H
ATOM   1789  HG  LEU A 119       3.374  14.224   4.795  1.00 11.49           H
ATOM   1790 1HD1 LEU A 119       4.063  11.998   5.019  1.00 14.50           H
ATOM   1791 2HD1 LEU A 119       5.375  12.316   4.221  1.00 14.50           H
ATOM   1792 3HD1 LEU A 119       3.983  12.394   3.504  1.00 14.50           H
ATOM   1793 1HD2 LEU A 119       4.565  13.675   6.732  1.00 16.24           H
ATOM   1794 2HD2 LEU A 119       4.769  15.183   6.357  1.00 16.24           H
ATOM   1795 3HD2 LEU A 119       5.895  14.138   6.045  1.00 16.24           H
ATOM   1796  N   VAL A 120       7.971  13.288   3.796  1.00  8.54           N
ATOM   1797  CA  VAL A 120       8.786  12.137   3.399  1.00  8.71           C
ATOM   1798  C   VAL A 120       8.415  10.900   4.214  1.00  8.84           C
ATOM   1799  O   VAL A 120       8.325  10.947   5.441  1.00 10.30           O
ATOM   1800  CB  VAL A 120      10.271  12.475   3.610  1.00  9.64           C
ATOM   1801  CG1 VAL A 120      11.120  11.256   3.234  1.00 12.32           C
ATOM   1802  CG2 VAL A 120      10.655  13.680   2.754  1.00 11.19           C
ATOM   1803  H   VAL A 120       8.055  13.590   4.597  1.00 10.25           H
ATOM   1804  HA  VAL A 120       8.633  11.950   2.449  1.00 10.45           H
ATOM   1805  HB  VAL A 120      10.420  12.691   4.554  1.00 11.57           H
ATOM   1806 1HG1 VAL A 120      12.049  11.462   3.360  1.00 18.48           H
ATOM   1807 2HG1 VAL A 120      10.965  11.030   2.313  1.00 18.48           H
ATOM   1808 3HG1 VAL A 120      10.878  10.513   3.791  1.00 18.48           H
ATOM   1809 1HG2 VAL A 120      11.580  13.891   2.896  1.00 16.78           H
ATOM   1810 2HG2 VAL A 120      10.113  14.433   3.001  1.00 16.78           H
ATOM   1811 3HG2 VAL A 120      10.512  13.472   1.828  1.00 16.78           H
ATOM   1812  N   ASN A 121       8.215   9.797   3.501  1.00  8.64           N
ATOM   1813  CA  ASN A 121       8.023   8.472   4.080  1.00  8.84           C
ATOM   1814  C   ASN A 121       9.189   7.586   3.654  1.00  8.51           C
ATOM   1815  O   ASN A 121       9.287   7.262   2.471  1.00  8.99           O
ATOM   1816  CB  ASN A 121       6.701   7.882   3.610  1.00  8.82           C
ATOM   1817  CG  ASN A 121       6.386   6.520   4.197  1.00  8.28           C
ATOM   1818  ND2 ASN A 121       5.451   5.809   3.559  1.00  9.30           N
ATOM   1819  OD1 ASN A 121       6.937   6.162   5.237  1.00  8.99           O
ATOM   1820  H   ASN A 121       8.197   9.868   2.644  1.00 10.36           H
ATOM   1821  HA  ASN A 121       8.014   8.545   5.057  1.00 10.61           H
ATOM   1822 1HB  ASN A 121       5.987   8.494   3.843  1.00 10.58           H
ATOM   1823 2HB  ASN A 121       6.720   7.807   2.643  1.00 10.58           H
ATOM   1824 1HD2 ASN A 121       5.199   5.049   3.874  1.00 11.16           H
ATOM   1825 2HD2 ASN A 121       5.100   6.111   2.834  1.00 11.16           H
ATOM   1826  N   ARG A 122      10.046   7.274   4.613  1.00  8.93           N
ATOM   1827  CA  ARG A 122      11.214   6.431   4.398  1.00  8.81           C
ATOM   1828  C   ARG A 122      10.987   5.085   5.094  1.00  8.60           C
ATOM   1829  O   ARG A 122      10.733   5.063   6.297  1.00  9.65           O
ATOM   1830  CB  ARG A 122      12.461   7.091   4.979  1.00 11.81           C
ATOM   1831  CG  ARG A 122      13.079   8.197   4.161  1.00 17.32           C
ATOM   1832  CD  ARG A 122      14.420   8.592   4.780  1.00 25.27           C
ATOM   1833  NE  ARG A 122      15.381   7.501   4.575  1.00 29.08           N
ATOM   1834  CZ  ARG A 122      16.689   7.623   4.745  1.00 39.09           C
ATOM   1835  NH1 ARG A 122      17.192   8.784   5.142  1.00 55.35           N
ATOM   1836  NH2 ARG A 122      17.482   6.582   4.529  1.00 48.78           N
ATOM   1837  H   ARG A 122       9.906   7.585   5.402  1.00 10.72           H
ATOM   1838  HA  ARG A 122      11.339   6.284   3.437  1.00 10.58           H
ATOM   1839 1HB  ARG A 122      12.235   7.450   5.851  1.00 14.18           H
ATOM   1840 2HB  ARG A 122      13.132   6.404   5.114  1.00 14.18           H
ATOM   1841 1HG  ARG A 122      13.213   7.897   3.249  1.00 20.79           H
ATOM   1842 2HG  ARG A 122      12.486   8.965   4.145  1.00 20.79           H
ATOM   1843 1HD  ARG A 122      14.749   9.404   4.364  1.00 30.33           H
ATOM   1844 2HD  ARG A 122      14.309   8.759   5.729  1.00 30.33           H
ATOM   1845  HE  ARG A 122      15.076   6.736   4.330  1.00 34.89           H
ATOM   1846 1HH1 ARG A 122      16.670   9.452   5.287  1.00 66.42           H
ATOM   1847 2HH1 ARG A 122      18.041   8.869   5.254  1.00 66.42           H
ATOM   1848 1HH2 ARG A 122      18.331   6.656   4.645  1.00 58.53           H
ATOM   1849 2HH2 ARG A 122      17.147   5.833   4.271  1.00 58.53           H
ATOM   1850  N   ILE A 123      11.122   4.004   4.335  1.00  9.00           N
ATOM   1851  CA  ILE A 123      10.730   2.689   4.788  1.00  8.80           C
ATOM   1852  C   ILE A 123      11.818   1.635   4.551  1.00  8.84           C
ATOM   1853  O   ILE A 123      12.379   1.575   3.464  1.00 10.02           O
ATOM   1854  CB  ILE A 123       9.462   2.208   4.052  1.00 10.63           C
ATOM   1855  CG1 ILE A 123       8.324   3.226   3.976  1.00 10.70           C
ATOM   1856  CG2 ILE A 123       8.994   0.903   4.680  1.00 22.70           C
ATOM   1857  CD1 ILE A 123       7.905   3.470   2.537  1.00 12.75           C
ATOM   1858  H   ILE A 123      11.454   4.089   3.547  1.00 10.80           H
ATOM   1859  HA  ILE A 123      10.538   2.732   5.748  1.00 10.56           H
ATOM   1860  HB  ILE A 123       9.726   2.004   3.130  1.00 12.76           H
ATOM   1861 1HG1 ILE A 123       7.564   2.899   4.482  1.00 12.84           H
ATOM   1862 2HG1 ILE A 123       8.613   4.063   4.374  1.00 12.84           H
ATOM   1863 1HG2 ILE A 123       9.725   0.281   4.708  1.00 34.06           H
ATOM   1864 2HG2 ILE A 123       8.280   0.533   4.155  1.00 34.06           H
ATOM   1865 3HG2 ILE A 123       8.682   1.070   5.572  1.00 34.06           H
ATOM   1866 1HD1 ILE A 123       7.187   4.107   2.517  1.00 19.13           H
ATOM   1867 2HD1 ILE A 123       7.612   2.645   2.145  1.00 19.13           H
ATOM   1868 3HD1 ILE A 123       8.652   3.813   2.040  1.00 19.13           H
ATOM   1869  N   GLU A 124      11.976   0.758   5.546  1.00  9.55           N
ATOM   1870  CA  GLU A 124      12.627  -0.529   5.357  1.00  9.91           C
ATOM   1871  C   GLU A 124      11.593  -1.653   5.514  1.00  9.77           C
ATOM   1872  O   GLU A 124      10.817  -1.655   6.471  1.00 11.08           O
ATOM   1873  CB  GLU A 124      13.740  -0.724   6.382  1.00 13.81           C
ATOM   1874  CG  GLU A 124      14.882   0.279   6.296  1.00 22.94           C
ATOM   1875  CD  GLU A 124      15.748   0.173   7.539  1.00 33.31           C
ATOM   1876  OE1 GLU A 124      15.329   0.639   8.617  1.00 43.74           O
ATOM   1877  OE2 GLU A 124      16.817  -0.448   7.416  1.00 59.48           O
ATOM   1878  H   GLU A 124      11.682   0.962   6.328  1.00 11.46           H
ATOM   1879  HA  GLU A 124      13.010  -0.567   4.455  1.00 11.89           H
ATOM   1880 1HB  GLU A 124      13.352  -0.673   7.270  1.00 16.57           H
ATOM   1881 2HB  GLU A 124      14.105  -1.616   6.274  1.00 16.57           H
ATOM   1882 1HG  GLU A 124      15.417   0.099   5.507  1.00 27.53           H
ATOM   1883 2HG  GLU A 124      14.524   1.177   6.222  1.00 27.53           H
ATOM   1884  N   LEU A 125      11.578  -2.552   4.542  1.00  9.68           N
ATOM   1885  CA  LEU A 125      10.644  -3.678   4.540  1.00 10.49           C
ATOM   1886  C   LEU A 125      11.432  -4.986   4.495  1.00 10.66           C
ATOM   1887  O   LEU A 125      12.270  -5.154   3.615  1.00 10.92           O
ATOM   1888  CB  LEU A 125       9.685  -3.568   3.358  1.00 11.09           C
ATOM   1889  CG  LEU A 125       8.654  -4.681   3.175  1.00 11.11           C
ATOM   1890  CD1 LEU A 125       7.401  -4.125   2.499  1.00 11.33           C
ATOM   1891  CD2 LEU A 125       9.166  -5.819   2.296  1.00 12.30           C
ATOM   1892  H   LEU A 125      12.135  -2.472   3.891  1.00 11.62           H
ATOM   1893  HA  LEU A 125      10.123  -3.654   5.369  1.00 12.59           H
ATOM   1894 1HB  LEU A 125       9.205  -2.729   3.440  1.00 13.30           H
ATOM   1895 2HB  LEU A 125      10.215  -3.517   2.547  1.00 13.30           H
ATOM   1896  HG  LEU A 125       8.411  -5.040   4.053  1.00 13.34           H
ATOM   1897 1HD1 LEU A 125       7.050  -3.401   3.022  1.00 16.99           H
ATOM   1898 2HD1 LEU A 125       6.741  -4.818   2.428  1.00 16.99           H
ATOM   1899 3HD1 LEU A 125       7.626  -3.806   1.622  1.00 16.99           H
ATOM   1900 1HD2 LEU A 125       8.488  -6.494   2.219  1.00 18.45           H
ATOM   1901 2HD2 LEU A 125       9.953  -6.200   2.693  1.00 18.45           H
ATOM   1902 3HD2 LEU A 125       9.380  -5.479   1.424  1.00 18.45           H
ATOM   1903  N   LYS A 126      11.049  -5.922   5.357  1.00 10.51           N
ATOM   1904  CA  LYS A 126      11.663  -7.259   5.347  1.00 10.44           C
ATOM   1905  C   LYS A 126      10.541  -8.286   5.234  1.00 10.08           C
ATOM   1906  O   LYS A 126       9.656  -8.303   6.085  1.00 10.79           O
ATOM   1907  CB  LYS A 126      12.484  -7.470   6.606  1.00 12.60           C
ATOM   1908  CG  LYS A 126      13.212  -8.803   6.692  1.00 15.23           C
ATOM   1909  CD  LYS A 126      14.495  -8.820   5.888  1.00 23.36           C
ATOM   1910  CE  LYS A 126      15.346 -10.080   6.111  1.00 20.20           C
ATOM   1911  NZ  LYS A 126      15.798 -10.147   7.518  1.00 34.44           N
ATOM   1912  H   LYS A 126      10.432  -5.744   5.929  1.00 12.61           H
ATOM   1913  HA  LYS A 126      12.249  -7.337   4.566  1.00 12.53           H
ATOM   1914 1HB  LYS A 126      13.139  -6.758   6.668  1.00 15.13           H
ATOM   1915 2HB  LYS A 126      11.895  -7.392   7.373  1.00 15.13           H
ATOM   1916 1HG  LYS A 126      13.418  -8.992   7.621  1.00 18.28           H
ATOM   1917 2HG  LYS A 126      12.626  -9.505   6.369  1.00 18.28           H
ATOM   1918 1HD  LYS A 126      14.275  -8.755   4.945  1.00 28.03           H
ATOM   1919 2HD  LYS A 126      15.022  -8.041   6.122  1.00 28.03           H
ATOM   1920 1HE  LYS A 126      14.823 -10.869   5.899  1.00 24.24           H
ATOM   1921 2HE  LYS A 126      16.117 -10.061   5.522  1.00 24.24           H
ATOM   1922 1HZ  LYS A 126      16.294 -10.877   7.636  1.00 51.66           H
ATOM   1923 2HZ  LYS A 126      15.090 -10.180   8.056  1.00 51.66           H
ATOM   1924 3HZ  LYS A 126      16.282  -9.425   7.709  1.00 51.66           H
ATOM   1925  N   GLY A 127      10.615  -9.143   4.214  1.00 10.24           N
ATOM   1926  CA  GLY A 127       9.643 -10.213   4.042  1.00  9.66           C
ATOM   1927  C   GLY A 127      10.339 -11.554   4.161  1.00 10.87           C
ATOM   1928  O   GLY A 127      11.409 -11.749   3.585  1.00 11.19           O
ATOM   1929  H   GLY A 127      11.254  -9.062   3.644  1.00 12.29           H
ATOM   1930 1HA  GLY A 127       8.952 -10.141   4.719  1.00 11.59           H
ATOM   1931 2HA  GLY A 127       9.223 -10.138   3.171  1.00 11.59           H
ATOM   1932  N   ILE A 128       9.708 -12.459   4.906  1.00 10.69           N
ATOM   1933  CA  ILE A 128      10.271 -13.796   5.092  1.00 11.04           C
ATOM   1934  C   ILE A 128       9.174 -14.849   4.967  1.00 10.98           C
ATOM   1935  O   ILE A 128       7.982 -14.570   5.138  1.00 11.09           O
ATOM   1936  CB  ILE A 128      10.959 -13.930   6.468  1.00 11.68           C
ATOM   1937  CG1 ILE A 128      10.021 -13.766   7.663  1.00 11.96           C
ATOM   1938  CG2 ILE A 128      12.142 -12.981   6.568  1.00 12.28           C
ATOM   1939  CD1 ILE A 128      10.687 -14.024   8.997  1.00 15.49           C
ATOM   1940  H   ILE A 128       8.961 -12.256   5.280  1.00 12.83           H
ATOM   1941  HA  ILE A 128      10.938 -13.955   4.392  1.00 13.24           H
ATOM   1942  HB  ILE A 128      11.322 -14.839   6.515  1.00 14.01           H
ATOM   1943 1HG1 ILE A 128       9.664 -12.865   7.660  1.00 14.35           H
ATOM   1944 2HG1 ILE A 128       9.276 -14.379   7.562  1.00 14.35           H
ATOM   1945 1HG2 ILE A 128      12.717 -13.105   5.810  1.00 18.42           H
ATOM   1946 2HG2 ILE A 128      12.631 -13.164   7.374  1.00 18.42           H
ATOM   1947 3HG2 ILE A 128      11.825 -12.075   6.585  1.00 18.42           H
ATOM   1948 1HD1 ILE A 128      10.045 -13.909   9.702  1.00 23.23           H
ATOM   1949 2HD1 ILE A 128      11.410 -13.404   9.119  1.00 23.23           H
ATOM   1950 3HD1 ILE A 128      11.027 -14.921   9.018  1.00 23.23           H
ATOM   1951  N   ASP A 129       9.599 -16.074   4.681  1.00 11.87           N
ATOM   1952  CA  ASP A 129       8.782 -17.267   4.687  1.00 13.10           C
ATOM   1953  C   ASP A 129       7.654 -17.257   3.674  1.00 12.10           C
ATOM   1954  O   ASP A 129       6.637 -17.938   3.814  1.00 13.34           O
ATOM   1955  CB  ASP A 129       8.301 -17.547   6.118  1.00 14.30           C
ATOM   1956  CG  ASP A 129       9.466 -18.058   6.959  1.00 14.45           C
ATOM   1957  OD1 ASP A 129      10.155 -19.008   6.518  1.00 19.43           O
ATOM   1958  OD2 ASP A 129       9.738 -17.535   8.051  1.00 16.51           O
ATOM   1959  H   ASP A 129      10.429 -16.166   4.476  1.00 14.24           H
ATOM   1960  HA  ASP A 129       9.372 -18.010   4.440  1.00 15.72           H
ATOM   1961 1HB  ASP A 129       7.947 -16.733   6.510  1.00 17.16           H
ATOM   1962 2HB  ASP A 129       7.592 -18.209   6.103  1.00 17.16           H
ATOM   1963  N   PHE A 130       7.914 -16.594   2.545  1.00 12.59           N
ATOM   1964  CA  PHE A 130       7.019 -16.665   1.412  1.00 12.05           C
ATOM   1965  C   PHE A 130       7.198 -17.942   0.610  1.00 12.90           C
ATOM   1966  O   PHE A 130       8.305 -18.438   0.455  1.00 14.64           O
ATOM   1967  CB  PHE A 130       7.158 -15.439   0.505  1.00 12.66           C
ATOM   1968  CG  PHE A 130       6.531 -14.200   1.143  1.00 11.46           C
ATOM   1969  CD1 PHE A 130       7.268 -13.363   1.952  1.00 12.00           C
ATOM   1970  CD2 PHE A 130       5.186 -13.929   0.988  1.00 12.53           C
ATOM   1971  CE1 PHE A 130       6.691 -12.309   2.622  1.00 11.06           C
ATOM   1972  CE2 PHE A 130       4.603 -12.854   1.620  1.00 11.67           C
ATOM   1973  CZ  PHE A 130       5.349 -12.045   2.442  1.00 10.70           C
ATOM   1974  H   PHE A 130       8.627 -16.116   2.491  1.00 15.11           H
ATOM   1975  HA  PHE A 130       6.104 -16.667   1.763  1.00 14.46           H
ATOM   1976 1HB  PHE A 130       8.097 -15.271   0.332  1.00 15.19           H
ATOM   1977 2HB  PHE A 130       6.724 -15.617  -0.345  1.00 15.19           H
ATOM   1978  HD1 PHE A 130       8.180 -13.515   2.048  1.00 14.40           H
ATOM   1979  HD2 PHE A 130       4.666 -14.480   0.449  1.00 15.04           H
ATOM   1980  HE1 PHE A 130       7.202 -11.779   3.190  1.00 13.27           H
ATOM   1981  HE2 PHE A 130       3.700 -12.675   1.490  1.00 14.01           H
ATOM   1982  HZ  PHE A 130       4.951 -11.324   2.875  1.00 12.84           H
ATOM   1983  N   LYS A 131       6.068 -18.461   0.155  1.00 13.39           N
ATOM   1984  CA  LYS A 131       6.032 -19.644  -0.704  1.00 14.59           C
ATOM   1985  C   LYS A 131       6.377 -19.250  -2.132  1.00 15.66           C
ATOM   1986  O   LYS A 131       5.857 -18.285  -2.691  1.00 16.88           O
ATOM   1987  CB  LYS A 131       4.637 -20.280  -0.680  1.00 17.99           C
ATOM   1988  CG  LYS A 131       4.253 -20.828   0.679  1.00 21.97           C
ATOM   1989  CD  LYS A 131       2.810 -21.283   0.753  1.00 30.78           C
ATOM   1990  CE  LYS A 131       2.519 -21.842   2.147  1.00 36.62           C
ATOM   1991  NZ  LYS A 131       1.109 -22.277   2.297  1.00 58.31           N
ATOM   1992  H   LYS A 131       5.325 -18.087   0.373  1.00 16.07           H
ATOM   1993  HA  LYS A 131       6.689 -20.296  -0.381  1.00 17.51           H
ATOM   1994 1HB  LYS A 131       3.983 -19.615  -0.947  1.00 21.58           H
ATOM   1995 2HB  LYS A 131       4.609 -21.000  -1.329  1.00 21.58           H
ATOM   1996 1HG  LYS A 131       4.831 -21.579   0.891  1.00 26.36           H
ATOM   1997 2HG  LYS A 131       4.402 -20.143   1.349  1.00 26.36           H
ATOM   1998 1HD  LYS A 131       2.221 -20.534   0.571  1.00 36.94           H
ATOM   1999 2HD  LYS A 131       2.647 -21.967   0.085  1.00 36.94           H
ATOM   2000 1HE  LYS A 131       3.104 -22.597   2.315  1.00 43.95           H
ATOM   2001 2HE  LYS A 131       2.714 -21.161   2.810  1.00 43.95           H
ATOM   2002 1HZ  LYS A 131       0.979 -22.582   3.123  1.00 87.46           H
ATOM   2003 2HZ  LYS A 131       0.935 -22.925   1.711  1.00 87.46           H
ATOM   2004 3HZ  LYS A 131       0.568 -21.587   2.146  1.00 87.46           H
ATOM   2005  N   GLU A 132       7.271 -20.024  -2.728  1.00 16.70           N
ATOM   2006  CA  GLU A 132       7.728 -19.713  -4.072  1.00 22.50           C
ATOM   2007  C   GLU A 132       6.592 -19.650  -5.077  1.00 22.81           C
ATOM   2008  O   GLU A 132       6.624 -18.814  -5.986  1.00 32.28           O
ATOM   2009  CB  GLU A 132       8.788 -20.742  -4.473  1.00 29.92           C
ATOM   2010  CG  GLU A 132      10.212 -20.219  -4.370  1.00 49.34           C
ATOM   2011  CD  GLU A 132      10.798 -19.972  -5.747  1.00 61.88           C
ATOM   2012  OE1 GLU A 132      10.914 -20.936  -6.534  1.00 79.71           O
ATOM   2013  OE2 GLU A 132      11.133 -18.807  -6.050  1.00 91.10           O
ATOM   2014  H   GLU A 132       7.582 -20.713  -2.318  1.00 20.05           H
ATOM   2015  HA  GLU A 132       8.157 -18.832  -4.047  1.00 27.00           H
ATOM   2016 1HB  GLU A 132       8.699 -21.522  -3.904  1.00 35.90           H
ATOM   2017 2HB  GLU A 132       8.623 -21.022  -5.387  1.00 35.90           H
ATOM   2018 1HG  GLU A 132      10.217 -19.392  -3.864  1.00 59.21           H
ATOM   2019 2HG  GLU A 132      10.760 -20.865  -3.897  1.00 59.21           H
ATOM   2020  N   ASP A 133       5.593 -20.510  -4.939  1.00 27.34           N
ATOM   2021  CA  ASP A 133       4.464 -20.517  -5.873  1.00 29.95           C
ATOM   2022  C   ASP A 133       3.201 -20.057  -5.158  1.00 25.40           C
ATOM   2023  O   ASP A 133       2.086 -20.405  -5.538  1.00 27.17           O
ATOM   2024  CB  ASP A 133       4.261 -21.895  -6.492  1.00 40.75           C
ATOM   2025  CG  ASP A 133       3.321 -22.014  -7.668  1.00 54.49           C
ATOM   2026  OD1 ASP A 133       3.185 -21.067  -8.481  1.00 63.80           O
ATOM   2027  OD2 ASP A 133       2.672 -23.081  -7.836  1.00 70.95           O
ATOM   2028  H   ASP A 133       5.608 -21.073  -4.290  1.00 32.81           H
ATOM   2029  HA  ASP A 133       4.657 -19.882  -6.594  1.00 35.94           H
ATOM   2030 1HB  ASP A 133       5.129 -22.225  -6.771  1.00 48.90           H
ATOM   2031 2HB  ASP A 133       3.940 -22.489  -5.795  1.00 48.90           H
ATOM   2032  N   GLY A 134       3.359 -19.251  -4.117  1.00 19.83           N
ATOM   2033  CA  GLY A 134       2.215 -18.638  -3.462  1.00 18.26           C
ATOM   2034  C   GLY A 134       1.720 -17.431  -4.237  1.00 14.63           C
ATOM   2035  O   GLY A 134       2.216 -17.080  -5.311  1.00 14.86           O
ATOM   2036  H   GLY A 134       4.152 -19.089  -3.824  1.00 23.79           H
ATOM   2037 1HA  GLY A 134       1.500 -19.289  -3.389  1.00 21.91           H
ATOM   2038 2HA  GLY A 134       2.465 -18.365  -2.566  1.00 21.91           H
ATOM   2039  N   ASN A 135       0.707 -16.752  -3.710  1.00 14.48           N
ATOM   2040  CA  ASN A 135       0.108 -15.651  -4.455  1.00 13.16           C
ATOM   2041  C   ASN A 135       1.041 -14.450  -4.571  1.00 11.92           C
ATOM   2042  O   ASN A 135       0.853 -13.642  -5.485  1.00 12.78           O
ATOM   2043  CB  ASN A 135      -1.199 -15.226  -3.770  1.00 12.13           C
ATOM   2044  CG  ASN A 135      -2.258 -16.299  -3.873  1.00 13.36           C
ATOM   2045  ND2 ASN A 135      -2.964 -16.549  -2.777  1.00 14.85           N
ATOM   2046  OD1 ASN A 135      -2.411 -16.915  -4.929  1.00 17.22           O
ATOM   2047  H   ASN A 135       0.405 -16.961  -2.932  1.00 17.38           H
ATOM   2048  HA  ASN A 135      -0.104 -15.968  -5.358  1.00 15.79           H
ATOM   2049 1HB  ASN A 135      -1.024 -15.037  -2.835  1.00 14.55           H
ATOM   2050 2HB  ASN A 135      -1.526 -14.411  -4.184  1.00 14.55           H
ATOM   2051 1HD2 ASN A 135      -3.562 -17.167  -2.782  1.00 17.82           H
ATOM   2052 2HD2 ASN A 135      -2.824 -16.093  -2.062  1.00 17.82           H
ATOM   2053  N   ILE A 136       1.980 -14.307  -3.634  1.00 12.09           N
ATOM   2054  CA  ILE A 136       2.886 -13.164  -3.598  1.00 10.41           C
ATOM   2055  C   ILE A 136       4.046 -13.382  -4.543  1.00 10.71           C
ATOM   2056  O   ILE A 136       4.152 -12.730  -5.587  1.00 11.14           O
ATOM   2057  CB  ILE A 136       3.281 -12.792  -2.167  1.00 11.27           C
ATOM   2058  CG1 ILE A 136       2.082 -12.291  -1.346  1.00 12.92           C
ATOM   2059  CG2 ILE A 136       4.356 -11.719  -2.116  1.00 12.16           C
ATOM   2060  CD1 ILE A 136       1.205 -13.364  -0.764  1.00 19.36           C
ATOM   2061  H   ILE A 136       2.054 -14.913  -3.027  1.00 14.50           H
ATOM   2062  HA  ILE A 136       2.382 -12.401  -3.952  1.00 12.49           H
ATOM   2063  HB  ILE A 136       3.633 -13.596  -1.730  1.00 13.53           H
ATOM   2064 1HG1 ILE A 136       2.415 -11.741  -0.620  1.00 15.51           H
ATOM   2065 2HG1 ILE A 136       1.537 -11.724  -1.914  1.00 15.51           H
ATOM   2066 1HG2 ILE A 136       4.572 -11.525  -1.201  1.00 18.24           H
ATOM   2067 2HG2 ILE A 136       4.034 -10.922  -2.545  1.00 18.24           H
ATOM   2068 3HG2 ILE A 136       5.142 -12.031  -2.571  1.00 18.24           H
ATOM   2069 1HD1 ILE A 136       0.483 -12.958  -0.278  1.00 29.04           H
ATOM   2070 2HD1 ILE A 136       1.722 -13.912  -0.170  1.00 29.04           H
ATOM   2071 3HD1 ILE A 136       0.849 -13.906  -1.472  1.00 29.04           H
ATOM   2072  N   LEU A 137       4.919 -14.351  -4.247  1.00 10.80           N
ATOM   2073  CA  LEU A 137       6.054 -14.582  -5.120  1.00 11.58           C
ATOM   2074  C   LEU A 137       5.631 -15.164  -6.466  1.00 12.97           C
ATOM   2075  O   LEU A 137       6.375 -15.017  -7.431  1.00 14.55           O
ATOM   2076  CB  LEU A 137       7.113 -15.462  -4.463  1.00 13.76           C
ATOM   2077  CG  LEU A 137       7.779 -14.855  -3.227  1.00 14.39           C
ATOM   2078  CD1 LEU A 137       8.739 -15.860  -2.609  1.00 20.66           C
ATOM   2079  CD2 LEU A 137       8.514 -13.568  -3.568  1.00 18.07           C
ATOM   2080  H   LEU A 137       4.808 -14.834  -3.544  1.00 12.96           H
ATOM   2081  HA  LEU A 137       6.467 -13.711  -5.296  1.00 13.90           H
ATOM   2082 1HB  LEU A 137       6.702 -16.303  -4.209  1.00 16.51           H
ATOM   2083 2HB  LEU A 137       7.801 -15.659  -5.118  1.00 16.51           H
ATOM   2084  HG  LEU A 137       7.082 -14.649  -2.570  1.00 17.27           H
ATOM   2085 1HD1 LEU A 137       9.145 -15.477  -1.828  1.00 30.99           H
ATOM   2086 2HD1 LEU A 137       9.422 -16.085  -3.246  1.00 30.99           H
ATOM   2087 3HD1 LEU A 137       8.258 -16.654  -2.363  1.00 30.99           H
ATOM   2088 1HD2 LEU A 137       7.898 -12.940  -3.954  1.00 27.11           H
ATOM   2089 2HD2 LEU A 137       9.214 -13.756  -4.197  1.00 27.11           H
ATOM   2090 3HD2 LEU A 137       8.892 -13.194  -2.769  1.00 27.11           H
ATOM   2091  N   GLY A 138       4.467 -15.802  -6.536  1.00 12.90           N
ATOM   2092  CA  GLY A 138       3.942 -16.240  -7.809  1.00 14.05           C
ATOM   2093  C   GLY A 138       3.198 -15.201  -8.609  1.00 13.15           C
ATOM   2094  O   GLY A 138       2.729 -15.474  -9.718  1.00 14.41           O
ATOM   2095  H   GLY A 138       4.022 -15.955  -5.816  1.00 15.48           H
ATOM   2096 1HA  GLY A 138       4.681 -16.567  -8.346  1.00 16.87           H
ATOM   2097 2HA  GLY A 138       3.345 -16.988  -7.650  1.00 16.87           H
ATOM   2098  N   HIS A 139       3.059 -13.975  -8.115  1.00 12.42           N
ATOM   2099  CA  HIS A 139       2.405 -12.876  -8.823  1.00 12.11           C
ATOM   2100  C   HIS A 139       1.029 -13.276  -9.343  1.00 12.32           C
ATOM   2101  O   HIS A 139       0.732 -13.211 -10.536  1.00 13.95           O
ATOM   2102  CB  HIS A 139       3.295 -12.334  -9.943  1.00 12.82           C
ATOM   2103  CG  HIS A 139       4.567 -11.719  -9.486  1.00 12.81           C
ATOM   2104  CD2 HIS A 139       5.801 -12.242  -9.280  1.00 18.24           C
ATOM   2105  ND1 HIS A 139       4.673 -10.374  -9.228  1.00 12.36           N
ATOM   2106  CE1 HIS A 139       5.909 -10.087  -8.873  1.00 15.60           C
ATOM   2107  NE2 HIS A 139       6.608 -11.205  -8.884  1.00 17.97           N
ATOM   2108  H   HIS A 139       3.375 -13.819  -7.330  1.00 14.91           H
ATOM   2109  HA  HIS A 139       2.273 -12.150  -8.177  1.00 14.53           H
ATOM   2110 1HB  HIS A 139       3.504 -13.061 -10.550  1.00 15.38           H
ATOM   2111 2HB  HIS A 139       2.793 -11.670 -10.442  1.00 15.38           H
ATOM   2112  HD1 HIS A 139       4.030  -9.806  -9.289  1.00 14.84           H
ATOM   2113  HD2 HIS A 139       6.052 -13.132  -9.385  1.00 21.89           H
ATOM   2114  HE1 HIS A 139       6.233  -9.243  -8.654  1.00 18.72           H
ATOM   2115  HE2 HIS A 139       7.439 -11.274  -8.676  1.00 21.56           H
ATOM   2116  N   LYS A 140       0.171 -13.656  -8.407  1.00 11.85           N
ATOM   2117  CA  LYS A 140      -1.172 -14.139  -8.686  1.00 13.13           C
ATOM   2118  C   LYS A 140      -2.231 -13.142  -8.233  1.00 11.79           C
ATOM   2119  O   LYS A 140      -3.438 -13.403  -8.301  1.00 13.46           O
ATOM   2120  CB  LYS A 140      -1.438 -15.503  -8.017  1.00 13.79           C
ATOM   2121  CG  LYS A 140      -0.372 -16.533  -8.349  1.00 14.81           C
ATOM   2122  CD  LYS A 140      -0.782 -17.943  -7.954  1.00 15.43           C
ATOM   2123  CE  LYS A 140       0.418 -18.864  -8.089  1.00 17.72           C
ATOM   2124  NZ  LYS A 140       0.047 -20.289  -7.881  1.00 34.03           N
ATOM   2125  H   LYS A 140       0.423 -13.615  -7.586  1.00 14.22           H
ATOM   2126  HA  LYS A 140      -1.258 -14.254  -9.656  1.00 15.76           H
ATOM   2127 1HB  LYS A 140      -1.475 -15.382  -7.056  1.00 16.54           H
ATOM   2128 2HB  LYS A 140      -2.302 -15.835  -8.308  1.00 16.54           H
ATOM   2129 1HG  LYS A 140      -0.193 -16.509  -9.302  1.00 17.77           H
ATOM   2130 2HG  LYS A 140       0.449 -16.300  -7.887  1.00 17.77           H
ATOM   2131 1HD  LYS A 140      -1.101 -17.949  -7.039  1.00 18.52           H
ATOM   2132 2HD  LYS A 140      -1.500 -18.251  -8.529  1.00 18.52           H
ATOM   2133 1HE  LYS A 140       0.804 -18.760  -8.973  1.00 21.26           H
ATOM   2134 2HE  LYS A 140       1.091 -18.611  -7.438  1.00 21.26           H
ATOM   2135 1HZ  LYS A 140       0.766 -20.802  -7.988  1.00 51.05           H
ATOM   2136 2HZ  LYS A 140      -0.575 -20.523  -8.473  1.00 51.05           H
ATOM   2137 3HZ  LYS A 140      -0.273 -20.395  -7.057  1.00 51.05           H
ATOM   2138  N   LEU A 141      -1.778 -11.976  -7.788  1.00 12.45           N
ATOM   2139  CA  LEU A 141      -2.698 -10.936  -7.347  1.00 12.03           C
ATOM   2140  C   LEU A 141      -3.064  -9.985  -8.465  1.00 11.97           C
ATOM   2141  O   LEU A 141      -2.225  -9.529  -9.247  1.00 14.11           O
ATOM   2142  CB  LEU A 141      -2.095 -10.205  -6.144  1.00 12.90           C
ATOM   2143  CG  LEU A 141      -1.780 -11.130  -4.954  1.00 16.41           C
ATOM   2144  CD1 LEU A 141      -1.244 -10.297  -3.804  1.00 23.61           C
ATOM   2145  CD2 LEU A 141      -2.982 -11.963  -4.535  1.00 18.71           C
ATOM   2146  H   LEU A 141      -0.931 -11.832  -7.760  1.00 14.94           H
ATOM   2147  HA  LEU A 141      -3.522 -11.374  -7.047  1.00 14.44           H
ATOM   2148 1HB  LEU A 141      -1.278  -9.764  -6.423  1.00 15.48           H
ATOM   2149 2HB  LEU A 141      -2.715  -9.519  -5.851  1.00 15.48           H
ATOM   2150  HG  LEU A 141      -1.071 -11.747  -5.234  1.00 19.69           H
ATOM   2151 1HD1 LEU A 141      -0.472  -9.806  -4.097  1.00 35.41           H
ATOM   2152 2HD1 LEU A 141      -0.998 -10.874  -3.078  1.00 35.41           H
ATOM   2153 3HD1 LEU A 141      -1.921  -9.683  -3.511  1.00 35.41           H
ATOM   2154 1HD2 LEU A 141      -3.296 -12.472  -5.286  1.00 28.07           H
ATOM   2155 2HD2 LEU A 141      -3.681 -11.383  -4.226  1.00 28.07           H
ATOM   2156 3HD2 LEU A 141      -2.726 -12.561  -3.828  1.00 28.07           H
ATOM   2157  N   GLU A 142      -4.367  -9.685  -8.540  1.00 10.87           N
ATOM   2158  CA  GLU A 142      -4.850  -8.726  -9.510  1.00 11.43           C
ATOM   2159  C   GLU A 142      -4.324  -7.328  -9.198  1.00 11.27           C
ATOM   2160  O   GLU A 142      -4.077  -6.989  -8.039  1.00 11.04           O
ATOM   2161  CB  GLU A 142      -6.384  -8.669  -9.537  1.00 12.33           C
ATOM   2162  CG  GLU A 142      -6.980  -9.987  -9.982  1.00 12.26           C
ATOM   2163  CD  GLU A 142      -8.487 -10.001  -9.991  1.00 11.94           C
ATOM   2164  OE1 GLU A 142      -9.097  -9.078  -9.397  1.00 14.64           O
ATOM   2165  OE2 GLU A 142      -9.032 -10.956 -10.587  1.00 14.57           O
ATOM   2166  H   GLU A 142      -4.923 -10.066  -8.005  1.00 13.04           H
ATOM   2167  HA  GLU A 142      -4.530  -8.991 -10.398  1.00 13.71           H
ATOM   2168 1HB  GLU A 142      -6.713  -8.450  -8.651  1.00 14.79           H
ATOM   2169 2HB  GLU A 142      -6.669  -7.967 -10.143  1.00 14.79           H
ATOM   2170 1HG  GLU A 142      -6.661 -10.190 -10.875  1.00 14.71           H
ATOM   2171 2HG  GLU A 142      -6.665 -10.688  -9.390  1.00 14.71           H
ATOM   2172  N   TYR A 143      -4.199  -6.517 -10.220  1.00 10.81           N
ATOM   2173  CA  TYR A 143      -3.741  -5.140 -10.079  1.00 11.06           C
ATOM   2174  C   TYR A 143      -4.925  -4.230  -9.800  1.00 11.50           C
ATOM   2175  O   TYR A 143      -5.433  -3.477 -10.638  1.00 13.52           O
ATOM   2176  CB  TYR A 143      -3.004  -4.725 -11.353  1.00 11.29           C
ATOM   2177  CG  TYR A 143      -2.261  -3.420 -11.246  1.00 10.72           C
ATOM   2178  CD1 TYR A 143      -1.102  -3.303 -10.477  1.00 11.33           C
ATOM   2179  CD2 TYR A 143      -2.725  -2.279 -11.884  1.00 10.68           C
ATOM   2180  CE1 TYR A 143      -0.433  -2.100 -10.372  1.00 10.94           C
ATOM   2181  CE2 TYR A 143      -2.039  -1.085 -11.802  1.00 10.12           C
ATOM   2182  CZ  TYR A 143      -0.899  -0.986 -11.044  1.00 10.16           C
ATOM   2183  OH  TYR A 143      -0.205   0.198 -10.950  1.00 12.07           O
ATOM   2184  H   TYR A 143      -4.396  -6.808 -11.005  1.00 12.97           H
ATOM   2185  HA  TYR A 143      -3.119  -5.090  -9.323  1.00 13.27           H
ATOM   2186 1HB  TYR A 143      -2.373  -5.423 -11.588  1.00 13.55           H
ATOM   2187 2HB  TYR A 143      -3.648  -4.656 -12.075  1.00 13.55           H
ATOM   2188  HD1 TYR A 143      -0.775  -4.048 -10.027  1.00 13.60           H
ATOM   2189  HD2 TYR A 143      -3.512  -2.321 -12.377  1.00 12.81           H
ATOM   2190  HE1 TYR A 143       0.333  -2.039  -9.849  1.00 13.13           H
ATOM   2191  HE2 TYR A 143      -2.353  -0.341 -12.263  1.00 12.15           H
ATOM   2192  N   ASN A 144      -5.399  -4.315  -8.566  1.00 11.15           N
ATOM   2193  CA  ASN A 144      -6.536  -3.536  -8.103  1.00 11.38           C
ATOM   2194  C   ASN A 144      -6.507  -3.502  -6.578  1.00 10.94           C
ATOM   2195  O   ASN A 144      -5.572  -4.027  -5.970  1.00 11.01           O
ATOM   2196  CB  ASN A 144      -7.840  -4.061  -8.674  1.00 12.37           C
ATOM   2197  CG  ASN A 144      -8.093  -5.528  -8.403  1.00 12.21           C
ATOM   2198  ND2 ASN A 144      -8.696  -6.211  -9.358  1.00 14.51           N
ATOM   2199  OD1 ASN A 144      -7.751  -6.032  -7.327  1.00 13.90           O
ATOM   2200  H   ASN A 144      -5.018  -4.855  -8.015  1.00 13.38           H
ATOM   2201  HA  ASN A 144      -6.419  -2.618  -8.424  1.00 13.66           H
ATOM   2202 1HB  ASN A 144      -8.573  -3.546  -8.302  1.00 14.84           H
ATOM   2203 2HB  ASN A 144      -7.839  -3.918  -9.634  1.00 14.84           H
ATOM   2204 1HD2 ASN A 144      -8.868  -7.046  -9.246  1.00 17.41           H
ATOM   2205 2HD2 ASN A 144      -8.917  -5.821 -10.092  1.00 17.41           H
ATOM   2206  N   TYR A 145      -7.490  -2.849  -5.973  1.00 12.44           N
ATOM   2207  CA  TYR A 145      -7.427  -2.605  -4.539  1.00 12.13           C
ATOM   2208  C   TYR A 145      -8.822  -2.322  -4.004  1.00 12.32           C
ATOM   2209  O   TYR A 145      -9.536  -1.457  -4.511  1.00 15.92           O
ATOM   2210  CB  TYR A 145      -6.457  -1.462  -4.232  1.00 12.10           C
ATOM   2211  CG  TYR A 145      -5.739  -1.674  -2.922  1.00 12.00           C
ATOM   2212  CD1 TYR A 145      -4.548  -2.386  -2.910  1.00 10.93           C
ATOM   2213  CD2 TYR A 145      -6.253  -1.194  -1.725  1.00 13.82           C
ATOM   2214  CE1 TYR A 145      -3.863  -2.600  -1.731  1.00 12.01           C
ATOM   2215  CE2 TYR A 145      -5.576  -1.416  -0.540  1.00 15.68           C
ATOM   2216  CZ  TYR A 145      -4.397  -2.127  -0.545  1.00 12.40           C
ATOM   2217  OH  TYR A 145      -3.721  -2.329   0.629  1.00 13.90           O
ATOM   2218  H   TYR A 145      -8.165  -2.570  -6.428  1.00 14.93           H
ATOM   2219  HA  TYR A 145      -7.090  -3.416  -4.105  1.00 14.56           H
ATOM   2220 1HB  TYR A 145      -5.805  -1.394  -4.947  1.00 14.51           H
ATOM   2221 2HB  TYR A 145      -6.948  -0.626  -4.195  1.00 14.51           H
ATOM   2222  HD1 TYR A 145      -4.207  -2.723  -3.707  1.00 13.12           H
ATOM   2223  HD2 TYR A 145      -7.054  -0.721  -1.721  1.00 16.58           H
ATOM   2224  HE1 TYR A 145      -3.053  -3.057  -1.733  1.00 14.41           H
ATOM   2225  HE2 TYR A 145      -5.917  -1.086   0.260  1.00 18.81           H
ATOM   2226  N   ASN A 146      -9.227  -3.064  -2.987  1.00 12.80           N
ATOM   2227  CA  ASN A 146     -10.504  -2.882  -2.329  1.00 13.12           C
ATOM   2228  C   ASN A 146     -10.469  -1.752  -1.310  1.00 12.71           C
ATOM   2229  O   ASN A 146      -9.425  -1.267  -0.898  1.00 15.59           O
ATOM   2230  CB  ASN A 146     -10.913  -4.199  -1.645  1.00 14.75           C
ATOM   2231  CG  ASN A 146     -11.153  -5.290  -2.664  1.00 15.41           C
ATOM   2232  ND2 ASN A 146     -10.496  -6.431  -2.522  1.00 15.16           N
ATOM   2233  OD1 ASN A 146     -11.893  -5.084  -3.628  1.00 23.74           O
ATOM   2234  H   ASN A 146      -8.706  -3.686  -2.702  1.00 15.36           H
ATOM   2235  HA  ASN A 146     -11.175  -2.665  -3.010  1.00 15.74           H
ATOM   2236 1HB  ASN A 146     -10.211  -4.476  -1.035  1.00 17.70           H
ATOM   2237 2HB  ASN A 146     -11.721  -4.056  -1.128  1.00 17.70           H
ATOM   2238 1HD2 ASN A 146     -10.581  -7.052  -3.111  1.00 18.19           H
ATOM   2239 2HD2 ASN A 146      -9.985  -6.551  -1.840  1.00 18.19           H
ATOM   2240  N   SER A 147     -11.655  -1.291  -0.959  1.00 13.65           N
ATOM   2241  CA  SER A 147     -11.836  -0.309   0.106  1.00 11.99           C
ATOM   2242  C   SER A 147     -11.812  -0.939   1.482  1.00 12.90           C
ATOM   2243  O   SER A 147     -12.363  -2.025   1.649  1.00 16.01           O
ATOM   2244  CB ASER A 147     -13.190   0.385  -0.102  0.48 14.77           C
ATOM   2245  CB BSER A 147     -13.122   0.466  -0.189  0.52 13.00           C
ATOM   2246  OG ASER A 147     -13.432   1.359   0.899  0.48 18.45           O
ATOM   2247  OG BSER A 147     -12.986   0.982  -1.512  0.52 14.91           O
ATOM   2248  H   SER A 147     -12.350  -1.582  -1.374  1.00 16.38           H
ATOM   2249  HA ASER A 147     -11.122   0.360   0.048  1.00 14.39           H
ATOM   2250 1HB ASER A 147     -13.203   0.810  -0.974  0.48 17.73           H
ATOM   2251 2HB ASER A 147     -13.898  -0.279  -0.082  0.48 17.73           H
ATOM   2252 1HB BSER A 147     -13.892  -0.121  -0.131  0.52 15.60           H
ATOM   2253 2HB BSER A 147     -13.235   1.190   0.447  0.52 15.60           H
ATOM   2254  HG BSER A 147     -13.662   1.402  -1.712  0.52 22.37           H
ATOM   2255  N   HIS A 148     -11.157  -0.306   2.447  1.00 12.58           N
ATOM   2256  CA  HIS A 148     -10.971  -0.886   3.780  1.00 13.85           C
ATOM   2257  C   HIS A 148     -11.139   0.181   4.858  1.00 13.83           C
ATOM   2258  O   HIS A 148     -10.903   1.362   4.589  1.00 17.26           O
ATOM   2259  CB  HIS A 148      -9.542  -1.460   3.963  1.00 15.59           C
ATOM   2260  CG  HIS A 148      -9.267  -2.502   2.938  1.00 16.69           C
ATOM   2261  CD2 HIS A 148      -9.582  -3.823   2.926  1.00 18.18           C
ATOM   2262  ND1 HIS A 148      -8.607  -2.239   1.763  1.00 19.32           N
ATOM   2263  CE1 HIS A 148      -8.506  -3.354   1.046  1.00 18.92           C
ATOM   2264  NE2 HIS A 148      -9.183  -4.271   1.688  1.00 20.79           N
ATOM   2265  H   HIS A 148     -10.830   0.473   2.285  1.00 15.10           H
ATOM   2266  HA  HIS A 148     -11.629  -1.599   3.920  1.00 16.62           H
ATOM   2267 1HB  HIS A 148      -8.892  -0.745   3.882  1.00 18.70           H
ATOM   2268 2HB  HIS A 148      -9.458  -1.846   4.849  1.00 18.70           H
ATOM   2269  HD1 HIS A 148      -8.305  -1.469   1.527  1.00 23.18           H
ATOM   2270  HD2 HIS A 148      -9.980  -4.317   3.606  1.00 21.81           H
ATOM   2271  HE1 HIS A 148      -8.045  -3.461   0.245  1.00 22.70           H
ATOM   2272  HE2 HIS A 148      -9.356  -5.054   1.376  1.00 24.95           H
ATOM   2273  N   ASN A 149     -11.446  -0.269   6.063  1.00 15.91           N
ATOM   2274  CA  ASN A 149     -11.371   0.522   7.282  1.00 14.88           C
ATOM   2275  C   ASN A 149     -10.154   0.187   8.134  1.00 16.09           C
ATOM   2276  O   ASN A 149      -9.893  -0.980   8.413  1.00 20.26           O
ATOM   2277  CB  ASN A 149     -12.605   0.327   8.145  1.00 18.32           C
ATOM   2278  CG  ASN A 149     -13.920   0.730   7.527  1.00 20.44           C
ATOM   2279  ND2 ASN A 149     -13.929   1.633   6.558  1.00 17.95           N
ATOM   2280  OD1 ASN A 149     -14.959   0.250   7.995  1.00 29.48           O
ATOM   2281  H   ASN A 149     -11.709  -1.085   6.131  1.00 19.09           H
ATOM   2282  HA  ASN A 149     -11.319   1.468   7.031  1.00 17.85           H
ATOM   2283 1HB  ASN A 149     -12.659  -0.610   8.390  1.00 21.98           H
ATOM   2284 2HB  ASN A 149     -12.486   0.834   8.964  1.00 21.98           H
ATOM   2285 1HD2 ASN A 149     -14.676   1.906   6.232  1.00 21.54           H
ATOM   2286 2HD2 ASN A 149     -13.188   1.946   6.255  1.00 21.54           H
ATOM   2287  N   VAL A 150      -9.388   1.203   8.461  1.00 14.59           N
ATOM   2288  CA  VAL A 150      -8.209   1.063   9.327  1.00 12.77           C
ATOM   2289  C   VAL A 150      -8.644   1.439  10.744  1.00 12.72           C
ATOM   2290  O   VAL A 150      -8.981   2.599  10.981  1.00 13.88           O
ATOM   2291  CB  VAL A 150      -7.097   2.029   8.864  1.00 12.91           C
ATOM   2292  CG1 VAL A 150      -5.956   2.045   9.866  1.00 15.61           C
ATOM   2293  CG2 VAL A 150      -6.607   1.646   7.474  1.00 17.47           C
ATOM   2294  H   VAL A 150      -9.585   1.982   8.156  1.00 17.51           H
ATOM   2295  HA  VAL A 150      -7.884   0.139   9.308  1.00 15.32           H
ATOM   2296  HB  VAL A 150      -7.476   2.931   8.817  1.00 15.49           H
ATOM   2297 1HG1 VAL A 150      -6.294   2.285  10.732  1.00 23.41           H
ATOM   2298 2HG1 VAL A 150      -5.297   2.687   9.591  1.00 23.41           H
ATOM   2299 3HG1 VAL A 150      -5.555   1.174   9.909  1.00 23.41           H
ATOM   2300 1HG2 VAL A 150      -7.345   1.658   6.860  1.00 26.20           H
ATOM   2301 2HG2 VAL A 150      -6.227   0.765   7.500  1.00 26.20           H
ATOM   2302 3HG2 VAL A 150      -5.940   2.274   7.185  1.00 26.20           H
ATOM   2303  N   TYR A 151      -8.717   0.473  11.648  1.00 13.25           N
ATOM   2304  CA  TYR A 151      -9.232   0.747  12.987  1.00 13.96           C
ATOM   2305  C   TYR A 151      -8.126   1.205  13.926  1.00 13.52           C
ATOM   2306  O   TYR A 151      -7.159   0.478  14.160  1.00 16.55           O
ATOM   2307  CB  TYR A 151      -9.942  -0.483  13.574  1.00 16.17           C
ATOM   2308  CG  TYR A 151     -11.132  -0.861  12.714  1.00 16.25           C
ATOM   2309  CD1 TYR A 151     -12.346  -0.203  12.877  1.00 18.90           C
ATOM   2310  CD2 TYR A 151     -11.023  -1.800  11.705  1.00 17.59           C
ATOM   2311  CE1 TYR A 151     -13.432  -0.501  12.083  1.00 19.52           C
ATOM   2312  CE2 TYR A 151     -12.116  -2.119  10.914  1.00 20.14           C
ATOM   2313  CZ  TYR A 151     -13.314  -1.464  11.104  1.00 21.13           C
ATOM   2314  OH  TYR A 151     -14.413  -1.786  10.331  1.00 23.34           O
ATOM   2315  H   TYR A 151      -8.458  -0.322  11.445  1.00 15.90           H
ATOM   2316  HA  TYR A 151      -9.889   1.471  12.916  1.00 16.75           H
ATOM   2317 1HB  TYR A 151      -9.322  -1.228  13.616  1.00 19.41           H
ATOM   2318 2HB  TYR A 151     -10.241  -0.288  14.475  1.00 19.41           H
ATOM   2319  HD1 TYR A 151     -12.427   0.450  13.534  1.00 22.68           H
ATOM   2320  HD2 TYR A 151     -10.208  -2.222  11.555  1.00 21.11           H
ATOM   2321  HE1 TYR A 151     -14.239  -0.055  12.207  1.00 23.43           H
ATOM   2322  HE2 TYR A 151     -12.042  -2.774  10.258  1.00 24.17           H
ATOM   2323  N   ILE A 152      -8.308   2.412  14.453  1.00 12.97           N
ATOM   2324  CA  ILE A 152      -7.283   3.076  15.235  1.00 13.23           C
ATOM   2325  C   ILE A 152      -7.700   3.116  16.698  1.00 13.60           C
ATOM   2326  O   ILE A 152      -8.857   3.400  17.017  1.00 14.54           O
ATOM   2327  CB  ILE A 152      -7.032   4.501  14.710  1.00 13.48           C
ATOM   2328  CG1 ILE A 152      -6.541   4.472  13.254  1.00 19.18           C
ATOM   2329  CG2 ILE A 152      -6.067   5.257  15.606  1.00 15.36           C
ATOM   2330  CD1 ILE A 152      -6.331   5.845  12.668  1.00 18.87           C
ATOM   2331  H   ILE A 152      -9.058   2.812  14.327  1.00 15.56           H
ATOM   2332  HA  ILE A 152      -6.451   2.563  15.161  1.00 15.87           H
ATOM   2333  HB  ILE A 152      -7.887   4.979  14.726  1.00 16.18           H
ATOM   2334 1HG1 ILE A 152      -5.706   3.981  13.213  1.00 23.02           H
ATOM   2335 2HG1 ILE A 152      -7.191   3.996  12.713  1.00 23.02           H
ATOM   2336 1HG2 ILE A 152      -5.936   6.143  15.261  1.00 23.04           H
ATOM   2337 2HG2 ILE A 152      -5.225   4.795  15.631  1.00 23.04           H
ATOM   2338 3HG2 ILE A 152      -6.429   5.310  16.494  1.00 23.04           H
ATOM   2339 1HD1 ILE A 152      -6.025   5.763  11.762  1.00 28.31           H
ATOM   2340 2HD1 ILE A 152      -5.674   6.316  13.186  1.00 28.31           H
ATOM   2341 3HD1 ILE A 152      -7.159   6.330  12.684  1.00 28.31           H
ATOM   2342  N   THR A 153      -6.740   2.825  17.557  1.00 13.99           N
ATOM   2343  CA  THR A 153      -6.900   2.942  18.995  1.00 13.10           C
ATOM   2344  C   THR A 153      -5.676   3.646  19.577  1.00 13.71           C
ATOM   2345  O   THR A 153      -4.597   3.608  18.994  1.00 15.04           O
ATOM   2346  CB ATHR A 153      -7.076   1.568  19.666  0.47 18.47           C
ATOM   2347  CB BTHR A 153      -7.106   1.605  19.724  0.53 16.11           C
ATOM   2348  CG2ATHR A 153      -7.771   1.737  21.011  0.47 14.72           C
ATOM   2349  OG1ATHR A 153      -7.923   0.734  18.869  0.47 28.95           O
ATOM   2350  CG2BTHR A 153      -8.409   0.930  19.332  0.53 22.80           C
ATOM   2351  OG1BTHR A 153      -6.033   0.698  19.448  0.53 15.55           O
ATOM   2352  H   THR A 153      -5.984   2.552  17.250  1.00 16.79           H
ATOM   2353  HA ATHR A 153      -7.694   3.486  19.179  1.00 15.72           H
ATOM   2354  HB ATHR A 153      -6.203   1.140  19.790  0.47 22.16           H
ATOM   2355  HB BTHR A 153      -7.125   1.778  20.689  0.53 19.33           H
ATOM   2356  HG1ATHR A 153      -7.576   0.612  18.137  0.47 43.42           H
ATOM   2357 1HG2ATHR A 153      -7.886   0.877  21.422  0.47 22.07           H
ATOM   2358 2HG2ATHR A 153      -8.629   2.146  20.878  0.47 22.07           H
ATOM   2359 3HG2ATHR A 153      -7.235   2.295  21.580  0.47 22.07           H
ATOM   2360 1HG2BTHR A 153      -8.506   0.112  19.825  0.53 34.20           H
ATOM   2361 2HG2BTHR A 153      -8.398   0.737  18.392  0.53 34.20           H
ATOM   2362 3HG2BTHR A 153      -9.144   1.513  19.531  0.53 34.20           H
ATOM   2363  N   ALA A 154      -5.861   4.319  20.714  1.00 14.83           N
ATOM   2364  CA  ALA A 154      -4.732   4.964  21.368  1.00 14.78           C
ATOM   2365  C   ALA A 154      -3.871   3.912  22.051  1.00 17.38           C
ATOM   2366  O   ALA A 154      -4.377   2.909  22.546  1.00 20.80           O
ATOM   2367  CB  ALA A 154      -5.180   5.990  22.400  1.00 15.61           C
ATOM   2368  H   ALA A 154      -6.646   4.372  21.060  1.00 17.80           H
ATOM   2369  HA  ALA A 154      -4.193   5.417  20.687  1.00 17.74           H
ATOM   2370 1HB  ALA A 154      -5.724   6.657  21.973  1.00 23.41           H
ATOM   2371 2HB  ALA A 154      -4.410   6.408  22.791  1.00 23.41           H
ATOM   2372 3HB  ALA A 154      -5.690   5.553  23.086  1.00 23.41           H
ATOM   2373  N   ASP A 155      -2.581   4.185  22.061  1.00 16.69           N
ATOM   2374  CA  ASP A 155      -1.636   3.476  22.913  1.00 22.62           C
ATOM   2375  C   ASP A 155      -0.961   4.475  23.845  1.00 21.92           C
ATOM   2376  O   ASP A 155       0.065   5.088  23.542  1.00 26.01           O
ATOM   2377  CB  ASP A 155      -0.630   2.747  22.030  1.00 27.74           C
ATOM   2378  CG  ASP A 155       0.363   1.908  22.803  1.00 36.15           C
ATOM   2379  OD1 ASP A 155       0.445   2.065  24.039  1.00 44.29           O
ATOM   2380  OD2 ASP A 155       1.064   1.099  22.156  1.00 45.79           O
ATOM   2381  H   ASP A 155      -2.286   4.806  21.545  1.00 20.03           H
ATOM   2382  HA  ASP A 155      -2.123   2.818  23.451  1.00 27.14           H
ATOM   2383 1HB  ASP A 155      -1.113   2.173  21.415  1.00 33.28           H
ATOM   2384 2HB  ASP A 155      -0.144   3.401  21.503  1.00 33.28           H
ATOM   2385  N   LYS A 156      -1.600   4.668  25.002  1.00 28.34           N
ATOM   2386  CA  LYS A 156      -1.212   5.791  25.857  1.00 29.76           C
ATOM   2387  C   LYS A 156       0.217   5.642  26.349  1.00 26.29           C
ATOM   2388  O   LYS A 156       0.973   6.598  26.459  1.00 29.45           O
ATOM   2389  CB  LYS A 156      -2.167   5.930  27.047  1.00 39.98           C
ATOM   2390  CG  LYS A 156      -3.492   6.567  26.669  1.00 54.38           C
ATOM   2391  CD  LYS A 156      -3.900   7.660  27.646  1.00 65.52           C
ATOM   2392  CE  LYS A 156      -5.223   8.293  27.241  1.00 70.33           C
ATOM   2393  NZ  LYS A 156      -5.039   9.595  26.549  1.00 90.88           N
ATOM   2394  H   LYS A 156      -2.233   4.137  25.243  1.00 34.00           H
ATOM   2395  HA  LYS A 156      -1.268   6.612  25.324  1.00 35.72           H
ATOM   2396 1HB  LYS A 156      -2.334   5.051  27.422  1.00 47.98           H
ATOM   2397 2HB  LYS A 156      -1.742   6.468  27.733  1.00 47.98           H
ATOM   2398 1HG  LYS A 156      -3.421   6.945  25.778  1.00 65.26           H
ATOM   2399 2HG  LYS A 156      -4.180   5.884  26.649  1.00 65.26           H
ATOM   2400 1HD  LYS A 156      -3.982   7.282  28.536  1.00 78.62           H
ATOM   2401 2HD  LYS A 156      -3.211   8.342  27.673  1.00 78.62           H
ATOM   2402 1HE  LYS A 156      -5.699   7.685  26.653  1.00 84.39           H
ATOM   2403 2HE  LYS A 156      -5.767   8.427  28.033  1.00 84.39           H
ATOM   2404 1HZ  LYS A 156      -5.833   9.919  26.310  1.00136.32           H
ATOM   2405 2HZ  LYS A 156      -4.537   9.478  25.823  1.00136.32           H
ATOM   2406 3HZ  LYS A 156      -4.637  10.169  27.098  1.00136.32           H
ATOM   2407  N   GLN A 157       0.590   4.403  26.663  1.00 31.17           N
ATOM   2408  CA  GLN A 157       1.886   4.210  27.308  1.00 38.88           C
ATOM   2409  C   GLN A 157       3.014   4.486  26.324  1.00 41.79           C
ATOM   2410  O   GLN A 157       4.126   4.814  26.747  1.00 55.70           O
ATOM   2411  CB  GLN A 157       2.009   2.802  27.887  1.00 50.57           C
ATOM   2412  CG  GLN A 157       2.051   1.712  26.826  1.00 65.72           C
ATOM   2413  CD  GLN A 157       1.560   0.383  27.372  1.00 79.76           C
ATOM   2414  NE2 GLN A 157       1.114  -0.493  26.478  1.00 98.42           N
ATOM   2415  OE1 GLN A 157       1.563   0.156  28.584  1.00 97.27           O
ATOM   2416  H   GLN A 157       0.079   3.733  26.491  1.00 37.40           H
ATOM   2417  HA  GLN A 157       1.959   4.852  28.045  1.00 46.66           H
ATOM   2418 1HB  GLN A 157       2.817   2.752  28.421  1.00 60.68           H
ATOM   2419 2HB  GLN A 157       1.256   2.638  28.476  1.00 60.68           H
ATOM   2420 1HG  GLN A 157       1.498   1.975  26.074  1.00 78.87           H
ATOM   2421 2HG  GLN A 157       2.962   1.611  26.506  1.00 78.87           H
ATOM   2422 1HE2 GLN A 157       0.811  -1.256  26.737  1.00118.11           H
ATOM   2423 2HE2 GLN A 157       1.127  -0.298  25.640  1.00118.11           H
ATOM   2424  N   LYS A 158       2.730   4.347  25.029  1.00 36.26           N
ATOM   2425  CA  LYS A 158       3.747   4.696  24.032  1.00 29.56           C
ATOM   2426  C   LYS A 158       3.510   6.090  23.460  1.00 25.37           C
ATOM   2427  O   LYS A 158       4.219   6.525  22.549  1.00 27.51           O
ATOM   2428  CB  LYS A 158       3.790   3.654  22.921  1.00 33.79           C
ATOM   2429  CG  LYS A 158       4.140   2.245  23.391  1.00 41.97           C
ATOM   2430  CD  LYS A 158       5.612   1.950  23.186  1.00 48.54           C
ATOM   2431  CE  LYS A 158       5.910   0.459  23.141  1.00 58.75           C
ATOM   2432  NZ  LYS A 158       7.369   0.164  23.242  1.00 61.92           N
ATOM   2433  H   LYS A 158       1.959   4.056  24.781  1.00 43.52           H
ATOM   2434  HA  LYS A 158       4.619   4.698  24.479  1.00 35.47           H
ATOM   2435 1HB  LYS A 158       2.925   3.630  22.484  1.00 40.55           H
ATOM   2436 2HB  LYS A 158       4.444   3.932  22.260  1.00 40.55           H
ATOM   2437 1HG  LYS A 158       3.921   2.156  24.332  1.00 50.37           H
ATOM   2438 2HG  LYS A 158       3.610   1.600  22.898  1.00 50.37           H
ATOM   2439 1HD  LYS A 158       5.903   2.356  22.355  1.00 58.25           H
ATOM   2440 2HD  LYS A 158       6.119   2.353  23.908  1.00 58.25           H
ATOM   2441 1HE  LYS A 158       5.447   0.021  23.872  1.00 70.51           H
ATOM   2442 2HE  LYS A 158       5.569   0.093  22.310  1.00 70.51           H
ATOM   2443 1HZ  LYS A 158       7.504  -0.707  23.117  1.00 92.88           H
ATOM   2444 2HZ  LYS A 158       7.664   0.398  24.048  1.00 92.88           H
ATOM   2445 3HZ  LYS A 158       7.808   0.624  22.620  1.00 92.88           H
ATOM   2446  N   ASN A 159       2.527   6.801  24.005  1.00 22.57           N
ATOM   2447  CA  ASN A 159       2.227   8.140  23.493  1.00 20.62           C
ATOM   2448  C   ASN A 159       1.896   8.112  22.008  1.00 19.80           C
ATOM   2449  O   ASN A 159       2.280   8.993  21.234  1.00 18.40           O
ATOM   2450  CB  ASN A 159       3.422   9.064  23.746  1.00 24.32           C
ATOM   2451  CG  ASN A 159       3.127  10.541  23.668  1.00 25.67           C
ATOM   2452  ND2 ASN A 159       4.070  11.314  23.126  1.00 37.52           N
ATOM   2453  OD1 ASN A 159       2.089  11.004  24.128  1.00 30.16           O
ATOM   2454  H   ASN A 159       2.069   6.476  24.656  1.00 27.08           H
ATOM   2455  HA  ASN A 159       1.452   8.493  23.978  1.00 24.74           H
ATOM   2456 1HB  ASN A 159       3.779   8.869  24.626  1.00 29.18           H
ATOM   2457 2HB  ASN A 159       4.114   8.855  23.099  1.00 29.18           H
ATOM   2458 1HD2 ASN A 159       3.960  12.166  23.091  1.00 45.02           H
ATOM   2459 2HD2 ASN A 159       4.788  10.960  22.811  1.00 45.02           H
ATOM   2460  N   GLY A 160       1.184   7.084  21.559  1.00 16.77           N
ATOM   2461  CA  GLY A 160       0.940   6.953  20.136  1.00 15.62           C
ATOM   2462  C   GLY A 160      -0.356   6.209  19.877  1.00 14.96           C
ATOM   2463  O   GLY A 160      -1.295   6.293  20.663  1.00 15.95           O
ATOM   2464  H   GLY A 160       0.871   6.500  22.108  1.00 20.13           H
ATOM   2465 1HA  GLY A 160       0.892   7.835  19.734  1.00 18.74           H
ATOM   2466 2HA  GLY A 160       1.676   6.474  19.724  1.00 18.74           H
ATOM   2467  N   ILE A 161      -0.379   5.470  18.773  1.00 14.36           N
ATOM   2468  CA  ILE A 161      -1.564   4.749  18.348  1.00 14.15           C
ATOM   2469  C   ILE A 161      -1.220   3.350  17.859  1.00 12.87           C
ATOM   2470  O   ILE A 161      -0.074   3.051  17.529  1.00 12.80           O
ATOM   2471  CB  ILE A 161      -2.336   5.515  17.251  1.00 13.78           C
ATOM   2472  CG1 ILE A 161      -1.493   5.783  16.009  1.00 17.90           C
ATOM   2473  CG2 ILE A 161      -2.895   6.812  17.801  1.00 15.72           C
ATOM   2474  CD1 ILE A 161      -2.309   5.989  14.765  1.00 24.30           C
ATOM   2475  H   ILE A 161       0.334   5.418  18.294  1.00 17.24           H
ATOM   2476  HA  ILE A 161      -2.156   4.659  19.124  1.00 16.98           H
ATOM   2477  HB  ILE A 161      -3.094   4.957  16.979  1.00 16.53           H
ATOM   2478 1HG1 ILE A 161      -0.950   6.572  16.163  1.00 21.48           H
ATOM   2479 2HG1 ILE A 161      -0.892   5.034  15.870  1.00 21.48           H
ATOM   2480 1HG2 ILE A 161      -3.425   6.628  18.580  1.00 23.58           H
ATOM   2481 2HG2 ILE A 161      -3.443   7.233  17.133  1.00 23.58           H
ATOM   2482 3HG2 ILE A 161      -2.172   7.398  18.036  1.00 23.58           H
ATOM   2483 1HD1 ILE A 161      -1.724   6.133  14.018  1.00 36.45           H
ATOM   2484 2HD1 ILE A 161      -2.877   6.755  14.878  1.00 36.45           H
ATOM   2485 3HD1 ILE A 161      -2.848   5.212  14.603  1.00 36.45           H
ATOM   2486  N   LYS A 162      -2.247   2.517  17.829  1.00 13.85           N
ATOM   2487  CA  LYS A 162      -2.162   1.209  17.204  1.00 14.36           C
ATOM   2488  C   LYS A 162      -3.271   1.122  16.167  1.00 15.06           C
ATOM   2489  O   LYS A 162      -4.305   1.792  16.300  1.00 16.88           O
ATOM   2490  CB  LYS A 162      -2.356   0.091  18.221  1.00 21.45           C
ATOM   2491  CG  LYS A 162      -1.330   0.021  19.336  1.00 27.75           C
ATOM   2492  CD  LYS A 162      -1.777  -1.024  20.360  1.00 29.70           C
ATOM   2493  CE  LYS A 162      -0.841  -1.096  21.536  1.00 38.96           C
ATOM   2494  NZ  LYS A 162       0.231  -2.117  21.366  1.00 66.07           N
ATOM   2495  H   LYS A 162      -2.989   2.758  18.191  1.00 16.62           H
ATOM   2496  HA  LYS A 162      -1.291   1.108  16.765  1.00 17.23           H
ATOM   2497 1HB  LYS A 162      -3.234   0.192  18.621  1.00 25.74           H
ATOM   2498 2HB  LYS A 162      -2.350  -0.756  17.748  1.00 25.74           H
ATOM   2499 1HG  LYS A 162      -0.464  -0.222  18.973  1.00 33.30           H
ATOM   2500 2HG  LYS A 162      -1.248   0.888  19.763  1.00 33.30           H
ATOM   2501 1HD  LYS A 162      -2.668  -0.802  20.675  1.00 35.64           H
ATOM   2502 2HD  LYS A 162      -1.820  -1.893  19.932  1.00 35.64           H
ATOM   2503 1HE  LYS A 162      -0.431  -0.227  21.666  1.00 46.75           H
ATOM   2504 2HE  LYS A 162      -1.352  -1.306  22.333  1.00 46.75           H
ATOM   2505 1HZ  LYS A 162       0.770  -2.101  22.075  1.00 99.11           H
ATOM   2506 2HZ  LYS A 162       0.701  -1.935  20.632  1.00 99.11           H
ATOM   2507 3HZ  LYS A 162      -0.136  -2.924  21.291  1.00 99.11           H
ATOM   2508  N   ALA A 163      -3.034   0.322  15.139  1.00 16.57           N
ATOM   2509  CA  ALA A 163      -4.078   0.076  14.162  1.00 16.79           C
ATOM   2510  C   ALA A 163      -4.108  -1.411  13.846  1.00 15.97           C
ATOM   2511  O   ALA A 163      -3.110  -2.119  13.862  1.00 14.43           O
ATOM   2512  CB  ALA A 163      -3.941   0.883  12.888  1.00 20.05           C
ATOM   2513  H   ALA A 163      -2.264  -0.051  15.051  1.00 19.89           H
ATOM   2514  HA  ALA A 163      -4.936   0.312  14.574  1.00 20.15           H
ATOM   2515 1HB  ALA A 163      -3.931   1.819  13.101  1.00 30.07           H
ATOM   2516 2HB  ALA A 163      -4.682   0.695  12.308  1.00 30.07           H
ATOM   2517 3HB  ALA A 163      -3.121   0.648  12.447  1.00 30.07           H
ATOM   2518  N   ASN A 164      -5.330  -1.825  13.568  1.00 15.72           N
ATOM   2519  CA  ASN A 164      -5.561  -3.212  13.192  1.00 15.82           C
ATOM   2520  C   ASN A 164      -6.522  -3.186  12.009  1.00 14.79           C
ATOM   2521  O   ASN A 164      -7.511  -2.447  12.023  1.00 15.72           O
ATOM   2522  CB  ASN A 164      -6.181  -3.962  14.361  1.00 23.67           C
ATOM   2523  CG  ASN A 164      -5.198  -4.158  15.495  1.00 30.01           C
ATOM   2524  ND2 ASN A 164      -5.103  -3.149  16.353  1.00 42.67           N
ATOM   2525  OD1 ASN A 164      -4.538  -5.189  15.547  1.00 40.06           O
ATOM   2526  H   ASN A 164      -5.990  -1.275  13.609  1.00 18.86           H
ATOM   2527  HA  ASN A 164      -4.717  -3.636  12.931  1.00 18.98           H
ATOM   2528 1HB  ASN A 164      -6.949  -3.466  14.687  1.00 28.41           H
ATOM   2529 2HB  ASN A 164      -6.493  -4.828  14.056  1.00 28.41           H
ATOM   2530 1HD2 ASN A 164      -4.545  -3.192  17.006  1.00 51.21           H
ATOM   2531 2HD2 ASN A 164      -5.599  -2.454  16.255  1.00 51.21           H
ATOM   2532  N   PHE A 165      -6.202  -4.001  11.019  1.00 14.84           N
ATOM   2533  CA  PHE A 165      -7.085  -4.128   9.872  1.00 14.21           C
ATOM   2534  C   PHE A 165      -6.661  -5.325   9.019  1.00 12.98           C
ATOM   2535  O   PHE A 165      -5.583  -5.869   9.179  1.00 14.26           O
ATOM   2536  CB  PHE A 165      -7.125  -2.862   9.028  1.00 14.81           C
ATOM   2537  CG  PHE A 165      -5.797  -2.317   8.564  1.00 13.48           C
ATOM   2538  CD1 PHE A 165      -5.387  -2.501   7.255  1.00 13.37           C
ATOM   2539  CD2 PHE A 165      -4.989  -1.598   9.419  1.00 12.67           C
ATOM   2540  CE1 PHE A 165      -4.194  -1.985   6.803  1.00 14.43           C
ATOM   2541  CE2 PHE A 165      -3.767  -1.093   8.992  1.00 13.62           C
ATOM   2542  CZ  PHE A 165      -3.382  -1.278   7.679  1.00 13.54           C
ATOM   2543  H   PHE A 165      -5.472  -4.455  11.053  1.00 17.80           H
ATOM   2544  HA  PHE A 165      -7.991  -4.299  10.204  1.00 17.05           H
ATOM   2545 1HB  PHE A 165      -7.670  -3.038   8.245  1.00 17.78           H
ATOM   2546 2HB  PHE A 165      -7.572  -2.171   9.542  1.00 17.78           H
ATOM   2547  HD1 PHE A 165      -5.927  -2.981   6.670  1.00 16.05           H
ATOM   2548  HD2 PHE A 165      -5.266  -1.449  10.294  1.00 15.21           H
ATOM   2549  HE1 PHE A 165      -3.934  -2.109   5.919  1.00 17.32           H
ATOM   2550  HE2 PHE A 165      -3.214  -0.635   9.583  1.00 16.34           H
ATOM   2551  HZ  PHE A 165      -2.575  -0.927   7.379  1.00 16.25           H
ATOM   2552  N   LYS A 166      -7.567  -5.732   8.147  1.00 13.33           N
ATOM   2553  CA  LYS A 166      -7.336  -6.850   7.246  1.00 15.51           C
ATOM   2554  C   LYS A 166      -7.514  -6.350   5.818  1.00 14.04           C
ATOM   2555  O   LYS A 166      -8.567  -5.853   5.437  1.00 16.49           O
ATOM   2556  CB  LYS A 166      -8.265  -8.022   7.530  1.00 22.68           C
ATOM   2557  CG  LYS A 166      -8.090  -8.646   8.905  1.00 29.37           C
ATOM   2558  CD  LYS A 166      -9.162  -9.697   9.149  1.00 38.59           C
ATOM   2559  CE  LYS A 166      -8.751 -10.669  10.244  1.00 39.24           C
ATOM   2560  NZ  LYS A 166      -8.318 -11.980   9.687  1.00 47.41           N
ATOM   2561  H   LYS A 166      -8.321  -5.320   8.112  1.00 16.00           H
ATOM   2562  HA  LYS A 166      -6.411  -7.153   7.357  1.00 18.61           H
ATOM   2563 1HB  LYS A 166      -9.182  -7.719   7.442  1.00 27.22           H
ATOM   2564 2HB  LYS A 166      -8.116  -8.706   6.858  1.00 27.22           H
ATOM   2565 1HG  LYS A 166      -7.213  -9.056   8.967  1.00 35.25           H
ATOM   2566 2HG  LYS A 166      -8.149  -7.957   9.585  1.00 35.25           H
ATOM   2567 1HD  LYS A 166      -9.990  -9.259   9.403  1.00 46.31           H
ATOM   2568 2HD  LYS A 166      -9.324 -10.188   8.328  1.00 46.31           H
ATOM   2569 1HE  LYS A 166      -8.024 -10.283  10.757  1.00 47.09           H
ATOM   2570 2HE  LYS A 166      -9.500 -10.808  10.845  1.00 47.09           H
ATOM   2571 1HZ  LYS A 166      -8.117 -12.533  10.354  1.00 71.12           H
ATOM   2572 2HZ  LYS A 166      -7.602 -11.861   9.173  1.00 71.12           H
ATOM   2573 3HZ  LYS A 166      -8.978 -12.328   9.202  1.00 71.12           H
ATOM   2574  N   ILE A 167      -6.436  -6.457   5.044  1.00 12.97           N
ATOM   2575  CA  ILE A 167      -6.530  -6.164   3.625  1.00 11.47           C
ATOM   2576  C   ILE A 167      -6.885  -7.456   2.900  1.00 13.05           C
ATOM   2577  O   ILE A 167      -6.367  -8.532   3.110  1.00 13.04           O
ATOM   2578  CB  ILE A 167      -5.207  -5.603   3.074  1.00 11.46           C
ATOM   2579  CG1 ILE A 167      -4.774  -4.278   3.707  1.00 11.72           C
ATOM   2580  CG2 ILE A 167      -5.285  -5.447   1.565  1.00 13.33           C
ATOM   2581  CD1 ILE A 167      -5.769  -3.144   3.567  1.00 13.74           C
ATOM   2582  H   ILE A 167      -5.684  -6.700   5.384  1.00 15.56           H
ATOM   2583  HA  ILE A 167      -7.243  -5.507   3.479  1.00 13.76           H
ATOM   2584  HB  ILE A 167      -4.507  -6.262   3.265  1.00 13.75           H
ATOM   2585 1HG1 ILE A 167      -4.609  -4.427   4.651  1.00 14.06           H
ATOM   2586 2HG1 ILE A 167      -3.936  -4.004   3.304  1.00 14.06           H
ATOM   2587 1HG2 ILE A 167      -5.560  -6.278   1.171  1.00 19.99           H
ATOM   2588 2HG2 ILE A 167      -4.422  -5.201   1.223  1.00 19.99           H
ATOM   2589 3HG2 ILE A 167      -5.922  -4.763   1.346  1.00 19.99           H
ATOM   2590 1HD1 ILE A 167      -5.409  -2.351   3.972  1.00 20.61           H
ATOM   2591 2HD1 ILE A 167      -6.589  -3.382   4.004  1.00 20.61           H
ATOM   2592 3HD1 ILE A 167      -5.937  -2.979   2.637  1.00 20.61           H
ATOM   2593  N   ARG A 168      -7.827  -7.387   2.013  1.00 13.21           N
ATOM   2594  CA  ARG A 168      -8.360  -8.355   1.096  1.00 13.59           C
ATOM   2595  C   ARG A 168      -7.785  -8.126  -0.298  1.00 12.91           C
ATOM   2596  O   ARG A 168      -8.193  -7.181  -0.970  1.00 16.79           O
ATOM   2597  CB  ARG A 168      -9.898  -8.302   1.075  1.00 16.61           C
ATOM   2598  CG  ARG A 168     -10.459  -8.776   2.408  1.00 25.20           C
ATOM   2599  CD  ARG A 168     -11.962  -8.706   2.575  1.00 45.45           C
ATOM   2600  NE  ARG A 168     -12.288  -9.323   3.870  1.00 63.87           N
ATOM   2601  CZ  ARG A 168     -12.002  -8.823   5.063  1.00 66.57           C
ATOM   2602  NH1 ARG A 168     -11.398  -7.647   5.216  1.00 56.27           N
ATOM   2603  NH2 ARG A 168     -12.346  -9.503   6.153  1.00 77.57           N
ATOM   2604  H   ARG A 168      -8.205  -6.616   1.964  1.00 15.85           H
ATOM   2605  HA  ARG A 168      -8.088  -9.247   1.398  1.00 16.30           H
ATOM   2606 1HB  ARG A 168     -10.189  -7.392   0.905  1.00 19.93           H
ATOM   2607 2HB  ARG A 168     -10.234  -8.866   0.361  1.00 19.93           H
ATOM   2608 1HG  ARG A 168     -10.183  -9.696   2.541  1.00 30.24           H
ATOM   2609 2HG  ARG A 168     -10.053  -8.248   3.112  1.00 30.24           H
ATOM   2610 1HD  ARG A 168     -12.259  -7.783   2.558  1.00 54.54           H
ATOM   2611 2HD  ARG A 168     -12.403  -9.184   1.855  1.00 54.54           H
ATOM   2612  HE  ARG A 168     -12.701 -10.077   3.851  1.00 76.65           H
ATOM   2613 1HH1 ARG A 168     -11.239  -7.345   6.005  1.00 67.52           H
ATOM   2614 2HH1 ARG A 168     -11.166  -7.189   4.526  1.00 67.52           H
ATOM   2615 1HH2 ARG A 168     -12.749 -10.259   6.079  1.00 93.09           H
ATOM   2616 2HH2 ARG A 168     -12.165  -9.187   6.932  1.00 93.09           H
ATOM   2617  N   HIS A 169      -6.768  -8.895  -0.671  1.00 11.43           N
ATOM   2618  CA  HIS A 169      -6.212  -8.787  -2.015  1.00 10.88           C
ATOM   2619  C   HIS A 169      -6.909  -9.750  -2.966  1.00 11.37           C
ATOM   2620  O   HIS A 169      -6.927 -10.942  -2.696  1.00 13.79           O
ATOM   2621  CB  HIS A 169      -4.719  -9.075  -2.032  1.00 11.69           C
ATOM   2622  CG  HIS A 169      -3.832  -8.146  -1.269  1.00 11.39           C
ATOM   2623  CD2 HIS A 169      -3.031  -8.370  -0.207  1.00 12.05           C
ATOM   2624  ND1 HIS A 169      -3.630  -6.835  -1.638  1.00 11.36           N
ATOM   2625  CE1 HIS A 169      -2.757  -6.300  -0.797  1.00 10.90           C
ATOM   2626  NE2 HIS A 169      -2.365  -7.207   0.072  1.00 11.86           N
ATOM   2627  H   HIS A 169      -6.435  -9.461  -0.115  1.00 13.71           H
ATOM   2628  HA  HIS A 169      -6.355  -7.873  -2.338  1.00 13.06           H
ATOM   2629 1HB  HIS A 169      -4.583  -9.971  -1.685  1.00 14.03           H
ATOM   2630 2HB  HIS A 169      -4.425  -9.077  -2.956  1.00 14.03           H
ATOM   2631  HD1 HIS A 169      -4.006  -6.433  -2.300  1.00 13.63           H
ATOM   2632  HD2 HIS A 169      -2.946  -9.172   0.255  1.00 14.47           H
ATOM   2633  HE1 HIS A 169      -2.466  -5.417  -0.818  1.00 13.08           H
ATOM   2634  HE2 HIS A 169      -1.792  -7.089   0.703  1.00 14.23           H
ATOM   2635  N   ASN A 170      -7.427  -9.247  -4.076  1.00 11.58           N
ATOM   2636  CA  ASN A 170      -8.089 -10.126  -5.036  1.00 12.85           C
ATOM   2637  C   ASN A 170      -7.045 -10.984  -5.767  1.00 12.72           C
ATOM   2638  O   ASN A 170      -6.062 -10.454  -6.272  1.00 13.78           O
ATOM   2639  CB  ASN A 170      -8.872  -9.314  -6.065  1.00 13.76           C
ATOM   2640  CG  ASN A 170      -9.995  -8.503  -5.458  1.00 15.87           C
ATOM   2641  ND2 ASN A 170     -10.359  -7.420  -6.140  1.00 25.78           N
ATOM   2642  OD1 ASN A 170     -10.481  -8.813  -4.373  1.00 15.10           O
ATOM   2643  H   ASN A 170      -7.374  -8.402  -4.232  1.00 13.89           H
ATOM   2644  HA  ASN A 170      -8.707 -10.716  -4.556  1.00 15.42           H
ATOM   2645 1HB  ASN A 170      -8.262  -8.713  -6.521  1.00 16.51           H
ATOM   2646 2HB  ASN A 170      -9.242  -9.918  -6.727  1.00 16.51           H
ATOM   2647 1HD2 ASN A 170     -10.964  -6.896  -5.823  1.00 30.94           H
ATOM   2648 2HD2 ASN A 170      -9.991  -7.244  -6.897  1.00 30.94           H
ATOM   2649  N   ILE A 171      -7.279 -12.290  -5.780  1.00 12.42           N
ATOM   2650  CA  ILE A 171      -6.480 -13.242  -6.541  1.00 13.26           C
ATOM   2651  C   ILE A 171      -7.087 -13.443  -7.924  1.00 13.50           C
ATOM   2652  O   ILE A 171      -8.308 -13.375  -8.109  1.00 13.87           O
ATOM   2653  CB  ILE A 171      -6.340 -14.589  -5.809  1.00 14.26           C
ATOM   2654  CG1 ILE A 171      -5.831 -14.461  -4.375  1.00 16.87           C
ATOM   2655  CG2 ILE A 171      -5.481 -15.591  -6.565  1.00 15.29           C
ATOM   2656  CD1 ILE A 171      -6.001 -15.740  -3.562  1.00 21.99           C
ATOM   2657  H   ILE A 171      -7.936 -12.591  -5.314  1.00 14.90           H
ATOM   2658  HA  ILE A 171      -5.583 -12.863  -6.655  1.00 15.91           H
ATOM   2659  HB  ILE A 171      -7.240 -14.974  -5.754  1.00 17.11           H
ATOM   2660 1HG1 ILE A 171      -4.891 -14.223  -4.395  1.00 20.24           H
ATOM   2661 2HG1 ILE A 171      -6.309 -13.741  -3.934  1.00 20.24           H
ATOM   2662 1HG2 ILE A 171      -5.802 -15.671  -7.466  1.00 22.94           H
ATOM   2663 2HG2 ILE A 171      -5.528 -16.445  -6.131  1.00 22.94           H
ATOM   2664 3HG2 ILE A 171      -4.570 -15.287  -6.576  1.00 22.94           H
ATOM   2665 1HD1 ILE A 171      -5.665 -15.602  -2.673  1.00 32.98           H
ATOM   2666 2HD1 ILE A 171      -5.514 -16.453  -3.981  1.00 32.98           H
ATOM   2667 3HD1 ILE A 171      -6.932 -15.971  -3.519  1.00 32.98           H
ATOM   2668  N   GLU A 172      -6.227 -13.708  -8.902  1.00 12.93           N
ATOM   2669  CA  GLU A 172      -6.634 -13.803 -10.298  1.00 13.77           C
ATOM   2670  C   GLU A 172      -7.646 -14.901 -10.579  1.00 14.48           C
ATOM   2671  O   GLU A 172      -8.258 -14.900 -11.652  1.00 17.90           O
ATOM   2672  CB  GLU A 172      -5.410 -14.042 -11.201  1.00 16.95           C
ATOM   2673  CG  GLU A 172      -4.795 -15.412 -10.967  1.00 23.42           C
ATOM   2674  CD  GLU A 172      -3.426 -15.600 -11.580  1.00 30.33           C
ATOM   2675  OE1 GLU A 172      -2.875 -16.717 -11.447  1.00 39.71           O
ATOM   2676  OE2 GLU A 172      -2.910 -14.648 -12.205  1.00 37.17           O
ATOM   2677  H   GLU A 172      -5.399 -13.829  -8.704  1.00 15.51           H
ATOM   2678  HA  GLU A 172      -7.036 -12.947 -10.554  1.00 16.52           H
ATOM   2679 1HB  GLU A 172      -5.679 -13.966 -12.130  1.00 20.34           H
ATOM   2680 2HB  GLU A 172      -4.745 -13.358 -11.026  1.00 20.34           H
ATOM   2681 1HG  GLU A 172      -4.729 -15.563 -10.011  1.00 28.11           H
ATOM   2682 2HG  GLU A 172      -5.391 -16.086 -11.329  1.00 28.11           H
ATOM   2683  N   ASP A 173      -7.852 -15.842  -9.672  1.00 16.09           N
ATOM   2684  CA  ASP A 173      -8.844 -16.895  -9.888  1.00 17.18           C
ATOM   2685  C   ASP A 173     -10.179 -16.627  -9.194  1.00 17.40           C
ATOM   2686  O   ASP A 173     -11.017 -17.535  -9.111  1.00 16.70           O
ATOM   2687  CB  ASP A 173      -8.263 -18.221  -9.395  1.00 17.38           C
ATOM   2688  CG  ASP A 173      -8.063 -18.264  -7.896  1.00 16.69           C
ATOM   2689  OD1 ASP A 173      -8.196 -17.227  -7.224  1.00 16.38           O
ATOM   2690  OD2 ASP A 173      -7.767 -19.364  -7.385  1.00 19.05           O
ATOM   2691  H   ASP A 173      -7.395 -15.835  -8.944  1.00 19.31           H
ATOM   2692  HA  ASP A 173      -9.007 -16.970 -10.851  1.00 20.62           H
ATOM   2693 1HB  ASP A 173      -8.859 -18.941  -9.653  1.00 20.85           H
ATOM   2694 2HB  ASP A 173      -7.410 -18.373  -9.830  1.00 20.85           H
ATOM   2695  N   GLY A 174     -10.386 -15.442  -8.636  1.00 16.80           N
ATOM   2696  CA  GLY A 174     -11.594 -15.107  -7.908  1.00 15.53           C
ATOM   2697  C   GLY A 174     -11.540 -15.228  -6.405  1.00 17.36           C
ATOM   2698  O   GLY A 174     -12.457 -14.817  -5.680  1.00 17.67           O
ATOM   2699  H   GLY A 174      -9.774 -14.843  -8.709  1.00 20.16           H
ATOM   2700 1HA  GLY A 174     -11.835 -14.193  -8.128  1.00 18.63           H
ATOM   2701 2HA  GLY A 174     -12.308 -15.679  -8.231  1.00 18.63           H
ATOM   2702  N   SER A 175     -10.462 -15.808  -5.882  1.00 14.13           N
ATOM   2703  CA  SER A 175     -10.329 -15.945  -4.434  1.00 15.75           C
ATOM   2704  C   SER A 175      -9.706 -14.696  -3.830  1.00 12.40           C
ATOM   2705  O   SER A 175      -9.531 -13.678  -4.510  1.00 14.59           O
ATOM   2706  CB  SER A 175      -9.543 -17.227  -4.154  1.00 17.19           C
ATOM   2707  OG  SER A 175      -9.605 -17.535  -2.785  1.00 21.69           O
ATOM   2708  H   SER A 175      -9.841 -16.104  -6.399  1.00 16.95           H
ATOM   2709  HA  SER A 175     -11.226 -16.051  -4.055  1.00 18.90           H
ATOM   2710 1HB  SER A 175      -9.915 -17.958  -4.671  1.00 20.63           H
ATOM   2711 2HB  SER A 175      -8.618 -17.108  -4.421  1.00 20.63           H
ATOM   2712  N   VAL A 176      -9.477 -14.712  -2.524  1.00 13.67           N
ATOM   2713  CA  VAL A 176      -8.955 -13.577  -1.781  1.00 13.77           C
ATOM   2714  C   VAL A 176      -7.737 -14.022  -0.975  1.00 14.43           C
ATOM   2715  O   VAL A 176      -7.739 -15.120  -0.399  1.00 17.42           O
ATOM   2716  CB  VAL A 176     -10.018 -12.985  -0.833  1.00 17.02           C
ATOM   2717  CG1 VAL A 176      -9.456 -11.856   0.029  1.00 19.78           C
ATOM   2718  CG2 VAL A 176     -11.221 -12.492  -1.621  1.00 23.01           C
ATOM   2719  H   VAL A 176      -9.647 -15.435  -2.091  1.00 16.40           H
ATOM   2720  HA  VAL A 176      -8.677 -12.885  -2.417  1.00 16.53           H
ATOM   2721  HB  VAL A 176     -10.321 -13.699  -0.234  1.00 20.42           H
ATOM   2722 1HG1 VAL A 176      -8.717 -12.185   0.545  1.00 29.67           H
ATOM   2723 2HG1 VAL A 176     -10.140 -11.533   0.619  1.00 29.67           H
ATOM   2724 3HG1 VAL A 176      -9.158 -11.140  -0.537  1.00 29.67           H
ATOM   2725 1HG2 VAL A 176     -11.543 -13.196  -2.187  1.00 34.51           H
ATOM   2726 2HG2 VAL A 176     -10.965 -11.740  -2.159  1.00 34.51           H
ATOM   2727 3HG2 VAL A 176     -11.916 -12.228  -1.013  1.00 34.51           H
ATOM   2728  N   GLN A 177      -6.703 -13.208  -1.055  1.00 12.29           N
ATOM   2729  CA  GLN A 177      -5.526 -13.326  -0.219  1.00 12.55           C
ATOM   2730  C   GLN A 177      -5.622 -12.318   0.919  1.00 12.44           C
ATOM   2731  O   GLN A 177      -5.502 -11.112   0.689  1.00 13.07           O
ATOM   2732  CB  GLN A 177      -4.265 -13.085  -1.054  1.00 11.37           C
ATOM   2733  CG  GLN A 177      -3.000 -12.966  -0.217  1.00 13.68           C
ATOM   2734  CD  GLN A 177      -2.622 -14.295   0.413  1.00 12.89           C
ATOM   2735  NE2 GLN A 177      -2.671 -14.387   1.738  1.00 12.39           N
ATOM   2736  OE1 GLN A 177      -2.240 -15.225  -0.295  1.00 14.92           O
ATOM   2737  H   GLN A 177      -6.728 -12.573  -1.635  1.00 14.75           H
ATOM   2738  HA  GLN A 177      -5.492 -14.230   0.158  1.00 15.06           H
ATOM   2739 1HB  GLN A 177      -4.159 -13.818  -1.681  1.00 13.64           H
ATOM   2740 2HB  GLN A 177      -4.379 -12.270  -1.568  1.00 13.64           H
ATOM   2741 1HG  GLN A 177      -2.272 -12.658  -0.778  1.00 16.42           H
ATOM   2742 2HG  GLN A 177      -3.139 -12.308   0.482  1.00 16.42           H
ATOM   2743 1HE2 GLN A 177      -2.431 -15.115   2.127  1.00 14.87           H
ATOM   2744 2HE2 GLN A 177      -2.942 -13.719   2.206  1.00 14.87           H
ATOM   2745  N   LEU A 178      -5.846 -12.780   2.133  1.00 13.81           N
ATOM   2746  CA  LEU A 178      -5.911 -11.889   3.288  1.00 13.42           C
ATOM   2747  C   LEU A 178      -4.517 -11.461   3.717  1.00 12.55           C
ATOM   2748  O   LEU A 178      -3.595 -12.281   3.749  1.00 12.11           O
ATOM   2749  CB  LEU A 178      -6.603 -12.609   4.455  1.00 17.40           C
ATOM   2750  CG  LEU A 178      -8.127 -12.548   4.509  1.00 21.44           C
ATOM   2751  CD1 LEU A 178      -8.628 -13.402   5.666  1.00 34.93           C
ATOM   2752  CD2 LEU A 178      -8.573 -11.099   4.685  1.00 38.28           C
ATOM   2753  H   LEU A 178      -5.957 -13.625   2.247  1.00 16.57           H
ATOM   2754  HA  LEU A 178      -6.431 -11.093   3.050  1.00 16.11           H
ATOM   2755 1HB  LEU A 178      -6.341 -13.542   4.428  1.00 20.88           H
ATOM   2756 2HB  LEU A 178      -6.258 -12.238   5.282  1.00 20.88           H
ATOM   2757  HG  LEU A 178      -8.493 -12.897   3.670  1.00 25.73           H
ATOM   2758 1HD1 LEU A 178      -9.588 -13.378   5.690  1.00 52.39           H
ATOM   2759 2HD1 LEU A 178      -8.280 -13.058   6.492  1.00 52.39           H
ATOM   2760 3HD1 LEU A 178      -8.333 -14.307   5.547  1.00 52.39           H
ATOM   2761 1HD2 LEU A 178      -9.532 -11.061   4.718  1.00 57.41           H
ATOM   2762 2HD2 LEU A 178      -8.257 -10.575   3.946  1.00 57.41           H
ATOM   2763 3HD2 LEU A 178      -8.211 -10.750   5.503  1.00 57.41           H
ATOM   2764  N   ALA A 179      -4.382 -10.188   4.063  1.00 12.78           N
ATOM   2765  CA  ALA A 179      -3.159  -9.660   4.667  1.00 12.00           C
ATOM   2766  C   ALA A 179      -3.515  -8.944   5.960  1.00 12.22           C
ATOM   2767  O   ALA A 179      -4.020  -7.822   5.996  1.00 13.00           O
ATOM   2768  CB  ALA A 179      -2.402  -8.772   3.711  1.00 13.24           C
ATOM   2769  H   ALA A 179      -5.040  -9.651   3.927  1.00 15.33           H
ATOM   2770  HA  ALA A 179      -2.582 -10.420   4.893  1.00 14.41           H
ATOM   2771 1HB  ALA A 179      -2.188  -9.266   2.916  1.00 19.86           H
ATOM   2772 2HB  ALA A 179      -1.592  -8.469   4.127  1.00 19.86           H
ATOM   2773 3HB  ALA A 179      -2.945  -8.015   3.479  1.00 19.86           H
ATOM   2774  N   ASP A 180      -3.301  -9.644   7.063  1.00 12.52           N
ATOM   2775  CA  ASP A 180      -3.641  -9.067   8.368  1.00 13.02           C
ATOM   2776  C   ASP A 180      -2.588  -8.024   8.730  1.00 12.28           C
ATOM   2777  O   ASP A 180      -1.403  -8.335   8.577  1.00 14.10           O
ATOM   2778  CB  ASP A 180      -3.684 -10.212   9.378  1.00 16.96           C
ATOM   2779  CG  ASP A 180      -4.952 -11.049   9.325  1.00 26.92           C
ATOM   2780  OD1 ASP A 180      -6.024 -10.458   9.597  1.00 39.45           O
ATOM   2781  OD2 ASP A 180      -4.925 -12.274   9.052  1.00 35.69           O
ATOM   2782  H   ASP A 180      -2.964 -10.434   7.015  1.00 15.02           H
ATOM   2783  HA  ASP A 180      -4.521  -8.640   8.318  1.00 15.62           H
ATOM   2784 1HB  ASP A 180      -2.922 -10.792   9.222  1.00 20.35           H
ATOM   2785 2HB  ASP A 180      -3.594  -9.843  10.270  1.00 20.35           H
ATOM   2786  N   HIS A 181      -2.984  -6.834   9.156  1.00 11.59           N
ATOM   2787  CA  HIS A 181      -2.080  -5.758   9.551  1.00 12.13           C
ATOM   2788  C   HIS A 181      -2.202  -5.436  11.042  1.00 12.44           C
ATOM   2789  O   HIS A 181      -3.304  -5.159  11.535  1.00 13.84           O
ATOM   2790  CB  HIS A 181      -2.342  -4.464   8.777  1.00 12.36           C
ATOM   2791  CG  HIS A 181      -1.947  -4.492   7.340  1.00 11.56           C
ATOM   2792  CD2 HIS A 181      -1.073  -3.691   6.677  1.00 11.09           C
ATOM   2793  ND1 HIS A 181      -2.428  -5.381   6.411  1.00 11.75           N
ATOM   2794  CE1 HIS A 181      -1.869  -5.128   5.234  1.00 11.23           C
ATOM   2795  NE2 HIS A 181      -1.064  -4.101   5.356  1.00 10.68           N
ATOM   2796  H   HIS A 181      -3.829  -6.685   9.203  1.00 13.91           H
ATOM   2797  HA  HIS A 181      -1.161  -6.045   9.371  1.00 14.55           H
ATOM   2798 1HB  HIS A 181      -3.289  -4.259   8.832  1.00 14.83           H
ATOM   2799 2HB  HIS A 181      -1.863  -3.742   9.214  1.00 14.83           H
ATOM   2800  HD1 HIS A 181      -3.001  -6.003   6.566  1.00 14.10           H
ATOM   2801  HD2 HIS A 181      -0.574  -2.996   7.042  1.00 13.31           H
ATOM   2802  HE1 HIS A 181      -2.023  -5.602   4.450  1.00 13.48           H
ATOM   2803  N   TYR A 182      -1.074  -5.410  11.729  1.00 12.28           N
ATOM   2804  CA  TYR A 182      -0.918  -4.862  13.065  1.00 12.41           C
ATOM   2805  C   TYR A 182       0.100  -3.723  12.968  1.00 11.98           C
ATOM   2806  O   TYR A 182       1.239  -3.951  12.557  1.00 12.92           O
ATOM   2807  CB  TYR A 182      -0.440  -5.903  14.078  1.00 15.06           C
ATOM   2808  CG  TYR A 182      -0.324  -5.362  15.491  1.00 17.18           C
ATOM   2809  CD1 TYR A 182      -1.370  -4.649  16.068  1.00 24.73           C
ATOM   2810  CD2 TYR A 182       0.821  -5.559  16.259  1.00 21.89           C
ATOM   2811  CE1 TYR A 182      -1.257  -4.166  17.359  1.00 31.04           C
ATOM   2812  CE2 TYR A 182       0.937  -5.086  17.554  1.00 21.37           C
ATOM   2813  CZ  TYR A 182      -0.117  -4.380  18.098  1.00 28.87           C
ATOM   2814  OH  TYR A 182      -0.043  -3.870  19.380  1.00 32.32           O
ATOM   2815  H   TYR A 182      -0.375  -5.745  11.355  1.00 14.74           H
ATOM   2816  HA  TYR A 182      -1.778  -4.497  13.363  1.00 14.90           H
ATOM   2817 1HB  TYR A 182      -1.060  -6.649  14.078  1.00 18.07           H
ATOM   2818 2HB  TYR A 182       0.426  -6.238  13.798  1.00 18.07           H
ATOM   2819  HD1 TYR A 182      -2.149  -4.497  15.584  1.00 29.68           H
ATOM   2820  HD2 TYR A 182       1.534  -6.026  15.888  1.00 26.27           H
ATOM   2821  HE1 TYR A 182      -1.963  -3.688  17.733  1.00 37.25           H
ATOM   2822  HE2 TYR A 182       1.710  -5.240  18.048  1.00 25.64           H
ATOM   2823  N   GLN A 183      -0.327  -2.533  13.348  1.00 12.74           N
ATOM   2824  CA  GLN A 183       0.404  -1.290  13.145  1.00 12.37           C
ATOM   2825  C   GLN A 183       0.603  -0.570  14.470  1.00 12.02           C
ATOM   2826  O   GLN A 183      -0.318  -0.486  15.286  1.00 13.45           O
ATOM   2827  CB  GLN A 183      -0.372  -0.426  12.161  1.00 14.04           C
ATOM   2828  CG  GLN A 183       0.152   0.966  11.897  1.00 13.59           C
ATOM   2829  CD  GLN A 183      -0.740   1.750  10.955  1.00 13.53           C
ATOM   2830  NE2 GLN A 183      -0.646   3.070  11.038  1.00 16.17           N
ATOM   2831  OE1 GLN A 183      -1.490   1.223  10.145  1.00 18.36           O
ATOM   2832  H   GLN A 183      -1.090  -2.489  13.742  1.00 15.28           H
ATOM   2833  HA  GLN A 183       1.282  -1.497  12.762  1.00 14.84           H
ATOM   2834 1HB  GLN A 183      -0.410  -0.898  11.315  1.00 16.85           H
ATOM   2835 2HB  GLN A 183      -1.282  -0.347  12.487  1.00 16.85           H
ATOM   2836 1HG  GLN A 183       0.223   1.443  12.738  1.00 16.31           H
ATOM   2837 2HG  GLN A 183       1.041   0.903  11.515  1.00 16.31           H
ATOM   2838 1HE2 GLN A 183      -1.116   3.569  10.518  1.00 19.40           H
ATOM   2839 2HE2 GLN A 183      -0.115   3.428  11.612  1.00 19.40           H
ATOM   2840  N   GLN A 184       1.787   0.012  14.640  1.00 11.85           N
ATOM   2841  CA  GLN A 184       2.053   0.860  15.797  1.00 12.48           C
ATOM   2842  C   GLN A 184       2.735   2.128  15.305  1.00 12.88           C
ATOM   2843  O   GLN A 184       3.632   2.059  14.454  1.00 14.35           O
ATOM   2844  CB  GLN A 184       2.889   0.114  16.844  1.00 16.87           C
ATOM   2845  CG  GLN A 184       2.222  -1.183  17.275  1.00 28.52           C
ATOM   2846  CD  GLN A 184       3.013  -2.135  18.132  1.00 37.46           C
ATOM   2847  NE2 GLN A 184       3.098  -1.850  19.428  1.00 64.85           N
ATOM   2848  OE1 GLN A 184       3.500  -3.171  17.667  1.00 56.50           O
ATOM   2849  H   GLN A 184       2.406  -0.113  14.057  1.00 14.22           H
ATOM   2850  HA  GLN A 184       1.196   1.107  16.204  1.00 14.98           H
ATOM   2851 1HB  GLN A 184       3.763  -0.083  16.474  1.00 20.25           H
ATOM   2852 2HB  GLN A 184       3.013   0.683  17.620  1.00 20.25           H
ATOM   2853 1HG  GLN A 184       1.412  -0.954  17.756  1.00 34.22           H
ATOM   2854 2HG  GLN A 184       1.954  -1.659  16.473  1.00 34.22           H
ATOM   2855 1HE2 GLN A 184       3.499  -2.392  19.962  1.00 77.83           H
ATOM   2856 2HE2 GLN A 184       2.753  -1.124  19.732  1.00 77.83           H
ATOM   2857  N   ASN A 185       2.270   3.270  15.784  1.00 11.55           N
ATOM   2858  CA  ASN A 185       2.893   4.548  15.458  1.00 12.31           C
ATOM   2859  C   ASN A 185       3.277   5.282  16.740  1.00 12.70           C
ATOM   2860  O   ASN A 185       2.463   5.346  17.654  1.00 14.63           O
ATOM   2861  CB  ASN A 185       1.973   5.469  14.669  1.00 12.10           C
ATOM   2862  CG  ASN A 185       1.613   4.933  13.306  1.00 13.01           C
ATOM   2863  ND2 ASN A 185       1.800   5.746  12.278  1.00 11.99           N
ATOM   2864  OD1 ASN A 185       1.122   3.811  13.164  1.00 23.00           O
ATOM   2865  H   ASN A 185       1.582   3.259  16.300  1.00 13.87           H
ATOM   2866  HA  ASN A 185       3.704   4.382  14.932  1.00 14.77           H
ATOM   2867 1HB  ASN A 185       1.159   5.609  15.176  1.00 14.51           H
ATOM   2868 2HB  ASN A 185       2.407   6.330  14.563  1.00 14.51           H
ATOM   2869 1HD2 ASN A 185       1.577   5.497  11.485  1.00 14.39           H
ATOM   2870 2HD2 ASN A 185       2.145   6.525  12.402  1.00 14.39           H
ATOM   2871  N   THR A 186       4.463   5.873  16.736  1.00 12.58           N
ATOM   2872  CA  THR A 186       4.972   6.578  17.909  1.00 13.49           C
ATOM   2873  C   THR A 186       5.644   7.862  17.446  1.00 12.05           C
ATOM   2874  O   THR A 186       6.280   7.903  16.382  1.00 12.17           O
ATOM   2875  CB ATHR A 186       6.028   5.698  18.616  0.57 20.81           C
ATOM   2876  CB BTHR A 186       5.931   5.782  18.799  0.43 15.87           C
ATOM   2877  CG2ATHR A 186       6.631   6.399  19.820  0.57 24.59           C
ATOM   2878  OG1ATHR A 186       5.402   4.509  19.108  0.57 33.88           O
ATOM   2879  CG2BTHR A 186       5.242   4.584  19.428  0.43 26.82           C
ATOM   2880  OG1BTHR A 186       7.027   5.298  18.019  0.43 12.81           O
ATOM   2881  H   THR A 186       4.945   5.841  16.025  1.00 15.09           H
ATOM   2882  HA ATHR A 186       4.237   6.784  18.524  1.00 16.18           H
ATOM   2883  HB ATHR A 186       6.738   5.461  17.982  0.57 24.98           H
ATOM   2884  HB BTHR A 186       6.272   6.367  19.508  0.43 19.05           H
ATOM   2885 1HG2ATHR A 186       7.283   5.826  20.230  0.57 36.88           H
ATOM   2886 2HG2ATHR A 186       5.938   6.600  20.453  0.57 36.88           H
ATOM   2887 3HG2ATHR A 186       7.053   7.214  19.538  0.57 36.88           H
ATOM   2888 1HG2BTHR A 186       5.863   4.119  19.994  0.43 40.23           H
ATOM   2889 2HG2BTHR A 186       4.934   3.993  18.737  0.43 40.23           H
ATOM   2890 3HG2BTHR A 186       4.494   4.883  19.950  0.43 40.23           H
ATOM   2891  N   PRO A 187       5.490   8.928  18.200  1.00 11.75           N
ATOM   2892  CA  PRO A 187       6.067  10.192  17.748  1.00 11.31           C
ATOM   2893  C   PRO A 187       7.585  10.179  17.833  1.00 11.61           C
ATOM   2894  O   PRO A 187       8.170   9.546  18.711  1.00 14.42           O
ATOM   2895  CB  PRO A 187       5.477  11.223  18.699  1.00 13.88           C
ATOM   2896  CG  PRO A 187       4.992  10.464  19.876  1.00 19.33           C
ATOM   2897  CD  PRO A 187       4.697   9.070  19.422  1.00 13.42           C
ATOM   2898  HA  PRO A 187       5.784  10.381  16.829  1.00 13.57           H
ATOM   2899 1HB  PRO A 187       6.153  11.867  18.964  1.00 16.66           H
ATOM   2900 2HB  PRO A 187       4.745  11.698  18.274  1.00 16.66           H
ATOM   2901 1HG  PRO A 187       5.668  10.454  20.571  1.00 23.19           H
ATOM   2902 2HG  PRO A 187       4.190  10.876  20.234  1.00 23.19           H
ATOM   2903 1HD  PRO A 187       4.969   8.421  20.090  1.00 16.10           H
ATOM   2904 2HD  PRO A 187       3.751   8.956  19.238  1.00 16.10           H
ATOM   2905  N   ILE A 188       8.200  10.908  16.911  1.00 11.72           N
ATOM   2906  CA  ILE A 188       9.641  11.126  16.908  1.00 12.62           C
ATOM   2907  C   ILE A 188      10.051  12.261  17.831  1.00 14.10           C
ATOM   2908  O   ILE A 188      11.101  12.194  18.482  1.00 17.25           O
ATOM   2909  CB  ILE A 188      10.168  11.344  15.482  1.00 12.45           C
ATOM   2910  CG1 ILE A 188       9.964  10.087  14.630  1.00 14.03           C
ATOM   2911  CG2 ILE A 188      11.625  11.761  15.465  1.00 15.58           C
ATOM   2912  CD1 ILE A 188      10.336  10.242  13.174  1.00 15.88           C
ATOM   2913  H   ILE A 188       7.728  11.267  16.288  1.00 14.06           H
ATOM   2914  HA  ILE A 188      10.059  10.308  17.250  1.00 15.14           H
ATOM   2915  HB  ILE A 188       9.645  12.067  15.077  1.00 14.95           H
ATOM   2916 1HG1 ILE A 188      10.493   9.368  15.009  1.00 16.83           H
ATOM   2917 2HG1 ILE A 188       9.032   9.825  14.685  1.00 16.83           H
ATOM   2918 1HG2 ILE A 188      11.737  12.555  15.993  1.00 23.37           H
ATOM   2919 2HG2 ILE A 188      11.897  11.938  14.561  1.00 23.37           H
ATOM   2920 3HG2 ILE A 188      12.164  11.056  15.829  1.00 23.37           H
ATOM   2921 1HD1 ILE A 188      10.189   9.411  12.716  1.00 23.81           H
ATOM   2922 2HD1 ILE A 188      11.262  10.485  13.105  1.00 23.81           H
ATOM   2923 3HD1 ILE A 188       9.794  10.927  12.777  1.00 23.81           H
ATOM   2924  N   GLY A 189       9.248  13.316  17.861  1.00 14.44           N
ATOM   2925  CA  GLY A 189       9.473  14.478  18.688  1.00 17.36           C
ATOM   2926  C   GLY A 189       9.031  14.311  20.132  1.00 16.16           C
ATOM   2927  O   GLY A 189       8.446  13.300  20.515  1.00 17.60           O
ATOM   2928  H   GLY A 189       8.550  13.307  17.357  1.00 17.33           H
ATOM   2929 1HA  GLY A 189      10.419  14.691  18.674  1.00 20.84           H
ATOM   2930 2HA  GLY A 189       8.997  15.231  18.302  1.00 20.84           H
ATOM   2931  N   ASP A 190       9.348  15.299  20.969  1.00 19.60           N
ATOM   2932  CA  ASP A 190       8.965  15.273  22.367  1.00 28.29           C
ATOM   2933  C   ASP A 190       7.786  16.195  22.651  1.00 33.86           C
ATOM   2934  O   ASP A 190       7.447  16.397  23.815  1.00 42.99           O
ATOM   2935  CB  ASP A 190      10.118  15.669  23.301  1.00 38.06           C
ATOM   2936  CG  ASP A 190      10.746  16.986  22.882  1.00 45.95           C
ATOM   2937  OD1 ASP A 190      10.041  17.803  22.253  1.00 53.20           O
ATOM   2938  OD2 ASP A 190      11.952  17.186  23.140  1.00 68.07           O
ATOM   2939  H   ASP A 190       9.794  15.972  20.671  1.00 23.52           H
ATOM   2940  HA  ASP A 190       8.695  14.358  22.590  1.00 33.95           H
ATOM   2941 1HB  ASP A 190       9.783  15.748  24.208  1.00 45.68           H
ATOM   2942 2HB  ASP A 190      10.793  14.973  23.291  1.00 45.68           H
ATOM   2943  N   GLY A 191       7.197  16.772  21.609  1.00 26.41           N
ATOM   2944  CA  GLY A 191       6.045  17.632  21.831  1.00 26.47           C
ATOM   2945  C   GLY A 191       4.796  16.809  22.068  1.00 19.59           C
ATOM   2946  O   GLY A 191       4.741  15.613  21.770  1.00 21.15           O
ATOM   2947  H   GLY A 191       7.494  16.640  20.813  1.00 31.69           H
ATOM   2948 1HA  GLY A 191       6.209  18.200  22.599  1.00 31.76           H
ATOM   2949 2HA  GLY A 191       5.914  18.202  21.057  1.00 31.76           H
ATOM   2950  N   PRO A 192       3.754  17.435  22.599  1.00 15.39           N
ATOM   2951  CA  PRO A 192       2.522  16.679  22.820  1.00 13.36           C
ATOM   2952  C   PRO A 192       1.880  16.291  21.491  1.00 12.77           C
ATOM   2953  O   PRO A 192       1.955  16.991  20.488  1.00 14.72           O
ATOM   2954  CB  PRO A 192       1.606  17.639  23.573  1.00 15.62           C
ATOM   2955  CG  PRO A 192       2.154  18.981  23.234  1.00 19.30           C
ATOM   2956  CD  PRO A 192       3.640  18.826  23.042  1.00 20.16           C
ATOM   2957  HA  PRO A 192       2.701  15.881  23.360  1.00 16.03           H
ATOM   2958 1HB  PRO A 192       0.688  17.551  23.274  1.00 18.75           H
ATOM   2959 2HB  PRO A 192       1.644  17.478  24.529  1.00 18.75           H
ATOM   2960 1HG  PRO A 192       1.744  19.315  22.420  1.00 23.16           H
ATOM   2961 2HG  PRO A 192       1.971  19.609  23.950  1.00 23.16           H
ATOM   2962 1HD  PRO A 192       3.975  19.439  22.370  1.00 24.19           H
ATOM   2963 2HD  PRO A 192       4.119  18.971  23.873  1.00 24.19           H
ATOM   2964  N   VAL A 193       1.216  15.154  21.539  1.00 13.10           N
ATOM   2965  CA  VAL A 193       0.437  14.647  20.417  1.00 11.13           C
ATOM   2966  C   VAL A 193      -0.995  14.393  20.864  1.00 11.79           C
ATOM   2967  O   VAL A 193      -1.305  14.421  22.049  1.00 14.59           O
ATOM   2968  CB  VAL A 193       1.040  13.339  19.868  1.00 12.79           C
ATOM   2969  CG1 VAL A 193       2.413  13.583  19.271  1.00 13.60           C
ATOM   2970  CG2 VAL A 193       1.098  12.289  20.963  1.00 14.90           C
ATOM   2971  H   VAL A 193       1.243  14.692  22.263  1.00 15.71           H
ATOM   2972  HA  VAL A 193       0.433  15.319  19.704  1.00 13.35           H
ATOM   2973  HB  VAL A 193       0.452  13.007  19.157  1.00 15.35           H
ATOM   2974 1HG1 VAL A 193       2.349  14.251  18.585  1.00 20.39           H
ATOM   2975 2HG1 VAL A 193       2.747  12.766  18.893  1.00 20.39           H
ATOM   2976 3HG1 VAL A 193       3.011  13.885  19.958  1.00 20.39           H
ATOM   2977 1HG2 VAL A 193       0.219  12.155  21.325  1.00 22.35           H
ATOM   2978 2HG2 VAL A 193       1.689  12.586  21.659  1.00 22.35           H
ATOM   2979 3HG2 VAL A 193       1.424  11.463  20.598  1.00 22.35           H
ATOM   2980  N   LEU A 194      -1.854  14.192  19.878  1.00 11.49           N
ATOM   2981  CA  LEU A 194      -3.260  13.894  20.131  1.00 12.00           C
ATOM   2982  C   LEU A 194      -3.435  12.387  20.227  1.00 12.48           C
ATOM   2983  O   LEU A 194      -3.046  11.668  19.311  1.00 14.42           O
ATOM   2984  CB  LEU A 194      -4.113  14.480  19.022  1.00 12.32           C
ATOM   2985  CG  LEU A 194      -4.093  16.000  18.870  1.00 12.49           C
ATOM   2986  CD1 LEU A 194      -4.967  16.391  17.689  1.00 14.51           C
ATOM   2987  CD2 LEU A 194      -4.551  16.680  20.148  1.00 17.95           C
ATOM   2988  H   LEU A 194      -1.576  14.237  19.066  1.00 13.79           H
ATOM   2989  HA  LEU A 194      -3.523  14.300  20.984  1.00 14.41           H
ATOM   2990 1HB  LEU A 194      -3.825  14.090  18.182  1.00 14.79           H
ATOM   2991 2HB  LEU A 194      -5.031  14.204  19.169  1.00 14.79           H
ATOM   2992  HG  LEU A 194      -3.174  16.281  18.682  1.00 14.99           H
ATOM   2993 1HD1 LEU A 194      -4.972  17.346  17.597  1.00 21.76           H
ATOM   2994 2HD1 LEU A 194      -5.862  16.078  17.836  1.00 21.76           H
ATOM   2995 3HD1 LEU A 194      -4.617  15.994  16.888  1.00 21.76           H
ATOM   2996 1HD2 LEU A 194      -4.532  17.633  20.028  1.00 26.93           H
ATOM   2997 2HD2 LEU A 194      -3.965  16.437  20.868  1.00 26.93           H
ATOM   2998 3HD2 LEU A 194      -5.446  16.401  20.356  1.00 26.93           H
ATOM   2999  N   LEU A 195      -3.967  11.942  21.360  1.00 13.32           N
ATOM   3000  CA  LEU A 195      -4.260  10.521  21.528  1.00 13.79           C
ATOM   3001  C   LEU A 195      -5.751  10.310  21.321  1.00 14.12           C
ATOM   3002  O   LEU A 195      -6.546  10.871  22.090  1.00 18.12           O
ATOM   3003  CB  LEU A 195      -3.826  10.059  22.916  1.00 18.69           C
ATOM   3004  CG  LEU A 195      -2.340  10.302  23.217  1.00 18.24           C
ATOM   3005  CD1 LEU A 195      -2.008   9.885  24.642  1.00 30.68           C
ATOM   3006  CD2 LEU A 195      -1.453   9.576  22.220  1.00 21.70           C
ATOM   3007  H   LEU A 195      -4.140  12.493  21.998  1.00 15.98           H
ATOM   3008  HA  LEU A 195      -3.767  10.011  20.852  1.00 16.55           H
ATOM   3009 1HB  LEU A 195      -4.359  10.522  23.581  1.00 22.42           H
ATOM   3010 2HB  LEU A 195      -4.010   9.110  23.001  1.00 22.42           H
ATOM   3011  HG  LEU A 195      -2.167  11.263  23.134  1.00 21.89           H
ATOM   3012 1HD1 LEU A 195      -2.572  10.362  25.255  1.00 46.02           H
ATOM   3013 2HD1 LEU A 195      -1.088  10.087  24.828  1.00 46.02           H
ATOM   3014 3HD1 LEU A 195      -2.154   8.941  24.741  1.00 46.02           H
ATOM   3015 1HD2 LEU A 195      -1.670   9.862  21.330  1.00 32.55           H
ATOM   3016 2HD2 LEU A 195      -1.595   8.629  22.295  1.00 32.55           H
ATOM   3017 3HD2 LEU A 195      -0.532   9.777  22.405  1.00 32.55           H
ATOM   3018  N   PRO A 196      -6.113   9.588  20.263  1.00 12.14           N
ATOM   3019  CA  PRO A 196      -7.511   9.545  19.841  1.00 11.92           C
ATOM   3020  C   PRO A 196      -8.369   8.523  20.575  1.00 12.00           C
ATOM   3021  O   PRO A 196      -7.915   7.482  21.055  1.00 13.16           O
ATOM   3022  CB  PRO A 196      -7.381   9.089  18.382  1.00 13.64           C
ATOM   3023  CG  PRO A 196      -6.193   8.163  18.433  1.00 12.77           C
ATOM   3024  CD  PRO A 196      -5.209   8.855  19.353  1.00 12.58           C
ATOM   3025  HA  PRO A 196      -7.916  10.436  19.891  1.00 14.30           H
ATOM   3026 1HB  PRO A 196      -8.179   8.622  18.087  1.00 16.37           H
ATOM   3027 2HB  PRO A 196      -7.216   9.841  17.792  1.00 16.37           H
ATOM   3028 1HG  PRO A 196      -6.446   7.296  18.787  1.00 15.33           H
ATOM   3029 2HG  PRO A 196      -5.812   8.041  17.549  1.00 15.33           H
ATOM   3030 1HD  PRO A 196      -4.664   8.213  19.836  1.00 15.10           H
ATOM   3031 2HD  PRO A 196      -4.631   9.461  18.863  1.00 15.10           H
ATOM   3032  N   ASP A 197      -9.662   8.745  20.654  1.00 14.15           N
ATOM   3033  CA  ASP A 197     -10.712   7.780  20.824  1.00 12.84           C
ATOM   3034  C   ASP A 197     -10.722   6.844  19.620  1.00 13.19           C
ATOM   3035  O   ASP A 197     -10.215   7.153  18.545  1.00 13.85           O
ATOM   3036  CB  ASP A 197     -12.079   8.447  20.987  1.00 14.97           C
ATOM   3037  CG  ASP A 197     -12.197   9.231  22.277  1.00 15.48           C
ATOM   3038  OD1 ASP A 197     -11.382   9.054  23.202  1.00 20.07           O
ATOM   3039  OD2 ASP A 197     -13.142  10.051  22.367  1.00 18.54           O
ATOM   3040  H   ASP A 197      -9.909   9.567  20.598  1.00 16.98           H
ATOM   3041  HA  ASP A 197     -10.524   7.253  21.629  1.00 15.41           H
ATOM   3042 1HB  ASP A 197     -12.231   9.044  20.238  1.00 17.97           H
ATOM   3043 2HB  ASP A 197     -12.768   7.764  20.967  1.00 17.97           H
ATOM   3044  N   ASN A 198     -11.270   5.669  19.891  1.00 13.80           N
ATOM   3045  CA  ASN A 198     -11.403   4.673  18.833  1.00 13.37           C
ATOM   3046  C   ASN A 198     -12.157   5.270  17.653  1.00 13.44           C
ATOM   3047  O   ASN A 198     -13.213   5.890  17.790  1.00 15.13           O
ATOM   3048  CB  ASN A 198     -12.161   3.459  19.369  1.00 14.28           C
ATOM   3049  CG  ASN A 198     -11.402   2.711  20.443  1.00 17.54           C
ATOM   3050  ND2 ASN A 198     -12.060   1.694  20.989  1.00 27.51           N
ATOM   3051  OD1 ASN A 198     -10.253   3.007  20.755  1.00 16.74           O
ATOM   3052  H   ASN A 198     -11.546   5.494  20.687  1.00 16.56           H
ATOM   3053  HA  ASN A 198     -10.511   4.393  18.538  1.00 16.04           H
ATOM   3054 1HB  ASN A 198     -13.012   3.753  19.730  1.00 17.14           H
ATOM   3055 2HB  ASN A 198     -12.346   2.853  18.634  1.00 17.14           H
ATOM   3056 1HD2 ASN A 198     -11.680   1.209  21.589  1.00 33.02           H
ATOM   3057 2HD2 ASN A 198     -12.865   1.520  20.742  1.00 33.02           H
ATOM   3058  N   HIS A 199     -11.621   5.024  16.477  1.00 12.40           N
ATOM   3059  CA  HIS A 199     -12.259   5.477  15.250  1.00 12.28           C
ATOM   3060  C   HIS A 199     -11.638   4.697  14.103  1.00 12.65           C
ATOM   3061  O   HIS A 199     -10.770   3.850  14.345  1.00 13.22           O
ATOM   3062  CB  HIS A 199     -12.097   6.982  15.061  1.00 12.28           C
ATOM   3063  CG  HIS A 199     -10.699   7.433  14.789  1.00 11.03           C
ATOM   3064  CD2 HIS A 199     -10.082   7.802  13.650  1.00 11.78           C
ATOM   3065  ND1 HIS A 199      -9.746   7.525  15.770  1.00 11.51           N
ATOM   3066  CE1 HIS A 199      -8.614   7.968  15.254  1.00 11.54           C
ATOM   3067  NE2 HIS A 199      -8.776   8.137  13.949  1.00 10.61           N
ATOM   3068  H   HIS A 199     -10.882   4.588  16.433  1.00 14.88           H
ATOM   3069  HA  HIS A 199     -13.215   5.265  15.294  1.00 14.73           H
ATOM   3070 1HB  HIS A 199     -12.661   7.263  14.324  1.00 14.73           H
ATOM   3071 2HB  HIS A 199     -12.416   7.429  15.861  1.00 14.73           H
ATOM   3072  HD1 HIS A 199      -9.867   7.325  16.598  1.00 13.81           H
ATOM   3073  HD2 HIS A 199     -10.469   7.827  12.805  1.00 14.14           H
ATOM   3074  HE1 HIS A 199      -7.831   8.134  15.728  1.00 13.84           H
ATOM   3075  N   TYR A 200     -12.067   5.006  12.890  1.00 12.60           N
ATOM   3076  CA  TYR A 200     -11.416   4.342  11.761  1.00 12.86           C
ATOM   3077  C   TYR A 200     -11.206   5.317  10.608  1.00 12.10           C
ATOM   3078  O   TYR A 200     -11.774   6.412  10.553  1.00 12.01           O
ATOM   3079  CB  TYR A 200     -12.181   3.114  11.296  1.00 14.04           C
ATOM   3080  CG  TYR A 200     -13.573   3.403  10.797  1.00 13.71           C
ATOM   3081  CD1 TYR A 200     -13.794   3.547   9.437  1.00 16.53           C
ATOM   3082  CD2 TYR A 200     -14.654   3.542  11.658  1.00 19.15           C
ATOM   3083  CE1 TYR A 200     -15.054   3.810   8.943  1.00 18.34           C
ATOM   3084  CE2 TYR A 200     -15.926   3.795  11.165  1.00 18.82           C
ATOM   3085  CZ  TYR A 200     -16.117   3.931   9.807  1.00 19.75           C
ATOM   3086  OH  TYR A 200     -17.373   4.193   9.303  1.00 27.49           O
ATOM   3087  H   TYR A 200     -12.702   5.574  12.771  1.00 15.12           H
ATOM   3088  HA  TYR A 200     -10.532   4.044  12.062  1.00 15.44           H
ATOM   3089 1HB  TYR A 200     -11.679   2.687  10.584  1.00 16.85           H
ATOM   3090 2HB  TYR A 200     -12.239   2.486  12.033  1.00 16.85           H
ATOM   3091  HD1 TYR A 200     -13.080   3.464   8.847  1.00 19.83           H
ATOM   3092  HD2 TYR A 200     -14.523   3.465  12.575  1.00 22.98           H
ATOM   3093  HE1 TYR A 200     -15.185   3.906   8.027  1.00 22.01           H
ATOM   3094  HE2 TYR A 200     -16.646   3.873  11.749  1.00 22.59           H
ATOM   3095  N   LEU A 201     -10.321   4.889   9.712  1.00 12.10           N
ATOM   3096  CA  LEU A 201     -10.037   5.576   8.472  1.00 11.50           C
ATOM   3097  C   LEU A 201     -10.660   4.725   7.358  1.00 12.68           C
ATOM   3098  O   LEU A 201     -10.293   3.563   7.205  1.00 14.09           O
ATOM   3099  CB  LEU A 201      -8.544   5.755   8.203  1.00 12.69           C
ATOM   3100  CG  LEU A 201      -7.731   6.446   9.295  1.00 11.75           C
ATOM   3101  CD1 LEU A 201      -6.262   6.521   8.893  1.00 14.30           C
ATOM   3102  CD2 LEU A 201      -8.287   7.830   9.615  1.00 14.91           C
ATOM   3103  H   LEU A 201      -9.893   4.162   9.881  1.00 14.51           H
ATOM   3104  HA  LEU A 201     -10.469   6.455   8.484  1.00 13.80           H
ATOM   3105 1HB  LEU A 201      -8.158   4.879   8.048  1.00 15.23           H
ATOM   3106 2HB  LEU A 201      -8.444   6.264   7.383  1.00 15.23           H
ATOM   3107  HG  LEU A 201      -7.793   5.902  10.108  1.00 14.10           H
ATOM   3108 1HD1 LEU A 201      -5.762   6.958   9.586  1.00 21.46           H
ATOM   3109 2HD1 LEU A 201      -6.179   7.020   8.076  1.00 21.46           H
ATOM   3110 3HD1 LEU A 201      -5.920   5.634   8.762  1.00 21.46           H
ATOM   3111 1HD2 LEU A 201      -7.753   8.238  10.300  1.00 22.37           H
ATOM   3112 2HD2 LEU A 201      -9.193   7.747   9.921  1.00 22.37           H
ATOM   3113 3HD2 LEU A 201      -8.264   8.374   8.824  1.00 22.37           H
ATOM   3114  N   SER A 202     -11.568   5.333   6.632  1.00 11.24           N
ATOM   3115  CA  SER A 202     -12.159   4.711   5.457  1.00 11.53           C
ATOM   3116  C   SER A 202     -11.290   5.055   4.252  1.00 10.82           C
ATOM   3117  O   SER A 202     -11.103   6.225   3.920  1.00 12.03           O
ATOM   3118  CB  SER A 202     -13.583   5.227   5.298  1.00 13.28           C
ATOM   3119  OG  SER A 202     -14.188   4.827   4.088  1.00 17.88           O
ATOM   3120  H   SER A 202     -11.820   6.124   6.857  1.00 13.48           H
ATOM   3121  HA  SER A 202     -12.177   3.739   5.579  1.00 13.83           H
ATOM   3122 1HB  SER A 202     -14.120   4.905   6.039  1.00 15.94           H
ATOM   3123 2HB  SER A 202     -13.573   6.196   5.339  1.00 15.94           H
ATOM   3124  N   THR A 203     -10.773   4.032   3.588  1.00 12.85           N
ATOM   3125  CA  THR A 203      -9.739   4.229   2.577  1.00 12.54           C
ATOM   3126  C   THR A 203     -10.196   3.626   1.254  1.00 13.17           C
ATOM   3127  O   THR A 203     -10.655   2.486   1.217  1.00 19.74           O
ATOM   3128  CB  THR A 203      -8.449   3.523   3.049  1.00 16.04           C
ATOM   3129  CG2 THR A 203      -7.327   3.812   2.070  1.00 25.07           C
ATOM   3130  OG1 THR A 203      -8.054   4.068   4.324  1.00 22.46           O
ATOM   3131  H   THR A 203     -11.053   3.236   3.755  1.00 15.42           H
ATOM   3132  HA  THR A 203      -9.568   5.187   2.461  1.00 15.05           H
ATOM   3133  HB  THR A 203      -8.597   2.557   3.123  1.00 19.25           H
ATOM   3134 1HG2 THR A 203      -6.526   3.370   2.361  1.00 37.61           H
ATOM   3135 2HG2 THR A 203      -7.173   4.759   2.029  1.00 37.61           H
ATOM   3136 3HG2 THR A 203      -7.571   3.490   1.199  1.00 37.61           H
ATOM   3137  N   GLN A 204     -10.073   4.368   0.177  1.00 11.96           N
ATOM   3138  CA  GLN A 204     -10.362   3.890  -1.175  1.00 13.41           C
ATOM   3139  C   GLN A 204      -9.142   4.169  -2.051  1.00 14.05           C
ATOM   3140  O   GLN A 204      -8.554   5.250  -1.963  1.00 14.90           O
ATOM   3141  CB  GLN A 204     -11.582   4.608  -1.743  1.00 16.21           C
ATOM   3142  CG  GLN A 204     -12.874   4.410  -0.993  1.00 19.76           C
ATOM   3143  CD  GLN A 204     -13.075   5.273   0.229  1.00 24.31           C
ATOM   3144  NE2 GLN A 204     -12.875   6.574   0.082  1.00 21.76           N
ATOM   3145  OE1 GLN A 204     -13.419   4.780   1.303  1.00 30.89           O
ATOM   3146  H   GLN A 204      -9.806   5.180   0.272  1.00 14.36           H
ATOM   3147  HA  GLN A 204     -10.533   2.926  -1.150  1.00 16.09           H
ATOM   3148 1HB  GLN A 204     -11.390   5.558  -1.772  1.00 19.46           H
ATOM   3149 2HB  GLN A 204     -11.712   4.310  -2.657  1.00 19.46           H
ATOM   3150 1HG  GLN A 204     -13.609   4.574  -1.605  1.00 23.71           H
ATOM   3151 2HG  GLN A 204     -12.927   3.480  -0.721  1.00 23.71           H
ATOM   3152 1HE2 GLN A 204     -12.986   7.104   0.750  1.00 26.12           H
ATOM   3153 2HE2 GLN A 204     -12.635   6.888  -0.682  1.00 26.12           H
ATOM   3154  N   SER A 205      -8.755   3.199  -2.861  1.00 13.15           N
ATOM   3155  CA  SER A 205      -7.520   3.269  -3.637  1.00 13.24           C
ATOM   3156  C   SER A 205      -7.753   2.791  -5.063  1.00 13.24           C
ATOM   3157  O   SER A 205      -8.396   1.762  -5.261  1.00 17.67           O
ATOM   3158  CB  SER A 205      -6.446   2.396  -2.984  1.00 15.24           C
ATOM   3159  OG  SER A 205      -6.294   2.712  -1.601  1.00 16.80           O
ATOM   3160  H   SER A 205      -9.250   2.499  -2.934  1.00 15.78           H
ATOM   3161  HA  SER A 205      -7.209   4.198  -3.659  1.00 15.89           H
ATOM   3162 1HB  SER A 205      -6.690   1.462  -3.075  1.00 18.29           H
ATOM   3163 2HB  SER A 205      -5.600   2.531  -3.440  1.00 18.29           H
ATOM   3164  HG  SER A 205      -5.627   3.089  -1.310  1.00 25.20           H
ATOM   3165  N   ALA A 206      -7.199   3.504  -6.031  1.00 12.26           N
ATOM   3166  CA  ALA A 206      -7.261   3.097  -7.426  1.00 12.01           C
ATOM   3167  C   ALA A 206      -5.851   3.028  -7.984  1.00 10.22           C
ATOM   3168  O   ALA A 206      -5.082   3.987  -7.880  1.00 10.97           O
ATOM   3169  CB  ALA A 206      -8.143   4.029  -8.231  1.00 15.64           C
ATOM   3170  H   ALA A 206      -6.790   4.233  -5.828  1.00 14.71           H
ATOM   3171  HA  ALA A 206      -7.650   2.199  -7.465  1.00 14.41           H
ATOM   3172 1HB  ALA A 206      -9.023   4.046  -7.849  1.00 23.47           H
ATOM   3173 2HB  ALA A 206      -8.193   3.718  -9.137  1.00 23.47           H
ATOM   3174 3HB  ALA A 206      -7.770   4.914  -8.217  1.00 23.47           H
ATOM   3175  N   LEU A 207      -5.533   1.898  -8.576  1.00 10.63           N
ATOM   3176  CA  LEU A 207      -4.227   1.642  -9.156  1.00 10.03           C
ATOM   3177  C   LEU A 207      -4.294   1.735 -10.673  1.00 10.62           C
ATOM   3178  O   LEU A 207      -5.216   1.188 -11.282  1.00 12.63           O
ATOM   3179  CB  LEU A 207      -3.727   0.234  -8.784  1.00 11.96           C
ATOM   3180  CG  LEU A 207      -3.769  -0.181  -7.317  1.00 15.88           C
ATOM   3181  CD1 LEU A 207      -2.980  -1.471  -7.096  1.00 13.71           C
ATOM   3182  CD2 LEU A 207      -3.309   0.905  -6.385  1.00 19.13           C
ATOM   3183  H   LEU A 207      -6.128   1.279  -8.622  1.00 12.76           H
ATOM   3184  HA  LEU A 207      -3.591   2.308  -8.821  1.00 12.04           H
ATOM   3185 1HB  LEU A 207      -4.250  -0.408  -9.289  1.00 14.35           H
ATOM   3186 2HB  LEU A 207      -2.809   0.156  -9.088  1.00 14.35           H
ATOM   3187  HG  LEU A 207      -4.705  -0.373  -7.098  1.00 19.05           H
ATOM   3188 1HD1 LEU A 207      -3.302  -2.149  -7.694  1.00 20.56           H
ATOM   3189 2HD1 LEU A 207      -3.094  -1.764  -6.189  1.00 20.56           H
ATOM   3190 3HD1 LEU A 207      -2.049  -1.310  -7.266  1.00 20.56           H
ATOM   3191 1HD2 LEU A 207      -3.824   1.700  -6.540  1.00 28.69           H
ATOM   3192 2HD2 LEU A 207      -2.380   1.089  -6.543  1.00 28.69           H
ATOM   3193 3HD2 LEU A 207      -3.428   0.619  -5.476  1.00 28.69           H
ATOM   3194  N   SER A 208      -3.283   2.348 -11.270  1.00 10.34           N
ATOM   3195  CA  SER A 208      -3.221   2.472 -12.710  1.00 10.68           C
ATOM   3196  C   SER A 208      -1.782   2.484 -13.204  1.00 10.31           C
ATOM   3197  O   SER A 208      -0.843   2.355 -12.424  1.00 10.15           O
ATOM   3198  CB  SER A 208      -3.981   3.709 -13.172  1.00 11.30           C
ATOM   3199  OG  SER A 208      -3.423   4.900 -12.664  1.00 12.80           O
ATOM   3200  H   SER A 208      -2.649   2.679 -10.791  1.00 12.41           H
ATOM   3201  HA  SER A 208      -3.664   1.688 -13.097  1.00 12.82           H
ATOM   3202 1HB  SER A 208      -3.974   3.743 -14.142  1.00 13.55           H
ATOM   3203 2HB  SER A 208      -4.905   3.642 -12.884  1.00 13.55           H
ATOM   3204  N   LYS A 209      -1.638   2.586 -14.521  1.00 12.45           N
ATOM   3205  CA  LYS A 209      -0.344   2.640 -15.190  1.00 13.42           C
ATOM   3206  C   LYS A 209      -0.207   3.925 -15.999  1.00 14.86           C
ATOM   3207  O   LYS A 209      -1.186   4.473 -16.511  1.00 18.70           O
ATOM   3208  CB  LYS A 209      -0.116   1.428 -16.096  1.00 13.56           C
ATOM   3209  CG  LYS A 209      -0.211   0.105 -15.367  1.00 13.50           C
ATOM   3210  CD  LYS A 209       1.000  -0.145 -14.476  1.00 12.63           C
ATOM   3211  CE  LYS A 209       0.980  -1.579 -13.957  1.00 12.54           C
ATOM   3212  NZ  LYS A 209       2.074  -1.798 -12.956  1.00 12.24           N
ATOM   3213  H   LYS A 209      -2.347   2.621 -15.006  1.00 14.94           H
ATOM   3214  HA  LYS A 209       0.354   2.640 -14.501  1.00 16.11           H
ATOM   3215 1HB  LYS A 209      -0.774   1.441 -16.809  1.00 16.27           H
ATOM   3216 2HB  LYS A 209       0.762   1.500 -16.502  1.00 16.27           H
ATOM   3217 1HG  LYS A 209      -1.015   0.097 -14.824  1.00 16.20           H
ATOM   3218 2HG  LYS A 209      -0.283  -0.613 -16.016  1.00 16.20           H
ATOM   3219 1HD  LYS A 209       1.814   0.007 -14.981  1.00 15.15           H
ATOM   3220 2HD  LYS A 209       0.988   0.473 -13.728  1.00 15.15           H
ATOM   3221 1HE  LYS A 209       0.121  -1.761 -13.543  1.00 15.04           H
ATOM   3222 2HE  LYS A 209       1.092  -2.193 -14.699  1.00 15.04           H
ATOM   3223 1HZ  LYS A 209       2.041  -2.636 -12.660  1.00 18.37           H
ATOM   3224 2HZ  LYS A 209       1.967  -1.237 -12.273  1.00 18.37           H
ATOM   3225 3HZ  LYS A 209       2.862  -1.650 -13.342  1.00 18.37           H
ATOM   3226  N   ASP A 210       1.019   4.402 -16.078  1.00 14.09           N
ATOM   3227  CA  ASP A 210       1.390   5.538 -16.929  1.00 16.16           C
ATOM   3228  C   ASP A 210       1.691   4.975 -18.307  1.00 15.71           C
ATOM   3229  O   ASP A 210       2.640   4.208 -18.442  1.00 16.45           O
ATOM   3230  CB  ASP A 210       2.601   6.229 -16.331  1.00 15.56           C
ATOM   3231  CG  ASP A 210       3.241   7.346 -17.119  1.00 17.84           C
ATOM   3232  OD1 ASP A 210       2.881   7.560 -18.296  1.00 19.84           O
ATOM   3233  OD2 ASP A 210       4.155   8.002 -16.563  1.00 19.60           O
ATOM   3234  H   ASP A 210       1.633   4.028 -15.606  1.00 16.91           H
ATOM   3235  HA  ASP A 210       0.642   6.169 -16.985  1.00 19.39           H
ATOM   3236 1HB  ASP A 210       2.341   6.587 -15.467  1.00 18.67           H
ATOM   3237 2HB  ASP A 210       3.278   5.554 -16.169  1.00 18.67           H
ATOM   3238  N   PRO A 211       0.909   5.309 -19.321  1.00 19.43           N
ATOM   3239  CA  PRO A 211       1.078   4.658 -20.625  1.00 21.23           C
ATOM   3240  C   PRO A 211       2.423   4.970 -21.267  1.00 20.23           C
ATOM   3241  O   PRO A 211       2.815   4.354 -22.251  1.00 24.36           O
ATOM   3242  CB  PRO A 211      -0.031   5.281 -21.476  1.00 24.19           C
ATOM   3243  CG  PRO A 211      -0.302   6.600 -20.824  1.00 27.72           C
ATOM   3244  CD  PRO A 211      -0.135   6.345 -19.344  1.00 21.74           C
ATOM   3245  HA  PRO A 211       0.949   3.689 -20.546  1.00 25.48           H
ATOM   3246 1HB  PRO A 211       0.264   5.403 -22.392  1.00 29.03           H
ATOM   3247 2HB  PRO A 211      -0.825   4.724 -21.473  1.00 29.03           H
ATOM   3248 1HG  PRO A 211       0.327   7.271 -21.131  1.00 33.27           H
ATOM   3249 2HG  PRO A 211      -1.203   6.901 -21.021  1.00 33.27           H
ATOM   3250 1HD  PRO A 211       0.154   7.146 -18.879  1.00 26.09           H
ATOM   3251 2HD  PRO A 211      -0.959   6.025 -18.946  1.00 26.09           H
ATOM   3252  N   ASN A 212       3.138   5.961 -20.738  1.00 21.84           N
ATOM   3253  CA  ASN A 212       4.427   6.288 -21.333  1.00 24.07           C
ATOM   3254  C   ASN A 212       5.606   5.759 -20.543  1.00 22.91           C
ATOM   3255  O   ASN A 212       6.742   6.108 -20.867  1.00 32.85           O
ATOM   3256  CB  ASN A 212       4.536   7.813 -21.465  1.00 28.12           C
ATOM   3257  CG  ASN A 212       3.468   8.250 -22.462  1.00 34.23           C
ATOM   3258  ND2 ASN A 212       2.772   9.331 -22.149  1.00 33.43           N
ATOM   3259  OD1 ASN A 212       3.276   7.535 -23.448  1.00 49.03           O
ATOM   3260  H   ASN A 212       2.845   6.400 -20.059  1.00 26.20           H
ATOM   3261  HA  ASN A 212       4.459   5.898 -22.231  1.00 28.88           H
ATOM   3262 1HB  ASN A 212       4.388   8.238 -20.605  1.00 33.75           H
ATOM   3263 2HB  ASN A 212       5.417   8.062 -21.785  1.00 33.75           H
ATOM   3264 1HD2 ASN A 212       2.123   9.586 -22.653  1.00 40.12           H
ATOM   3265 2HD2 ASN A 212       2.968   9.779 -21.441  1.00 40.12           H
ATOM   3266  N   GLU A 213       5.335   4.935 -19.542  1.00 18.38           N
ATOM   3267  CA  GLU A 213       6.374   4.495 -18.618  1.00 16.41           C
ATOM   3268  C   GLU A 213       6.753   3.033 -18.842  1.00 15.30           C
ATOM   3269  O   GLU A 213       5.915   2.140 -18.750  1.00 16.99           O
ATOM   3270  CB  GLU A 213       5.873   4.712 -17.184  1.00 14.51           C
ATOM   3271  CG  GLU A 213       6.854   4.258 -16.117  1.00 13.40           C
ATOM   3272  CD  GLU A 213       8.156   5.008 -16.211  1.00 13.48           C
ATOM   3273  OE1 GLU A 213       9.158   4.438 -16.669  1.00 14.65           O
ATOM   3274  OE2 GLU A 213       8.123   6.212 -15.895  1.00 15.66           O
ATOM   3275  H   GLU A 213       4.529   4.653 -19.435  1.00 22.05           H
ATOM   3276  HA  GLU A 213       7.171   5.049 -18.758  1.00 19.69           H
ATOM   3277 1HB  GLU A 213       5.688   5.656 -17.057  1.00 17.41           H
ATOM   3278 2HB  GLU A 213       5.039   4.231 -17.067  1.00 17.41           H
ATOM   3279 1HG  GLU A 213       6.464   4.401 -15.240  1.00 16.08           H
ATOM   3280 2HG  GLU A 213       7.022   3.308 -16.218  1.00 16.08           H
ATOM   3281  N   LYS A 214       8.020   2.769 -19.150  1.00 15.40           N
ATOM   3282  CA  LYS A 214       8.509   1.425 -19.419  1.00 15.82           C
ATOM   3283  C   LYS A 214       9.059   0.768 -18.167  1.00 15.03           C
ATOM   3284  O   LYS A 214       9.197  -0.450 -18.112  1.00 17.46           O
ATOM   3285  CB  LYS A 214       9.588   1.428 -20.503  1.00 19.89           C
ATOM   3286  CG  LYS A 214       9.132   1.787 -21.907  1.00 24.95           C
ATOM   3287  CD  LYS A 214      10.338   1.685 -22.846  1.00 33.56           C
ATOM   3288  CE  LYS A 214       9.975   2.016 -24.282  1.00 43.20           C
ATOM   3289  NZ  LYS A 214      10.805   1.251 -25.264  1.00 45.81           N
ATOM   3290  H   LYS A 214       8.577   3.424 -19.191  1.00 18.48           H
ATOM   3291  HA  LYS A 214       7.757   0.886 -19.740  1.00 18.98           H
ATOM   3292 1HB  LYS A 214      10.281   2.054 -20.240  1.00 23.87           H
ATOM   3293 2HB  LYS A 214       9.991   0.546 -20.532  1.00 23.87           H
ATOM   3294 1HG  LYS A 214       8.434   1.178 -22.195  1.00 29.94           H
ATOM   3295 2HG  LYS A 214       8.776   2.689 -21.920  1.00 29.94           H
ATOM   3296 1HD  LYS A 214      11.030   2.294 -22.544  1.00 40.27           H
ATOM   3297 2HD  LYS A 214      10.697   0.784 -22.808  1.00 40.27           H
ATOM   3298 1HE  LYS A 214       9.039   1.812 -24.430  1.00 51.84           H
ATOM   3299 2HE  LYS A 214      10.100   2.966 -24.432  1.00 51.84           H
ATOM   3300 1HZ  LYS A 214      10.554   1.461 -26.092  1.00 68.71           H
ATOM   3301 2HZ  LYS A 214      10.691   0.378 -25.133  1.00 68.71           H
ATOM   3302 3HZ  LYS A 214      11.663   1.458 -25.153  1.00 68.71           H
ATOM   3303  N   ARG A 215       9.391   1.559 -17.146  1.00 13.65           N
ATOM   3304  CA  ARG A 215       9.841   0.953 -15.893  1.00 13.09           C
ATOM   3305  C   ARG A 215       8.663   0.325 -15.155  1.00 11.80           C
ATOM   3306  O   ARG A 215       7.509   0.676 -15.391  1.00 12.46           O
ATOM   3307  CB  ARG A 215      10.518   2.009 -15.006  1.00 12.68           C
ATOM   3308  CG  ARG A 215      11.825   2.524 -15.603  1.00 12.61           C
ATOM   3309  CD  ARG A 215      12.340   3.750 -14.869  1.00 13.73           C
ATOM   3310  NE  ARG A 215      11.452   4.883 -15.083  1.00 13.41           N
ATOM   3311  CZ  ARG A 215      11.614   6.101 -14.563  1.00 12.49           C
ATOM   3312  NH1 ARG A 215      12.650   6.344 -13.768  1.00 15.59           N
ATOM   3313  NH2 ARG A 215      10.750   7.058 -14.841  1.00 15.59           N
ATOM   3314  H   ARG A 215       9.342   2.414 -17.224  1.00 16.38           H
ATOM   3315  HA  ARG A 215      10.493   0.250 -16.100  1.00 15.70           H
ATOM   3316 1HB  ARG A 215       9.911   2.755 -14.880  1.00 15.22           H
ATOM   3317 2HB  ARG A 215      10.698   1.623 -14.134  1.00 15.22           H
ATOM   3318 1HG  ARG A 215      12.494   1.823 -15.562  1.00 15.13           H
ATOM   3319 2HG  ARG A 215      11.684   2.747 -16.537  1.00 15.13           H
ATOM   3320 1HD  ARG A 215      12.400   3.558 -13.920  1.00 16.48           H
ATOM   3321 2HD  ARG A 215      13.229   3.970 -15.189  1.00 16.48           H
ATOM   3322  HE  ARG A 215      10.766   4.757 -15.585  1.00 16.09           H
ATOM   3323 1HH1 ARG A 215      12.759   7.128 -13.432  1.00 18.70           H
ATOM   3324 2HH1 ARG A 215      13.211   5.717 -13.589  1.00 18.70           H
ATOM   3325 1HH2 ARG A 215      10.857   7.843 -14.506  1.00 18.71           H
ATOM   3326 2HH2 ARG A 215      10.081   6.898 -15.356  1.00 18.71           H
ATOM   3327  N   ASP A 216       8.965  -0.611 -14.263  1.00 11.58           N
ATOM   3328  CA  ASP A 216       7.947  -1.221 -13.408  1.00 10.80           C
ATOM   3329  C   ASP A 216       7.484  -0.180 -12.389  1.00  9.78           C
ATOM   3330  O   ASP A 216       8.306   0.440 -11.718  1.00 10.37           O
ATOM   3331  CB  ASP A 216       8.516  -2.464 -12.740  1.00 11.52           C
ATOM   3332  CG  ASP A 216       7.490  -3.457 -12.234  1.00 12.07           C
ATOM   3333  OD1 ASP A 216       6.281  -3.179 -12.370  1.00 12.57           O
ATOM   3334  OD2 ASP A 216       7.907  -4.502 -11.703  1.00 14.83           O
ATOM   3335  H   ASP A 216       9.783  -0.865 -14.185  1.00 13.89           H
ATOM   3336  HA  ASP A 216       7.182  -1.482 -13.963  1.00 12.96           H
ATOM   3337 1HB  ASP A 216       9.093  -2.916 -13.375  1.00 13.82           H
ATOM   3338 2HB  ASP A 216       9.067  -2.185 -11.992  1.00 13.82           H
ATOM   3339  N   HIS A 217       6.175   0.058 -12.334  1.00  9.85           N
ATOM   3340  CA  HIS A 217       5.696   1.259 -11.635  1.00  8.98           C
ATOM   3341  C   HIS A 217       4.235   1.076 -11.243  1.00  9.03           C
ATOM   3342  O   HIS A 217       3.547   0.176 -11.724  1.00 10.05           O
ATOM   3343  CB  HIS A 217       5.869   2.479 -12.543  1.00 10.40           C
ATOM   3344  CG  HIS A 217       4.871   2.555 -13.652  1.00 10.16           C
ATOM   3345  CD2 HIS A 217       3.729   3.266 -13.792  1.00 11.51           C
ATOM   3346  ND1 HIS A 217       4.975   1.778 -14.786  1.00 11.06           N
ATOM   3347  CE1 HIS A 217       3.937   2.031 -15.574  1.00 13.77           C
ATOM   3348  NE2 HIS A 217       3.168   2.945 -15.001  1.00 12.55           N
ATOM   3349  H   HIS A 217       5.617  -0.484 -12.701  1.00 11.82           H
ATOM   3350  HA  HIS A 217       6.229   1.388 -10.823  1.00 10.78           H
ATOM   3351 1HB  HIS A 217       5.798   3.282 -12.003  1.00 12.48           H
ATOM   3352 2HB  HIS A 217       6.760   2.460 -12.925  1.00 12.48           H
ATOM   3353  HD1 HIS A 217       5.608   1.221 -14.955  1.00 13.27           H
ATOM   3354  HD2 HIS A 217       3.383   3.868 -13.174  1.00 13.81           H
ATOM   3355  HE1 HIS A 217       3.776   1.631 -16.398  1.00 16.53           H
ATOM   3356  N   MET A 218       3.742   1.997 -10.416  1.00  9.94           N
ATOM   3357  CA  MET A 218       2.362   2.028  -9.959  1.00  8.75           C
ATOM   3358  C   MET A 218       1.935   3.492  -9.828  1.00  9.07           C
ATOM   3359  O   MET A 218       2.624   4.250  -9.141  1.00  9.93           O
ATOM   3360  CB  MET A 218       2.196   1.324  -8.613  1.00  8.93           C
ATOM   3361  CG  MET A 218       0.817   1.458  -7.995  1.00  9.35           C
ATOM   3362  SD  MET A 218       0.542   0.442  -6.536  1.00 10.09           S
ATOM   3363  CE  MET A 218       1.613   1.265  -5.364  1.00 11.30           C
ATOM   3364  H   MET A 218       4.274   2.612 -10.135  1.00 11.93           H
ATOM   3365  HA  MET A 218       1.793   1.586 -10.624  1.00 10.50           H
ATOM   3366 1HB  MET A 218       2.391   0.381  -8.730  1.00 10.72           H
ATOM   3367 2HB  MET A 218       2.849   1.684  -7.993  1.00 10.72           H
ATOM   3368 1HG  MET A 218       0.675   2.387  -7.755  1.00 11.21           H
ATOM   3369 2HG  MET A 218       0.154   1.224  -8.664  1.00 11.21           H
ATOM   3370 1HE  MET A 218       1.565   0.816  -4.516  1.00 16.94           H
ATOM   3371 2HE  MET A 218       1.333   2.177  -5.259  1.00 16.94           H
ATOM   3372 3HE  MET A 218       2.517   1.243  -5.686  1.00 16.94           H
ATOM   3373  N   VAL A 219       0.820   3.829 -10.453  1.00  9.60           N
ATOM   3374  CA  VAL A 219       0.148   5.107 -10.208  1.00  9.27           C
ATOM   3375  C   VAL A 219      -1.016   4.849  -9.239  1.00  9.18           C
ATOM   3376  O   VAL A 219      -1.811   3.919  -9.411  1.00  9.97           O
ATOM   3377  CB  VAL A 219      -0.338   5.716 -11.529  1.00 10.75           C
ATOM   3378  CG1 VAL A 219      -1.110   7.004 -11.300  1.00 13.31           C
ATOM   3379  CG2 VAL A 219       0.813   5.928 -12.490  1.00 13.78           C
ATOM   3380  H   VAL A 219       0.479   3.281 -11.021  1.00 11.52           H
ATOM   3381  HA  VAL A 219       0.782   5.724  -9.787  1.00 11.13           H
ATOM   3382  HB  VAL A 219      -0.952   5.073 -11.941  1.00 12.90           H
ATOM   3383 1HG1 VAL A 219      -1.837   6.839 -10.695  1.00 19.96           H
ATOM   3384 2HG1 VAL A 219      -1.458   7.322 -12.137  1.00 19.96           H
ATOM   3385 3HG1 VAL A 219      -0.525   7.666 -10.925  1.00 19.96           H
ATOM   3386 1HG2 VAL A 219       0.482   6.313 -13.305  1.00 20.67           H
ATOM   3387 2HG2 VAL A 219       1.230   5.085 -12.681  1.00 20.67           H
ATOM   3388 3HG2 VAL A 219       1.455   6.522 -12.094  1.00 20.67           H
ATOM   3389  N   LEU A 220      -1.082   5.643  -8.186  1.00  8.82           N
ATOM   3390  CA  LEU A 220      -2.037   5.479  -7.093  1.00  9.38           C
ATOM   3391  C   LEU A 220      -2.817   6.771  -6.872  1.00  9.65           C
ATOM   3392  O   LEU A 220      -2.221   7.843  -6.744  1.00 10.72           O
ATOM   3393  CB  LEU A 220      -1.273   5.109  -5.822  1.00 10.36           C
ATOM   3394  CG  LEU A 220      -2.044   4.968  -4.526  1.00 11.75           C
ATOM   3395  CD1 LEU A 220      -3.096   3.862  -4.604  1.00 15.28           C
ATOM   3396  CD2 LEU A 220      -1.092   4.715  -3.366  1.00 18.19           C
ATOM   3397  H   LEU A 220      -0.526   6.298  -8.141  1.00 10.58           H
ATOM   3398  HA  LEU A 220      -2.663   4.758  -7.315  1.00 11.26           H
ATOM   3399 1HB  LEU A 220      -0.818   4.268  -5.987  1.00 12.43           H
ATOM   3400 2HB  LEU A 220      -0.587   5.781  -5.685  1.00 12.43           H
ATOM   3401  HG  LEU A 220      -2.508   5.814  -4.357  1.00 14.10           H
ATOM   3402 1HD1 LEU A 220      -3.563   3.805  -3.768  1.00 22.92           H
ATOM   3403 2HD1 LEU A 220      -2.666   3.024  -4.789  1.00 22.92           H
ATOM   3404 3HD1 LEU A 220      -3.720   4.062  -5.306  1.00 22.92           H
ATOM   3405 1HD2 LEU A 220      -1.595   4.633  -2.552  1.00 27.28           H
ATOM   3406 2HD2 LEU A 220      -0.477   5.448  -3.290  1.00 27.28           H
ATOM   3407 3HD2 LEU A 220      -0.604   3.903  -3.524  1.00 27.28           H
ATOM   3408  N   LEU A 221      -4.128   6.643  -6.817  1.00  9.97           N
ATOM   3409  CA  LEU A 221      -5.054   7.683  -6.384  1.00 10.11           C
ATOM   3410  C   LEU A 221      -5.769   7.123  -5.164  1.00 10.61           C
ATOM   3411  O   LEU A 221      -6.365   6.058  -5.275  1.00 11.38           O
ATOM   3412  CB  LEU A 221      -6.078   8.036  -7.466  1.00 12.22           C
ATOM   3413  CG  LEU A 221      -7.250   8.918  -7.023  1.00 12.94           C
ATOM   3414  CD1 LEU A 221      -6.742  10.280  -6.581  1.00 17.86           C
ATOM   3415  CD2 LEU A 221      -8.272   9.075  -8.150  1.00 17.39           C
ATOM   3416  H   LEU A 221      -4.464   5.888  -7.056  1.00 11.96           H
ATOM   3417  HA  LEU A 221      -4.552   8.486  -6.131  1.00 12.13           H
ATOM   3418 1HB  LEU A 221      -5.613   8.488  -8.188  1.00 14.67           H
ATOM   3419 2HB  LEU A 221      -6.437   7.210  -7.825  1.00 14.67           H
ATOM   3420  HG  LEU A 221      -7.691   8.488  -6.261  1.00 15.53           H
ATOM   3421 1HD1 LEU A 221      -6.090  10.168  -5.885  1.00 26.78           H
ATOM   3422 2HD1 LEU A 221      -7.476  10.803  -6.251  1.00 26.78           H
ATOM   3423 3HD1 LEU A 221      -6.339  10.728  -7.328  1.00 26.78           H
ATOM   3424 1HD2 LEU A 221      -8.597   8.210  -8.411  1.00 26.09           H
ATOM   3425 2HD2 LEU A 221      -7.855   9.501  -8.903  1.00 26.09           H
ATOM   3426 3HD2 LEU A 221      -9.005   9.614  -7.844  1.00 26.09           H
ATOM   3427  N   GLU A 222      -5.735   7.843  -4.060  1.00 10.35           N
ATOM   3428  CA  GLU A 222      -6.270   7.350  -2.797  1.00 10.78           C
ATOM   3429  C   GLU A 222      -7.029   8.470  -2.096  1.00 10.74           C
ATOM   3430  O   GLU A 222      -6.608   9.624  -2.125  1.00 12.87           O
ATOM   3431  CB  GLU A 222      -5.103   6.826  -1.970  1.00 14.06           C
ATOM   3432  CG  GLU A 222      -5.443   5.897  -0.822  1.00 19.93           C
ATOM   3433  CD  GLU A 222      -4.236   5.021  -0.513  1.00 24.63           C
ATOM   3434  OE1 GLU A 222      -3.317   5.619   0.062  1.00 33.91           O
ATOM   3435  OE2 GLU A 222      -4.227   3.820  -0.851  1.00 23.67           O
ATOM   3436  H   GLU A 222      -5.385   8.629  -4.086  1.00 12.42           H
ATOM   3437  HA  GLU A 222      -6.888   6.612  -2.979  1.00 12.93           H
ATOM   3438 1HB  GLU A 222      -4.496   6.359  -2.566  1.00 16.88           H
ATOM   3439 2HB  GLU A 222      -4.623   7.587  -1.609  1.00 16.88           H
ATOM   3440 1HG  GLU A 222      -5.683   6.416  -0.039  1.00 23.92           H
ATOM   3441 2HG  GLU A 222      -6.201   5.341  -1.063  1.00 23.92           H
ATOM   3442  N   PHE A 223      -8.130   8.071  -1.478  1.00 10.97           N
ATOM   3443  CA  PHE A 223      -8.915   8.917  -0.594  1.00 11.13           C
ATOM   3444  C   PHE A 223      -9.035   8.247   0.766  1.00 12.46           C
ATOM   3445  O   PHE A 223      -9.368   7.069   0.836  1.00 15.05           O
ATOM   3446  CB  PHE A 223     -10.317   9.176  -1.133  1.00 12.45           C
ATOM   3447  CG  PHE A 223     -10.296   9.991  -2.406  1.00 12.92           C
ATOM   3448  CD1 PHE A 223     -10.348   9.381  -3.639  1.00 13.85           C
ATOM   3449  CD2 PHE A 223     -10.204  11.371  -2.324  1.00 15.88           C
ATOM   3450  CE1 PHE A 223     -10.290  10.136  -4.798  1.00 16.74           C
ATOM   3451  CE2 PHE A 223     -10.129  12.120  -3.480  1.00 18.91           C
ATOM   3452  CZ  PHE A 223     -10.188  11.509  -4.716  1.00 19.50           C
ATOM   3453  H   PHE A 223      -8.396   7.264  -1.607  1.00 13.16           H
ATOM   3454  HA  PHE A 223      -8.454   9.775  -0.485  1.00 13.35           H
ATOM   3455 1HB  PHE A 223     -10.755   8.327  -1.305  1.00 14.94           H
ATOM   3456 2HB  PHE A 223     -10.835   9.647  -0.462  1.00 14.94           H
ATOM   3457  HD1 PHE A 223     -10.423   8.455  -3.694  1.00 16.62           H
ATOM   3458  HD2 PHE A 223     -10.193  11.790  -1.493  1.00 19.05           H
ATOM   3459  HE1 PHE A 223     -10.319   9.719  -5.628  1.00 20.08           H
ATOM   3460  HE2 PHE A 223     -10.037  13.044  -3.426  1.00 22.70           H
ATOM   3461  HZ  PHE A 223     -10.160  12.022  -5.492  1.00 23.40           H
ATOM   3462  N   VAL A 224      -8.790   9.026   1.802  1.00 12.56           N
ATOM   3463  CA  VAL A 224      -8.809   8.531   3.167  1.00 13.37           C
ATOM   3464  C   VAL A 224      -9.558   9.525   4.049  1.00 12.40           C
ATOM   3465  O   VAL A 224      -9.220  10.702   4.078  1.00 13.09           O
ATOM   3466  CB  VAL A 224      -7.403   8.321   3.744  1.00 14.64           C
ATOM   3467  CG1 VAL A 224      -7.506   7.601   5.079  1.00 17.40           C
ATOM   3468  CG2 VAL A 224      -6.487   7.622   2.763  1.00 19.56           C
ATOM   3469  H   VAL A 224      -8.612   9.856   1.664  1.00 15.07           H
ATOM   3470  HA  VAL A 224      -9.287   7.675   3.183  1.00 16.05           H
ATOM   3471  HB  VAL A 224      -7.023   9.207   3.918  1.00 17.57           H
ATOM   3472 1HG1 VAL A 224      -8.073   8.102   5.670  1.00 26.10           H
ATOM   3473 2HG1 VAL A 224      -6.632   7.519   5.467  1.00 26.10           H
ATOM   3474 3HG1 VAL A 224      -7.879   6.726   4.943  1.00 26.10           H
ATOM   3475 1HG2 VAL A 224      -6.458   8.120   1.942  1.00 29.35           H
ATOM   3476 2HG2 VAL A 224      -6.818   6.738   2.589  1.00 29.35           H
ATOM   3477 3HG2 VAL A 224      -5.603   7.566   3.134  1.00 29.35           H
ATOM   3478  N   THR A 225     -10.575   9.013   4.722  1.00 12.57           N
ATOM   3479  CA  THR A 225     -11.466   9.848   5.517  1.00 11.48           C
ATOM   3480  C   THR A 225     -11.676   9.232   6.890  1.00 11.08           C
ATOM   3481  O   THR A 225     -12.071   8.071   6.963  1.00 12.00           O
ATOM   3482  CB  THR A 225     -12.857   9.977   4.853  1.00 12.71           C
ATOM   3483  CG2 THR A 225     -13.670  11.059   5.539  1.00 15.41           C
ATOM   3484  OG1 THR A 225     -12.651  10.359   3.487  1.00 17.51           O
ATOM   3485  H   THR A 225     -10.714   8.165   4.690  1.00 15.08           H
ATOM   3486  HA  THR A 225     -11.071  10.739   5.619  1.00 13.77           H
ATOM   3487  HB  THR A 225     -13.332   9.121   4.896  1.00 15.25           H
ATOM   3488 1HG2 THR A 225     -14.530  11.127   5.119  1.00 23.12           H
ATOM   3489 2HG2 THR A 225     -13.210  11.899   5.467  1.00 23.12           H
ATOM   3490 3HG2 THR A 225     -13.783  10.835   6.466  1.00 23.12           H
ATOM   3491  N   ALA A 226     -11.448   9.997   7.940  1.00 10.89           N
ATOM   3492  CA  ALA A 226     -11.711   9.526   9.294  1.00 10.52           C
ATOM   3493  C   ALA A 226     -13.210   9.526   9.572  1.00 11.27           C
ATOM   3494  O   ALA A 226     -13.939  10.398   9.101  1.00 11.64           O
ATOM   3495  CB  ALA A 226     -10.954  10.356  10.306  1.00 12.20           C
ATOM   3496  H   ALA A 226     -11.137  10.790   7.824  1.00 13.06           H
ATOM   3497  HA  ALA A 226     -11.391   8.602   9.360  1.00 12.63           H
ATOM   3498 1HB  ALA A 226     -10.015  10.327  10.106  1.00 18.30           H
ATOM   3499 2HB  ALA A 226     -11.104  10.002  11.186  1.00 18.30           H
ATOM   3500 3HB  ALA A 226     -11.261  11.264  10.269  1.00 18.30           H
ATOM   3501  N   ALA A 227     -13.641   8.530  10.324  1.00 11.30           N
ATOM   3502  CA  ALA A 227     -15.040   8.335  10.663  1.00 12.27           C
ATOM   3503  C   ALA A 227     -15.135   7.558  11.974  1.00 13.72           C
ATOM   3504  O   ALA A 227     -14.149   7.121  12.552  1.00 13.56           O
ATOM   3505  CB  ALA A 227     -15.721   7.573   9.545  1.00 15.39           C
ATOM   3506  H   ALA A 227     -13.065   7.968  10.628  1.00 13.55           H
ATOM   3507  HA  ALA A 227     -15.472   9.208  10.771  1.00 14.73           H
ATOM   3508 1HB  ALA A 227     -15.657   8.075   8.729  1.00 23.09           H
ATOM   3509 2HB  ALA A 227     -16.646   7.438   9.766  1.00 23.09           H
ATOM   3510 3HB  ALA A 227     -15.293   6.721   9.430  1.00 23.09           H
ATOM   3511  N   GLY A 228     -16.373   7.369  12.431  1.00 18.26           N
ATOM   3512  CA  GLY A 228     -16.637   6.445  13.511  1.00 19.20           C
ATOM   3513  C   GLY A 228     -16.854   7.152  14.829  1.00 21.77           C
ATOM   3514  O   GLY A 228     -17.033   6.477  15.844  1.00 30.46           O
ATOM   3515  H   GLY A 228     -17.025   7.804  12.078  1.00 21.91           H
ATOM   3516 1HA  GLY A 228     -17.425   5.922  13.296  1.00 23.04           H
ATOM   3517 2HA  GLY A 228     -15.888   5.834  13.596  1.00 23.04           H
ATOM   3518  N   ILE A 229     -16.842   8.479  14.791  1.00 20.74           N
ATOM   3519  CA  ILE A 229     -17.245   9.251  15.967  1.00 22.45           C
ATOM   3520  C   ILE A 229     -18.327  10.261  15.620  1.00 24.98           C
ATOM   3521  O   ILE A 229     -18.204  10.994  14.489  1.00 28.97           O
ATOM   3522  CB  ILE A 229     -16.015   9.947  16.585  1.00 25.02           C
ATOM   3523  CG1 ILE A 229     -14.942   8.956  17.040  1.00 26.81           C
ATOM   3524  CG2 ILE A 229     -16.424  10.875  17.709  1.00 35.17           C
ATOM   3525  CD1 ILE A 229     -13.697   9.616  17.581  1.00 23.95           C
ATOM   3526  H   ILE A 229     -16.598   8.886  14.073  1.00 24.89           H
ATOM   3527  HA  ILE A 229     -17.610   8.629  16.631  1.00 26.94           H
ATOM   3528  HB  ILE A 229     -15.616  10.502  15.884  1.00 30.02           H
ATOM   3529 1HG1 ILE A 229     -15.316   8.383  17.727  1.00 32.17           H
ATOM   3530 2HG1 ILE A 229     -14.696   8.394  16.288  1.00 32.17           H
ATOM   3531 1HG2 ILE A 229     -17.069  11.507  17.383  1.00 52.76           H
ATOM   3532 2HG2 ILE A 229     -15.652  11.345  18.033  1.00 52.76           H
ATOM   3533 3HG2 ILE A 229     -16.809  10.363  18.423  1.00 52.76           H
ATOM   3534 1HD1 ILE A 229     -13.079   8.942  17.873  1.00 35.93           H
ATOM   3535 2HD1 ILE A 229     -13.930  10.180  18.322  1.00 35.93           H
ATOM   3536 3HD1 ILE A 229     -13.290  10.146  16.891  1.00 35.93           H
TER    3537      ILE A 229 
HETATM 3538  O1  MO6   300      13.867 -19.896  11.063  1.00 21.46           O
HETATM 3539  O2  MO6   300      13.843 -21.923   9.089  1.00 22.79           O
HETATM 3540  O3  MO6   300      11.809 -18.283   9.526  1.00 17.04           O
HETATM 3541  O4  MO6   300      14.671 -19.181   8.618  1.00 20.50           O
HETATM 3542  O5  MO6   300      11.400 -21.239   9.998  1.00 19.38           O
HETATM 3543  O6  MO6   300      12.293 -20.095   7.429  1.00 19.48           O
HETATM 3544 MG   MO6   300      13.002 -20.041   9.286  1.00 16.93          MG
HETATM 3545  O   HOH  1001       2.258  -2.901   2.276  1.00 10.22           O
HETATM 3546  O   HOH  1002      -1.137  -3.280   0.668  1.00 10.27           O
HETATM 3547  O   HOH  1003       1.613  -6.035  -9.568  1.00  9.56           O
HETATM 3548  O   HOH  1004      -4.287  12.674   9.469  1.00 10.51           O
HETATM 3549  O   HOH  1005      -5.375   9.383  14.823  1.00 12.38           O
HETATM 3550  O   HOH  1006       4.563  -1.799 -14.197  1.00 13.66           O
HETATM 3551  O   HOH  1007      -5.093  -5.842  -3.834  1.00 12.48           O
HETATM 3552  O   HOH  1008      -4.707   5.495 -10.320  1.00 14.81           O
HETATM 3553  O   HOH  1009      14.149 -11.425   3.738  1.00 16.74           O
HETATM 3554  O   HOH  1010      -8.498   4.930  21.729  1.00 14.36           O
HETATM 3555  O   HOH  1011       9.476 -10.344   8.081  1.00 13.08           O
HETATM 3556  O   HOH  1012     -10.637   0.966  -3.276  1.00 18.22           O
HETATM 3557  O   HOH  1013      -2.393  18.468   2.870  1.00 12.46           O
HETATM 3558  O   HOH  1014      -7.827  -6.418  -4.565  1.00 15.82           O
HETATM 3559  O   HOH  1015       8.263  15.574  -7.185  1.00 14.98           O
HETATM 3560  O   HOH  1016      -6.061  18.077  14.368  1.00 15.21           O
HETATM 3561  O   HOH  1017     -17.258  17.899  11.204  1.00 12.93           O
HETATM 3562  O   HOH  1018     -18.760  20.197  11.346  1.00 16.11           O
HETATM 3563  O   HOH  1019      -0.088  -9.175  11.258  1.00 14.46           O
HETATM 3564  O   HOH  1020       1.860  -4.545 -12.137  1.00 15.72           O
HETATM 3565  O   HOH  1021       4.844   2.341   6.298  1.00 12.15           O
HETATM 3566  O   HOH  1022      -8.084   1.195  -0.101  1.00 15.56           O
HETATM 3567  O   HOH  1023     -12.815  17.877   6.905  1.00 17.04           O
HETATM 3568  O   HOH  1024      -7.513 -19.471  -2.806  1.00 21.51           O
HETATM 3569  O   HOH  1025       4.145 -16.247  -2.173  1.00 13.59           O
HETATM 3570  O   HOH  1026       4.271  21.927   2.242  1.00 20.40           O
HETATM 3571  O   HOH  1027       6.698  14.055  17.001  1.00 15.91           O
HETATM 3572  O   HOH  1028      13.152  20.137   7.777  1.00 18.66           O
HETATM 3573  O   HOH  1029      -7.487  -0.269  -8.766  1.00 17.73           O
HETATM 3574  O   HOH  1030      -0.191  22.834   3.607  1.00 16.14           O
HETATM 3575  O   HOH  1031     -12.338   5.205  22.545  1.00 21.86           O
HETATM 3576  O   HOH  1032      -7.119  -4.686  -1.713  1.00 17.02           O
HETATM 3577  O   HOH  1033       1.501 -14.775   7.572  1.00 17.64           O
HETATM 3578  O   HOH  1034      11.676  -0.924 -13.301  1.00 20.01           O
HETATM 3579  O   HOH  1035     -12.742  13.423  -0.202  1.00 22.77           O
HETATM 3580  O   HOH  1036      11.289  10.013  -4.257  1.00 19.29           O
HETATM 3581  O   HOH  1037       7.938 -16.122   9.628  1.00 18.01           O
HETATM 3582  O   HOH  1038      -7.711  16.641   8.236  1.00 16.56           O
HETATM 3583  O   HOH  1039      14.106  -5.149  -8.385  1.00 17.63           O
HETATM 3584  O   HOH  1040       9.773   8.025  -8.485  1.00 20.32           O
HETATM 3585  O   HOH  1041      -5.065  13.970  23.251  1.00 18.31           O
HETATM 3586  O   HOH  1042      -2.281  19.005  15.367  1.00 23.65           O
HETATM 3587  O   HOH  1043     -10.103  -3.761   8.079  1.00 24.23           O
HETATM 3588  O   HOH  1044      -2.065  24.524  -1.865  1.00 21.67           O
HETATM 3589  O   HOH  1045     -10.961   1.475  16.582  1.00 20.78           O
HETATM 3590  O   HOH  1046      -0.238 -17.229  -0.984  1.00 19.66           O
HETATM 3591  O   HOH  1047     -13.504 -14.362  -3.402  1.00 21.65           O
HETATM 3592  O   HOH  1048      13.452  11.867   6.271  1.00 23.45           O
HETATM 3593  O   HOH  1049     -16.636  10.894   8.636  1.00 18.51           O
HETATM 3594  O   HOH  1050      12.326  14.618  13.382  1.00 24.61           O
HETATM 3595  O   HOH  1051      12.392  -7.582  10.584  1.00 20.41           O
HETATM 3596  O   HOH  1052     -12.358   7.955   2.091  1.00 20.70           O
HETATM 3597  O   HOH  1053      17.066  -3.499  -0.489  1.00 20.93           O
HETATM 3598  O   HOH  1054      10.837 -11.578  12.057  1.00 25.36           O
HETATM 3599  O   HOH  1055      -4.780  -7.556 -12.838  1.00 23.92           O
HETATM 3600  O   HOH  1056      14.335   3.835  -2.582  1.00 23.77           O
HETATM 3601  O   HOH  1057      -6.228  22.700   0.085  1.00 22.57           O
HETATM 3602  O   HOH  1058      -5.276  18.708  -4.802  1.00 32.82           O
HETATM 3603  O   HOH  1059       1.368  13.787  24.228  1.00 26.02           O
HETATM 3604  O   HOH  1060     -12.376  -3.267   6.004  1.00 21.03           O
HETATM 3605  O   HOH  1061      -4.011   2.134 -16.224  1.00 22.33           O
HETATM 3606  O   HOH  1062       8.718 -13.118  -7.549  1.00 25.74           O
HETATM 3607  O   HOH  1063       6.104   2.639  16.275  1.00 24.76           O
HETATM 3608  O   HOH  1064      -3.780 -18.974  -5.987  1.00 25.05           O
HETATM 3609  O   HOH  1065       0.641  10.140  -9.832  1.00 27.46           O
HETATM 3610  O   HOH  1066      14.629   4.555 -12.327  1.00 26.98           O
HETATM 3611  O   HOH  1067       2.255  10.075 -19.264  1.00 31.91           O
HETATM 3612  O   HOH  1068      -3.097 -13.667   8.042  1.00 29.60           O
HETATM 3613  O   HOH  1069       4.577  17.553  17.335  1.00 29.73           O
HETATM 3614  O   HOH  1070     -13.653  23.184  17.937  1.00 30.98           O
HETATM 3615  O   HOH  1071      11.773   9.650  -7.409  1.00 21.04           O
HETATM 3616  O   HOH  1072      13.374   2.477   9.262  1.00 34.90           O
HETATM 3617  O   HOH  1073      -7.266  14.403  21.730  1.00 31.21           O
HETATM 3618  O   HOH  1074       9.653  21.364   8.100  1.00 24.45           O
HETATM 3619  O   HOH  1075      -1.920  19.349  21.248  1.00 29.55           O
HETATM 3620  O   HOH  1076      12.970   3.173 -24.535  1.00 34.27           O
HETATM 3621  O   HOH  1077      16.517 -10.626  -6.753  1.00 43.37           O
HETATM 3622  O   HOH  1078       0.837  14.231  -8.202  1.00 38.41           O
HETATM 3623  O   HOH  1079       3.305  19.451  -4.936  1.00 29.96           O
HETATM 3624  O   HOH  1080       8.274  -3.945  12.309  1.00 26.70           O
HETATM 3625  O   HOH  1081      10.021 -20.341   0.188  1.00 32.11           O
HETATM 3626  O   HOH  1082       9.876   4.921 -19.851  1.00 25.90           O
HETATM 3627  O   HOH  1083     -13.331  19.088  17.433  1.00 28.28           O
HETATM 3628  O   HOH  1084     -14.786 -13.380 -12.173  1.00 32.29           O
HETATM 3629  O   HOH  1085       6.102  13.161  22.172  1.00 31.33           O
HETATM 3630  O   HOH  1086      17.564  -2.579  -3.155  1.00 21.15           O
HETATM 3631  O   HOH  1087     -12.976  -9.108  -3.168  1.00 28.41           O
HETATM 3632  O   HOH  1088       6.838  -6.931 -11.419  1.00 29.39           O
HETATM 3633  O   HOH  1089      -6.375  20.150   6.018  1.00 29.66           O
HETATM 3634  O   HOH  1090      -6.595 -15.612   2.163  1.00 21.04           O
HETATM 3635  O   HOH  1091      -5.341   4.593   5.397  1.00 24.21           O
HETATM 3636  O   HOH  1092       8.342 -22.347  -1.574  1.00 34.02           O
HETATM 3637  O   HOH  1093      12.872  -8.632  -9.210  1.00 36.00           O
HETATM 3638  O   HOH  1094      12.677   9.924  19.034  1.00 33.63           O
HETATM 3639  O   HOH  1095     -13.711   2.074  15.862  1.00 39.05           O
HETATM 3640  O   HOH  1096     -11.562 -20.010  -9.410  1.00 26.97           O
HETATM 3641  O   HOH  1097       4.657 -19.668   4.930  1.00 39.38           O
HETATM 3642  O   HOH  1098       3.021 -12.807  11.737  1.00 38.85           O
HETATM 3643  O   HOH  1099     -10.331  -2.211  -7.456  1.00 32.65           O
HETATM 3644  O   HOH  1100       9.360  21.405   0.031  1.00 27.52           O
HETATM 3645  O   HOH  1101       9.433  -2.196 -22.640  1.00 52.27           O
HETATM 3646  O   HOH  1102       4.428  -4.255  14.232  1.00 39.13           O
HETATM 3647  O   HOH  1103      -7.112 -21.289  -9.127  1.00 40.31           O
HETATM 3648  O   HOH  1104      -4.027  26.713  10.062  1.00 50.30           O
HETATM 3649  O   HOH  1105     -15.960  12.286   2.807  1.00 24.17           O
HETATM 3650  O   HOH  1106      -4.957  20.739  -6.436  1.00 45.55           O
HETATM 3651  O   HOH  1107      10.833  23.803   8.421  1.00 51.54           O
HETATM 3652  O   HOH  1108      -8.571 -12.228 -12.774  1.00 33.46           O
HETATM 3653  O   HOH  1109       6.981  -3.915 -15.752  1.00 46.88           O
HETATM 3654  O   HOH  1110       2.266   2.448  19.537  1.00 33.29           O
HETATM 3655  O   HOH  1111      12.296 -17.820  -2.207  1.00 31.16           O
HETATM 3656  O   HOH  1112      -9.619   6.368 -10.718  1.00 40.04           O
HETATM 3657  O   HOH  1113      -3.054   6.684 -14.455  1.00 31.17           O
HETATM 3658  O   HOH  1114      14.862  -6.901 -12.520  1.00 32.04           O
HETATM 3659  O   HOH  1115      20.116  -8.803   4.725  1.00 41.17           O
HETATM 3660  O   HOH  1116     -11.250   4.552  -6.305  1.00 37.83           O
HETATM 3661  O   HOH  1117     -16.699  -0.550  11.725  1.00 41.66           O
HETATM 3662  O   HOH  1118       2.429  11.784  -9.041  1.00 43.20           O
HETATM 3663  O   HOH  1119     -18.988   7.874  11.130  1.00 36.49           O
HETATM 3664  O   HOH  1120      -5.402  16.439  -7.835  1.00 34.31           O
HETATM 3665  O   HOH  1121     -14.120  -2.485  20.590  1.00 60.03           O
HETATM 3666  O   HOH  1122     -13.074  -5.328   1.727  1.00 48.44           O
HETATM 3667  O   HOH  1123     -14.843  12.961  20.599  1.00 39.78           O
HETATM 3668  O   HOH  1124      -4.950  26.168   0.971  1.00 40.70           O
HETATM 3669  O   HOH  1125       1.910 -18.781   7.164  1.00 29.04           O
HETATM 3670  O   HOH  1126      -0.701  -2.833 -18.773  1.00 69.20           O
HETATM 3671  O   HOH  1127     -11.147  22.158  11.145  1.00 42.84           O
HETATM 3672  O   HOH  1128     -15.256   7.291  22.432  1.00 48.14           O
HETATM 3673  O   HOH  1129       7.535  23.670  11.185  1.00 49.60           O
HETATM 3674  O   HOH  1130       2.231  -9.064 -12.745  1.00 45.33           O
HETATM 3675  O   HOH  1131      14.503  -8.542  -6.598  1.00 31.90           O
HETATM 3676  O   HOH  1132       4.875   4.989   6.856  1.00 10.16           O
HETATM 3677  O   HOH  1133      -0.855  -5.732   1.984  1.00 11.98           O
HETATM 3678  O   HOH  1134       2.523  -8.851  -9.998  1.00 14.51           O
HETATM 3679  O   HOH  1135      -4.815  -7.940  -5.551  1.00 13.53           O
HETATM 3680  O   HOH  1136       5.705   0.767   8.317  1.00 13.84           O
HETATM 3681  O   HOH  1137      -1.665   7.014   3.789  1.00 14.08           O
HETATM 3682  O   HOH  1138      -6.943  17.188  11.451  1.00 19.38           O
HETATM 3683  O   HOH  1139      -3.663  16.970  14.338  1.00 14.17           O
HETATM 3684  O   HOH  1140     -14.024 -21.090  -9.806  1.00 15.69           O
HETATM 3685  O   HOH  1141       1.006   6.757   8.195  1.00 20.38           O
HETATM 3686  O   HOH  1142     -17.872  21.239  13.742  1.00 18.46           O
HETATM 3687  O   HOH  1143       7.571   9.008  -9.470  1.00 17.96           O
HETATM 3688  O   HOH  1144      -6.358 -19.673  -5.159  1.00 21.25           O
HETATM 3689  O   HOH  1145       3.511  22.370   4.758  1.00 21.09           O
HETATM 3690  O   HOH  1146       0.889  23.587   1.228  1.00 22.79           O
HETATM 3691  O   HOH  1147       4.611  -5.356 -12.012  1.00 24.64           O
HETATM 3692  O   HOH  1148     -15.076   6.059  19.755  1.00 23.43           O
HETATM 3693  O   HOH  1149     -12.143  19.453   4.650  1.00 23.45           O
HETATM 3694  O   HOH  1150      -0.910  -7.077  -9.643  1.00 23.74           O
HETATM 3695  O   HOH  1151      -7.771  17.913  -5.878  1.00 27.21           O
HETATM 3696  O   HOH  1152      -3.911  -0.486 -14.927  1.00 28.12           O
HETATM 3697  O   HOH  1153      11.408  10.262   6.768  1.00 25.33           O
HETATM 3698  O   HOH  1154      -0.531  18.227  19.389  1.00 26.03           O
HETATM 3699  O   HOH  1155       4.118 -15.676   8.078  1.00 22.82           O
HETATM 3700  O   HOH  1156       8.222 -12.255  11.354  1.00 26.44           O
HETATM 3701  O   HOH  1157      -9.190 -16.183   3.077  1.00 25.83           O
HETATM 3702  O   HOH  1158      -5.154 -18.511  -1.901  1.00 40.46           O
HETATM 3703  O   HOH  1159      -3.578  14.851  -4.497  1.00 29.71           O
HETATM 3704  O   HOH  1160      -4.974 -10.232 -12.933  1.00 35.20           O
HETATM 3705  O   HOH  1161       0.639  -9.571  13.978  1.00 26.42           O
HETATM 3706  O   HOH  1162      -9.799   0.395  -6.982  1.00 36.78           O
HETATM 3707  O   HOH  1163       2.866   1.589 -18.999  1.00 29.76           O
HETATM 3708  O   HOH  1164      15.914  14.044   8.824  1.00 29.79           O
HETATM 3709  O   HOH  1165      -8.496  23.806  -0.895  1.00 28.94           O
HETATM 3710  O   HOH  1166       0.530  25.059   5.214  1.00 36.35           O
HETATM 3711  O   HOH  1167       4.773 -22.700  -3.658  1.00 31.91           O
HETATM 3712  O   HOH  1168      -6.818  -1.227 -11.222  1.00 24.13           O
HETATM 3713  O   HOH  1169     -14.326 -11.497  -2.822  1.00 34.91           O
HETATM 3714  O   HOH  1170     -17.870  11.546   5.331  1.00 44.43           O
HETATM 3715  O   HOH  1171      -4.809  -7.207  12.501  1.00 42.53           O
HETATM 3716  O   HOH  1172       4.834  14.705  -8.843  1.00 41.69           O
HETATM 3717  O   HOH  1173       3.172  19.300  19.519  1.00 33.57           O
HETATM 3718  O   HOH  1174       3.357  -7.713  15.817  1.00 50.81           O
HETATM 3719  O   HOH  1175      16.334   5.988  -1.811  1.00 29.09           O
HETATM 3720  O   HOH  1176      -0.325   1.189 -19.694  1.00 32.91           O
HETATM 3721  O   HOH  1177       9.113  10.754  21.319  1.00 34.28           O
HETATM 3722  O   HOH  1178       5.429  18.072  -5.986  1.00 49.25           O
HETATM 3723  O   HOH  1179       8.619 -19.939   9.999  1.00 33.32           O
HETATM 3724  O   HOH  1180     -13.207  14.223  22.518  1.00 38.97           O
HETATM 3725  O   HOH  1181      -7.098  -1.024  16.553  1.00 35.01           O
HETATM 3726  O   HOH  1182      16.001  11.366   5.675  1.00 30.27           O
HETATM 3727  O   HOH  1183      -3.995   9.006   4.235  1.00 33.23           O
HETATM 3728  O   HOH  1184      13.503  22.791   8.157  1.00 29.23           O
HETATM 3729  O   HOH  1185       3.299 -15.378  11.722  1.00 31.95           O
HETATM 3730  O   HOH  1186       2.279  22.031  20.347  1.00 46.55           O
HETATM 3731  O   HOH  1187      -1.668 -18.200   7.899  1.00 30.21           O
HETATM 3732  O   HOH  1188       4.256  23.279  -0.201  1.00 42.20           O
HETATM 3733  O   HOH  1189      -4.806  24.794  -1.326  1.00 33.40           O
HETATM 3734  O   HOH  1190      14.130  -9.427 -13.605  1.00 35.28           O
HETATM 3735  O   HOH  1191     -13.839  -2.596  -2.181  1.00 39.69           O
HETATM 3736  O   HOH  1192       5.459 -11.005  14.575  1.00 35.68           O
HETATM 3737  O   HOH  1193       0.046  10.116 -13.693  1.00 65.68           O
HETATM 3738  O   HOH  1194      14.218   2.820 -22.264  1.00 47.50           O
HETATM 3739  O   HOH  1195      -7.079   5.812 -11.397  1.00 36.63           O
HETATM 3740  O   HOH  1196       2.589  24.266  12.870  1.00 39.60           O
HETATM 3741  O   HOH  1197     -18.095  10.196  11.449  1.00 43.60           O
HETATM 3742  O   HOH  1198       8.251 -11.122 -12.951  1.00 78.95           O
HETATM 3743  O   HOH  1199      -1.853   9.883  -9.332  1.00 37.17           O
HETATM 3744  O   HOH  1200      -1.177 -20.180  -4.862  1.00 36.29           O
HETATM 3745  O   HOH  1201       6.282  27.080   2.295  1.00 72.95           O
HETATM 3746  O   HOH  1202      -7.726  19.133  20.160  1.00 42.91           O
HETATM 3747  O   HOH  1203     -10.076 -21.093 -11.151  1.00 43.63           O
HETATM 3748  O   HOH  1204     -15.666   2.734   4.855  1.00 33.26           O
HETATM 3749  O   HOH  1205      -5.110 -17.523   1.752  1.00 36.44           O
HETATM 3750  O   HOH  1206       4.241  26.416   3.034  1.00 62.32           O
HETATM 3751  O   HOH  1207      -4.566   9.363 -13.266  1.00 44.20           O
HETATM 3752  O   HOH  1208      14.468  12.560  13.062  1.00 44.05           O
HETATM 3753  O   HOH  1209       9.272 -17.786  -6.933  1.00 53.00           O
HETATM 3754  O   HOH  1210      -1.061 -19.615  -0.932  1.00 54.97           O
HETATM 3755  O   HOH  1211       5.841  15.753  18.670  1.00 36.44           O
HETATM 3756  O   HOH  1212     -16.469   7.746   5.847  1.00 42.12           O
HETATM 3757  O   HOH  1213     -18.764   1.222  10.442  1.00 49.27           O
HETATM 3758  O   HOH  1214       6.376  11.138 -23.511  1.00 67.00           O
HETATM 3759  O   HOH  1215      -8.160   5.128  24.512  1.00 48.75           O
HETATM 3760  O   HOH  1216      -7.479  24.302   3.719  1.00 38.38           O
HETATM 3761  O   HOH  1217       6.090 -17.981   9.605  1.00 32.76           O
HETATM 3762  O   HOH  1218      19.608  -2.922  -5.273  1.00 54.85           O
HETATM 3763  O   HOH  1219     -13.257  12.743   2.435  1.00 20.27           O
HETATM 3764  O   HOH  1220      13.246   4.113 -26.608  1.00 35.79           O
HETATM 3765  O   HOH  1221       6.064  22.818   6.021  1.00 33.41           O
HETATM 3766  O   HOH  1222      -3.703   5.588   3.003  1.00 36.63           O
HETATM 3767  O   HOH  1223       3.813 -11.265 -17.425  1.00 84.08           O
HETATM 3768  O   HOH  1224       9.387 -11.599  -9.782  1.00 36.63           O
HETATM 3769  O   HOH  1225       2.694 -17.953 -10.722  1.00 34.40           O
HETATM 3770  O   HOH  1226      -4.379 -18.767  -8.924  1.00 42.73           O
HETATM 3771  O   HOH  1227      12.039  24.663   4.032  1.00 29.04           O
HETATM 3772  O   HOH  1228       5.047  14.574  25.274  1.00 52.69           O
HETATM 3773  O   HOH  1229     -11.456  -2.609  -9.462  1.00 43.73           O
HETATM 3774  O   HOH  1230       9.483   7.291 -18.203  1.00 36.84           O
HETATM 3775  O   HOH  1231     -12.995  -8.479  -0.541  1.00 45.79           O
HETATM 3776  O   HOH  1232      -9.189 -16.089   8.015  1.00 36.88           O
HETATM 3777  O   HOH  1233      -7.368  14.335  -9.574  1.00 34.05           O
HETATM 3778  O   HOH  1234     -15.539   1.841  -2.215  1.00 46.98           O
HETATM 3779  O   HOH  1235     -20.656  13.372  16.057  1.00 47.76           O
HETATM 3780  O   HOH  1236      -0.545 -15.705   8.895  1.00 33.05           O
HETATM 3781  O   HOH  1237       1.393 -15.134 -12.390  1.00 46.86           O
HETATM 3782  O   HOH  1238     -15.470  17.661  22.560  1.00 53.19           O
HETATM 3783  O   HOH  1239      -0.278  21.740  -6.624  1.00 68.40           O
HETATM 3784  O   HOH  1240      -8.440  -6.892  12.241  1.00 49.29           O
HETATM 3785  O   HOH  1241      17.674   3.353   9.894  1.00 72.65           O
HETATM 3786  O   HOH  1242      -3.549 -20.690  -2.123  1.00 42.97           O
HETATM 3787  O   HOH  1243      -0.877 -10.580 -12.758  1.00 48.66           O
HETATM 3788  O   HOH  1244       2.468  21.889  -3.508  1.00 38.94           O
HETATM 3789  O   HOH  1246       6.896   9.791  22.994  1.00 37.72           O
HETATM 3790  O   HOH  1247      16.581  -6.591  -9.015  1.00 47.80           O
HETATM 3791  O   HOH  1248      12.670   3.279 -19.566  1.00 49.74           O
HETATM 3792  O   HOH  1249     -19.308   4.888  10.929  1.00 44.42           O
HETATM 3793  O   HOH  1250       6.373  21.209  16.939  1.00 41.07           O
HETATM 3794  O   HOH  1251      13.547   6.840  15.178  1.00 46.62           O
HETATM 3795  O   HOH  1252      -3.758  24.739  15.102  1.00 39.67           O
HETATM 3796  O   HOH  1253       7.388   9.285 -19.416  1.00 53.45           O
HETATM 3797  O   HOH  1254     -10.593 -13.802   8.119  1.00 46.09           O
HETATM 3798  O   HOH  1255      -4.443  23.616  -5.620  1.00 50.05           O
HETATM 3799  O   HOH  1256      18.811   0.814  -4.151  1.00 39.84           O
HETATM 3800  O   HOH  1257       7.156  11.272 -16.049  1.00 39.21           O
HETATM 3801  O   HOH  1258      -7.403  11.460 -12.138  1.00 55.27           O
HETATM 3802  O   HOH  1259      -5.631   3.196 -22.950  1.00 78.03           O
HETATM 3803  O   HOH  1260     -12.574  -6.787  -9.120  1.00 43.10           O
HETATM 3804  O   HOH  1261     -17.178   9.969   3.804  1.00 44.09           O
HETATM 3805  O   HOH  1262     -10.617   8.528 -10.843  1.00 45.99           O
HETATM 3806  O   HOH  1263      -4.343  14.360 -13.474  1.00 46.31           O
HETATM 3807  O   HOH  1264      19.796  -0.083  -1.622  1.00 53.55           O
HETATM 3808  O   HOH  1265     -15.732  -6.379  20.835  1.00 74.36           O
HETATM 3809  O   HOH  1266       9.067 -21.056   5.135  1.00 41.45           O
HETATM 3810  O   HOH  1267       9.484 -15.255  -7.194  1.00 47.58           O
HETATM 3811  O   HOH  1268      -0.022  -5.160 -14.003  1.00 36.43           O
HETATM 3812  O   HOH  1269      19.772 -11.283  -2.206  1.00 30.82           O
HETATM 3813  O   HOH  1270      11.895 -16.977  -4.889  1.00 39.47           O
HETATM 3814  O   HOH  1271      18.126  -9.391  -5.040  1.00 32.69           O
HETATM 3815  O   HOH  1272      14.771   3.644  -4.994  1.00 33.73           O
HETATM 3816  O   HOH  1273       6.785  15.356  -5.015  1.00 30.67           O
HETATM 3817  O   HOH  1274      15.901  -3.717   3.855  1.00 49.17           O
HETATM 3818  O   HOH  1275       4.580  11.850  -9.801  1.00 35.83           O
HETATM 3819  O   HOH  1276      -0.980  11.509 -10.710  1.00 41.96           O
HETATM 3820  O   HOH  1277      15.000   4.286   2.585  1.00 38.71           O
HETATM 3821  O   HOH  1278      18.601  -7.530   3.279  1.00 45.50           O
HETATM 3822  O   HOH  1279      15.790   8.604  -6.839  1.00 24.38           O
HETATM 3823  O   HOH  1280       0.406 -10.324  -8.953  1.00 12.01           O
HETATM 3824  O   HOH  1281       5.230  23.459  13.238  1.00 55.17           O
HETATM 3825  O   HOH  1282      -2.817  -9.016  11.785  1.00 28.74           O
HETATM 3826  O   HOH  1283      -5.354  -9.091  11.317  1.00 37.38           O
HETATM 3827  O   HOH  1284      14.045   9.400   8.696  1.00 37.30           O
HETATM 3828  O   HOH  1285      12.702 -23.869  -7.232  1.00 44.92           O
HETATM 3829  O   HOH  1286     -10.452  -5.597   9.523  1.00 31.58           O
HETATM 3830  O   HOH  1287     -10.102  -3.905  15.317  1.00 51.71           O
HETATM 3831  O   HOH  1288      -3.601  20.642  19.693  1.00 47.61           O
HETATM 3832  O   HOH  1289      -9.638   5.950  -5.450  1.00 32.28           O
HETATM 3833  O   HOH  1290      17.378  -7.862   5.192  1.00 46.53           O
HETATM 3834  O   HOH  1291      -5.207  20.236   2.247  1.00 17.83           O
HETATM 3835  O   HOH  1292      -6.741   6.131 -13.765  1.00 53.66           O
HETATM 3836  O   HOH  1293      14.193  -7.698 -17.748  1.00 37.44           O
HETATM 3837  O   HOH  1294      -3.152 -15.770   9.268  1.00 32.46           O
HETATM 3838  O   HOH  1295      -7.016 -14.180   9.543  1.00 47.01           O
HETATM 3839  O   HOH  1296      -4.736 -19.938   7.523  1.00 56.33           O
HETATM 3840  O   HOH  1297      14.064  24.202   6.177  1.00 39.51           O
HETATM 3841  O   HOH  1298      14.801 -19.149   6.092  1.00 20.78           O
HETATM 3842  O   HOH  1299      11.977 -20.359  -1.173  1.00 42.95           O
HETATM 3843  O   HOH  1300      -1.582 -20.817 -10.201  1.00 47.54           O
HETATM 3844  O   HOH  1301      -6.660   1.738  23.613  1.00 46.29           O
HETATM 3845  O   HOH  1302     -12.257  -3.908  14.519  1.00 60.08           O
HETATM 3846  O   HOH  1303     -10.888 -13.905   4.101  1.00 56.25           O
HETATM 3847  O   HOH  1304       8.918  -2.250 -20.300  1.00 42.76           O
HETATM 3848  O   HOH  1305      12.000   0.879  16.438  1.00 51.57           O
HETATM 3849  O   HOH  1306      14.094   4.103   7.810  1.00 52.37           O
HETATM 3850  O   HOH  1307     -12.198 -12.381   6.252  1.00 53.87           O
HETATM 3851  O   HOH  1308      -8.476   7.332  25.071  1.00 47.58           O
HETATM 3852  O   HOH  1309       1.478 -21.182   6.766  1.00 41.62           O
HETATM 3853  O   HOH  1310       6.726   7.061  22.612  1.00 42.13           O
HETATM 3854  O   HOH  1311       9.286   7.098  18.629  1.00 29.07           O
HETATM 3855  O   HOH  1312      11.015  17.257  20.074  1.00 42.10           O
HETATM 3856  O   HOH  1313      -8.920  11.345  23.176  1.00 47.60           O
HETATM 3857  O   HOH  1314      -2.129   3.157 -19.177  1.00 42.45           O
HETATM 3858  O   HOH  1315     -16.607 -15.396 -11.970  1.00 43.78           O
HETATM 3859  O   HOH  1316      14.341   9.476  -5.317  1.00 23.52           O
HETATM 3860  O   HOH  1317      17.555   8.639  -5.368  1.00 31.23           O
HETATM 3861  O   HOH  1318      13.895   8.296  -8.078  1.00 32.89           O
HETATM 3862  O   HOH  1319      17.003   7.618  -8.513  1.00 58.79           O
HETATM 3863  O   HOH  1320      15.434   6.727  -5.568  1.00 33.99           O
HETATM 3864  O   HOH  1321      -8.147  18.285   6.693  1.00 32.73           O
HETATM 3865  O   HOH  1322     -10.566  12.820  -8.127  1.00 32.73           O
HETATM 3866  O   HOH  1323      11.370  22.316   1.013  1.00 34.82           O
HETATM 3867  O   HOH  1324       1.158  19.477  16.802  1.00 33.79           O
HETATM 3868  O   HOH  1325      11.816  19.881   0.860  1.00 28.79           O
HETATM 3869  O   HOH  1326     -18.002  13.440   8.978  1.00 28.21           O
HETATM 3870  O   HOH  1327      -5.219  20.518   8.206  1.00 27.63           O
HETATM 3871  O   HOH  1328      11.078  17.249  10.429  1.00 30.13           O
HETATM 3872  O   HOH  1329     -15.625   4.193  16.073  1.00 40.81           O
HETATM 3873  O   HOH  1330      -5.117  10.647   2.203  1.00 36.64           O
HETATM 3874  O   HOH  1331      11.056  19.735   9.624  1.00 32.64           O
HETATM 3875  O   HOH  1332       5.350 -12.286  12.267  1.00 43.21           O
HETATM 3876  O   HOH  1333      -3.616   3.601  26.493  1.00 60.77           O
HETATM 3877  O   HOH  1334      -2.905 -11.575 -12.485  1.00 55.68           O
HETATM 3878  O   HOH  1335      -1.971  20.276  -7.446  1.00 44.40           O
HETATM 3879  O   HOH  1336       9.470   2.580  17.470  1.00 45.01           O
HETATM 3880  O   HOH  1337      -6.792  19.172   9.674  1.00 38.96           O
HETATM 3881  O   HOH  1338      17.979   1.907  -7.287  1.00 54.19           O
HETATM 3882  O   HOH  1339      -6.459 -11.466 -14.468  1.00 48.94           O
HETATM 3883  O   HOH  1340       8.339  25.342  -0.620  1.00 62.46           O
HETATM 3884  O   HOH  1341      12.814  15.457  16.348  1.00 41.16           O
HETATM 3885  O   HOH  1342     -15.159  -0.169   3.375  1.00 56.67           O
HETATM 3886  O   HOH  1343      -1.841   1.806   7.887  1.00 44.89           O
HETATM 3887  O   HOH  1344       3.619 -21.648   5.472  1.00 80.48           O
HETATM 3888  O   HOH  1345      14.525   1.191 -12.916  1.00 62.87           O
HETATM 3889  O   HOH  1346     -15.704   7.787   2.980  1.00 83.41           O
HETATM 3890  O   HOH  1347      -5.165  10.992 -12.052  1.00126.84           O
HETATM 3891  O   HOH  1348     -20.989  11.167  15.474  1.00 70.19           O
HETATM 3892  O   HOH  1349      18.276  -5.156  -6.440  1.00 44.89           O
HETATM 3893  O   HOH  1350     -17.273   5.409   6.592  1.00 70.61           O
HETATM 3894  O   HOH  1351       5.626 -23.769  -1.357  1.00 48.71           O
HETATM 3895  O   HOH  1352      -2.933  -3.096 -15.740  1.00 53.75           O
HETATM 3896  O   HOH  1353      12.789  13.337  20.218  1.00 54.36           O
HETATM 3897  O   HOH  1354      -5.950  -0.339 -13.695  1.00 45.38           O
HETATM 3898  O   HOH  1355      -0.864  23.919  -4.861  1.00157.91           O
HETATM 3899  O   HOH  1356      -7.643   2.660 -11.717  1.00 42.00           O
HETATM 3900  O   HOH  1357      -0.621   8.588 -15.260  1.00 55.48           O
HETATM 3901  O   HOH  1358       5.506 -15.233 -12.250  1.00 61.02           O
HETATM 3902  O   HOH  1359     -15.995   3.156   0.600  1.00 49.10           O
HETATM 3903  O   HOH  1360      17.029   3.556  -1.725  1.00 46.04           O
HETATM 3904  O   HOH  1361      -8.166  -7.997 -13.296  1.00 62.14           O
HETATM 3905  O   HOH  1362       5.599   9.648 -18.021  1.00 40.26           O
HETATM 3906  O   HOH  1363      11.680  -7.043  13.360  1.00 55.57           O
HETATM 3907  O   HOH  1364       6.302  27.738   5.266  1.00 65.40           O
HETATM 3908  O   HOH  1365     -17.599   0.393   6.663  1.00 46.09           O
HETATM 3909  O   HOH  1366       2.310  -1.069  23.757  1.00 76.04           O
HETATM 3910  O   HOH  1367      -4.867  24.649  10.620  1.00 39.79           O
HETATM 3911  O   HOH  1368      10.066  24.644   5.079  1.00 87.86           O
HETATM 3912  O   HOH  1369     -24.681  16.541  15.620  1.00 54.96           O
HETATM 3913  O   HOH  1370       4.563  -6.129  17.285  1.00 88.06           O
HETATM 3914  O   HOH  1371      -2.070  -4.224  21.384  1.00 54.53           O
HETATM 3915  O   HOH  1372      -3.396  17.388  -4.781  1.00 34.86           O
HETATM 3916  O   HOH  1373      -6.605  22.742   9.495  1.00 47.88           O
HETATM 3917  O   HOH  1374       8.822 -20.837   2.088  1.00112.61           O
HETATM 3918  O   HOH  1375       0.323 -18.414   9.451  1.00 87.71           O
HETATM 3919  O   HOH  1376       9.999  -2.861 -26.532  1.00 88.55           O
HETATM 3920  O   HOH  1377     -13.470 -16.746 -12.277  1.00 51.07           O
HETATM 3921  O   HOH  1378       1.507  -2.553 -17.749  1.00 58.01           O
HETATM 3922  O   HOH  1379      -3.495  -4.126  19.774  1.00157.91           O
HETATM 3923  O   HOH  1380       8.566 -13.560 -11.053  1.00 49.58           O
HETATM 3924  O   HOH  1381      -6.616  19.450  12.117  1.00 43.43           O
HETATM 3925  O   HOH  1382      21.400  -4.322  -1.103  1.00 64.60           O
HETATM 3926  O   HOH  1411      15.991   3.618   4.546  1.00 44.17           O
HETATM 3927  O   HOH  1412      13.053 -20.386   5.290  1.00 45.23           O
HETATM 3928  O   HOH  1413      -7.499  21.642  11.515  1.00 47.03           O
HETATM 3929  O   HOH  1414      -6.618  20.878  16.659  1.00 45.04           O
HETATM 3930  O   HOH  1415      -2.094  26.800   7.680  1.00 50.00           O
HETATM 3931  O   HOH  1416       3.737  20.684  15.742  1.00 50.00           O
HETATM 3932  O   HOH  1417       4.392  -6.474  -9.352  1.00 50.00           O
HETATM 3933  O   HOH  1418     -15.279  10.547  20.913  1.00 50.00           O
HETATM 3934  O   HOH  1419     -15.144  20.788  16.455  1.00 50.00           O
HETATM 3935  O   HOH  1420      -0.653  -7.594 -12.446  1.00 50.00           O
HETATM 3936  O   HOH  1421       5.553  -1.180 -17.517  1.00 50.00           O
HETATM 3937  O   HOH  1422      -7.139  26.870   4.591  1.00 50.00           O
HETATM 3938  O   HOH  1423      -8.841  -4.975 -11.963  1.00 50.00           O
HETATM 3939  O   HOH  1424      -3.370  11.778 -15.344  1.00 50.00           O
HETATM 3940  O   HOH  1425     -11.390   6.460  24.505  1.00 50.00           O
HETATM 3941  O   HOH  1426       7.448  22.308   8.811  1.00 50.00           O
HETATM 3942  O   HOH  1427       0.189   8.786  27.155  1.00 50.00           O
HETATM 3943  O   HOH  1428     -21.087  18.697  13.670  1.00 50.00           O
HETATM 3944  O   HOH  1429       7.473  22.953  -1.327  1.00 50.00           O
HETATM 3945  O   HOH  1430      14.365  10.122  13.241  1.00 50.00           O
HETATM 3946  O   HOH  1431      11.247 -10.570  14.569  1.00 50.00           O
HETATM 3947  O   HOH  1432     -14.177   0.708  19.198  1.00 50.00           O
HETATM 3948  O   HOH  1433     -17.967   2.590  14.467  1.00 50.00           O
HETATM 3949  O   HOH  1434      -2.684  15.643  -7.528  1.00 50.00           O
HETATM 3950  O   HOH  1435       8.661  22.439  15.172  1.00 50.00           O
HETATM 3951  O   HOH  1436       6.215 -19.120  -8.524  1.00 50.00           O
HETATM 3952  O   HOH  1437       3.154  25.003   5.378  1.00 50.00           O
HETATM 3953  O   HOH  1438      11.823 -10.928  -9.358  1.00 50.00           O
HETATM 3954  O   HOH  1439      -2.468  26.464   2.917  1.00 50.00           O
HETATM 3955  O   HOH  1440       5.888   0.501  26.282  1.00 50.00           O
HETATM 3956  O   HOH  1441       2.589  26.154  11.104  1.00 50.00           O
HETATM 3957  O   HOH  1442      -7.168  20.905  -7.958  1.00 50.00           O
HETATM 3958  O   HOH  1443       5.783  25.781   7.113  1.00 50.00           O
HETATM 3959  O   HOH  1444     -13.198  -6.751  -5.084  1.00 50.00           O
HETATM 3960  O   HOH  1445       4.453  11.243 -19.586  1.00 50.00           O
HETATM 3961  O   HOH  1446      -0.729 -17.794 -12.006  1.00 50.00           O
HETATM 3962  O   HOH  1447     -11.278  -0.558  18.104  1.00 50.00           O
HETATM 3963  O   HOH  1448      15.702  11.601   9.565  1.00 50.00           O
HETATM 3964  O   HOH  1449       2.742  -0.561 -17.760  1.00 50.00           O
HETATM 3965  O   HOH  1450      12.856   5.015  16.958  1.00 50.00           O
HETATM 3966  O   HOH  1451      -3.007  -0.736 -18.055  1.00 50.00           O
HETATM 3967  O   HOH  1452     -11.254  -4.441  -7.133  1.00 50.00           O
HETATM 3968  O   HOH  1453     -15.024  13.727  17.918  1.00 50.00           O
HETATM 3969  O   HOH  1454       8.094   4.421  22.190  1.00 50.00           O
HETATM 3970  O   HOH  1455      19.295   3.139  -2.704  1.00 50.00           O
HETATM 3971  O   HOH  1456      -5.341  15.669 -11.214  1.00 50.00           O
HETATM 3972  O   HOH  1457     -10.036  19.399  10.388  1.00 50.00           O
HETATM 3973  O   HOH  1458       5.070  -3.170  21.297  1.00 50.00           O
HETATM 3974  O   HOH  1459      11.431  21.270  11.884  1.00 50.00           O
HETATM 3975  O   HOH  1460       8.714  27.371   3.274  1.00 50.00           O
HETATM 3976  O   HOH  1461       1.352   2.579 -23.705  1.00 50.00           O
HETATM 3977  O   HOH  1462      -6.325  22.472  -2.424  1.00 50.00           O
HETATM 3978  O   HOH  1463      -5.794   7.788 -11.143  1.00 50.00           O
HETATM 3979  O   HOH  1464      20.539  -7.400  -5.770  1.00 50.00           O
HETATM 3980  O   HOH  1465     -26.652  15.766  13.912  1.00 50.00           O
HETATM 3981  O   HOH  1466       6.135  13.647 -17.716  1.00 50.00           O
HETATM 3982  O   HOH  1467     -17.120  -8.746  20.769  1.00 50.00           O
HETATM 3983  O   HOH  1468       7.647 -17.895 -10.567  1.00 50.00           O
HETATM 3984  O   HOH  1469       0.484 -10.421 -18.823  1.00 50.00           O
HETATM 3985  O   HOH  1470      13.968  -0.482 -14.788  1.00 50.00           O
HETATM 3986  O   HOH  1471      16.190   6.472  12.845  1.00 50.00           O
HETATM 3987  O   HOH  1472     -22.765  14.729  17.286  1.00 50.00           O
HETATM 3988  O   HOH  1473       8.599  -7.646  15.117  1.00 50.00           O
HETATM 3989  O   HOH  1474      15.598   6.282 -10.625  1.00 50.00           O
HETATM 3990  O   HOH  1475       5.239  21.058  19.846  1.00 50.00           O
HETATM 3991  O   HOH  1476       2.028 -23.607   4.904  1.00 50.00           O
HETATM 3992  O   HOH  1477     -16.432  -0.649  -1.554  1.00 50.00           O
HETATM 3993  O   HOH  1478     -14.444  -0.604  16.583  1.00 50.00           O
HETATM 3994  O   HOH  1479       7.773  -2.497  23.722  1.00 50.00           O
HETATM 3995  O   HOH  1480     -19.487   3.889  13.074  1.00 50.00           O
HETATM 3996  O   HOH  1481      17.989   0.495   3.567  1.00 50.00           O
HETATM 3997  O   HOH  1482     -15.974   3.225  18.920  1.00 50.00           O
HETATM 3998  O   HOH  1483       6.506 -24.363  -5.415  1.00 50.00           O
HETATM 3999  O   HOH  1484      -7.748   8.032 -12.563  1.00 50.00           O
CONECT  917  950
CONECT  935  938  949  950  958
CONECT  936  939  951  952
CONECT  937  954  955  959  960
CONECT  938  935  940  942  961
CONECT  939  936  941  962
CONECT  940  938  963  964  965
CONECT  941  939  943  944
CONECT  942  938  971
CONECT  943  941  945  966
CONECT  944  941  946  967
CONECT  945  943  947  968
CONECT  946  944  947  969
CONECT  947  945  946  948
CONECT  948  947  970
CONECT  949  935  952  955
CONECT  950  917  935  957
CONECT  951  936  953  955
CONECT  952  936  949
CONECT  953  951
CONECT  954  937  956  972
CONECT  955  937  949  951
CONECT  956  954
CONECT  957  950
CONECT  958  935
CONECT  959  937
CONECT  960  937
CONECT  961  938
CONECT  962  939
CONECT  963  940
CONECT  964  940
CONECT  965  940
CONECT  966  943
CONECT  967  944
CONECT  968  945
CONECT  969  946
CONECT  970  948
CONECT  971  942
CONECT  972  954
END
