# Supplementary material for: Identification of new, well-populated amino-acid sidechain rotamers involving hydroxyl-hydrogen atoms and sulfhydryl-hydrogen atoms
Source: BMC Struct Biol. 2008 Oct 7;8:41. doi: 10.1186/1472-6807-8-41 (PMC2569941; doi:10.1186/1472-6807-8-41)
Supplement: Additional file 1 — Manually-fitted hydrogen atoms in high resolution structures. In these high-resolution X-ray structures, the hydroxyl hydrogen atoms were removed if there is no corresponding electron density but if there is sufficient electron density due to hydrogen-bonding, the hydrogen atom position were fitted manually. [file 1472-6807-8-41-S1.zip › pdb/2axw.pdb]

ATOM      1  N   ALA A   1      -5.560  36.042  -5.300  1.00 17.84           N
ATOM      2  CA  ALA A   1      -5.035  36.286  -3.903  1.00 12.83           C
ATOM      3  C   ALA A   1      -5.389  37.684  -3.469  1.00 12.00           C
ATOM      4  O   ALA A   1      -5.147  38.628  -4.223  1.00 12.85           O
ATOM      5  CB  ALA A   1      -3.525  36.111  -3.899  1.00 17.21           C
ATOM      6 1H   ALA A   1      -6.173  35.316  -5.296  0.00 18.08           H
ATOM      7 2H   ALA A   1      -5.999  36.840  -5.620  0.00 18.08           H
ATOM      8 3H   ALA A   1      -4.820  35.843  -5.888  0.00 18.08           H
ATOM      9  HA  ALA A   1      -5.427  35.638  -3.285  1.00 14.32           H
ATOM     10 1HB  ALA A   1      -3.304  35.293  -4.349  1.00 14.93           H
ATOM     11 2HB  ALA A   1      -3.215  36.085  -2.991  1.00 14.93           H
ATOM     12 3HB  ALA A   1      -3.122  36.851  -4.360  1.00 14.93           H
ATOM     13  N   GLU A   2      -5.956  37.833  -2.272  1.00 10.77           N
ATOM     14  CA  GLU A   2      -6.455  39.124  -1.803  1.00 11.51           C
ATOM     15  C   GLU A   2      -6.332  39.206  -0.299  1.00 10.07           C
ATOM     16  O   GLU A   2      -6.591  38.226   0.410  1.00 11.37           O
ATOM     17  CB  GLU A   2      -7.928  39.226  -2.219  1.00 16.14           C
ATOM     18  CG  GLU A   2      -8.841  40.263  -1.639  1.00 18.74           C
ATOM     19  CD  GLU A   2     -10.261  40.044  -2.150  1.00 22.55           C
ATOM     20  OE1 GLU A   2     -10.460  40.263  -3.351  1.00 23.74           O
ATOM     21  OE2 GLU A   2     -11.146  39.609  -1.385  1.00 25.77           O
ATOM     22  H   GLU A   2      -6.053  37.196  -1.709  1.00 11.19           H
ATOM     23  HA  GLU A   2      -5.953  39.859  -2.212  1.00 11.93           H
ATOM     24 1HB  GLU A   2      -7.941  39.362  -3.180  1.00 14.53           H
ATOM     25 2HB  GLU A   2      -8.337  38.367  -2.026  1.00 14.53           H
ATOM     26 1HG  GLU A   2      -8.855  40.192  -0.672  1.00 19.23           H
ATOM     27 2HG  GLU A   2      -8.547  41.146  -1.911  1.00 19.23           H
ATOM     28  N   LEU A   3      -5.956  40.380   0.174  1.00  9.91           N
ATOM     29  CA  LEU A   3      -5.844  40.675   1.602  1.00  9.72           C
ATOM     30  C   LEU A   3      -6.997  41.544   2.092  1.00 10.12           C
ATOM     31  O   LEU A   3      -7.494  42.391   1.346  1.00 11.71           O
ATOM     32  CB  LEU A   3      -4.569  41.461   1.870  1.00 10.30           C
ATOM     33  CG  LEU A   3      -3.288  40.686   1.640  1.00 10.05           C
ATOM     34  CD1 LEU A   3      -2.115  41.606   1.421  1.00 12.23           C
ATOM     35  CD2 LEU A   3      -3.017  39.748   2.816  1.00 11.47           C
ATOM     36  H   LEU A   3      -5.763  41.050  -0.318  1.00  9.91           H
ATOM     37  HA  LEU A   3      -5.819  39.848   2.123  1.00  9.93           H
ATOM     38 1HB  LEU A   3      -4.558  42.236   1.286  1.00 10.00           H
ATOM     39 2HB  LEU A   3      -4.573  41.755   2.794  1.00 10.00           H
ATOM     40  HG  LEU A   3      -3.386  40.141   0.844  1.00 10.82           H
ATOM     41 1HD1 LEU A   3      -2.308  42.192   0.686  1.00 11.68           H
ATOM     42 2HD1 LEU A   3      -1.342  41.077   1.221  1.00 11.68           H
ATOM     43 3HD1 LEU A   3      -1.966  42.118   2.220  1.00 11.68           H
ATOM     44 1HD2 LEU A   3      -2.945  40.267   3.620  1.00 11.03           H
ATOM     45 2HD2 LEU A   3      -2.196  39.278   2.655  1.00 11.03           H
ATOM     46 3HD2 LEU A   3      -3.741  39.123   2.892  1.00 11.03           H
ATOM     47  N   HIS A   4      -7.335  41.403   3.361  1.00 10.84           N
ATOM     48  CA  HIS A   4      -8.184  42.318   4.104  1.00 11.83           C
ATOM     49  C   HIS A   4      -7.555  42.576   5.450  1.00 11.69           C
ATOM     50  O   HIS A   4      -6.932  41.677   6.038  1.00 12.63           O
ATOM     51  CB  HIS A   4      -9.575  41.753   4.312  1.00 14.04           C
ATOM     52  CG  HIS A   4     -10.300  41.497   3.041  1.00 17.41           C
ATOM     53  CD2 HIS A   4     -10.287  40.426   2.216  1.00 20.88           C
ATOM     54  ND1 HIS A   4     -11.108  42.437   2.443  1.00 20.86           N
ATOM     55  CE1 HIS A   4     -11.607  41.933   1.327  1.00 23.80           C
ATOM     56  NE2 HIS A   4     -11.124  40.714   1.167  1.00 23.75           N
ATOM     57  H   HIS A   4      -7.074  40.741   3.835  1.00 10.89           H
ATOM     58  HA  HIS A   4      -8.261  43.169   3.625  1.00 12.01           H
ATOM     59 1HB  HIS A   4      -9.505  40.914   4.789  1.00 13.61           H
ATOM     60 2HB  HIS A   4     -10.097  42.385   4.830  1.00 13.61           H
ATOM     61  HD1 HIS A   4     -11.257  43.243   2.746  0.00 23.80           H
ATOM     62  HD2 HIS A   4      -9.816  39.634   2.345  1.00 20.77           H
ATOM     63  HE1 HIS A   4     -12.217  42.354   0.766  1.00 23.41           H
ATOM     64  HE2 HIS A   4     -11.381  40.179   0.549  0.00 25.56           H
ATOM     65  N   LEU A   5      -7.726  43.790   5.959  1.00 12.32           N
ATOM     66  CA  LEU A   5      -7.262  44.167   7.284  1.00 13.75           C
ATOM     67  C   LEU A   5      -8.305  45.027   7.949  1.00 14.57           C
ATOM     68  O   LEU A   5      -8.914  45.878   7.305  1.00 18.10           O
ATOM     69  CB  LEU A   5      -6.040  45.037   7.198  1.00 17.47           C
ATOM     70  CG  LEU A   5      -4.735  44.383   6.900  1.00 18.87           C
ATOM     71  CD1 LEU A   5      -3.694  45.435   6.576  1.00 21.93           C
ATOM     72  CD2 LEU A   5      -4.318  43.534   8.142  1.00 17.65           C
ATOM     73  H   LEU A   5      -8.107  44.427   5.538  1.00 12.50           H
ATOM     74  HA  LEU A   5      -7.081  43.380   7.835  1.00 14.30           H
ATOM     75 1HB  LEU A   5      -6.198  45.689   6.497  1.00 16.19           H
ATOM     76 2HB  LEU A   5      -5.935  45.505   8.042  1.00 16.19           H
ATOM     77  HG  LEU A   5      -4.830  43.792   6.137  1.00 19.36           H
ATOM     78 1HD1 LEU A   5      -4.009  45.981   5.852  1.00 21.79           H
ATOM     79 2HD1 LEU A   5      -2.879  44.996   6.322  1.00 21.79           H
ATOM     80 3HD1 LEU A   5      -3.545  45.974   7.356  1.00 21.79           H
ATOM     81 1HD2 LEU A   5      -4.353  44.086   8.928  1.00 18.39           H
ATOM     82 2HD2 LEU A   5      -3.423  43.212   8.011  1.00 18.39           H
ATOM     83 3HD2 LEU A   5      -4.919  42.793   8.235  1.00 18.39           H
ATOM     84  N   GLU A   6      -8.460  44.842   9.253  1.00 15.33           N
ATOM     85  CA  GLU A   6      -9.393  45.586  10.098  1.00 19.04           C
ATOM     86  C   GLU A   6      -8.574  46.072  11.306  1.00 18.08           C
ATOM     87  O   GLU A   6      -7.708  45.363  11.846  1.00 17.43           O
ATOM     88  CB  GLU A   6     -10.545  44.685  10.567  1.00 23.95           C
ATOM     89  CG  GLU A   6     -11.899  44.935   9.909  1.00 31.90           C
ATOM     90  CD  GLU A   6     -13.039  45.031  10.921  1.00 37.52           C
ATOM     91  OE1 GLU A   6     -13.153  46.076  11.604  1.00 41.38           O
ATOM     92  OE2 GLU A   6     -13.821  44.063  11.042  1.00 39.26           O
ATOM     93  H   GLU A   6      -8.009  44.266   9.694  1.00 15.97           H
ATOM     94  HA  GLU A   6      -9.753  46.363   9.622  1.00 19.15           H
ATOM     95 1HB  GLU A   6     -10.305  43.763  10.384  1.00 23.39           H
ATOM     96 2HB  GLU A   6     -10.658  44.800  11.524  1.00 23.39           H
ATOM     97 1HG  GLU A   6     -11.872  45.769   9.414  1.00 31.85           H
ATOM     98 2HG  GLU A   6     -12.096  44.201   9.307  1.00 31.85           H
ATOM     99  N   SER A   7      -8.852  47.294  11.732  1.00 22.51           N
ATOM    100  CA  SER A   7      -8.060  47.907  12.781  1.00 28.71           C
ATOM    101  C   SER A   7      -8.489  47.379  14.129  1.00 30.83           C
ATOM    102  O   SER A   7      -9.624  46.937  14.285  1.00 30.15           O
ATOM    103  CB  SER A   7      -8.150  49.430  12.741  1.00 31.04           C
ATOM    104  OG  SER A   7      -6.844  49.969  12.812  1.00 34.75           O
ATOM    105  H   SER A   7      -9.496  47.780  11.436  1.00 23.07           H
ATOM    106  HA  SER A   7      -7.118  47.666  12.649  1.00 28.55           H
ATOM    107 1HB  SER A   7      -8.560  49.714  11.909  1.00 31.06           H
ATOM    108 2HB  SER A   7      -8.669  49.750  13.495  1.00 31.06           H
ATOM    109  N   ARG A   8      -7.535  47.385  15.062  1.00 32.41           N
ATOM    110  CA  ARG A   8      -7.721  46.944  16.447  1.00 34.46           C
ATOM    111  C   ARG A   8      -6.902  47.826  17.400  1.00 35.27           C
ATOM    112  O   ARG A   8      -5.870  48.379  17.017  1.00 33.42           O
ATOM    113  CB  ARG A   8      -7.267  45.490  16.628  1.00 35.51           C
ATOM    114  CG  ARG A   8      -7.966  44.454  15.748  1.00 39.13           C
ATOM    115  CD  ARG A   8      -9.294  43.972  16.290  1.00 45.02           C
ATOM    116  NE  ARG A   8     -10.428  44.583  15.596  1.00 49.74           N
ATOM    117  CZ  ARG A   8     -11.120  44.023  14.600  1.00 53.42           C
ATOM    118  NH1 ARG A   8     -10.823  42.808  14.139  1.00 54.48           N
ATOM    119  NH2 ARG A   8     -12.134  44.689  14.059  1.00 55.28           N
ATOM    120  H   ARG A   8      -6.739  47.656  14.902  1.00 32.61           H
ATOM    121  HA  ARG A   8      -8.667  47.009  16.696  1.00 34.49           H
ATOM    122 1HB  ARG A   8      -6.322  45.444  16.418  1.00 35.77           H
ATOM    123 2HB  ARG A   8      -7.403  45.236  17.554  1.00 35.77           H
ATOM    124 1HG  ARG A   8      -8.116  44.822  14.865  1.00 39.77           H
ATOM    125 2HG  ARG A   8      -7.387  43.679  15.676  1.00 39.77           H
ATOM    126 1HD  ARG A   8      -9.341  43.010  16.203  1.00 45.03           H
ATOM    127 2HD  ARG A   8      -9.363  44.212  17.228  1.00 45.03           H
ATOM    128  HE  ARG A   8     -10.821  45.362  16.020  1.00 49.89           H
ATOM    129 1HH1 ARG A   8     -10.175  42.353  14.469  1.00 54.78           H
ATOM    130 2HH1 ARG A   8     -11.287  42.470  13.497  1.00 54.78           H
ATOM    131 1HH2 ARG A   8     -12.342  45.474  14.346  1.00 55.38           H
ATOM    132 2HH2 ARG A   8     -12.586  44.333  13.423  1.00 55.38           H
ATOM    133  N   GLY A   9      -7.379  47.948  18.640  1.00 38.01           N
ATOM    134  CA  GLY A   9      -6.651  48.582  19.738  1.00 39.06           C
ATOM    135  C   GLY A   9      -5.724  49.751  19.427  1.00 39.71           C
ATOM    136  O   GLY A   9      -4.501  49.563  19.301  1.00 41.51           O
ATOM    137  H   GLY A   9      -8.153  47.658  18.878  1.00 37.81           H
ATOM    138 1HA  GLY A   9      -7.301  48.898  20.386  1.00 39.15           H
ATOM    139 2HA  GLY A   9      -6.115  47.902  20.175  1.00 39.15           H
ATOM    140  N   GLY A  10      -6.302  50.954  19.338  1.00 37.78           N
ATOM    141  CA  GLY A  10      -5.550  52.177  19.086  1.00 35.76           C
ATOM    142  C   GLY A  10      -5.677  53.220  20.185  1.00 32.77           C
ATOM    143  O   GLY A  10      -5.589  54.421  19.943  1.00 33.38           O
ATOM    144  H   GLY A  10      -7.148  51.086  19.422  1.00 37.97           H
ATOM    145 1HA  GLY A  10      -4.612  51.975  18.967  1.00 35.79           H
ATOM    146 2HA  GLY A  10      -5.877  52.571  18.264  1.00 35.79           H
ATOM    147  N   SER A  11      -5.878  52.768  21.413  1.00 30.35           N
ATOM    148  CA  SER A  11      -6.115  53.695  22.513  1.00 27.16           C
ATOM    149  C   SER A  11      -4.788  54.281  22.966  1.00 24.66           C
ATOM    150  O   SER A  11      -3.733  53.701  22.721  1.00 24.43           O
ATOM    151  CB  SER A  11      -6.803  52.986  23.686  1.00 28.63           C
ATOM    152  OG  SER A  11      -5.939  52.012  24.255  1.00 27.03           O
ATOM    153  H   SER A  11      -5.877  51.938  21.638  1.00 30.52           H
ATOM    154  HA  SER A  11      -6.697  54.426  22.217  1.00 27.85           H
ATOM    155 1HB  SER A  11      -7.028  53.642  24.363  1.00 28.50           H
ATOM    156 2HB  SER A  11      -7.607  52.548  23.366  1.00 28.50           H
ATOM    157  N   GLY A  12      -4.849  55.440  23.615  1.00 24.24           N
ATOM    158  CA  GLY A  12      -3.685  56.074  24.179  1.00 23.67           C
ATOM    159  C   GLY A  12      -3.350  55.394  25.481  1.00 21.04           C
ATOM    160  O   GLY A  12      -3.452  55.999  26.548  1.00 24.50           O
ATOM    161  H   GLY A  12      -5.574  55.882  23.744  1.00 24.54           H
ATOM    162 1HA  GLY A  12      -2.931  55.987  23.576  1.00 23.52           H
ATOM    163 2HA  GLY A  12      -3.857  57.014  24.335  1.00 23.52           H
ATOM    164  N   THR A  13      -2.915  54.140  25.404  1.00 16.72           N
ATOM    165  CA  THR A  13      -2.465  53.431  26.578  1.00 13.85           C
ATOM    166  C   THR A  13      -1.241  52.595  26.202  1.00 11.75           C
ATOM    167  O   THR A  13      -0.891  52.441  25.019  1.00 11.70           O
ATOM    168  CB  THR A  13      -3.548  52.490  27.093  1.00 15.07           C
ATOM    169  CG2 THR A  13      -4.798  53.228  27.531  1.00 16.67           C
ATOM    170  OG1 THR A  13      -3.925  51.604  26.032  1.00 18.30           O
ATOM    171  H   THR A  13      -2.870  53.683  24.684  1.00 17.13           H
ATOM    172  HA  THR A  13      -2.211  54.051  27.293  1.00 14.23           H
ATOM    173  HB  THR A  13      -3.212  51.977  27.845  1.00 15.43           H
ATOM    174 1HG2 THR A  13      -4.564  53.951  28.118  1.00 16.42           H
ATOM    175 2HG2 THR A  13      -5.387  52.628  27.995  1.00 16.42           H
ATOM    176 3HG2 THR A  13      -5.255  53.583  26.765  1.00 16.42           H
ATOM    177  N   GLN A  14      -0.613  52.003  27.222  1.00 10.73           N
ATOM    178  CA  GLN A  14       0.476  51.095  26.987  1.00 11.93           C
ATOM    179  C   GLN A  14      -0.097  49.992  26.072  1.00 11.23           C
ATOM    180  O   GLN A  14      -1.211  49.511  26.295  1.00 13.59           O
ATOM    181  CB  GLN A  14       0.926  50.536  28.341  1.00 11.94           C
ATOM    182  CG  GLN A  14       2.095  49.596  28.234  1.00 11.67           C
ATOM    183  CD  GLN A  14       2.489  48.985  29.591  1.00 12.30           C
ATOM    184  NE2 GLN A  14       2.752  49.811  30.609  1.00 13.52           N
ATOM    185  OE1 GLN A  14       2.539  47.767  29.705  1.00 16.39           O
ATOM    186  H   GLN A  14      -0.813  52.119  28.049  1.00 11.20           H
ATOM    187  HA  GLN A  14       1.223  51.549  26.544  1.00 11.61           H
ATOM    188 1HB  GLN A  14       1.190  51.273  28.914  1.00 11.90           H
ATOM    189 2HB  GLN A  14       0.188  50.051  28.742  1.00 11.90           H
ATOM    190 1HG  GLN A  14       1.869  48.866  27.636  1.00 11.91           H
ATOM    191 2HG  GLN A  14       2.862  50.080  27.890  1.00 11.91           H
ATOM    192 1HE2 GLN A  14       2.962  49.492  31.373  0.00 14.16           H
ATOM    193 2HE2 GLN A  14       2.689  50.662  30.492  0.00 14.16           H
ATOM    194  N   LEU A  15       0.697  49.512  25.107  1.00  9.35           N
ATOM    195  CA  LEU A  15       0.376  48.305  24.354  1.00  9.53           C
ATOM    196  C   LEU A  15       1.042  47.127  25.024  1.00  9.24           C
ATOM    197  O   LEU A  15       2.226  47.154  25.316  1.00 11.33           O
ATOM    198  CB  LEU A  15       0.861  48.385  22.922  1.00 10.46           C
ATOM    199  CG  LEU A  15       0.168  49.437  22.081  1.00 13.64           C
ATOM    200  CD1 LEU A  15       0.899  49.581  20.762  1.00 17.14           C
ATOM    201  CD2 LEU A  15      -1.285  49.048  21.832  1.00 20.15           C
ATOM    202  H   LEU A  15       1.425  49.884  24.861  1.00  9.78           H
ATOM    203  HA  LEU A  15      -0.591  48.156  24.348  1.00  9.61           H
ATOM    204 1HB  LEU A  15       1.810  48.587  22.927  1.00 10.59           H
ATOM    205 2HB  LEU A  15       0.715  47.526  22.495  1.00 10.59           H
ATOM    206  HG  LEU A  15       0.187  50.290  22.542  1.00 14.98           H
ATOM    207 1HD1 LEU A  15       1.790  49.894  20.931  1.00 16.19           H
ATOM    208 2HD1 LEU A  15       0.429  50.213  20.212  1.00 16.19           H
ATOM    209 3HD1 LEU A  15       0.929  48.726  20.326  1.00 16.19           H
ATOM    210 1HD2 LEU A  15      -1.310  48.168  21.451  1.00 18.37           H
ATOM    211 2HD2 LEU A  15      -1.674  49.678  21.220  1.00 18.37           H
ATOM    212 3HD2 LEU A  15      -1.765  49.057  22.662  1.00 18.37           H
ATOM    213  N   ARG A  16       0.288  46.075  25.256  1.00  9.28           N
ATOM    214  CA  ARG A  16       0.833  44.858  25.782  1.00  9.52           C
ATOM    215  C   ARG A  16       1.395  43.976  24.675  1.00  8.56           C
ATOM    216  O   ARG A  16       0.866  43.959  23.558  1.00  9.51           O
ATOM    217  CB  ARG A  16      -0.254  44.114  26.548  1.00 12.21           C
ATOM    218  CG  ARG A  16      -0.690  44.856  27.814  1.00 19.22           C
ATOM    219  CD  ARG A  16      -2.033  44.425  28.365  1.00 27.91           C
ATOM    220  NE  ARG A  16      -3.142  44.992  27.592  1.00 34.00           N
ATOM    221  CZ  ARG A  16      -4.402  44.557  27.644  1.00 40.10           C
ATOM    222  NH1 ARG A  16      -4.746  43.557  28.453  1.00 42.46           N
ATOM    223  NH2 ARG A  16      -5.331  45.135  26.887  1.00 42.00           N
ATOM    224  H   ARG A  16      -0.553  46.043  25.103  1.00  9.32           H
ATOM    225  HA  ARG A  16       1.554  45.059  26.414  1.00  9.78           H
ATOM    226 1HB  ARG A  16      -1.031  44.003  25.979  1.00 12.25           H
ATOM    227 2HB  ARG A  16       0.087  43.246  26.815  1.00 12.25           H
ATOM    228 1HG  ARG A  16      -0.028  44.699  28.505  1.00 19.82           H
ATOM    229 2HG  ARG A  16      -0.739  45.805  27.624  1.00 19.82           H
ATOM    230 1HD  ARG A  16      -2.087  43.458  28.321  1.00 27.70           H
ATOM    231 2HD  ARG A  16      -2.116  44.727  29.284  1.00 27.70           H
ATOM    232  HE  ARG A  16      -3.036  45.924  27.346  1.00 34.46           H
ATOM    233 1HH1 ARG A  16      -4.164  43.168  28.949  1.00 42.49           H
ATOM    234 2HH1 ARG A  16      -5.564  43.291  28.479  1.00 42.49           H
ATOM    235 1HH2 ARG A  16      -5.119  45.784  26.364  1.00 42.27           H
ATOM    236 2HH2 ARG A  16      -6.147  44.865  26.922  1.00 42.27           H
ATOM    237  N   ASP A  17       2.408  43.193  24.993  1.00  8.34           N
ATOM    238  CA  ASP A  17       2.949  42.246  24.031  1.00  7.85           C
ATOM    239  C   ASP A  17       1.816  41.366  23.538  1.00  8.14           C
ATOM    240  O   ASP A  17       1.052  40.825  24.325  1.00  9.51           O
ATOM    241  CB  ASP A  17       4.004  41.401  24.731  1.00  8.46           C
ATOM    242  CG  ASP A  17       4.808  40.527  23.814  1.00  8.81           C
ATOM    243  OD1 ASP A  17       4.826  40.760  22.599  1.00  9.32           O
ATOM    244  OD2 ASP A  17       5.500  39.602  24.306  1.00 11.57           O
ATOM    245  H   ASP A  17       2.786  43.180  25.759  1.00  8.29           H
ATOM    246  HA  ASP A  17       3.354  42.727  23.279  1.00  8.09           H
ATOM    247 1HB  ASP A  17       4.626  41.991  25.185  1.00  8.25           H
ATOM    248 2HB  ASP A  17       3.567  40.827  25.379  1.00  8.25           H
ATOM    249  N   GLY A  18       1.738  41.195  22.225  1.00  8.83           N
ATOM    250  CA  GLY A  18       0.700  40.416  21.620  1.00 10.11           C
ATOM    251  C   GLY A  18      -0.583  41.155  21.317  1.00 10.61           C
ATOM    252  O   GLY A  18      -1.463  40.571  20.674  1.00 12.94           O
ATOM    253  H   GLY A  18       2.294  41.517  21.664  1.00  8.95           H
ATOM    254 1HA  GLY A  18       1.035  40.062  20.782  1.00  9.94           H
ATOM    255 2HA  GLY A  18       0.483  39.661  22.189  1.00  9.94           H
ATOM    256  N   ALA A  19      -0.725  42.400  21.749  1.00 11.43           N
ATOM    257  CA  ALA A  19      -1.940  43.166  21.476  1.00 11.90           C
ATOM    258  C   ALA A  19      -2.154  43.264  19.995  1.00 11.00           C
ATOM    259  O   ALA A  19      -1.247  43.630  19.250  1.00 11.22           O
ATOM    260  CB  ALA A  19      -1.837  44.542  22.073  1.00 14.11           C
ATOM    261  H   ALA A  19      -0.136  42.830  22.190  1.00 11.34           H
ATOM    262  HA  ALA A  19      -2.708  42.711  21.880  1.00 12.03           H
ATOM    263 1HB  ALA A  19      -1.737  44.463  23.024  1.00 12.94           H
ATOM    264 2HB  ALA A  19      -2.636  45.034  21.868  1.00 12.94           H
ATOM    265 3HB  ALA A  19      -1.073  44.988  21.700  1.00 12.94           H
ATOM    266  N   LYS A  20      -3.371  43.033  19.541  1.00 11.77           N
ATOM    267  CA  LYS A  20      -3.672  43.123  18.128  1.00 11.19           C
ATOM    268  C   LYS A  20      -3.814  44.576  17.755  1.00 12.35           C
ATOM    269  O   LYS A  20      -4.598  45.307  18.346  1.00 17.67           O
ATOM    270  CB  LYS A  20      -4.935  42.344  17.800  1.00 13.59           C
ATOM    271  CG  LYS A  20      -4.767  40.842  17.970  1.00 15.49           C
ATOM    272  CD  LYS A  20      -6.077  40.128  17.785  1.00 20.96           C
ATOM    273  CE  LYS A  20      -5.994  38.656  18.152  1.00 26.34           C
ATOM    274  NZ  LYS A  20      -5.323  38.376  19.460  1.00 31.51           N
ATOM    275  H   LYS A  20      -4.040  42.829  20.031  1.00 11.48           H
ATOM    276  HA  LYS A  20      -2.940  42.729  17.608  1.00 11.90           H
ATOM    277 1HB  LYS A  20      -5.651  42.636  18.387  1.00 12.85           H
ATOM    278 2HB  LYS A  20      -5.178  42.512  16.876  1.00 12.85           H
ATOM    279 1HG  LYS A  20      -4.143  40.511  17.305  1.00 16.43           H
ATOM    280 2HG  LYS A  20      -4.437  40.660  18.863  1.00 16.43           H
ATOM    281 1HD  LYS A  20      -6.747  40.542  18.352  1.00 21.09           H
ATOM    282 2HD  LYS A  20      -6.344  40.192  16.855  1.00 21.09           H
ATOM    283 1HE  LYS A  20      -6.896  38.301  18.205  1.00 26.47           H
ATOM    284 2HE  LYS A  20      -5.502  38.190  17.464  1.00 26.47           H
ATOM    285 1HZ  LYS A  20      -4.351  38.657  19.351  0.00 32.16           H
ATOM    286 2HZ  LYS A  20      -5.266  37.417  19.603  0.00 32.16           H
ATOM    287 3HZ  LYS A  20      -5.669  38.814  20.177  0.00 32.16           H
ATOM    288  N   VAL A  21      -2.989  45.022  16.843  1.00 11.02           N
ATOM    289  CA  VAL A  21      -3.159  46.309  16.238  1.00 13.06           C
ATOM    290  C   VAL A  21      -3.933  46.255  14.950  1.00 13.69           C
ATOM    291  O   VAL A  21      -4.529  47.247  14.570  1.00 17.20           O
ATOM    292  CB  VAL A  21      -1.847  47.100  16.126  1.00 17.17           C
ATOM    293  CG1 VAL A  21      -1.288  47.374  17.523  1.00 19.25           C
ATOM    294  CG2 VAL A  21      -0.845  46.433  15.285  1.00 19.82           C
ATOM    295  H   VAL A  21      -2.302  44.596  16.570  1.00 11.72           H
ATOM    296  HA  VAL A  21      -3.714  46.846  16.840  1.00 13.52           H
ATOM    297  HB  VAL A  21      -2.044  47.967  15.714  1.00 16.31           H
ATOM    298 1HG1 VAL A  21      -1.954  47.826  18.045  1.00 18.71           H
ATOM    299 2HG1 VAL A  21      -0.507  47.926  17.442  1.00 18.71           H
ATOM    300 3HG1 VAL A  21      -1.056  46.539  17.937  1.00 18.71           H
ATOM    301 1HG2 VAL A  21      -0.456  45.705  15.774  1.00 19.29           H
ATOM    302 2HG2 VAL A  21      -0.163  47.070  15.057  1.00 19.29           H
ATOM    303 3HG2 VAL A  21      -1.261  46.106  14.485  1.00 19.29           H
ATOM    304  N   ALA A  22      -3.913  45.110  14.267  1.00 12.59           N
ATOM    305  CA  ALA A  22      -4.794  44.875  13.128  1.00 12.74           C
ATOM    306  C   ALA A  22      -5.030  43.394  13.007  1.00 11.47           C
ATOM    307  O   ALA A  22      -4.193  42.586  13.396  1.00 12.64           O
ATOM    308  CB  ALA A  22      -4.224  45.428  11.851  1.00 13.83           C
ATOM    309  H   ALA A  22      -3.382  44.462  14.441  1.00 12.84           H
ATOM    310  HA  ALA A  22      -5.656  45.308  13.294  1.00 12.67           H
ATOM    311 1HB  ALA A  22      -4.092  46.373  11.952  1.00 13.18           H
ATOM    312 2HB  ALA A  22      -4.840  45.258  11.135  1.00 13.18           H
ATOM    313 3HB  ALA A  22      -3.385  44.997  11.671  1.00 13.18           H
ATOM    314  N   THR A  23      -6.183  43.017  12.475  1.00 12.29           N
ATOM    315  CA  THR A  23      -6.481  41.636  12.169  1.00 13.31           C
ATOM    316  C   THR A  23      -6.810  41.519  10.707  1.00 11.18           C
ATOM    317  O   THR A  23      -7.531  42.337  10.139  1.00 13.09           O
ATOM    318  CB  THR A  23      -7.632  41.052  13.002  1.00 17.97           C
ATOM    319  CG2 THR A  23      -7.944  39.604  12.555  1.00 22.28           C
ATOM    320  OG1 THR A  23      -7.228  40.892  14.360  1.00 23.18           O
ATOM    321  H   THR A  23      -6.825  43.550  12.293  1.00 12.33           H
ATOM    322  HA  THR A  23      -5.691  41.085  12.344  1.00 13.59           H
ATOM    323  HB  THR A  23      -8.429  41.600  12.936  1.00 17.78           H
ATOM    324 1HG2 THR A  23      -8.529  39.610  11.793  1.00 21.11           H
ATOM    325 2HG2 THR A  23      -8.374  39.126  13.268  1.00 21.11           H
ATOM    326 3HG2 THR A  23      -7.132  39.147  12.323  1.00 21.11           H
ATOM    327  N   GLY A  24      -6.248  40.513  10.089  1.00 11.67           N
ATOM    328  CA  GLY A  24      -6.302  40.334   8.664  1.00 13.65           C
ATOM    329  C   GLY A  24      -6.745  38.960   8.250  1.00 10.25           C
ATOM    330  O   GLY A  24      -6.819  37.993   9.024  1.00 10.67           O
ATOM    331  H   GLY A  24      -5.816  39.896  10.487  1.00 11.96           H
ATOM    332 1HA  GLY A  24      -6.920  40.972   8.281  1.00 12.53           H
ATOM    333 2HA  GLY A  24      -5.423  40.496   8.288  1.00 12.53           H
ATOM    334  N   ARG A  25      -6.958  38.870   6.952  1.00 10.09           N
ATOM    335  CA  ARG A  25      -7.171  37.601   6.312  1.00 10.30           C
ATOM    336  C   ARG A  25      -6.586  37.658   4.920  1.00  8.94           C
ATOM    337  O   ARG A  25      -6.470  38.727   4.323  1.00 10.17           O
ATOM    338  CB  ARG A  25      -8.620  37.168   6.308  1.00 13.52           C
ATOM    339  CG  ARG A  25      -9.538  38.136   5.695  1.00 16.59           C
ATOM    340  CD  ARG A  25     -10.995  38.008   6.197  1.00 21.34           C
ATOM    341  NE  ARG A  25     -11.776  39.143   5.726  1.00 24.32           N
ATOM    342  CZ  ARG A  25     -12.630  39.109   4.716  1.00 26.48           C
ATOM    343  NH1 ARG A  25     -12.873  37.983   4.055  1.00 28.80           N
ATOM    344  NH2 ARG A  25     -13.264  40.225   4.374  1.00 29.87           N
ATOM    345  H   ARG A  25      -6.996  39.541   6.424  1.00 10.15           H
ATOM    346  HA  ARG A  25      -6.667  36.921   6.804  1.00 10.58           H
ATOM    347 1HB  ARG A  25      -8.694  36.337   5.813  1.00 12.63           H
ATOM    348 2HB  ARG A  25      -8.900  37.027   7.226  1.00 12.63           H
ATOM    349 1HG  ARG A  25      -9.240  39.033   5.903  1.00 17.13           H
ATOM    350 2HG  ARG A  25      -9.540  38.003   4.734  1.00 17.13           H
ATOM    351 1HD  ARG A  25     -11.377  37.175   5.886  1.00 21.19           H
ATOM    352 2HD  ARG A  25     -10.998  38.029   7.167  1.00 21.19           H
ATOM    353  HE  ARG A  25     -11.845  39.894   6.334  1.00 24.49           H
ATOM    354 1HH1 ARG A  25     -12.472  37.252   4.254  1.00 28.71           H
ATOM    355 2HH1 ARG A  25     -13.437  37.986   3.405  1.00 28.71           H
ATOM    356 1HH2 ARG A  25     -13.117  40.956   4.803  1.00 29.44           H
ATOM    357 2HH2 ARG A  25     -13.832  40.218   3.729  1.00 29.44           H
ATOM    358  N   ILE A  26      -6.234  36.486   4.421  1.00  9.02           N
ATOM    359  CA  ILE A  26      -5.802  36.297   3.067  1.00  9.30           C
ATOM    360  C   ILE A  26      -6.698  35.227   2.448  1.00  8.82           C
ATOM    361  O   ILE A  26      -6.960  34.185   3.051  1.00 10.03           O
ATOM    362  CB  ILE A  26      -4.298  35.973   2.965  1.00 10.37           C
ATOM    363  CG1 ILE A  26      -3.915  35.731   1.514  1.00 12.38           C
ATOM    364  CG2 ILE A  26      -3.897  34.815   3.878  1.00 10.97           C
ATOM    365  CD1 ILE A  26      -2.460  35.746   1.248  1.00 14.20           C
ATOM    366  H   ILE A  26      -6.244  35.762   4.875  1.00  9.08           H
ATOM    367  HA  ILE A  26      -5.944  37.128   2.571  1.00  9.36           H
ATOM    368  HB  ILE A  26      -3.813  36.758   3.266  1.00 10.36           H
ATOM    369 1HG1 ILE A  26      -4.245  34.860   1.243  1.00 12.36           H
ATOM    370 2HG1 ILE A  26      -4.322  36.419   0.964  1.00 12.36           H
ATOM    371 1HG2 ILE A  26      -4.077  35.051   4.790  1.00 10.82           H
ATOM    372 2HG2 ILE A  26      -2.958  34.645   3.772  1.00 10.82           H
ATOM    373 3HG2 ILE A  26      -4.396  34.032   3.636  1.00 10.82           H
ATOM    374 1HD1 ILE A  26      -2.076  36.528   1.653  1.00 13.85           H
ATOM    375 2HD1 ILE A  26      -2.317  35.766   0.299  1.00 13.85           H
ATOM    376 3HD1 ILE A  26      -2.065  34.955   1.622  1.00 13.85           H
ATOM    377  N   ILE A  27      -7.181  35.540   1.248  1.00  9.74           N
ATOM    378  CA  ILE A  27      -8.114  34.714   0.503  1.00 10.28           C
ATOM    379  C   ILE A  27      -7.491  34.292  -0.810  1.00  9.78           C
ATOM    380  O   ILE A  27      -6.954  35.130  -1.524  1.00 11.57           O
ATOM    381  CB  ILE A  27      -9.421  35.518   0.207  1.00 12.31           C
ATOM    382  CG1 ILE A  27     -10.033  36.126   1.467  1.00 15.13           C
ATOM    383  CG2 ILE A  27     -10.442  34.624  -0.432  1.00 14.38           C
ATOM    384  CD1 ILE A  27     -11.082  37.155   1.172  1.00 19.13           C
ATOM    385  H   ILE A  27      -6.969  36.250   0.825  1.00  9.66           H
ATOM    386  HA  ILE A  27      -8.351  33.919   1.020  1.00 10.45           H
ATOM    387  HB  ILE A  27      -9.208  36.234  -0.411  1.00 12.27           H
ATOM    388 1HG1 ILE A  27     -10.445  35.421   1.991  1.00 15.54           H
ATOM    389 2HG1 ILE A  27      -9.339  36.559   1.987  1.00 15.54           H
ATOM    390 1HG2 ILE A  27     -10.096  34.281  -1.258  1.00 13.77           H
ATOM    391 2HG2 ILE A  27     -11.241  35.125  -0.609  1.00 13.77           H
ATOM    392 3HG2 ILE A  27     -10.638  33.899   0.165  1.00 13.77           H
ATOM    393 1HD1 ILE A  27     -10.752  37.749   0.494  1.00 18.33           H
ATOM    394 2HD1 ILE A  27     -11.264  37.649   1.974  1.00 18.33           H
ATOM    395 3HD1 ILE A  27     -11.881  36.724   0.866  1.00 18.33           H
ATOM    396  N   CYS A  28      -7.639  33.018  -1.148  1.00 10.77           N
ATOM    397  CA  CYS A  28      -7.124  32.487  -2.394  1.00 11.99           C
ATOM    398  C   CYS A  28      -8.237  31.847  -3.230  1.00 13.48           C
ATOM    399  O   CYS A  28      -9.035  31.124  -2.662  1.00 19.71           O
ATOM    400  CB  CYS A  28      -6.085  31.436  -2.023  1.00 16.78           C
ATOM    401  SG  CYS A  28      -4.688  32.029  -1.001  1.00 21.57           S
ATOM    402  H   CYS A  28      -8.035  32.434  -0.669  1.00 10.82           H
ATOM    403  HA  CYS A  28      -6.692  33.186  -2.927  1.00 12.88           H
ATOM    404 1HB  CYS A  28      -6.533  30.740  -1.519  1.00 15.43           H
ATOM    405 2HB  CYS A  28      -5.716  31.063  -2.838  1.00 15.43           H
ATOM    406  N   ARG A  29      -8.245  32.046  -4.559  1.00 13.02           N
ATOM    407  CA  ARG A  29      -9.271  31.529  -5.485  1.00 13.59           C
ATOM    408  C   ARG A  29      -8.880  30.274  -6.246  1.00 15.26           C
ATOM    409  O   ARG A  29      -9.732  29.472  -6.594  1.00 20.02           O
ATOM    410  CB  ARG A  29      -9.667  32.615  -6.504  1.00 14.55           C
ATOM    411  CG  ARG A  29     -10.280  33.820  -5.893  1.00 14.77           C
ATOM    412  CD  ARG A  29     -10.782  34.831  -6.878  1.00 14.56           C
ATOM    413  NE  ARG A  29     -11.269  36.001  -6.175  1.00 14.53           N
ATOM    414  CZ  ARG A  29     -11.747  37.093  -6.758  1.00 15.51           C
ATOM    415  NH1 ARG A  29     -11.871  37.156  -8.077  1.00 17.39           N
ATOM    416  NH2 ARG A  29     -12.127  38.129  -6.019  1.00 18.25           N
ATOM    417  H   ARG A  29      -7.646  32.507  -4.961  1.00 13.27           H
ATOM    418  HA  ARG A  29     -10.077  31.314  -4.971  1.00 13.98           H
ATOM    419 1HB  ARG A  29      -8.871  32.899  -6.980  1.00 14.25           H
ATOM    420 2HB  ARG A  29     -10.304  32.240  -7.130  1.00 14.25           H
ATOM    421 1HG  ARG A  29     -11.031  33.543  -5.345  1.00 14.82           H
ATOM    422 2HG  ARG A  29      -9.615  34.253  -5.342  1.00 14.82           H
ATOM    423 1HD  ARG A  29     -10.057  35.101  -7.463  1.00 14.82           H
ATOM    424 2HD  ARG A  29     -11.512  34.453  -7.391  1.00 14.82           H
ATOM    425  HE  ARG A  29     -11.309  35.956  -5.206  1.00 14.99           H
ATOM    426 1HH1 ARG A  29     -11.619  36.506  -8.571  1.00 17.23           H
ATOM    427 2HH1 ARG A  29     -12.188  37.865  -8.438  1.00 17.23           H
ATOM    428 1HH2 ARG A  29     -12.067  38.096  -5.161  1.00 17.78           H
ATOM    429 2HH2 ARG A  29     -12.459  38.825  -6.394  1.00 17.78           H
ATOM    430  N   GLU A  30      -7.621  30.167  -6.594  1.00 14.44           N
ATOM    431  CA  GLU A  30      -7.037  29.028  -7.286  1.00 17.64           C
ATOM    432  C   GLU A  30      -6.577  27.973  -6.287  1.00 15.15           C
ATOM    433  O   GLU A  30      -6.234  28.319  -5.137  1.00 15.34           O
ATOM    434  CB  GLU A  30      -5.791  29.494  -8.056  1.00 21.13           C
ATOM    435  CG  GLU A  30      -6.074  29.940  -9.450  1.00 25.15           C
ATOM    436  CD  GLU A  30      -4.792  30.050 -10.193  1.00 25.12           C
ATOM    437  OE1 GLU A  30      -4.299  29.023 -10.693  1.00 27.44           O
ATOM    438  OE2 GLU A  30      -4.305  31.169 -10.259  1.00 21.35           O
ATOM    439  H   GLU A  30      -7.045  30.781  -6.429  1.00 15.32           H
ATOM    440  HA  GLU A  30      -7.679  28.630  -7.911  1.00 17.32           H
ATOM    441 1HB  GLU A  30      -5.374  30.234  -7.588  1.00 20.51           H
ATOM    442 2HB  GLU A  30      -5.165  28.754  -8.110  1.00 20.51           H
ATOM    443 1HG  GLU A  30      -6.638  29.289  -9.894  1.00 24.67           H
ATOM    444 2HG  GLU A  30      -6.504  30.809  -9.433  1.00 24.67           H
ATOM    445  N   ALA A  31      -6.471  26.724  -6.720  1.00 15.57           N
ATOM    446  CA  ALA A  31      -5.875  25.651  -5.981  1.00 15.84           C
ATOM    447  C   ALA A  31      -4.525  26.126  -5.569  1.00 14.43           C
ATOM    448  O   ALA A  31      -3.738  26.675  -6.344  1.00 15.39           O
ATOM    449  CB  ALA A  31      -5.790  24.382  -6.819  1.00 18.62           C
ATOM    450  H   ALA A  31      -6.759  26.477  -7.485  1.00 15.58           H
ATOM    451  HA  ALA A  31      -6.422  25.465  -5.193  1.00 16.07           H
ATOM    452 1HB  ALA A  31      -6.679  24.070  -7.002  1.00 17.37           H
ATOM    453 2HB  ALA A  31      -5.303  23.716  -6.330  1.00 17.37           H
ATOM    454 3HB  ALA A  31      -5.337  24.581  -7.642  1.00 17.37           H
ATOM    455  N   HIS A  32      -4.288  25.936  -4.305  1.00 13.30           N
ATOM    456  CA  HIS A  32      -3.091  26.426  -3.701  1.00 12.76           C
ATOM    457  C   HIS A  32      -2.759  25.477  -2.579  1.00 11.87           C
ATOM    458  O   HIS A  32      -3.637  24.720  -2.091  1.00 13.88           O
ATOM    459  CB  HIS A  32      -3.256  27.861  -3.152  1.00 11.84           C
ATOM    460  CG  HIS A  32      -4.363  27.987  -2.143  1.00 11.14           C
ATOM    461  CD2 HIS A  32      -4.332  27.950  -0.791  1.00 10.71           C
ATOM    462  ND1 HIS A  32      -5.695  28.055  -2.503  1.00 12.87           N
ATOM    463  CE1 HIS A  32      -6.429  28.086  -1.407  1.00 12.55           C
ATOM    464  NE2 HIS A  32      -5.631  28.008  -0.359  1.00 11.41           N
ATOM    465  H   HIS A  32      -4.817  25.529  -3.770  1.00 13.44           H
ATOM    466  HA  HIS A  32      -2.351  26.413  -4.343  1.00 12.55           H
ATOM    467 1HB  HIS A  32      -2.435  28.132  -2.717  1.00 12.15           H
ATOM    468 2HB  HIS A  32      -3.454  28.460  -3.889  1.00 12.15           H
ATOM    469  HD1 HIS A  32      -6.003  28.026  -3.304  0.00 13.16           H
ATOM    470  HD2 HIS A  32      -3.603  27.687  -0.279  1.00 10.95           H
ATOM    471  HE1 HIS A  32      -7.347  28.225  -1.373  1.00 12.37           H
ATOM    472  HE2 HIS A  32      -5.881  28.005   0.468  0.00 11.47           H
ATOM    473  N   THR A  33      -1.512  25.540  -2.124  1.00 11.36           N
ATOM    474  CA  THR A  33      -1.055  24.669  -1.066  1.00 11.41           C
ATOM    475  C   THR A  33      -0.808  25.397   0.237  1.00  9.97           C
ATOM    476  O   THR A  33      -0.585  24.740   1.247  1.00 11.15           O
ATOM    477  CB  THR A  33       0.209  23.924  -1.484  1.00 13.12           C
ATOM    478  CG2 THR A  33      -0.009  23.039  -2.705  1.00 15.85           C
ATOM    479  OG1 THR A  33       1.228  24.888  -1.796  1.00 14.00           O
ATOM    480  H   THR A  33      -0.915  26.074  -2.418  1.00 11.47           H
ATOM    481  HA  THR A  33      -1.734  23.987  -0.886  1.00 11.44           H
ATOM    482  HB  THR A  33       0.511  23.362  -0.753  1.00 12.99           H
ATOM    483  HG1 THR A  33       1.744  24.972  -1.166  0.00 14.28           H
ATOM    484 1HG2 THR A  33      -0.750  22.447  -2.553  1.00 15.14           H
ATOM    485 2HG2 THR A  33       0.778  22.516  -2.876  1.00 15.14           H
ATOM    486 3HG2 THR A  33      -0.196  23.581  -3.475  1.00 15.14           H
ATOM    487  N   GLY A  34      -0.805  26.726   0.224  1.00  9.55           N
ATOM    488  CA  GLY A  34      -0.566  27.467   1.448  1.00  8.68           C
ATOM    489  C   GLY A  34      -0.527  28.944   1.162  1.00  7.88           C
ATOM    490  O   GLY A  34      -0.906  29.401   0.087  1.00  9.09           O
ATOM    491  H   GLY A  34      -0.936  27.207  -0.473  1.00  9.45           H
ATOM    492 1HA  GLY A  34      -1.274  27.289   2.087  1.00  8.68           H
ATOM    493 2HA  GLY A  34       0.282  27.201   1.836  1.00  8.68           H
ATOM    494  N   PHE A  35      -0.106  29.679   2.181  1.00  7.51           N
ATOM    495  CA  PHE A  35      -0.243  31.109   2.252  1.00  7.24           C
ATOM    496  C   PHE A  35       1.051  31.708   2.773  1.00  6.81           C
ATOM    497  O   PHE A  35       1.791  31.083   3.526  1.00  8.01           O
ATOM    498  CB  PHE A  35      -1.359  31.500   3.247  1.00  7.94           C
ATOM    499  CG  PHE A  35      -2.662  30.801   3.021  1.00 10.19           C
ATOM    500  CD1 PHE A  35      -2.918  29.550   3.618  1.00 11.55           C
ATOM    501  CD2 PHE A  35      -3.660  31.380   2.295  1.00 12.88           C
ATOM    502  CE1 PHE A  35      -4.092  28.905   3.498  1.00 14.88           C
ATOM    503  CE2 PHE A  35      -4.893  30.672   2.154  1.00 15.50           C
ATOM    504  CZ  PHE A  35      -5.031  29.455   2.772  1.00 15.41           C
ATOM    505  H   PHE A  35       0.282  29.344   2.865  1.00  7.54           H
ATOM    506  HA  PHE A  35      -0.444  31.491   1.372  1.00  7.33           H
ATOM    507 1HB  PHE A  35      -1.065  31.284   4.147  1.00  8.03           H
ATOM    508 2HB  PHE A  35      -1.517  32.454   3.176  1.00  8.03           H
ATOM    509  HD1 PHE A  35      -2.252  29.162   4.137  1.00 12.00           H
ATOM    510  HD2 PHE A  35      -3.536  32.207   1.889  1.00 12.82           H
ATOM    511  HE1 PHE A  35      -4.219  28.071   3.890  1.00 14.28           H
ATOM    512  HE2 PHE A  35      -5.591  31.029   1.654  1.00 14.85           H
ATOM    513  HZ  PHE A  35      -5.833  29.000   2.677  1.00 15.31           H
ATOM    514  N   HIS A  36       1.271  32.978   2.446  1.00  7.68           N
ATOM    515  CA  HIS A  36       2.450  33.730   2.873  1.00  7.52           C
ATOM    516  C   HIS A  36       2.000  35.165   3.109  1.00  6.95           C
ATOM    517  O   HIS A  36       1.391  35.744   2.216  1.00  8.30           O
ATOM    518  CB  HIS A  36       3.498  33.653   1.758  1.00  8.25           C
ATOM    519  CG  HIS A  36       4.794  34.331   2.044  1.00  8.58           C
ATOM    520  CD2 HIS A  36       5.384  34.745   3.193  1.00  8.56           C
ATOM    521  ND1 HIS A  36       5.661  34.661   1.033  1.00 10.95           N
ATOM    522  CE1 HIS A  36       6.737  35.225   1.552  1.00 11.09           C
ATOM    523  NE2 HIS A  36       6.594  35.291   2.861  1.00  9.89           N
ATOM    524  H   HIS A  36       0.726  33.437   1.972  1.00  7.47           H
ATOM    525  HA  HIS A  36       2.823  33.361   3.699  1.00  7.58           H
ATOM    526 1HB  HIS A  36       3.691  32.718   1.583  1.00  7.96           H
ATOM    527 2HB  HIS A  36       3.126  34.061   0.960  1.00  7.96           H
ATOM    528  HD1 HIS A  36       5.532  34.507   0.198  0.00 11.07           H
ATOM    529  HD2 HIS A  36       4.990  34.768   4.032  1.00  8.85           H
ATOM    530  HE1 HIS A  36       7.490  35.486   1.076  1.00 10.77           H
ATOM    531  HE2 HIS A  36       7.168  35.627   3.410  0.00  9.93           H
ATOM    532  N   VAL A  37       2.273  35.730   4.282  1.00  6.65           N
ATOM    533  CA  VAL A  37       1.968  37.119   4.575  1.00  7.48           C
ATOM    534  C   VAL A  37       3.179  37.781   5.173  1.00  6.68           C
ATOM    535  O   VAL A  37       3.960  37.143   5.883  1.00  7.79           O
ATOM    536  CB AVAL A  37       0.756  37.149   5.592  0.50  7.45           C
ATOM    537  CB BVAL A  37       0.685  37.351   5.397  0.50  9.78           C
ATOM    538  CG1AVAL A  37       0.536  38.511   6.210  0.50  8.52           C
ATOM    539  CG2AVAL A  37      -0.515  36.734   4.881  0.50  8.72           C
ATOM    540  CG1BVAL A  37      -0.514  36.714   4.712  0.50 11.10           C
ATOM    541  CG2BVAL A  37       0.817  36.879   6.763  0.50 10.29           C
ATOM    542  H   VAL A  37       2.621  35.311   4.940  1.00  6.89           H
ATOM    543  HB AVAL A  37       0.926  36.509   6.314  0.50  7.98           H
ATOM    544  HB BVAL A  37       0.517  38.315   5.437  0.50  9.22           H
ATOM    545  HA  VAL A  37       1.773  37.582   3.734  1.00  7.59           H
ATOM    546 1HG1AVAL A  37       1.186  38.650   6.904  0.50  9.40           H
ATOM    547 2HG1AVAL A  37      -0.347  38.553   6.585  0.50  9.40           H
ATOM    548 3HG1AVAL A  37       0.635  39.181   5.529  0.50  9.40           H
ATOM    549 1HG2AVAL A  37      -0.674  37.335   4.150  0.50  8.69           H
ATOM    550 2HG2AVAL A  37      -1.249  36.769   5.500  0.50  8.69           H
ATOM    551 3HG2AVAL A  37      -0.413  35.838   4.552  0.50  8.69           H
ATOM    552 1HG1BVAL A  37      -0.544  37.009   3.799  0.50 11.30           H
ATOM    553 2HG1BVAL A  37      -1.314  36.983   5.170  0.50 11.30           H
ATOM    554 3HG1BVAL A  37      -0.422  35.759   4.746  0.50 11.30           H
ATOM    555 1HG2BVAL A  37       1.167  35.986   6.751  0.50 10.22           H
ATOM    556 2HG2BVAL A  37      -0.048  36.883   7.181  0.50 10.22           H
ATOM    557 3HG2BVAL A  37       1.410  37.460   7.245  0.50 10.22           H
ATOM    558  N   TRP A  38       3.347  39.052   4.885  1.00  6.73           N
ATOM    559  CA  TRP A  38       4.518  39.781   5.368  1.00  6.98           C
ATOM    560  C   TRP A  38       4.178  41.245   5.472  1.00  6.99           C
ATOM    561  O   TRP A  38       3.104  41.676   5.070  1.00  8.31           O
ATOM    562  CB  TRP A  38       5.734  39.556   4.440  1.00  7.53           C
ATOM    563  CG  TRP A  38       5.538  40.058   3.051  1.00  7.60           C
ATOM    564  CD1 TRP A  38       5.806  41.307   2.601  1.00  8.84           C
ATOM    565  CD2 TRP A  38       4.995  39.344   1.947  1.00  7.84           C
ATOM    566  CE2 TRP A  38       4.976  40.215   0.847  1.00  8.56           C
ATOM    567  CE3 TRP A  38       4.515  38.038   1.771  1.00  8.81           C
ATOM    568  NE1 TRP A  38       5.486  41.413   1.272  1.00  9.05           N
ATOM    569  CZ2 TRP A  38       4.491  39.830  -0.405  1.00 10.24           C
ATOM    570  CZ3 TRP A  38       4.037  37.664   0.541  1.00 10.19           C
ATOM    571  CH2 TRP A  38       4.056  38.546  -0.536  1.00 10.34           C
ATOM    572  H   TRP A  38       2.809  39.514   4.410  1.00  6.77           H
ATOM    573  HA  TRP A  38       4.758  39.470   6.266  1.00  7.03           H
ATOM    574 1HB  TRP A  38       6.503  40.013   4.814  1.00  7.28           H
ATOM    575 2HB  TRP A  38       5.913  38.604   4.387  1.00  7.28           H
ATOM    576  HD1 TRP A  38       6.179  41.987   3.113  1.00  8.61           H
ATOM    577  HE1 TRP A  38       5.580  42.109   0.782  1.00  8.87           H
ATOM    578  HE3 TRP A  38       4.508  37.439   2.482  1.00  8.91           H
ATOM    579  HZ2 TRP A  38       4.470  40.425  -1.120  1.00  9.83           H
ATOM    580  HZ3 TRP A  38       3.729  36.795   0.416  1.00  9.88           H
ATOM    581  HH2 TRP A  38       3.725  38.263  -1.358  1.00 10.26           H
ATOM    582  N   MET A  39       5.092  42.030   6.001  1.00  7.13           N
ATOM    583  CA  MET A  39       4.980  43.471   5.981  1.00  7.54           C
ATOM    584  C   MET A  39       6.047  44.058   5.086  1.00  7.66           C
ATOM    585  O   MET A  39       7.175  43.598   5.069  1.00  8.33           O
ATOM    586  CB  MET A  39       5.069  44.105   7.379  1.00  7.86           C
ATOM    587  CG  MET A  39       4.087  43.479   8.353  1.00  8.70           C
ATOM    588  SD  MET A  39       4.012  44.297   9.950  1.00  9.68           S
ATOM    589  CE  MET A  39       2.895  45.628   9.527  1.00 11.07           C
ATOM    590  H   MET A  39       5.799  41.747   6.385  1.00  7.18           H
ATOM    591  HA  MET A  39       4.105  43.718   5.618  1.00  7.54           H
ATOM    592 1HB  MET A  39       5.964  43.980   7.729  1.00  7.86           H
ATOM    593 2HB  MET A  39       4.866  45.052   7.312  1.00  7.86           H
ATOM    594 1HG  MET A  39       3.199  43.508   7.963  1.00  8.72           H
ATOM    595 2HG  MET A  39       4.348  42.559   8.508  1.00  8.72           H
ATOM    596 1HE  MET A  39       3.286  46.153   8.824  1.00 10.70           H
ATOM    597 2HE  MET A  39       2.753  46.175  10.303  1.00 10.70           H
ATOM    598 3HE  MET A  39       2.062  45.254   9.232  1.00 10.70           H
ATOM    599  N   ASN A  40       5.682  45.090   4.338  1.00  8.51           N
ATOM    600  CA  ASN A  40       6.630  45.838   3.524  1.00  9.56           C
ATOM    601  C   ASN A  40       7.211  46.958   4.380  1.00  9.26           C
ATOM    602  O   ASN A  40       6.908  48.134   4.202  1.00 10.45           O
ATOM    603  CB  ASN A  40       5.951  46.335   2.265  1.00 10.15           C
ATOM    604  CG  ASN A  40       5.385  45.190   1.449  1.00 10.26           C
ATOM    605  ND2 ASN A  40       4.096  45.272   1.141  1.00 12.43           N
ATOM    606  OD1 ASN A  40       6.087  44.243   1.135  1.00 10.81           O
ATOM    607  H   ASN A  40       4.879  45.377   4.274  1.00  8.54           H
ATOM    608  HA  ASN A  40       7.369  45.255   3.250  1.00  9.42           H
ATOM    609 1HB  ASN A  40       5.223  46.928   2.505  1.00  9.89           H
ATOM    610 2HB  ASN A  40       6.600  46.806   1.718  1.00  9.89           H
ATOM    611 1HD2 ASN A  40       3.670  44.563   0.613  0.00 12.63           H
ATOM    612 2HD2 ASN A  40       3.570  46.046   1.434  0.00 12.63           H
ATOM    613  N   GLU A  41       7.983  46.536   5.376  1.00  9.37           N
ATOM    614  CA  GLU A  41       8.450  47.380   6.476  1.00  9.33           C
ATOM    615  C   GLU A  41       9.828  46.897   6.866  1.00  8.93           C
ATOM    616  O   GLU A  41      10.236  45.786   6.532  1.00 10.22           O
ATOM    617  CB  GLU A  41       7.489  47.263   7.664  1.00  9.04           C
ATOM    618  CG  GLU A  41       6.079  47.731   7.354  1.00  9.55           C
ATOM    619  CD  GLU A  41       5.943  49.201   7.002  1.00 11.13           C
ATOM    620  OE1 GLU A  41       6.808  50.029   7.351  1.00 10.94           O
ATOM    621  OE2 GLU A  41       4.905  49.551   6.397  1.00 12.53           O
ATOM    622  H   GLU A  41       8.259  45.727   5.434  1.00  9.34           H
ATOM    623  HA  GLU A  41       8.511  48.315   6.196  1.00  9.22           H
ATOM    624 1HB  GLU A  41       7.439  46.333   7.935  1.00  9.27           H
ATOM    625 2HB  GLU A  41       7.828  47.800   8.397  1.00  9.27           H
ATOM    626 1HG  GLU A  41       5.725  47.214   6.616  1.00  9.84           H
ATOM    627 2HG  GLU A  41       5.532  47.576   8.140  1.00  9.84           H
ATOM    628  N   ARG A  42      10.538  47.728   7.610  1.00  9.71           N
ATOM    629  CA  ARG A  42      11.864  47.378   8.109  1.00  9.54           C
ATOM    630  C   ARG A  42      11.812  46.233   9.113  1.00  9.02           C
ATOM    631  O   ARG A  42      11.085  46.301  10.115  1.00 10.34           O
ATOM    632  CB  ARG A  42      12.503  48.603   8.748  1.00 11.34           C
ATOM    633  CG  ARG A  42      13.867  48.337   9.332  1.00 14.64           C
ATOM    634  CD  ARG A  42      14.570  49.577   9.828  1.00 21.18           C
ATOM    635  NE  ARG A  42      15.132  49.450  11.172  1.00 35.88           N
ATOM    636  CZ  ARG A  42      15.699  50.450  11.855  1.00 44.42           C
ATOM    637  NH1 ARG A  42      15.791  51.673  11.330  1.00 47.86           N
ATOM    638  NH2 ARG A  42      16.181  50.227  13.075  1.00 47.88           N
ATOM    639  H   ARG A  42      10.277  48.509   7.837  1.00  9.51           H
ATOM    640  HA  ARG A  42      12.425  47.108   7.353  1.00  9.78           H
ATOM    641 1HB  ARG A  42      12.597  49.294   8.074  1.00 11.11           H
ATOM    642 2HB  ARG A  42      11.931  48.917   9.465  1.00 11.11           H
ATOM    643 1HG  ARG A  42      13.777  47.727  10.079  1.00 15.55           H
ATOM    644 2HG  ARG A  42      14.425  47.936   8.647  1.00 15.55           H
ATOM    645 1HD  ARG A  42      15.298  49.787   9.221  1.00 23.56           H
ATOM    646 2HD  ARG A  42      13.934  50.310   9.844  1.00 23.56           H
ATOM    647  HE  ARG A  42      14.857  48.677  11.690  1.00 35.20           H
ATOM    648 1HH1 ARG A  42      15.488  51.838  10.543  1.00 48.25           H
ATOM    649 2HH1 ARG A  42      16.160  52.306  11.781  1.00 48.25           H
ATOM    650 1HH2 ARG A  42      16.128  49.442  13.424  1.00 47.98           H
ATOM    651 2HH2 ARG A  42      16.548  50.866  13.518  1.00 47.98           H
ATOM    652  N   GLN A  43      12.589  45.195   8.859  1.00  9.98           N
ATOM    653  CA  GLN A  43      12.738  44.068   9.766  1.00 10.44           C
ATOM    654  C   GLN A  43      13.770  44.399  10.839  1.00 11.72           C
ATOM    655  O   GLN A  43      14.791  45.008  10.558  1.00 14.34           O
ATOM    656  CB  GLN A  43      13.186  42.834   8.986  1.00 10.82           C
ATOM    657  CG  GLN A  43      12.177  42.321   7.998  1.00  9.92           C
ATOM    658  CD  GLN A  43      12.748  41.408   6.974  1.00 11.21           C
ATOM    659  NE2 GLN A  43      12.122  40.271   6.742  1.00 11.53           N
ATOM    660  OE1 GLN A  43      13.756  41.757   6.347  1.00 14.94           O
ATOM    661  H   GLN A  43      13.055  45.119   8.148  1.00  9.87           H
ATOM    662  HA  GLN A  43      11.880  43.870  10.194  1.00 10.65           H
ATOM    663 1HB  GLN A  43      14.000  43.053   8.505  1.00 10.48           H
ATOM    664 2HB  GLN A  43      13.367  42.123   9.618  1.00 10.48           H
ATOM    665 1HG  GLN A  43      11.489  41.837   8.481  1.00 10.41           H
ATOM    666 2HG  GLN A  43      11.780  43.073   7.532  1.00 10.41           H
ATOM    667 1HE2 GLN A  43      12.372  39.655   6.316  0.00 13.98           H
ATOM    668 2HE2 GLN A  43      11.426  40.073   7.387  0.00 13.98           H
ATOM    669  N   VAL A  44      13.535  43.933  12.054  1.00 10.84           N
ATOM    670  CA  VAL A  44      14.435  44.187  13.156  1.00 12.55           C
ATOM    671  C   VAL A  44      15.198  42.945  13.527  1.00 14.35           C
ATOM    672  O   VAL A  44      14.646  41.837  13.550  1.00 15.43           O
ATOM    673  CB  VAL A  44      13.682  44.746  14.391  1.00 18.38           C
ATOM    674  CG1 VAL A  44      13.352  46.210  14.164  1.00 25.79           C
ATOM    675  CG2 VAL A  44      12.419  44.028  14.695  1.00 24.33           C
ATOM    676  H   VAL A  44      12.869  43.439  12.256  1.00 11.39           H
ATOM    677  HA  VAL A  44      15.090  44.865  12.890  1.00 13.59           H
ATOM    678  HB  VAL A  44      14.263  44.686  15.178  1.00 18.21           H
ATOM    679 1HG1 VAL A  44      14.154  46.681  13.926  1.00 23.84           H
ATOM    680 2HG1 VAL A  44      12.993  46.573  14.977  1.00 23.84           H
ATOM    681 3HG1 VAL A  44      12.707  46.284  13.457  1.00 23.84           H
ATOM    682 1HG2 VAL A  44      11.766  44.232  14.024  1.00 22.92           H
ATOM    683 2HG2 VAL A  44      12.104  44.335  15.543  1.00 22.92           H
ATOM    684 3HG2 VAL A  44      12.584  43.083  14.724  1.00 22.92           H
ATOM    685  N   ASP A  45      16.473  43.131  13.860  1.00 17.64           N
ATOM    686  CA  ASP A  45      17.232  42.091  14.546  1.00 22.15           C
ATOM    687  C   ASP A  45      17.430  40.830  13.679  1.00 18.73           C
ATOM    688  O   ASP A  45      17.565  39.730  14.200  1.00 20.09           O
ATOM    689  CB  ASP A  45      16.535  41.658  15.868  1.00 26.64           C
ATOM    690  CG  ASP A  45      16.179  42.826  16.799  1.00 31.35           C
ATOM    691  OD1 ASP A  45      17.006  43.741  16.998  1.00 35.22           O
ATOM    692  OD2 ASP A  45      15.099  42.880  17.434  1.00 33.27           O
ATOM    693  H   ASP A  45      16.925  43.837  13.696  1.00 17.93           H
ATOM    694  HA  ASP A  45      18.118  42.443  14.773  1.00 21.58           H
ATOM    695 1HB  ASP A  45      15.724  41.166  15.672  1.00 25.58           H
ATOM    696 2HB  ASP A  45      17.149  41.091  16.359  1.00 25.58           H
ATOM    697  N   GLY A  46      17.441  40.962  12.362  1.00 17.93           N
ATOM    698  CA  GLY A  46      17.574  39.805  11.499  1.00 18.11           C
ATOM    699  C   GLY A  46      16.360  38.872  11.467  1.00 16.05           C
ATOM    700  O   GLY A  46      16.469  37.764  10.943  1.00 17.65           O
ATOM    701  H   GLY A  46      17.381  41.707  11.947  1.00 18.15           H
ATOM    702 1HA  GLY A  46      17.744  40.109  10.595  1.00 17.67           H
ATOM    703 2HA  GLY A  46      18.342  39.284  11.781  1.00 17.67           H
ATOM    704  N   ARG A  47      15.214  39.295  12.004  1.00 12.11           N
ATOM    705  CA  ARG A  47      14.021  38.472  12.014  1.00 11.54           C
ATOM    706  C   ARG A  47      13.253  38.616  10.711  1.00 10.33           C
ATOM    707  O   ARG A  47      13.199  39.688  10.111  1.00 12.53           O
ATOM    708  CB  ARG A  47      13.127  38.887  13.182  1.00 11.92           C
ATOM    709  CG  ARG A  47      13.781  38.850  14.526  1.00 14.44           C
ATOM    710  CD  ARG A  47      14.542  37.545  14.853  1.00 16.79           C
ATOM    711  NE  ARG A  47      14.755  37.456  16.298  1.00 17.33           N
ATOM    712  CZ  ARG A  47      15.801  37.955  16.991  1.00 15.84           C
ATOM    713  NH1 ARG A  47      16.823  38.508  16.353  1.00 20.36           N
ATOM    714  NH2 ARG A  47      15.823  37.871  18.331  1.00 15.65           N
ATOM    715  H   ARG A  47      15.101  40.067  12.350  1.00 12.82           H
ATOM    716  HA  ARG A  47      14.263  37.530  12.130  1.00 11.50           H
ATOM    717 1HB  ARG A  47      12.823  39.796  13.030  1.00 12.20           H
ATOM    718 2HB  ARG A  47      12.363  38.291  13.212  1.00 12.20           H
ATOM    719 1HG  ARG A  47      14.421  39.574  14.580  1.00 14.42           H
ATOM    720 2HG  ARG A  47      13.103  38.970  15.207  1.00 14.42           H
ATOM    721 1HD  ARG A  47      14.002  36.786  14.581  1.00 16.39           H
ATOM    722 2HD  ARG A  47      15.394  37.530  14.391  1.00 16.39           H
ATOM    723  HE  ARG A  47      14.236  36.774  16.745  1.00 16.99           H
ATOM    724 1HH1 ARG A  47      16.809  38.576  15.504  1.00 19.39           H
ATOM    725 2HH1 ARG A  47      17.497  38.807  16.794  1.00 19.39           H
ATOM    726 1HH2 ARG A  47      15.182  37.498  18.755  1.00 15.64           H
ATOM    727 2HH2 ARG A  47      16.506  38.149  18.762  1.00 15.64           H
ATOM    728  N   ALA A  48      12.605  37.538  10.292  1.00  9.56           N
ATOM    729  CA  ALA A  48      11.756  37.589   9.110  1.00  9.05           C
ATOM    730  C   ALA A  48      10.496  38.405   9.336  1.00  8.00           C
ATOM    731  O   ALA A  48      10.015  39.088   8.424  1.00  8.87           O
ATOM    732  CB  ALA A  48      11.363  36.212   8.688  1.00 10.25           C
ATOM    733  H   ALA A  48      12.642  36.771  10.666  1.00  9.62           H
ATOM    734  HA  ALA A  48      12.254  37.997   8.371  1.00  9.16           H
ATOM    735 1HB  ALA A  48      12.158  35.696   8.530  1.00  9.60           H
ATOM    736 2HB  ALA A  48      10.844  36.267   7.882  1.00  9.60           H
ATOM    737 3HB  ALA A  48      10.844  35.806   9.386  1.00  9.60           H
ATOM    738  N   GLU A  49       9.921  38.297  10.533  1.00  8.10           N
ATOM    739  CA  GLU A  49       8.519  38.650  10.792  1.00  8.35           C
ATOM    740  C   GLU A  49       8.323  39.675  11.884  1.00  7.96           C
ATOM    741  O   GLU A  49       7.187  39.922  12.283  1.00  8.48           O
ATOM    742  CB  GLU A  49       7.730  37.393  11.053  1.00  9.43           C
ATOM    743  CG  GLU A  49       7.753  36.883  12.483  1.00 11.89           C
ATOM    744  CD  GLU A  49       9.082  36.408  13.086  1.00 11.58           C
ATOM    745  OE1 GLU A  49      10.104  36.350  12.410  1.00 12.04           O
ATOM    746  OE2 GLU A  49       9.067  36.026  14.266  1.00 14.87           O
ATOM    747  H   GLU A  49      10.340  38.036  11.231  1.00  8.12           H
ATOM    748  HA  GLU A  49       8.141  39.046   9.979  1.00  8.43           H
ATOM    749 1HB  GLU A  49       6.804  37.561  10.822  1.00  9.39           H
ATOM    750 2HB  GLU A  49       8.080  36.687  10.488  1.00  9.39           H
ATOM    751 1HG  GLU A  49       7.400  37.564  13.074  1.00 11.26           H
ATOM    752 2HG  GLU A  49       7.158  36.117  12.518  1.00 11.26           H
ATOM    753  N   ARG A  50       9.420  40.266  12.366  1.00  8.20           N
ATOM    754  CA  ARG A  50       9.391  41.274  13.420  1.00  9.74           C
ATOM    755  C   ARG A  50       9.853  42.557  12.782  1.00  9.12           C
ATOM    756  O   ARG A  50      10.923  42.603  12.165  1.00 10.87           O
ATOM    757  CB  ARG A  50      10.245  40.822  14.630  1.00 12.76           C
ATOM    758  CG  ARG A  50      10.028  39.319  15.101  1.00 17.19           C
ATOM    759  CD  ARG A  50       9.202  39.130  16.333  1.00 12.39           C
ATOM    760  NE  ARG A  50       8.710  37.779  16.533  1.00 11.13           N
ATOM    761  CZ  ARG A  50       8.250  37.325  17.691  1.00 10.36           C
ATOM    762  NH1 ARG A  50       8.250  38.088  18.772  1.00 11.26           N
ATOM    763  NH2 ARG A  50       7.785  36.098  17.776  1.00 10.52           N
ATOM    764  H   ARG A  50      10.217  40.097  12.094  1.00  8.47           H
ATOM    765  HA  ARG A  50       8.473  41.398  13.739  1.00  9.89           H
ATOM    766 1HB  ARG A  50      11.182  40.922  14.398  1.00 12.18           H
ATOM    767 2HB  ARG A  50      10.036  41.394  15.384  1.00 12.18           H
ATOM    768 1HG  ARG A  50       9.591  38.830  14.389  1.00 15.09           H
ATOM    769 2HG  ARG A  50      10.894  38.924  15.275  1.00 15.09           H
ATOM    770 1HD  ARG A  50       9.758  39.366  17.091  1.00 13.30           H
ATOM    771 2HD  ARG A  50       8.437  39.723  16.291  1.00 13.30           H
ATOM    772  HE  ARG A  50       8.296  37.386  15.753  1.00 11.31           H
ATOM    773 1HH1 ARG A  50       8.541  38.890  18.737  1.00 10.95           H
ATOM    774 2HH1 ARG A  50       7.960  37.783  19.517  1.00 10.95           H
ATOM    775 1HH2 ARG A  50       7.793  35.591  17.089  1.00 10.47           H
ATOM    776 2HH2 ARG A  50       7.506  35.787  18.524  1.00 10.47           H
ATOM    777  N   TYR A  51       9.045  43.596  12.918  1.00  8.45           N
ATOM    778  CA  TYR A  51       9.176  44.817  12.160  1.00  8.83           C
ATOM    779  C   TYR A  51       9.090  46.035  13.053  1.00  8.98           C
ATOM    780  O   TYR A  51       8.558  45.980  14.163  1.00 10.14           O
ATOM    781  CB  TYR A  51       8.054  44.903  11.143  1.00  9.33           C
ATOM    782  CG  TYR A  51       7.986  43.781  10.147  1.00  8.51           C
ATOM    783  CD1 TYR A  51       8.739  43.835   8.998  1.00  8.38           C
ATOM    784  CD2 TYR A  51       7.153  42.696  10.320  1.00  8.68           C
ATOM    785  CE1 TYR A  51       8.656  42.855   8.024  1.00  8.73           C
ATOM    786  CE2 TYR A  51       7.055  41.696   9.359  1.00  8.35           C
ATOM    787  CZ  TYR A  51       7.809  41.776   8.212  1.00  8.02           C
ATOM    788  OH  TYR A  51       7.640  40.826   7.231  1.00  9.02           O
ATOM    789  H   TYR A  51       8.389  43.612  13.463  1.00  8.67           H
ATOM    790  HA  TYR A  51      10.032  44.832  11.688  1.00  8.88           H
ATOM    791 1HB  TYR A  51       7.209  44.917  11.620  1.00  8.96           H
ATOM    792 2HB  TYR A  51       8.155  45.728  10.643  1.00  8.96           H
ATOM    793  HD1 TYR A  51       9.294  44.567   8.855  1.00  8.48           H
ATOM    794  HD2 TYR A  51       6.625  42.646  11.083  1.00  8.58           H
ATOM    795  HE1 TYR A  51       9.155  42.928   7.243  1.00  8.46           H
ATOM    796  HE2 TYR A  51       6.466  40.987   9.482  1.00  8.36           H
ATOM    797  N   VAL A  52       9.591  47.147  12.569  1.00  9.51           N
ATOM    798  CA  VAL A  52       9.316  48.438  13.148  1.00 10.27           C
ATOM    799  C   VAL A  52       8.630  49.248  12.125  1.00 11.41           C
ATOM    800  O   VAL A  52       9.112  49.393  11.001  1.00 16.82           O
ATOM    801  CB AVAL A  52      10.643  49.062  13.656  0.50 12.31           C
ATOM    802  CB BVAL A  52      10.544  49.203  13.661  0.50 13.42           C
ATOM    803  CG1AVAL A  52      11.605  49.361  12.527  0.50 16.37           C
ATOM    804  CG2AVAL A  52      10.383  50.311  14.435  0.50 11.30           C
ATOM    805  CG1BVAL A  52      10.990  48.630  14.981  0.50 16.04           C
ATOM    806  CG2BVAL A  52      11.680  49.213  12.665  0.50 16.01           C
ATOM    807  H   VAL A  52      10.088  47.171  11.876  1.00  9.55           H
ATOM    808  HB AVAL A  52      11.080  48.423  14.257  0.50 12.10           H
ATOM    809  HB BVAL A  52      10.288  50.135  13.822  0.50 12.99           H
ATOM    810  HA  VAL A  52       8.708  48.328  13.907  1.00 11.08           H
ATOM    811 1HG1AVAL A  52      11.653  48.612  11.931  0.50 15.56           H
ATOM    812 2HG1AVAL A  52      12.472  49.523  12.906  0.50 15.56           H
ATOM    813 3HG1AVAL A  52      11.314  50.142  12.052  0.50 15.56           H
ATOM    814 1HG2AVAL A  52      10.152  51.023  13.833  0.50 12.79           H
ATOM    815 2HG2AVAL A  52      11.178  50.538  14.921  0.50 12.79           H
ATOM    816 3HG2AVAL A  52       9.661  50.154  15.048  0.50 12.79           H
ATOM    817 1HG1BVAL A  52      10.392  48.934  15.668  0.50 15.59           H
ATOM    818 2HG1BVAL A  52      11.883  48.927  15.172  0.50 15.59           H
ATOM    819 3HG1BVAL A  52      10.966  47.672  14.929  0.50 15.59           H
ATOM    820 1HG2BVAL A  52      11.927  48.312  12.447  0.50 15.35           H
ATOM    821 2HG2BVAL A  52      12.430  49.664  13.060  0.50 15.35           H
ATOM    822 3HG2BVAL A  52      11.411  49.683  11.873  0.50 15.35           H
ATOM    823  N   VAL A  53       7.480  49.755  12.483  1.00 10.35           N
ATOM    824  CA  VAL A  53       6.733  50.648  11.653  1.00 11.76           C
ATOM    825  C   VAL A  53       6.778  52.059  12.170  1.00 11.54           C
ATOM    826  O   VAL A  53       7.131  52.315  13.330  1.00 12.66           O
ATOM    827  CB  VAL A  53       5.327  50.176  11.510  1.00 12.86           C
ATOM    828  CG1 VAL A  53       5.285  48.767  10.939  1.00 13.81           C
ATOM    829  CG2 VAL A  53       4.506  50.242  12.753  1.00 13.08           C
ATOM    830  H   VAL A  53       7.099  49.590  13.228  1.00 10.84           H
ATOM    831  HA  VAL A  53       7.120  50.662  10.753  1.00 11.64           H
ATOM    832  HB  VAL A  53       4.886  50.757  10.854  1.00 12.58           H
ATOM    833 1HG1 VAL A  53       5.906  48.704  10.209  1.00 13.52           H
ATOM    834 2HG1 VAL A  53       4.395  48.584  10.627  1.00 13.52           H
ATOM    835 3HG1 VAL A  53       5.523  48.141  11.627  1.00 13.52           H
ATOM    836 1HG2 VAL A  53       4.890  49.668  13.418  1.00 13.01           H
ATOM    837 2HG2 VAL A  53       3.617  49.943  12.547  1.00 13.01           H
ATOM    838 3HG2 VAL A  53       4.474  51.145  13.075  1.00 13.01           H
ATOM    839  N   GLN A  54       6.435  52.981  11.281  1.00 11.47           N
ATOM    840  CA  GLN A  54       6.603  54.379  11.538  1.00 11.10           C
ATOM    841  C   GLN A  54       5.275  55.142  11.504  1.00 10.40           C
ATOM    842  O   GLN A  54       4.322  54.789  10.804  1.00 11.83           O
ATOM    843  CB  GLN A  54       7.624  54.986  10.547  1.00 15.02           C
ATOM    844  CG  GLN A  54       9.112  54.485  10.788  1.00 21.52           C
ATOM    845  CD  GLN A  54      10.154  55.255   9.961  1.00 23.04           C
ATOM    846  NE2 GLN A  54      10.847  54.536   9.080  1.00 27.16           N
ATOM    847  OE1 GLN A  54      10.321  56.479  10.103  1.00 22.56           O
ATOM    848  H   GLN A  54       6.094  52.811  10.517  1.00 11.39           H
ATOM    849  HA  GLN A  54       6.980  54.493  12.433  1.00 11.72           H
ATOM    850 1HB  GLN A  54       7.369  54.739   9.644  1.00 14.48           H
ATOM    851 2HB  GLN A  54       7.617  55.952  10.639  1.00 14.48           H
ATOM    852 1HG  GLN A  54       9.333  54.600  11.726  1.00 20.93           H
ATOM    853 2HG  GLN A  54       9.170  53.546  10.549  1.00 20.93           H
ATOM    854 1HE2 GLN A  54      11.377  54.874   8.573  0.00 30.02           H
ATOM    855 2HE2 GLN A  54      10.638  53.677   9.062  0.00 30.02           H
ATOM    856  N   SER A  55       5.249  56.223  12.268  1.00 10.11           N
ATOM    857  CA  SER A  55       4.149  57.161  12.198  1.00 10.89           C
ATOM    858  C   SER A  55       4.093  57.870  10.866  1.00 11.22           C
ATOM    859  O   SER A  55       5.057  57.888  10.108  1.00 11.92           O
ATOM    860  CB  SER A  55       4.291  58.162  13.340  1.00 10.90           C
ATOM    861  OG  SER A  55       5.509  58.892  13.276  1.00 10.87           O
ATOM    862  H   SER A  55       5.858  56.437  12.826  1.00 10.33           H
ATOM    863  HA  SER A  55       3.309  56.678  12.326  1.00 10.81           H
ATOM    864 1HB  SER A  55       3.550  58.784  13.303  1.00 10.89           H
ATOM    865 2HB  SER A  55       4.265  57.677  14.180  1.00 10.89           H
ATOM    866  N   LYS A  56       2.955  58.491  10.594  1.00 12.26           N
ATOM    867  CA  LYS A  56       2.725  59.223   9.367  1.00 12.82           C
ATOM    868  C   LYS A  56       3.757  60.306   9.152  1.00 12.54           C
ATOM    869  O   LYS A  56       4.153  60.564   8.024  1.00 14.09           O
ATOM    870  CB  LYS A  56       1.306  59.806   9.411  1.00 15.80           C
ATOM    871  CG  LYS A  56       0.907  60.672   8.245  1.00 18.78           C
ATOM    872  CD  LYS A  56      -0.405  61.386   8.543  1.00 23.18           C
ATOM    873  CE  LYS A  56      -0.753  62.409   7.460  1.00 28.11           C
ATOM    874  NZ  LYS A  56      -1.927  63.256   7.849  1.00 33.02           N
ATOM    875  H   LYS A  56       2.293  58.516  11.132  1.00 12.19           H
ATOM    876  HA  LYS A  56       2.774  58.603   8.610  1.00 13.21           H
ATOM    877 1HB  LYS A  56       0.675  59.071   9.455  1.00 15.06           H
ATOM    878 2HB  LYS A  56       1.227  60.347  10.213  1.00 15.06           H
ATOM    879 1HG  LYS A  56       1.582  61.348   8.081  1.00 19.46           H
ATOM    880 2HG  LYS A  56       0.785  60.118   7.459  1.00 19.46           H
ATOM    881 1HD  LYS A  56      -1.121  60.733   8.585  1.00 23.93           H
ATOM    882 2HD  LYS A  56      -0.331  61.856   9.388  1.00 23.93           H
ATOM    883 1HE  LYS A  56       0.009  62.993   7.315  1.00 28.92           H
ATOM    884 2HE  LYS A  56      -0.977  61.941   6.640  1.00 28.92           H
ATOM    885 1HZ  LYS A  56      -2.593  62.939   8.150  0.00 36.19           H
ATOM    886 2HZ  LYS A  56      -2.003  63.976   7.142  0.00 36.19           H
ATOM    887 3HZ  LYS A  56      -1.434  63.888   8.595  0.00 36.19           H
ATOM    888  N   ASP A  57       4.200  60.944  10.230  1.00 12.89           N
ATOM    889  CA  ASP A  57       5.196  62.008  10.143  1.00 13.65           C
ATOM    890  C   ASP A  57       6.631  61.522  10.131  1.00 12.42           C
ATOM    891  O   ASP A  57       7.556  62.322  10.079  1.00 13.60           O
ATOM    892  CB  ASP A  57       4.974  63.090  11.223  1.00 15.08           C
ATOM    893  CG  ASP A  57       5.418  62.692  12.618  1.00 14.12           C
ATOM    894  OD1 ASP A  57       5.810  61.537  12.855  1.00 13.07           O
ATOM    895  OD2 ASP A  57       5.335  63.585  13.511  1.00 17.19           O
ATOM    896  H   ASP A  57       3.947  60.777  11.031  1.00 13.00           H
ATOM    897  HA  ASP A  57       5.065  62.468   9.288  1.00 13.57           H
ATOM    898 1HB  ASP A  57       5.467  63.886  10.973  1.00 14.32           H
ATOM    899 2HB  ASP A  57       4.027  63.294  11.264  1.00 14.32           H
ATOM    900  N   GLY A  58       6.823  60.204  10.215  1.00 11.17           N
ATOM    901  CA  GLY A  58       8.157  59.663  10.170  1.00 11.36           C
ATOM    902  C   GLY A  58       8.984  59.707  11.415  1.00 11.35           C
ATOM    903  O   GLY A  58      10.118  59.241  11.429  1.00 13.92           O
ATOM    904  H   GLY A  58       6.212  59.619  10.309  1.00 11.49           H
ATOM    905 1HA  GLY A  58       8.088  58.730   9.912  1.00 11.32           H
ATOM    906 2HA  GLY A  58       8.658  60.114   9.472  1.00 11.32           H
ATOM    907  N   ARG A  59       8.437  60.237  12.501  1.00 10.38           N
ATOM    908  CA  ARG A  59       9.269  60.568  13.655  1.00 10.29           C
ATOM    909  C   ARG A  59       9.105  59.622  14.853  1.00  9.84           C
ATOM    910  O   ARG A  59       9.821  59.763  15.827  1.00 10.87           O
ATOM    911  CB  ARG A  59       9.001  62.007  14.066  1.00 12.48           C
ATOM    912  CG  ARG A  59       9.517  62.972  13.049  1.00 14.76           C
ATOM    913  CD  ARG A  59       9.414  64.409  13.396  1.00 19.31           C
ATOM    914  NE  ARG A  59      10.165  65.234  12.442  1.00 24.42           N
ATOM    915  CZ  ARG A  59      10.091  66.561  12.363  1.00 28.99           C
ATOM    916  NH1 ARG A  59       9.282  67.242  13.168  1.00 31.93           N
ATOM    917  NH2 ARG A  59      10.818  67.210  11.456  1.00 28.73           N
ATOM    918  H   ARG A  59       7.605  60.395  12.607  1.00 10.57           H
ATOM    919  HA  ARG A  59      10.212  60.525  13.396  1.00 10.61           H
ATOM    920 1HB  ARG A  59       8.046  62.144  14.159  1.00 11.89           H
ATOM    921 2HB  ARG A  59       9.448  62.193  14.907  1.00 11.89           H
ATOM    922 1HG  ARG A  59      10.456  62.781  12.898  1.00 15.45           H
ATOM    923 2HG  ARG A  59       9.025  62.841  12.224  1.00 15.45           H
ATOM    924 1HD  ARG A  59       8.480  64.669  13.359  1.00 19.99           H
ATOM    925 2HD  ARG A  59       9.770  64.558  14.284  1.00 19.99           H
ATOM    926  HE  ARG A  59      10.546  64.777  11.679  1.00 25.13           H
ATOM    927 1HH1 ARG A  59       8.804  66.840  13.758  1.00 32.13           H
ATOM    928 2HH1 ARG A  59       9.239  68.099  13.106  1.00 32.13           H
ATOM    929 1HH2 ARG A  59      11.342  66.774  10.936  1.00 29.75           H
ATOM    930 2HH2 ARG A  59      10.774  68.067  11.397  1.00 29.75           H
ATOM    931  N   HIS A  60       8.214  58.642  14.755  1.00  9.42           N
ATOM    932  CA  HIS A  60       7.910  57.750  15.860  1.00  9.27           C
ATOM    933  C   HIS A  60       7.784  56.334  15.362  1.00  9.57           C
ATOM    934  O   HIS A  60       7.359  56.108  14.236  1.00 11.04           O
ATOM    935  CB  HIS A  60       6.612  58.185  16.509  1.00  9.34           C
ATOM    936  CG  HIS A  60       6.662  59.589  16.964  1.00 10.37           C
ATOM    937  CD2 HIS A  60       6.250  60.724  16.367  1.00 12.96           C
ATOM    938  ND1 HIS A  60       7.364  59.990  18.078  1.00 10.89           N
ATOM    939  CE1 HIS A  60       7.311  61.299  18.196  1.00 12.60           C
ATOM    940  NE2 HIS A  60       6.619  61.773  17.180  1.00 14.33           N
ATOM    941  H   HIS A  60       7.768  58.474  14.042  1.00  9.47           H
ATOM    942  HA  HIS A  60       8.621  57.784  16.530  1.00  9.36           H
ATOM    943 1HB  HIS A  60       5.891  58.102  15.866  1.00  9.50           H
ATOM    944 2HB  HIS A  60       6.438  57.623  17.281  1.00  9.50           H
ATOM    945  HD1 HIS A  60       7.862  59.478  18.567  0.00 10.89           H
ATOM    946  HD2 HIS A  60       6.018  60.801  15.467  1.00 12.66           H
ATOM    947  HE1 HIS A  60       7.520  61.772  18.966  1.00 12.63           H
ATOM    948  HE2 HIS A  60       6.398  62.602  17.072  0.00 14.83           H
ATOM    949  N   GLU A  61       8.136  55.397  16.241  1.00 10.12           N
ATOM    950  CA  GLU A  61       8.188  53.966  15.941  1.00 10.81           C
ATOM    951  C   GLU A  61       7.233  53.147  16.822  1.00  8.62           C
ATOM    952  O   GLU A  61       6.988  53.483  17.960  1.00  8.91           O
ATOM    953  CB  GLU A  61       9.636  53.389  16.209  1.00 14.62           C
ATOM    954  CG  GLU A  61      10.760  53.884  15.332  1.00 19.37           C
ATOM    955  CD  GLU A  61      12.069  53.126  15.548  1.00 22.95           C
ATOM    956  OE1 GLU A  61      12.284  52.626  16.664  1.00 24.16           O
ATOM    957  OE2 GLU A  61      12.872  53.020  14.602  1.00 29.13           O
ATOM    958  H   GLU A  61       8.340  55.568  17.054  1.00 10.14           H
ATOM    959  HA  GLU A  61       7.965  53.815  15.001  1.00 10.97           H
ATOM    960 1HB  GLU A  61       9.874  53.605  17.124  1.00 13.77           H
ATOM    961 2HB  GLU A  61       9.600  52.425  16.110  1.00 13.77           H
ATOM    962 1HG  GLU A  61      10.503  53.789  14.401  1.00 19.31           H
ATOM    963 2HG  GLU A  61      10.921  54.811  15.552  1.00 19.31           H
ATOM    964  N   LEU A  62       6.838  52.003  16.271  1.00  8.91           N
ATOM    965  CA  LEU A  62       6.102  50.964  16.952  1.00  8.45           C
ATOM    966  C   LEU A  62       6.640  49.625  16.463  1.00  8.13           C
ATOM    967  O   LEU A  62       6.726  49.411  15.257  1.00  9.37           O
ATOM    968  CB  LEU A  62       4.615  51.110  16.596  1.00 10.68           C
ATOM    969  CG  LEU A  62       3.749  49.906  16.833  1.00 12.49           C
ATOM    970  CD1 LEU A  62       3.655  49.538  18.299  1.00 12.30           C
ATOM    971  CD2 LEU A  62       2.381  50.147  16.236  1.00 15.36           C
ATOM    972  H   LEU A  62       7.000  51.807  15.455  1.00  8.75           H
ATOM    973  HA  LEU A  62       6.215  51.030  17.923  1.00  8.86           H
ATOM    974 1HB  LEU A  62       4.247  51.837  17.123  1.00 10.02           H
ATOM    975 2HB  LEU A  62       4.550  51.332  15.654  1.00 10.02           H
ATOM    976  HG  LEU A  62       4.128  49.147  16.368  1.00 12.71           H
ATOM    977 1HD1 LEU A  62       4.522  49.271  18.612  1.00 12.45           H
ATOM    978 2HD1 LEU A  62       3.034  48.813  18.399  1.00 12.45           H
ATOM    979 3HD1 LEU A  62       3.348  50.302  18.793  1.00 12.45           H
ATOM    980 1HD2 LEU A  62       2.011  50.948  16.617  1.00 14.63           H
ATOM    981 2HD2 LEU A  62       1.815  49.398  16.437  1.00 14.63           H
ATOM    982 3HD2 LEU A  62       2.467  50.246  15.285  1.00 14.63           H
ATOM    983  N   ARG A  63       6.993  48.721  17.381  1.00  7.41           N
ATOM    984  CA  ARG A  63       7.475  47.391  17.007  1.00  7.44           C
ATOM    985  C   ARG A  63       6.307  46.427  16.943  1.00  7.26           C
ATOM    986  O   ARG A  63       5.514  46.344  17.887  1.00  7.45           O
ATOM    987  CB AARG A  63       8.489  46.932  18.030  0.50  8.16           C
ATOM    988  CB BARG A  63       8.501  46.882  18.008  0.50  8.71           C
ATOM    989  CG AARG A  63       9.361  45.817  17.673  0.50  9.04           C
ATOM    990  CG BARG A  63       9.857  47.509  17.828  0.50 11.24           C
ATOM    991  CD AARG A  63      10.169  45.309  18.897  0.50 11.98           C
ATOM    992  CD BARG A  63      10.981  46.795  18.527  0.50 14.43           C
ATOM    993  NE AARG A  63      11.112  46.323  19.377  0.50 15.40           N
ATOM    994  NE BARG A  63      11.146  45.427  18.062  0.50 16.21           N
ATOM    995  CZ AARG A  63      12.437  46.270  19.217  0.50 19.07           C
ATOM    996  CZ BARG A  63      12.193  44.636  18.320  0.50 17.96           C
ATOM    997  NH1AARG A  63      13.018  45.251  18.586  0.50 19.99           N
ATOM    998  NH2AARG A  63      13.196  47.250  19.700  0.50 18.22           N
ATOM    999  NH1BARG A  63      13.238  45.076  19.010  0.50 20.32           N
ATOM   1000  NH2BARG A  63      12.180  43.389  17.862  0.50 14.68           N
ATOM   1001  H   ARG A  63       6.957  48.858  18.222  1.00  7.57           H
ATOM   1002 1HB AARG A  63       9.063  47.688  18.227  0.50  8.06           H
ATOM   1003 2HB AARG A  63       8.012  46.680  18.837  0.50  8.06           H
ATOM   1004 1HB BARG A  63       8.197  47.083  18.907  0.50  8.61           H
ATOM   1005 2HB BARG A  63       8.594  45.922  17.902  0.50  8.61           H
ATOM   1006  HA  ARG A  63       7.904  47.430  16.129  1.00  7.71           H
ATOM   1007 1HG AARG A  63       8.801  45.096  17.356  0.50 10.37           H
ATOM   1008 2HG AARG A  63       9.984  46.109  16.988  0.50 10.37           H
ATOM   1009 1HG BARG A  63      10.070  47.530  16.882  0.50 11.96           H
ATOM   1010 2HG BARG A  63       9.822  48.411  18.174  0.50 11.96           H
ATOM   1011 1HD AARG A  63       9.554  45.125  19.620  0.50 13.52           H
ATOM   1012 2HD AARG A  63      10.639  44.498  18.659  0.50 13.52           H
ATOM   1013 1HD BARG A  63      11.805  47.277  18.357  0.50 15.23           H
ATOM   1014 2HD BARG A  63      10.799  46.769  19.479  0.50 15.23           H
ATOM   1015  HE AARG A  63      10.742  47.189  19.592  0.50 17.17           H
ATOM   1016  HE BARG A  63      10.697  45.242  17.229  0.50 17.89           H
ATOM   1017 1HH1AARG A  63      12.557  44.604  18.264  0.50 21.28           H
ATOM   1018 2HH1AARG A  63      13.874  45.239  18.495  0.50 21.28           H
ATOM   1019 1HH2AARG A  63      12.837  47.911  20.108  0.50 21.00           H
ATOM   1020 2HH2AARG A  63      14.050  47.224  19.601  0.50 21.00           H
ATOM   1021 1HH1BARG A  63      13.255  45.876  19.321  0.50 21.33           H
ATOM   1022 2HH1BARG A  63      13.904  44.553  19.159  0.50 21.33           H
ATOM   1023 1HH2BARG A  63      11.516  43.092  17.410  0.50 19.41           H
ATOM   1024 2HH2BARG A  63      12.850  42.880  18.008  0.50 19.41           H
ATOM   1025  N   VAL A  64       6.210  45.685  15.847  1.00  6.95           N
ATOM   1026  CA  VAL A  64       5.122  44.752  15.612  1.00  7.21           C
ATOM   1027  C   VAL A  64       5.648  43.436  15.064  1.00  7.37           C
ATOM   1028  O   VAL A  64       6.789  43.322  14.615  1.00  8.27           O
ATOM   1029  CB  VAL A  64       4.035  45.327  14.663  1.00  8.23           C
ATOM   1030  CG1 VAL A  64       3.400  46.573  15.255  1.00  9.72           C
ATOM   1031  CG2 VAL A  64       4.620  45.573  13.287  1.00 10.06           C
ATOM   1032  H   VAL A  64       6.772  45.715  15.205  1.00  7.08           H
ATOM   1033  HA  VAL A  64       4.690  44.554  16.466  1.00  7.37           H
ATOM   1034  HB  VAL A  64       3.325  44.659  14.563  1.00  8.33           H
ATOM   1035 1HG1 VAL A  64       3.214  46.418  16.185  1.00  9.26           H
ATOM   1036 2HG1 VAL A  64       2.585  46.763  14.783  1.00  9.26           H
ATOM   1037 3HG1 VAL A  64       4.014  47.304  15.158  1.00  9.26           H
ATOM   1038 1HG2 VAL A  64       5.444  46.058  13.369  1.00  9.51           H
ATOM   1039 2HG2 VAL A  64       3.992  46.090  12.775  1.00  9.51           H
ATOM   1040 3HG2 VAL A  64       4.775  44.733  12.851  1.00  9.51           H
ATOM   1041  N   ARG A  65       4.775  42.440  15.049  1.00  8.03           N
ATOM   1042  CA  ARG A  65       5.049  41.195  14.384  1.00  7.89           C
ATOM   1043  C   ARG A  65       3.790  40.704  13.683  1.00  7.53           C
ATOM   1044  O   ARG A  65       2.674  41.013  14.094  1.00  8.34           O
ATOM   1045  CB  ARG A  65       5.541  40.135  15.355  1.00  7.99           C
ATOM   1046  CG  ARG A  65       4.565  39.717  16.424  1.00  8.08           C
ATOM   1047  CD  ARG A  65       5.145  38.647  17.313  1.00  9.21           C
ATOM   1048  NE  ARG A  65       4.203  38.158  18.300  1.00  9.60           N
ATOM   1049  CZ  ARG A  65       4.093  38.568  19.554  1.00  9.24           C
ATOM   1050  NH1 ARG A  65       4.895  39.487  20.058  1.00  9.27           N
ATOM   1051  NH2 ARG A  65       3.139  38.066  20.337  1.00 11.46           N
ATOM   1052  H   ARG A  65       4.011  42.469  15.430  1.00  7.86           H
ATOM   1053  HA  ARG A  65       5.737  41.330  13.701  1.00  7.87           H
ATOM   1054 1HB  ARG A  65       5.776  39.341  14.849  1.00  7.95           H
ATOM   1055 2HB  ARG A  65       6.328  40.479  15.803  1.00  7.95           H
ATOM   1056 1HG  ARG A  65       4.347  40.485  16.975  1.00  8.33           H
ATOM   1057 2HG  ARG A  65       3.763  39.358  16.015  1.00  8.33           H
ATOM   1058 1HD  ARG A  65       5.401  37.894  16.759  1.00  9.05           H
ATOM   1059 2HD  ARG A  65       5.927  38.999  17.760  1.00  9.05           H
ATOM   1060  HE  ARG A  65       3.391  37.785  17.927  1.00  9.44           H
ATOM   1061 1HH1 ARG A  65       5.505  39.843  19.580  1.00  9.33           H
ATOM   1062 2HH1 ARG A  65       4.803  39.729  20.871  1.00  9.33           H
ATOM   1063 1HH2 ARG A  65       2.613  37.464  20.036  1.00 10.86           H
ATOM   1064 2HH2 ARG A  65       3.078  38.318  21.152  1.00 10.86           H
ATOM   1065  N   THR A  66       3.983  39.899  12.641  1.00  7.56           N
ATOM   1066  CA  THR A  66       2.887  39.155  12.009  1.00  7.82           C
ATOM   1067  C   THR A  66       2.817  37.755  12.553  1.00  7.81           C
ATOM   1068  O   THR A  66       3.858  37.076  12.651  1.00  8.77           O
ATOM   1069  CB  THR A  66       3.123  39.044  10.488  1.00  8.71           C
ATOM   1070  CG2 THR A  66       3.043  40.387   9.803  1.00 10.95           C
ATOM   1071  OG1 THR A  66       4.418  38.508  10.217  1.00  9.70           O
ATOM   1072  H   THR A  66       4.748  39.763  12.279  1.00  7.61           H
ATOM   1073  HA  THR A  66       2.032  39.607  12.157  1.00  7.93           H
ATOM   1074  HB  THR A  66       2.449  38.465  10.097  1.00  8.84           H
ATOM   1075 1HG2 THR A  66       2.178  40.776   9.946  1.00 10.26           H
ATOM   1076 2HG2 THR A  66       3.187  40.283   8.860  1.00 10.26           H
ATOM   1077 3HG2 THR A  66       3.713  40.976  10.158  1.00 10.26           H
ATOM   1078  N   GLY A  67       1.627  37.270  12.871  1.00  8.60           N
ATOM   1079  CA  GLY A  67       1.513  35.881  13.299  1.00 10.51           C
ATOM   1080  C   GLY A  67       0.080  35.486  13.440  1.00  9.09           C
ATOM   1081  O   GLY A  67      -0.840  36.119  12.954  1.00 10.09           O
ATOM   1082  H   GLY A  67       0.896  37.712  12.851  1.00  8.82           H
ATOM   1083 1HA  GLY A  67       1.930  35.297  12.646  1.00  9.81           H
ATOM   1084 2HA  GLY A  67       1.958  35.766  14.153  1.00  9.81           H
ATOM   1085  N   GLY A  68      -0.098  34.394  14.148  1.00 10.91           N
ATOM   1086  CA  GLY A  68      -1.417  33.842  14.419  1.00 11.07           C
ATOM   1087  C   GLY A  68      -1.371  32.343  14.341  1.00 10.86           C
ATOM   1088  O   GLY A  68      -0.299  31.694  14.276  1.00 11.99           O
ATOM   1089  H   GLY A  68       0.542  33.949  14.505  1.00 10.55           H
ATOM   1090 1HA  GLY A  68      -1.706  34.100  15.308  1.00 10.99           H
ATOM   1091 2HA  GLY A  68      -2.066  34.162  13.773  1.00 10.99           H
ATOM   1092  N   ASP A  69      -2.560  31.752  14.278  1.00 10.02           N
ATOM   1093  CA  ASP A  69      -2.657  30.307  14.300  1.00 10.15           C
ATOM   1094  C   ASP A  69      -1.994  29.720  13.058  1.00  9.40           C
ATOM   1095  O   ASP A  69      -2.326  30.095  11.959  1.00 10.32           O
ATOM   1096  CB  ASP A  69      -4.135  29.887  14.277  1.00 11.40           C
ATOM   1097  CG  ASP A  69      -4.951  30.377  15.445  1.00 12.89           C
ATOM   1098  OD1 ASP A  69      -4.400  30.624  16.523  1.00 15.39           O
ATOM   1099  OD2 ASP A  69      -6.188  30.541  15.291  1.00 15.58           O
ATOM   1100  H   ASP A  69      -3.307  32.165  14.232  1.00 10.21           H
ATOM   1101  HA  ASP A  69      -2.227  29.948  15.104  1.00 10.21           H
ATOM   1102 1HB  ASP A  69      -4.544  30.235  13.470  1.00 11.10           H
ATOM   1103 2HB  ASP A  69      -4.181  28.918  14.274  1.00 11.10           H
ATOM   1104  N   GLY A  70      -1.095  28.762  13.234  1.00 10.15           N
ATOM   1105  CA  GLY A  70      -0.513  28.044  12.127  1.00 10.34           C
ATOM   1106  C   GLY A  70       0.571  28.745  11.337  1.00  9.15           C
ATOM   1107  O   GLY A  70       1.023  28.208  10.340  1.00 10.36           O
ATOM   1108  H   GLY A  70      -0.802  28.510  13.996  1.00 10.04           H
ATOM   1109 1HA  GLY A  70      -0.130  27.221  12.470  1.00 10.05           H
ATOM   1110 2HA  GLY A  70      -1.217  27.799  11.506  1.00 10.05           H
ATOM   1111  N   TRP A  71       0.938  29.960  11.737  1.00  8.38           N
ATOM   1112  CA  TRP A  71       1.905  30.764  10.989  1.00  7.92           C
ATOM   1113  C   TRP A  71       3.284  30.571  11.556  1.00  8.26           C
ATOM   1114  O   TRP A  71       3.479  30.653  12.762  1.00 11.62           O
ATOM   1115  CB  TRP A  71       1.522  32.237  11.087  1.00  8.20           C
ATOM   1116  CG  TRP A  71       0.273  32.593  10.359  1.00  7.96           C
ATOM   1117  CD1 TRP A  71      -0.960  32.762  10.915  1.00  8.79           C
ATOM   1118  CD2 TRP A  71       0.095  32.786   8.959  1.00  7.45           C
ATOM   1119  CE2 TRP A  71      -1.266  33.100   8.746  1.00  7.82           C
ATOM   1120  CE3 TRP A  71       0.962  32.779   7.863  1.00  7.47           C
ATOM   1121  NE1 TRP A  71      -1.894  33.059   9.964  1.00  9.20           N
ATOM   1122  CZ2 TRP A  71      -1.774  33.381   7.492  1.00  8.70           C
ATOM   1123  CZ3 TRP A  71       0.432  33.049   6.599  1.00  7.95           C
ATOM   1124  CH2 TRP A  71      -0.904  33.369   6.433  1.00  8.44           C
ATOM   1125  H   TRP A  71       0.653  30.342  12.449  1.00  8.44           H
ATOM   1126  HA  TRP A  71       1.898  30.511  10.044  1.00  8.10           H
ATOM   1127 1HB  TRP A  71       1.396  32.468  12.020  1.00  8.00           H
ATOM   1128 2HB  TRP A  71       2.239  32.772  10.715  1.00  8.00           H
ATOM   1129  HD1 TRP A  71      -1.146  32.667  11.817  1.00  8.65           H
ATOM   1130  HE1 TRP A  71      -2.721  33.213  10.107  1.00  8.76           H
ATOM   1131  HE3 TRP A  71       1.865  32.586   7.970  1.00  7.58           H
ATOM   1132  HZ2 TRP A  71      -2.654  33.661   7.385  1.00  8.47           H
ATOM   1133  HZ3 TRP A  71       0.994  33.046   5.859  1.00  7.91           H
ATOM   1134  HH2 TRP A  71      -1.229  33.529   5.577  1.00  8.38           H
ATOM   1135  N   SER A  72       4.253  30.339  10.683  1.00  7.61           N
ATOM   1136  CA  SER A  72       5.648  30.139  11.073  1.00  8.52           C
ATOM   1137  C   SER A  72       6.516  31.171  10.354  1.00  7.91           C
ATOM   1138  O   SER A  72       6.338  31.385   9.159  1.00  8.06           O
ATOM   1139  CB  SER A  72       6.131  28.753  10.646  1.00 10.38           C
ATOM   1140  OG  SER A  72       5.414  27.732  11.266  1.00 13.81           O
ATOM   1141  H   SER A  72       4.132  30.290   9.839  1.00  7.93           H
ATOM   1142  HA  SER A  72       5.754  30.222  12.042  1.00  8.57           H
ATOM   1143 1HB  SER A  72       6.026  28.669   9.686  1.00 10.12           H
ATOM   1144 2HB  SER A  72       7.068  28.662  10.882  1.00 10.12           H
ATOM   1145  N   PRO A  73       7.494  31.767  11.028  1.00  8.50           N
ATOM   1146  CA  PRO A  73       8.429  32.653  10.321  1.00  8.13           C
ATOM   1147  C   PRO A  73       9.077  31.950   9.151  1.00  8.15           C
ATOM   1148  O   PRO A  73       9.481  30.790   9.258  1.00  9.52           O
ATOM   1149  CB  PRO A  73       9.429  33.061  11.413  1.00 10.41           C
ATOM   1150  CG  PRO A  73       8.678  32.883  12.646  1.00 11.78           C
ATOM   1151  CD  PRO A  73       7.835  31.669  12.453  1.00 10.33           C
ATOM   1152  HA  PRO A  73       7.958  33.451  10.006  1.00  8.59           H
ATOM   1153 1HB  PRO A  73      10.204  32.477  11.394  1.00  9.61           H
ATOM   1154 2HB  PRO A  73       9.689  33.987  11.294  1.00  9.61           H
ATOM   1155 1HG  PRO A  73       9.293  32.755  13.385  1.00 11.15           H
ATOM   1156 2HG  PRO A  73       8.120  33.661  12.799  1.00 11.15           H
ATOM   1157 1HD  PRO A  73       8.347  30.864  12.630  1.00  9.76           H
ATOM   1158 2HD  PRO A  73       7.041  31.724  13.006  1.00  9.76           H
ATOM   1159  N   VAL A  74       9.215  32.660   8.053  1.00  8.54           N
ATOM   1160  CA  VAL A  74       9.860  32.080   6.890  1.00  9.48           C
ATOM   1161  C   VAL A  74      11.358  32.024   7.116  1.00 11.05           C
ATOM   1162  O   VAL A  74      11.988  33.012   7.454  1.00 13.18           O
ATOM   1163  CB  VAL A  74       9.524  32.894   5.637  1.00 10.36           C
ATOM   1164  CG1 VAL A  74      10.258  32.377   4.423  1.00 13.10           C
ATOM   1165  CG2 VAL A  74       8.012  32.868   5.400  1.00 10.02           C
ATOM   1166  H   VAL A  74       8.965  33.472   7.957  1.00  8.64           H
ATOM   1167  HA  VAL A  74       9.524  31.170   6.750  1.00  9.72           H
ATOM   1168  HB  VAL A  74       9.794  33.825   5.777  1.00 10.36           H
ATOM   1169 1HG1 VAL A  74      11.155  32.720   4.427  1.00 12.24           H
ATOM   1170 2HG1 VAL A  74       9.806  32.672   3.628  1.00 12.24           H
ATOM   1171 3HG1 VAL A  74      10.274  31.417   4.452  1.00 12.24           H
ATOM   1172 1HG2 VAL A  74       7.709  31.958   5.419  1.00 10.14           H
ATOM   1173 2HG2 VAL A  74       7.820  33.258   4.544  1.00 10.14           H
ATOM   1174 3HG2 VAL A  74       7.575  33.373   6.089  1.00 10.14           H
ATOM   1175  N   LYS A  75      11.909  30.845   6.920  1.00 12.99           N
ATOM   1176  CA  LYS A  75      13.327  30.574   7.141  1.00 15.03           C
ATOM   1177  C   LYS A  75      14.125  30.844   5.896  1.00 16.50           C
ATOM   1178  O   LYS A  75      13.612  30.905   4.793  1.00 18.16           O
ATOM   1179  CB  LYS A  75      13.510  29.114   7.580  1.00 17.99           C
ATOM   1180  CG  LYS A  75      12.832  28.767   8.902  1.00 23.17           C
ATOM   1181  CD  LYS A  75      13.043  27.304   9.343  1.00 30.11           C
ATOM   1182  CE  LYS A  75      11.720  26.530   9.539  1.00 34.85           C
ATOM   1183  NZ  LYS A  75      11.195  26.553  10.946  1.00 36.49           N
ATOM   1184  H   LYS A  75      11.479  30.161   6.645  1.00 12.96           H
ATOM   1185  HA  LYS A  75      13.667  31.149   7.858  1.00 15.41           H
ATOM   1186 1HB  LYS A  75      13.142  28.532   6.896  1.00 17.56           H
ATOM   1187 2HB  LYS A  75      14.459  28.938   7.682  1.00 17.56           H
ATOM   1188 1HG  LYS A  75      13.199  29.337   9.596  1.00 23.94           H
ATOM   1189 2HG  LYS A  75      11.880  28.930   8.817  1.00 23.94           H
ATOM   1190 1HD  LYS A  75      13.563  26.840   8.668  1.00 30.22           H
ATOM   1191 2HD  LYS A  75      13.520  27.298  10.188  1.00 30.22           H
ATOM   1192 1HE  LYS A  75      11.038  26.904   8.960  1.00 34.96           H
ATOM   1193 2HE  LYS A  75      11.872  25.601   9.301  1.00 34.96           H
ATOM   1194 1HZ  LYS A  75      12.056  26.213  11.629  0.00 39.82           H
ATOM   1195 2HZ  LYS A  75      10.584  26.020  11.145  0.00 39.82           H
ATOM   1196 3HZ  LYS A  75      11.177  27.459  11.284  0.00 39.82           H
ATOM   1197  N   GLY A  76      15.424  30.985   6.103  1.00 18.99           N
ATOM   1198  CA  GLY A  76      16.376  31.105   5.024  1.00 18.68           C
ATOM   1199  C   GLY A  76      16.607  32.521   4.556  1.00 16.93           C
ATOM   1200  O   GLY A  76      15.928  33.486   4.935  1.00 17.65           O
ATOM   1201  H   GLY A  76      15.787  31.014   6.882  1.00 18.42           H
ATOM   1202 1HA  GLY A  76      17.228  30.749   5.319  1.00 18.41           H
ATOM   1203 2HA  GLY A  76      16.081  30.579   4.264  1.00 18.41           H
ATOM   1204  N   GLU A  77      17.592  32.641   3.687  1.00 18.04           N
ATOM   1205  CA  GLU A  77      18.010  33.930   3.221  1.00 16.91           C
ATOM   1206  C   GLU A  77      16.840  34.619   2.503  1.00 18.03           C
ATOM   1207  O   GLU A  77      16.167  33.994   1.719  1.00 21.19           O
ATOM   1208  CB  GLU A  77      19.191  33.704   2.276  1.00 19.45           C
ATOM   1209  CG  GLU A  77      19.701  34.946   1.612  1.00 22.75           C
ATOM   1210  CD  GLU A  77      18.885  35.345   0.400  1.00 25.03           C
ATOM   1211  OE1 GLU A  77      18.539  34.465  -0.418  1.00 32.42           O
ATOM   1212  OE2 GLU A  77      18.603  36.541   0.287  1.00 28.91           O
ATOM   1213  H   GLU A  77      18.028  31.984   3.358  1.00 17.57           H
ATOM   1214  HA  GLU A  77      18.302  34.483   3.975  1.00 17.74           H
ATOM   1215 1HB  GLU A  77      19.924  33.329   2.787  1.00 18.97           H
ATOM   1216 2HB  GLU A  77      18.926  33.076   1.586  1.00 18.97           H
ATOM   1217 1HG  GLU A  77      19.679  35.677   2.249  1.00 22.81           H
ATOM   1218 2HG  GLU A  77      20.611  34.786   1.319  1.00 22.81           H
ATOM   1219  N   GLY A  78      16.655  35.906   2.761  1.00 18.69           N
ATOM   1220  CA  GLY A  78      15.568  36.656   2.156  1.00 18.88           C
ATOM   1221  C   GLY A  78      14.163  36.438   2.711  1.00 17.76           C
ATOM   1222  O   GLY A  78      13.208  37.033   2.180  1.00 20.24           O
ATOM   1223  H   GLY A  78      17.150  36.373   3.287  1.00 18.62           H
ATOM   1224 1HA  GLY A  78      15.768  37.601   2.248  1.00 18.64           H
ATOM   1225 2HA  GLY A  78      15.541  36.459   1.206  1.00 18.64           H
ATOM   1226  N   GLY A  79      14.010  35.606   3.731  1.00 16.20           N
ATOM   1227  CA  GLY A  79      12.699  35.308   4.256  1.00 14.15           C
ATOM   1228  C   GLY A  79      11.970  36.538   4.724  1.00 13.14           C
ATOM   1229  O   GLY A  79      12.539  37.441   5.382  1.00 15.66           O
ATOM   1230  H   GLY A  79      14.647  35.214   4.146  1.00 16.09           H
ATOM   1231 1HA  GLY A  79      12.174  34.871   3.568  1.00 14.35           H
ATOM   1232 2HA  GLY A  79      12.785  34.700   5.007  1.00 14.35           H
ATOM   1233  N   LYS A  80      10.700  36.561   4.434  1.00 12.34           N
ATOM   1234  CA  LYS A  80       9.956  37.577   5.038  1.00 13.55           C
ATOM   1235  C   LYS A  80       8.609  37.152   5.498  1.00  9.05           C
ATOM   1236  O   LYS A  80       7.938  36.278   4.951  1.00  9.72           O
ATOM   1237  CB  LYS A  80       9.930  38.724   4.194  1.00 17.83           C
ATOM   1238  CG  LYS A  80       9.130  38.468   3.139  1.00 12.03           C
ATOM   1239  CD  LYS A  80       9.557  39.442   2.028  1.00 16.74           C
ATOM   1240  CE  LYS A  80       8.636  39.358   0.778  1.00 17.19           C
ATOM   1241  NZ  LYS A  80       8.738  40.420  -0.237  1.00 20.35           N
ATOM   1242  H   LYS A  80      10.275  36.010   3.935  1.00 12.74           H
ATOM   1243  HA  LYS A  80      10.427  37.858   5.850  1.00 13.31           H
ATOM   1244 1HB  LYS A  80       9.560  39.465   4.689  1.00 14.93           H
ATOM   1245 2HB  LYS A  80      10.828  38.931   3.891  1.00 14.93           H
ATOM   1246 1HG  LYS A  80       9.238  37.567   2.800  1.00 14.67           H
ATOM   1247 2HG  LYS A  80       8.204  38.651   3.361  1.00 14.67           H
ATOM   1248 1HD  LYS A  80       9.520  40.352   2.365  1.00 15.89           H
ATOM   1249 2HD  LYS A  80      10.458  39.229   1.740  1.00 15.89           H
ATOM   1250 1HE  LYS A  80       8.825  38.521   0.328  1.00 18.15           H
ATOM   1251 2HE  LYS A  80       7.718  39.350   1.087  1.00 18.15           H
ATOM   1252 1HZ  LYS A  80       8.495  41.260   0.200  0.00 22.27           H
ATOM   1253 2HZ  LYS A  80       8.139  40.262  -0.946  0.00 22.27           H
ATOM   1254 3HZ  LYS A  80       9.634  40.506  -0.559  0.00 22.27           H
ATOM   1255  N   GLY A  81       8.236  37.694   6.636  1.00  7.63           N
ATOM   1256  CA  GLY A  81       6.973  37.357   7.219  1.00  7.25           C
ATOM   1257  C   GLY A  81       6.854  35.900   7.619  1.00  6.75           C
ATOM   1258  O   GLY A  81       7.803  35.293   8.134  1.00  7.32           O
ATOM   1259  H   GLY A  81       8.682  38.272   7.079  1.00  7.83           H
ATOM   1260 1HA  GLY A  81       6.837  37.898   8.012  1.00  7.22           H
ATOM   1261 2HA  GLY A  81       6.273  37.571   6.586  1.00  7.22           H
ATOM   1262  N   VAL A  82       5.630  35.395   7.450  1.00  6.79           N
ATOM   1263  CA  VAL A  82       5.212  34.105   7.943  1.00  6.62           C
ATOM   1264  C   VAL A  82       4.528  33.313   6.845  1.00  6.31           C
ATOM   1265  O   VAL A  82       3.910  33.891   5.933  1.00  7.40           O
ATOM   1266  CB  VAL A  82       4.298  34.240   9.184  1.00  6.98           C
ATOM   1267  CG1 VAL A  82       5.083  34.655  10.395  1.00  7.74           C
ATOM   1268  CG2 VAL A  82       3.129  35.201   8.918  1.00  7.63           C
ATOM   1269  H   VAL A  82       5.006  35.809   7.040  1.00  6.76           H
ATOM   1270  HA  VAL A  82       6.004  33.600   8.216  1.00  6.66           H
ATOM   1271  HB  VAL A  82       3.915  33.360   9.375  1.00  7.06           H
ATOM   1272 1HG1 VAL A  82       5.722  33.970  10.602  1.00  7.57           H
ATOM   1273 2HG1 VAL A  82       4.480  34.773  11.132  1.00  7.57           H
ATOM   1274 3HG1 VAL A  82       5.536  35.480  10.206  1.00  7.57           H
ATOM   1275 1HG2 VAL A  82       3.463  36.101   8.895  1.00  7.46           H
ATOM   1276 2HG2 VAL A  82       2.487  35.110   9.626  1.00  7.46           H
ATOM   1277 3HG2 VAL A  82       2.722  34.982   8.079  1.00  7.46           H
ATOM   1278  N   SER A  83       4.563  31.996   6.959  1.00  6.77           N
ATOM   1279  CA  SER A  83       3.891  31.107   6.052  1.00  7.33           C
ATOM   1280  C   SER A  83       3.001  30.137   6.832  1.00  6.97           C
ATOM   1281  O   SER A  83       3.204  29.880   8.012  1.00  7.60           O
ATOM   1282  CB  SER A  83       4.871  30.347   5.191  1.00  9.32           C
ATOM   1283  OG  SER A  83       5.737  29.575   5.983  1.00 11.60           O
ATOM   1284  H   SER A  83       4.990  31.586   7.574  1.00  6.79           H
ATOM   1285  HA  SER A  83       3.312  31.622   5.456  1.00  7.52           H
ATOM   1286 1HB  SER A  83       4.379  29.760   4.597  1.00  8.83           H
ATOM   1287 2HB  SER A  83       5.394  30.980   4.675  1.00  8.83           H
ATOM   1288  N   ARG A  84       2.031  29.582   6.130  1.00  7.23           N
ATOM   1289  CA  ARG A  84       1.089  28.633   6.728  1.00  7.84           C
ATOM   1290  C   ARG A  84       0.591  27.696   5.632  1.00  7.87           C
ATOM   1291  O   ARG A  84       0.144  28.179   4.595  1.00  8.50           O
ATOM   1292  CB  ARG A  84      -0.098  29.398   7.326  1.00  8.08           C
ATOM   1293  CG  ARG A  84      -1.184  28.508   7.903  1.00  8.35           C
ATOM   1294  CD  ARG A  84      -2.180  29.263   8.735  1.00  8.77           C
ATOM   1295  NE  ARG A  84      -3.248  28.377   9.120  1.00  9.39           N
ATOM   1296  CZ  ARG A  84      -4.401  28.775   9.638  1.00  9.61           C
ATOM   1297  NH1 ARG A  84      -4.518  29.994  10.090  1.00 10.15           N
ATOM   1298  NH2 ARG A  84      -5.411  27.934   9.699  1.00 11.48           N
ATOM   1299  H   ARG A  84       1.897  29.734   5.299  1.00  7.30           H
ATOM   1300  HA  ARG A  84       1.527  28.120   7.436  1.00  7.79           H
ATOM   1301 1HB  ARG A  84       0.227  29.967   8.041  1.00  8.04           H
ATOM   1302 2HB  ARG A  84      -0.500  29.941   6.631  1.00  8.04           H
ATOM   1303 1HG  ARG A  84      -1.671  28.089   7.177  1.00  8.41           H
ATOM   1304 2HG  ARG A  84      -0.777  27.828   8.462  1.00  8.41           H
ATOM   1305 1HD  ARG A  84      -1.745  29.600   9.533  1.00  8.81           H
ATOM   1306 2HD  ARG A  84      -2.549  29.991   8.211  1.00  8.81           H
ATOM   1307  HE  ARG A  84      -2.981  27.478   9.353  1.00  9.30           H
ATOM   1308 1HH1 ARG A  84      -3.887  30.567   9.988  1.00  9.99           H
ATOM   1309 2HH1 ARG A  84      -5.246  30.239  10.466  1.00  9.99           H
ATOM   1310 1HH2 ARG A  84      -5.304  27.116   9.458  1.00 10.94           H
ATOM   1311 2HH2 ARG A  84      -6.107  28.153  10.142  1.00 10.94           H
ATOM   1312  N   PRO A  85       0.588  26.394   5.860  1.00  8.29           N
ATOM   1313  CA  PRO A  85       0.067  25.473   4.856  1.00  9.26           C
ATOM   1314  C   PRO A  85      -1.458  25.439   4.885  1.00  8.89           C
ATOM   1315  O   PRO A  85      -2.081  25.666   5.923  1.00 10.37           O
ATOM   1316  CB  PRO A  85       0.622  24.138   5.292  1.00 10.64           C
ATOM   1317  CG  PRO A  85       0.757  24.252   6.774  1.00 10.95           C
ATOM   1318  CD  PRO A  85       1.157  25.677   7.025  1.00  9.31           C
ATOM   1319  HA  PRO A  85       0.393  25.693   3.959  1.00  9.27           H
ATOM   1320 1HB  PRO A  85       0.008  23.425   5.056  1.00 10.07           H
ATOM   1321 2HB  PRO A  85       1.488  23.995   4.880  1.00 10.07           H
ATOM   1322 1HG  PRO A  85      -0.094  24.056   7.196  1.00 10.47           H
ATOM   1323 2HG  PRO A  85       1.444  23.643   7.087  1.00 10.47           H
ATOM   1324 1HD  PRO A  85       0.758  25.995   7.850  1.00  9.11           H
ATOM   1325 2HD  PRO A  85       2.123  25.762   7.038  1.00  9.11           H
ATOM   1326  N   GLY A  86      -2.037  25.092   3.753  1.00  9.42           N
ATOM   1327  CA  GLY A  86      -3.450  24.804   3.672  1.00 10.05           C
ATOM   1328  C   GLY A  86      -4.031  25.077   2.321  1.00  9.55           C
ATOM   1329  O   GLY A  86      -3.631  25.993   1.625  1.00 12.35           O
ATOM   1330  H   GLY A  86      -1.624  25.012   3.011  1.00  9.43           H
ATOM   1331 1HA  GLY A  86      -3.594  23.871   3.892  1.00  9.81           H
ATOM   1332 2HA  GLY A  86      -3.931  25.347   4.314  1.00  9.81           H
ATOM   1333  N   GLN A  87      -5.055  24.296   1.994  1.00  9.74           N
ATOM   1334  CA  GLN A  87      -5.740  24.400   0.717  1.00 10.20           C
ATOM   1335  C   GLN A  87      -7.053  25.137   0.832  1.00 10.38           C
ATOM   1336  O   GLN A  87      -7.708  25.347  -0.185  1.00 11.55           O
ATOM   1337  CB  GLN A  87      -5.971  23.013   0.132  1.00 11.64           C
ATOM   1338  CG  GLN A  87      -4.701  22.297  -0.182  1.00 13.54           C
ATOM   1339  CD  GLN A  87      -4.950  20.901  -0.731  1.00 18.53           C
ATOM   1340  NE2 GLN A  87      -4.869  19.904   0.140  1.00 22.31           N
ATOM   1341  OE1 GLN A  87      -5.238  20.735  -1.921  1.00 24.85           O
ATOM   1342  H   GLN A  87      -5.391  23.703   2.511  1.00  9.79           H
ATOM   1343  HA  GLN A  87      -5.181  24.892   0.081  1.00 10.40           H
ATOM   1344 1HB  GLN A  87      -6.467  22.478   0.772  1.00 11.33           H
ATOM   1345 2HB  GLN A  87      -6.476  23.093  -0.693  1.00 11.33           H
ATOM   1346 1HG  GLN A  87      -4.207  22.793  -0.849  1.00 14.31           H
ATOM   1347 2HG  GLN A  87      -4.173  22.211   0.627  1.00 14.31           H
ATOM   1348 1HE2 GLN A  87      -4.957  19.097  -0.121  0.00 23.37           H
ATOM   1349 2HE2 GLN A  87      -4.633  20.067   0.962  0.00 23.37           H
ATOM   1350  N   GLU A  88      -7.439  25.535   2.035  1.00 10.48           N
ATOM   1351  CA  GLU A  88      -8.717  26.203   2.233  1.00 10.79           C
ATOM   1352  C   GLU A  88      -8.722  27.617   1.671  1.00  9.96           C
ATOM   1353  O   GLU A  88      -7.675  28.201   1.372  1.00 10.48           O
ATOM   1354  CB  GLU A  88      -9.077  26.220   3.696  1.00 12.20           C
ATOM   1355  CG  GLU A  88      -8.135  26.998   4.596  1.00 12.11           C
ATOM   1356  CD  GLU A  88      -7.193  26.083   5.353  1.00 12.69           C
ATOM   1357  OE1 GLU A  88      -6.467  25.297   4.720  1.00 14.63           O
ATOM   1358  OE2 GLU A  88      -7.259  26.087   6.604  1.00 15.23           O
ATOM   1359  H   GLU A  88      -6.978  25.433   2.742  1.00 10.52           H
ATOM   1360  HA  GLU A  88      -9.415  25.696   1.767  1.00 10.84           H
ATOM   1361 1HB  GLU A  88      -9.956  26.619   3.787  1.00 11.54           H
ATOM   1362 2HB  GLU A  88      -9.107  25.304   4.014  1.00 11.54           H
ATOM   1363 1HG  GLU A  88      -7.595  27.604   4.066  1.00 12.29           H
ATOM   1364 2HG  GLU A  88      -8.657  27.498   5.242  1.00 12.29           H
ATOM   1365  N   GLU A  89      -9.903  28.179   1.524  1.00 10.40           N
ATOM   1366  CA  GLU A  89     -10.059  29.454   0.849  1.00 10.59           C
ATOM   1367  C   GLU A  89      -9.450  30.634   1.556  1.00 10.28           C
ATOM   1368  O   GLU A  89      -8.985  31.554   0.890  1.00 12.54           O
ATOM   1369  CB  GLU A  89     -11.551  29.698   0.594  1.00 13.23           C
ATOM   1370  CG  GLU A  89     -11.911  30.939  -0.159  1.00 19.81           C
ATOM   1371  CD  GLU A  89     -13.410  31.048  -0.413  1.00 23.70           C
ATOM   1372  OE1 GLU A  89     -14.231  30.373   0.290  1.00 22.99           O
ATOM   1373  OE2 GLU A  89     -13.777  31.840  -1.321  1.00 28.19           O
ATOM   1374  H   GLU A  89     -10.633  27.849   1.823  1.00 10.34           H
ATOM   1375  HA  GLU A  89      -9.626  29.389  -0.028  1.00 10.95           H
ATOM   1376 1HB  GLU A  89     -11.901  28.945   0.093  1.00 13.23           H
ATOM   1377 2HB  GLU A  89     -11.996  29.746   1.455  1.00 13.23           H
ATOM   1378 1HG  GLU A  89     -11.644  31.718   0.353  1.00 19.47           H
ATOM   1379 2HG  GLU A  89     -11.459  30.933  -1.017  1.00 19.47           H
ATOM   1380  N   GLN A  90      -9.507  30.656   2.874  1.00  9.74           N
ATOM   1381  CA  GLN A  90      -9.044  31.802   3.615  1.00 10.38           C
ATOM   1382  C   GLN A  90      -8.438  31.384   4.925  1.00  9.09           C
ATOM   1383  O   GLN A  90      -8.902  30.423   5.554  1.00 10.54           O
ATOM   1384  CB  GLN A  90     -10.175  32.792   3.827  1.00 13.54           C
ATOM   1385  CG  GLN A  90     -11.120  32.425   4.907  1.00 17.95           C
ATOM   1386  CD  GLN A  90     -12.135  33.505   5.244  1.00 19.54           C
ATOM   1387  NE2 GLN A  90     -13.112  33.151   6.058  1.00 21.99           N
ATOM   1388  OE1 GLN A  90     -12.028  34.637   4.786  1.00 22.57           O
ATOM   1389  H   GLN A  90      -9.817  30.018   3.354  1.00  9.97           H
ATOM   1390  HA  GLN A  90      -8.346  32.253   3.100  1.00 10.59           H
ATOM   1391 1HB  GLN A  90      -9.786  33.652   4.052  1.00 12.92           H
ATOM   1392 2HB  GLN A  90     -10.683  32.868   3.004  1.00 12.92           H
ATOM   1393 1HG  GLN A  90     -11.608  31.631   4.639  1.00 17.35           H
ATOM   1394 2HG  GLN A  90     -10.631  32.250   5.724  1.00 17.35           H
ATOM   1395 1HE2 GLN A  90     -13.735  33.711   6.303  0.00 23.27           H
ATOM   1396 2HE2 GLN A  90     -13.162  32.337   6.377  0.00 23.27           H
ATOM   1397  N   VAL A  91      -7.463  32.154   5.384  1.00  8.56           N
ATOM   1398  CA  VAL A  91      -6.915  32.055   6.737  1.00  8.33           C
ATOM   1399  C   VAL A  91      -6.736  33.458   7.297  1.00  7.76           C
ATOM   1400  O   VAL A  91      -6.618  34.435   6.543  1.00  9.20           O
ATOM   1401  CB  VAL A  91      -5.611  31.266   6.797  1.00  9.12           C
ATOM   1402  CG1 VAL A  91      -5.869  29.773   6.544  1.00 10.46           C
ATOM   1403  CG2 VAL A  91      -4.575  31.829   5.841  1.00  9.84           C
ATOM   1404  H   VAL A  91      -7.077  32.753   4.909  1.00  8.62           H
ATOM   1405  HA  VAL A  91      -7.561  31.596   7.314  1.00  8.41           H
ATOM   1406  HB  VAL A  91      -5.245  31.346   7.703  1.00  9.13           H
ATOM   1407 1HG1 VAL A  91      -6.527  29.459   7.168  1.00 10.08           H
ATOM   1408 2HG1 VAL A  91      -5.047  29.291   6.663  1.00 10.08           H
ATOM   1409 3HG1 VAL A  91      -6.188  29.659   5.645  1.00 10.08           H
ATOM   1410 1HG2 VAL A  91      -4.902  31.756   4.941  1.00  9.65           H
ATOM   1411 2HG2 VAL A  91      -3.765  31.322   5.932  1.00  9.65           H
ATOM   1412 3HG2 VAL A  91      -4.406  32.749   6.055  1.00  9.65           H
ATOM   1413  N   PHE A  92      -6.681  33.538   8.612  1.00  7.82           N
ATOM   1414  CA  PHE A  92      -6.586  34.771   9.353  1.00  7.56           C
ATOM   1415  C   PHE A  92      -5.198  34.926   9.954  1.00  7.36           C
ATOM   1416  O   PHE A  92      -4.558  33.942  10.313  1.00  8.80           O
ATOM   1417  CB  PHE A  92      -7.627  34.801  10.481  1.00  8.50           C
ATOM   1418  CG  PHE A  92      -9.048  34.889   9.981  1.00  9.91           C
ATOM   1419  CD1 PHE A  92      -9.676  33.776   9.496  1.00 11.48           C
ATOM   1420  CD2 PHE A  92      -9.710  36.111   9.962  1.00 13.23           C
ATOM   1421  CE1 PHE A  92     -10.964  33.871   9.003  1.00 14.21           C
ATOM   1422  CE2 PHE A  92     -10.996  36.213   9.491  1.00 15.15           C
ATOM   1423  CZ  PHE A  92     -11.603  35.093   9.015  1.00 14.81           C
ATOM   1424  H   PHE A  92      -6.690  32.851   9.120  1.00  7.75           H
ATOM   1425  HA  PHE A  92      -6.759  35.529   8.758  1.00  7.72           H
ATOM   1426 1HB  PHE A  92      -7.546  33.989  11.005  1.00  8.29           H
ATOM   1427 2HB  PHE A  92      -7.459  35.573  11.044  1.00  8.29           H
ATOM   1428  HD1 PHE A  92      -9.233  32.958   9.488  1.00 11.72           H
ATOM   1429  HD2 PHE A  92      -9.282  36.870  10.288  1.00 12.90           H
ATOM   1430  HE1 PHE A  92     -11.401  33.119   8.684  1.00 13.67           H
ATOM   1431  HE2 PHE A  92     -11.438  37.031   9.489  1.00 14.58           H
ATOM   1432  HZ  PHE A  92     -12.474  35.151   8.695  1.00 14.71           H
ATOM   1433  N   PHE A  93      -4.764  36.166  10.083  1.00  7.87           N
ATOM   1434  CA  PHE A  93      -3.508  36.511  10.737  1.00  8.49           C
ATOM   1435  C   PHE A  93      -3.688  37.824  11.463  1.00  8.23           C
ATOM   1436  O   PHE A  93      -4.620  38.574  11.197  1.00  9.85           O
ATOM   1437  CB  PHE A  93      -2.352  36.642   9.708  1.00  9.10           C
ATOM   1438  CG  PHE A  93      -2.547  37.765   8.725  1.00  8.83           C
ATOM   1439  CD1 PHE A  93      -3.244  37.565   7.577  1.00  9.13           C
ATOM   1440  CD2 PHE A  93      -2.079  39.040   8.993  1.00 10.06           C
ATOM   1441  CE1 PHE A  93      -3.451  38.595   6.685  1.00 10.36           C
ATOM   1442  CE2 PHE A  93      -2.272  40.080   8.108  1.00 11.29           C
ATOM   1443  CZ  PHE A  93      -2.974  39.869   6.945  1.00 11.10           C
ATOM   1444  H   PHE A  93      -5.182  36.843   9.772  1.00  7.88           H
ATOM   1445  HA  PHE A  93      -3.266  35.826  11.395  1.00  8.44           H
ATOM   1446 1HB  PHE A  93      -1.524  36.806  10.187  1.00  8.80           H
ATOM   1447 2HB  PHE A  93      -2.284  35.815   9.207  1.00  8.80           H
ATOM   1448  HD1 PHE A  93      -3.579  36.719   7.386  1.00  9.34           H
ATOM   1449  HD2 PHE A  93      -1.608  39.195   9.780  1.00 10.05           H
ATOM   1450  HE1 PHE A  93      -3.921  38.434   5.899  1.00 10.25           H
ATOM   1451  HE2 PHE A  93      -1.940  40.926   8.304  1.00 10.95           H
ATOM   1452  HZ  PHE A  93      -3.107  40.560   6.338  1.00 10.95           H
ATOM   1453  N   ASP A  94      -2.769  38.120  12.373  1.00  8.57           N
ATOM   1454  CA  ASP A  94      -2.786  39.374  13.113  1.00  9.22           C
ATOM   1455  C   ASP A  94      -1.470  40.094  12.985  1.00  8.23           C
ATOM   1456  O   ASP A  94      -0.408  39.479  12.782  1.00  9.13           O
ATOM   1457  CB  ASP A  94      -3.037  39.124  14.600  1.00 11.30           C
ATOM   1458  CG  ASP A  94      -4.262  38.332  14.874  1.00 14.31           C
ATOM   1459  OD1 ASP A  94      -5.331  38.722  14.379  1.00 16.16           O
ATOM   1460  OD2 ASP A  94      -4.220  37.326  15.604  1.00 18.90           O
ATOM   1461  H   ASP A  94      -2.123  37.604  12.585  1.00  8.63           H
ATOM   1462  HA  ASP A  94      -3.495  39.961  12.778  1.00  9.29           H
ATOM   1463 1HB  ASP A  94      -2.281  38.639  14.969  1.00 10.88           H
ATOM   1464 2HB  ASP A  94      -3.129  39.979  15.049  1.00 10.88           H
ATOM   1465  N   VAL A  95      -1.541  41.416  13.098  1.00  8.78           N
ATOM   1466  CA  VAL A  95      -0.373  42.294  13.310  1.00  8.20           C
ATOM   1467  C   VAL A  95      -0.455  42.689  14.774  1.00  8.23           C
ATOM   1468  O   VAL A  95      -1.455  43.266  15.218  1.00  9.59           O
ATOM   1469  CB  VAL A  95      -0.407  43.534  12.398  1.00  8.92           C
ATOM   1470  CG1 VAL A  95       0.792  44.426  12.693  1.00  9.94           C
ATOM   1471  CG2 VAL A  95      -0.429  43.127  10.943  1.00 10.97           C
ATOM   1472  H   VAL A  95      -2.271  41.855  13.044  1.00  8.55           H
ATOM   1473  HA  VAL A  95       0.459  41.807  13.146  1.00  8.43           H
ATOM   1474  HB  VAL A  95      -1.222  44.047  12.583  1.00  9.11           H
ATOM   1475 1HG1 VAL A  95       0.652  44.883  13.524  1.00  9.64           H
ATOM   1476 2HG1 VAL A  95       0.888  45.067  11.985  1.00  9.64           H
ATOM   1477 3HG1 VAL A  95       1.580  43.881  12.748  1.00  9.64           H
ATOM   1478 1HG2 VAL A  95       0.306  42.533  10.775  1.00 10.39           H
ATOM   1479 2HG2 VAL A  95      -0.349  43.911  10.396  1.00 10.39           H
ATOM   1480 3HG2 VAL A  95      -1.259  42.682  10.755  1.00 10.39           H
ATOM   1481  N   MET A  96       0.568  42.335  15.551  1.00  7.89           N
ATOM   1482  CA  MET A  96       0.554  42.446  16.993  1.00  8.41           C
ATOM   1483  C   MET A  96       1.689  43.297  17.485  1.00  7.68           C
ATOM   1484  O   MET A  96       2.799  43.257  16.940  1.00  8.23           O
ATOM   1485  CB  MET A  96       0.718  41.049  17.615  1.00  9.33           C
ATOM   1486  CG  MET A  96      -0.519  40.190  17.434  1.00 10.77           C
ATOM   1487  SD  MET A  96      -0.234  38.478  17.780  1.00 13.89           S
ATOM   1488  CE  MET A  96       0.667  37.990  16.292  1.00 13.48           C
ATOM   1489  H   MET A  96       1.302  42.019  15.251  1.00  8.08           H
ATOM   1490  HA  MET A  96      -0.297  42.820  17.292  1.00  8.36           H
ATOM   1491 1HB  MET A  96       1.465  40.600  17.192  1.00  9.17           H
ATOM   1492 2HB  MET A  96       0.880  41.139  18.568  1.00  9.17           H
ATOM   1493 1HG  MET A  96      -1.213  40.506  18.032  1.00 11.15           H
ATOM   1494 2HG  MET A  96      -0.820  40.260  16.514  1.00 11.15           H
ATOM   1495 1HE  MET A  96       0.150  38.234  15.520  1.00 13.61           H
ATOM   1496 2HE  MET A  96       0.803  37.040  16.308  1.00 13.61           H
ATOM   1497 3HE  MET A  96       1.514  38.442  16.275  1.00 13.61           H
ATOM   1498  N   ALA A  97       1.470  44.043  18.555  1.00  8.14           N
ATOM   1499  CA  ALA A  97       2.555  44.709  19.250  1.00  7.42           C
ATOM   1500  C   ALA A  97       3.578  43.693  19.700  1.00  7.38           C
ATOM   1501  O   ALA A  97       3.228  42.647  20.263  1.00  8.63           O
ATOM   1502  CB  ALA A  97       2.015  45.477  20.443  1.00  9.07           C
ATOM   1503  H   ALA A  97       0.701  44.189  18.897  1.00  7.90           H
ATOM   1504  HA  ALA A  97       2.986  45.346  18.643  1.00  7.82           H
ATOM   1505 1HB  ALA A  97       1.384  46.131  20.134  1.00  8.16           H
ATOM   1506 2HB  ALA A  97       2.745  45.913  20.890  1.00  8.16           H
ATOM   1507 3HB  ALA A  97       1.584  44.862  21.041  1.00  8.16           H
ATOM   1508  N   ASP A  98       4.854  43.971  19.447  1.00  6.92           N
ATOM   1509  CA  ASP A  98       5.930  43.046  19.747  1.00  7.16           C
ATOM   1510  C   ASP A  98       6.718  43.560  20.946  1.00  7.24           C
ATOM   1511  O   ASP A  98       7.610  44.384  20.816  1.00  9.00           O
ATOM   1512  CB  ASP A  98       6.817  42.843  18.540  1.00  7.83           C
ATOM   1513  CG  ASP A  98       7.817  41.767  18.730  1.00  8.41           C
ATOM   1514  OD1 ASP A  98       7.475  40.738  19.337  1.00  9.60           O
ATOM   1515  OD2 ASP A  98       8.968  41.917  18.265  1.00 11.58           O
ATOM   1516  H   ASP A  98       5.127  44.706  19.108  1.00  7.06           H
ATOM   1517  HA  ASP A  98       5.553  42.173  19.982  1.00  7.26           H
ATOM   1518 1HB  ASP A  98       6.262  42.599  17.784  1.00  7.67           H
ATOM   1519 2HB  ASP A  98       7.290  43.667  18.349  1.00  7.67           H
ATOM   1520  N   GLY A  99       6.345  43.067  22.115  1.00  7.51           N
ATOM   1521  CA  GLY A  99       6.796  43.552  23.396  1.00  8.02           C
ATOM   1522  C   GLY A  99       5.911  44.676  23.924  1.00  7.15           C
ATOM   1523  O   GLY A  99       5.348  45.450  23.146  1.00  8.04           O
ATOM   1524  H   GLY A  99       5.794  42.423  22.188  1.00  7.56           H
ATOM   1525 1HA  GLY A  99       6.782  42.823  24.036  1.00  7.73           H
ATOM   1526 2HA  GLY A  99       7.707  43.880  23.328  1.00  7.73           H
ATOM   1527  N   ASN A 100       5.796  44.774  25.246  1.00  7.10           N
ATOM   1528  CA  ASN A 100       5.048  45.866  25.842  1.00  7.39           C
ATOM   1529  C   ASN A 100       5.716  47.184  25.472  1.00  7.02           C
ATOM   1530  O   ASN A 100       6.946  47.291  25.588  1.00  7.55           O
ATOM   1531  CB  ASN A 100       4.994  45.787  27.363  1.00  7.77           C
ATOM   1532  CG  ASN A 100       4.067  44.721  27.892  1.00  8.56           C
ATOM   1533  ND2 ASN A 100       3.274  45.063  28.883  1.00 13.63           N
ATOM   1534  OD1 ASN A 100       3.999  43.623  27.379  1.00  9.76           O
ATOM   1535  H   ASN A 100       6.127  44.222  25.807  1.00  7.17           H
ATOM   1536  HA  ASN A 100       4.135  45.855  25.495  1.00  7.34           H
ATOM   1537 1HB  ASN A 100       5.881  45.598  27.698  1.00  7.74           H
ATOM   1538 2HB  ASN A 100       4.689  46.641  27.710  1.00  7.74           H
ATOM   1539 1HD2 ASN A 100       2.667  44.401  29.274  0.00 13.92           H
ATOM   1540 2HD2 ASN A 100       3.320  45.967  29.254  0.00 13.92           H
ATOM   1541  N   GLN A 101       4.932  48.182  25.083  1.00  7.40           N
ATOM   1542  CA  GLN A 101       5.459  49.448  24.607  1.00  7.55           C
ATOM   1543  C   GLN A 101       4.555  50.607  24.986  1.00  8.06           C
ATOM   1544  O   GLN A 101       3.341  50.487  25.029  1.00  9.59           O
ATOM   1545  CB  GLN A 101       5.519  49.459  23.075  1.00  8.29           C
ATOM   1546  CG  GLN A 101       6.590  48.581  22.496  1.00  8.08           C
ATOM   1547  CD  GLN A 101       6.415  48.352  21.034  1.00  8.08           C
ATOM   1548  NE2 GLN A 101       5.841  47.210  20.682  1.00  8.18           N
ATOM   1549  OE1 GLN A 101       6.757  49.219  20.222  1.00  9.26           O
ATOM   1550  H   GLN A 101       4.078  48.144  25.081  1.00  7.36           H
ATOM   1551  HA  GLN A 101       6.353  49.601  24.969  1.00  7.74           H
ATOM   1552 1HB  GLN A 101       4.665  49.155  22.730  1.00  7.94           H
ATOM   1553 2HB  GLN A 101       5.691  50.365  22.772  1.00  7.94           H
ATOM   1554 1HG  GLN A 101       7.448  49.014  22.622  1.00  8.16           H
ATOM   1555 2HG  GLN A 101       6.584  47.721  22.941  1.00  8.16           H
ATOM   1556 1HE2 GLN A 101       5.714  47.031  19.847  0.00  8.40           H
ATOM   1557 2HE2 GLN A 101       5.593  46.646  21.280  0.00  8.40           H
ATOM   1558  N   ASP A 102       5.182  51.754  25.202  1.00  8.11           N
ATOM   1559  CA  ASP A 102       4.499  53.065  25.167  1.00  8.60           C
ATOM   1560  C   ASP A 102       4.947  53.750  23.899  1.00  8.84           C
ATOM   1561  O   ASP A 102       6.162  53.909  23.678  1.00 10.14           O
ATOM   1562  CB  ASP A 102       4.906  53.932  26.359  1.00  9.91           C
ATOM   1563  CG  ASP A 102       4.588  53.317  27.682  1.00 12.37           C
ATOM   1564  OD1 ASP A 102       3.556  52.657  27.830  1.00 14.07           O
ATOM   1565  OD2 ASP A 102       5.378  53.452  28.647  1.00 14.45           O
ATOM   1566  H   ASP A 102       6.015  51.819  25.388  1.00  8.21           H
ATOM   1567  HA  ASP A 102       3.528  52.957  25.166  1.00  8.78           H
ATOM   1568 1HB  ASP A 102       5.863  54.082  26.325  1.00  9.73           H
ATOM   1569 2HB  ASP A 102       4.437  54.779  26.304  1.00  9.73           H
ATOM   1570  N   ILE A 103       3.996  54.132  23.048  1.00  8.92           N
ATOM   1571  CA  ILE A 103       4.316  54.790  21.792  1.00  8.78           C
ATOM   1572  C   ILE A 103       3.731  56.178  21.756  1.00  8.79           C
ATOM   1573  O   ILE A 103       2.824  56.523  22.518  1.00  9.89           O
ATOM   1574  CB  ILE A 103       3.865  53.950  20.558  1.00  9.35           C
ATOM   1575  CG1 ILE A 103       2.348  53.815  20.518  1.00 10.33           C
ATOM   1576  CG2 ILE A 103       4.553  52.603  20.572  1.00  9.63           C
ATOM   1577  CD1 ILE A 103       1.820  53.163  19.241  1.00 11.65           C
ATOM   1578  H   ILE A 103       3.159  54.020  23.175  1.00  8.86           H
ATOM   1579  HA  ILE A 103       5.287  54.896  21.718  1.00  8.90           H
ATOM   1580  HB  ILE A 103       4.144  54.421  19.757  1.00  9.33           H
ATOM   1581 1HG1 ILE A 103       2.062  53.268  21.266  1.00 10.40           H
ATOM   1582 2HG1 ILE A 103       1.945  54.693  20.578  1.00 10.40           H
ATOM   1583 1HG2 ILE A 103       5.482  52.727  20.779  1.00  9.59           H
ATOM   1584 2HG2 ILE A 103       4.463  52.196  19.707  1.00  9.59           H
ATOM   1585 3HG2 ILE A 103       4.140  52.049  21.239  1.00  9.59           H
ATOM   1586 1HD1 ILE A 103       2.225  53.590  18.483  1.00 11.24           H
ATOM   1587 2HD1 ILE A 103       0.867  53.271  19.207  1.00 11.24           H
ATOM   1588 3HD1 ILE A 103       2.043  52.230  19.251  1.00 11.24           H
ATOM   1589  N   ALA A 104       4.236  56.986  20.852  1.00  9.53           N
ATOM   1590  CA  ALA A 104       3.755  58.356  20.705  1.00  9.95           C
ATOM   1591  C   ALA A 104       2.393  58.375  20.053  1.00 10.35           C
ATOM   1592  O   ALA A 104       2.074  57.582  19.190  1.00 11.41           O
ATOM   1593  CB  ALA A 104       4.719  59.153  19.832  1.00 10.99           C
ATOM   1594  H   ALA A 104       4.853  56.772  20.300  1.00  9.46           H
ATOM   1595  HA  ALA A 104       3.717  58.779  21.586  1.00 10.12           H
ATOM   1596 1HB  ALA A 104       5.591  59.135  20.234  1.00 10.39           H
ATOM   1597 2HB  ALA A 104       4.407  60.059  19.768  1.00 10.39           H
ATOM   1598 3HB  ALA A 104       4.751  58.754  18.960  1.00 10.39           H
ATOM   1599  N   PRO A 105       1.561  59.332  20.456  1.00 12.34           N
ATOM   1600  CA  PRO A 105       0.295  59.542  19.768  1.00 14.23           C
ATOM   1601  C   PRO A 105       0.552  59.864  18.312  1.00 14.56           C
ATOM   1602  O   PRO A 105       1.509  60.585  17.961  1.00 16.03           O
ATOM   1603  CB  PRO A 105      -0.327  60.757  20.474  1.00 17.97           C
ATOM   1604  CG  PRO A 105       0.451  61.002  21.657  1.00 19.36           C
ATOM   1605  CD  PRO A 105       1.749  60.315  21.541  1.00 14.13           C
ATOM   1606  HA  PRO A 105      -0.293  58.769  19.854  1.00 14.61           H
ATOM   1607 1HB  PRO A 105      -0.298  61.531  19.889  1.00 16.57           H
ATOM   1608 2HB  PRO A 105      -1.244  60.552  20.713  1.00 16.57           H
ATOM   1609 1HG  PRO A 105       0.592  61.957  21.748  1.00 17.87           H
ATOM   1610 2HG  PRO A 105      -0.033  60.665  22.427  1.00 17.87           H
ATOM   1611 1HD  PRO A 105       2.445  60.948  21.304  1.00 14.23           H
ATOM   1612 2HD  PRO A 105       1.953  59.862  22.374  1.00 14.23           H
ATOM   1613  N   GLY A 106      -0.322  59.346  17.461  1.00 16.81           N
ATOM   1614  CA  GLY A 106      -0.256  59.671  16.068  1.00 18.57           C
ATOM   1615  C   GLY A 106      -0.886  58.600  15.228  1.00 16.41           C
ATOM   1616  O   GLY A 106      -1.413  57.603  15.717  1.00 17.25           O
ATOM   1617  H   GLY A 106      -0.951  58.812  17.676  1.00 16.76           H
ATOM   1618 1HA  GLY A 106      -0.720  60.507  15.906  1.00 17.83           H
ATOM   1619 2HA  GLY A 106       0.667  59.769  15.786  1.00 17.83           H
ATOM   1620  N   GLU A 107      -0.821  58.831  13.934  1.00 16.79           N
ATOM   1621  CA  GLU A 107      -1.293  57.882  12.955  1.00 16.52           C
ATOM   1622  C   GLU A 107      -0.103  57.057  12.525  1.00 15.99           C
ATOM   1623  O   GLU A 107       0.938  57.597  12.202  1.00 19.00           O
ATOM   1624  CB  GLU A 107      -1.893  58.633  11.770  1.00 18.39           C
ATOM   1625  CG  GLU A 107      -2.375  57.761  10.623  1.00 23.26           C
ATOM   1626  CD  GLU A 107      -3.071  58.577   9.545  1.00 27.63           C
ATOM   1627  OE1 GLU A 107      -3.526  59.705   9.832  1.00 31.80           O
ATOM   1628  OE2 GLU A 107      -3.153  58.086   8.409  1.00 32.19           O
ATOM   1629  H   GLU A 107      -0.494  59.550  13.592  1.00 16.72           H
ATOM   1630  HA  GLU A 107      -1.982  57.299  13.336  1.00 16.85           H
ATOM   1631 1HB  GLU A 107      -2.652  59.143  12.094  1.00 18.62           H
ATOM   1632 2HB  GLU A 107      -1.224  59.237  11.413  1.00 18.62           H
ATOM   1633 1HG  GLU A 107      -1.617  57.315  10.214  1.00 23.72           H
ATOM   1634 2HG  GLU A 107      -3.005  57.107  10.962  1.00 23.72           H
ATOM   1635  N   TYR A 108      -0.222  55.749  12.591  1.00 15.19           N
ATOM   1636  CA  TYR A 108       0.844  54.848  12.194  1.00 14.37           C
ATOM   1637  C   TYR A 108       0.359  54.194  10.930  1.00 15.27           C
ATOM   1638  O   TYR A 108      -0.821  53.908  10.756  1.00 20.07           O
ATOM   1639  CB  TYR A 108       1.162  53.815  13.283  1.00 13.94           C
ATOM   1640  CG  TYR A 108       1.871  54.446  14.461  1.00 12.32           C
ATOM   1641  CD1 TYR A 108       1.161  55.186  15.394  1.00 12.45           C
ATOM   1642  CD2 TYR A 108       3.267  54.386  14.592  1.00 11.32           C
ATOM   1643  CE1 TYR A 108       1.787  55.813  16.427  1.00 11.13           C
ATOM   1644  CE2 TYR A 108       3.904  55.003  15.657  1.00 10.51           C
ATOM   1645  CZ  TYR A 108       3.152  55.696  16.566  1.00  9.95           C
ATOM   1646  OH  TYR A 108       3.797  56.295  17.593  1.00 10.86           O
ATOM   1647  H   TYR A 108      -0.918  55.347  12.869  1.00 15.21           H
ATOM   1648  HA  TYR A 108       1.663  55.344  11.996  1.00 14.60           H
ATOM   1649 1HB  TYR A 108       0.335  53.426  13.606  1.00 13.85           H
ATOM   1650 2HB  TYR A 108       1.736  53.126  12.915  1.00 13.85           H
ATOM   1651  HD1 TYR A 108       0.238  55.261  15.308  1.00 12.14           H
ATOM   1652  HD2 TYR A 108       3.767  53.903  13.975  1.00 11.36           H
ATOM   1653  HE1 TYR A 108       1.290  56.279  17.058  1.00 11.17           H
ATOM   1654  HE2 TYR A 108       4.826  54.941  15.756  1.00 10.55           H
ATOM   1655  N   ARG A 109       1.259  54.049   9.986  1.00 13.76           N
ATOM   1656  CA  ARG A 109       0.875  53.664   8.640  1.00 15.78           C
ATOM   1657  C   ARG A 109       1.816  52.598   8.240  1.00 14.81           C
ATOM   1658  O   ARG A 109       3.048  52.851   8.222  1.00 16.50           O
ATOM   1659  CB  ARG A 109       1.047  54.850   7.656  1.00 20.62           C
ATOM   1660  CG  ARG A 109       0.034  55.951   7.768  1.00 27.31           C
ATOM   1661  CD  ARG A 109       0.142  56.987   6.655  1.00 33.28           C
ATOM   1662  NE  ARG A 109      -1.091  57.755   6.500  1.00 39.76           N
ATOM   1663  CZ  ARG A 109      -1.216  58.846   5.742  1.00 43.26           C
ATOM   1664  NH1 ARG A 109      -0.179  59.318   5.052  1.00 44.18           N
ATOM   1665  NH2 ARG A 109      -2.387  59.476   5.675  1.00 45.06           N
ATOM   1666  H   ARG A 109       2.100  54.176  10.095  1.00 14.51           H
ATOM   1667  HA  ARG A 109      -0.045  53.336   8.601  1.00 16.12           H
ATOM   1668 1HB  ARG A 109       1.919  55.247   7.806  1.00 19.79           H
ATOM   1669 2HB  ARG A 109       1.000  54.506   6.750  1.00 19.79           H
ATOM   1670 1HG  ARG A 109      -0.852  55.562   7.738  1.00 27.64           H
ATOM   1671 2HG  ARG A 109       0.163  56.409   8.613  1.00 27.64           H
ATOM   1672 1HD  ARG A 109       0.860  57.602   6.873  1.00 33.90           H
ATOM   1673 2HD  ARG A 109       0.328  56.540   5.814  1.00 33.90           H
ATOM   1674  HE  ARG A 109      -1.909  57.285   6.709  1.00 39.57           H
ATOM   1675 1HH1 ARG A 109       0.585  58.928   5.082  1.00 44.43           H
ATOM   1676 2HH1 ARG A 109      -0.274  60.022   4.567  1.00 44.43           H
ATOM   1677 1HH2 ARG A 109      -3.065  59.181   6.113  1.00 45.07           H
ATOM   1678 2HH2 ARG A 109      -2.472  60.178   5.186  1.00 45.07           H
ATOM   1679  N   PHE A 110       1.287  51.422   7.834  1.00 14.76           N
ATOM   1680  CA  PHE A 110       2.125  50.354   7.370  1.00 13.70           C
ATOM   1681  C   PHE A 110       1.460  49.588   6.242  1.00 13.74           C
ATOM   1682  O   PHE A 110       0.273  49.755   5.954  1.00 15.87           O
ATOM   1683  CB  PHE A 110       2.504  49.466   8.546  1.00 14.71           C
ATOM   1684  CG  PHE A 110       1.347  48.897   9.307  1.00 17.93           C
ATOM   1685  CD1 PHE A 110       0.617  47.824   8.801  1.00 16.48           C
ATOM   1686  CD2 PHE A 110       1.012  49.403  10.566  1.00 20.35           C
ATOM   1687  CE1 PHE A 110      -0.434  47.263   9.546  1.00 17.38           C
ATOM   1688  CE2 PHE A 110      -0.047  48.877  11.275  1.00 22.48           C
ATOM   1689  CZ  PHE A 110      -0.747  47.799  10.785  1.00 18.38           C
ATOM   1690  H   PHE A 110       0.453  51.237   7.845  1.00 14.57           H
ATOM   1691  HA  PHE A 110       2.949  50.735   7.008  1.00 14.07           H
ATOM   1692 1HB  PHE A 110       3.033  48.721   8.220  1.00 14.88           H
ATOM   1693 2HB  PHE A 110       3.037  49.990   9.165  1.00 14.88           H
ATOM   1694  HD1 PHE A 110       0.846  47.455   7.979  1.00 17.12           H
ATOM   1695  HD2 PHE A 110       1.485  50.123  10.915  1.00 20.64           H
ATOM   1696  HE1 PHE A 110      -0.925  46.551   9.203  1.00 17.55           H
ATOM   1697  HE2 PHE A 110      -0.261  49.223  12.111  1.00 21.34           H
ATOM   1698  HZ  PHE A 110      -1.461  47.452  11.270  1.00 19.35           H
ATOM   1699  N   SER A 111       2.276  48.739   5.644  1.00 11.59           N
ATOM   1700  CA  SER A 111       1.950  48.019   4.446  1.00 11.85           C
ATOM   1701  C   SER A 111       2.088  46.519   4.631  1.00  9.85           C
ATOM   1702  O   SER A 111       3.109  46.052   5.128  1.00 10.26           O
ATOM   1703  CB  SER A 111       2.877  48.459   3.332  1.00 14.96           C
ATOM   1704  OG  SER A 111       2.643  47.694   2.160  1.00 16.04           O
ATOM   1705  H   SER A 111       3.057  48.547   5.935  1.00 12.08           H
ATOM   1706  HA  SER A 111       1.034  48.223   4.172  1.00 11.98           H
ATOM   1707 1HB  SER A 111       2.713  49.395   3.136  1.00 13.70           H
ATOM   1708 2HB  SER A 111       3.795  48.336   3.618  1.00 13.70           H
ATOM   1709  N   VAL A 112       1.036  45.791   4.269  1.00 10.05           N
ATOM   1710  CA  VAL A 112       1.011  44.348   4.364  1.00  9.38           C
ATOM   1711  C   VAL A 112       0.954  43.771   2.967  1.00  8.91           C
ATOM   1712  O   VAL A 112       0.211  44.253   2.111  1.00 10.73           O
ATOM   1713  CB  VAL A 112      -0.192  43.895   5.232  1.00 11.21           C
ATOM   1714  CG1 VAL A 112      -0.334  42.399   5.279  1.00 11.95           C
ATOM   1715  CG2 VAL A 112      -0.078  44.466   6.661  1.00 14.58           C
ATOM   1716  H   VAL A 112       0.308  46.117   3.964  1.00  9.86           H
ATOM   1717  HA  VAL A 112       1.827  44.026   4.799  1.00  9.73           H
ATOM   1718  HB  VAL A 112      -1.013  44.256   4.837  1.00 11.15           H
ATOM   1719 1HG1 VAL A 112      -0.679  42.087   4.439  1.00 11.82           H
ATOM   1720 2HG1 VAL A 112      -0.942  42.162   5.983  1.00 11.82           H
ATOM   1721 3HG1 VAL A 112       0.526  42.009   5.445  1.00 11.82           H
ATOM   1722 1HG2 VAL A 112       0.774  44.218   7.028  1.00 13.72           H
ATOM   1723 2HG2 VAL A 112      -0.784  44.106   7.202  1.00 13.72           H
ATOM   1724 3HG2 VAL A 112      -0.153  45.422   6.624  1.00 13.72           H
ATOM   1725  N   GLY A 113       1.750  42.728   2.741  1.00  9.09           N
ATOM   1726  CA  GLY A 113       1.745  41.971   1.517  1.00  9.59           C
ATOM   1727  C   GLY A 113       1.371  40.536   1.786  1.00  8.30           C
ATOM   1728  O   GLY A 113       1.368  40.064   2.917  1.00  8.58           O
ATOM   1729  H   GLY A 113       2.335  42.448   3.298  1.00  9.16           H
ATOM   1730 1HA  GLY A 113       1.111  42.342   0.884  1.00  9.22           H
ATOM   1731 2HA  GLY A 113       2.629  41.991   1.118  1.00  9.22           H
ATOM   1732  N   GLY A 114       1.014  39.836   0.723  1.00  9.25           N
ATOM   1733  CA  GLY A 114       0.674  38.445   0.856  1.00  9.45           C
ATOM   1734  C   GLY A 114       0.624  37.734  -0.459  1.00  8.94           C
ATOM   1735  O   GLY A 114       0.603  38.352  -1.518  1.00 10.38           O
ATOM   1736  H   GLY A 114       0.952  40.151  -0.068  1.00  9.10           H
ATOM   1737 1HA  GLY A 114       1.337  38.007   1.409  1.00  9.30           H
ATOM   1738 2HA  GLY A 114      -0.192  38.362   1.286  1.00  9.30           H
ATOM   1739  N   ALA A 115       0.564  36.410  -0.382  1.00  9.03           N
ATOM   1740  CA  ALA A 115       0.514  35.562  -1.558  1.00  9.14           C
ATOM   1741  C   ALA A 115      -0.095  34.243  -1.221  1.00  8.77           C
ATOM   1742  O   ALA A 115      -0.012  33.756  -0.096  1.00  9.40           O
ATOM   1743  CB  ALA A 115       1.907  35.335  -2.129  1.00 10.29           C
ATOM   1744  H   ALA A 115       0.542  35.981   0.356  1.00  9.03           H
ATOM   1745  HA  ALA A 115      -0.039  35.993  -2.240  1.00  9.26           H
ATOM   1746 1HB  ALA A 115       2.307  36.186  -2.323  1.00  9.68           H
ATOM   1747 2HB  ALA A 115       1.831  34.817  -2.933  1.00  9.68           H
ATOM   1748 3HB  ALA A 115       2.438  34.864  -1.483  1.00  9.68           H
ATOM   1749  N   CYS A 116      -0.656  33.616  -2.257  1.00  9.58           N
ATOM   1750  CA  CYS A 116      -1.085  32.234  -2.213  1.00 10.82           C
ATOM   1751  C   CYS A 116      -0.040  31.387  -2.933  1.00  9.34           C
ATOM   1752  O   CYS A 116       0.472  31.804  -3.975  1.00 10.59           O
ATOM   1753  CB  CYS A 116      -2.467  32.116  -2.920  1.00 14.87           C
ATOM   1754  SG  CYS A 116      -3.752  33.226  -2.306  1.00 17.91           S
ATOM   1755  H   CYS A 116      -0.808  33.985  -3.014  1.00  9.66           H
ATOM   1756  HA  CYS A 116      -1.176  31.922  -1.289  1.00 11.05           H
ATOM   1757 1HB  CYS A 116      -2.345  32.307  -3.864  1.00 13.56           H
ATOM   1758 2HB  CYS A 116      -2.790  31.208  -2.814  1.00 13.56           H
ATOM   1759  N   VAL A 117       0.306  30.231  -2.387  1.00  9.15           N
ATOM   1760  CA  VAL A 117       1.313  29.363  -2.990  1.00  9.42           C
ATOM   1761  C   VAL A 117       0.590  28.444  -3.966  1.00  9.64           C
ATOM   1762  O   VAL A 117      -0.165  27.580  -3.564  1.00 11.44           O
ATOM   1763  CB  VAL A 117       2.079  28.551  -1.943  1.00 11.38           C
ATOM   1764  CG1 VAL A 117       3.112  27.660  -2.621  1.00 13.35           C
ATOM   1765  CG2 VAL A 117       2.740  29.455  -0.925  1.00 12.52           C
ATOM   1766  H   VAL A 117      -0.028  29.921  -1.666  1.00  9.24           H
ATOM   1767  HA  VAL A 117       1.967  29.901  -3.484  1.00  9.75           H
ATOM   1768  HB  VAL A 117       1.449  27.972  -1.466  1.00 11.09           H
ATOM   1769 1HG1 VAL A 117       2.673  26.887  -2.985  1.00 12.72           H
ATOM   1770 2HG1 VAL A 117       3.765  27.383  -1.973  1.00 12.72           H
ATOM   1771 3HG1 VAL A 117       3.542  28.154  -3.324  1.00 12.72           H
ATOM   1772 1HG2 VAL A 117       3.290  30.092  -1.385  1.00 12.23           H
ATOM   1773 2HG2 VAL A 117       3.278  28.923  -0.334  1.00 12.23           H
ATOM   1774 3HG2 VAL A 117       2.061  29.911  -0.422  1.00 12.23           H
ATOM   1775  N   VAL A 118       0.795  28.690  -5.252  1.00  9.53           N
ATOM   1776  CA  VAL A 118       0.032  28.033  -6.298  1.00 11.05           C
ATOM   1777  C   VAL A 118       0.979  27.125  -7.111  1.00 11.74           C
ATOM   1778  O   VAL A 118       1.991  27.574  -7.606  1.00 14.89           O
ATOM   1779  CB  VAL A 118      -0.667  29.075  -7.205  1.00 12.76           C
ATOM   1780  CG1 VAL A 118      -1.348  28.439  -8.417  1.00 14.90           C
ATOM   1781  CG2 VAL A 118      -1.693  29.877  -6.395  1.00 13.80           C
ATOM   1782  H   VAL A 118       1.373  29.242  -5.551  1.00  9.86           H
ATOM   1783  HA  VAL A 118      -0.675  27.490  -5.899  1.00 11.21           H
ATOM   1784  HB  VAL A 118       0.007  29.703  -7.537  1.00 12.59           H
ATOM   1785 1HG1 VAL A 118      -0.690  28.276  -9.097  1.00 14.21           H
ATOM   1786 2HG1 VAL A 118      -2.019  29.037  -8.755  1.00 14.21           H
ATOM   1787 3HG1 VAL A 118      -1.753  27.612  -8.148  1.00 14.21           H
ATOM   1788 1HG2 VAL A 118      -2.339  29.271  -6.025  1.00 13.47           H
ATOM   1789 2HG2 VAL A 118      -2.128  30.506  -6.974  1.00 13.47           H
ATOM   1790 3HG2 VAL A 118      -1.240  30.345  -5.689  1.00 13.47           H
ATOM   1791  N   PRO A 119       0.643  25.844  -7.274  1.00 12.12           N
ATOM   1792  CA  PRO A 119       1.452  24.968  -8.126  1.00 14.11           C
ATOM   1793  C   PRO A 119       1.412  25.520  -9.558  1.00 14.16           C
ATOM   1794  O   PRO A 119       0.371  25.956 -10.081  1.00 16.14           O
ATOM   1795  CB  PRO A 119       0.798  23.580  -7.954  1.00 15.99           C
ATOM   1796  CG  PRO A 119      -0.082  23.690  -6.744  1.00 19.09           C
ATOM   1797  CD  PRO A 119      -0.483  25.114  -6.665  1.00 14.42           C
ATOM   1798  HA  PRO A 119       2.376  24.933  -7.801  1.00 14.11           H
ATOM   1799 1HB  PRO A 119       0.271  23.365  -8.739  1.00 15.74           H
ATOM   1800 2HB  PRO A 119       1.487  22.913  -7.812  1.00 15.74           H
ATOM   1801 1HG  PRO A 119      -0.860  23.122  -6.858  1.00 17.39           H
ATOM   1802 2HG  PRO A 119       0.417  23.432  -5.954  1.00 17.39           H
ATOM   1803 1HD  PRO A 119      -1.297  25.264  -7.172  1.00 14.26           H
ATOM   1804 2HD  PRO A 119      -0.593  25.364  -5.735  1.00 14.26           H
ATOM   1805  N   GLN A 120       2.569  25.627 -10.148  1.00 12.28           N
ATOM   1806  CA  GLN A 120       2.717  25.959 -11.535  1.00 11.26           C
ATOM   1807  C   GLN A 120       3.567  24.891 -12.172  1.00 11.29           C
ATOM   1808  O   GLN A 120       4.176  24.074 -11.504  1.00 14.79           O
ATOM   1809  CB  GLN A 120       3.406  27.303 -11.667  1.00 13.33           C
ATOM   1810  CG  GLN A 120       2.633  28.463 -11.105  1.00 14.85           C
ATOM   1811  CD  GLN A 120       1.291  28.751 -11.788  1.00 15.41           C
ATOM   1812  NE2 GLN A 120       0.506  29.631 -11.174  1.00 17.68           N
ATOM   1813  OE1 GLN A 120       0.974  28.222 -12.858  1.00 17.27           O
ATOM   1814  H   GLN A 120       3.314  25.517  -9.742  1.00 12.46           H
ATOM   1815  HA  GLN A 120       1.852  25.981 -11.993  1.00 11.79           H
ATOM   1816 1HB  GLN A 120       4.255  27.263 -11.200  1.00 12.67           H
ATOM   1817 2HB  GLN A 120       3.560  27.482 -12.608  1.00 12.67           H
ATOM   1818 1HG  GLN A 120       2.452  28.292 -10.167  1.00 14.78           H
ATOM   1819 2HG  GLN A 120       3.176  29.262 -11.187  1.00 14.78           H
ATOM   1820 1HE2 GLN A 120      -0.261  29.878 -11.494  0.00 15.73           H
ATOM   1821 2HE2 GLN A 120       0.741  30.030 -10.402  0.00 15.73           H
ATOM   1822  N   GLU A 121       3.559  24.860 -13.479  1.00 11.14           N
ATOM   1823  CA  GLU A 121       4.191  23.795 -14.225  1.00 12.51           C
ATOM   1824  C   GLU A 121       5.305  24.320 -15.092  1.00 12.02           C
ATOM   1825  O   GLU A 121       5.158  25.353 -15.739  1.00 14.49           O
ATOM   1826  CB  GLU A 121       3.136  23.084 -15.094  1.00 17.17           C
ATOM   1827  CG  GLU A 121       1.828  22.706 -14.371  1.00 22.13           C
ATOM   1828  CD  GLU A 121       1.545  21.207 -14.313  1.00 19.87           C
ATOM   1829  OE1 GLU A 121       1.793  20.536 -15.332  1.00 15.33           O
ATOM   1830  OE2 GLU A 121       1.039  20.707 -13.265  1.00 22.10           O
ATOM   1831  H   GLU A 121       3.197  25.456 -13.972  1.00 11.45           H
ATOM   1832  HA  GLU A 121       4.563  23.129 -13.613  1.00 12.98           H
ATOM   1833 1HB  GLU A 121       2.898  23.672 -15.828  1.00 15.92           H
ATOM   1834 2HB  GLU A 121       3.535  22.275 -15.448  1.00 15.92           H
ATOM   1835 1HG  GLU A 121       1.860  23.024 -13.457  1.00 20.62           H
ATOM   1836 2HG  GLU A 121       1.087  23.126 -14.836  1.00 20.62           H
ATOM   1837  N   LYS A 122       6.427  23.595 -15.128  1.00 10.68           N
ATOM   1838  CA  LYS A 122       7.544  23.858 -16.024  1.00 10.75           C
ATOM   1839  C   LYS A 122       7.610  22.697 -17.004  1.00  9.29           C
ATOM   1840  O   LYS A 122       7.878  21.551 -16.606  1.00  9.64           O
ATOM   1841  CB  LYS A 122       8.828  23.965 -15.210  1.00 14.31           C
ATOM   1842  CG  LYS A 122      10.066  24.222 -16.000  1.00 22.57           C
ATOM   1843  CD  LYS A 122      11.203  24.607 -15.057  1.00 27.57           C
ATOM   1844  CE  LYS A 122      12.572  24.301 -15.629  1.00 30.40           C
ATOM   1845  NZ  LYS A 122      13.592  24.427 -14.550  1.00 32.73           N
ATOM   1846  H   LYS A 122       6.565  22.916 -14.628  1.00 10.97           H
ATOM   1847  HA  LYS A 122       7.412  24.695 -16.516  1.00 11.10           H
ATOM   1848 1HB  LYS A 122       8.727  24.694 -14.578  1.00 14.21           H
ATOM   1849 2HB  LYS A 122       8.958  23.134 -14.727  1.00 14.21           H
ATOM   1850 1HG  LYS A 122      10.319  23.419 -16.481  1.00 22.03           H
ATOM   1851 2HG  LYS A 122       9.913  24.956 -16.616  1.00 22.03           H
ATOM   1852 1HD  LYS A 122      11.159  25.560 -14.881  1.00 27.45           H
ATOM   1853 2HD  LYS A 122      11.112  24.112 -14.227  1.00 27.45           H
ATOM   1854 1HE  LYS A 122      12.593  23.393 -15.969  1.00 30.81           H
ATOM   1855 2HE  LYS A 122      12.783  24.935 -16.332  1.00 30.81           H
ATOM   1856 1HZ  LYS A 122      13.633  25.287 -14.249  0.00 34.91           H
ATOM   1857 2HZ  LYS A 122      14.495  24.226 -15.004  0.00 34.91           H
ATOM   1858 3HZ  LYS A 122      13.456  23.767 -13.930  0.00 34.91           H
ATOM   1859  N   LEU A 123       7.276  22.960 -18.258  1.00  9.21           N
ATOM   1860  CA  LEU A 123       7.067  21.897 -19.219  1.00  8.43           C
ATOM   1861  C   LEU A 123       8.355  21.390 -19.832  1.00  8.64           C
ATOM   1862  O   LEU A 123       9.260  22.153 -20.157  1.00 10.63           O
ATOM   1863  CB  LEU A 123       6.125  22.329 -20.345  1.00  8.99           C
ATOM   1864  CG  LEU A 123       4.638  22.130 -20.062  1.00  9.22           C
ATOM   1865  CD1 LEU A 123       4.141  22.965 -18.892  1.00 10.52           C
ATOM   1866  CD2 LEU A 123       3.797  22.421 -21.271  1.00 10.34           C
ATOM   1867  H   LEU A 123       7.169  23.747 -18.574  1.00  9.06           H
ATOM   1868  HA  LEU A 123       6.634  21.146 -18.761  1.00  8.70           H
ATOM   1869 1HB  LEU A 123       6.264  23.271 -20.530  1.00  8.79           H
ATOM   1870 2HB  LEU A 123       6.333  21.813 -21.140  1.00  8.79           H
ATOM   1871  HG  LEU A 123       4.497  21.200 -19.831  1.00  9.63           H
ATOM   1872 1HD1 LEU A 123       4.562  22.657 -18.086  1.00 10.14           H
ATOM   1873 2HD1 LEU A 123       3.189  22.868 -18.819  1.00 10.14           H
ATOM   1874 3HD1 LEU A 123       4.366  23.885 -19.048  1.00 10.14           H
ATOM   1875 1HD2 LEU A 123       3.884  23.351 -21.496  1.00 10.00           H
ATOM   1876 2HD2 LEU A 123       2.880  22.217 -21.072  1.00 10.00           H
ATOM   1877 3HD2 LEU A 123       4.102  21.878 -22.001  1.00 10.00           H
ATOM   1878  N   ALA A 124       8.415  20.085 -20.043  1.00  8.79           N
ATOM   1879  CA  ALA A 124       9.414  19.443 -20.884  1.00  9.06           C
ATOM   1880  C   ALA A 124       9.083  19.627 -22.355  1.00  9.42           C
ATOM   1881  O   ALA A 124       7.940  19.834 -22.744  1.00 10.14           O
ATOM   1882  CB  ALA A 124       9.448  17.958 -20.576  1.00  9.87           C
ATOM   1883  H   ALA A 124       7.876  19.526 -19.687  1.00  8.81           H
ATOM   1884  HA  ALA A 124      10.299  19.823 -20.708  1.00  9.21           H
ATOM   1885 1HB  ALA A 124       9.605  17.839 -19.636  1.00  9.42           H
ATOM   1886 2HB  ALA A 124      10.155  17.551 -21.080  1.00  9.42           H
ATOM   1887 3HB  ALA A 124       8.605  17.567 -20.819  1.00  9.42           H
ATOM   1888  N   ALA A 125      10.092  19.486 -23.208  1.00  9.75           N
ATOM   1889  CA  ALA A 125       9.862  19.360 -24.640  1.00  9.45           C
ATOM   1890  C   ALA A 125       9.001  18.141 -24.912  1.00  8.87           C
ATOM   1891  O   ALA A 125       9.333  17.031 -24.487  1.00  9.75           O
ATOM   1892  CB  ALA A 125      11.210  19.234 -25.355  1.00 11.79           C
ATOM   1893  H   ALA A 125      10.914  19.468 -22.979  1.00  9.63           H
ATOM   1894  HA  ALA A 125       9.408  20.160 -24.971  1.00  9.81           H
ATOM   1895 1HB  ALA A 125      11.662  20.080 -25.318  1.00 10.56           H
ATOM   1896 2HB  ALA A 125      11.063  18.980 -26.268  1.00 10.56           H
ATOM   1897 3HB  ALA A 125      11.736  18.563 -24.915  1.00 10.56           H
ATOM   1898  N   ALA A 126       7.908  18.308 -25.661  1.00  8.80           N
ATOM   1899  CA  ALA A 126       7.066  17.167 -26.011  1.00  8.78           C
ATOM   1900  C   ALA A 126       7.883  16.195 -26.844  1.00  8.01           C
ATOM   1901  O   ALA A 126       8.685  16.583 -27.702  1.00  9.32           O
ATOM   1902  CB  ALA A 126       5.848  17.580 -26.803  1.00 10.75           C
ATOM   1903  H   ALA A 126       7.647  19.053 -25.987  1.00  8.81           H
ATOM   1904  HA  ALA A 126       6.769  16.720 -25.191  1.00  8.99           H
ATOM   1905 1HB  ALA A 126       5.272  18.100 -26.240  1.00  9.70           H
ATOM   1906 2HB  ALA A 126       5.386  16.793 -27.102  1.00  9.70           H
ATOM   1907 3HB  ALA A 126       6.129  18.102 -27.559  1.00  9.70           H
ATOM   1908  N   LEU A 127       7.615  14.920 -26.630  1.00  7.33           N
ATOM   1909  CA  LEU A 127       8.356  13.851 -27.257  1.00  7.57           C
ATOM   1910  C   LEU A 127       7.401  13.024 -28.109  1.00  8.05           C
ATOM   1911  O   LEU A 127       6.477  12.386 -27.596  1.00  9.57           O
ATOM   1912  CB  LEU A 127       9.035  13.008 -26.182  1.00  8.87           C
ATOM   1913  CG  LEU A 127       9.815  11.805 -26.626  1.00  8.89           C
ATOM   1914  CD1 LEU A 127      10.888  12.147 -27.621  1.00  9.03           C
ATOM   1915  CD2 LEU A 127      10.418  11.124 -25.389  1.00 11.11           C
ATOM   1916  H   LEU A 127       6.992  14.639 -26.118  1.00  7.51           H
ATOM   1917  HA  LEU A 127       9.054  14.218 -27.837  1.00  7.83           H
ATOM   1918 1HB  LEU A 127       9.649  13.581 -25.697  1.00  8.29           H
ATOM   1919 2HB  LEU A 127       8.348  12.693 -25.573  1.00  8.29           H
ATOM   1920  HG  LEU A 127       9.212  11.170 -27.044  1.00  9.34           H
ATOM   1921 1HD1 LEU A 127      10.477  12.367 -28.461  1.00  9.03           H
ATOM   1922 2HD1 LEU A 127      11.467  11.389 -27.729  1.00  9.03           H
ATOM   1923 3HD1 LEU A 127      11.388  12.898 -27.294  1.00  9.03           H
ATOM   1924 1HD2 LEU A 127      11.094  11.695 -25.018  1.00 10.55           H
ATOM   1925 2HD2 LEU A 127      10.806  10.286 -25.652  1.00 10.55           H
ATOM   1926 3HD2 LEU A 127       9.725  10.974 -24.742  1.00 10.55           H
ATOM   1927  N   GLU A 128       7.671  12.979 -29.410  1.00  8.06           N
ATOM   1928  CA  GLU A 128       6.923  12.141 -30.349  1.00  8.81           C
ATOM   1929  C   GLU A 128       7.644  10.814 -30.444  1.00  8.61           C
ATOM   1930  O   GLU A 128       8.704  10.711 -31.087  1.00  9.50           O
ATOM   1931  CB  GLU A 128       6.772  12.826 -31.711  1.00  9.79           C
ATOM   1932  CG  GLU A 128       6.041  12.005 -32.745  1.00 12.15           C
ATOM   1933  CD  GLU A 128       5.907  12.656 -34.121  1.00 14.23           C
ATOM   1934  OE1 GLU A 128       6.654  13.543 -34.540  1.00 18.49           O
ATOM   1935  OE2 GLU A 128       5.021  12.217 -34.901  1.00 19.60           O
ATOM   1936  H   GLU A 128       8.291  13.430 -29.784  1.00  8.20           H
ATOM   1937  HA  GLU A 128       6.020  11.982 -30.005  1.00  8.81           H
ATOM   1938 1HB  GLU A 128       6.278  13.652 -31.588  1.00  9.77           H
ATOM   1939 2HB  GLU A 128       7.655  13.024 -32.057  1.00  9.77           H
ATOM   1940 1HG  GLU A 128       6.513  11.168 -32.874  1.00 12.12           H
ATOM   1941 2HG  GLU A 128       5.146  11.826 -32.419  1.00 12.12           H
ATOM   1942  N   HIS A 129       7.086   9.809 -29.795  1.00  9.79           N
ATOM   1943  CA  HIS A 129       7.665   8.490 -29.723  1.00 10.52           C
ATOM   1944  C   HIS A 129       7.053   7.591 -30.771  1.00 10.68           C
ATOM   1945  O   HIS A 129       5.870   7.350 -30.746  1.00 12.59           O
ATOM   1946  CB  HIS A 129       7.419   7.893 -28.336  1.00 12.11           C
ATOM   1947  CG  HIS A 129       8.153   6.610 -28.122  1.00 12.38           C
ATOM   1948  CD2 HIS A 129       7.721   5.331 -28.140  1.00 13.81           C
ATOM   1949  ND1 HIS A 129       9.498   6.550 -27.829  1.00 12.64           N
ATOM   1950  CE1 HIS A 129       9.867   5.282 -27.718  1.00 12.88           C
ATOM   1951  NE2 HIS A 129       8.804   4.521 -27.905  1.00 13.65           N
ATOM   1952  H   HIS A 129       6.351   9.872 -29.365  1.00  9.70           H
ATOM   1953  HA  HIS A 129       8.634   8.535 -29.865  1.00 10.69           H
ATOM   1954 1HB  HIS A 129       7.723   8.525 -27.667  1.00 11.41           H
ATOM   1955 2HB  HIS A 129       6.472   7.722 -28.222  1.00 11.41           H
ATOM   1956  HD1 HIS A 129      10.021   7.222 -27.733  0.00 12.65           H
ATOM   1957  HD2 HIS A 129       6.833   5.056 -28.173  1.00 13.46           H
ATOM   1958  HE1 HIS A 129      10.735   4.980 -27.580  1.00 13.08           H
ATOM   1959  HE2 HIS A 129       8.796   3.655 -27.896  0.00 14.01           H
ATOM   1960  N   HIS A 130       7.869   7.066 -31.667  1.00 10.14           N
ATOM   1961  CA  HIS A 130       7.403   6.106 -32.670  1.00 10.34           C
ATOM   1962  C   HIS A 130       7.636   4.711 -32.101  1.00 11.39           C
ATOM   1963  O   HIS A 130       8.774   4.280 -31.898  1.00 15.40           O
ATOM   1964  CB  HIS A 130       8.158   6.309 -33.982  1.00 10.28           C
ATOM   1965  CG  HIS A 130       7.943   7.666 -34.614  1.00  9.91           C
ATOM   1966  CD2 HIS A 130       7.065   8.119 -35.561  1.00 12.33           C
ATOM   1967  ND1 HIS A 130       8.771   8.738 -34.349  1.00 11.83           N
ATOM   1968  CE1 HIS A 130       8.390   9.793 -35.056  1.00 12.14           C
ATOM   1969  NE2 HIS A 130       7.364   9.441 -35.802  1.00 13.02           N
ATOM   1970  H   HIS A 130       8.705   7.238 -31.714  1.00 10.29           H
ATOM   1971  HA  HIS A 130       6.448   6.228 -32.848  1.00 10.47           H
ATOM   1972 1HB  HIS A 130       9.108   6.206 -33.816  1.00 10.23           H
ATOM   1973 2HB  HIS A 130       7.863   5.638 -34.614  1.00 10.23           H
ATOM   1974  HD1 HIS A 130       9.443   8.733 -33.810  0.00 12.12           H
ATOM   1975  HD2 HIS A 130       6.355   7.641 -35.920  1.00 11.98           H
ATOM   1976  HE1 HIS A 130       8.805  10.623 -35.057  1.00 12.26           H
ATOM   1977  HE2 HIS A 130       6.953   9.948 -36.362  0.00 13.36           H
ATOM   1978  N   HIS A 131       6.551   4.027 -31.785  1.00 10.85           N
ATOM   1979  CA  HIS A 131       6.614   2.680 -31.221  1.00 10.51           C
ATOM   1980  C   HIS A 131       6.432   1.609 -32.282  1.00 10.04           C
ATOM   1981  O   HIS A 131       5.413   1.595 -32.973  1.00 11.14           O
ATOM   1982  CB  HIS A 131       5.497   2.550 -30.191  1.00 10.52           C
ATOM   1983  CG  HIS A 131       5.405   1.180 -29.616  1.00 10.61           C
ATOM   1984  CD2 HIS A 131       4.497   0.195 -29.805  1.00 11.97           C
ATOM   1985  ND1 HIS A 131       6.370   0.679 -28.782  1.00 11.67           N
ATOM   1986  CE1 HIS A 131       6.030  -0.561 -28.457  1.00 12.17           C
ATOM   1987  NE2 HIS A 131       4.907  -0.885 -29.075  1.00 12.30           N
ATOM   1988  H   HIS A 131       5.757   4.322 -31.889  1.00 10.89           H
ATOM   1989  HA  HIS A 131       7.468   2.539 -30.762  1.00 10.48           H
ATOM   1990 1HB  HIS A 131       5.661   3.171 -29.465  1.00 10.54           H
ATOM   1991 2HB  HIS A 131       4.648   2.748 -30.613  1.00 10.54           H
ATOM   1992  HD1 HIS A 131       7.086   1.091 -28.542  0.00 11.87           H
ATOM   1993  HD2 HIS A 131       3.785   0.213 -30.403  1.00 11.75           H
ATOM   1994  HE1 HIS A 131       6.501  -1.111 -27.874  1.00 12.12           H
ATOM   1995  HE2 HIS A 131       4.501  -1.642 -29.008  0.00 12.34           H
ATOM   1996  N   HIS A 132       7.391   0.705 -32.372  1.00 10.27           N
ATOM   1997  CA  HIS A 132       7.303  -0.407 -33.301  1.00 11.66           C
ATOM   1998  C   HIS A 132       6.719  -1.625 -32.595  1.00 11.60           C
ATOM   1999  O   HIS A 132       7.384  -2.231 -31.765  1.00 13.21           O
ATOM   2000  CB  HIS A 132       8.669  -0.696 -33.877  1.00 12.54           C
ATOM   2001  CG  HIS A 132       8.622  -1.617 -35.042  1.00 12.96           C
ATOM   2002  CD2 HIS A 132       7.577  -2.089 -35.762  1.00 15.24           C
ATOM   2003  ND1 HIS A 132       9.755  -2.127 -35.622  1.00 15.17           N
ATOM   2004  CE1 HIS A 132       9.403  -2.921 -36.619  1.00 16.91           C
ATOM   2005  NE2 HIS A 132       8.089  -2.908 -36.738  1.00 16.83           N
ATOM   2006  H   HIS A 132       8.103   0.707 -31.900  1.00 10.51           H
ATOM   2007  HA  HIS A 132       6.713  -0.164 -34.045  1.00 11.57           H
ATOM   2008 1HB  HIS A 132       9.076   0.132 -34.169  1.00 12.22           H
ATOM   2009 2HB  HIS A 132       9.222  -1.107 -33.194  1.00 12.22           H
ATOM   2010  HD1 HIS A 132      10.558  -1.951 -35.386  0.00 15.88           H
ATOM   2011  HD2 HIS A 132       6.685  -1.847 -35.665  1.00 15.11           H
ATOM   2012  HE1 HIS A 132       9.987  -3.420 -37.143  1.00 16.68           H
ATOM   2013  HE2 HIS A 132       7.632  -3.373 -37.309  0.00 17.18           H
ATOM   2014  N   HIS A 133       5.460  -1.925 -32.886  1.00 11.41           N
ATOM   2015  CA  HIS A 133       4.801  -3.117 -32.384  1.00 12.73           C
ATOM   2016  C   HIS A 133       5.067  -4.230 -33.395  1.00 14.27           C
ATOM   2017  O   HIS A 133       4.655  -4.129 -34.548  1.00 14.06           O
ATOM   2018  CB  HIS A 133       3.299  -2.840 -32.225  1.00 12.85           C
ATOM   2019  CG  HIS A 133       2.470  -4.024 -31.866  1.00 13.28           C
ATOM   2020  CD2 HIS A 133       1.499  -4.633 -32.575  1.00 12.91           C
ATOM   2021  ND1 HIS A 133       2.543  -4.681 -30.653  1.00 14.19           N
ATOM   2022  CE1 HIS A 133       1.654  -5.661 -30.645  1.00 13.89           C
ATOM   2023  NE2 HIS A 133       1.010  -5.657 -31.801  1.00 13.43           N
ATOM   2024  H   HIS A 133       4.955  -1.432 -33.368  1.00 11.72           H
ATOM   2025  HA  HIS A 133       5.165  -3.374 -31.512  1.00 12.79           H
ATOM   2026 1HB  HIS A 133       3.180  -2.178 -31.527  1.00 12.88           H
ATOM   2027 2HB  HIS A 133       2.956  -2.493 -33.064  1.00 12.88           H
ATOM   2028  HD1 HIS A 133       3.060  -4.454 -30.005  0.00 14.89           H
ATOM   2029  HD2 HIS A 133       1.156  -4.348 -33.387  1.00 13.23           H
ATOM   2030  HE1 HIS A 133       1.543  -6.285 -29.965  1.00 14.02           H
ATOM   2031  HE2 HIS A 133       0.393  -6.216 -32.023  0.00 13.70           H
ATOM   2032  N   HIS A 134       5.790  -5.269 -33.002  1.00 18.33           N
ATOM   2033  CA  HIS A 134       6.136  -6.344 -33.947  1.00 23.90           C
ATOM   2034  C   HIS A 134       6.690  -7.558 -33.230  1.00 28.27           C
ATOM   2035  O   HIS A 134       6.175  -8.651 -33.509  1.00 32.05           O
ATOM   2036  CB  HIS A 134       7.120  -5.878 -35.036  1.00 27.75           C
ATOM   2037  CG  HIS A 134       8.510  -5.604 -34.544  1.00 31.37           C
ATOM   2038  CD2 HIS A 134       9.717  -5.898 -35.082  1.00 34.45           C
ATOM   2039  ND1 HIS A 134       8.769  -4.933 -33.369  1.00 33.00           N
ATOM   2040  CE1 HIS A 134      10.075  -4.831 -33.200  1.00 34.73           C
ATOM   2041  NE2 HIS A 134      10.673  -5.407 -34.226  1.00 36.01           N
ATOM   2042  OXT HIS A 134       7.618  -7.402 -32.432  1.00 31.39           O
ATOM   2043  H   HIS A 134       6.090  -5.380 -32.207  1.00 18.65           H
ATOM   2044  HA  HIS A 134       5.316  -6.629 -34.402  1.00 24.36           H
ATOM   2045 1HB  HIS A 134       7.184  -6.576 -35.708  1.00 26.69           H
ATOM   2046 2HB  HIS A 134       6.790  -5.066 -35.448  1.00 26.69           H
ATOM   2047  HD1 HIS A 134       8.229  -4.652 -32.760  0.00 33.81           H
ATOM   2048  HD2 HIS A 134       9.871  -6.347 -35.881  1.00 34.28           H
ATOM   2049  HE1 HIS A 134      10.494  -4.425 -32.483  1.00 34.77           H
ATOM   2050  HE2 HIS A 134      11.567  -5.447 -34.320  0.00 36.75           H
TER    2051      HIS A 134 
ATOM   2052  N   ALA B   1      13.101  20.436 -17.058  1.00 19.89           N
ATOM   2053  CA  ALA B   1      12.114  19.312 -17.182  1.00 14.25           C
ATOM   2054  C   ALA B   1      12.452  18.564 -18.457  1.00 11.97           C
ATOM   2055  O   ALA B   1      12.541  19.205 -19.485  1.00 12.64           O
ATOM   2056  CB  ALA B   1      10.731  19.923 -17.276  1.00 16.87           C
ATOM   2057 1H   ALA B   1      13.589  20.339 -16.241  0.00 20.36           H
ATOM   2058 2H   ALA B   1      13.694  20.425 -17.803  0.00 20.36           H
ATOM   2059 3H   ALA B   1      12.619  21.275 -17.042  0.00 20.36           H
ATOM   2060  HA  ALA B   1      12.163  18.716 -16.409  1.00 15.30           H
ATOM   2061 1HB  ALA B   1      10.626  20.563 -16.567  1.00 15.54           H
ATOM   2062 2HB  ALA B   1      10.078  19.226 -17.185  1.00 15.54           H
ATOM   2063 3HB  ALA B   1      10.629  20.357 -18.125  1.00 15.54           H
ATOM   2064  N   GLU B   2      12.598  17.244 -18.395  1.00 10.96           N
ATOM   2065  CA  GLU B   2      13.033  16.476 -19.537  1.00 10.37           C
ATOM   2066  C   GLU B   2      12.359  15.112 -19.544  1.00  9.84           C
ATOM   2067  O   GLU B   2      12.237  14.523 -18.488  1.00 13.27           O
ATOM   2068  CB  GLU B   2      14.537  16.264 -19.392  1.00 13.66           C
ATOM   2069  CG  GLU B   2      15.317  15.671 -20.504  1.00 17.59           C
ATOM   2070  CD  GLU B   2      16.781  15.647 -20.086  1.00 19.48           C
ATOM   2071  OE1 GLU B   2      17.275  16.663 -19.514  1.00 26.99           O
ATOM   2072  OE2 GLU B   2      17.402  14.612 -20.248  1.00 20.69           O
ATOM   2073  H   GLU B   2      12.443  16.778 -17.693  1.00 11.03           H
ATOM   2074  HA  GLU B   2      12.844  16.940 -20.379  1.00 10.93           H
ATOM   2075 1HB  GLU B   2      14.920  17.137 -19.215  1.00 12.89           H
ATOM   2076 2HB  GLU B   2      14.681  15.698 -18.617  1.00 12.89           H
ATOM   2077 1HG  GLU B   2      15.018  14.764 -20.670  1.00 17.40           H
ATOM   2078 2HG  GLU B   2      15.226  16.217 -21.300  1.00 17.40           H
ATOM   2079  N   LEU B   3      11.949  14.631 -20.711  1.00  9.33           N
ATOM   2080  CA  LEU B   3      11.311  13.322 -20.908  1.00  9.85           C
ATOM   2081  C   LEU B   3      12.188  12.384 -21.690  1.00  9.13           C
ATOM   2082  O   LEU B   3      12.868  12.771 -22.649  1.00 11.47           O
ATOM   2083  CB  LEU B   3      10.043  13.401 -21.761  1.00 10.85           C
ATOM   2084  CG  LEU B   3       8.859  14.059 -21.090  1.00 11.38           C
ATOM   2085  CD1 LEU B   3       7.835  14.484 -22.141  1.00 10.94           C
ATOM   2086  CD2 LEU B   3       8.195  13.160 -20.048  1.00 12.25           C
ATOM   2087  H   LEU B   3      12.046  15.056 -21.446  1.00  9.54           H
ATOM   2088  HA  LEU B   3      11.085  12.919 -20.046  1.00  9.82           H
ATOM   2089 1HB  LEU B   3      10.246  13.906 -22.564  1.00 10.53           H
ATOM   2090 2HB  LEU B   3       9.770  12.502 -22.003  1.00 10.53           H
ATOM   2091  HG  LEU B   3       9.165  14.860 -20.636  1.00 11.37           H
ATOM   2092 1HD1 LEU B   3       8.240  15.121 -22.735  1.00 11.12           H
ATOM   2093 2HD1 LEU B   3       7.084  14.883 -21.698  1.00 11.12           H
ATOM   2094 3HD1 LEU B   3       7.553  13.710 -22.633  1.00 11.12           H
ATOM   2095 1HD2 LEU B   3       7.944  12.333 -20.464  1.00 11.99           H
ATOM   2096 2HD2 LEU B   3       7.416  13.604 -19.704  1.00 11.99           H
ATOM   2097 3HD2 LEU B   3       8.818  12.994 -19.336  1.00 11.99           H
ATOM   2098  N   HIS B   4      12.126  11.129 -21.350  1.00  9.27           N
ATOM   2099  CA  HIS B   4      12.701  10.059 -22.131  1.00 10.18           C
ATOM   2100  C   HIS B   4      11.717   8.915 -22.146  1.00 10.44           C
ATOM   2101  O   HIS B   4      11.002   8.706 -21.175  1.00 12.35           O
ATOM   2102  CB  HIS B   4      14.032   9.600 -21.524  1.00 11.52           C
ATOM   2103  CG  HIS B   4      15.049  10.677 -21.515  1.00 13.48           C
ATOM   2104  CD2 HIS B   4      15.310  11.628 -20.597  1.00 14.38           C
ATOM   2105  ND1 HIS B   4      15.808  10.980 -22.618  1.00 15.88           N
ATOM   2106  CE1 HIS B   4      16.535  12.053 -22.358  1.00 15.57           C
ATOM   2107  NE2 HIS B   4      16.250  12.471 -21.142  1.00 15.14           N
ATOM   2108  H   HIS B   4      11.747  10.857 -20.632  1.00  9.42           H
ATOM   2109  HA  HIS B   4      12.858  10.352 -23.052  1.00 10.30           H
ATOM   2110 1HB  HIS B   4      13.882   9.319 -20.607  1.00 11.25           H
ATOM   2111 2HB  HIS B   4      14.380   8.860 -22.046  1.00 11.25           H
ATOM   2112  HD1 HIS B   4      15.777  10.587 -23.374  0.00 16.27           H
ATOM   2113  HD2 HIS B   4      14.986  11.654 -19.725  1.00 14.38           H
ATOM   2114  HE1 HIS B   4      17.137  12.454 -22.942  1.00 15.49           H
ATOM   2115  HE2 HIS B   4      16.581  13.171 -20.750  0.00 15.42           H
ATOM   2116  N   LEU B   5      11.683   8.192 -23.252  1.00  9.90           N
ATOM   2117  CA  LEU B   5      10.788   7.049 -23.411  1.00  9.93           C
ATOM   2118  C   LEU B   5      11.514   5.924 -24.078  1.00 10.32           C
ATOM   2119  O   LEU B   5      12.285   6.175 -24.998  1.00 14.21           O
ATOM   2120  CB ALEU B   5       9.648   7.354 -24.353  0.50 11.64           C
ATOM   2121  CB BLEU B   5       9.495   7.472 -24.167  0.50 12.00           C
ATOM   2122  CG ALEU B   5       8.555   8.160 -23.738  0.50 11.33           C
ATOM   2123  CG BLEU B   5       8.184   6.671 -23.988  0.50 11.31           C
ATOM   2124  CD1ALEU B   5       7.709   8.833 -24.820  0.50 13.05           C
ATOM   2125  CD2ALEU B   5       7.643   7.299 -22.899  0.50 12.51           C
ATOM   2126  CD1BLEU B   5       7.733   6.501 -22.562  0.50 14.31           C
ATOM   2127  CD2BLEU B   5       7.043   7.275 -24.775  0.50 13.87           C
ATOM   2128  H   LEU B   5      12.166   8.349 -23.939  1.00 10.02           H
ATOM   2129 1HB ALEU B   5      10.003   7.851 -25.107  0.50 10.94           H
ATOM   2130 2HB ALEU B   5       9.258   6.522 -24.666  0.50 10.94           H
ATOM   2131 1HB BLEU B   5       9.296   8.385 -23.906  0.50 11.08           H
ATOM   2132 2HB BLEU B   5       9.696   7.460 -25.116  0.50 11.08           H
ATOM   2133  HA  LEU B   5      10.486   6.735 -22.535  1.00 10.55           H
ATOM   2134  HG ALEU B   5       8.937   8.849 -23.172  0.50 12.69           H
ATOM   2135  HG BLEU B   5       8.333   5.782 -24.346  0.50 13.32           H
ATOM   2136 1HD1ALEU B   5       8.286   9.241 -25.468  0.50 13.97           H
ATOM   2137 2HD1ALEU B   5       7.160   9.503 -24.408  0.50 13.97           H
ATOM   2138 3HD1ALEU B   5       7.157   8.172 -25.245  0.50 13.97           H
ATOM   2139 1HD2ALEU B   5       7.239   6.631 -23.457  0.50 13.61           H
ATOM   2140 2HD2ALEU B   5       6.963   7.854 -22.509  0.50 13.61           H
ATOM   2141 3HD2ALEU B   5       8.158   6.879 -22.206  0.50 13.61           H
ATOM   2142 1HD1BLEU B   5       8.463   6.165 -22.051  0.50 14.92           H
ATOM   2143 2HD1BLEU B   5       7.000   5.881 -22.532  0.50 14.92           H
ATOM   2144 3HD1BLEU B   5       7.457   7.354 -22.218  0.50 14.92           H
ATOM   2145 1HD2BLEU B   5       7.090   8.236 -24.708  0.50 14.13           H
ATOM   2146 2HD2BLEU B   5       6.212   6.961 -24.405  0.50 14.13           H
ATOM   2147 3HD2BLEU B   5       7.118   7.003 -25.693  0.50 14.13           H
ATOM   2148  N   GLU B   6      11.172   4.696 -23.721  1.00 10.12           N
ATOM   2149  CA  GLU B   6      11.689   3.509 -24.353  1.00 10.20           C
ATOM   2150  C   GLU B   6      10.555   2.537 -24.560  1.00  9.54           C
ATOM   2151  O   GLU B   6       9.775   2.257 -23.660  1.00 10.60           O
ATOM   2152  CB  GLU B   6      12.760   2.876 -23.479  1.00 12.40           C
ATOM   2153  CG  GLU B   6      13.497   1.758 -24.200  1.00 17.38           C
ATOM   2154  CD  GLU B   6      14.631   1.185 -23.383  1.00 23.15           C
ATOM   2155  OE1 GLU B   6      14.401   0.894 -22.198  1.00 22.17           O
ATOM   2156  OE2 GLU B   6      15.752   1.036 -23.930  1.00 30.13           O
ATOM   2157  H   GLU B   6      10.616   4.529 -23.094  1.00 10.18           H
ATOM   2158  HA  GLU B   6      12.085   3.727 -25.222  1.00 10.46           H
ATOM   2159 1HB  GLU B   6      13.409   3.554 -23.231  1.00 12.33           H
ATOM   2160 2HB  GLU B   6      12.345   2.506 -22.684  1.00 12.33           H
ATOM   2161 1HG  GLU B   6      12.880   1.036 -24.391  1.00 17.70           H
ATOM   2162 2HG  GLU B   6      13.867   2.106 -25.026  1.00 17.70           H
ATOM   2163  N   SER B   7      10.460   2.012 -25.764  1.00  9.73           N
ATOM   2164  CA  SER B   7       9.464   1.002 -26.050  1.00  9.64           C
ATOM   2165  C   SER B   7       9.723  -0.270 -25.238  1.00 10.94           C
ATOM   2166  O   SER B   7      10.848  -0.568 -24.839  1.00 14.92           O
ATOM   2167  CB  SER B   7       9.420   0.701 -27.547  1.00 12.16           C
ATOM   2168  OG  SER B   7       8.788   1.754 -28.251  1.00 12.91           O
ATOM   2169  H   SER B   7      10.953   2.222 -26.429  1.00  9.68           H
ATOM   2170  HA  SER B   7       8.583   1.350 -25.796  1.00 10.33           H
ATOM   2171 1HB  SER B   7      10.324   0.592 -27.880  1.00 11.19           H
ATOM   2172 2HB  SER B   7       8.916  -0.115 -27.690  1.00 11.19           H
ATOM   2173  N   ARG B   8       8.646  -0.990 -24.997  1.00 10.52           N
ATOM   2174  CA  ARG B   8       8.647  -2.252 -24.268  1.00 12.76           C
ATOM   2175  C   ARG B   8       7.934  -3.284 -25.131  1.00 14.59           C
ATOM   2176  O   ARG B   8       6.978  -2.972 -25.821  1.00 15.53           O
ATOM   2177  CB  ARG B   8       7.925  -2.113 -22.913  1.00 14.57           C
ATOM   2178  CG  ARG B   8       8.639  -1.235 -21.912  1.00 14.73           C
ATOM   2179  CD  ARG B   8       9.747  -1.962 -21.204  1.00 17.27           C
ATOM   2180  NE  ARG B   8      10.502  -1.157 -20.254  1.00 17.45           N
ATOM   2181  CZ  ARG B   8      11.526  -0.388 -20.548  1.00 16.88           C
ATOM   2182  NH1 ARG B   8      11.923  -0.249 -21.791  1.00 18.21           N
ATOM   2183  NH2 ARG B   8      12.167   0.242 -19.573  1.00 18.14           N
ATOM   2184  H   ARG B   8       7.865  -0.760 -25.258  1.00 11.07           H
ATOM   2185  HA  ARG B   8       9.564  -2.557 -24.106  1.00 13.00           H
ATOM   2186 1HB  ARG B   8       7.049  -1.727 -23.067  1.00 13.78           H
ATOM   2187 2HB  ARG B   8       7.829  -2.994 -22.519  1.00 13.78           H
ATOM   2188 1HG  ARG B   8       9.025  -0.473 -22.372  1.00 15.34           H
ATOM   2189 2HG  ARG B   8       8.003  -0.933 -21.245  1.00 15.34           H
ATOM   2190 1HD  ARG B   8       9.352  -2.691 -20.702  1.00 16.88           H
ATOM   2191 2HD  ARG B   8      10.359  -2.328 -21.861  1.00 16.88           H
ATOM   2192  HE  ARG B   8      10.476  -1.482 -19.343  1.00 17.46           H
ATOM   2193 1HH1 ARG B   8      11.530  -0.661 -22.431  1.00 18.02           H
ATOM   2194 2HH1 ARG B   8      12.578   0.262 -21.967  1.00 18.02           H
ATOM   2195 1HH2 ARG B   8      11.897   0.161 -18.764  1.00 17.83           H
ATOM   2196 2HH2 ARG B   8      12.821   0.771 -19.754  1.00 17.83           H
ATOM   2197  N   GLY B   9       8.419  -4.524 -25.078  1.00 19.13           N
ATOM   2198  CA  GLY B   9       7.994  -5.592 -25.966  1.00 23.06           C
ATOM   2199  C   GLY B   9       7.078  -6.533 -25.238  1.00 26.31           C
ATOM   2200  O   GLY B   9       6.782  -6.330 -24.058  1.00 26.55           O
ATOM   2201  H   GLY B   9       9.010  -4.778 -24.513  1.00 19.06           H
ATOM   2202 1HA  GLY B   9       7.529  -5.235 -26.739  1.00 23.00           H
ATOM   2203 2HA  GLY B   9       8.768  -6.089 -26.273  1.00 23.00           H
ATOM   2204  N   GLY B  10       6.605  -7.547 -25.962  1.00 29.17           N
ATOM   2205  CA  GLY B  10       5.682  -8.543 -25.429  1.00 33.46           C
ATOM   2206  C   GLY B  10       5.709  -9.807 -26.266  1.00 36.15           C
ATOM   2207  O   GLY B  10       6.526  -9.923 -27.185  1.00 38.19           O
ATOM   2208  H   GLY B  10       6.807  -7.662 -26.790  1.00 29.65           H
ATOM   2209 1HA  GLY B  10       5.937  -8.774 -24.522  1.00 33.31           H
ATOM   2210 2HA  GLY B  10       4.778  -8.194 -25.415  1.00 33.31           H
ATOM   2211  N   SER B  11       4.815 -10.749 -25.969  1.00 37.19           N
ATOM   2212  CA  SER B  11       4.860 -12.063 -26.628  1.00 36.85           C
ATOM   2213  C   SER B  11       3.801 -12.233 -27.706  1.00 32.43           C
ATOM   2214  O   SER B  11       3.422 -13.378 -28.016  1.00 33.92           O
ATOM   2215  CB  SER B  11       4.741 -13.213 -25.613  1.00 39.13           C
ATOM   2216  OG  SER B  11       4.771 -14.488 -26.263  1.00 41.94           O
ATOM   2217  H   SER B  11       4.179 -10.660 -25.397  1.00 37.13           H
ATOM   2218  HA  SER B  11       5.730 -12.172 -27.066  1.00 36.72           H
ATOM   2219 1HB  SER B  11       5.484 -13.161 -24.992  1.00 39.02           H
ATOM   2220 2HB  SER B  11       3.903 -13.124 -25.133  1.00 39.02           H
ATOM   2221  N   GLY B  12       3.326 -11.122 -28.276  1.00 26.50           N
ATOM   2222  CA  GLY B  12       2.523 -11.215 -29.482  1.00 17.05           C
ATOM   2223  C   GLY B  12       1.639 -10.064 -29.843  1.00 13.91           C
ATOM   2224  O   GLY B  12       1.839  -8.906 -29.422  1.00 15.83           O
ATOM   2225  H   GLY B  12       3.454 -10.322 -27.991  1.00 25.96           H
ATOM   2226 1HA  GLY B  12       3.121 -11.362 -30.231  1.00 18.49           H
ATOM   2227 2HA  GLY B  12       1.951 -11.994 -29.411  1.00 18.49           H
ATOM   2228  N   THR B  13       0.636 -10.385 -30.661  1.00 10.42           N
ATOM   2229  CA  THR B  13      -0.207  -9.335 -31.166  1.00  9.86           C
ATOM   2230  C   THR B  13      -1.322  -8.977 -30.223  1.00  9.57           C
ATOM   2231  O   THR B  13      -1.900  -7.895 -30.383  1.00 12.11           O
ATOM   2232  CB  THR B  13      -0.771  -9.695 -32.534  1.00 10.02           C
ATOM   2233  CG2 THR B  13       0.307  -9.733 -33.646  1.00 13.01           C
ATOM   2234  OG1 THR B  13      -1.347 -10.978 -32.478  1.00  9.88           O
ATOM   2235  H   THR B  13       0.445 -11.174 -30.928  1.00 11.04           H
ATOM   2236  HA  THR B  13       0.331  -8.526 -31.293  1.00  9.93           H
ATOM   2237  HB  THR B  13      -1.448  -9.048 -32.788  1.00 10.37           H
ATOM   2238 1HG2 THR B  13       0.974  -9.064 -33.481  1.00 12.12           H
ATOM   2239 2HG2 THR B  13      -0.100  -9.561 -34.499  1.00 12.12           H
ATOM   2240 3HG2 THR B  13       0.721 -10.598 -33.670  1.00 12.12           H
ATOM   2241  N   GLN B  14      -1.655  -9.840 -29.278  1.00  9.80           N
ATOM   2242  CA  GLN B  14      -2.620  -9.499 -28.247  1.00 10.16           C
ATOM   2243  C   GLN B  14      -1.920  -8.724 -27.141  1.00 10.00           C
ATOM   2244  O   GLN B  14      -0.982  -9.217 -26.523  1.00 12.50           O
ATOM   2245  CB  GLN B  14      -3.281 -10.743 -27.693  1.00 10.55           C
ATOM   2246  CG  GLN B  14      -4.276 -10.442 -26.579  1.00 11.07           C
ATOM   2247  CD  GLN B  14      -4.901 -11.691 -25.998  1.00 11.11           C
ATOM   2248  NE2 GLN B  14      -6.223 -11.730 -25.912  1.00 11.96           N
ATOM   2249  OE1 GLN B  14      -4.181 -12.625 -25.620  1.00 13.35           O
ATOM   2250  H   GLN B  14      -1.344 -10.638 -29.216  1.00  9.83           H
ATOM   2251  HA  GLN B  14      -3.327  -8.942 -28.633  1.00 10.13           H
ATOM   2252 1HB  GLN B  14      -3.759 -11.191 -28.408  1.00 10.46           H
ATOM   2253 2HB  GLN B  14      -2.597 -11.329 -27.334  1.00 10.46           H
ATOM   2254 1HG  GLN B  14      -3.824  -9.983 -25.854  1.00 10.98           H
ATOM   2255 2HG  GLN B  14      -4.986  -9.885 -26.932  1.00 10.98           H
ATOM   2256 1HE2 GLN B  14      -6.614 -12.419 -25.582  0.00 12.32           H
ATOM   2257 2HE2 GLN B  14      -6.692 -11.054 -26.174  0.00 12.32           H
ATOM   2258  N   LEU B  15      -2.371  -7.512 -26.927  1.00  9.18           N
ATOM   2259  CA  LEU B  15      -1.896  -6.691 -25.826  1.00  8.58           C
ATOM   2260  C   LEU B  15      -2.988  -6.755 -24.786  1.00  8.92           C
ATOM   2261  O   LEU B  15      -4.052  -6.147 -24.951  1.00  9.70           O
ATOM   2262  CB  LEU B  15      -1.641  -5.245 -26.243  1.00 10.20           C
ATOM   2263  CG  LEU B  15      -0.503  -5.022 -27.222  1.00 12.74           C
ATOM   2264  CD1 LEU B  15      -0.317  -3.557 -27.549  1.00 14.06           C
ATOM   2265  CD2 LEU B  15       0.779  -5.656 -26.820  1.00 18.55           C
ATOM   2266  H   LEU B  15      -2.947  -7.115 -27.417  1.00  9.23           H
ATOM   2267  HA  LEU B  15      -1.073  -7.058 -25.442  1.00  9.03           H
ATOM   2268 1HB  LEU B  15      -2.447  -4.899 -26.658  1.00  9.95           H
ATOM   2269 2HB  LEU B  15      -1.441  -4.729 -25.447  1.00  9.95           H
ATOM   2270  HG  LEU B  15      -0.761  -5.450 -28.054  1.00 13.67           H
ATOM   2271 1HD1 LEU B  15      -1.161  -3.188 -27.818  1.00 13.62           H
ATOM   2272 2HD1 LEU B  15       0.319  -3.473 -28.263  1.00 13.62           H
ATOM   2273 3HD1 LEU B  15       0.006  -3.101 -26.767  1.00 13.62           H
ATOM   2274 1HD2 LEU B  15       0.944  -5.463 -25.894  1.00 17.08           H
ATOM   2275 2HD2 LEU B  15       1.490  -5.303 -27.360  1.00 17.08           H
ATOM   2276 3HD2 LEU B  15       0.714  -6.605 -26.950  1.00 17.08           H
ATOM   2277  N   ARG B  16      -2.747  -7.475 -23.702  1.00  8.97           N
ATOM   2278  CA  ARG B  16      -3.710  -7.524 -22.609  1.00  9.09           C
ATOM   2279  C   ARG B  16      -3.740  -6.199 -21.883  1.00  8.71           C
ATOM   2280  O   ARG B  16      -2.741  -5.466 -21.871  1.00  9.01           O
ATOM   2281  CB  ARG B  16      -3.371  -8.649 -21.649  1.00  9.71           C
ATOM   2282  CG  ARG B  16      -3.591 -10.012 -22.307  1.00 11.17           C
ATOM   2283  CD  ARG B  16      -3.374 -11.108 -21.290  1.00 11.27           C
ATOM   2284  NE  ARG B  16      -3.722 -12.418 -21.818  1.00 14.28           N
ATOM   2285  CZ  ARG B  16      -4.976 -12.941 -21.835  1.00 12.87           C
ATOM   2286  NH1 ARG B  16      -5.994 -12.286 -21.306  1.00 14.17           N
ATOM   2287  NH2 ARG B  16      -5.160 -14.156 -22.316  1.00 16.24           N
ATOM   2288  H   ARG B  16      -2.046  -7.947 -23.579  1.00  8.99           H
ATOM   2289  HA  ARG B  16      -4.604  -7.698 -22.971  1.00  9.11           H
ATOM   2290 1HB  ARG B  16      -2.440  -8.582 -21.386  1.00  9.67           H
ATOM   2291 2HB  ARG B  16      -3.944  -8.590 -20.870  1.00  9.67           H
ATOM   2292 1HG  ARG B  16      -4.501 -10.072 -22.638  1.00 10.85           H
ATOM   2293 2HG  ARG B  16      -2.956 -10.131 -23.030  1.00 10.85           H
ATOM   2294 1HD  ARG B  16      -2.433 -11.128 -21.055  1.00 11.97           H
ATOM   2295 2HD  ARG B  16      -3.903 -10.931 -20.497  1.00 11.97           H
ATOM   2296  HE  ARG B  16      -3.004 -12.950 -22.193  1.00 13.25           H
ATOM   2297 1HH1 ARG B  16      -5.889 -11.503 -20.983  1.00 13.83           H
ATOM   2298 2HH1 ARG B  16      -6.780 -12.634 -21.319  1.00 13.83           H
ATOM   2299 1HH2 ARG B  16      -4.499 -14.585 -22.649  1.00 15.46           H
ATOM   2300 2HH2 ARG B  16      -5.939 -14.501 -22.329  1.00 15.46           H
ATOM   2301  N   ASP B  17      -4.859  -5.898 -21.254  1.00  8.77           N
ATOM   2302  CA  ASP B  17      -4.947  -4.699 -20.463  1.00  8.65           C
ATOM   2303  C   ASP B  17      -3.766  -4.586 -19.524  1.00  8.42           C
ATOM   2304  O   ASP B  17      -3.422  -5.545 -18.843  1.00  9.23           O
ATOM   2305  CB  ASP B  17      -6.221  -4.695 -19.623  1.00  9.42           C
ATOM   2306  CG  ASP B  17      -6.355  -3.430 -18.850  1.00  9.35           C
ATOM   2307  OD1 ASP B  17      -6.782  -2.401 -19.434  1.00 10.97           O
ATOM   2308  OD2 ASP B  17      -5.946  -3.375 -17.661  1.00 11.31           O
ATOM   2309  H   ASP B  17      -5.573  -6.368 -21.268  1.00  8.73           H
ATOM   2310  HA  ASP B  17      -4.961  -3.918 -21.055  1.00  8.77           H
ATOM   2311 1HB  ASP B  17      -6.992  -4.778 -20.206  1.00  9.06           H
ATOM   2312 2HB  ASP B  17      -6.192  -5.434 -18.996  1.00  9.06           H
ATOM   2313  N   GLY B  18      -3.166  -3.408 -19.464  1.00  8.22           N
ATOM   2314  CA  GLY B  18      -2.046  -3.156 -18.582  1.00  9.29           C
ATOM   2315  C   GLY B  18      -0.694  -3.513 -19.176  1.00  9.52           C
ATOM   2316  O   GLY B  18       0.332  -3.168 -18.573  1.00 11.00           O
ATOM   2317  H   GLY B  18      -3.397  -2.727 -19.923  1.00  8.48           H
ATOM   2318 1HA  GLY B  18      -2.030  -2.211 -18.360  1.00  9.11           H
ATOM   2319 2HA  GLY B  18      -2.156  -3.653 -17.756  1.00  9.11           H
ATOM   2320  N   ALA B  19      -0.634  -4.178 -20.321  1.00  8.90           N
ATOM   2321  CA  ALA B  19       0.645  -4.548 -20.897  1.00 10.11           C
ATOM   2322  C   ALA B  19       1.410  -3.286 -21.237  1.00  8.79           C
ATOM   2323  O   ALA B  19       0.879  -2.348 -21.799  1.00  9.34           O
ATOM   2324  CB  ALA B  19       0.433  -5.360 -22.129  1.00 11.26           C
ATOM   2325  H   ALA B  19      -1.310  -4.412 -20.786  1.00  9.27           H
ATOM   2326  HA  ALA B  19       1.161  -5.077 -20.253  1.00  9.87           H
ATOM   2327 1HB  ALA B  19      -0.070  -6.146 -21.902  1.00 10.68           H
ATOM   2328 2HB  ALA B  19       1.287  -5.611 -22.489  1.00 10.68           H
ATOM   2329 3HB  ALA B  19      -0.051  -4.836 -22.771  1.00 10.68           H
ATOM   2330  N   LYS B  20       2.701  -3.257 -20.936  1.00  9.70           N
ATOM   2331  CA  LYS B  20       3.487  -2.078 -21.237  1.00  9.73           C
ATOM   2332  C   LYS B  20       3.754  -1.985 -22.731  1.00  9.85           C
ATOM   2333  O   LYS B  20       4.155  -2.971 -23.398  1.00 13.13           O
ATOM   2334  CB  LYS B  20       4.822  -2.106 -20.540  1.00 12.10           C
ATOM   2335  CG  LYS B  20       4.679  -2.026 -19.069  1.00 13.07           C
ATOM   2336  CD  LYS B  20       6.033  -2.111 -18.397  1.00 15.28           C
ATOM   2337  CE  LYS B  20       5.908  -2.180 -16.915  1.00 18.25           C
ATOM   2338  NZ  LYS B  20       7.218  -2.467 -16.265  1.00 18.08           N
ATOM   2339  H   LYS B  20       3.135  -3.898 -20.575  1.00  9.51           H
ATOM   2340  HA  LYS B  20       3.009  -1.275 -20.939  1.00 10.15           H
ATOM   2341 1HB  LYS B  20       5.278  -2.934 -20.757  1.00 11.20           H
ATOM   2342 2HB  LYS B  20       5.351  -1.346 -20.831  1.00 11.20           H
ATOM   2343 1HG  LYS B  20       4.271  -1.180 -18.830  1.00 13.36           H
ATOM   2344 2HG  LYS B  20       4.136  -2.765 -18.753  1.00 13.36           H
ATOM   2345 1HD  LYS B  20       6.492  -2.910 -18.700  1.00 15.56           H
ATOM   2346 2HD  LYS B  20       6.551  -1.321 -18.620  1.00 15.56           H
ATOM   2347 1HE  LYS B  20       5.584  -1.331 -16.581  1.00 17.70           H
ATOM   2348 2HE  LYS B  20       5.291  -2.891 -16.679  1.00 17.70           H
ATOM   2349 1HZ  LYS B  20       7.598  -3.279 -16.591  0.00 18.73           H
ATOM   2350 2HZ  LYS B  20       7.096  -2.551 -15.304  0.00 18.73           H
ATOM   2351 3HZ  LYS B  20       7.807  -1.738 -16.434  0.00 18.73           H
ATOM   2352  N   VAL B  21       3.547  -0.820 -23.255  1.00  9.68           N
ATOM   2353  CA  VAL B  21       4.009  -0.437 -24.572  1.00 10.27           C
ATOM   2354  C   VAL B  21       5.267   0.403 -24.504  1.00  9.00           C
ATOM   2355  O   VAL B  21       6.094   0.344 -25.394  1.00 10.40           O
ATOM   2356  CB AVAL B  21       2.838   0.468 -25.213  0.50 11.93           C
ATOM   2357  CB BVAL B  21       2.966   0.072 -25.550  0.50 13.40           C
ATOM   2358  CG1AVAL B  21       3.250   1.149 -26.531  0.50 10.68           C
ATOM   2359  CG2AVAL B  21       1.528  -0.309 -25.374  0.50 12.47           C
ATOM   2360  CG1BVAL B  21       1.921  -1.006 -25.804  0.50 15.69           C
ATOM   2361  CG2BVAL B  21       2.343   1.308 -25.061  0.50 14.75           C
ATOM   2362  H   VAL B  21       3.109  -0.204 -22.859  1.00  9.85           H
ATOM   2363  HB AVAL B  21       2.650   1.195 -24.583  0.50 11.60           H
ATOM   2364  HB BVAL B  21       3.403   0.273 -26.404  0.50 13.02           H
ATOM   2365  HA  VAL B  21       4.263  -1.250 -25.056  1.00 10.74           H
ATOM   2366 1HG1AVAL B  21       3.741   1.949 -26.330  0.50 12.41           H
ATOM   2367 2HG1AVAL B  21       2.462   1.370 -27.034  0.50 12.41           H
ATOM   2368 3HG1AVAL B  21       3.799   0.544 -27.034  0.50 12.41           H
ATOM   2369 1HG2AVAL B  21       1.684  -1.066 -25.943  0.50 14.27           H
ATOM   2370 2HG2AVAL B  21       0.868   0.266 -25.767  0.50 14.27           H
ATOM   2371 3HG2AVAL B  21       1.229  -0.604 -24.511  0.50 14.27           H
ATOM   2372 1HG1BVAL B  21       2.350  -1.793 -26.149  0.50 15.41           H
ATOM   2373 2HG1BVAL B  21       1.284  -0.674 -26.441  0.50 15.41           H
ATOM   2374 3HG1BVAL B  21       1.477  -1.210 -24.976  0.50 15.41           H
ATOM   2375 1HG2BVAL B  21       1.811   1.107 -24.288  0.50 15.43           H
ATOM   2376 2HG2BVAL B  21       1.784   1.665 -25.755  0.50 15.43           H
ATOM   2377 3HG2BVAL B  21       3.025   1.945 -24.835  0.50 15.43           H
ATOM   2378  N   ALA B  22       5.424   1.193 -23.440  1.00  9.09           N
ATOM   2379  CA  ALA B  22       6.629   1.969 -23.271  1.00  8.76           C
ATOM   2380  C   ALA B  22       6.770   2.316 -21.804  1.00  8.68           C
ATOM   2381  O   ALA B  22       5.775   2.358 -21.059  1.00  9.48           O
ATOM   2382  CB  ALA B  22       6.589   3.227 -24.118  1.00 10.06           C
ATOM   2383  H   ALA B  22       4.841   1.296 -22.823  1.00  9.01           H
ATOM   2384  HA  ALA B  22       7.405   1.434 -23.536  1.00  9.03           H
ATOM   2385 1HB  ALA B  22       6.516   2.982 -25.043  1.00  9.35           H
ATOM   2386 2HB  ALA B  22       7.399   3.721 -23.974  1.00  9.35           H
ATOM   2387 3HB  ALA B  22       5.831   3.756 -23.857  1.00  9.35           H
ATOM   2388  N   THR B  23       7.993   2.591 -21.385  1.00  8.53           N
ATOM   2389  CA  THR B  23       8.291   3.139 -20.085  1.00  9.39           C
ATOM   2390  C   THR B  23       9.099   4.392 -20.273  1.00  8.47           C
ATOM   2391  O   THR B  23      10.003   4.435 -21.091  1.00 10.34           O
ATOM   2392  CB  THR B  23       8.972   2.142 -19.186  1.00  9.80           C
ATOM   2393  CG2 THR B  23       9.477   2.758 -17.871  1.00 12.15           C
ATOM   2394  OG1 THR B  23       8.052   1.070 -18.880  1.00 11.28           O
ATOM   2395  H   THR B  23       8.693   2.441 -21.851  1.00  8.74           H
ATOM   2396  HA  THR B  23       7.453   3.391 -19.646  1.00  9.16           H
ATOM   2397  HB  THR B  23       9.738   1.772 -19.653  1.00 10.23           H
ATOM   2398 1HG2 THR B  23      10.321   3.196 -18.013  1.00 11.52           H
ATOM   2399 2HG2 THR B  23       9.593   2.069 -17.212  1.00 11.52           H
ATOM   2400 3HG2 THR B  23       8.843   3.399 -17.542  1.00 11.52           H
ATOM   2401  N   GLY B  24       8.743   5.420 -19.525  1.00  8.98           N
ATOM   2402  CA  GLY B  24       9.439   6.677 -19.595  1.00  9.92           C
ATOM   2403  C   GLY B  24       9.917   7.136 -18.256  1.00  7.95           C
ATOM   2404  O   GLY B  24       9.608   6.575 -17.206  1.00  8.80           O
ATOM   2405  H   GLY B  24       8.091   5.420 -18.975  1.00  9.08           H
ATOM   2406 1HA  GLY B  24      10.211   6.599 -20.174  1.00  9.33           H
ATOM   2407 2HA  GLY B  24       8.849   7.354 -19.961  1.00  9.33           H
ATOM   2408  N   ARG B  25      10.701   8.184 -18.311  1.00  8.65           N
ATOM   2409  CA  ARG B  25      10.987   8.919 -17.103  1.00 10.23           C
ATOM   2410  C   ARG B  25      10.946  10.394 -17.368  1.00  8.71           C
ATOM   2411  O   ARG B  25      11.124  10.870 -18.489  1.00  9.82           O
ATOM   2412  CB AARG B  25      12.280   8.505 -16.444  0.50 12.07           C
ATOM   2413  CB BARG B  25      12.135   8.378 -16.260  0.50 14.72           C
ATOM   2414  CG AARG B  25      13.499   8.868 -17.158  0.50 11.31           C
ATOM   2415  CG BARG B  25      13.485   8.878 -16.508  0.50 18.25           C
ATOM   2416  CD AARG B  25      14.735   8.308 -16.387  0.50 12.10           C
ATOM   2417  CD BARG B  25      14.514   7.756 -16.359  0.50 17.76           C
ATOM   2418  NE AARG B  25      15.993   9.011 -16.603  0.50 11.04           N
ATOM   2419  NE BARG B  25      15.185   7.590 -17.624  0.50 17.60           N
ATOM   2420  CZ AARG B  25      16.697   8.989 -17.728  0.50 11.05           C
ATOM   2421  CZ BARG B  25      16.167   8.373 -18.016  0.50 14.77           C
ATOM   2422  NH1AARG B  25      16.261   8.333 -18.792  0.50 12.80           N
ATOM   2423  NH2AARG B  25      17.844   9.678 -17.796  0.50 14.49           N
ATOM   2424  NH1BARG B  25      16.627   9.332 -17.226  0.50 16.36           N
ATOM   2425  NH2BARG B  25      16.688   8.192 -19.200  0.50 18.91           N
ATOM   2426  H   ARG B  25      11.093   8.475 -19.013  1.00  8.86           H
ATOM   2427 1HB AARG B  25      12.322   8.922 -15.569  0.50 11.42           H
ATOM   2428 2HB AARG B  25      12.278   7.541 -16.343  0.50 11.42           H
ATOM   2429 1HB BARG B  25      11.945   8.566 -15.330  0.50 13.40           H
ATOM   2430 2HB BARG B  25      12.144   7.417 -16.388  0.50 13.40           H
ATOM   2431  HA  ARG B  25      10.221   8.766 -16.514  1.00 10.74           H
ATOM   2432 1HG AARG B  25      13.479   8.482 -18.047  0.50 12.49           H
ATOM   2433 2HG AARG B  25      13.585   9.833 -17.205  0.50 12.49           H
ATOM   2434 1HG BARG B  25      13.534   9.230 -17.411  0.50 16.97           H
ATOM   2435 2HG BARG B  25      13.694   9.574 -15.864  0.50 16.97           H
ATOM   2436 1HD AARG B  25      14.550   8.346 -15.436  0.50 12.60           H
ATOM   2437 2HD AARG B  25      14.867   7.383 -16.648  0.50 12.60           H
ATOM   2438 1HD BARG B  25      15.154   7.973 -15.664  0.50 17.65           H
ATOM   2439 2HD BARG B  25      14.074   6.927 -16.151  0.50 17.65           H
ATOM   2440  HE AARG B  25      16.075   9.837 -16.109  0.50 12.28           H
ATOM   2441  HE BARG B  25      15.074   6.738 -18.075  0.50 16.83           H
ATOM   2442 1HH1AARG B  25      15.529   7.886 -18.771  0.50 13.40           H
ATOM   2443 2HH1AARG B  25      16.726   8.339 -19.511  0.50 13.40           H
ATOM   2444 1HH2AARG B  25      18.126  10.112 -17.109  0.50 15.28           H
ATOM   2445 2HH2AARG B  25      18.305   9.684 -18.514  0.50 15.28           H
ATOM   2446 1HH1BARG B  25      16.287   9.474 -16.455  0.50 16.20           H
ATOM   2447 2HH1BARG B  25      17.275   9.830 -17.494  0.50 16.20           H
ATOM   2448 1HH2BARG B  25      16.379   7.565 -19.688  0.50 18.22           H
ATOM   2449 2HH2BARG B  25      17.340   8.675 -19.464  0.50 18.22           H
ATOM   2450  N   ILE B  26      10.601  11.100 -16.311  1.00  8.63           N
ATOM   2451  CA  ILE B  26      10.603  12.534 -16.284  1.00  8.65           C
ATOM   2452  C   ILE B  26      11.596  12.980 -15.234  1.00  8.84           C
ATOM   2453  O   ILE B  26      11.622  12.469 -14.105  1.00  9.33           O
ATOM   2454  CB  ILE B  26       9.179  13.118 -16.062  1.00 10.22           C
ATOM   2455  CG1 ILE B  26       9.246  14.626 -15.972  1.00 11.91           C
ATOM   2456  CG2 ILE B  26       8.472  12.500 -14.864  1.00 11.25           C
ATOM   2457  CD1 ILE B  26       7.964  15.321 -16.107  1.00 15.38           C
ATOM   2458  H   ILE B  26      10.360  10.752 -15.568  1.00  8.64           H
ATOM   2459  HA  ILE B  26      10.911  12.868 -17.150  1.00  8.94           H
ATOM   2460  HB  ILE B  26       8.655  12.898 -16.848  1.00 10.03           H
ATOM   2461 1HG1 ILE B  26       9.609  14.871 -15.107  1.00 12.36           H
ATOM   2462 2HG1 ILE B  26       9.830  14.953 -16.674  1.00 12.36           H
ATOM   2463 1HG2 ILE B  26       8.336  11.564 -15.024  1.00 11.03           H
ATOM   2464 2HG2 ILE B  26       7.622  12.928 -14.747  1.00 11.03           H
ATOM   2465 3HG2 ILE B  26       9.007  12.626 -14.078  1.00 11.03           H
ATOM   2466 1HD1 ILE B  26       7.489  14.960 -16.860  1.00 14.45           H
ATOM   2467 2HD1 ILE B  26       8.130  16.257 -16.244  1.00 14.45           H
ATOM   2468 3HD1 ILE B  26       7.452  15.195 -15.305  1.00 14.45           H
ATOM   2469  N   ILE B  27      12.452  13.907 -15.642  1.00 10.16           N
ATOM   2470  CA  ILE B  27      13.560  14.413 -14.846  1.00 10.79           C
ATOM   2471  C   ILE B  27      13.314  15.885 -14.549  1.00 11.42           C
ATOM   2472  O   ILE B  27      13.022  16.676 -15.455  1.00 12.25           O
ATOM   2473  CB  ILE B  27      14.902  14.290 -15.608  1.00 12.85           C
ATOM   2474  CG1 ILE B  27      15.129  12.855 -16.084  1.00 14.64           C
ATOM   2475  CG2 ILE B  27      16.043  14.788 -14.720  1.00 15.18           C
ATOM   2476  CD1 ILE B  27      16.312  12.732 -17.050  1.00 18.96           C
ATOM   2477  H   ILE B  27      12.409  14.285 -16.407  1.00 10.00           H
ATOM   2478  HA  ILE B  27      13.633  13.916 -14.006  1.00 11.13           H
ATOM   2479  HB  ILE B  27      14.858  14.863 -16.389  1.00 12.65           H
ATOM   2480 1HG1 ILE B  27      15.312  12.292 -15.315  1.00 15.23           H
ATOM   2481 2HG1 ILE B  27      14.340  12.537 -16.547  1.00 15.23           H
ATOM   2482 1HG2 ILE B  27      16.022  15.748 -14.683  1.00 14.42           H
ATOM   2483 2HG2 ILE B  27      16.882  14.501 -15.089  1.00 14.42           H
ATOM   2484 3HG2 ILE B  27      15.934  14.423 -13.837  1.00 14.42           H
ATOM   2485 1HD1 ILE B  27      16.360  13.524 -17.592  1.00 17.84           H
ATOM   2486 2HD1 ILE B  27      16.180  11.963 -17.608  1.00 17.84           H
ATOM   2487 3HD1 ILE B  27      17.122  12.633 -16.542  1.00 17.84           H
ATOM   2488  N   CYS B  28      13.408  16.242 -13.282  1.00 11.77           N
ATOM   2489  CA  CYS B  28      13.168  17.596 -12.799  1.00 13.38           C
ATOM   2490  C   CYS B  28      14.331  18.002 -11.924  1.00 16.08           C
ATOM   2491  O   CYS B  28      14.415  17.593 -10.775  1.00 16.81           O
ATOM   2492  CB  CYS B  28      11.891  17.627 -11.949  1.00 15.10           C
ATOM   2493  SG  CYS B  28      10.400  17.253 -12.851  1.00 15.36           S
ATOM   2494  H   CYS B  28      13.615  15.703 -12.654  1.00 12.05           H
ATOM   2495  HA  CYS B  28      13.085  18.231 -13.540  1.00 13.88           H
ATOM   2496 1HB  CYS B  28      11.971  16.967 -11.244  1.00 14.34           H
ATOM   2497 2HB  CYS B  28      11.791  18.512 -11.563  1.00 14.34           H
ATOM   2498  N   ARG B  29      15.228  18.818 -12.452  1.00 21.24           N
ATOM   2499  CA  ARG B  29      16.388  19.257 -11.664  1.00 24.56           C
ATOM   2500  C   ARG B  29      16.089  20.431 -10.730  1.00 25.47           C
ATOM   2501  O   ARG B  29      16.612  20.490  -9.619  1.00 28.45           O
ATOM   2502  CB  ARG B  29      17.546  19.581 -12.586  1.00 27.51           C
ATOM   2503  CG  ARG B  29      18.387  18.374 -12.911  1.00 30.90           C
ATOM   2504  CD  ARG B  29      18.619  18.133 -14.363  1.00 34.25           C
ATOM   2505  NE  ARG B  29      19.425  16.930 -14.557  1.00 33.69           N
ATOM   2506  CZ  ARG B  29      19.542  16.277 -15.704  1.00 33.65           C
ATOM   2507  NH1 ARG B  29      18.927  16.712 -16.797  1.00 35.25           N
ATOM   2508  NH2 ARG B  29      20.288  15.185 -15.756  1.00 35.79           N
ATOM   2509  H   ARG B  29      15.189  19.137 -13.248  1.00 20.95           H
ATOM   2510  HA  ARG B  29      16.677  18.517 -11.090  1.00 24.77           H
ATOM   2511 1HB  ARG B  29      17.207  19.950 -13.417  1.00 27.09           H
ATOM   2512 2HB  ARG B  29      18.124  20.230 -12.154  1.00 27.09           H
ATOM   2513 1HG  ARG B  29      19.255  18.494 -12.498  1.00 31.25           H
ATOM   2514 2HG  ARG B  29      17.964  17.578 -12.554  1.00 31.25           H
ATOM   2515 1HD  ARG B  29      17.762  18.009 -14.798  1.00 33.64           H
ATOM   2516 2HD  ARG B  29      19.092  18.888 -14.748  1.00 33.64           H
ATOM   2517  HE  ARG B  29      20.005  16.663 -13.826  1.00 33.97           H
ATOM   2518 1HH1 ARG B  29      18.440  17.419 -16.776  1.00 35.17           H
ATOM   2519 2HH1 ARG B  29      19.014  16.293 -17.536  1.00 35.17           H
ATOM   2520 1HH2 ARG B  29      20.691  14.906 -15.052  1.00 35.63           H
ATOM   2521 2HH2 ARG B  29      20.387  14.757 -16.491  1.00 35.63           H
ATOM   2522  N   GLU B  30      15.254  21.361 -11.151  1.00 24.82           N
ATOM   2523  CA  GLU B  30      14.881  22.460 -10.270  1.00 26.17           C
ATOM   2524  C   GLU B  30      14.019  21.936  -9.109  1.00 21.94           C
ATOM   2525  O   GLU B  30      13.293  20.936  -9.244  1.00 20.09           O
ATOM   2526  CB  GLU B  30      14.131  23.533 -11.055  1.00 30.43           C
ATOM   2527  CG  GLU B  30      14.200  24.902 -10.406  1.00 36.44           C
ATOM   2528  CD  GLU B  30      12.832  25.524 -10.231  1.00 40.62           C
ATOM   2529  OE1 GLU B  30      12.277  26.002 -11.247  1.00 43.11           O
ATOM   2530  OE2 GLU B  30      12.319  25.524  -9.084  1.00 41.76           O
ATOM   2531  H   GLU B  30      14.895  21.381 -11.929  1.00 25.37           H
ATOM   2532  HA  GLU B  30      15.692  22.865  -9.899  1.00 26.07           H
ATOM   2533 1HB  GLU B  30      14.526  23.611 -11.938  1.00 29.96           H
ATOM   2534 2HB  GLU B  30      13.199  23.274 -11.134  1.00 29.96           H
ATOM   2535 1HG  GLU B  30      14.609  24.829  -9.530  1.00 36.64           H
ATOM   2536 2HG  GLU B  30      14.727  25.491 -10.969  1.00 36.64           H
ATOM   2537  N   ALA B  31      14.137  22.577  -7.957  1.00 21.16           N
ATOM   2538  CA  ALA B  31      13.285  22.306  -6.823  1.00 19.19           C
ATOM   2539  C   ALA B  31      11.834  22.223  -7.284  1.00 18.21           C
ATOM   2540  O   ALA B  31      11.346  23.091  -7.993  1.00 19.76           O
ATOM   2541  CB  ALA B  31      13.453  23.388  -5.779  1.00 20.97           C
ATOM   2542  H   ALA B  31      14.724  23.188  -7.810  1.00 21.03           H
ATOM   2543  HA  ALA B  31      13.546  21.451  -6.424  1.00 19.73           H
ATOM   2544 1HB  ALA B  31      14.357  23.375  -5.458  1.00 20.30           H
ATOM   2545 2HB  ALA B  31      12.846  23.220  -5.054  1.00 20.30           H
ATOM   2546 3HB  ALA B  31      13.258  24.239  -6.178  1.00 20.30           H
ATOM   2547  N   HIS B  32      11.170  21.141  -6.911  1.00 16.37           N
ATOM   2548  CA  HIS B  32       9.799  20.905  -7.346  1.00 13.85           C
ATOM   2549  C   HIS B  32       9.090  20.053  -6.305  1.00 13.01           C
ATOM   2550  O   HIS B  32       9.744  19.428  -5.436  1.00 14.85           O
ATOM   2551  CB  HIS B  32       9.801  20.164  -8.696  1.00 12.70           C
ATOM   2552  CG  HIS B  32      10.508  18.843  -8.639  1.00 12.51           C
ATOM   2553  CD2 HIS B  32      10.043  17.583  -8.470  1.00 12.08           C
ATOM   2554  ND1 HIS B  32      11.881  18.740  -8.648  1.00 14.47           N
ATOM   2555  CE1 HIS B  32      12.233  17.475  -8.527  1.00 13.51           C
ATOM   2556  NE2 HIS B  32      11.133  16.752  -8.397  1.00 12.83           N
ATOM   2557  H   HIS B  32      11.495  20.528  -6.412  1.00 16.26           H
ATOM   2558  HA  HIS B  32       9.312  21.750  -7.443  1.00 13.92           H
ATOM   2559 1HB  HIS B  32       8.889  19.992  -8.969  1.00 13.14           H
ATOM   2560 2HB  HIS B  32      10.247  20.715  -9.358  1.00 13.14           H
ATOM   2561  HD1 HIS B  32      12.433  19.406  -8.656  0.00 14.70           H
ATOM   2562  HD2 HIS B  32       9.170  17.356  -8.243  1.00 12.33           H
ATOM   2563  HE1 HIS B  32      13.097  17.140  -8.590  1.00 13.57           H
ATOM   2564  HE2 HIS B  32      11.117  15.893  -8.328  0.00 12.77           H
ATOM   2565  N   THR B  33       7.773  20.011  -6.362  1.00 13.05           N
ATOM   2566  CA  THR B  33       6.963  19.238  -5.456  1.00 12.83           C
ATOM   2567  C   THR B  33       6.338  18.049  -6.083  1.00 11.71           C
ATOM   2568  O   THR B  33       5.795  17.235  -5.356  1.00 12.50           O
ATOM   2569  CB  THR B  33       5.831  20.084  -4.816  1.00 14.37           C
ATOM   2570  CG2 THR B  33       6.366  21.220  -3.991  1.00 16.75           C
ATOM   2571  OG1 THR B  33       5.048  20.673  -5.851  1.00 15.99           O
ATOM   2572  H   THR B  33       7.313  20.450  -6.930  1.00 12.96           H
ATOM   2573  HA  THR B  33       7.520  18.912  -4.719  1.00 12.92           H
ATOM   2574  HB  THR B  33       5.270  19.529  -4.252  1.00 14.35           H
ATOM   2575 1HG2 THR B  33       6.830  20.877  -3.224  1.00 16.18           H
ATOM   2576 2HG2 THR B  33       5.642  21.777  -3.693  1.00 16.18           H
ATOM   2577 3HG2 THR B  33       6.973  21.751  -4.511  1.00 16.18           H
ATOM   2578  N   GLY B  34       6.375  17.915  -7.410  1.00 10.32           N
ATOM   2579  CA  GLY B  34       5.802  16.742  -8.028  1.00 10.49           C
ATOM   2580  C   GLY B  34       5.967  16.808  -9.518  1.00  8.43           C
ATOM   2581  O   GLY B  34       6.729  17.618 -10.060  1.00  9.56           O
ATOM   2582  H   GLY B  34       6.716  18.486  -7.951  1.00 10.62           H
ATOM   2583 1HA  GLY B  34       6.243  15.944  -7.698  1.00 10.01           H
ATOM   2584 2HA  GLY B  34       4.856  16.688  -7.819  1.00 10.01           H
ATOM   2585  N   PHE B  35       5.271  15.886 -10.176  1.00  8.25           N
ATOM   2586  CA  PHE B  35       5.427  15.586 -11.582  1.00  8.42           C
ATOM   2587  C   PHE B  35       4.076  15.442 -12.246  1.00  8.12           C
ATOM   2588  O   PHE B  35       3.105  15.035 -11.613  1.00  9.04           O
ATOM   2589  CB  PHE B  35       6.182  14.248 -11.764  1.00  8.51           C
ATOM   2590  CG  PHE B  35       7.461  14.155 -11.026  1.00  9.88           C
ATOM   2591  CD1 PHE B  35       7.475  13.674  -9.718  1.00 11.60           C
ATOM   2592  CD2 PHE B  35       8.649  14.469 -11.633  1.00 12.17           C
ATOM   2593  CE1 PHE B  35       8.665  13.514  -9.030  1.00 14.61           C
ATOM   2594  CE2 PHE B  35       9.873  14.297 -10.939  1.00 14.85           C
ATOM   2595  CZ  PHE B  35       9.832  13.833  -9.663  1.00 14.93           C
ATOM   2596  H   PHE B  35       4.669  15.408  -9.802  1.00  8.32           H
ATOM   2597  HA  PHE B  35       5.928  16.296 -12.034  1.00  8.36           H
ATOM   2598 1HB  PHE B  35       5.613  13.526 -11.454  1.00  8.71           H
ATOM   2599 2HB  PHE B  35       6.374  14.128 -12.707  1.00  8.71           H
ATOM   2600  HD1 PHE B  35       6.675  13.443  -9.306  1.00 11.85           H
ATOM   2601  HD2 PHE B  35       8.655  14.766 -12.514  1.00 12.22           H
ATOM   2602  HE1 PHE B  35       8.669  13.203  -8.153  1.00 13.93           H
ATOM   2603  HE2 PHE B  35      10.682  14.521 -11.338  1.00 14.15           H
ATOM   2604  HZ  PHE B  35      10.626  13.746  -9.195  1.00 14.75           H
ATOM   2605  N   HIS B  36       4.037  15.694 -13.544  1.00  8.11           N
ATOM   2606  CA  HIS B  36       2.803  15.590 -14.332  1.00  7.87           C
ATOM   2607  C   HIS B  36       3.189  15.066 -15.707  1.00  7.30           C
ATOM   2608  O   HIS B  36       4.099  15.613 -16.333  1.00  8.17           O
ATOM   2609  CB  HIS B  36       2.200  16.995 -14.398  1.00  8.72           C
ATOM   2610  CG  HIS B  36       0.914  17.095 -15.145  1.00  8.77           C
ATOM   2611  CD2 HIS B  36      -0.026  16.183 -15.496  1.00  8.75           C
ATOM   2612  ND1 HIS B  36       0.472  18.308 -15.605  1.00 10.58           N
ATOM   2613  CE1 HIS B  36      -0.681  18.125 -16.224  1.00 10.74           C
ATOM   2614  NE2 HIS B  36      -1.023  16.855 -16.146  1.00  9.59           N
ATOM   2615  H   HIS B  36       4.725  15.920 -14.001  1.00  8.06           H
ATOM   2616  HA  HIS B  36       2.165  14.979 -13.912  1.00  7.96           H
ATOM   2617 1HB  HIS B  36       2.037  17.303 -13.493  1.00  8.36           H
ATOM   2618 2HB  HIS B  36       2.837  17.584 -14.833  1.00  8.36           H
ATOM   2619  HD1 HIS B  36       0.874  19.059 -15.501  0.00 10.77           H
ATOM   2620  HD2 HIS B  36      -0.041  15.290 -15.253  1.00  8.95           H
ATOM   2621  HE1 HIS B  36      -1.182  18.794 -16.632  1.00 10.46           H
ATOM   2622  HE2 HIS B  36      -1.737  16.502 -16.482  0.00  9.80           H
ATOM   2623  N   VAL B  37       2.534  14.001 -16.170  1.00  7.04           N
ATOM   2624  CA  VAL B  37       2.799  13.444 -17.493  1.00  6.82           C
ATOM   2625  C   VAL B  37       1.465  13.225 -18.170  1.00  6.88           C
ATOM   2626  O   VAL B  37       0.472  12.882 -17.526  1.00  7.83           O
ATOM   2627  CB AVAL B  37       3.570  12.103 -17.326  0.50  7.45           C
ATOM   2628  CB BVAL B  37       3.685  12.209 -17.489  0.50  9.43           C
ATOM   2629  CG1AVAL B  37       3.665  11.324 -18.611  0.50  7.53           C
ATOM   2630  CG2AVAL B  37       4.981  12.385 -16.876  0.50  9.43           C
ATOM   2631  CG1BVAL B  37       5.013  12.517 -16.784  0.50 11.24           C
ATOM   2632  CG2BVAL B  37       3.002  11.018 -16.895  0.50 11.17           C
ATOM   2633  H   VAL B  37       1.945  13.571 -15.725  1.00  7.05           H
ATOM   2634  HB AVAL B  37       3.128  11.547 -16.651  0.50  7.61           H
ATOM   2635  HB BVAL B  37       3.898  11.984 -18.418  0.50  8.97           H
ATOM   2636  HA  VAL B  37       3.298  14.096 -18.028  1.00  7.35           H
ATOM   2637 1HG1AVAL B  37       2.811  10.931 -18.808  0.50  8.38           H
ATOM   2638 2HG1AVAL B  37       4.322  10.629 -18.515  0.50  8.38           H
ATOM   2639 3HG1AVAL B  37       3.923  11.921 -19.318  0.50  8.38           H
ATOM   2640 1HG2AVAL B  37       5.411  12.943 -17.529  0.50  9.07           H
ATOM   2641 2HG2AVAL B  37       5.458  11.556 -16.789  0.50  9.07           H
ATOM   2642 3HG2AVAL B  37       4.957  12.833 -16.028  0.50  9.07           H
ATOM   2643 1HG1BVAL B  37       5.369  13.337 -17.132  0.50 10.84           H
ATOM   2644 2HG1BVAL B  37       5.627  11.797 -16.947  0.50 10.84           H
ATOM   2645 3HG1BVAL B  37       4.853  12.603 -15.841  0.50 10.84           H
ATOM   2646 1HG2BVAL B  37       2.633  11.270 -16.047  0.50 10.60           H
ATOM   2647 2HG2BVAL B  37       3.648  10.319 -16.774  0.50 10.60           H
ATOM   2648 3HG2BVAL B  37       2.306  10.718 -17.485  0.50 10.60           H
ATOM   2649  N   TRP B  38       1.423  13.412 -19.483  1.00  6.84           N
ATOM   2650  CA  TRP B  38       0.205  13.280 -20.256  1.00  7.20           C
ATOM   2651  C   TRP B  38       0.562  12.944 -21.686  1.00  7.23           C
ATOM   2652  O   TRP B  38       1.747  12.843 -22.050  1.00  7.97           O
ATOM   2653  CB  TRP B  38      -0.649  14.574 -20.185  1.00  7.30           C
ATOM   2654  CG  TRP B  38       0.011  15.795 -20.771  1.00  7.28           C
ATOM   2655  CD1 TRP B  38      -0.118  16.255 -22.046  1.00  7.83           C
ATOM   2656  CD2 TRP B  38       0.915  16.675 -20.106  1.00  7.29           C
ATOM   2657  CE2 TRP B  38       1.258  17.688 -21.019  1.00  7.54           C
ATOM   2658  CE3 TRP B  38       1.408  16.755 -18.800  1.00  7.92           C
ATOM   2659  NE1 TRP B  38       0.632  17.392 -22.203  1.00  8.22           N
ATOM   2660  CZ2 TRP B  38       2.117  18.732 -20.686  1.00  8.39           C
ATOM   2661  CZ3 TRP B  38       2.244  17.804 -18.480  1.00  8.56           C
ATOM   2662  CH2 TRP B  38       2.584  18.774 -19.413  1.00  8.79           C
ATOM   2663  H   TRP B  38       2.107  13.629 -19.947  1.00  6.93           H
ATOM   2664  HA  TRP B  38      -0.332  12.541 -19.903  1.00  7.17           H
ATOM   2665 1HB  TRP B  38      -1.478  14.430 -20.666  1.00  7.26           H
ATOM   2666 2HB  TRP B  38      -0.843  14.764 -19.254  1.00  7.26           H
ATOM   2667  HD1 TRP B  38      -0.632  15.857 -22.709  1.00  7.80           H
ATOM   2668  HE1 TRP B  38       0.693  17.847 -22.925  1.00  7.99           H
ATOM   2669  HE3 TRP B  38       1.177  16.119 -18.162  1.00  7.94           H
ATOM   2670  HZ2 TRP B  38       2.486  19.274 -21.344  1.00  8.29           H
ATOM   2671  HZ3 TRP B  38       2.596  17.858 -17.621  1.00  8.44           H
ATOM   2672  HH2 TRP B  38       3.167  19.453 -19.165  1.00  8.62           H
ATOM   2673  N   MET B  39      -0.458  12.753 -22.519  1.00  7.27           N
ATOM   2674  CA  MET B  39      -0.241  12.634 -23.964  1.00  7.96           C
ATOM   2675  C   MET B  39      -0.947  13.774 -24.676  1.00  7.97           C
ATOM   2676  O   MET B  39      -2.030  14.178 -24.285  1.00  8.75           O
ATOM   2677  CB AMET B  39      -0.692  11.252 -24.504  0.50  7.90           C
ATOM   2678  CB BMET B  39      -0.769  11.314 -24.509  0.50  8.47           C
ATOM   2679  CG AMET B  39       0.041  10.066 -23.831  0.50 10.15           C
ATOM   2680  CG BMET B  39      -0.072  10.106 -23.947  0.50 10.43           C
ATOM   2681  SD AMET B  39      -0.484   8.376 -24.252  0.50 11.44           S
ATOM   2682  SD BMET B  39      -0.329   8.784 -25.087  0.50 11.30           S
ATOM   2683  CE AMET B  39       0.670   8.165 -25.495  0.50 14.18           C
ATOM   2684  CE BMET B  39       0.827   7.645 -24.376  0.50 12.00           C
ATOM   2685  H   MET B  39      -1.273  12.690 -22.279  1.00  7.42           H
ATOM   2686 1HB AMET B  39      -1.643  11.145 -24.343  0.50  8.49           H
ATOM   2687 2HB AMET B  39      -0.513  11.212 -25.456  0.50  8.49           H
ATOM   2688 1HB BMET B  39      -1.710  11.238 -24.297  0.50  8.68           H
ATOM   2689 2HB BMET B  39      -0.649  11.311 -25.472  0.50  8.68           H
ATOM   2690  HA  MET B  39       0.717  12.703 -24.149  1.00  7.95           H
ATOM   2691 1HG AMET B  39       0.984  10.139 -24.048  0.50 10.33           H
ATOM   2692 2HG AMET B  39      -0.066  10.156 -22.871  0.50 10.33           H
ATOM   2693 1HG BMET B  39       0.879  10.277 -23.867  0.50 10.45           H
ATOM   2694 2HG BMET B  39      -0.458   9.867 -23.090  0.50 10.45           H
ATOM   2695 1HE AMET B  39       0.639   8.938 -26.067  0.50 15.42           H
ATOM   2696 2HE AMET B  39       0.453   7.371 -25.994  0.50 15.42           H
ATOM   2697 3HE AMET B  39       1.542   8.082 -25.097  0.50 15.42           H
ATOM   2698 1HE BMET B  39       1.681   8.075 -24.298  0.50 13.80           H
ATOM   2699 2HE BMET B  39       0.898   6.876 -24.947  0.50 13.80           H
ATOM   2700 3HE BMET B  39       0.513   7.381 -23.508  0.50 13.80           H
ATOM   2701  N   ASN B  40      -0.327  14.249 -25.748  1.00  8.23           N
ATOM   2702  CA  ASN B  40      -0.961  15.190 -26.660  1.00  9.20           C
ATOM   2703  C   ASN B  40      -1.677  14.416 -27.762  1.00 10.01           C
ATOM   2704  O   ASN B  40      -1.279  14.424 -28.921  1.00 11.88           O
ATOM   2705  CB  ASN B  40       0.071  16.159 -27.204  1.00  9.96           C
ATOM   2706  CG  ASN B  40       0.677  17.026 -26.122  1.00 10.34           C
ATOM   2707  ND2 ASN B  40       2.007  17.136 -26.124  1.00 11.85           N
ATOM   2708  OD1 ASN B  40      -0.027  17.583 -25.295  1.00 11.11           O
ATOM   2709  H   ASN B  40       0.476  14.053 -25.967  1.00  8.37           H
ATOM   2710  HA  ASN B  40      -1.635  15.715 -26.181  1.00  9.30           H
ATOM   2711 1HB  ASN B  40       0.781  15.659 -27.631  1.00  9.65           H
ATOM   2712 2HB  ASN B  40      -0.356  16.743 -27.850  1.00  9.65           H
ATOM   2713 1HD2 ASN B  40       2.463  17.680 -25.442  0.00 12.01           H
ATOM   2714 2HD2 ASN B  40       2.545  16.666 -26.801  0.00 12.01           H
ATOM   2715  N   GLU B  41      -2.674  13.662 -27.326  1.00 10.13           N
ATOM   2716  CA  GLU B  41      -3.395  12.707 -28.141  1.00 11.04           C
ATOM   2717  C   GLU B  41      -4.855  12.767 -27.772  1.00 11.40           C
ATOM   2718  O   GLU B  41      -5.237  13.336 -26.741  1.00 11.83           O
ATOM   2719  CB  GLU B  41      -2.844  11.290 -27.905  1.00 10.30           C
ATOM   2720  CG  GLU B  41      -1.402  11.100 -28.319  1.00 11.49           C
ATOM   2721  CD  GLU B  41      -1.125  11.330 -29.803  1.00 13.05           C
ATOM   2722  OE1 GLU B  41      -2.022  11.230 -30.638  1.00 15.20           O
ATOM   2723  OE2 GLU B  41       0.027  11.586 -30.137  1.00 14.69           O
ATOM   2724  H   GLU B  41      -2.957  13.690 -26.518  1.00 10.29           H
ATOM   2725  HA  GLU B  41      -3.312  12.933 -29.090  1.00 10.82           H
ATOM   2726 1HB  GLU B  41      -2.906  11.088 -26.958  1.00 10.85           H
ATOM   2727 2HB  GLU B  41      -3.382  10.659 -28.408  1.00 10.85           H
ATOM   2728 1HG  GLU B  41      -0.846  11.714 -27.815  1.00 11.55           H
ATOM   2729 2HG  GLU B  41      -1.143  10.188 -28.114  1.00 11.55           H
ATOM   2730  N   ARG B  42      -5.688  12.155 -28.605  1.00 11.52           N
ATOM   2731  CA  ARG B  42      -7.110  12.125 -28.351  1.00 12.28           C
ATOM   2732  C   ARG B  42      -7.402  11.342 -27.076  1.00 10.83           C
ATOM   2733  O   ARG B  42      -6.973  10.220 -26.894  1.00 10.69           O
ATOM   2734  CB  ARG B  42      -7.862  11.504 -29.517  1.00 15.19           C
ATOM   2735  CG  ARG B  42      -9.380  11.407 -29.321  1.00 21.40           C
ATOM   2736  CD  ARG B  42     -10.095  12.720 -28.876  1.00 29.64           C
ATOM   2737  NE  ARG B  42     -11.553  12.574 -28.751  1.00 34.48           N
ATOM   2738  CZ  ARG B  42     -12.325  13.162 -27.823  1.00 37.24           C
ATOM   2739  NH1 ARG B  42     -11.820  13.975 -26.898  1.00 38.24           N
ATOM   2740  NH2 ARG B  42     -13.639  12.938 -27.824  1.00 37.58           N
ATOM   2741  H   ARG B  42      -5.450  11.755 -29.321  1.00 11.64           H
ATOM   2742  HA  ARG B  42      -7.424  13.046 -28.241  1.00 12.40           H
ATOM   2743 1HB  ARG B  42      -7.703  12.041 -30.309  1.00 15.03           H
ATOM   2744 2HB  ARG B  42      -7.526  10.605 -29.660  1.00 15.03           H
ATOM   2745 1HG  ARG B  42      -9.773  11.148 -30.166  1.00 22.24           H
ATOM   2746 2HG  ARG B  42      -9.572  10.727 -28.657  1.00 22.24           H
ATOM   2747 1HD  ARG B  42      -9.743  12.977 -28.019  1.00 29.23           H
ATOM   2748 2HD  ARG B  42      -9.917  13.414 -29.530  1.00 29.23           H
ATOM   2749  HE  ARG B  42     -12.006  12.339 -29.574  1.00 34.37           H
ATOM   2750 1HH1 ARG B  42     -10.986  14.141 -26.871  1.00 38.60           H
ATOM   2751 2HH1 ARG B  42     -12.341  14.340 -26.318  1.00 38.60           H
ATOM   2752 1HH2 ARG B  42     -13.978  12.413 -28.409  1.00 38.07           H
ATOM   2753 2HH2 ARG B  42     -14.146  13.308 -27.235  1.00 38.07           H
ATOM   2754  N   GLN B  43      -8.190  11.956 -26.214  1.00 12.35           N
ATOM   2755  CA  GLN B  43      -8.672  11.368 -24.977  1.00 12.92           C
ATOM   2756  C   GLN B  43      -9.890  10.487 -25.194  1.00 13.98           C
ATOM   2757  O   GLN B  43     -10.750  10.832 -25.978  1.00 17.53           O
ATOM   2758  CB AGLN B  43      -8.918  12.397 -23.880  0.50 15.73           C
ATOM   2759  CB BGLN B  43      -9.124  12.547 -24.120  0.50 16.05           C
ATOM   2760  CG AGLN B  43      -7.608  12.851 -23.227  0.50 14.09           C
ATOM   2761  CG BGLN B  43      -9.151  12.326 -22.680  0.50 17.64           C
ATOM   2762  CD AGLN B  43      -7.779  14.089 -22.383  0.50 17.55           C
ATOM   2763  CD BGLN B  43      -7.867  12.780 -22.046  0.50 19.56           C
ATOM   2764  NE2AGLN B  43      -7.123  14.130 -21.228  0.50 14.65           N
ATOM   2765  OE1AGLN B  43      -8.506  15.005 -22.767  0.50 21.23           O
ATOM   2766  NE2BGLN B  43      -6.976  11.844 -21.832  0.50 13.30           N
ATOM   2767  OE1BGLN B  43      -7.657  13.967 -21.793  0.50 20.93           O
ATOM   2768  H   GLN B  43      -8.472  12.754 -26.336  1.00 12.16           H
ATOM   2769 1HB AGLN B  43      -9.360  13.170 -24.264  0.50 14.52           H
ATOM   2770 2HB AGLN B  43      -9.475  12.004 -23.190  0.50 14.52           H
ATOM   2771 1HB BGLN B  43      -8.526  13.295 -24.279  0.50 15.10           H
ATOM   2772 2HB BGLN B  43     -10.022  12.803 -24.386  0.50 15.10           H
ATOM   2773  HA  GLN B  43      -7.957  10.824 -24.590  1.00 13.84           H
ATOM   2774 1HG AGLN B  43      -7.277  12.139 -22.657  0.50 16.93           H
ATOM   2775 2HG AGLN B  43      -6.961  13.048 -23.922  0.50 16.93           H
ATOM   2776 1HG BGLN B  43      -9.882  12.831 -22.302  0.50 19.05           H
ATOM   2777 2HG BGLN B  43      -9.268  11.380 -22.504  0.50 19.05           H
ATOM   2778 1HE2AGLN B  43      -7.239  14.873 -20.667  0.00 18.85           H
ATOM   2779 2HE2AGLN B  43      -6.590  13.561 -20.941  0.00 18.85           H
ATOM   2780 1HE2BGLN B  43      -6.080  11.995 -21.580  0.00 25.65           H
ATOM   2781 2HE2BGLN B  43      -7.089  11.028 -22.094  0.00 25.65           H
ATOM   2782  N   VAL B  44      -9.968   9.423 -24.413  1.00 12.41           N
ATOM   2783  CA  VAL B  44     -11.042   8.445 -24.480  1.00 13.01           C
ATOM   2784  C   VAL B  44     -11.996   8.609 -23.292  1.00 12.78           C
ATOM   2785  O   VAL B  44     -11.581   8.666 -22.133  1.00 14.25           O
ATOM   2786  CB  VAL B  44     -10.444   7.017 -24.501  1.00 13.85           C
ATOM   2787  CG1 VAL B  44     -11.499   5.938 -24.306  1.00 17.19           C
ATOM   2788  CG2 VAL B  44      -9.662   6.800 -25.773  1.00 14.29           C
ATOM   2789  H   VAL B  44      -9.402   9.244 -23.799  1.00 12.80           H
ATOM   2790  HA  VAL B  44     -11.550   8.565 -25.309  1.00 13.02           H
ATOM   2791  HB  VAL B  44      -9.812   6.937 -23.756  1.00 14.12           H
ATOM   2792 1HG1 VAL B  44     -11.694   5.852 -23.370  1.00 16.27           H
ATOM   2793 2HG1 VAL B  44     -11.164   5.103 -24.641  1.00 16.27           H
ATOM   2794 3HG1 VAL B  44     -12.293   6.185 -24.786  1.00 16.27           H
ATOM   2795 1HG2 VAL B  44     -10.241   6.952 -26.524  1.00 14.28           H
ATOM   2796 2HG2 VAL B  44      -9.333   5.899 -25.790  1.00 14.28           H
ATOM   2797 3HG2 VAL B  44      -8.925   7.415 -25.798  1.00 14.28           H
ATOM   2798  N   ASP B  45     -13.288   8.706 -23.599  1.00 13.40           N
ATOM   2799  CA  ASP B  45     -14.376   8.610 -22.625  1.00 14.53           C
ATOM   2800  C   ASP B  45     -14.321   9.682 -21.550  1.00 13.76           C
ATOM   2801  O   ASP B  45     -14.771   9.487 -20.419  1.00 14.99           O
ATOM   2802  CB  ASP B  45     -14.473   7.219 -22.008  1.00 15.88           C
ATOM   2803  CG  ASP B  45     -15.897   6.860 -21.518  1.00 21.18           C
ATOM   2804  OD1 ASP B  45     -16.895   7.451 -21.999  1.00 23.15           O
ATOM   2805  OD2 ASP B  45     -16.097   5.972 -20.654  1.00 24.13           O
ATOM   2806  H   ASP B  45     -13.570   8.842 -24.396  1.00 13.51           H
ATOM   2807  HA  ASP B  45     -15.207   8.763 -23.120  1.00 14.44           H
ATOM   2808 1HB  ASP B  45     -14.219   6.565 -22.678  1.00 16.26           H
ATOM   2809 2HB  ASP B  45     -13.870   7.161 -21.250  1.00 16.26           H
ATOM   2810  N   GLY B  46     -13.755  10.829 -21.885  1.00 13.80           N
ATOM   2811  CA  GLY B  46     -13.658  11.901 -20.922  1.00 15.00           C
ATOM   2812  C   GLY B  46     -12.734  11.632 -19.748  1.00 15.10           C
ATOM   2813  O   GLY B  46     -12.846  12.312 -18.711  1.00 17.32           O
ATOM   2814  H   GLY B  46     -13.425  11.009 -22.650  1.00 14.05           H
ATOM   2815 1HA  GLY B  46     -13.336  12.697 -21.375  1.00 14.79           H
ATOM   2816 2HA  GLY B  46     -14.541  12.097 -20.571  1.00 14.79           H
ATOM   2817  N   ARG B  47     -11.803  10.689 -19.897  1.00 12.87           N
ATOM   2818  CA  ARG B  47     -10.910  10.326 -18.813  1.00 12.09           C
ATOM   2819  C   ARG B  47      -9.525  10.856 -19.072  1.00 12.63           C
ATOM   2820  O   ARG B  47      -8.949  10.582 -20.107  1.00 14.87           O
ATOM   2821  CB  ARG B  47     -10.844   8.801 -18.671  1.00 13.90           C
ATOM   2822  CG  ARG B  47     -12.199   8.082 -18.484  1.00 15.63           C
ATOM   2823  CD  ARG B  47     -12.637   7.918 -17.076  1.00 19.59           C
ATOM   2824  NE  ARG B  47     -11.650   7.123 -16.361  1.00 20.53           N
ATOM   2825  CZ  ARG B  47     -11.569   5.788 -16.306  1.00 20.44           C
ATOM   2826  NH1 ARG B  47     -12.434   4.993 -16.931  1.00 19.51           N
ATOM   2827  NH2 ARG B  47     -10.570   5.252 -15.626  1.00 20.87           N
ATOM   2828  H   ARG B  47     -11.657  10.259 -20.621  1.00 13.17           H
ATOM   2829  HA  ARG B  47     -11.237  10.692 -17.966  1.00 12.63           H
ATOM   2830 1HB  ARG B  47     -10.442   8.441 -19.477  1.00 13.40           H
ATOM   2831 2HB  ARG B  47     -10.278   8.592 -17.914  1.00 13.40           H
ATOM   2832 1HG  ARG B  47     -12.887   8.588 -18.940  1.00 16.26           H
ATOM   2833 2HG  ARG B  47     -12.141   7.197 -18.874  1.00 16.26           H
ATOM   2834 1HD  ARG B  47     -12.694   8.788 -16.652  1.00 19.40           H
ATOM   2835 2HD  ARG B  47     -13.496   7.469 -17.044  1.00 19.40           H
ATOM   2836  HE  ARG B  47     -10.881   7.604 -16.036  1.00 20.91           H
ATOM   2837 1HH1 ARG B  47     -13.074   5.329 -17.382  1.00 20.13           H
ATOM   2838 2HH1 ARG B  47     -12.360   4.143 -16.874  1.00 20.13           H
ATOM   2839 1HH2 ARG B  47     -10.011   5.752 -15.211  1.00 21.53           H
ATOM   2840 2HH2 ARG B  47     -10.501   4.397 -15.563  1.00 21.53           H
ATOM   2841  N   ALA B  48      -8.941  11.523 -18.090  1.00 10.85           N
ATOM   2842  CA  ALA B  48      -7.697  12.258 -18.253  1.00 10.68           C
ATOM   2843  C   ALA B  48      -6.559  11.382 -18.757  1.00  9.71           C
ATOM   2844  O   ALA B  48      -5.713  11.862 -19.501  1.00 10.76           O
ATOM   2845  CB  ALA B  48      -7.304  12.872 -16.950  1.00 11.31           C
ATOM   2846  H   ALA B  48      -9.254  11.565 -17.295  1.00 11.19           H
ATOM   2847  HA  ALA B  48      -7.836  12.980 -18.900  1.00 10.65           H
ATOM   2848 1HB  ALA B  48      -8.004  13.461 -16.657  1.00 10.95           H
ATOM   2849 2HB  ALA B  48      -6.490  13.367 -17.070  1.00 10.95           H
ATOM   2850 3HB  ALA B  48      -7.171  12.175 -16.303  1.00 10.95           H
ATOM   2851  N   GLU B  49      -6.509  10.129 -18.303  1.00  9.54           N
ATOM   2852  CA  GLU B  49      -5.348   9.266 -18.483  1.00  9.34           C
ATOM   2853  C   GLU B  49      -5.465   8.328 -19.676  1.00  7.92           C
ATOM   2854  O   GLU B  49      -4.530   7.571 -19.919  1.00  8.38           O
ATOM   2855  CB  GLU B  49      -5.059   8.420 -17.183  1.00 10.88           C
ATOM   2856  CG  GLU B  49      -5.947   7.233 -16.909  1.00 11.77           C
ATOM   2857  CD  GLU B  49      -7.305   7.533 -16.320  1.00 11.94           C
ATOM   2858  OE1 GLU B  49      -7.781   8.676 -16.320  1.00 12.41           O
ATOM   2859  OE2 GLU B  49      -7.945   6.557 -15.866  1.00 17.21           O
ATOM   2860  H   GLU B  49      -7.155   9.750 -17.898  1.00  9.53           H
ATOM   2861  HA  GLU B  49      -4.558   9.826 -18.634  1.00  9.39           H
ATOM   2862 1HB  GLU B  49      -4.151   8.085 -17.242  1.00 10.33           H
ATOM   2863 2HB  GLU B  49      -5.128   9.012 -16.418  1.00 10.33           H
ATOM   2864 1HG  GLU B  49      -6.092   6.743 -17.732  1.00 11.62           H
ATOM   2865 2HG  GLU B  49      -5.488   6.658 -16.278  1.00 11.62           H
ATOM   2866  N   ARG B  50      -6.612   8.313 -20.377  1.00  8.36           N
ATOM   2867  CA  ARG B  50      -6.917   7.331 -21.408  1.00  8.07           C
ATOM   2868  C   ARG B  50      -6.873   7.972 -22.787  1.00  8.44           C
ATOM   2869  O   ARG B  50      -7.520   9.010 -22.988  1.00  9.85           O
ATOM   2870  CB  ARG B  50      -8.288   6.697 -21.162  1.00  9.18           C
ATOM   2871  CG  ARG B  50      -8.448   6.052 -19.786  1.00 11.01           C
ATOM   2872  CD  ARG B  50      -9.800   5.394 -19.577  1.00 11.88           C
ATOM   2873  NE  ARG B  50     -10.009   4.361 -20.563  1.00 12.13           N
ATOM   2874  CZ  ARG B  50     -11.191   3.914 -20.915  1.00 13.53           C
ATOM   2875  NH1 ARG B  50     -12.306   4.379 -20.344  1.00 15.61           N
ATOM   2876  NH2 ARG B  50     -11.268   3.004 -21.863  1.00 15.07           N
ATOM   2877  H   ARG B  50      -7.244   8.881 -20.268  1.00  8.21           H
ATOM   2878  HA  ARG B  50      -6.254   6.610 -21.383  1.00  8.38           H
ATOM   2879 1HB  ARG B  50      -8.966   7.387 -21.243  1.00  9.01           H
ATOM   2880 2HB  ARG B  50      -8.432   6.020 -21.840  1.00  9.01           H
ATOM   2881 1HG  ARG B  50      -7.764   5.373 -19.676  1.00 10.78           H
ATOM   2882 2HG  ARG B  50      -8.345   6.734 -19.105  1.00 10.78           H
ATOM   2883 1HD  ARG B  50      -9.840   4.996 -18.693  1.00 11.68           H
ATOM   2884 2HD  ARG B  50     -10.481   6.072 -19.680  1.00 11.68           H
ATOM   2885  HE  ARG B  50      -9.286   4.176 -21.171  1.00 12.36           H
ATOM   2886 1HH1 ARG B  50     -12.277   4.982 -19.735  1.00 15.04           H
ATOM   2887 2HH1 ARG B  50     -13.070   4.068 -20.588  1.00 15.04           H
ATOM   2888 1HH2 ARG B  50     -10.554   2.697 -22.220  1.00 14.70           H
ATOM   2889 2HH2 ARG B  50     -12.032   2.684 -22.094  1.00 14.70           H
ATOM   2890  N   TYR B  51      -6.147   7.348 -23.701  1.00  8.18           N
ATOM   2891  CA  TYR B  51      -5.869   7.925 -25.006  1.00  8.27           C
ATOM   2892  C   TYR B  51      -6.033   6.880 -26.108  1.00  7.92           C
ATOM   2893  O   TYR B  51      -6.015   5.683 -25.867  1.00  8.44           O
ATOM   2894  CB  TYR B  51      -4.428   8.441 -25.042  1.00  9.10           C
ATOM   2895  CG  TYR B  51      -4.162   9.541 -24.056  1.00  8.34           C
ATOM   2896  CD1 TYR B  51      -4.531  10.839 -24.341  1.00  8.63           C
ATOM   2897  CD2 TYR B  51      -3.543   9.293 -22.848  1.00  9.18           C
ATOM   2898  CE1 TYR B  51      -4.256  11.881 -23.462  1.00  9.08           C
ATOM   2899  CE2 TYR B  51      -3.277  10.320 -21.938  1.00  9.45           C
ATOM   2900  CZ  TYR B  51      -3.636  11.609 -22.257  1.00  8.90           C
ATOM   2901  OH  TYR B  51      -3.283  12.631 -21.391  1.00  9.87           O
ATOM   2902  H   TYR B  51      -5.803   6.576 -23.586  1.00  8.26           H
ATOM   2903  HA  TYR B  51      -6.477   8.668 -25.185  1.00  8.35           H
ATOM   2904 1HB  TYR B  51      -3.826   7.707 -24.843  1.00  8.60           H
ATOM   2905 2HB  TYR B  51      -4.241   8.788 -25.929  1.00  8.60           H
ATOM   2906  HD1 TYR B  51      -4.936  11.028 -25.157  1.00  8.66           H
ATOM   2907  HD2 TYR B  51      -3.291   8.423 -22.637  1.00  9.04           H
ATOM   2908  HE1 TYR B  51      -4.487  12.753 -23.685  1.00  8.89           H
ATOM   2909  HE2 TYR B  51      -2.830  10.139 -21.142  1.00  9.26           H
ATOM   2910  N   VAL B  52      -6.132   7.371 -27.335  1.00  9.15           N
ATOM   2911  CA  VAL B  52      -6.093   6.530 -28.529  1.00  9.75           C
ATOM   2912  C   VAL B  52      -5.139   7.136 -29.519  1.00  9.59           C
ATOM   2913  O   VAL B  52      -5.160   8.359 -29.721  1.00 12.54           O
ATOM   2914  CB  VAL B  52      -7.502   6.299 -29.077  1.00 12.07           C
ATOM   2915  CG1 VAL B  52      -8.282   7.585 -29.346  1.00 14.09           C
ATOM   2916  CG2 VAL B  52      -7.524   5.300 -30.227  1.00 14.13           C
ATOM   2917  H   VAL B  52      -6.222   8.205 -27.505  1.00  9.03           H
ATOM   2918  HA  VAL B  52      -5.739   5.651 -28.283  1.00 10.03           H
ATOM   2919  HB  VAL B  52      -7.997   5.857 -28.356  1.00 11.82           H
ATOM   2920 1HG1 VAL B  52      -8.341   8.096 -28.537  1.00 13.58           H
ATOM   2921 2HG1 VAL B  52      -9.163   7.352 -29.647  1.00 13.58           H
ATOM   2922 3HG1 VAL B  52      -7.829   8.092 -30.024  1.00 13.58           H
ATOM   2923 1HG2 VAL B  52      -7.150   5.712 -31.010  1.00 13.58           H
ATOM   2924 2HG2 VAL B  52      -8.434   5.042 -30.397  1.00 13.58           H
ATOM   2925 3HG2 VAL B  52      -7.006   4.529 -29.982  1.00 13.58           H
ATOM   2926  N   VAL B  53      -4.317   6.283 -30.101  1.00 10.33           N
ATOM   2927  CA  VAL B  53      -3.310   6.692 -31.002  1.00 14.70           C
ATOM   2928  C   VAL B  53      -3.399   5.869 -32.269  1.00 14.37           C
ATOM   2929  O   VAL B  53      -4.056   4.819 -32.336  1.00 15.47           O
ATOM   2930  CB  VAL B  53      -1.901   6.605 -30.311  1.00 17.30           C
ATOM   2931  CG1 VAL B  53      -1.913   7.249 -28.885  1.00 20.18           C
ATOM   2932  CG2 VAL B  53      -1.420   5.231 -30.239  1.00 16.27           C
ATOM   2933  H   VAL B  53      -4.338   5.439 -29.973  1.00 11.06           H
ATOM   2934  HA  VAL B  53      -3.451   7.627 -31.257  1.00 14.32           H
ATOM   2935  HB  VAL B  53      -1.261   7.111 -30.854  1.00 16.61           H
ATOM   2936 1HG1 VAL B  53      -2.182   8.168 -28.959  1.00 19.48           H
ATOM   2937 2HG1 VAL B  53      -1.036   7.196 -28.505  1.00 19.48           H
ATOM   2938 3HG1 VAL B  53      -2.530   6.771 -28.327  1.00 19.48           H
ATOM   2939 1HG2 VAL B  53      -2.135   4.659 -29.956  1.00 16.66           H
ATOM   2940 2HG2 VAL B  53      -0.699   5.183 -29.607  1.00 16.66           H
ATOM   2941 3HG2 VAL B  53      -1.104   4.960 -31.104  1.00 16.66           H
ATOM   2942  N   GLN B  54      -2.659   6.381 -33.238  1.00 17.38           N
ATOM   2943  CA  GLN B  54      -2.745   5.957 -34.620  1.00 20.33           C
ATOM   2944  C   GLN B  54      -1.508   5.198 -35.104  1.00 17.79           C
ATOM   2945  O   GLN B  54      -0.385   5.506 -34.648  1.00 16.64           O
ATOM   2946  CB  GLN B  54      -2.907   7.199 -35.501  1.00 23.80           C
ATOM   2947  CG  GLN B  54      -4.045   8.134 -35.092  1.00 29.66           C
ATOM   2948  CD  GLN B  54      -4.616   8.922 -36.262  1.00 36.20           C
ATOM   2949  NE2 GLN B  54      -5.244   8.218 -37.198  1.00 38.43           N
ATOM   2950  OE1 GLN B  54      -4.496  10.153 -36.315  1.00 39.85           O
ATOM   2951  H   GLN B  54      -2.070   6.992 -33.114  1.00 17.32           H
ATOM   2952  HA  GLN B  54      -3.532   5.388 -34.749  1.00 20.05           H
ATOM   2953 1HB  GLN B  54      -2.084   7.712 -35.468  1.00 23.58           H
ATOM   2954 2HB  GLN B  54      -3.070   6.907 -36.412  1.00 23.58           H
ATOM   2955 1HG  GLN B  54      -4.763   7.607 -34.708  1.00 30.24           H
ATOM   2956 2HG  GLN B  54      -3.713   8.768 -34.437  1.00 30.24           H
ATOM   2957 1HE2 GLN B  54      -5.539   8.700 -37.851  0.00 39.47           H
ATOM   2958 2HE2 GLN B  54      -5.219   7.419 -37.161  0.00 39.47           H
ATOM   2959  N   SER B  55      -1.735   4.174 -35.961  1.00 15.31           N
ATOM   2960  CA  SER B  55      -0.660   3.544 -36.737  1.00 13.94           C
ATOM   2961  C   SER B  55      -0.275   4.426 -37.915  1.00 14.04           C
ATOM   2962  O   SER B  55      -1.074   5.222 -38.414  1.00 17.37           O
ATOM   2963  CB  SER B  55      -1.030   2.155 -37.296  1.00 14.72           C
ATOM   2964  OG  SER B  55      -2.049   2.165 -38.277  1.00 17.79           O
ATOM   2965  H   SER B  55      -2.506   3.838 -36.112  1.00 15.55           H
ATOM   2966  HA  SER B  55       0.121   3.437 -36.159  1.00 14.33           H
ATOM   2967 1HB  SER B  55      -0.234   1.764 -37.690  1.00 14.92           H
ATOM   2968 2HB  SER B  55      -1.328   1.601 -36.561  1.00 14.92           H
ATOM   2969  N   LYS B  56       0.957   4.261 -38.371  1.00 13.54           N
ATOM   2970  CA  LYS B  56       1.442   4.923 -39.555  1.00 13.74           C
ATOM   2971  C   LYS B  56       0.618   4.568 -40.820  1.00 14.28           C
ATOM   2972  O   LYS B  56       0.242   5.460 -41.592  1.00 17.40           O
ATOM   2973  CB  LYS B  56       2.890   4.528 -39.767  1.00 12.74           C
ATOM   2974  CG  LYS B  56       3.554   5.151 -40.988  1.00 13.80           C
ATOM   2975  CD  LYS B  56       4.901   4.536 -41.260  1.00 14.21           C
ATOM   2976  CE  LYS B  56       5.586   5.070 -42.490  1.00 15.81           C
ATOM   2977  NZ  LYS B  56       4.823   4.826 -43.710  1.00 17.93           N
ATOM   2978  H   LYS B  56       1.533   3.744 -38.010  1.00 13.69           H
ATOM   2979  HA  LYS B  56       1.402   5.893 -39.423  1.00 13.63           H
ATOM   2980 1HB  LYS B  56       3.402   4.796 -38.988  1.00 13.38           H
ATOM   2981 2HB  LYS B  56       2.938   3.565 -39.871  1.00 13.38           H
ATOM   2982 1HG  LYS B  56       3.001   5.010 -41.771  1.00 13.69           H
ATOM   2983 2HG  LYS B  56       3.678   6.099 -40.833  1.00 13.69           H
ATOM   2984 1HD  LYS B  56       5.481   4.703 -40.501  1.00 14.57           H
ATOM   2985 2HD  LYS B  56       4.787   3.580 -41.379  1.00 14.57           H
ATOM   2986 1HE  LYS B  56       5.698   6.024 -42.417  1.00 16.01           H
ATOM   2987 2HE  LYS B  56       6.450   4.640 -42.584  1.00 16.01           H
ATOM   2988 1HZ  LYS B  56       4.713   3.875 -43.835  0.00 18.23           H
ATOM   2989 2HZ  LYS B  56       5.305   5.175 -44.464  0.00 18.23           H
ATOM   2990 3HZ  LYS B  56       3.970   5.238 -43.654  0.00 18.23           H
ATOM   2991  N   ASP B  57       0.465   3.262 -41.091  1.00 15.85           N
ATOM   2992  CA  ASP B  57      -0.284   2.724 -42.253  1.00 16.36           C
ATOM   2993  C   ASP B  57      -1.205   1.626 -41.738  1.00 15.54           C
ATOM   2994  O   ASP B  57      -0.998   1.080 -40.637  1.00 17.33           O
ATOM   2995  CB  ASP B  57       0.637   2.135 -43.341  1.00 17.99           C
ATOM   2996  CG  ASP B  57       1.573   3.162 -43.939  1.00 18.79           C
ATOM   2997  OD1 ASP B  57       1.104   4.077 -44.656  1.00 21.61           O
ATOM   2998  OD2 ASP B  57       2.801   3.127 -43.721  1.00 21.23           O
ATOM   2999  H   ASP B  57       0.811   2.649 -40.603  1.00 15.69           H
ATOM   3000  HA  ASP B  57      -0.836   3.426 -42.655  1.00 16.49           H
ATOM   3001 1HB  ASP B  57       1.177   1.431 -42.949  1.00 17.69           H
ATOM   3002 2HB  ASP B  57       0.090   1.775 -44.056  1.00 17.69           H
ATOM   3003  N   GLY B  58      -2.213   1.285 -42.533  1.00 16.83           N
ATOM   3004  CA  GLY B  58      -3.114   0.194 -42.190  1.00 16.44           C
ATOM   3005  C   GLY B  58      -4.331   0.600 -41.367  1.00 17.66           C
ATOM   3006  O   GLY B  58      -5.172  -0.245 -41.070  1.00 18.89           O
ATOM   3007  H   GLY B  58      -2.397   1.677 -43.269  1.00 16.58           H
ATOM   3008 1HA  GLY B  58      -3.432  -0.216 -43.009  1.00 16.90           H
ATOM   3009 2HA  GLY B  58      -2.632  -0.485 -41.694  1.00 16.90           H
ATOM   3010  N   ARG B  59      -4.422   1.871 -40.988  1.00 17.90           N
ATOM   3011  CA  ARG B  59      -5.598   2.403 -40.295  1.00 17.98           C
ATOM   3012  C   ARG B  59      -5.942   1.565 -39.087  1.00 16.91           C
ATOM   3013  O   ARG B  59      -7.045   1.026 -38.962  1.00 21.40           O
ATOM   3014  CB  ARG B  59      -6.783   2.513 -41.240  1.00 20.97           C
ATOM   3015  CG  ARG B  59      -6.532   3.506 -42.370  1.00 27.10           C
ATOM   3016  CD  ARG B  59      -7.659   3.578 -43.405  1.00 32.87           C
ATOM   3017  NE  ARG B  59      -7.141   3.657 -44.781  1.00 37.65           N
ATOM   3018  CZ  ARG B  59      -7.509   2.877 -45.802  1.00 39.52           C
ATOM   3019  NH1 ARG B  59      -8.419   1.920 -45.657  1.00 38.73           N
ATOM   3020  NH2 ARG B  59      -6.954   3.063 -46.994  1.00 42.82           N
ATOM   3021  H   ARG B  59      -3.816   2.457 -41.122  1.00 18.00           H
ATOM   3022  HA  ARG B  59      -5.389   3.306 -39.977  1.00 18.39           H
ATOM   3023 1HB  ARG B  59      -6.967   1.646 -41.633  1.00 21.01           H
ATOM   3024 2HB  ARG B  59      -7.556   2.824 -40.744  1.00 21.01           H
ATOM   3025 1HG  ARG B  59      -6.426   4.391 -41.988  1.00 27.55           H
ATOM   3026 2HG  ARG B  59      -5.721   3.252 -42.836  1.00 27.55           H
ATOM   3027 1HD  ARG B  59      -8.220   2.799 -43.307  1.00 33.19           H
ATOM   3028 2HD  ARG B  59      -8.177   4.380 -43.239  1.00 33.19           H
ATOM   3029  HE  ARG B  59      -6.492   4.354 -44.963  1.00 37.43           H
ATOM   3030 1HH1 ARG B  59      -8.796   1.784 -44.906  1.00 39.43           H
ATOM   3031 2HH1 ARG B  59      -8.644   1.438 -46.330  1.00 39.43           H
ATOM   3032 1HH2 ARG B  59      -6.362   3.676 -47.106  1.00 42.35           H
ATOM   3033 2HH2 ARG B  59      -7.184   2.569 -47.656  1.00 42.35           H
ATOM   3034  N   HIS B  60      -4.963   1.447 -38.212  1.00 14.43           N
ATOM   3035  CA  HIS B  60      -5.106   0.724 -36.979  1.00 13.50           C
ATOM   3036  C   HIS B  60      -5.061   1.737 -35.838  1.00 14.50           C
ATOM   3037  O   HIS B  60      -4.408   2.797 -35.936  1.00 18.31           O
ATOM   3038  CB  HIS B  60      -3.975  -0.286 -36.851  1.00 13.61           C
ATOM   3039  CG  HIS B  60      -4.016  -1.346 -37.890  1.00 14.33           C
ATOM   3040  CD2 HIS B  60      -4.969  -2.264 -38.137  1.00 15.48           C
ATOM   3041  ND1 HIS B  60      -2.990  -1.611 -38.773  1.00 17.42           N
ATOM   3042  CE1 HIS B  60      -3.343  -2.616 -39.556  1.00 17.18           C
ATOM   3043  NE2 HIS B  60      -4.551  -3.009 -39.209  1.00 18.96           N
ATOM   3044  H   HIS B  60      -4.188   1.792 -38.320  1.00 14.79           H
ATOM   3045  HA  HIS B  60      -5.959   0.243 -36.948  1.00 13.86           H
ATOM   3046 1HB  HIS B  60      -3.127   0.176 -36.928  1.00 13.70           H
ATOM   3047 2HB  HIS B  60      -4.038  -0.717 -35.984  1.00 13.70           H
ATOM   3048  HD1 HIS B  60      -2.246  -1.177 -38.811  0.00 18.05           H
ATOM   3049  HD2 HIS B  60      -5.795  -2.326 -37.714  1.00 16.09           H
ATOM   3050  HE1 HIS B  60      -2.825  -2.983 -40.225  1.00 17.69           H
ATOM   3051  HE2 HIS B  60      -4.985  -3.646 -39.587  0.00 19.28           H
ATOM   3052  N   GLU B  61      -5.803   1.449 -34.783  1.00 14.31           N
ATOM   3053  CA  GLU B  61      -5.802   2.241 -33.567  1.00 15.02           C
ATOM   3054  C   GLU B  61      -5.208   1.408 -32.442  1.00 12.13           C
ATOM   3055  O   GLU B  61      -5.311   0.170 -32.429  1.00 14.30           O
ATOM   3056  CB  GLU B  61      -7.226   2.695 -33.195  1.00 18.74           C
ATOM   3057  CG  GLU B  61      -8.175   1.564 -32.793  1.00 25.96           C
ATOM   3058  CD  GLU B  61      -9.268   1.965 -31.795  1.00 28.38           C
ATOM   3059  OE1 GLU B  61      -9.732   3.133 -31.797  1.00 25.50           O
ATOM   3060  OE2 GLU B  61      -9.688   1.075 -31.007  1.00 31.02           O
ATOM   3061  H   GLU B  61      -6.328   0.773 -34.744  1.00 14.50           H
ATOM   3062  HA  GLU B  61      -5.252   3.040 -33.688  1.00 15.04           H
ATOM   3063 1HB  GLU B  61      -7.166   3.316 -32.453  1.00 18.44           H
ATOM   3064 2HB  GLU B  61      -7.611   3.137 -33.966  1.00 18.44           H
ATOM   3065 1HG  GLU B  61      -8.624   1.249 -33.592  1.00 25.21           H
ATOM   3066 2HG  GLU B  61      -7.679   0.836 -32.395  1.00 25.21           H
ATOM   3067  N   LEU B  62      -4.612   2.115 -31.485  1.00 10.33           N
ATOM   3068  CA  LEU B  62      -4.108   1.537 -30.277  1.00 10.18           C
ATOM   3069  C   LEU B  62      -4.584   2.397 -29.110  1.00  9.04           C
ATOM   3070  O   LEU B  62      -4.331   3.586 -29.081  1.00 10.41           O
ATOM   3071  CB  LEU B  62      -2.595   1.520 -30.357  1.00 11.93           C
ATOM   3072  CG  LEU B  62      -1.863   1.148 -29.080  1.00 12.11           C
ATOM   3073  CD1 LEU B  62      -2.208  -0.231 -28.575  1.00 13.05           C
ATOM   3074  CD2 LEU B  62      -0.383   1.294 -29.326  1.00 15.73           C
ATOM   3075  H   LEU B  62      -4.492   2.959 -31.528  1.00 10.67           H
ATOM   3076  HA  LEU B  62      -4.435   0.620 -30.160  1.00 10.31           H
ATOM   3077 1HB  LEU B  62      -2.333   0.879 -31.036  1.00 11.17           H
ATOM   3078 2HB  LEU B  62      -2.295   2.405 -30.618  1.00 11.17           H
ATOM   3079  HG  LEU B  62      -2.099   1.781 -28.387  1.00 13.01           H
ATOM   3080 1HD1 LEU B  62      -3.128  -0.246 -28.302  1.00 12.89           H
ATOM   3081 2HD1 LEU B  62      -1.643  -0.441 -27.828  1.00 12.89           H
ATOM   3082 3HD1 LEU B  62      -2.065  -0.864 -29.281  1.00 12.89           H
ATOM   3083 1HD2 LEU B  62      -0.132   0.730 -30.061  1.00 14.86           H
ATOM   3084 2HD2 LEU B  62       0.092   1.032 -28.534  1.00 14.86           H
ATOM   3085 3HD2 LEU B  62      -0.189   2.210 -29.535  1.00 14.86           H
ATOM   3086  N   ARG B  63      -5.256   1.783 -28.151  1.00  8.64           N
ATOM   3087  CA  ARG B  63      -5.760   2.492 -26.974  1.00  8.54           C
ATOM   3088  C   ARG B  63      -4.795   2.269 -25.818  1.00  7.62           C
ATOM   3089  O   ARG B  63      -4.446   1.120 -25.509  1.00  8.34           O
ATOM   3090  CB  ARG B  63      -7.144   2.018 -26.620  1.00  9.11           C
ATOM   3091  CG  ARG B  63      -8.075   2.293 -27.762  1.00 12.43           C
ATOM   3092  CD  ARG B  63      -9.458   1.865 -27.544  1.00 14.72           C
ATOM   3093  NE  ARG B  63     -10.280   2.333 -28.655  1.00 18.63           N
ATOM   3094  CZ  ARG B  63     -11.219   3.257 -28.598  1.00 21.17           C
ATOM   3095  NH1 ARG B  63     -11.594   3.800 -27.451  1.00 24.21           N
ATOM   3096  NH2 ARG B  63     -11.848   3.569 -29.725  1.00 23.81           N
ATOM   3097  H   ARG B  63      -5.432   0.948 -28.148  1.00  8.70           H
ATOM   3098  HA  ARG B  63      -5.814   3.452 -27.160  1.00  8.49           H
ATOM   3099 1HB  ARG B  63      -7.129   1.062 -26.457  1.00  9.42           H
ATOM   3100 2HB  ARG B  63      -7.463   2.492 -25.838  1.00  9.42           H
ATOM   3101 1HG  ARG B  63      -8.086   3.249 -27.928  1.00 12.18           H
ATOM   3102 2HG  ARG B  63      -7.754   1.829 -28.550  1.00 12.18           H
ATOM   3103 1HD  ARG B  63      -9.493   0.896 -27.528  1.00 15.20           H
ATOM   3104 2HD  ARG B  63      -9.778   2.225 -26.704  1.00 15.20           H
ATOM   3105  HE  ARG B  63     -10.480   1.631 -29.286  1.00 18.58           H
ATOM   3106 1HH1 ARG B  63     -11.195   3.610 -26.716  1.00 24.09           H
ATOM   3107 2HH1 ARG B  63     -12.222   4.386 -27.446  1.00 24.09           H
ATOM   3108 1HH2 ARG B  63     -11.631   3.197 -30.466  1.00 24.03           H
ATOM   3109 2HH2 ARG B  63     -12.484   4.131 -29.707  1.00 24.03           H
ATOM   3110  N   VAL B  64      -4.343   3.370 -25.202  1.00  7.88           N
ATOM   3111  CA  VAL B  64      -3.336   3.315 -24.147  1.00  8.10           C
ATOM   3112  C   VAL B  64      -3.742   4.208 -22.997  1.00  8.32           C
ATOM   3113  O   VAL B  64      -4.580   5.080 -23.135  1.00 10.13           O
ATOM   3114  CB  VAL B  64      -1.950   3.720 -24.653  1.00  9.33           C
ATOM   3115  CG1 VAL B  64      -1.460   2.752 -25.690  1.00 10.96           C
ATOM   3116  CG2 VAL B  64      -1.931   5.158 -25.186  1.00 11.94           C
ATOM   3117  H   VAL B  64      -4.597   4.162 -25.395  1.00  7.87           H
ATOM   3118  HA  VAL B  64      -3.280   2.402 -23.806  1.00  8.31           H
ATOM   3119  HB  VAL B  64      -1.324   3.681 -23.900  1.00  9.48           H
ATOM   3120 1HG1 VAL B  64      -1.556   1.857 -25.355  1.00 10.45           H
ATOM   3121 2HG1 VAL B  64      -0.536   2.935 -25.877  1.00 10.45           H
ATOM   3122 3HG1 VAL B  64      -1.984   2.865 -26.484  1.00 10.45           H
ATOM   3123 1HG2 VAL B  64      -2.627   5.267 -25.838  1.00 11.18           H
ATOM   3124 2HG2 VAL B  64      -1.078   5.321 -25.595  1.00 11.18           H
ATOM   3125 3HG2 VAL B  64      -2.062   5.770 -24.459  1.00 11.18           H
ATOM   3126  N   ARG B  65      -3.121   3.982 -21.850  1.00  7.65           N
ATOM   3127  CA  ARG B  65      -3.260   4.884 -20.719  1.00  7.80           C
ATOM   3128  C   ARG B  65      -1.889   5.145 -20.136  1.00  7.94           C
ATOM   3129  O   ARG B  65      -0.981   4.318 -20.224  1.00  8.61           O
ATOM   3130  CB  ARG B  65      -4.202   4.339 -19.652  1.00  8.73           C
ATOM   3131  CG  ARG B  65      -3.814   3.009 -19.034  1.00  9.51           C
ATOM   3132  CD  ARG B  65      -4.728   2.632 -17.888  1.00 11.36           C
ATOM   3133  NE  ARG B  65      -4.371   1.363 -17.298  1.00 12.06           N
ATOM   3134  CZ  ARG B  65      -4.895   0.180 -17.609  1.00 10.62           C
ATOM   3135  NH1 ARG B  65      -5.837   0.083 -18.509  1.00 11.34           N
ATOM   3136  NH2 ARG B  65      -4.433  -0.915 -17.034  1.00 12.25           N
ATOM   3137  H   ARG B  65      -2.621   3.306 -21.698  1.00  7.82           H
ATOM   3138  HA  ARG B  65      -3.617   5.738 -21.032  1.00  7.95           H
ATOM   3139 1HB  ARG B  65      -4.254   4.988 -18.932  1.00  8.43           H
ATOM   3140 2HB  ARG B  65      -5.080   4.228 -20.049  1.00  8.43           H
ATOM   3141 1HG  ARG B  65      -3.873   2.315 -19.709  1.00  9.76           H
ATOM   3142 2HG  ARG B  65      -2.910   3.061 -18.687  1.00  9.76           H
ATOM   3143 1HD  ARG B  65      -4.642   3.307 -17.196  1.00 11.10           H
ATOM   3144 2HD  ARG B  65      -5.645   2.606 -18.198  1.00 11.10           H
ATOM   3145  HE  ARG B  65      -3.481   1.330 -16.914  1.00 11.54           H
ATOM   3146 1HH1 ARG B  65      -6.134   0.777 -18.904  1.00 11.13           H
ATOM   3147 2HH1 ARG B  65      -6.169  -0.678 -18.699  1.00 11.13           H
ATOM   3148 1HH2 ARG B  65      -3.818  -0.859 -16.435  1.00 11.75           H
ATOM   3149 2HH2 ARG B  65      -4.775  -1.676 -17.214  1.00 11.75           H
ATOM   3150  N   THR B  66      -1.743   6.309 -19.531  1.00  8.09           N
ATOM   3151  CA  THR B  66      -0.540   6.665 -18.787  1.00  8.12           C
ATOM   3152  C   THR B  66      -0.735   6.311 -17.342  1.00  8.61           C
ATOM   3153  O   THR B  66      -1.774   6.629 -16.742  1.00  9.85           O
ATOM   3154  CB  THR B  66      -0.278   8.177 -18.873  1.00  9.25           C
ATOM   3155  CG2 THR B  66       0.054   8.629 -20.275  1.00 10.75           C
ATOM   3156  OG1 THR B  66      -1.455   8.906 -18.501  1.00  9.98           O
ATOM   3157  H   THR B  66      -2.338   6.925 -19.535  1.00  8.06           H
ATOM   3158  HA  THR B  66       0.240   6.191 -19.141  1.00  8.40           H
ATOM   3159  HB  THR B  66       0.456   8.419 -18.287  1.00  9.16           H
ATOM   3160 1HG2 THR B  66       0.826   8.158 -20.597  1.00 10.35           H
ATOM   3161 2HG2 THR B  66       0.240   9.571 -20.280  1.00 10.35           H
ATOM   3162 3HG2 THR B  66      -0.686   8.454 -20.860  1.00 10.35           H
ATOM   3163  N   GLY B  67       0.285   5.776 -16.704  1.00  9.65           N
ATOM   3164  CA  GLY B  67       0.168   5.445 -15.303  1.00 11.53           C
ATOM   3165  C   GLY B  67       1.383   4.774 -14.750  1.00  9.10           C
ATOM   3166  O   GLY B  67       2.461   4.928 -15.214  1.00 12.53           O
ATOM   3167  H   GLY B  67       1.046   5.609 -17.054  1.00  9.83           H
ATOM   3168 1HA  GLY B  67       0.012   6.255 -14.793  1.00 10.64           H
ATOM   3169 2HA  GLY B  67      -0.592   4.854 -15.177  1.00 10.64           H
ATOM   3170  N   GLY B  68       1.183   3.986 -13.738  1.00 12.88           N
ATOM   3171  CA  GLY B  68       2.268   3.300 -13.049  1.00 13.78           C
ATOM   3172  C   GLY B  68       2.193   3.607 -11.592  1.00 12.29           C
ATOM   3173  O   GLY B  68       1.365   4.408 -11.121  1.00 13.09           O
ATOM   3174  H   GLY B  68       0.413   3.819 -13.409  1.00 12.27           H
ATOM   3175 1HA  GLY B  68       2.183   2.342 -13.173  1.00 13.27           H
ATOM   3176 2HA  GLY B  68       3.135   3.583 -13.381  1.00 13.27           H
ATOM   3177  N   ASP B  69       3.068   2.964 -10.831  1.00 13.57           N
ATOM   3178  CA  ASP B  69       3.058   3.157  -9.412  1.00 13.42           C
ATOM   3179  C   ASP B  69       3.226   4.638  -9.078  1.00 11.76           C
ATOM   3180  O   ASP B  69       4.114   5.325  -9.576  1.00 13.99           O
ATOM   3181  CB  ASP B  69       4.145   2.339  -8.738  1.00 16.27           C
ATOM   3182  CG  ASP B  69       3.777   0.864  -8.576  1.00 20.79           C
ATOM   3183  OD1 ASP B  69       2.636   0.433  -8.881  1.00 23.64           O
ATOM   3184  OD2 ASP B  69       4.593   0.032  -8.118  1.00 23.39           O
ATOM   3185  H   ASP B  69       3.664   2.426 -11.121  1.00 13.28           H
ATOM   3186  HA  ASP B  69       2.191   2.864  -9.062  1.00 13.67           H
ATOM   3187 1HB  ASP B  69       4.959   2.392  -9.261  1.00 15.95           H
ATOM   3188 2HB  ASP B  69       4.302   2.696  -7.850  1.00 15.95           H
ATOM   3189  N   GLY B  70       2.396   5.095  -8.151  1.00 12.89           N
ATOM   3190  CA  GLY B  70       2.421   6.452  -7.622  1.00 13.44           C
ATOM   3191  C   GLY B  70       1.678   7.518  -8.425  1.00 11.53           C
ATOM   3192  O   GLY B  70       1.575   8.661  -7.981  1.00 12.45           O
ATOM   3193  H   GLY B  70       1.785   4.618  -7.790  1.00 12.80           H
ATOM   3194 1HA  GLY B  70       2.033   6.439  -6.733  1.00 12.94           H
ATOM   3195 2HA  GLY B  70       3.343   6.739  -7.534  1.00 12.94           H
ATOM   3196  N   TRP B  71       1.166   7.163  -9.606  1.00 10.29           N
ATOM   3197  CA  TRP B  71       0.513   8.123 -10.496  1.00  9.35           C
ATOM   3198  C   TRP B  71      -0.983   8.041 -10.325  1.00 10.20           C
ATOM   3199  O   TRP B  71      -1.523   6.939 -10.238  1.00 12.40           O
ATOM   3200  CB  TRP B  71       0.873   7.784 -11.939  1.00  8.58           C
ATOM   3201  CG  TRP B  71       2.312   7.990 -12.244  1.00  8.09           C
ATOM   3202  CD1 TRP B  71       3.281   7.046 -12.275  1.00  8.87           C
ATOM   3203  CD2 TRP B  71       2.945   9.232 -12.587  1.00  7.87           C
ATOM   3204  CE2 TRP B  71       4.313   8.946 -12.794  1.00  8.52           C
ATOM   3205  CE3 TRP B  71       2.500  10.544 -12.759  1.00  7.90           C
ATOM   3206  NE1 TRP B  71       4.491   7.606 -12.573  1.00  9.14           N
ATOM   3207  CZ2 TRP B  71       5.232   9.916 -13.173  1.00  9.05           C
ATOM   3208  CZ3 TRP B  71       3.425  11.513 -13.121  1.00  9.04           C
ATOM   3209  CH2 TRP B  71       4.774  11.183 -13.327  1.00  9.47           C
ATOM   3210  H   TRP B  71       1.172   6.365  -9.912  1.00 10.35           H
ATOM   3211  HA  TRP B  71       0.819   9.032 -10.306  1.00  9.52           H
ATOM   3212 1HB  TRP B  71       0.662   6.853 -12.110  1.00  8.82           H
ATOM   3213 2HB  TRP B  71       0.361   8.351 -12.534  1.00  8.82           H
ATOM   3214  HD1 TRP B  71       3.155   6.153 -12.060  1.00  8.71           H
ATOM   3215  HE1 TRP B  71       5.227   7.181 -12.646  1.00  8.90           H
ATOM   3216  HE3 TRP B  71       1.605  10.762 -12.634  1.00  8.14           H
ATOM   3217  HZ2 TRP B  71       6.092   9.682 -13.439  1.00  9.06           H
ATOM   3218  HZ3 TRP B  71       3.146  12.393 -13.234  1.00  8.86           H
ATOM   3219  HH2 TRP B  71       5.374  11.856 -13.556  1.00  9.28           H
ATOM   3220  N   SER B  72      -1.641   9.202 -10.318  1.00  9.84           N
ATOM   3221  CA  SER B  72      -3.100   9.304 -10.247  1.00 11.15           C
ATOM   3222  C   SER B  72      -3.624  10.173 -11.366  1.00 10.04           C
ATOM   3223  O   SER B  72      -3.057  11.224 -11.659  1.00 10.10           O
ATOM   3224  CB  SER B  72      -3.513   9.967  -8.918  1.00 13.24           C
ATOM   3225  OG  SER B  72      -3.048   9.278  -7.783  1.00 15.91           O
ATOM   3226  H   SER B  72      -1.256   9.964 -10.355  1.00 10.18           H
ATOM   3227  HA  SER B  72      -3.504   8.415 -10.289  1.00 11.08           H
ATOM   3228 1HB  SER B  72      -3.153  10.868  -8.898  1.00 12.75           H
ATOM   3229 2HB  SER B  72      -4.481  10.004  -8.880  1.00 12.75           H
ATOM   3230  N   PRO B  73      -4.747   9.801 -11.969  1.00 10.47           N
ATOM   3231  CA  PRO B  73      -5.345  10.666 -12.991  1.00 10.36           C
ATOM   3232  C   PRO B  73      -5.604  12.061 -12.462  1.00 10.27           C
ATOM   3233  O   PRO B  73      -6.058  12.231 -11.320  1.00 11.87           O
ATOM   3234  CB  PRO B  73      -6.642   9.950 -13.328  1.00 12.12           C
ATOM   3235  CG  PRO B  73      -6.341   8.534 -13.075  1.00 13.51           C
ATOM   3236  CD  PRO B  73      -5.507   8.547 -11.825  1.00 13.11           C
ATOM   3237  HA  PRO B  73      -4.775  10.706 -13.786  1.00 10.67           H
ATOM   3238 1HB  PRO B  73      -7.356  10.258 -12.748  1.00 11.59           H
ATOM   3239 2HB  PRO B  73      -6.865  10.096 -14.260  1.00 11.59           H
ATOM   3240 1HG  PRO B  73      -7.165   8.043 -12.934  1.00 13.17           H
ATOM   3241 2HG  PRO B  73      -5.841   8.166 -13.819  1.00 13.17           H
ATOM   3242 1HD  PRO B  73      -6.072   8.577 -11.037  1.00 12.03           H
ATOM   3243 2HD  PRO B  73      -4.915   7.780 -11.817  1.00 12.03           H
ATOM   3244  N   VAL B  74      -5.337  13.064 -13.273  1.00 10.07           N
ATOM   3245  CA  VAL B  74      -5.541  14.430 -12.870  1.00 11.48           C
ATOM   3246  C   VAL B  74      -7.032  14.746 -12.889  1.00 12.63           C
ATOM   3247  O   VAL B  74      -7.742  14.425 -13.822  1.00 15.50           O
ATOM   3248  CB  VAL B  74      -4.763  15.384 -13.779  1.00 12.27           C
ATOM   3249  CG1 VAL B  74      -5.080  16.841 -13.445  1.00 15.39           C
ATOM   3250  CG2 VAL B  74      -3.287  15.155 -13.651  1.00 11.56           C
ATOM   3251  H   VAL B  74      -5.048  12.975 -14.072  1.00 10.41           H
ATOM   3252  HA  VAL B  74      -5.204  14.553 -11.958  1.00 11.58           H
ATOM   3253  HB  VAL B  74      -5.017  15.224 -14.712  1.00 12.35           H
ATOM   3254 1HG1 VAL B  74      -5.912  17.086 -13.858  1.00 14.52           H
ATOM   3255 2HG1 VAL B  74      -4.379  17.405 -13.780  1.00 14.52           H
ATOM   3256 3HG1 VAL B  74      -5.146  16.937 -12.492  1.00 14.52           H
ATOM   3257 1HG2 VAL B  74      -3.033  15.269 -12.732  1.00 11.80           H
ATOM   3258 2HG2 VAL B  74      -2.821  15.790 -14.199  1.00 11.80           H
ATOM   3259 3HG2 VAL B  74      -3.078  14.264 -13.940  1.00 11.80           H
ATOM   3260  N   LYS B  75      -7.505  15.326 -11.804  1.00 14.38           N
ATOM   3261  CA  LYS B  75      -8.903  15.652 -11.617  1.00 16.96           C
ATOM   3262  C   LYS B  75      -9.133  17.055 -12.163  1.00 18.26           C
ATOM   3263  O   LYS B  75      -8.220  17.869 -12.274  1.00 22.75           O
ATOM   3264  CB  LYS B  75      -9.269  15.569 -10.126  1.00 19.97           C
ATOM   3265  CG  LYS B  75      -9.153  14.156  -9.548  1.00 26.33           C
ATOM   3266  CD  LYS B  75      -9.578  14.096  -8.079  1.00 31.38           C
ATOM   3267  CE  LYS B  75      -8.934  12.930  -7.316  1.00 35.66           C
ATOM   3268  NZ  LYS B  75      -8.685  13.265  -5.871  1.00 38.66           N
ATOM   3269  H   LYS B  75      -7.018  15.555 -11.141  1.00 14.55           H
ATOM   3270  HA  LYS B  75      -9.471  15.023 -12.109  1.00 17.29           H
ATOM   3271 1HB  LYS B  75      -8.676  16.148  -9.622  1.00 19.82           H
ATOM   3272 2HB  LYS B  75     -10.187  15.861 -10.013  1.00 19.82           H
ATOM   3273 1HG  LYS B  75      -9.728  13.559 -10.052  1.00 26.16           H
ATOM   3274 2HG  LYS B  75      -8.230  13.865  -9.615  1.00 26.16           H
ATOM   3275 1HD  LYS B  75      -9.317  14.921  -7.640  1.00 31.51           H
ATOM   3276 2HD  LYS B  75     -10.541  13.987  -8.034  1.00 31.51           H
ATOM   3277 1HE  LYS B  75      -9.528  12.164  -7.348  1.00 35.85           H
ATOM   3278 2HE  LYS B  75      -8.082  12.707  -7.721  1.00 35.85           H
ATOM   3279 1HZ  LYS B  75      -8.003  14.103  -5.893  0.00 40.84           H
ATOM   3280 2HZ  LYS B  75      -8.106  12.607  -5.457  0.00 40.84           H
ATOM   3281 3HZ  LYS B  75      -9.379  13.514  -5.444  0.00 40.84           H
ATOM   3282  N   GLY B  76     -10.388  17.336 -12.500  1.00 20.57           N
ATOM   3283  CA  GLY B  76     -10.811  18.665 -12.890  1.00 21.54           C
ATOM   3284  C   GLY B  76     -11.023  18.826 -14.374  1.00 19.77           C
ATOM   3285  O   GLY B  76     -10.525  18.022 -15.209  1.00 19.60           O
ATOM   3286  H   GLY B  76     -11.020  16.755 -12.520  1.00 20.34           H
ATOM   3287 1HA  GLY B  76     -11.649  18.865 -12.445  1.00 21.03           H
ATOM   3288 2HA  GLY B  76     -10.159  19.324 -12.604  1.00 21.03           H
ATOM   3289  N   GLU B  77     -11.769  19.883 -14.699  1.00 20.26           N
ATOM   3290  CA  GLU B  77     -11.991  20.261 -16.066  1.00 19.25           C
ATOM   3291  C   GLU B  77     -10.656  20.546 -16.767  1.00 19.34           C
ATOM   3292  O   GLU B  77      -9.845  21.357 -16.308  1.00 25.47           O
ATOM   3293  CB  GLU B  77     -12.920  21.487 -16.150  1.00 21.49           C
ATOM   3294  CG  GLU B  77     -13.492  21.706 -17.537  1.00 29.15           C
ATOM   3295  CD  GLU B  77     -14.679  20.811 -17.809  1.00 36.31           C
ATOM   3296  OE1 GLU B  77     -15.710  20.964 -17.111  1.00 41.64           O
ATOM   3297  OE2 GLU B  77     -14.584  19.957 -18.713  1.00 39.71           O
ATOM   3298  H   GLU B  77     -12.150  20.394 -14.130  1.00 20.03           H
ATOM   3299  HA  GLU B  77     -12.434  19.517 -16.525  1.00 19.88           H
ATOM   3300 1HB  GLU B  77     -13.659  21.369 -15.533  1.00 22.01           H
ATOM   3301 2HB  GLU B  77     -12.415  22.279 -15.909  1.00 22.01           H
ATOM   3302 1HG  GLU B  77     -13.787  22.627 -17.614  1.00 29.44           H
ATOM   3303 2HG  GLU B  77     -12.812  21.519 -18.203  1.00 29.44           H
ATOM   3304  N   GLY B  78     -10.525  19.924 -17.920  1.00 21.49           N
ATOM   3305  CA  GLY B  78      -9.314  20.013 -18.712  1.00 21.40           C
ATOM   3306  C   GLY B  78      -8.129  19.210 -18.193  1.00 19.31           C
ATOM   3307  O   GLY B  78      -7.021  19.349 -18.717  1.00 20.95           O
ATOM   3308  H   GLY B  78     -11.134  19.441 -18.283  1.00 21.08           H
ATOM   3309 1HA  GLY B  78      -9.508  19.702 -19.610  1.00 21.05           H
ATOM   3310 2HA  GLY B  78      -9.040  20.942 -18.773  1.00 21.05           H
ATOM   3311  N   GLY B  79      -8.332  18.355 -17.198  1.00 17.94           N
ATOM   3312  CA  GLY B  79      -7.240  17.544 -16.683  1.00 15.65           C
ATOM   3313  C   GLY B  79      -6.613  16.650 -17.740  1.00 14.20           C
ATOM   3314  O   GLY B  79      -7.287  16.037 -18.572  1.00 15.74           O
ATOM   3315  H   GLY B  79      -9.083  18.211 -16.818  1.00 17.79           H
ATOM   3316 1HA  GLY B  79      -6.555  18.129 -16.321  1.00 15.85           H
ATOM   3317 2HA  GLY B  79      -7.570  16.981 -15.965  1.00 15.85           H
ATOM   3318  N   LYS B  80      -5.295  16.565 -17.705  1.00 12.02           N
ATOM   3319  CA  LYS B  80      -4.525  15.813 -18.682  1.00 11.00           C
ATOM   3320  C   LYS B  80      -3.647  14.814 -17.967  1.00  9.55           C
ATOM   3321  O   LYS B  80      -2.875  15.174 -17.094  1.00 10.17           O
ATOM   3322  CB  LYS B  80      -3.608  16.750 -19.484  1.00 11.84           C
ATOM   3323  CG  LYS B  80      -4.354  17.740 -20.363  1.00 13.75           C
ATOM   3324  CD  LYS B  80      -3.377  18.569 -21.192  1.00 17.49           C
ATOM   3325  CE  LYS B  80      -4.073  19.720 -21.909  1.00 24.31           C
ATOM   3326  NZ  LYS B  80      -3.203  20.527 -22.799  1.00 32.20           N
ATOM   3327  H   LYS B  80      -4.810  16.932 -17.103  1.00 12.25           H
ATOM   3328  HA  LYS B  80      -5.112  15.338 -19.307  1.00 11.07           H
ATOM   3329 1HB  LYS B  80      -3.062  17.258 -18.864  1.00 11.81           H
ATOM   3330 2HB  LYS B  80      -3.039  16.216 -20.060  1.00 11.81           H
ATOM   3331 1HG  LYS B  80      -4.939  17.258 -20.969  1.00 14.32           H
ATOM   3332 2HG  LYS B  80      -4.867  18.343 -19.804  1.00 14.32           H
ATOM   3333 1HD  LYS B  80      -2.701  18.943 -20.606  1.00 18.62           H
ATOM   3334 2HD  LYS B  80      -2.964  18.000 -21.860  1.00 18.62           H
ATOM   3335 1HE  LYS B  80      -4.788  19.354 -22.455  1.00 25.80           H
ATOM   3336 2HE  LYS B  80      -4.447  20.319 -21.243  1.00 25.80           H
ATOM   3337 1HZ  LYS B  80      -2.371  20.891 -22.054  0.00 33.89           H
ATOM   3338 2HZ  LYS B  80      -3.375  21.137 -23.224  0.00 33.89           H
ATOM   3339 3HZ  LYS B  80      -2.431  19.891 -23.253  0.00 33.89           H
ATOM   3340  N   GLY B  81      -3.753  13.543 -18.325  1.00  8.72           N
ATOM   3341  CA  GLY B  81      -2.807  12.567 -17.839  1.00  8.16           C
ATOM   3342  C   GLY B  81      -2.890  12.342 -16.337  1.00  8.09           C
ATOM   3343  O   GLY B  81      -3.982  12.238 -15.762  1.00  8.81           O
ATOM   3344  H   GLY B  81      -4.348  13.234 -18.853  1.00  8.78           H
ATOM   3345 1HA  GLY B  81      -2.972  11.719 -18.279  1.00  8.27           H
ATOM   3346 2HA  GLY B  81      -1.913  12.857 -18.071  1.00  8.27           H
ATOM   3347  N   VAL B  82      -1.706  12.180 -15.756  1.00  7.99           N
ATOM   3348  CA  VAL B  82      -1.514  11.734 -14.393  1.00  7.79           C
ATOM   3349  C   VAL B  82      -0.497  12.611 -13.675  1.00  7.53           C
ATOM   3350  O   VAL B  82       0.390  13.209 -14.282  1.00  7.86           O
ATOM   3351  CB  VAL B  82      -1.052  10.255 -14.360  1.00  8.21           C
ATOM   3352  CG1 VAL B  82      -2.188   9.320 -14.682  1.00  9.41           C
ATOM   3353  CG2 VAL B  82       0.169  10.014 -15.244  1.00  8.34           C
ATOM   3354  H   VAL B  82      -0.967  12.327 -16.158  1.00  7.97           H
ATOM   3355  HA  VAL B  82      -2.363  11.798 -13.912  1.00  7.85           H
ATOM   3356  HB  VAL B  82      -0.779  10.054 -13.442  1.00  8.24           H
ATOM   3357 1HG1 VAL B  82      -2.857   9.391 -13.998  1.00  9.05           H
ATOM   3358 2HG1 VAL B  82      -1.851   8.421 -14.716  1.00  9.05           H
ATOM   3359 3HG1 VAL B  82      -2.562   9.561 -15.533  1.00  9.05           H
ATOM   3360 1HG2 VAL B  82      -0.085  10.105 -16.166  1.00  8.28           H
ATOM   3361 2HG2 VAL B  82       0.497   9.126 -15.084  1.00  8.28           H
ATOM   3362 3HG2 VAL B  82       0.845  10.654 -15.025  1.00  8.28           H
ATOM   3363  N   SER B  83      -0.630  12.653 -12.357  1.00  8.42           N
ATOM   3364  CA  SER B  83       0.297  13.371 -11.506  1.00  8.60           C
ATOM   3365  C   SER B  83       0.826  12.482 -10.391  1.00  8.40           C
ATOM   3366  O   SER B  83       0.230  11.469 -10.040  1.00  9.18           O
ATOM   3367  CB  SER B  83      -0.347  14.611 -10.911  1.00 10.96           C
ATOM   3368  OG  SER B  83      -1.464  14.256 -10.131  1.00 13.32           O
ATOM   3369  H   SER B  83      -1.262  12.273 -11.925  1.00  8.27           H
ATOM   3370  HA  SER B  83       1.066  13.663 -12.036  1.00  8.95           H
ATOM   3371 1HB  SER B  83       0.299  15.067 -10.351  1.00 10.33           H
ATOM   3372 2HB  SER B  83      -0.635  15.195 -11.630  1.00 10.33           H
ATOM   3373  HG  SER B  83      -2.079  14.803 -10.162  0.00 13.58           H
ATOM   3374  N   ARG B  84       1.947  12.897  -9.836  1.00  8.63           N
ATOM   3375  CA  ARG B  84       2.620  12.148  -8.791  1.00  9.81           C
ATOM   3376  C   ARG B  84       3.386  13.137  -7.933  1.00  9.56           C
ATOM   3377  O   ARG B  84       4.210  13.887  -8.453  1.00 10.11           O
ATOM   3378  CB  ARG B  84       3.586  11.134  -9.420  1.00 10.38           C
ATOM   3379  CG  ARG B  84       4.440  10.374  -8.427  1.00 10.65           C
ATOM   3380  CD  ARG B  84       5.168   9.212  -9.035  1.00 11.02           C
ATOM   3381  NE  ARG B  84       6.154   8.694  -8.104  1.00 12.56           N
ATOM   3382  CZ  ARG B  84       6.873   7.604  -8.271  1.00 13.79           C
ATOM   3383  NH1 ARG B  84       6.657   6.858  -9.329  1.00 18.24           N
ATOM   3384  NH2 ARG B  84       7.828   7.272  -7.406  1.00 17.08           N
ATOM   3385  H   ARG B  84       2.339  13.627 -10.048  1.00  8.82           H
ATOM   3386  HA  ARG B  84       1.967  11.665  -8.246  1.00  9.66           H
ATOM   3387 1HB  ARG B  84       3.068  10.483  -9.920  1.00 10.17           H
ATOM   3388 2HB  ARG B  84       4.183  11.607 -10.020  1.00 10.17           H
ATOM   3389 1HG  ARG B  84       5.108  10.973  -8.058  1.00 10.66           H
ATOM   3390 2HG  ARG B  84       3.873  10.034  -7.717  1.00 10.66           H
ATOM   3391 1HD  ARG B  84       4.528   8.511  -9.233  1.00 11.26           H
ATOM   3392 2HD  ARG B  84       5.623   9.498  -9.842  1.00 11.26           H
ATOM   3393  HE  ARG B  84       5.994   8.931  -7.179  1.00 12.47           H
ATOM   3394 1HH1 ARG B  84       6.066   7.076  -9.912  1.00 17.16           H
ATOM   3395 2HH1 ARG B  84       7.113   6.139  -9.444  1.00 17.16           H
ATOM   3396 1HH2 ARG B  84       7.959   7.750  -6.703  1.00 16.10           H
ATOM   3397 2HH2 ARG B  84       8.260   6.540  -7.511  1.00 16.10           H
ATOM   3398  N   PRO B  85       3.182  13.134  -6.626  1.00 10.74           N
ATOM   3399  CA  PRO B  85       3.949  14.019  -5.758  1.00 11.86           C
ATOM   3400  C   PRO B  85       5.376  13.493  -5.565  1.00 10.73           C
ATOM   3401  O   PRO B  85       5.610  12.289  -5.586  1.00 12.54           O
ATOM   3402  CB  PRO B  85       3.151  13.991  -4.440  1.00 13.58           C
ATOM   3403  CG  PRO B  85       2.556  12.674  -4.415  1.00 15.73           C
ATOM   3404  CD  PRO B  85       2.224  12.340  -5.851  1.00 13.35           C
ATOM   3405  HA  PRO B  85       3.969  14.933  -6.111  1.00 11.77           H
ATOM   3406 1HB  PRO B  85       3.748  14.115  -3.685  1.00 13.15           H
ATOM   3407 2HB  PRO B  85       2.467  14.678  -4.455  1.00 13.15           H
ATOM   3408 1HG  PRO B  85       3.192  12.040  -4.051  1.00 14.61           H
ATOM   3409 2HG  PRO B  85       1.750  12.694  -3.877  1.00 14.61           H
ATOM   3410 1HD  PRO B  85       2.360  11.393  -6.011  1.00 12.58           H
ATOM   3411 2HD  PRO B  85       1.315  12.609  -6.059  1.00 12.58           H
ATOM   3412  N   GLY B  86       6.307  14.398  -5.338  1.00 11.09           N
ATOM   3413  CA  GLY B  86       7.660  14.040  -4.958  1.00 12.30           C
ATOM   3414  C   GLY B  86       8.673  15.104  -5.307  1.00 11.07           C
ATOM   3415  O   GLY B  86       8.524  15.849  -6.270  1.00 13.46           O
ATOM   3416  H   GLY B  86       6.175  15.238  -5.396  1.00 11.26           H
ATOM   3417 1HA  GLY B  86       7.689  13.883  -4.001  1.00 11.78           H
ATOM   3418 2HA  GLY B  86       7.917  13.223  -5.410  1.00 11.78           H
ATOM   3419  N   GLN B  87       9.722  15.162  -4.512  1.00 11.74           N
ATOM   3420  CA  GLN B  87      10.782  16.132  -4.685  1.00 12.13           C
ATOM   3421  C   GLN B  87      12.035  15.547  -5.304  1.00 12.13           C
ATOM   3422  O   GLN B  87      13.001  16.267  -5.540  1.00 14.50           O
ATOM   3423  CB  GLN B  87      11.106  16.782  -3.346  1.00 14.18           C
ATOM   3424  CG  GLN B  87       9.935  17.516  -2.708  1.00 16.10           C
ATOM   3425  CD  GLN B  87      10.267  18.067  -1.346  1.00 20.47           C
ATOM   3426  NE2 GLN B  87       9.848  17.355  -0.315  1.00 22.38           N
ATOM   3427  OE1 GLN B  87      10.886  19.131  -1.225  1.00 25.10           O
ATOM   3428  H   GLN B  87       9.849  14.636  -3.853  1.00 11.67           H
ATOM   3429  HA  GLN B  87      10.476  16.847  -5.279  1.00 12.41           H
ATOM   3430 1HB  GLN B  87      11.396  16.093  -2.728  1.00 13.60           H
ATOM   3431 2HB  GLN B  87      11.819  17.427  -3.475  1.00 13.60           H
ATOM   3432 1HG  GLN B  87       9.678  18.259  -3.272  1.00 16.72           H
ATOM   3433 2HG  GLN B  87       9.190  16.903  -2.609  1.00 16.72           H
ATOM   3434 1HE2 GLN B  87       9.977  17.634   0.493  0.00 23.29           H
ATOM   3435 2HE2 GLN B  87       9.354  16.653  -0.438  0.00 23.29           H
ATOM   3436  N   GLU B  88      12.019  14.252  -5.584  1.00 12.41           N
ATOM   3437  CA  GLU B  88      13.189  13.563  -6.119  1.00 12.22           C
ATOM   3438  C   GLU B  88      13.448  13.949  -7.577  1.00 11.43           C
ATOM   3439  O   GLU B  88      12.586  14.476  -8.273  1.00 11.92           O
ATOM   3440  CB  GLU B  88      13.034  12.044  -5.967  1.00 12.35           C
ATOM   3441  CG  GLU B  88      11.979  11.408  -6.840  1.00 11.65           C
ATOM   3442  CD  GLU B  88      10.660  11.202  -6.139  1.00 12.47           C
ATOM   3443  OE1 GLU B  88      10.131  12.133  -5.542  1.00 14.64           O
ATOM   3444  OE2 GLU B  88      10.103  10.081  -6.218  1.00 15.81           O
ATOM   3445  H   GLU B  88      11.341  13.751  -5.470  1.00 12.31           H
ATOM   3446  HA  GLU B  88      13.977  13.828  -5.600  1.00 12.14           H
ATOM   3447 1HB  GLU B  88      13.882  11.628  -6.190  1.00 12.16           H
ATOM   3448 2HB  GLU B  88      12.814  11.849  -5.043  1.00 12.16           H
ATOM   3449 1HG  GLU B  88      11.812  11.964  -7.615  1.00 12.03           H
ATOM   3450 2HG  GLU B  88      12.299  10.538  -7.127  1.00 12.03           H
ATOM   3451  N   GLU B  89      14.639  13.663  -8.056  1.00 11.59           N
ATOM   3452  CA  GLU B  89      15.066  14.112  -9.355  1.00 12.28           C
ATOM   3453  C   GLU B  89      14.305  13.490 -10.509  1.00 10.58           C
ATOM   3454  O   GLU B  89      14.067  14.160 -11.502  1.00 12.54           O
ATOM   3455  CB  GLU B  89      16.567  13.829  -9.518  1.00 14.99           C
ATOM   3456  CG  GLU B  89      17.167  14.462 -10.760  1.00 20.02           C
ATOM   3457  CD  GLU B  89      18.660  14.247 -10.851  1.00 26.78           C
ATOM   3458  OE1 GLU B  89      19.396  15.019 -10.206  1.00 32.65           O
ATOM   3459  OE2 GLU B  89      19.085  13.304 -11.552  1.00 29.89           O
ATOM   3460  H   GLU B  89      15.217  13.185  -7.645  1.00 11.71           H
ATOM   3461  HA  GLU B  89      14.942  15.083  -9.407  1.00 12.33           H
ATOM   3462 1HB  GLU B  89      17.040  14.181  -8.748  1.00 14.71           H
ATOM   3463 2HB  GLU B  89      16.701  12.870  -9.577  1.00 14.71           H
ATOM   3464 1HG  GLU B  89      16.765  14.070 -11.551  1.00 20.76           H
ATOM   3465 2HG  GLU B  89      17.001  15.417 -10.740  1.00 20.76           H
ATOM   3466  N   GLN B  90      13.957  12.209 -10.408  1.00  9.95           N
ATOM   3467  CA  GLN B  90      13.287  11.568 -11.538  1.00  9.70           C
ATOM   3468  C   GLN B  90      12.364  10.484 -11.060  1.00  8.99           C
ATOM   3469  O   GLN B  90      12.609   9.823 -10.045  1.00 10.26           O
ATOM   3470  CB  GLN B  90      14.251  11.030 -12.559  1.00 11.68           C
ATOM   3471  CG  GLN B  90      15.091   9.911 -12.078  1.00 12.16           C
ATOM   3472  CD  GLN B  90      15.978   9.307 -13.121  1.00 13.55           C
ATOM   3473  NE2 GLN B  90      16.367   8.053 -12.923  1.00 15.78           N
ATOM   3474  OE1 GLN B  90      16.338   9.971 -14.092  1.00 15.72           O
ATOM   3475  H   GLN B  90      14.096  11.714  -9.724  1.00 10.02           H
ATOM   3476  HA  GLN B  90      12.732  12.238 -11.984  1.00  9.97           H
ATOM   3477 1HB  GLN B  90      13.748  10.714 -13.325  1.00 10.90           H
ATOM   3478 2HB  GLN B  90      14.843  11.749 -12.830  1.00 10.90           H
ATOM   3479 1HG  GLN B  90      15.658  10.235 -11.360  1.00 12.39           H
ATOM   3480 2HG  GLN B  90      14.522   9.200 -11.748  1.00 12.39           H
ATOM   3481 1HE2 GLN B  90      16.874   7.653 -13.492  0.00 16.12           H
ATOM   3482 2HE2 GLN B  90      16.120   7.626 -12.207  0.00 16.12           H
ATOM   3483  N   VAL B  91      11.314  10.283 -11.842  1.00  8.23           N
ATOM   3484  CA  VAL B  91      10.382   9.194 -11.640  1.00  8.36           C
ATOM   3485  C   VAL B  91      10.062   8.550 -12.981  1.00  7.79           C
ATOM   3486  O   VAL B  91      10.156   9.186 -14.036  1.00  9.04           O
ATOM   3487  CB  VAL B  91       9.089   9.628 -10.917  1.00  9.01           C
ATOM   3488  CG1 VAL B  91       9.406  10.013  -9.475  1.00 11.02           C
ATOM   3489  CG2 VAL B  91       8.409  10.727 -11.673  1.00 10.06           C
ATOM   3490  H   VAL B  91      11.113  10.786 -12.505  1.00  8.42           H
ATOM   3491  HA  VAL B  91      10.807   8.507 -11.086  1.00  8.35           H
ATOM   3492  HB  VAL B  91       8.475   8.865 -10.891  1.00  9.23           H
ATOM   3493 1HG1 VAL B  91       9.884   9.293  -9.056  1.00 10.49           H
ATOM   3494 2HG1 VAL B  91       8.583  10.174  -9.008  1.00 10.49           H
ATOM   3495 3HG1 VAL B  91       9.944  10.808  -9.474  1.00 10.49           H
ATOM   3496 1HG2 VAL B  91       8.998  11.482 -11.735  1.00  9.78           H
ATOM   3497 2HG2 VAL B  91       7.613  10.977 -11.198  1.00  9.78           H
ATOM   3498 3HG2 VAL B  91       8.176  10.418 -12.551  1.00  9.78           H
ATOM   3499  N   PHE B  92       9.674   7.295 -12.912  1.00  7.32           N
ATOM   3500  CA  PHE B  92       9.268   6.506 -14.053  1.00  7.42           C
ATOM   3501  C   PHE B  92       7.763   6.474 -14.199  1.00  7.49           C
ATOM   3502  O   PHE B  92       7.039   6.546 -13.202  1.00  8.93           O
ATOM   3503  CB  PHE B  92       9.804   5.082 -13.930  1.00  8.20           C
ATOM   3504  CG  PHE B  92      11.299   5.011 -13.958  1.00  9.12           C
ATOM   3505  CD1 PHE B  92      12.055   5.144 -12.819  1.00 10.89           C
ATOM   3506  CD2 PHE B  92      11.966   4.900 -15.145  1.00 10.56           C
ATOM   3507  CE1 PHE B  92      13.458   5.123 -12.872  1.00 13.06           C
ATOM   3508  CE2 PHE B  92      13.368   4.873 -15.205  1.00 13.22           C
ATOM   3509  CZ  PHE B  92      14.081   4.997 -14.069  1.00 13.04           C
ATOM   3510  H   PHE B  92       9.632   6.858 -12.179  1.00  7.44           H
ATOM   3511  HA  PHE B  92       9.648   6.898 -14.863  1.00  7.55           H
ATOM   3512 1HB  PHE B  92       9.503   4.702 -13.091  1.00  7.99           H
ATOM   3513 2HB  PHE B  92       9.467   4.554 -14.671  1.00  7.99           H
ATOM   3514  HD1 PHE B  92      11.630   5.243 -11.997  1.00 10.93           H
ATOM   3515  HD2 PHE B  92      11.478   4.823 -15.933  1.00 10.88           H
ATOM   3516  HE1 PHE B  92      13.957   5.198 -12.091  1.00 12.49           H
ATOM   3517  HE2 PHE B  92      13.800   4.776 -16.023  1.00 12.55           H
ATOM   3518  HZ  PHE B  92      15.010   4.967 -14.103  1.00 13.06           H
ATOM   3519  N   PHE B  93       7.300   6.304 -15.427  1.00  7.63           N
ATOM   3520  CA  PHE B  93       5.876   6.104 -15.725  1.00  7.52           C
ATOM   3521  C   PHE B  93       5.776   5.106 -16.857  1.00  7.61           C
ATOM   3522  O   PHE B  93       6.713   4.913 -17.631  1.00  8.78           O
ATOM   3523  CB  PHE B  93       5.182   7.433 -16.096  1.00  8.58           C
ATOM   3524  CG  PHE B  93       5.737   8.079 -17.331  1.00  8.35           C
ATOM   3525  CD1 PHE B  93       6.790   8.968 -17.268  1.00  8.56           C
ATOM   3526  CD2 PHE B  93       5.203   7.798 -18.592  1.00  8.96           C
ATOM   3527  CE1 PHE B  93       7.300   9.551 -18.394  1.00  9.46           C
ATOM   3528  CE2 PHE B  93       5.743   8.378 -19.719  1.00  9.89           C
ATOM   3529  CZ  PHE B  93       6.799   9.264 -19.617  1.00 10.38           C
ATOM   3530  H   PHE B  93       7.796   6.315 -16.122  1.00  7.58           H
ATOM   3531  HA  PHE B  93       5.419   5.724 -14.946  1.00  7.74           H
ATOM   3532 1HB  PHE B  93       4.239   7.263 -16.247  1.00  8.06           H
ATOM   3533 2HB  PHE B  93       5.291   8.057 -15.362  1.00  8.06           H
ATOM   3534  HD1 PHE B  93       7.160   9.175 -16.440  1.00  8.69           H
ATOM   3535  HD2 PHE B  93       4.501   7.193 -18.672  1.00  9.06           H
ATOM   3536  HE1 PHE B  93       8.014  10.143 -18.320  1.00  9.45           H
ATOM   3537  HE2 PHE B  93       5.382   8.185 -20.554  1.00  9.79           H
ATOM   3538  HZ  PHE B  93       7.149   9.669 -20.378  1.00 10.05           H
ATOM   3539  N   ASP B  94       4.607   4.489 -16.986  1.00  8.23           N
ATOM   3540  CA  ASP B  94       4.353   3.542 -18.035  1.00  8.63           C
ATOM   3541  C   ASP B  94       3.261   4.060 -18.988  1.00  8.42           C
ATOM   3542  O   ASP B  94       2.337   4.771 -18.595  1.00  9.49           O
ATOM   3543  CB  ASP B  94       3.918   2.204 -17.457  1.00 10.40           C
ATOM   3544  CG  ASP B  94       4.995   1.535 -16.628  1.00 11.22           C
ATOM   3545  OD1 ASP B  94       6.191   1.664 -16.962  1.00 12.55           O
ATOM   3546  OD2 ASP B  94       4.690   0.870 -15.613  1.00 15.45           O
ATOM   3547  H   ASP B  94       3.942   4.610 -16.466  1.00  8.18           H
ATOM   3548  HA  ASP B  94       5.165   3.392 -18.562  1.00  8.83           H
ATOM   3549 1HB  ASP B  94       3.146   2.344 -16.886  1.00  9.75           H
ATOM   3550 2HB  ASP B  94       3.687   1.606 -18.184  1.00  9.75           H
ATOM   3551  N   VAL B  95       3.377   3.650 -20.236  1.00  8.32           N
ATOM   3552  CA  VAL B  95       2.300   3.744 -21.233  1.00  8.20           C
ATOM   3553  C   VAL B  95       1.845   2.306 -21.457  1.00  8.03           C
ATOM   3554  O   VAL B  95       2.651   1.450 -21.815  1.00  9.03           O
ATOM   3555  CB  VAL B  95       2.804   4.358 -22.547  1.00  9.35           C
ATOM   3556  CG1 VAL B  95       1.687   4.378 -23.566  1.00 10.04           C
ATOM   3557  CG2 VAL B  95       3.355   5.743 -22.319  1.00 10.99           C
ATOM   3558  H   VAL B  95       4.090   3.309 -20.556  1.00  8.31           H
ATOM   3559  HA  VAL B  95       1.553   4.281 -20.897  1.00  8.38           H
ATOM   3560  HB  VAL B  95       3.527   3.800 -22.902  1.00  9.23           H
ATOM   3561 1HG1 VAL B  95       1.419   3.482 -23.774  1.00  9.86           H
ATOM   3562 2HG1 VAL B  95       2.000   4.814 -24.362  1.00  9.86           H
ATOM   3563 3HG1 VAL B  95       0.943   4.863 -23.200  1.00  9.86           H
ATOM   3564 1HG2 VAL B  95       2.707   6.260 -21.834  1.00 10.47           H
ATOM   3565 2HG2 VAL B  95       3.532   6.154 -23.169  1.00 10.47           H
ATOM   3566 3HG2 VAL B  95       4.168   5.679 -21.813  1.00 10.47           H
ATOM   3567  N   MET B  96       0.589   2.024 -21.139  1.00  7.66           N
ATOM   3568  CA  MET B  96       0.070   0.667 -21.088  1.00  8.18           C
ATOM   3569  C   MET B  96      -1.114   0.514 -22.016  1.00  7.86           C
ATOM   3570  O   MET B  96      -1.897   1.447 -22.219  1.00  8.43           O
ATOM   3571  CB  MET B  96      -0.436   0.368 -19.668  1.00 10.21           C
ATOM   3572  CG  MET B  96       0.635   0.311 -18.642  1.00 11.88           C
ATOM   3573  SD  MET B  96       0.046   0.351 -16.986  1.00 15.54           S
ATOM   3574  CE  MET B  96      -0.234   1.935 -16.797  1.00 14.57           C
ATOM   3575  H   MET B  96       0.004   2.614 -20.944  1.00  7.84           H
ATOM   3576  HA  MET B  96       0.767   0.022 -21.318  1.00  8.38           H
ATOM   3577 1HB  MET B  96      -1.063   1.061 -19.411  1.00  9.57           H
ATOM   3578 2HB  MET B  96      -0.884  -0.493 -19.670  1.00  9.57           H
ATOM   3579 1HG  MET B  96       1.132  -0.514 -18.758  1.00 12.31           H
ATOM   3580 2HG  MET B  96       1.229   1.069 -18.763  1.00 12.31           H
ATOM   3581 1HE  MET B  96       0.583   2.417 -16.947  1.00 14.93           H
ATOM   3582 2HE  MET B  96      -0.545   2.090 -15.903  1.00 14.93           H
ATOM   3583 3HE  MET B  96      -0.901   2.215 -17.428  1.00 14.93           H
ATOM   3584  N   ALA B  97      -1.290  -0.683 -22.543  1.00  8.11           N
ATOM   3585  CA  ALA B  97      -2.505  -1.011 -23.264  1.00  7.92           C
ATOM   3586  C   ALA B  97      -3.722  -0.797 -22.352  1.00  7.74           C
ATOM   3587  O   ALA B  97      -3.751  -1.284 -21.219  1.00  9.01           O
ATOM   3588  CB  ALA B  97      -2.454  -2.432 -23.739  1.00  9.14           C
ATOM   3589  H   ALA B  97      -0.725  -1.322 -22.505  1.00  8.01           H
ATOM   3590  HA  ALA B  97      -2.585  -0.426 -24.047  1.00  8.13           H
ATOM   3591 1HB  ALA B  97      -1.703  -2.538 -24.327  1.00  8.48           H
ATOM   3592 2HB  ALA B  97      -3.268  -2.635 -24.207  1.00  8.48           H
ATOM   3593 3HB  ALA B  97      -2.360  -3.012 -22.979  1.00  8.48           H
ATOM   3594  N   ASP B  98      -4.719  -0.105 -22.883  1.00  7.49           N
ATOM   3595  CA  ASP B  98      -5.919   0.225 -22.136  1.00  7.90           C
ATOM   3596  C   ASP B  98      -7.051  -0.603 -22.700  1.00  8.03           C
ATOM   3597  O   ASP B  98      -7.644  -0.253 -23.717  1.00  9.18           O
ATOM   3598  CB  ASP B  98      -6.170   1.728 -22.262  1.00  8.63           C
ATOM   3599  CG  ASP B  98      -7.166   2.273 -21.279  1.00 10.03           C
ATOM   3600  OD1 ASP B  98      -7.503   1.643 -20.275  1.00 13.30           O
ATOM   3601  OD2 ASP B  98      -7.586   3.420 -21.471  1.00 12.99           O
ATOM   3602  H   ASP B  98      -4.731   0.181 -23.687  1.00  7.63           H
ATOM   3603  HA  ASP B  98      -5.804   0.008 -21.189  1.00  7.98           H
ATOM   3604 1HB  ASP B  98      -5.332   2.186 -22.104  1.00  8.54           H
ATOM   3605 2HB  ASP B  98      -6.489   1.930 -23.155  1.00  8.54           H
ATOM   3606  N   GLY B  99      -7.327  -1.714 -22.042  1.00  8.32           N
ATOM   3607  CA  GLY B  99      -8.215  -2.756 -22.532  1.00  8.87           C
ATOM   3608  C   GLY B  99      -7.481  -3.794 -23.360  1.00  8.29           C
ATOM   3609  O   GLY B  99      -6.520  -3.497 -24.069  1.00  8.88           O
ATOM   3610  H   GLY B  99      -6.989  -1.902 -21.283  1.00  8.38           H
ATOM   3611 1HA  GLY B  99      -8.626  -3.198 -21.774  1.00  8.64           H
ATOM   3612 2HA  GLY B  99      -8.919  -2.368 -23.075  1.00  8.64           H
ATOM   3613  N   ASN B 100      -7.941  -5.043 -23.279  1.00  8.38           N
ATOM   3614  CA  ASN B 100      -7.395  -6.093 -24.114  1.00  8.04           C
ATOM   3615  C   ASN B 100      -7.606  -5.722 -25.576  1.00  8.55           C
ATOM   3616  O   ASN B 100      -8.734  -5.362 -25.964  1.00  9.73           O
ATOM   3617  CB  ASN B 100      -8.128  -7.426 -23.898  1.00  8.86           C
ATOM   3618  CG  ASN B 100      -7.984  -7.998 -22.504  1.00  8.17           C
ATOM   3619  ND2 ASN B 100      -8.988  -8.773 -22.096  1.00  8.70           N
ATOM   3620  OD1 ASN B 100      -6.975  -7.812 -21.812  1.00  9.10           O
ATOM   3621  H   ASN B 100      -8.569  -5.296 -22.757  1.00  8.28           H
ATOM   3622  HA  ASN B 100      -6.441  -6.212 -23.933  1.00  8.32           H
ATOM   3623 1HB  ASN B 100      -9.073  -7.288 -24.065  1.00  8.35           H
ATOM   3624 2HB  ASN B 100      -7.777  -8.081 -24.522  1.00  8.35           H
ATOM   3625 1HD2 ASN B 100      -8.963  -9.177 -21.201  0.00  8.80           H
ATOM   3626 2HD2 ASN B 100      -9.755  -8.939 -22.683  0.00  8.80           H
ATOM   3627  N   GLN B 101      -6.569  -5.874 -26.396  1.00  8.12           N
ATOM   3628  CA  GLN B 101      -6.623  -5.487 -27.810  1.00  8.42           C
ATOM   3629  C   GLN B 101      -5.786  -6.434 -28.632  1.00  8.55           C
ATOM   3630  O   GLN B 101      -4.798  -6.940 -28.186  1.00 11.35           O
ATOM   3631  CB  GLN B 101      -6.127  -4.059 -28.005  1.00  8.84           C
ATOM   3632  CG  GLN B 101      -6.975  -2.999 -27.385  1.00  9.15           C
ATOM   3633  CD  GLN B 101      -6.212  -1.714 -27.255  1.00  9.28           C
ATOM   3634  NE2 GLN B 101      -5.696  -1.452 -26.058  1.00  9.03           N
ATOM   3635  OE1 GLN B 101      -6.093  -0.948 -28.223  1.00 10.18           O
ATOM   3636  H   GLN B 101      -5.821  -6.208 -26.156  1.00  8.28           H
ATOM   3637  HA  GLN B 101      -7.547  -5.537 -28.131  1.00  8.47           H
ATOM   3638 1HB  GLN B 101      -5.238  -3.991 -27.622  1.00  8.72           H
ATOM   3639 2HB  GLN B 101      -6.085  -3.875 -28.957  1.00  8.72           H
ATOM   3640 1HG  GLN B 101      -7.747  -2.837 -27.950  1.00  9.10           H
ATOM   3641 2HG  GLN B 101      -7.258  -3.270 -26.502  1.00  9.10           H
ATOM   3642 1HE2 GLN B 101      -5.251  -0.732 -25.929  0.00  9.09           H
ATOM   3643 2HE2 GLN B 101      -5.818  -2.009 -25.412  0.00  9.09           H
ATOM   3644  N   ASP B 102      -6.172  -6.596 -29.892  1.00  9.25           N
ATOM   3645  CA  ASP B 102      -5.392  -7.309 -30.899  1.00  9.00           C
ATOM   3646  C   ASP B 102      -4.887  -6.298 -31.886  1.00  9.43           C
ATOM   3647  O   ASP B 102      -5.676  -5.717 -32.616  1.00 11.83           O
ATOM   3648  CB  ASP B 102      -6.236  -8.392 -31.529  1.00  9.55           C
ATOM   3649  CG  ASP B 102      -6.591  -9.421 -30.509  1.00 10.52           C
ATOM   3650  OD1 ASP B 102      -5.702 -10.192 -30.087  1.00 11.89           O
ATOM   3651  OD2 ASP B 102      -7.721  -9.431 -29.981  1.00 12.70           O
ATOM   3652  H   ASP B 102      -6.906  -6.290 -30.206  1.00  9.06           H
ATOM   3653  HA  ASP B 102      -4.620  -7.743 -30.479  1.00  9.21           H
ATOM   3654 1HB  ASP B 102      -7.055  -8.005 -31.876  1.00  9.46           H
ATOM   3655 2HB  ASP B 102      -5.734  -8.821 -32.240  1.00  9.46           H
ATOM   3656  N   ILE B 103      -3.581  -6.070 -31.880  1.00  9.81           N
ATOM   3657  CA  ILE B 103      -2.971  -4.930 -32.541  1.00  9.81           C
ATOM   3658  C   ILE B 103      -2.066  -5.428 -33.669  1.00 10.04           C
ATOM   3659  O   ILE B 103      -1.131  -6.195 -33.466  1.00 10.31           O
ATOM   3660  CB  ILE B 103      -2.188  -4.081 -31.522  1.00 10.92           C
ATOM   3661  CG1 ILE B 103      -3.123  -3.557 -30.402  1.00 11.90           C
ATOM   3662  CG2 ILE B 103      -1.511  -2.912 -32.194  1.00 11.29           C
ATOM   3663  CD1 ILE B 103      -4.210  -2.662 -30.819  1.00 13.15           C
ATOM   3664  H   ILE B 103      -3.010  -6.575 -31.495  1.00  9.72           H
ATOM   3665  HA  ILE B 103      -3.662  -4.361 -32.934  1.00 10.03           H
ATOM   3666  HB  ILE B 103      -1.506  -4.639 -31.117  1.00 10.67           H
ATOM   3667 1HG1 ILE B 103      -3.531  -4.318 -29.961  1.00 11.98           H
ATOM   3668 2HG1 ILE B 103      -2.582  -3.073 -29.759  1.00 11.98           H
ATOM   3669 1HG2 ILE B 103      -0.743  -3.219 -32.674  1.00 11.11           H
ATOM   3670 2HG2 ILE B 103      -1.243  -2.278 -31.526  1.00 11.11           H
ATOM   3671 3HG2 ILE B 103      -2.131  -2.502 -32.802  1.00 11.11           H
ATOM   3672 1HD1 ILE B 103      -3.849  -1.925 -31.316  1.00 12.89           H
ATOM   3673 2HD1 ILE B 103      -4.654  -2.333 -30.034  1.00 12.89           H
ATOM   3674 3HD1 ILE B 103      -4.833  -3.150 -31.361  1.00 12.89           H
ATOM   3675  N   ALA B 104      -2.343  -4.955 -34.876  1.00 10.69           N
ATOM   3676  CA  ALA B 104      -1.554  -5.321 -36.045  1.00 11.02           C
ATOM   3677  C   ALA B 104      -0.140  -4.802 -35.897  1.00 10.39           C
ATOM   3678  O   ALA B 104       0.069  -3.652 -35.457  1.00 10.78           O
ATOM   3679  CB  ALA B 104      -2.143  -4.726 -37.300  1.00 12.44           C
ATOM   3680  H   ALA B 104      -2.973  -4.402 -35.047  1.00 10.63           H
ATOM   3681  HA  ALA B 104      -1.551  -6.294 -36.137  1.00 11.10           H
ATOM   3682 1HB  ALA B 104      -3.044  -5.041 -37.400  1.00 11.71           H
ATOM   3683 2HB  ALA B 104      -1.616  -4.999 -38.054  1.00 11.71           H
ATOM   3684 3HB  ALA B 104      -2.137  -3.769 -37.225  1.00 11.71           H
ATOM   3685  N   PRO B 105       0.856  -5.577 -36.282  1.00 10.58           N
ATOM   3686  CA  PRO B 105       2.220  -5.038 -36.320  1.00 11.85           C
ATOM   3687  C   PRO B 105       2.269  -3.743 -37.119  1.00 11.85           C
ATOM   3688  O   PRO B 105       1.589  -3.553 -38.135  1.00 13.15           O
ATOM   3689  CB  PRO B 105       3.007  -6.160 -36.980  1.00 14.97           C
ATOM   3690  CG  PRO B 105       2.250  -7.417 -36.567  1.00 16.67           C
ATOM   3691  CD  PRO B 105       0.814  -6.999 -36.661  1.00 13.51           C
ATOM   3692  HA  PRO B 105       2.545  -4.892 -35.410  1.00 12.17           H
ATOM   3693 1HB  PRO B 105       3.000  -6.054 -37.944  1.00 13.85           H
ATOM   3694 2HB  PRO B 105       3.915  -6.174 -36.638  1.00 13.85           H
ATOM   3695 1HG  PRO B 105       2.445  -8.140 -37.184  1.00 15.51           H
ATOM   3696 2HG  PRO B 105       2.483  -7.661 -35.657  1.00 15.51           H
ATOM   3697 1HD  PRO B 105       0.490  -7.099 -37.570  1.00 12.72           H
ATOM   3698 2HD  PRO B 105       0.281  -7.509 -36.032  1.00 12.72           H
ATOM   3699  N   GLY B 106       3.063  -2.814 -36.637  1.00 11.73           N
ATOM   3700  CA  GLY B 106       3.177  -1.520 -37.269  1.00 13.48           C
ATOM   3701  C   GLY B 106       3.853  -0.534 -36.379  1.00 11.57           C
ATOM   3702  O   GLY B 106       4.236  -0.848 -35.258  1.00 11.90           O
ATOM   3703  H   GLY B 106       3.551  -2.913 -35.943  1.00 12.12           H
ATOM   3704 1HA  GLY B 106       3.685  -1.600 -38.090  1.00 12.72           H
ATOM   3705 2HA  GLY B 106       2.295  -1.177 -37.481  1.00 12.72           H
ATOM   3706  N   GLU B 107       3.950   0.688 -36.879  1.00 12.18           N
ATOM   3707  CA  GLU B 107       4.460   1.811 -36.128  1.00 10.87           C
ATOM   3708  C   GLU B 107       3.311   2.650 -35.600  1.00 11.95           C
ATOM   3709  O   GLU B 107       2.451   3.071 -36.347  1.00 15.74           O
ATOM   3710  CB  GLU B 107       5.374   2.654 -37.002  1.00 10.95           C
ATOM   3711  CG  GLU B 107       5.886   3.896 -36.300  1.00 11.59           C
ATOM   3712  CD  GLU B 107       7.040   4.544 -37.038  1.00 11.47           C
ATOM   3713  OE1 GLU B 107       8.180   4.083 -36.866  1.00 11.93           O
ATOM   3714  OE2 GLU B 107       6.796   5.495 -37.782  1.00 12.36           O
ATOM   3715  H   GLU B 107       3.723   0.893 -37.679  1.00 11.78           H
ATOM   3716  HA  GLU B 107       4.993   1.489 -35.374  1.00 11.30           H
ATOM   3717 1HB  GLU B 107       6.140   2.118 -37.263  1.00 11.04           H
ATOM   3718 2HB  GLU B 107       4.884   2.938 -37.790  1.00 11.04           H
ATOM   3719 1HG  GLU B 107       5.172   4.550 -36.240  1.00 11.45           H
ATOM   3720 2HG  GLU B 107       6.194   3.656 -35.412  1.00 11.45           H
ATOM   3721  N   TYR B 108       3.317   2.905 -34.307  1.00 10.88           N
ATOM   3722  CA  TYR B 108       2.274   3.678 -33.647  1.00 11.08           C
ATOM   3723  C   TYR B 108       2.915   4.853 -32.956  1.00 12.39           C
ATOM   3724  O   TYR B 108       3.809   4.700 -32.103  1.00 15.98           O
ATOM   3725  CB  TYR B 108       1.577   2.796 -32.600  1.00 10.95           C
ATOM   3726  CG  TYR B 108       0.802   1.657 -33.230  1.00 10.32           C
ATOM   3727  CD1 TYR B 108       1.426   0.465 -33.603  1.00 10.76           C
ATOM   3728  CD2 TYR B 108      -0.546   1.783 -33.477  1.00 10.48           C
ATOM   3729  CE1 TYR B 108       0.740  -0.553 -34.212  1.00 10.54           C
ATOM   3730  CE2 TYR B 108      -1.241   0.746 -34.094  1.00 10.56           C
ATOM   3731  CZ  TYR B 108      -0.599  -0.399 -34.459  1.00 10.29           C
ATOM   3732  OH  TYR B 108      -1.339  -1.365 -35.088  1.00 11.55           O
ATOM   3733  H   TYR B 108       3.924   2.641 -33.770  1.00 11.14           H
ATOM   3734  HA  TYR B 108       1.609   3.995 -34.291  1.00 11.23           H
ATOM   3735 1HB  TYR B 108       2.246   2.415 -32.011  1.00 10.86           H
ATOM   3736 2HB  TYR B 108       0.955   3.339 -32.090  1.00 10.86           H
ATOM   3737  HD1 TYR B 108       2.339   0.367 -33.454  1.00 10.61           H
ATOM   3738  HD2 TYR B 108      -0.989   2.568 -33.251  1.00 10.44           H
ATOM   3739  HE1 TYR B 108       1.179  -1.333 -34.465  1.00 10.53           H
ATOM   3740  HE2 TYR B 108      -2.149   0.842 -34.273  1.00 10.46           H
ATOM   3741  N   ARG B 109       2.452   6.029 -33.264  1.00 11.61           N
ATOM   3742  CA  ARG B 109       3.106   7.212 -32.812  1.00 11.76           C
ATOM   3743  C   ARG B 109       2.290   7.867 -31.777  1.00 12.95           C
ATOM   3744  O   ARG B 109       1.057   7.901 -31.883  1.00 14.72           O
ATOM   3745  CB  ARG B 109       3.347   8.158 -34.014  1.00 16.33           C
ATOM   3746  CG  ARG B 109       2.128   8.883 -34.644  1.00 24.71           C
ATOM   3747  CD  ARG B 109       2.430  10.312 -35.108  1.00 32.92           C
ATOM   3748  NE  ARG B 109       2.280  11.273 -34.010  1.00 38.85           N
ATOM   3749  CZ  ARG B 109       1.124  11.815 -33.610  1.00 43.22           C
ATOM   3750  NH1 ARG B 109      -0.023  11.513 -34.215  1.00 45.53           N
ATOM   3751  NH2 ARG B 109       1.116  12.674 -32.592  1.00 43.52           N
ATOM   3752  H   ARG B 109       1.753   6.174 -33.739  1.00 11.82           H
ATOM   3753  HA  ARG B 109       3.981   6.994 -32.433  1.00 12.74           H
ATOM   3754 1HB  ARG B 109       3.969   8.844 -33.727  1.00 15.81           H
ATOM   3755 2HB  ARG B 109       3.759   7.637 -34.722  1.00 15.81           H
ATOM   3756 1HG  ARG B 109       1.842   8.382 -35.419  1.00 24.95           H
ATOM   3757 2HG  ARG B 109       1.402   8.934 -34.008  1.00 24.95           H
ATOM   3758 1HD  ARG B 109       3.348  10.350 -35.418  1.00 32.75           H
ATOM   3759 2HD  ARG B 109       1.834  10.563 -35.828  1.00 32.75           H
ATOM   3760  HE  ARG B 109       3.033  11.355 -33.405  1.00 38.93           H
ATOM   3761 1HH1 ARG B 109      -0.045  10.961 -34.872  1.00 45.50           H
ATOM   3762 2HH1 ARG B 109      -0.756  11.873 -33.945  1.00 45.50           H
ATOM   3763 1HH2 ARG B 109       1.848  12.877 -32.193  1.00 43.82           H
ATOM   3764 2HH2 ARG B 109       0.376  13.029 -32.333  1.00 43.82           H
ATOM   3765  N   PHE B 110       2.954   8.407 -30.776  1.00 13.36           N
ATOM   3766  CA  PHE B 110       2.257   9.175 -29.763  1.00 13.74           C
ATOM   3767  C   PHE B 110       3.110  10.246 -29.122  1.00 12.44           C
ATOM   3768  O   PHE B 110       4.316  10.049 -28.942  1.00 14.30           O
ATOM   3769  CB  PHE B 110       1.600   8.283 -28.721  1.00 15.14           C
ATOM   3770  CG  PHE B 110       2.499   7.237 -28.121  1.00 15.27           C
ATOM   3771  CD1 PHE B 110       3.376   7.566 -27.099  1.00 16.65           C
ATOM   3772  CD2 PHE B 110       2.476   5.926 -28.576  1.00 17.55           C
ATOM   3773  CE1 PHE B 110       4.152   6.605 -26.512  1.00 18.90           C
ATOM   3774  CE2 PHE B 110       3.290   4.992 -28.012  1.00 19.57           C
ATOM   3775  CZ  PHE B 110       4.122   5.305 -26.998  1.00 18.46           C
ATOM   3776  H   PHE B 110       3.799   8.347 -30.658  1.00 13.37           H
ATOM   3777  HA  PHE B 110       1.526   9.644 -30.213  1.00 13.69           H
ATOM   3778 1HB  PHE B 110       1.268   8.846 -28.010  1.00 14.56           H
ATOM   3779 2HB  PHE B 110       0.863   7.823 -29.147  1.00 14.56           H
ATOM   3780  HD1 PHE B 110       3.385   8.433 -26.762  1.00 16.90           H
ATOM   3781  HD2 PHE B 110       1.907   5.686 -29.270  1.00 17.55           H
ATOM   3782  HE1 PHE B 110       4.733   6.836 -25.832  1.00 18.40           H
ATOM   3783  HE2 PHE B 110       3.263   4.116 -28.325  1.00 18.91           H
ATOM   3784  HZ  PHE B 110       4.671   4.653 -26.625  1.00 18.87           H
ATOM   3785  N   SER B 111       2.504  11.375 -28.882  1.00 11.19           N
ATOM   3786  CA  SER B 111       3.187  12.489 -28.337  1.00 10.32           C
ATOM   3787  C   SER B 111       2.982  12.489 -26.818  1.00  8.56           C
ATOM   3788  O   SER B 111       1.848  12.515 -26.343  1.00  9.53           O
ATOM   3789  CB  SER B 111       2.599  13.808 -28.918  1.00 11.34           C
ATOM   3790  OG  SER B 111       3.122  14.992 -28.286  1.00 11.96           O
ATOM   3791  H   SER B 111       1.671  11.513 -29.005  1.00 11.28           H
ATOM   3792  HA  SER B 111       4.142  12.456 -28.546  1.00 10.34           H
ATOM   3793 1HB  SER B 111       2.808  13.847 -29.864  1.00 10.98           H
ATOM   3794 2HB  SER B 111       1.637  13.797 -28.799  1.00 10.98           H
ATOM   3795  N   VAL B 112       4.081  12.502 -26.062  1.00  8.04           N
ATOM   3796  CA  VAL B 112       4.039  12.570 -24.611  1.00  7.82           C
ATOM   3797  C   VAL B 112       4.493  13.959 -24.171  1.00  7.19           C
ATOM   3798  O   VAL B 112       5.475  14.510 -24.631  1.00  8.55           O
ATOM   3799  CB  VAL B 112       4.911  11.470 -23.985  1.00  9.44           C
ATOM   3800  CG1 VAL B 112       4.914  11.526 -22.483  1.00 10.31           C
ATOM   3801  CG2 VAL B 112       4.422  10.106 -24.439  1.00 12.76           C
ATOM   3802  H   VAL B 112       4.876  12.473 -26.371  1.00  8.09           H
ATOM   3803  HA  VAL B 112       3.121  12.427 -24.299  1.00  8.03           H
ATOM   3804  HB  VAL B 112       5.834  11.580 -24.294  1.00  9.46           H
ATOM   3805 1HG1 VAL B 112       5.374  12.317 -22.194  1.00 10.11           H
ATOM   3806 2HG1 VAL B 112       5.365  10.751 -22.140  1.00 10.11           H
ATOM   3807 3HG1 VAL B 112       4.008  11.539 -22.169  1.00 10.11           H
ATOM   3808 1HG2 VAL B 112       3.470  10.062 -24.324  1.00 11.75           H
ATOM   3809 2HG2 VAL B 112       4.845   9.423 -23.913  1.00 11.75           H
ATOM   3810 3HG2 VAL B 112       4.645   9.986 -25.365  1.00 11.75           H
ATOM   3811  N   GLY B 113       3.726  14.515 -23.251  1.00  7.29           N
ATOM   3812  CA  GLY B 113       4.053  15.739 -22.562  1.00  7.84           C
ATOM   3813  C   GLY B 113       4.373  15.499 -21.117  1.00  6.78           C
ATOM   3814  O   GLY B 113       3.977  14.499 -20.528  1.00  7.36           O
ATOM   3815  H   GLY B 113       2.968  14.202 -23.012  1.00  7.39           H
ATOM   3816 1HA  GLY B 113       4.814  16.172 -22.978  1.00  7.52           H
ATOM   3817 2HA  GLY B 113       3.297  16.344 -22.609  1.00  7.52           H
ATOM   3818  N   GLY B 114       5.095  16.432 -20.520  1.00  7.90           N
ATOM   3819  CA  GLY B 114       5.405  16.331 -19.112  1.00  8.44           C
ATOM   3820  C   GLY B 114       5.766  17.660 -18.530  1.00  8.03           C
ATOM   3821  O   GLY B 114       6.091  18.607 -19.250  1.00  8.57           O
ATOM   3822  H   GLY B 114       5.426  17.114 -20.916  1.00  7.78           H
ATOM   3823 1HA  GLY B 114       4.636  15.990 -18.634  1.00  8.24           H
ATOM   3824 2HA  GLY B 114       6.149  15.721 -18.982  1.00  8.24           H
ATOM   3825  N   ALA B 115       5.732  17.726 -17.218  1.00  8.45           N
ATOM   3826  CA  ALA B 115       6.083  18.933 -16.503  1.00  8.33           C
ATOM   3827  C   ALA B 115       6.516  18.585 -15.097  1.00  8.98           C
ATOM   3828  O   ALA B 115       6.077  17.615 -14.486  1.00  9.74           O
ATOM   3829  CB  ALA B 115       4.924  19.901 -16.442  1.00  9.67           C
ATOM   3830  H   ALA B 115       5.518  17.070 -16.715  1.00  8.34           H
ATOM   3831  HA  ALA B 115       6.830  19.369 -16.959  1.00  8.69           H
ATOM   3832 1HB  ALA B 115       4.651  20.118 -17.337  1.00  8.95           H
ATOM   3833 2HB  ALA B 115       5.207  20.696 -15.984  1.00  8.95           H
ATOM   3834 3HB  ALA B 115       4.198  19.490 -15.968  1.00  8.95           H
ATOM   3835  N   CYS B 116       7.352  19.455 -14.576  1.00  9.71           N
ATOM   3836  CA  CYS B 116       7.698  19.528 -13.166  1.00 10.43           C
ATOM   3837  C   CYS B 116       6.785  20.539 -12.486  1.00 10.07           C
ATOM   3838  O   CYS B 116       6.555  21.605 -13.026  1.00 12.19           O
ATOM   3839  CB  CYS B 116       9.181  19.940 -13.061  1.00 14.25           C
ATOM   3840  SG  CYS B 116      10.280  18.858 -14.022  1.00 16.11           S
ATOM   3841  H   CYS B 116       7.759  20.048 -15.039  1.00  9.72           H
ATOM   3842  HA  CYS B 116       7.587  18.653 -12.740  1.00 10.90           H
ATOM   3843 1HB  CYS B 116       9.283  20.845 -13.396  1.00 12.87           H
ATOM   3844 2HB  CYS B 116       9.455  19.897 -12.132  1.00 12.87           H
ATOM   3845  N   VAL B 117       6.266  20.185 -11.325  1.00 10.10           N
ATOM   3846  CA  VAL B 117       5.377  21.040 -10.568  1.00 11.07           C
ATOM   3847  C   VAL B 117       6.210  21.831  -9.578  1.00 11.77           C
ATOM   3848  O   VAL B 117       6.870  21.250  -8.733  1.00 14.10           O
ATOM   3849  CB  VAL B 117       4.277  20.212  -9.869  1.00 13.20           C
ATOM   3850  CG1 VAL B 117       3.343  21.127  -9.096  1.00 15.30           C
ATOM   3851  CG2 VAL B 117       3.509  19.375 -10.892  1.00 14.82           C
ATOM   3852  H   VAL B 117       6.421  19.438 -10.943  1.00 10.28           H
ATOM   3853  HA  VAL B 117       4.927  21.663 -11.174  1.00 11.39           H
ATOM   3854  HB  VAL B 117       4.698  19.598  -9.231  1.00 12.92           H
ATOM   3855 1HG1 VAL B 117       3.768  21.392  -8.276  1.00 14.59           H
ATOM   3856 2HG1 VAL B 117       2.530  20.655  -8.899  1.00 14.59           H
ATOM   3857 3HG1 VAL B 117       3.149  21.902  -9.629  1.00 14.59           H
ATOM   3858 1HG2 VAL B 117       3.227  19.945 -11.612  1.00 14.31           H
ATOM   3859 2HG2 VAL B 117       2.743  18.982 -10.467  1.00 14.31           H
ATOM   3860 3HG2 VAL B 117       4.084  18.683 -11.228  1.00 14.31           H
ATOM   3861  N   VAL B 118       6.187  23.149  -9.742  1.00 13.38           N
ATOM   3862  CA  VAL B 118       7.049  24.058  -9.010  1.00 15.52           C
ATOM   3863  C   VAL B 118       6.130  25.119  -8.329  1.00 16.73           C
ATOM   3864  O   VAL B 118       5.378  25.808  -8.996  1.00 19.73           O
ATOM   3865  CB  VAL B 118       8.107  24.696  -9.962  1.00 17.75           C
ATOM   3866  CG1 VAL B 118       8.997  25.686  -9.222  1.00 19.97           C
ATOM   3867  CG2 VAL B 118       8.954  23.642 -10.693  1.00 18.99           C
ATOM   3868  H   VAL B 118       5.675  23.551 -10.294  1.00 13.47           H
ATOM   3869  HA  VAL B 118       7.538  23.565  -8.323  1.00 15.74           H
ATOM   3870  HB  VAL B 118       7.627  25.203 -10.650  1.00 17.43           H
ATOM   3871 1HG1 VAL B 118       8.495  26.483  -9.035  1.00 19.38           H
ATOM   3872 2HG1 VAL B 118       9.752  25.902  -9.773  1.00 19.38           H
ATOM   3873 3HG1 VAL B 118       9.293  25.285  -8.401  1.00 19.38           H
ATOM   3874 1HG2 VAL B 118       9.368  23.069 -10.043  1.00 18.78           H
ATOM   3875 2HG2 VAL B 118       9.628  24.085 -11.214  1.00 18.78           H
ATOM   3876 3HG2 VAL B 118       8.385  23.126 -11.269  1.00 18.78           H
ATOM   3877  N   PRO B 119       6.112  25.162  -7.009  1.00 18.38           N
ATOM   3878  CA  PRO B 119       5.281  26.171  -6.328  1.00 19.26           C
ATOM   3879  C   PRO B 119       5.721  27.606  -6.744  1.00 16.74           C
ATOM   3880  O   PRO B 119       6.930  27.860  -6.853  1.00 16.78           O
ATOM   3881  CB  PRO B 119       5.512  25.898  -4.829  1.00 23.13           C
ATOM   3882  CG  PRO B 119       6.611  24.901  -4.724  1.00 24.24           C
ATOM   3883  CD  PRO B 119       6.837  24.294  -6.068  1.00 20.09           C
ATOM   3884  HA  PRO B 119       4.333  26.041  -6.542  1.00 19.37           H
ATOM   3885 1HB  PRO B 119       5.763  26.722  -4.382  1.00 21.72           H
ATOM   3886 2HB  PRO B 119       4.698  25.541  -4.441  1.00 21.72           H
ATOM   3887 1HG  PRO B 119       7.416  25.348  -4.421  1.00 23.31           H
ATOM   3888 2HG  PRO B 119       6.354  24.212  -4.091  1.00 23.31           H
ATOM   3889 1HD  PRO B 119       7.786  24.298  -6.267  1.00 20.19           H
ATOM   3890 2HD  PRO B 119       6.474  23.396  -6.096  1.00 20.19           H
ATOM   3891  N   GLN B 120       4.774  28.509  -7.006  1.00 15.54           N
ATOM   3892  CA  GLN B 120       5.105  29.923  -7.176  1.00 13.34           C
ATOM   3893  C   GLN B 120       4.134  30.719  -6.362  1.00 11.81           C
ATOM   3894  O   GLN B 120       2.962  30.380  -6.251  1.00 15.98           O
ATOM   3895  CB AGLN B 120       5.081  30.388  -8.635  0.50 15.27           C
ATOM   3896  CB BGLN B 120       4.984  30.379  -8.667  0.50 17.27           C
ATOM   3897  CG AGLN B 120       5.992  29.594  -9.562  0.50 18.05           C
ATOM   3898  CG BGLN B 120       6.108  29.917  -9.642  0.50 19.51           C
ATOM   3899  CD AGLN B 120       7.497  29.749  -9.290  0.50 22.81           C
ATOM   3900  CD BGLN B 120       5.901  30.308 -11.138  0.50 22.77           C
ATOM   3901  NE2AGLN B 120       7.867  30.564  -8.311  0.50 24.43           N
ATOM   3902  OE1AGLN B 120       8.305  29.140  -9.983  0.50 26.72           O
ATOM   3903  NE2BGLN B 120       5.211  31.412 -11.399  0.50 19.54           N
ATOM   3904  OE1BGLN B 120       6.404  29.613 -12.032  0.50 27.66           O
ATOM   3905  H   GLN B 120       3.945  28.322  -7.096  1.00 15.33           H
ATOM   3906 1HB AGLN B 120       4.175  30.301  -8.971  0.50 15.11           H
ATOM   3907 2HB AGLN B 120       5.353  31.319  -8.672  0.50 15.11           H
ATOM   3908 1HB BGLN B 120       4.144  30.042  -9.018  0.50 16.32           H
ATOM   3909 2HB BGLN B 120       4.972  31.349  -8.688  0.50 16.32           H
ATOM   3910  HA  GLN B 120       6.001  30.104  -6.829  1.00 14.33           H
ATOM   3911 1HG AGLN B 120       5.775  28.652  -9.482  0.50 18.99           H
ATOM   3912 2HG AGLN B 120       5.831  29.886 -10.473  0.50 18.99           H
ATOM   3913 1HG BGLN B 120       6.948  30.307  -9.351  0.50 20.76           H
ATOM   3914 2HG BGLN B 120       6.170  28.949  -9.601  0.50 20.76           H
ATOM   3915 1HE2AGLN B 120       8.655  30.517  -7.789  0.00 23.71           H
ATOM   3916 2HE2AGLN B 120       7.247  30.995  -7.698  0.00 23.71           H
ATOM   3917 1HE2BGLN B 120       5.141  31.707 -12.149  0.00 26.89           H
ATOM   3918 2HE2BGLN B 120       4.956  31.877 -10.681  0.00 26.89           H
ATOM   3919  N   GLU B 121       4.576  31.859  -5.909  1.00 10.15           N
ATOM   3920  CA  GLU B 121       3.714  32.732  -5.153  1.00 10.58           C
ATOM   3921  C   GLU B 121       2.900  33.606  -6.061  1.00 10.54           C
ATOM   3922  O   GLU B 121       3.430  34.307  -6.907  1.00 13.68           O
ATOM   3923  CB  GLU B 121       4.540  33.526  -4.147  1.00 13.77           C
ATOM   3924  CG  GLU B 121       5.292  32.586  -3.217  1.00 19.48           C
ATOM   3925  CD  GLU B 121       5.450  33.032  -1.805  1.00 18.88           C
ATOM   3926  OE1 GLU B 121       5.205  34.200  -1.495  1.00 15.96           O
ATOM   3927  OE2 GLU B 121       5.821  32.144  -0.990  1.00 25.53           O
ATOM   3928  H   GLU B 121       5.365  32.163  -6.033  1.00 10.58           H
ATOM   3929  HA  GLU B 121       3.093  32.187  -4.628  1.00 11.05           H
ATOM   3930 1HB  GLU B 121       5.187  34.073  -4.620  1.00 13.41           H
ATOM   3931 2HB  GLU B 121       3.946  34.083  -3.624  1.00 13.41           H
ATOM   3932 1HG  GLU B 121       4.832  31.732  -3.195  1.00 18.29           H
ATOM   3933 2HG  GLU B 121       6.184  32.458  -3.576  1.00 18.29           H
ATOM   3934  N   LYS B 122       1.602  33.587  -5.861  1.00  9.80           N
ATOM   3935  CA  LYS B 122       0.653  34.420  -6.561  1.00 10.46           C
ATOM   3936  C   LYS B 122       0.300  35.580  -5.639  1.00 10.02           C
ATOM   3937  O   LYS B 122      -0.320  35.380  -4.591  1.00  9.82           O
ATOM   3938  CB  LYS B 122      -0.560  33.594  -6.946  1.00 11.36           C
ATOM   3939  CG  LYS B 122      -1.569  34.389  -7.716  1.00 13.15           C
ATOM   3940  CD  LYS B 122      -2.722  33.501  -8.151  1.00 15.28           C
ATOM   3941  CE  LYS B 122      -3.801  34.280  -8.860  1.00 15.12           C
ATOM   3942  NZ  LYS B 122      -5.046  33.496  -9.016  1.00 15.90           N
ATOM   3943  H   LYS B 122       1.224  33.076  -5.291  1.00 10.09           H
ATOM   3944  HA  LYS B 122       1.050  34.774  -7.384  1.00 10.42           H
ATOM   3945 1HB  LYS B 122      -0.275  32.851  -7.501  1.00 11.27           H
ATOM   3946 2HB  LYS B 122      -0.989  33.263  -6.142  1.00 11.27           H
ATOM   3947 1HG  LYS B 122      -1.929  35.095  -7.158  1.00 13.28           H
ATOM   3948 2HG  LYS B 122      -1.152  34.761  -8.508  1.00 13.28           H
ATOM   3949 1HD  LYS B 122      -2.390  32.823  -8.760  1.00 14.78           H
ATOM   3950 2HD  LYS B 122      -3.115  33.083  -7.369  1.00 14.78           H
ATOM   3951 1HE  LYS B 122      -4.010  35.074  -8.345  1.00 15.36           H
ATOM   3952 2HE  LYS B 122      -3.487  34.528  -9.743  1.00 15.36           H
ATOM   3953 1HZ  LYS B 122      -4.888  32.708  -9.526  0.00 16.47           H
ATOM   3954 2HZ  LYS B 122      -5.712  34.034  -9.475  0.00 16.47           H
ATOM   3955 3HZ  LYS B 122      -5.396  33.259  -8.155  0.00 16.47           H
ATOM   3956  N   LEU B 123       0.731  36.777  -6.019  1.00 10.61           N
ATOM   3957  CA  LEU B 123       0.737  37.900  -5.124  1.00 11.21           C
ATOM   3958  C   LEU B 123      -0.617  38.565  -5.039  1.00 11.00           C
ATOM   3959  O   LEU B 123      -1.265  38.804  -6.047  1.00 12.64           O
ATOM   3960  CB  LEU B 123       1.750  38.943  -5.586  1.00 14.31           C
ATOM   3961  CG  LEU B 123       3.165  38.420  -5.825  1.00 18.23           C
ATOM   3962  CD1 LEU B 123       4.025  39.513  -6.446  1.00 22.78           C
ATOM   3963  CD2 LEU B 123       3.786  37.887  -4.551  1.00 19.04           C
ATOM   3964  H   LEU B 123       1.009  36.959  -6.806  1.00 10.62           H
ATOM   3965  HA  LEU B 123       0.999  37.600  -4.228  1.00 11.62           H
ATOM   3966 1HB  LEU B 123       1.439  39.328  -6.420  1.00 13.65           H
ATOM   3967 2HB  LEU B 123       1.806  39.637  -4.910  1.00 13.65           H
ATOM   3968  HG  LEU B 123       3.131  37.689  -6.460  1.00 18.61           H
ATOM   3969 1HD1 LEU B 123       3.631  39.784  -7.278  1.00 21.68           H
ATOM   3970 2HD1 LEU B 123       4.907  39.168  -6.597  1.00 21.68           H
ATOM   3971 3HD1 LEU B 123       4.064  40.260  -5.843  1.00 21.68           H
ATOM   3972 1HD2 LEU B 123       3.684  38.542  -3.856  1.00 18.97           H
ATOM   3973 2HD2 LEU B 123       4.719  37.717  -4.706  1.00 18.97           H
ATOM   3974 3HD2 LEU B 123       3.343  37.073  -4.303  1.00 18.97           H
ATOM   3975  N   ALA B 124      -0.990  38.926  -3.827  1.00 10.34           N
ATOM   3976  CA  ALA B 124      -2.068  39.837  -3.583  1.00 10.57           C
ATOM   3977  C   ALA B 124      -1.587  41.282  -3.801  1.00 10.44           C
ATOM   3978  O   ALA B 124      -0.410  41.576  -3.633  1.00 11.95           O
ATOM   3979  CB  ALA B 124      -2.532  39.685  -2.152  1.00 11.46           C
ATOM   3980  H   ALA B 124      -0.624  38.635  -3.113  1.00 10.52           H
ATOM   3981  HA  ALA B 124      -2.818  39.654  -4.185  1.00 10.66           H
ATOM   3982 1HB  ALA B 124      -2.761  38.767  -1.995  1.00 11.00           H
ATOM   3983 2HB  ALA B 124      -3.301  40.243  -2.014  1.00 11.00           H
ATOM   3984 3HB  ALA B 124      -1.824  39.952  -1.562  1.00 11.00           H
ATOM   3985  N   ALA B 125      -2.510  42.157  -4.128  1.00 11.06           N
ATOM   3986  CA  ALA B 125      -2.223  43.587  -4.046  1.00 11.59           C
ATOM   3987  C   ALA B 125      -1.923  43.955  -2.597  1.00 11.18           C
ATOM   3988  O   ALA B 125      -2.650  43.568  -1.687  1.00 11.81           O
ATOM   3989  CB  ALA B 125      -3.389  44.396  -4.551  1.00 12.23           C
ATOM   3990  H   ALA B 125      -3.298  41.964  -4.393  1.00 11.03           H
ATOM   3991  HA  ALA B 125      -1.440  43.797  -4.598  1.00 11.53           H
ATOM   3992 1HB  ALA B 125      -3.558  44.162  -5.467  1.00 11.85           H
ATOM   3993 2HB  ALA B 125      -3.173  45.329  -4.486  1.00 11.85           H
ATOM   3994 3HB  ALA B 125      -4.161  44.200  -4.015  1.00 11.85           H
ATOM   3995  N   ALA B 126      -0.875  44.714  -2.383  1.00 11.76           N
ATOM   3996  CA  ALA B 126      -0.529  45.100  -1.021  1.00 11.67           C
ATOM   3997  C   ALA B 126      -1.589  46.023  -0.454  1.00 10.87           C
ATOM   3998  O   ALA B 126      -2.271  46.755  -1.209  1.00 12.40           O
ATOM   3999  CB  ALA B 126       0.796  45.788  -0.980  1.00 14.12           C
ATOM   4000  H   ALA B 126      -0.357  45.023  -2.988  1.00 11.63           H
ATOM   4001  HA  ALA B 126      -0.475  44.300  -0.458  1.00 11.98           H
ATOM   4002 1HB  ALA B 126       1.465  45.198  -1.334  1.00 12.87           H
ATOM   4003 2HB  ALA B 126       1.005  46.012  -0.070  1.00 12.87           H
ATOM   4004 3HB  ALA B 126       0.750  46.587  -1.512  1.00 12.87           H
ATOM   4005  N   LEU B 127      -1.713  46.033   0.863  1.00 11.11           N
ATOM   4006  CA  LEU B 127      -2.640  46.901   1.572  1.00 12.54           C
ATOM   4007  C   LEU B 127      -1.910  47.852   2.468  1.00 14.40           C
ATOM   4008  O   LEU B 127      -1.132  47.432   3.301  1.00 16.93           O
ATOM   4009  CB  LEU B 127      -3.537  46.138   2.514  1.00 17.56           C
ATOM   4010  CG  LEU B 127      -4.747  45.446   1.944  1.00 20.01           C
ATOM   4011  CD1 LEU B 127      -5.530  44.862   3.121  1.00 18.91           C
ATOM   4012  CD2 LEU B 127      -5.641  46.362   1.160  1.00 21.40           C
ATOM   4013  H   LEU B 127      -1.261  45.532   1.387  1.00 11.36           H
ATOM   4014  HA  LEU B 127      -3.189  47.411   0.943  1.00 13.47           H
ATOM   4015 1HB  LEU B 127      -3.002  45.457   2.950  1.00 15.82           H
ATOM   4016 2HB  LEU B 127      -3.866  46.757   3.186  1.00 15.82           H
ATOM   4017  HG  LEU B 127      -4.465  44.718   1.367  1.00 19.78           H
ATOM   4018 1HD1 LEU B 127      -4.949  44.295   3.633  1.00 19.44           H
ATOM   4019 2HD1 LEU B 127      -6.268  44.351   2.781  1.00 19.44           H
ATOM   4020 3HD1 LEU B 127      -5.854  45.580   3.669  1.00 19.44           H
ATOM   4021 1HD2 LEU B 127      -5.766  47.175   1.655  1.00 21.43           H
ATOM   4022 2HD2 LEU B 127      -6.487  45.930   1.018  1.00 21.43           H
ATOM   4023 3HD2 LEU B 127      -5.229  46.553   0.315  1.00 21.43           H
ATOM   4024  N   GLU B 128      -2.214  49.130   2.324  1.00 16.25           N
ATOM   4025  CA  GLU B 128      -1.872  50.125   3.332  1.00 20.47           C
ATOM   4026  C   GLU B 128      -2.941  50.108   4.423  1.00 22.23           C
ATOM   4027  O   GLU B 128      -4.149  49.957   4.154  1.00 27.12           O
ATOM   4028  CB  GLU B 128      -1.745  51.489   2.679  1.00 25.41           C
ATOM   4029  CG  GLU B 128      -0.547  51.557   1.744  1.00 31.97           C
ATOM   4030  CD  GLU B 128      -0.689  52.583   0.626  1.00 39.30           C
ATOM   4031  OE1 GLU B 128      -1.356  53.623   0.835  1.00 41.54           O
ATOM   4032  OE2 GLU B 128      -0.112  52.353  -0.465  1.00 43.39           O
ATOM   4033  H   GLU B 128      -2.608  49.453   1.638  1.00 16.75           H
ATOM   4034  HA  GLU B 128      -1.005  49.904   3.729  1.00 20.99           H
ATOM   4035 1HB  GLU B 128      -2.548  51.676   2.169  1.00 24.55           H
ATOM   4036 2HB  GLU B 128      -1.625  52.160   3.370  1.00 24.55           H
ATOM   4037 1HG  GLU B 128       0.238  51.794   2.263  1.00 32.45           H
ATOM   4038 2HG  GLU B 128      -0.414  50.690   1.330  1.00 32.45           H
ATOM   4039  N   HIS B 129      -2.483  50.210   5.659  1.00 18.40           N
ATOM   4040  CA  HIS B 129      -3.334  50.299   6.825  1.00 19.82           C
ATOM   4041  C   HIS B 129      -2.870  51.480   7.645  1.00 17.15           C
ATOM   4042  O   HIS B 129      -1.678  51.702   7.837  1.00 16.66           O
ATOM   4043  CB  HIS B 129      -3.246  49.035   7.680  1.00 21.68           C
ATOM   4044  CG  HIS B 129      -4.152  49.049   8.870  1.00 23.07           C
ATOM   4045  CD2 HIS B 129      -3.908  49.314  10.174  1.00 25.67           C
ATOM   4046  ND1 HIS B 129      -5.505  48.798   8.774  1.00 25.07           N
ATOM   4047  CE1 HIS B 129      -6.047  48.884   9.976  1.00 27.92           C
ATOM   4048  NE2 HIS B 129      -5.103  49.207  10.841  1.00 28.22           N
ATOM   4049  H   HIS B 129      -1.652  50.230   5.852  1.00 19.59           H
ATOM   4050  HA  HIS B 129      -4.268  50.435   6.563  1.00 19.50           H
ATOM   4051 1HB  HIS B 129      -3.490  48.273   7.131  1.00 21.22           H
ATOM   4052 2HB  HIS B 129      -2.336  48.933   7.999  1.00 21.22           H
ATOM   4053  HD1 HIS B 129      -5.930  48.618   8.039  0.00 25.42           H
ATOM   4054  HD2 HIS B 129      -3.086  49.539  10.548  1.00 25.74           H
ATOM   4055  HE1 HIS B 129      -6.945  48.754  10.176  1.00 27.37           H
ATOM   4056  HE2 HIS B 129      -5.205  49.318  11.675  0.00 28.27           H
ATOM   4057  N   HIS B 130      -3.834  52.237   8.132  1.00 17.40           N
ATOM   4058  CA  HIS B 130      -3.606  53.360   9.051  1.00 17.47           C
ATOM   4059  C   HIS B 130      -4.126  53.005  10.489  1.00 21.94           C
ATOM   4060  O   HIS B 130      -5.326  52.708  10.648  1.00 24.56           O
ATOM   4061  CB  HIS B 130      -4.355  54.601   8.534  1.00 20.19           C
ATOM   4062  CG  HIS B 130      -3.953  55.064   7.167  1.00 26.21           C
ATOM   4063  CD2 HIS B 130      -4.499  56.014   6.366  1.00 30.46           C
ATOM   4064  ND1 HIS B 130      -2.864  54.574   6.479  1.00 31.85           N
ATOM   4065  CE1 HIS B 130      -2.764  55.190   5.312  1.00 33.71           C
ATOM   4066  NE2 HIS B 130      -3.743  56.073   5.223  1.00 33.78           N
ATOM   4067  H   HIS B 130      -4.661  52.128   7.948  1.00 17.46           H
ATOM   4068  HA  HIS B 130      -2.653  53.577   9.096  1.00 18.79           H
ATOM   4069 1HB  HIS B 130      -5.303  54.400   8.507  1.00 20.28           H
ATOM   4070 2HB  HIS B 130      -4.196  55.335   9.149  1.00 20.28           H
ATOM   4071  HD1 HIS B 130      -2.357  53.999   6.746  0.00 33.06           H
ATOM   4072  HD2 HIS B 130      -5.250  56.527   6.549  1.00 30.71           H
ATOM   4073  HE1 HIS B 130      -2.114  55.031   4.667  1.00 33.64           H
ATOM   4074  HE2 HIS B 130      -3.945  56.639   4.570  0.00 35.08           H
ATOM   4075  N   HIS B 131      -3.203  52.948  11.477  1.00 24.92           N
ATOM   4076  CA  HIS B 131      -3.412  52.641  12.924  1.00 26.13           C
ATOM   4077  C   HIS B 131      -3.386  54.017  13.607  1.00 26.01           C
ATOM   4078  O   HIS B 131      -2.360  54.672  13.624  1.00 25.24           O
ATOM   4079  CB  HIS B 131      -2.257  51.678  13.487  1.00 26.37           C
ATOM   4080  CG  HIS B 131      -2.249  51.442  14.997  1.00 24.15           C
ATOM   4081  CD2 HIS B 131      -3.288  51.260  15.844  1.00 29.29           C
ATOM   4082  ND1 HIS B 131      -1.088  51.283  15.778  1.00 10.41           N
ATOM   4083  CE1 HIS B 131      -1.446  51.116  17.035  1.00 25.22           C
ATOM   4084  NE2 HIS B 131      -2.767  51.085  17.102  1.00 30.52           N
ATOM   4085  H   HIS B 131      -2.376  53.081  11.320  1.00 24.67           H
ATOM   4086  HA  HIS B 131      -4.286  52.221  13.065  1.00 26.03           H
ATOM   4087 1HB  HIS B 131      -2.353  50.811  13.062  1.00 26.09           H
ATOM   4088 2HB  HIS B 131      -1.399  52.058  13.248  1.00 26.09           H
ATOM   4089  HD1 HIS B 131      -0.280  51.307  15.490  0.00 10.52           H
ATOM   4090  HD2 HIS B 131      -4.191  51.275  15.620  1.00 28.57           H
ATOM   4091  HE1 HIS B 131      -0.861  51.006  17.749  1.00 23.07           H
ATOM   4092  HE2 HIS B 131      -3.265  50.985  17.781  0.00 31.18           H
ATOM   4093  N   HIS B 132      -4.489  54.471  14.168  1.00 26.34           N
ATOM   4094  CA  HIS B 132      -4.459  55.706  14.939  1.00 26.08           C
ATOM   4095  C   HIS B 132      -4.320  55.366  16.416  1.00 24.56           C
ATOM   4096  O   HIS B 132      -5.110  54.591  16.933  1.00 25.88           O
ATOM   4097  CB  HIS B 132      -5.701  56.549  14.623  1.00 28.75           C
ATOM   4098  CG  HIS B 132      -5.838  56.874  13.163  1.00 30.73           C
ATOM   4099  CD2 HIS B 132      -5.398  57.928  12.433  1.00 31.41           C
ATOM   4100  ND1 HIS B 132      -6.450  56.024  12.269  1.00 31.93           N
ATOM   4101  CE1 HIS B 132      -6.407  56.549  11.059  1.00 31.84           C
ATOM   4102  NE2 HIS B 132      -5.767  57.701  11.128  1.00 32.40           N
ATOM   4103  H   HIS B 132      -5.259  54.102  14.110  1.00 26.28           H
ATOM   4104  HA  HIS B 132      -3.684  56.244  14.677  1.00 26.38           H
ATOM   4105 1HB  HIS B 132      -6.492  56.058  14.895  1.00 28.01           H
ATOM   4106 2HB  HIS B 132      -5.647  57.385  15.111  1.00 28.01           H
ATOM   4107  HD1 HIS B 132      -6.792  55.284  12.432  0.00 32.38           H
ATOM   4108  HD2 HIS B 132      -4.946  58.672  12.749  1.00 31.67           H
ATOM   4109  HE1 HIS B 132      -6.759  56.159  10.294  1.00 32.24           H
ATOM   4110  HE2 HIS B 132      -5.580  58.266  10.477  0.00 33.57           H
ATOM   4111  N   HIS B 133      -3.277  55.902  17.059  1.00 23.72           N
ATOM   4112  CA  HIS B 133      -2.990  55.717  18.482  1.00 24.51           C
ATOM   4113  C   HIS B 133      -3.102  57.081  19.148  1.00 26.29           C
ATOM   4114  O   HIS B 133      -2.464  58.035  18.713  1.00 26.45           O
ATOM   4115  CB  HIS B 133      -1.571  55.165  18.695  1.00 25.44           C
ATOM   4116  CG  HIS B 133      -1.127  55.158  20.135  1.00 29.65           C
ATOM   4117  CD2 HIS B 133      -0.473  56.086  20.876  1.00 31.79           C
ATOM   4118  ND1 HIS B 133      -1.368  54.098  20.986  1.00 31.39           N
ATOM   4119  CE1 HIS B 133      -0.865  54.367  22.181  1.00 32.87           C
ATOM   4120  NE2 HIS B 133      -0.329  55.575  22.145  1.00 33.04           N
ATOM   4121  H   HIS B 133      -2.694  56.390  16.672  1.00 24.09           H
ATOM   4122  HA  HIS B 133      -3.628  55.101  18.889  1.00 24.89           H
ATOM   4123 1HB  HIS B 133      -1.526  54.261  18.353  1.00 26.00           H
ATOM   4124 2HB  HIS B 133      -0.949  55.725  18.205  1.00 26.00           H
ATOM   4125  HD1 HIS B 133      -1.758  53.370  20.748  0.00 33.43           H
ATOM   4126  HD2 HIS B 133      -0.190  56.918  20.586  1.00 32.04           H
ATOM   4127  HE1 HIS B 133      -0.897  53.807  22.919  1.00 33.12           H
ATOM   4128  HE2 HIS B 133       0.023  55.967  22.827  0.00 34.63           H
ATOM   4129  N   HIS B 134      -3.898  57.199  20.202  1.00 29.57           N
ATOM   4130  CA  HIS B 134      -3.980  58.478  20.898  1.00 33.03           C
ATOM   4131  C   HIS B 134      -3.016  58.555  22.074  1.00 35.51           C
ATOM   4132  O   HIS B 134      -3.152  59.343  23.007  1.00 36.53           O
ATOM   4133  CB  HIS B 134      -5.415  58.746  21.321  1.00 34.17           C
ATOM   4134  CG  HIS B 134      -6.363  58.745  20.169  1.00 36.95           C
ATOM   4135  CD2 HIS B 134      -6.780  59.745  19.358  1.00 39.34           C
ATOM   4136  ND1 HIS B 134      -6.952  57.594  19.692  1.00 39.56           N
ATOM   4137  CE1 HIS B 134      -7.714  57.889  18.655  1.00 40.56           C
ATOM   4138  NE2 HIS B 134      -7.624  59.187  18.429  1.00 40.65           N
ATOM   4139  OXT HIS B 134      -2.020  57.834  22.119  1.00 37.78           O
ATOM   4140  H   HIS B 134      -4.385  56.574  20.532  1.00 29.62           H
ATOM   4141  HA  HIS B 134      -3.737  59.201  20.284  1.00 33.05           H
ATOM   4142 1HB  HIS B 134      -5.694  58.056  21.943  1.00 34.08           H
ATOM   4143 2HB  HIS B 134      -5.464  59.616  21.746  1.00 34.08           H
ATOM   4144  HD1 HIS B 134      -6.843  56.777  20.012  0.00 40.37           H
ATOM   4145  HD2 HIS B 134      -6.544  60.642  19.422  1.00 39.21           H
ATOM   4146  HE1 HIS B 134      -8.226  57.285  18.167  1.00 40.58           H
ATOM   4147  HE2 HIS B 134      -8.040  59.584  17.799  0.00 41.43           H
TER    4148      HIS B 134 
HETATM 4149  O   HOH     1       5.415  18.990 -22.175  1.00  9.94           O
HETATM 4150  O   HOH     2      10.242   5.954 -36.595  1.00  9.26           O
HETATM 4151  O   HOH     3       9.211  45.482  25.204  1.00 10.79           O
HETATM 4152  O   HOH     4       9.234  50.195   8.476  1.00 10.64           O
HETATM 4153  O   HOH     5       3.740  43.336  -1.473  1.00 11.25           O
HETATM 4154  O   HOH     6      -5.567  32.899  -5.904  1.00 12.87           O
HETATM 4155  O   HOH     7       5.659  52.273   8.556  1.00 11.99           O
HETATM 4156  O   HOH     8       8.949  41.488   4.995  1.00 11.10           O
HETATM 4157  O   HOH     9      -5.100  42.359  -1.693  1.00 11.73           O
HETATM 4158  O   HOH    10      -7.168  31.161  10.324  1.00 12.25           O
HETATM 4159  O   HOH    11      -7.816   4.350 -24.019  1.00 11.67           O
HETATM 4160  O   HOH    12     -15.009   8.534 -26.141  1.00 10.83           O
HETATM 4161  O   HOH    13       3.302  52.614  30.768  1.00 12.10           O
HETATM 4162  O   HOH    14      -3.821 -11.416 -31.637  1.00 11.40           O
HETATM 4163  O   HOH    15       4.984  15.698 -30.136  1.00 11.70           O
HETATM 4164  O   HOH    16       3.431  27.123   9.539  1.00 11.42           O
HETATM 4165  O   HOH    17       9.612   6.022 -10.272  1.00 13.90           O
HETATM 4166  O   HOH    18       7.712  15.702 -33.649  1.00 13.11           O
HETATM 4167  O   HOH    19      -5.013  41.192  -5.099  1.00 13.76           O
HETATM 4168  O   HOH    20      -2.394  25.458   8.701  1.00 12.68           O
HETATM 4169  O   HOH    21       0.110 -11.600 -27.335  1.00 13.18           O
HETATM 4170  O   HOH    22      11.553  16.384 -23.040  1.00 12.43           O
HETATM 4171  O   HOH    23      12.820  19.203 -22.189  1.00 14.53           O
HETATM 4172  O   HOH    24       7.009  25.833 -19.119  1.00 13.94           O
HETATM 4173  O   HOH    25      -6.870  24.939  -2.876  1.00 16.23           O
HETATM 4174  O   HOH    26      10.656  40.539  19.850  1.00 14.14           O
HETATM 4175  O   HOH    27      -0.153  -8.737 -23.165  1.00 13.82           O
HETATM 4176  O   HOH    28      12.042  44.801   4.770  1.00 14.31           O
HETATM 4177  O   HOH    29       9.924   0.801 -30.956  1.00 14.71           O
HETATM 4178  O   HOH    30      -0.557  10.327  -7.169  1.00 14.61           O
HETATM 4179  O   HOH    31       4.751  27.229   7.091  1.00 13.67           O
HETATM 4180  O   HOH    32      -8.850  -5.429 -30.374  1.00 14.85           O
HETATM 4181  O   HOH    33      -2.495  22.363   6.071  1.00 14.41           O
HETATM 4182  O   HOH    34      -4.600  10.699 -30.909  1.00 14.17           O
HETATM 4183  O   HOH    35       9.897  35.119   1.917  1.00 15.79           O
HETATM 4184  O   HOH    36      12.301   2.835 -27.863  1.00 16.17           O
HETATM 4185  O   HOH    37       7.400  10.309  -6.028  1.00 15.78           O
HETATM 4186  O   HOH    38       1.405  41.510  -1.647  1.00 16.68           O
HETATM 4187  O   HOH    39      -8.717  44.042  -0.344  1.00 14.74           O
HETATM 4188  O   HOH    40      11.368  42.288   3.818  1.00 15.49           O
HETATM 4189  O   HOH    41       1.799  26.744 -14.799  1.00 16.20           O
HETATM 4190  O   HOH    42      -3.830  18.755 -16.315  1.00 16.34           O
HETATM 4191  O   HOH    43       9.825  49.817   4.515  1.00 16.20           O
HETATM 4192  O   HOH    44       4.474  -3.951 -26.143  1.00 17.06           O
HETATM 4193  O   HOH    45      -9.391   2.076 -23.898  1.00 13.90           O
HETATM 4194  O   HOH    46      11.587   7.762  -6.323  1.00 14.68           O
HETATM 4195  O   HOH    47       3.229  41.150  28.436  1.00 15.72           O
HETATM 4196  O   HOH    48      14.173  44.981   6.405  1.00 17.87           O
HETATM 4197  O   HOH    49      -2.752  46.235  24.972  1.00 16.33           O
HETATM 4198  O   HOH    50      -8.615   2.409 -17.891  1.00 17.08           O
HETATM 4199  O   HOH    51      13.026  19.146  -5.489  1.00 17.81           O
HETATM 4200  O   HOH    52      -7.469  31.762  17.430  1.00 16.63           O
HETATM 4201  O   HOH    53       1.719  61.881  13.146  1.00 12.90           O
HETATM 4202  O   HOH    54      -4.916  46.704  -2.280  1.00 14.81           O
HETATM 4203  O   HOH    55      -9.620  -1.117 -25.550  1.00 17.01           O
HETATM 4204  O   HOH    56      -4.519  -8.081 -18.139  1.00 15.98           O
HETATM 4205  O   HOH    57      12.152   7.163  -9.034  1.00 14.77           O
HETATM 4206  O   HOH    58      -4.725  33.378  13.144  1.00 16.52           O
HETATM 4207  O   HOH    59       4.125  -3.573 -28.766  1.00 16.54           O
HETATM 4208  O   HOH    60      14.492   9.785  -3.599  1.00 17.09           O
HETATM 4209  O   HOH    61      -9.731  -7.968 -30.956  1.00 16.05           O
HETATM 4210  O   HOH    62       2.088   1.158 -39.303  1.00 15.89           O
HETATM 4211  O   HOH    63       1.120  40.240  26.989  1.00 17.32           O
HETATM 4212  O   HOH    64      12.033  61.360  16.027  1.00 18.40           O
HETATM 4213  O   HOH    65     -12.252  26.470   1.928  1.00 18.13           O
HETATM 4214  O   HOH    66       2.692  32.974  14.443  1.00 15.36           O
HETATM 4215  O   HOH    67       1.363  53.503  24.189  1.00 18.36           O
HETATM 4216  O   HOH    68       3.426  35.699  16.992  1.00 15.51           O
HETATM 4217  O   HOH    69       3.889  -5.522 -19.450  1.00 18.40           O
HETATM 4218  O   HOH    70      -1.081  13.022  -7.660  1.00 17.76           O
HETATM 4219  O   HOH    71      17.127  39.544  20.424  1.00 18.84           O
HETATM 4220  O   HOH    72      -5.135  -4.110 -35.098  1.00 17.44           O
HETATM 4221  O   HOH    73      -9.901  15.336 -15.348  1.00 18.49           O
HETATM 4222  O   HOH    74      14.923  10.020  -8.373  1.00 17.02           O
HETATM 4223  O   HOH    75       6.218  49.727   2.039  1.00 17.67           O
HETATM 4224  O   HOH    76     -12.449  40.922  -5.016  1.00 18.02           O
HETATM 4225  O   HOH    77       9.737  43.834  16.272  1.00 16.99           O
HETATM 4226  O   HOH    78       1.482  43.119  30.253  1.00 19.43           O
HETATM 4227  O   HOH    79       4.880  37.272  23.009  1.00 21.36           O
HETATM 4228  O   HOH    80       1.610  37.095  -8.837  1.00 19.27           O
HETATM 4229  O   HOH    81      10.129  29.156  11.367  1.00 19.13           O
HETATM 4230  O   HOH    82      -0.332  27.910  16.021  1.00 19.64           O
HETATM 4231  O   HOH    83       7.058  34.703  15.372  1.00 16.58           O
HETATM 4232  O   HOH    84      -1.396 -13.041 -25.452  1.00 17.10           O
HETATM 4233  O   HOH    85      17.374   9.331  -9.336  1.00 18.68           O
HETATM 4234  O   HOH    86       6.153  64.158  16.005  1.00 18.87           O
HETATM 4235  O   HOH    87      16.694  12.772  -6.154  1.00 18.86           O
HETATM 4236  O   HOH    88      12.228  -1.091 -34.867  1.00 22.12           O
HETATM 4237  O   HOH    89     -12.803  12.114 -24.211  1.00 19.09           O
HETATM 4238  O   HOH    90      -8.983  41.213  -5.211  1.00 17.71           O
HETATM 4239  O   HOH    91      10.325  28.545   6.052  1.00 20.17           O
HETATM 4240  O   HOH    92      -5.901  49.132  -1.384  1.00 16.77           O
HETATM 4241  O   HOH    93      13.421  21.289 -13.945  1.00 20.27           O
HETATM 4242  O   HOH    94       0.309  -5.254 -39.920  1.00 20.44           O
HETATM 4243  O   HOH    95       7.486  32.378  -6.300  1.00 21.99           O
HETATM 4244  O   HOH    96     -11.163  28.806   4.964  1.00 18.01           O
HETATM 4245  O   HOH    97      10.004  48.247   2.322  1.00 16.92           O
HETATM 4246  O   HOH    98      16.411   6.802 -10.270  1.00 18.24           O
HETATM 4247  O   HOH    99       1.231  35.908  19.950  1.00 20.52           O
HETATM 4248  O   HOH   100       2.406  -0.207 -14.883  1.00 21.62           O
HETATM 4249  O   HOH   101      -7.327  10.689  -9.477  1.00 22.55           O
HETATM 4250  O   HOH   102      -0.671  22.089   1.634  1.00 18.68           O
HETATM 4251  O   HOH   103      -7.500  -1.038 -30.517  1.00 20.54           O
HETATM 4252  O   HOH   104      -3.874  15.013 -22.399  1.00 18.68           O
HETATM 4253  O   HOH   105     -10.767  -3.719 -24.884  1.00 21.28           O
HETATM 4254  O   HOH   106      11.022  52.099   7.693  1.00 19.78           O
HETATM 4255  O   HOH   107      12.687  35.176  11.959  1.00 18.87           O
HETATM 4256  O   HOH   108      11.024   3.398 -30.326  1.00 19.20           O
HETATM 4257  O   HOH   109       4.616  35.183  14.571  1.00 19.31           O
HETATM 4258  O   HOH   110      -2.823   4.393 -40.750  1.00 21.76           O
HETATM 4259  O   HOH   111       8.577   2.388 -34.829  1.00 22.41           O
HETATM 4260  O   HOH   112      -4.237  50.119   0.507  1.00 18.88           O
HETATM 4261  O   HOH   113       4.516   6.953 -37.489  1.00 20.65           O
HETATM 4262  O   HOH   114       1.426  31.318  -9.083  1.00 18.40           O
HETATM 4263  O   HOH   115      -7.637  31.908  13.051  1.00 19.68           O
HETATM 4264  O   HOH   116       6.041  11.233 -37.352  1.00 21.56           O
HETATM 4265  O   HOH   117      10.148  13.499  -2.165  1.00 22.97           O
HETATM 4266  O   HOH   118       6.312  -0.591 -13.934  1.00 19.07           O
HETATM 4267  O   HOH   119       0.195  15.520 -30.981  1.00 21.80           O
HETATM 4268  O   HOH   120      -1.294   9.219 -32.569  1.00 21.92           O
HETATM 4269  O   HOH   121      -5.727  15.921  -9.539  1.00 22.44           O
HETATM 4270  O   HOH   122       4.861   0.955 -11.829  1.00 20.15           O
HETATM 4271  O   HOH   123      -9.133  45.632   4.191  1.00 21.27           O
HETATM 4272  O   HOH   124      -9.315  27.000   8.033  1.00 19.22           O
HETATM 4273  O   HOH   125      -3.365   5.912 -14.427  1.00 21.08           O
HETATM 4274  O   HOH   126       2.410  60.912  12.724  1.00 18.90           O
HETATM 4275  O   HOH   127      -5.227  21.657   3.281  1.00 21.32           O
HETATM 4276  O   HOH   128      -0.256  20.556 -18.763  1.00 20.71           O
HETATM 4277  O   HOH   129       0.467  -1.103 -39.372  1.00 21.84           O
HETATM 4278  O   HOH   130      -5.532  42.226  21.440  1.00 21.29           O
HETATM 4279  O   HOH   131       0.088   3.574  -7.037  1.00 23.27           O
HETATM 4280  O   HOH   132      -7.810  27.912  11.111  1.00 20.07           O
HETATM 4281  O   HOH   133      17.112  43.145  10.375  1.00 22.81           O
HETATM 4282  O   HOH   134      -6.258  -1.897 -34.017  1.00 20.53           O
HETATM 4283  O   HOH   135      -0.212 -11.463 -23.403  1.00 20.63           O
HETATM 4284  O   HOH   136      15.445  12.378  -3.499  1.00 23.56           O
HETATM 4285  O   HOH   137       7.943  28.890   4.544  1.00 21.40           O
HETATM 4286  O   HOH   138      -3.274   2.242 -14.707  1.00 23.10           O
HETATM 4287  O   HOH   139       3.013  46.799  32.161  1.00 18.42           O
HETATM 4288  O   HOH   140     -17.596   8.694 -24.460  1.00 19.59           O
HETATM 4289  O   HOH   141      -5.552  22.707  -3.867  1.00 24.57           O
HETATM 4290  O   HOH   142       2.593  37.902  23.236  1.00 23.71           O
HETATM 4291  O   HOH   143      -9.435  29.934   8.259  1.00 21.79           O
HETATM 4292  O   HOH   144       3.132  28.536   2.576  1.00 18.78           O
HETATM 4293  O   HOH   145       5.749  17.118  -2.630  1.00 23.63           O
HETATM 4294  O   HOH   146       2.257  -7.853 -24.132  1.00 23.74           O
HETATM 4295  O   HOH   147      -8.707  35.838  -3.746  1.00 20.71           O
HETATM 4296  O   HOH   148     -10.230  -4.485 -28.125  1.00 19.50           O
HETATM 4297  O   HOH   149     -11.294   2.405 -17.429  1.00 23.09           O
HETATM 4298  O   HOH   150      -9.983   8.927 -14.875  1.00 20.76           O
HETATM 4299  O   HOH   151       2.411  24.729  10.367  1.00 23.70           O
HETATM 4300  O   HOH   152       9.975  23.464 -22.416  1.00 23.81           O
HETATM 4301  O   HOH   153       3.649  26.429   4.598  1.00 24.06           O
HETATM 4302  O   HOH   154      -3.569 -16.273 -23.752  1.00 22.47           O
HETATM 4303  O   HOH   155       9.533  -1.764 -30.163  1.00 24.67           O
HETATM 4304  O   HOH   156       7.018   2.371 -12.406  1.00 20.69           O
HETATM 4305  O   HOH   157       2.609  25.629   0.556  1.00 26.17           O
HETATM 4306  O   HOH   158      14.432  34.201   7.231  1.00 21.14           O
HETATM 4307  O   HOH   159      -7.875   0.753 -15.681  1.00 22.58           O
HETATM 4308  O   HOH   160      -0.632  56.060  24.861  1.00 26.13           O
HETATM 4309  O   HOH   161       3.283  57.590  24.984  1.00 23.58           O
HETATM 4310  O   HOH   162      -9.671  12.362 -13.407  1.00 25.68           O
HETATM 4311  O   HOH   163       5.628   4.552 -11.885  1.00 22.67           O
HETATM 4312  O   HOH   164       5.014  60.758  23.066  1.00 24.62           O
HETATM 4313  O   HOH   165      -1.793  40.348  24.482  1.00 28.80           O
HETATM 4314  O   HOH   166       7.326  46.664  -1.467  1.00 21.80           O
HETATM 4315  O   HOH   167       1.440  31.853  16.295  1.00 22.09           O
HETATM 4316  O   HOH   168     -14.620  30.222   2.839  1.00 23.16           O
HETATM 4317  O   HOH   169       1.025  34.417  17.023  1.00 22.94           O
HETATM 4318  O   HOH   170       2.117   6.178 -36.360  1.00 23.31           O
HETATM 4319  O   HOH   171       3.290  62.415  18.792  1.00 24.95           O
HETATM 4320  O   HOH   172      -9.554  49.528  16.541  1.00 31.18           O
HETATM 4321  O   HOH   173       6.341  -4.273 -38.657  1.00 26.85           O
HETATM 4322  O   HOH   174     -11.411  26.408   6.342  1.00 23.57           O
HETATM 4323  O   HOH   175       2.688   8.787  -5.362  1.00 25.48           O
HETATM 4324  O   HOH   176       8.082   2.045 -14.867  1.00 21.33           O
HETATM 4325  O   HOH   177       0.890  20.697  -5.945  1.00 28.37           O
HETATM 4326  O   HOH   178       7.435  65.106   9.828  1.00 25.59           O
HETATM 4327  O   HOH   179      -3.415  37.387  -7.297  1.00 23.63           O
HETATM 4328  O   HOH   180      -0.157  18.443 -12.291  1.00 26.01           O
HETATM 4329  O   HOH   181      -2.940  16.506  -9.843  1.00 25.50           O
HETATM 4330  O   HOH   182      16.656  46.950  10.883  1.00 27.56           O
HETATM 4331  O   HOH   183      13.728  40.816  17.616  1.00 30.31           O
HETATM 4332  O   HOH   184      -9.120  14.944 -26.801  1.00 25.78           O
HETATM 4333  O   HOH   185      -4.183  59.883  14.486  1.00 34.11           O
HETATM 4334  O   HOH   186      -1.658   5.083 -12.444  1.00 21.48           O
HETATM 4335  O   HOH   187       3.067  22.543  -5.323  1.00 23.68           O
HETATM 4336  O   HOH   188      15.678  17.573  -8.297  1.00 27.40           O
HETATM 4337  O   HOH   189      11.685  20.805  -3.459  1.00 24.44           O
HETATM 4338  O   HOH   190       9.307  66.723   9.363  1.00 29.74           O
HETATM 4339  O   HOH   191       2.993  18.755  -6.440  1.00 28.63           O
HETATM 4340  O   HOH   192       3.452  23.528  -2.725  1.00 24.01           O
HETATM 4341  O   HOH   193       0.938  45.543  -4.564  1.00 23.28           O
HETATM 4342  O   HOH   194      17.627  45.885  13.562  1.00 27.01           O
HETATM 4343  O   HOH   195     -14.851   5.370 -18.393  1.00 30.74           O
HETATM 4344  O   HOH   196       2.118  16.681  -8.800  1.00 29.32           O
HETATM 4345  O   HOH   197      -7.330   4.115 -16.244  1.00 26.59           O
HETATM 4346  O   HOH   198      -0.505  20.672  -8.779  1.00 27.89           O
HETATM 4347  O   HOH   199     -10.041   0.019 -20.444  1.00 25.63           O
HETATM 4348  O   HOH   200       8.460  43.697   0.301  1.00 29.03           O
HETATM 4349  O   HOH   201      18.147   6.793 -15.175  1.00 27.44           O
HETATM 4350  O   HOH   202      10.862  -5.002 -23.239  1.00 32.05           O
HETATM 4351  O   HOH   203       0.578  15.197  -7.031  1.00 30.08           O
HETATM 4352  O   HOH   204      12.409  22.546 -25.998  1.00 27.71           O
HETATM 4353  O   HOH   205       6.280  14.712  -1.627  1.00 29.52           O
HETATM 4354  O   HOH   206       0.211  21.988 -11.135  1.00 30.15           O
HETATM 4355  O   HOH   207     -10.617  11.244 -15.498  1.00 27.81           O
HETATM 4356  O   HOH   208      14.844  37.106   6.905  1.00 28.63           O
HETATM 4357  O   HOH   209       5.496  28.847   1.421  1.00 25.48           O
HETATM 4358  O   HOH   210      14.535  17.686 -23.442  1.00 23.49           O
HETATM 4359  O   HOH   211      -0.329  20.367  -0.440  1.00 29.65           O
HETATM 4360  O   HOH   212      -5.721  35.254  14.225  1.00 32.08           O
HETATM 4361  O   HOH   213      -0.486  10.337  -4.459  1.00 27.13           O
HETATM 4362  O   HOH   214       0.981  21.922 -17.341  1.00 38.64           O
HETATM 4363  O   HOH   215      -2.832  22.771  -5.076  1.00 29.12           O
HETATM 4364  O   HOH   216       4.042  -5.810 -23.169  1.00 23.31           O
HETATM 4365  O   HOH   217      -4.106  13.549  -9.587  1.00 27.14           O
HETATM 4366  O   HOH   218       9.366  11.016  -3.087  1.00 26.04           O
HETATM 4367  O   HOH   219     -12.969  21.506 -12.506  1.00 28.66           O
HETATM 4368  O   HOH   220      -6.141  48.183   5.242  1.00 29.77           O
HETATM 4369  O   HOH   221      -2.423  56.297  29.519  1.00 29.30           O
HETATM 4370  O   HOH   222       4.006   0.920 -43.100  1.00 24.88           O
HETATM 4371  O   HOH   223       7.318  39.046  -2.619  1.00 35.22           O
HETATM 4372  O   HOH   224      21.502  14.344 -12.781  1.00 33.16           O
HETATM 4373  O   HOH   225      -9.586  28.097  -2.539  1.00 30.84           O
HETATM 4374  O   HOH   226      15.380  18.693 -15.775  1.00 32.68           O
HETATM 4375  O   HOH   227      11.417  26.899  14.525  1.00 30.39           O
HETATM 4376  O   HOH   228       7.277  26.223   8.034  1.00 28.27           O
HETATM 4377  O   HOH   229     -13.762  29.994   4.984  1.00 26.72           O
HETATM 4378  O   HOH   230      -8.160  -0.529 -35.398  1.00 31.19           O
HETATM 4379  O   HOH   231     -11.524  42.235   7.169  1.00 36.45           O
HETATM 4380  O   HOH   232       5.701  -9.983 -30.585  1.00 32.65           O
HETATM 4381  O   HOH   233      -6.808  52.664  14.656  1.00 36.98           O
HETATM 4382  O   HOH   234      13.148  13.695  -2.409  1.00 31.07           O
HETATM 4383  O   HOH   235      -5.152  -4.898 -15.638  1.00 24.74           O
HETATM 4384  O   HOH   236      -3.870  60.003  16.784  1.00 39.90           O
HETATM 4385  O   HOH   237      11.514  15.246 -24.676  1.00 27.21           O
HETATM 4386  O   HOH   238       6.457  -4.988 -29.819  1.00 32.34           O
HETATM 4387  O   HOH   239       1.362  -2.857 -16.182  1.00 26.73           O
HETATM 4388  O   HOH   240      -1.358   2.759 -13.092  1.00 27.33           O
HETATM 4389  O   HOH   241      -2.131  29.618 -12.210  1.00 34.12           O
HETATM 4390  O   HOH   242       1.595  42.803  -5.454  1.00 30.63           O
HETATM 4391  O   HOH   243      -9.597  -1.825 -18.719  1.00 24.71           O
HETATM 4392  O   HOH   244       0.045  18.070  -9.701  1.00 28.67           O
HETATM 4393  O   HOH   245      -8.015  -1.853 -16.223  1.00 30.18           O
HETATM 4394  O   HOH   246      -9.965  15.264 -18.268  1.00 27.44           O
HETATM 4395  O   HOH   247       9.630  57.677   7.944  1.00 30.65           O
HETATM 4396  O   HOH   248       9.682  22.708  -3.973  1.00 34.95           O
HETATM 4397  O   HOH   249      -3.991  26.425  -9.125  1.00 25.76           O
HETATM 4398  O   HOH   250       9.025  -3.435 -14.152  1.00 30.06           O
HETATM 4399  O   HOH   251      16.439  41.537  18.884  1.00 29.62           O
HETATM 4400  O   HOH   252       5.140  -2.182 -40.210  1.00 30.70           O
HETATM 4401  O   HOH   253       4.476   9.979  -4.765  1.00 29.96           O
HETATM 4402  O   HOH   254     -12.043  17.311 -19.053  1.00 41.57           O
HETATM 4403  O   HOH   255       8.837  32.487   1.004  1.00 34.82           O
HETATM 4404  O   HOH   256       1.751  52.338   4.518  1.00 30.85           O
HETATM 4405  O   HOH   257      13.284  21.968 -22.865  1.00 35.64           O
HETATM 4406  O   HOH   258      -9.904  10.712 -11.177  1.00 37.29           O
HETATM 4407  O   HOH   259      13.701   6.200 -20.407  1.00 35.96           O
HETATM 4408  O   HOH   260      -8.550  38.831  -6.625  1.00 35.89           O
HETATM 4409  O   HOH   261       4.643  46.383  -1.826  1.00 26.09           O
HETATM 4410  O   HOH   262     -14.208  14.440 -18.378  1.00 33.94           O
HETATM 4411  O   HOH   263      11.800  -3.049 -31.538  1.00 38.07           O
HETATM 4412  O   HOH   264       4.404  -6.383 -27.069  1.00 40.69           O
HETATM 4413  O   HOH   265      -4.604  26.361   7.118  1.00 22.07           O
HETATM 4414  O   HOH   266      -3.080   8.792  -3.831  1.00 43.21           O
HETATM 4415  O   HOH   267     -11.384  -0.750 -22.607  1.00 29.52           O
HETATM 4416  O   HOH   268     -10.648  13.913 -20.495  1.00 40.68           O
HETATM 4417  O   HOH   269      13.454  40.313   3.414  1.00 29.19           O
HETATM 4418  O   HOH   270      -1.622   4.324 -45.036  1.00 29.23           O
HETATM 4419  O   HOH   271      -2.908  51.278  22.908  1.00 34.76           O
HETATM 4420  O   HOH   272       3.065  32.843 -10.885  1.00 23.18           O
HETATM 4421  O   HOH   273      -6.678  51.718   7.402  1.00 30.00           O
HETATM 4422  O   HOH   274      18.878  38.524  19.096  1.00 37.08           O
HETATM 4423  O   HOH   275      -9.266  40.487  16.458  1.00 44.55           O
HETATM 4424  O   HOH   276     -10.222  22.596   4.043  1.00 34.88           O
HETATM 4425  O   HOH   277      15.757  40.716   9.106  1.00 29.37           O
HETATM 4426  O   HOH   278       1.858  49.492   0.290  1.00 34.13           O
HETATM 4427  O   HOH   279      18.650  10.642 -11.333  1.00 38.27           O
HETATM 4428  O   HOH   280      -6.902  57.062   8.171  1.00 37.21           O
HETATM 4429  O   HOH   281       6.448  29.580  -2.610  1.00 35.42           O
HETATM 4430  O   HOH   282      11.856  22.480 -19.020  1.00 34.13           O
HETATM 4431  O   HOH   283       5.450  24.529  -1.624  1.00 39.03           O
HETATM 4432  O   HOH   284     -10.965  33.522  12.564  1.00 34.03           O
HETATM 4433  O   HOH   285     -13.504  11.794 -15.946  1.00 33.69           O
HETATM 4434  O   HOH   286       9.079  36.202  -0.861  1.00 38.82           O
HETATM 4435  O   HOH   287      -9.625   0.782 -43.207  1.00 38.79           O
HETATM 4436  O   HOH   288      -2.206  52.283  19.399  1.00 44.32           O
HETATM 4437  O   HOH   289       0.437   9.187 -37.329  1.00 45.87           O
HETATM 4438  O   HOH   290      -8.993   5.100 -33.243  1.00 40.89           O
HETATM 4439  O   HOH   291      20.693  17.024 -10.908  1.00 44.14           O
HETATM 4440 CL   CL    501       6.673  36.289  20.880  1.00 12.36          CL
HETATM 4441  C1  GOL   502      -9.813  -8.429 -27.303  1.00 13.89           C
HETATM 4442  O1  GOL   502     -11.183  -8.417 -26.914  1.00 15.42           O
HETATM 4443  C2  GOL   502      -9.125  -9.729 -26.869  1.00 12.92           C
HETATM 4444  O2  GOL   502      -7.765  -9.669 -27.179  1.00 12.58           O
HETATM 4445  C3  GOL   502      -9.743 -10.978 -27.498  1.00 12.17           C
HETATM 4446  O3  GOL   502      -9.284 -12.160 -26.865  1.00 10.10           O
HETATM 4447  HO1 GOL   502     -11.482  -7.554 -26.981  0.00 32.14           H
HETATM 4448  HO2 GOL   502      -7.322 -10.475 -26.810  0.00 12.99           H
HETATM 4449  HO3 GOL   502      -8.657 -11.919 -26.155  0.00 10.48           H
HETATM 4450 1H1  GOL   502      -9.743  -8.327 -28.385  1.00 15.19           H
HETATM 4451 2H1  GOL   502      -9.300  -7.583 -26.854  1.00 15.19           H
HETATM 4452  H2  GOL   502      -9.235  -9.815 -25.788  1.00 13.10           H
HETATM 4453 1H3  GOL   502     -10.829 -10.928 -27.431  1.00 11.97           H
HETATM 4454 2H3  GOL   502      -9.471 -11.010 -28.552  1.00 11.97           H
CONECT 4441 4442 4443 4450 4451
CONECT 4442 4441 4447
CONECT 4443 4441 4444 4445 4452
CONECT 4444 4443 4448
CONECT 4445 4443 4446 4453 4454
CONECT 4446 4445 4449
CONECT 4447 4442
CONECT 4448 4444
CONECT 4449 4446
CONECT 4450 4441
CONECT 4451 4441
CONECT 4452 4443
CONECT 4453 4445
CONECT 4454 4445
END
