# Supplementary material for: Identification of new, well-populated amino-acid sidechain rotamers involving hydroxyl-hydrogen atoms and sulfhydryl-hydrogen atoms
Source: BMC Struct Biol. 2008 Oct 7;8:41. doi: 10.1186/1472-6807-8-41 (PMC2569941; doi:10.1186/1472-6807-8-41)
Supplement: Additional file 1 — Manually-fitted hydrogen atoms in high resolution structures. In these high-resolution X-ray structures, the hydroxyl hydrogen atoms were removed if there is no corresponding electron density but if there is sufficient electron density due to hydrogen-bonding, the hydrogen atom position were fitted manually. [file 1472-6807-8-41-S1.zip › pdb/2bf9.pdb]

ATOM      1  N   GLY A   1       2.165  -9.663  18.378  1.00  9.18           N
ATOM      2  CA  GLY A   1       1.463  -9.082  17.246  1.00  9.06           C
ATOM      3  C   GLY A   1       0.447 -10.021  16.691  1.00  7.03           C
ATOM      4  O   GLY A   1       0.176 -11.095  17.292  1.00  7.44           O
ATOM      5 1HA  GLY A   1       2.104  -8.856  16.554  1.00 10.87           H
ATOM      6 2HA  GLY A   1       1.025  -8.264  17.527  1.00 10.87           H
ATOM      7  H1  GLY A   1       2.323  -9.019  18.986  1.00 11.01           H
ATOM      8  H2  GLY A   1       2.961  -9.978  18.099  1.00 11.01           H
ATOM      9  N   PRO A   2      -0.156  -9.703  15.560  1.00  8.02           N
ATOM     10  CA  PRO A   2      -1.133 -10.605  14.958  1.00  7.95           C
ATOM     11  C   PRO A   2      -0.436 -11.888  14.501  1.00  6.60           C
ATOM     12  O   PRO A   2       0.702 -11.861  14.085  1.00  8.17           O
ATOM     13  CB  PRO A   2      -1.681  -9.820  13.773  1.00 11.01           C
ATOM     14  CG  PRO A   2      -0.668  -8.768  13.478  1.00 15.44           C
ATOM     15  CD  PRO A   2       0.051  -8.487  14.761  1.00  9.85           C
ATOM     16  HA  PRO A   2      -1.850 -10.811  15.594  1.00  9.54           H
ATOM     17 1HB  PRO A   2      -1.801 -10.401  13.006  1.00 13.21           H
ATOM     18 2HB  PRO A   2      -2.535  -9.418  13.996  1.00 13.21           H
ATOM     19 1HG  PRO A   2      -0.044  -9.079  12.803  1.00 18.53           H
ATOM     20 2HG  PRO A   2      -1.101  -7.964  13.151  1.00 18.53           H
ATOM     21 1HD  PRO A   2       0.996  -8.333  14.603  1.00 11.81           H
ATOM     22 2HD  PRO A   2      -0.324  -7.711  15.206  1.00 11.81           H
ATOM     23  N   SER A   3      -1.178 -12.974  14.564  1.00  7.33           N
ATOM     24  CA  SER A   3      -0.657 -14.229  14.033  1.00  7.47           C
ATOM     25  C   SER A   3      -0.590 -14.180  12.506  1.00  6.73           C
ATOM     26  O   SER A   3      -1.240 -13.385  11.842  1.00  8.73           O
ATOM     27  CB  SER A   3      -1.477 -15.387  14.562  1.00  9.03           C
ATOM     28  OG ASER A   3      -1.461 -15.408  15.987  0.56 18.41           O
ATOM     29  OG BSER A   3      -2.823 -15.245  14.381  0.44 12.73           O
ATOM     30  H   SER A   3      -1.962 -12.944  14.915  1.00  8.80           H
ATOM     31 1HB ASER A   3      -2.389 -15.315  14.234  0.56 10.66           H
ATOM     32 2HB ASER A   3      -1.109 -16.225  14.229  0.56 10.66           H
ATOM     33 1HB BSER A   3      -1.183 -16.205  14.122  0.44 11.22           H
ATOM     34 2HB BSER A   3      -1.311 -15.489  15.509  0.44 11.22           H
ATOM     35  HA  SER A   3       0.258 -14.336  14.367  1.00  8.97           H
ATOM     36  HG BSER A   3      -3.127 -14.496  14.339  0.44 18.66           H
ATOM     37  N   GLN A   4       0.239 -15.017  11.948  1.00  7.51           N
ATOM     38  CA  GLN A   4       0.510 -14.982  10.509  1.00  6.68           C
ATOM     39  C   GLN A   4      -0.748 -15.417   9.755  1.00  5.87           C
ATOM     40  O   GLN A   4      -1.329 -16.472  10.009  1.00  7.52           O
ATOM     41  CB  GLN A   4       1.661 -15.904  10.208  1.00  8.61           C
ATOM     42  CG  GLN A   4       2.081 -15.793   8.763  1.00  9.47           C
ATOM     43  CD  GLN A   4       3.275 -16.700   8.451  1.00 12.87           C
ATOM     44  NE2 GLN A   4       3.693 -16.715   7.217  1.00 16.19           N
ATOM     45  OE1 GLN A   4       3.828 -17.378   9.324  1.00 24.44           O
ATOM     46  H   GLN A   4       0.636 -15.604  12.436  1.00  9.01           H
ATOM     47  HA  GLN A   4       0.747 -14.068  10.245  1.00  8.01           H
ATOM     48 1HB  GLN A   4       2.412 -15.680  10.780  1.00 10.34           H
ATOM     49 2HB  GLN A   4       1.400 -16.818  10.399  1.00 10.34           H
ATOM     50 1HG  GLN A   4       1.335 -16.037   8.192  1.00 11.37           H
ATOM     51 2HG  GLN A   4       2.318 -14.873   8.567  1.00 11.37           H
ATOM     52 1HE2 GLN A   4       3.297 -16.237   6.623  1.00 19.43           H
ATOM     53 2HE2 GLN A   4       4.366 -17.204   6.998  1.00 19.43           H
ATOM     54  N   PRO A   5      -1.215 -14.614   8.802  1.00  6.47           N
ATOM     55  CA  PRO A   5      -2.441 -14.971   8.088  1.00  6.60           C
ATOM     56  C   PRO A   5      -2.266 -16.263   7.289  1.00  6.38           C
ATOM     57  O   PRO A   5      -1.182 -16.589   6.831  1.00  8.02           O
ATOM     58  CB  PRO A   5      -2.694 -13.793   7.140  1.00  9.64           C
ATOM     59  CG  PRO A   5      -1.601 -12.867   7.326  1.00 17.94           C
ATOM     60  CD  PRO A   5      -0.731 -13.289   8.428  1.00  8.35           C
ATOM     61  HA  PRO A   5      -3.185 -15.062   8.720  1.00  7.92           H
ATOM     62 1HB  PRO A   5      -2.723 -14.100   6.221  1.00 11.57           H
ATOM     63 2HB  PRO A   5      -3.538 -13.365   7.351  1.00 11.57           H
ATOM     64 1HG  PRO A   5      -1.082 -12.813   6.508  1.00 21.53           H
ATOM     65 2HG  PRO A   5      -1.956 -11.984   7.516  1.00 21.53           H
ATOM     66 1HD  PRO A   5       0.194 -13.329   8.140  1.00 10.01           H
ATOM     67 2HD  PRO A   5      -0.800 -12.674   9.175  1.00 10.01           H
ATOM     68  N   THR A   6      -3.388 -16.939   7.114  1.00  7.46           N
ATOM     69  CA  THR A   6      -3.437 -18.150   6.301  1.00  7.96           C
ATOM     70  C   THR A   6      -3.729 -17.780   4.848  1.00  6.93           C
ATOM     71  O   THR A   6      -4.679 -17.077   4.529  1.00  9.30           O
ATOM     72  CB  THR A   6      -4.553 -19.068   6.841  1.00 11.20           C
ATOM     73  CG2 THR A   6      -4.713 -20.287   5.946  1.00 14.39           C
ATOM     74  OG1 THR A   6      -4.222 -19.466   8.170  1.00 13.83           O
ATOM     75  H   THR A   6      -4.109 -16.658   7.490  1.00  8.96           H
ATOM     76  HA  THR A   6      -2.576 -18.615   6.354  1.00  9.55           H
ATOM     77  HB  THR A   6      -5.397 -18.570   6.857  1.00 13.44           H
ATOM     78 1HG2 THR A   6      -4.942 -20.004   5.058  1.00 21.59           H
ATOM     79 2HG2 THR A   6      -3.888 -20.777   5.923  1.00 21.59           H
ATOM     80 3HG2 THR A   6      -5.409 -20.849   6.293  1.00 21.59           H
ATOM     81  N   TYR A   7      -2.888 -18.296   3.952  1.00  8.07           N
ATOM     82  CA  TYR A   7      -3.114 -18.075   2.505  1.00  7.96           C
ATOM     83  C   TYR A   7      -4.383 -18.770   2.072  1.00  7.56           C
ATOM     84  O   TYR A   7      -4.548 -19.959   2.336  1.00 10.08           O
ATOM     85  CB  TYR A   7      -1.894 -18.567   1.741  1.00 10.85           C
ATOM     86  CG  TYR A   7      -1.969 -18.439   0.239  1.00  9.38           C
ATOM     87  CD1 TYR A   7      -2.022 -17.178  -0.331  1.00 10.35           C
ATOM     88  CD2 TYR A   7      -1.931 -19.530  -0.613  1.00  9.70           C
ATOM     89  CE1 TYR A   7      -2.090 -16.998  -1.689  1.00 11.07           C
ATOM     90  CE2 TYR A   7      -1.985 -19.342  -1.983  1.00  9.99           C
ATOM     91  CZ  TYR A   7      -2.058 -18.072  -2.524  1.00 10.26           C
ATOM     92  OH  TYR A   7      -2.096 -17.868  -3.866  1.00 12.92           O
ATOM     93  H   TYR A   7      -2.213 -18.760   4.215  1.00  9.68           H
ATOM     94  HA  TYR A   7      -3.214 -17.113   2.348  1.00  9.55           H
ATOM     95 1HB  TYR A   7      -1.119 -18.074   2.051  1.00 13.02           H
ATOM     96 2HB  TYR A   7      -1.752 -19.501   1.961  1.00 13.02           H
ATOM     97  HD1 TYR A   7      -2.011 -16.431   0.223  1.00 12.42           H
ATOM     98  HD2 TYR A   7      -1.868 -20.390  -0.265  1.00 11.64           H
ATOM     99  HE1 TYR A   7      -2.157 -16.140  -2.041  1.00 13.28           H
ATOM    100  HE2 TYR A   7      -1.972 -20.080  -2.548  1.00 11.98           H
ATOM    101  HH  TYR A   7      -2.074 -18.590  -4.253  1.00 19.38           H
ATOM    102  N   PRO A   8      -5.293 -18.084   1.381  1.00  7.99           N
ATOM    103  CA  PRO A   8      -6.606 -18.669   1.043  1.00  7.69           C
ATOM    104  C   PRO A   8      -6.585 -19.586  -0.160  1.00  7.87           C
ATOM    105  O   PRO A   8      -7.652 -20.120  -0.486  1.00  9.93           O
ATOM    106  CB  PRO A   8      -7.488 -17.462   0.819  1.00 10.27           C
ATOM    107  CG  PRO A   8      -6.556 -16.403   0.339  1.00 11.89           C
ATOM    108  CD  PRO A   8      -5.295 -16.630   1.094  1.00  8.93           C
ATOM    109  HA  PRO A   8      -6.940 -19.168   1.817  1.00  9.22           H
ATOM    110 1HB  PRO A   8      -8.168 -17.650   0.154  1.00 12.32           H
ATOM    111 2HB  PRO A   8      -7.921 -17.192   1.644  1.00 12.32           H
ATOM    112 1HG  PRO A   8      -6.404 -16.485  -0.615  1.00 14.27           H
ATOM    113 2HG  PRO A   8      -6.913 -15.521   0.525  1.00 14.27           H
ATOM    114 1HD  PRO A   8      -4.524 -16.382   0.561  1.00 10.72           H
ATOM    115 2HD  PRO A   8      -5.288 -16.116   1.916  1.00 10.72           H
ATOM    116  N   GLY A   9      -5.440 -19.742  -0.788  1.00  8.78           N
ATOM    117  CA  GLY A   9      -5.351 -20.659  -1.926  1.00  9.46           C
ATOM    118  C   GLY A   9      -5.288 -19.923  -3.240  1.00  9.08           C
ATOM    119  O   GLY A   9      -5.857 -18.822  -3.394  1.00 10.88           O
ATOM    120  H   GLY A   9      -4.744 -19.306  -0.531  1.00 10.54           H
ATOM    121 1HA  GLY A   9      -6.125 -21.244  -1.925  1.00 11.35           H
ATOM    122 2HA  GLY A   9      -4.559 -21.210  -1.830  1.00 11.35           H
ATOM    123  N   ASP A  10      -4.599 -20.530  -4.243  1.00  9.91           N
ATOM    124  CA  ASP A  10      -4.496 -19.890  -5.545  1.00 11.25           C
ATOM    125  C   ASP A  10      -5.841 -19.608  -6.215  1.00 11.08           C
ATOM    126  O   ASP A  10      -5.927 -18.677  -6.981  1.00 13.45           O
ATOM    127  CB  ASP A  10      -3.660 -20.766  -6.470  1.00 14.03           C
ATOM    128  CG  ASP A  10      -2.210 -20.894  -6.124  1.00 13.78           C
ATOM    129  OD1 ASP A  10      -1.696 -20.008  -5.414  1.00 13.25           O
ATOM    130  OD2 ASP A  10      -1.547 -21.865  -6.596  1.00 17.62           O
ATOM    131  H   ASP A  10      -4.224 -21.292  -4.108  1.00 11.89           H
ATOM    132  HA  ASP A  10      -4.029 -19.036  -5.428  1.00 13.50           H
ATOM    133 1HB  ASP A  10      -4.049 -21.654  -6.481  1.00 16.84           H
ATOM    134 2HB  ASP A  10      -3.727 -20.409  -7.369  1.00 16.84           H
ATOM    135  N   ASP A  11      -6.818 -20.481  -5.950  1.00  8.63           N
ATOM    136  CA  ASP A  11      -8.110 -20.395  -6.617  1.00  8.64           C
ATOM    137  C   ASP A  11      -9.119 -19.581  -5.859  1.00  8.85           C
ATOM    138  O   ASP A  11     -10.309 -19.589  -6.202  1.00 11.39           O
ATOM    139  CB  ASP A  11      -8.659 -21.786  -6.986  1.00 10.54           C
ATOM    140  CG  ASP A  11      -7.674 -22.556  -7.846  1.00 10.45           C
ATOM    141  OD1 ASP A  11      -7.175 -22.010  -8.832  1.00 16.44           O
ATOM    142  OD2 ASP A  11      -7.410 -23.731  -7.518  1.00 13.49           O
ATOM    143  H   ASP A  11      -6.681 -21.105  -5.375  1.00 10.36           H
ATOM    144  HA  ASP A  11      -7.955 -19.925  -7.462  1.00 10.37           H
ATOM    145 1HB  ASP A  11      -8.839 -22.287  -6.175  1.00 12.65           H
ATOM    146 2HB  ASP A  11      -9.496 -21.685  -7.467  1.00 12.65           H
ATOM    147  N   ALA A  12      -8.706 -18.870  -4.817  1.00  9.42           N
ATOM    148  CA  ALA A  12      -9.643 -18.049  -4.078  1.00 10.21           C
ATOM    149  C   ALA A  12     -10.194 -16.924  -4.944  1.00 10.40           C
ATOM    150  O   ALA A  12      -9.496 -16.386  -5.817  1.00 12.33           O
ATOM    151  CB  ALA A  12      -8.916 -17.523  -2.839  1.00 12.57           C
ATOM    152  H   ALA A  12      -7.879 -18.896  -4.581  1.00 11.31           H
ATOM    153  HA  ALA A  12     -10.390 -18.612  -3.786  1.00 12.25           H
ATOM    154 1HB  ALA A  12      -8.181 -16.969  -3.111  1.00 18.86           H
ATOM    155 2HB  ALA A  12      -9.526 -17.008  -2.305  1.00 18.86           H
ATOM    156 3HB  ALA A  12      -8.586 -18.263  -2.325  1.00 18.86           H
ATOM    157  N   PRO A  13     -11.414 -16.498  -4.672  1.00 12.16           N
ATOM    158  CA  PRO A  13     -11.922 -15.327  -5.410  1.00 13.42           C
ATOM    159  C   PRO A  13     -11.072 -14.112  -5.123  1.00 10.79           C
ATOM    160  O   PRO A  13     -10.435 -13.984  -4.062  1.00 10.63           O
ATOM    161  CB  PRO A  13     -13.334 -15.163  -4.869  1.00 17.01           C
ATOM    162  CG  PRO A  13     -13.406 -15.950  -3.625  1.00 28.21           C
ATOM    163  CD  PRO A  13     -12.342 -16.999  -3.681  1.00 14.54           C
ATOM    164  HA  PRO A  13     -11.943 -15.511  -6.373  1.00 16.10           H
ATOM    165 1HB  PRO A  13     -13.520 -14.229  -4.689  1.00 20.41           H
ATOM    166 2HB  PRO A  13     -13.982 -15.489  -5.513  1.00 20.41           H
ATOM    167 1HG  PRO A  13     -13.266 -15.374  -2.858  1.00 33.85           H
ATOM    168 2HG  PRO A  13     -14.279 -16.365  -3.543  1.00 33.85           H
ATOM    169 1HD  PRO A  13     -11.909 -17.101  -2.819  1.00 17.45           H
ATOM    170 2HD  PRO A  13     -12.711 -17.854  -3.952  1.00 17.45           H
ATOM    171  N   VAL A  14     -11.052 -13.170  -6.039  1.00 12.04           N
ATOM    172  CA  VAL A  14     -10.327 -11.924  -5.899  1.00 11.69           C
ATOM    173  C   VAL A  14     -10.632 -11.239  -4.570  1.00 11.00           C
ATOM    174  O   VAL A  14      -9.701 -10.743  -3.956  1.00 10.61           O
ATOM    175  CB  VAL A  14     -10.573 -11.013  -7.126  1.00 14.74           C
ATOM    176  CG1 VAL A  14      -9.993  -9.629  -6.884  1.00 23.75           C
ATOM    177  CG2 VAL A  14     -10.046 -11.695  -8.391  1.00 23.36           C
ATOM    178  H   VAL A  14     -11.496 -13.301  -6.764  1.00 14.44           H
ATOM    179  HA  VAL A  14      -9.373 -12.146  -5.894  1.00 14.03           H
ATOM    180  HB  VAL A  14     -11.543 -10.912  -7.227  1.00 17.69           H
ATOM    181 1HG1 VAL A  14     -10.368  -9.261  -6.081  1.00 35.63           H
ATOM    182 2HG1 VAL A  14      -9.040  -9.694  -6.792  1.00 35.63           H
ATOM    183 3HG1 VAL A  14     -10.205  -9.059  -7.627  1.00 35.63           H
ATOM    184 1HG2 VAL A  14     -10.451 -12.561  -8.480  1.00 35.03           H
ATOM    185 2HG2 VAL A  14     -10.265 -11.159  -9.158  1.00 35.03           H
ATOM    186 3HG2 VAL A  14      -9.093 -11.791  -8.329  1.00 35.03           H
ATOM    187  N   GLU A  15     -11.894 -11.210  -4.118  1.00 12.00           N
ATOM    188  CA  GLU A  15     -12.238 -10.570  -2.852  1.00 12.37           C
ATOM    189  C   GLU A  15     -11.456 -11.157  -1.693  1.00 10.66           C
ATOM    190  O   GLU A  15     -11.080 -10.461  -0.783  1.00 11.84           O
ATOM    191  CB  GLU A  15     -13.753 -10.739  -2.600  1.00 25.27           C
ATOM    192  CG  GLU A  15     -14.583  -9.959  -3.581  1.00 48.90           C
ATOM    193  CD  GLU A  15     -14.841 -10.518  -4.962  1.00108.38           C
ATOM    194  OE1 GLU A  15     -14.468 -11.647  -5.354  1.00 38.67           O
ATOM    195  OE2 GLU A  15     -15.467  -9.731  -5.712  1.00 82.81           O
ATOM    196  H   GLU A  15     -12.515 -11.578  -4.585  1.00 14.40           H
ATOM    197  HA  GLU A  15     -12.035  -9.613  -2.918  1.00 14.85           H
ATOM    198 1HB  GLU A  15     -13.984 -11.679  -2.664  1.00 30.33           H
ATOM    199 2HB  GLU A  15     -13.961 -10.442  -1.700  1.00 30.33           H
ATOM    200 1HG  GLU A  15     -15.446  -9.799  -3.168  1.00 58.67           H
ATOM    201 2HG  GLU A  15     -14.159  -9.093  -3.695  1.00 58.67           H
ATOM    202  N   ASP A  16     -11.262 -12.486  -1.702  1.00  9.86           N
ATOM    203  CA  ASP A  16     -10.517 -13.147  -0.634  1.00  9.27           C
ATOM    204  C   ASP A  16      -9.018 -12.902  -0.779  1.00  8.05           C
ATOM    205  O   ASP A  16      -8.330 -12.877   0.256  1.00  9.53           O
ATOM    206  CB  ASP A  16     -10.803 -14.642  -0.619  1.00 11.84           C
ATOM    207  CG  ASP A  16     -12.167 -15.001  -0.102  1.00 18.14           C
ATOM    208  OD1 ASP A  16     -12.795 -14.181   0.594  1.00 28.54           O
ATOM    209  OD2 ASP A  16     -12.630 -16.132  -0.351  1.00 27.93           O
ATOM    210  H   ASP A  16     -11.582 -12.956  -2.348  1.00 11.83           H
ATOM    211  HA  ASP A  16     -10.808 -12.771   0.223  1.00 11.13           H
ATOM    212 1HB  ASP A  16     -10.712 -14.985  -1.522  1.00 14.21           H
ATOM    213 2HB  ASP A  16     -10.136 -15.081  -0.069  1.00 14.21           H
ATOM    214  N   LEU A  17      -8.494 -12.786  -1.982  1.00  8.17           N
ATOM    215  CA  LEU A  17      -7.102 -12.383  -2.139  1.00  8.14           C
ATOM    216  C   LEU A  17      -6.874 -10.978  -1.652  1.00  7.51           C
ATOM    217  O   LEU A  17      -5.833 -10.722  -1.059  1.00  8.63           O
ATOM    218  CB  LEU A  17      -6.677 -12.532  -3.609  1.00  8.95           C
ATOM    219  CG  LEU A  17      -6.539 -13.943  -4.109  1.00 13.28           C
ATOM    220  CD1 LEU A  17      -6.251 -13.932  -5.612  1.00 22.27           C
ATOM    221  CD2 LEU A  17      -5.418 -14.700  -3.395  1.00 16.05           C
ATOM    222  H   LEU A  17      -8.975 -12.947  -2.677  1.00  9.81           H
ATOM    223  HA  LEU A  17      -6.548 -12.985  -1.600  1.00  9.77           H
ATOM    224 1HB  LEU A  17      -7.329 -12.074  -4.163  1.00 10.74           H
ATOM    225 2HB  LEU A  17      -5.827 -12.081  -3.729  1.00 10.74           H
ATOM    226  HG  LEU A  17      -7.385 -14.414  -3.956  1.00 15.93           H
ATOM    227 1HD1 LEU A  17      -5.436 -13.451  -5.778  1.00 33.41           H
ATOM    228 2HD1 LEU A  17      -6.160 -14.834  -5.927  1.00 33.41           H
ATOM    229 3HD1 LEU A  17      -6.975 -13.503  -6.074  1.00 33.41           H
ATOM    230 1HD2 LEU A  17      -4.583 -14.248  -3.540  1.00 24.07           H
ATOM    231 2HD2 LEU A  17      -5.604 -14.736  -2.454  1.00 24.07           H
ATOM    232 3HD2 LEU A  17      -5.362 -15.593  -3.744  1.00 24.07           H
ATOM    233  N   ILE A  18      -7.793 -10.051  -1.849  1.00  7.65           N
ATOM    234  CA  ILE A  18      -7.728  -8.687  -1.314  1.00  8.17           C
ATOM    235  C   ILE A  18      -7.742  -8.734   0.203  1.00  7.23           C
ATOM    236  O   ILE A  18      -6.951  -8.080   0.872  1.00  8.63           O
ATOM    237  CB  ILE A  18      -8.838  -7.804  -1.881  1.00  9.41           C
ATOM    238  CG1 ILE A  18      -8.658  -7.550  -3.374  1.00 10.00           C
ATOM    239  CG2 ILE A  18      -8.949  -6.504  -1.103  1.00 12.58           C
ATOM    240  CD1 ILE A  18      -9.758  -6.815  -4.105  1.00 15.31           C
ATOM    241  H   ILE A  18      -8.477 -10.261  -2.325  1.00  9.18           H
ATOM    242  HA  ILE A  18      -6.871  -8.301  -1.591  1.00  9.81           H
ATOM    243  HB  ILE A  18      -9.683  -8.286  -1.766  1.00 11.29           H
ATOM    244 1HG1 ILE A  18      -7.836  -7.049  -3.493  1.00 12.00           H
ATOM    245 2HG1 ILE A  18      -8.536  -8.409  -3.808  1.00 12.00           H
ATOM    246 1HG2 ILE A  18      -9.059  -6.699  -0.169  1.00 18.87           H
ATOM    247 2HG2 ILE A  18      -8.152  -5.985  -1.230  1.00 18.87           H
ATOM    248 3HG2 ILE A  18      -9.708  -6.007  -1.417  1.00 18.87           H
ATOM    249 1HD1 ILE A  18     -10.578  -7.308  -4.030  1.00 22.96           H
ATOM    250 2HD1 ILE A  18      -9.872  -5.943  -3.719  1.00 22.96           H
ATOM    251 3HD1 ILE A  18      -9.522  -6.726  -5.032  1.00 22.96           H
ATOM    252  N   ARG A  19      -8.609  -9.561   0.799  1.00  7.78           N
ATOM    253  CA  ARG A  19      -8.655  -9.683   2.245  1.00  8.34           C
ATOM    254  C   ARG A  19      -7.312 -10.191   2.795  1.00  7.47           C
ATOM    255  O   ARG A  19      -6.800  -9.704   3.819  1.00  8.32           O
ATOM    256  CB  ARG A  19      -9.781 -10.582   2.725  1.00 11.12           C
ATOM    257  CG  ARG A  19     -11.159  -9.958   2.602  1.00 17.36           C
ATOM    258  CD  ARG A  19     -12.197 -10.931   3.156  1.00 28.91           C
ATOM    259  NE  ARG A  19     -13.024 -11.606   2.218  1.00 49.65           N
ATOM    260  CZ  ARG A  19     -14.326 -11.527   2.011  1.00 90.74           C
ATOM    261  NH1 ARG A  19     -15.125 -10.732   2.704  1.00 89.66           N
ATOM    262  NH2 ARG A  19     -14.829 -12.293   1.052  1.00 87.90           N
ATOM    263  H   ARG A  19      -9.149 -10.027   0.317  1.00  9.34           H
ATOM    264  HA  ARG A  19      -8.809  -8.789   2.615  1.00 10.00           H
ATOM    265 1HB  ARG A  19      -9.764 -11.405   2.213  1.00 13.34           H
ATOM    266 2HB  ARG A  19      -9.624 -10.810   3.655  1.00 13.34           H
ATOM    267 1HG  ARG A  19     -11.190  -9.125   3.097  1.00 20.83           H
ATOM    268 2HG  ARG A  19     -11.352  -9.766   1.671  1.00 20.83           H
ATOM    269 1HD  ARG A  19     -11.729 -11.601   3.680  1.00 34.69           H
ATOM    270 2HD  ARG A  19     -12.772 -10.441   3.764  1.00 34.69           H
ATOM    271  HE  ARG A  19     -12.609 -12.156   1.702  1.00 59.58           H
ATOM    272 1HH1 ARG A  19     -14.801 -10.233   3.326  1.00107.60           H
ATOM    273 2HH1 ARG A  19     -15.967 -10.714   2.533  1.00107.60           H
ATOM    274 1HH2 ARG A  19     -14.312 -12.810   0.599  1.00105.48           H
ATOM    275 2HH2 ARG A  19     -15.672 -12.273   0.884  1.00105.48           H
ATOM    276  N   PHE A  20      -6.726 -11.171   2.141  1.00  7.71           N
ATOM    277  CA  PHE A  20      -5.459 -11.733   2.529  1.00  7.17           C
ATOM    278  C   PHE A  20      -4.354 -10.679   2.386  1.00  6.64           C
ATOM    279  O   PHE A  20      -3.543 -10.527   3.291  1.00  7.52           O
ATOM    280  CB  PHE A  20      -5.137 -12.976   1.738  1.00  7.87           C
ATOM    281  CG  PHE A  20      -3.730 -13.477   1.968  1.00  7.09           C
ATOM    282  CD1 PHE A  20      -3.435 -14.151   3.116  1.00  7.60           C
ATOM    283  CD2 PHE A  20      -2.739 -13.279   1.055  1.00 10.19           C
ATOM    284  CE1 PHE A  20      -2.163 -14.622   3.343  1.00  9.30           C
ATOM    285  CE2 PHE A  20      -1.485 -13.753   1.286  1.00 13.88           C
ATOM    286  CZ  PHE A  20      -1.158 -14.403   2.454  1.00 12.42           C
ATOM    287  H   PHE A  20      -7.119 -11.491   1.446  1.00  9.26           H
ATOM    288  HA  PHE A  20      -5.517 -11.984   3.475  1.00  8.60           H
ATOM    289 1HB  PHE A  20      -5.764 -13.675   1.979  1.00  9.45           H
ATOM    290 2HB  PHE A  20      -5.254 -12.787   0.793  1.00  9.45           H
ATOM    291  HD1 PHE A  20      -4.099 -14.294   3.751  1.00  9.12           H
ATOM    292  HD2 PHE A  20      -2.921 -12.816   0.269  1.00 12.23           H
ATOM    293  HE1 PHE A  20      -1.987 -15.101   4.120  1.00 11.16           H
ATOM    294  HE2 PHE A  20      -0.831 -13.634   0.637  1.00 16.66           H
ATOM    295  HZ  PHE A  20      -0.288 -14.681   2.627  1.00 14.90           H
ATOM    296  N   TYR A  21      -4.330  -9.960   1.287  1.00  6.68           N
ATOM    297  CA  TYR A  21      -3.396  -8.876   1.060  1.00  6.86           C
ATOM    298  C   TYR A  21      -3.446  -7.883   2.212  1.00  6.02           C
ATOM    299  O   TYR A  21      -2.406  -7.492   2.740  1.00  6.90           O
ATOM    300  CB  TYR A  21      -3.775  -8.233  -0.288  1.00  9.20           C
ATOM    301  CG  TYR A  21      -3.037  -6.958  -0.555  1.00 10.29           C
ATOM    302  CD1 TYR A  21      -1.730  -6.954  -1.024  1.00 14.30           C
ATOM    303  CD2 TYR A  21      -3.666  -5.762  -0.294  1.00 16.97           C
ATOM    304  CE1 TYR A  21      -1.054  -5.778  -1.264  1.00 24.03           C
ATOM    305  CE2 TYR A  21      -2.985  -4.598  -0.518  1.00 27.79           C
ATOM    306  CZ  TYR A  21      -1.689  -4.575  -0.999  1.00 30.08           C
ATOM    307  OH  TYR A  21      -1.055  -3.382  -1.207  1.00 43.08           O
ATOM    308  H   TYR A  21      -4.899 -10.143   0.669  1.00  8.02           H
ATOM    309  HA  TYR A  21      -2.490  -9.244   0.995  1.00  8.24           H
ATOM    310 1HB  TYR A  21      -3.587  -8.862  -1.002  1.00 11.04           H
ATOM    311 2HB  TYR A  21      -4.728  -8.053  -0.296  1.00 11.04           H
ATOM    312  HD1 TYR A  21      -1.300  -7.764  -1.179  1.00 17.16           H
ATOM    313  HD2 TYR A  21      -4.539  -5.746   0.028  1.00 20.37           H
ATOM    314  HE1 TYR A  21      -0.186  -5.791  -1.599  1.00 28.84           H
ATOM    315  HE2 TYR A  21      -3.409  -3.790  -0.339  1.00 33.35           H
ATOM    316  N   ASN A  22      -4.648  -7.454   2.621  1.00  5.90           N
ATOM    317  CA  ASN A  22      -4.741  -6.497   3.730  1.00  6.39           C
ATOM    318  C   ASN A  22      -4.222  -7.077   5.019  1.00  5.34           C
ATOM    319  O   ASN A  22      -3.596  -6.385   5.803  1.00  6.82           O
ATOM    320  CB  ASN A  22      -6.190  -6.030   3.902  1.00  7.08           C
ATOM    321  CG  ASN A  22      -6.657  -5.168   2.757  1.00  7.87           C
ATOM    322  ND2 ASN A  22      -7.946  -5.133   2.508  1.00  9.86           N
ATOM    323  OD1 ASN A  22      -5.845  -4.471   2.150  1.00 12.12           O
ATOM    324  H   ASN A  22      -5.362  -7.739   2.236  1.00  7.07           H
ATOM    325  HA  ASN A  22      -4.193  -5.717   3.504  1.00  7.66           H
ATOM    326 1HB  ASN A  22      -6.768  -6.806   3.971  1.00  8.50           H
ATOM    327 2HB  ASN A  22      -6.265  -5.528   4.728  1.00  8.50           H
ATOM    328 1HD2 ASN A  22      -8.484  -5.635   2.953  1.00 11.84           H
ATOM    329 2HD2 ASN A  22      -8.252  -4.608   1.899  1.00 11.84           H
ATOM    330  N   ASP A  23      -4.528  -8.340   5.295  1.00  5.56           N
ATOM    331  CA  ASP A  23      -4.046  -8.972   6.531  1.00  5.82           C
ATOM    332  C   ASP A  23      -2.554  -9.175   6.505  1.00  5.68           C
ATOM    333  O   ASP A  23      -1.892  -9.033   7.552  1.00  6.96           O
ATOM    334  CB  ASP A  23      -4.775 -10.298   6.775  1.00  6.50           C
ATOM    335  CG  ASP A  23      -6.218 -10.183   7.260  1.00  6.59           C
ATOM    336  OD1 ASP A  23      -6.652  -9.098   7.632  1.00  8.51           O
ATOM    337  OD2 ASP A  23      -6.863 -11.274   7.272  1.00  8.69           O
ATOM    338  H   ASP A  23      -5.012  -8.791   4.746  1.00  6.67           H
ATOM    339  HA  ASP A  23      -4.254  -8.373   7.277  1.00  6.98           H
ATOM    340 1HB  ASP A  23      -4.771 -10.805   5.948  1.00  7.81           H
ATOM    341 2HB  ASP A  23      -4.273 -10.807   7.430  1.00  7.81           H
ATOM    342  N   LEU A  24      -1.995  -9.499   5.351  1.00  5.69           N
ATOM    343  CA  LEU A  24      -0.557  -9.657   5.205  1.00  6.05           C
ATOM    344  C   LEU A  24       0.149  -8.327   5.398  1.00  6.08           C
ATOM    345  O   LEU A  24       1.188  -8.260   6.021  1.00  7.56           O
ATOM    346  CB  LEU A  24      -0.232 -10.289   3.854  1.00  7.05           C
ATOM    347  CG  LEU A  24       1.255 -10.553   3.612  1.00  9.71           C
ATOM    348  CD1 LEU A  24       1.827 -11.499   4.651  1.00 15.25           C
ATOM    349  CD2 LEU A  24       1.448 -11.108   2.208  1.00 13.08           C
ATOM    350  H   LEU A  24      -2.499  -9.619   4.665  1.00  6.83           H
ATOM    351  HA  LEU A  24      -0.247 -10.268   5.906  1.00  7.26           H
ATOM    352 1HB  LEU A  24      -0.711 -11.130   3.783  1.00  8.46           H
ATOM    353 2HB  LEU A  24      -0.560  -9.705   3.153  1.00  8.46           H
ATOM    354  HG  LEU A  24       1.734  -9.700   3.675  1.00 11.65           H
ATOM    355 1HD1 LEU A  24       1.688 -11.133   5.528  1.00 22.88           H
ATOM    356 2HD1 LEU A  24       1.388 -12.350   4.586  1.00 22.88           H
ATOM    357 3HD1 LEU A  24       2.768 -11.611   4.498  1.00 22.88           H
ATOM    358 1HD2 LEU A  24       1.088 -10.491   1.568  1.00 19.62           H
ATOM    359 2HD2 LEU A  24       2.385 -11.233   2.040  1.00 19.62           H
ATOM    360 3HD2 LEU A  24       0.994 -11.951   2.131  1.00 19.62           H
ATOM    361  N   GLN A  25      -0.406  -7.235   4.871  1.00  7.01           N
ATOM    362  CA  GLN A  25       0.153  -5.915   5.071  1.00  7.88           C
ATOM    363  C   GLN A  25       0.262  -5.591   6.554  1.00  7.52           C
ATOM    364  O   GLN A  25       1.318  -5.133   7.000  1.00  9.37           O
ATOM    365  CB  GLN A  25      -0.728  -4.856   4.356  1.00  9.67           C
ATOM    366  CG  GLN A  25      -0.205  -3.441   4.474  1.00 15.33           C
ATOM    367  CD  GLN A  25      -0.858  -2.437   3.521  1.00 26.16           C
ATOM    368  NE2 GLN A  25      -2.006  -2.753   2.948  1.00 41.26           N
ATOM    369  OE1 GLN A  25      -0.311  -1.373   3.277  1.00 37.85           O
ATOM    370  H   GLN A  25      -1.119  -7.318   4.398  1.00  8.42           H
ATOM    371  HA  GLN A  25       1.051  -5.893   4.678  1.00  9.45           H
ATOM    372 1HB  GLN A  25      -0.793  -5.087   3.416  1.00 11.60           H
ATOM    373 2HB  GLN A  25      -1.622  -4.890   4.730  1.00 11.60           H
ATOM    374 1HG  GLN A  25      -0.340  -3.136   5.385  1.00 18.40           H
ATOM    375 2HG  GLN A  25       0.750  -3.450   4.307  1.00 18.40           H
ATOM    376 1HE2 GLN A  25      -2.384  -3.504   3.126  1.00 49.51           H
ATOM    377 2HE2 GLN A  25      -2.376  -2.206   2.396  1.00 49.51           H
ATOM    378  N   GLN A  26      -0.819  -5.824   7.268  1.00  7.68           N
ATOM    379  CA  GLN A  26      -0.815  -5.542   8.701  1.00  8.43           C
ATOM    380  C   GLN A  26       0.237  -6.372   9.408  1.00  7.80           C
ATOM    381  O   GLN A  26       0.982  -5.888  10.269  1.00  9.95           O
ATOM    382  CB  GLN A  26      -2.210  -5.768   9.298  1.00 11.73           C
ATOM    383  CG  GLN A  26      -2.281  -5.430  10.766  1.00 21.22           C
ATOM    384  CD  GLN A  26      -1.918  -4.012  11.139  1.00 95.21           C
ATOM    385  NE2 GLN A  26      -2.220  -3.052  10.252  1.00 47.94           N
ATOM    386  OE1 GLN A  26      -1.372  -3.735  12.223  1.00 81.02           O
ATOM    387  H   GLN A  26      -1.524  -6.142   6.892  1.00  9.21           H
ATOM    388  HA  GLN A  26      -0.584  -4.598   8.821  1.00 10.12           H
ATOM    389 1HB  GLN A  26      -2.852  -5.222   8.817  1.00 14.08           H
ATOM    390 2HB  GLN A  26      -2.460  -6.697   9.175  1.00 14.08           H
ATOM    391 1HG  GLN A  26      -3.183  -5.604  11.075  1.00 25.46           H
ATOM    392 2HG  GLN A  26      -1.689  -6.031  11.245  1.00 25.46           H
ATOM    393 1HE2 GLN A  26      -2.597  -3.259   9.507  1.00 57.53           H
ATOM    394 2HE2 GLN A  26      -2.036  -2.231  10.428  1.00 57.53           H
ATOM    395  N   TYR A  27       0.350  -7.640   9.114  1.00  7.03           N
ATOM    396  CA  TYR A  27       1.314  -8.561   9.688  1.00  7.04           C
ATOM    397  C   TYR A  27       2.731  -8.068   9.434  1.00  6.80           C
ATOM    398  O   TYR A  27       3.541  -7.982  10.341  1.00  8.23           O
ATOM    399  CB  TYR A  27       1.087  -9.962   9.123  1.00  7.73           C
ATOM    400  CG  TYR A  27       2.104 -10.980   9.608  1.00  7.00           C
ATOM    401  CD1 TYR A  27       2.060 -11.527  10.880  1.00  7.90           C
ATOM    402  CD2 TYR A  27       3.145 -11.426   8.790  1.00  8.02           C
ATOM    403  CE1 TYR A  27       2.973 -12.449  11.311  1.00  9.75           C
ATOM    404  CE2 TYR A  27       4.063 -12.359   9.193  1.00  9.59           C
ATOM    405  CZ  TYR A  27       3.979 -12.860  10.478  1.00  9.25           C
ATOM    406  OH  TYR A  27       4.874 -13.787  10.922  1.00 14.11           O
ATOM    407  H   TYR A  27      -0.194  -7.957   8.528  1.00  8.44           H
ATOM    408  HA  TYR A  27       1.169  -8.594  10.657  1.00  8.44           H
ATOM    409 1HB  TYR A  27       0.199 -10.262   9.373  1.00  9.28           H
ATOM    410 2HB  TYR A  27       1.123  -9.920   8.155  1.00  9.28           H
ATOM    411  HD1 TYR A  27       1.385 -11.259  11.461  1.00  9.48           H
ATOM    412  HD2 TYR A  27       3.217 -11.074   7.933  1.00  9.63           H
ATOM    413  HE1 TYR A  27       2.911 -12.797  12.171  1.00 11.70           H
ATOM    414  HE2 TYR A  27       4.730 -12.649   8.613  1.00 11.51           H
ATOM    415  N   LEU A  28       3.039  -7.744   8.186  1.00  6.57           N
ATOM    416  CA  LEU A  28       4.378  -7.277   7.824  1.00  7.54           C
ATOM    417  C   LEU A  28       4.702  -5.963   8.489  1.00  7.08           C
ATOM    418  O   LEU A  28       5.880  -5.782   8.922  1.00  9.22           O
ATOM    419  CB  LEU A  28       4.531  -7.154   6.314  1.00  8.29           C
ATOM    420  CG  LEU A  28       4.544  -8.501   5.572  1.00 10.20           C
ATOM    421  CD1 LEU A  28       4.528  -8.285   4.085  1.00 12.57           C
ATOM    422  CD2 LEU A  28       5.747  -9.360   5.995  1.00 13.28           C
ATOM    423  H   LEU A  28       2.438  -7.809   7.575  1.00  7.89           H
ATOM    424  HA  LEU A  28       5.024  -7.942   8.139  1.00  9.04           H
ATOM    425 1HB  LEU A  28       3.802  -6.616   5.969  1.00  9.95           H
ATOM    426 2HB  LEU A  28       5.359  -6.685   6.122  1.00  9.95           H
ATOM    427  HG  LEU A  28       3.728  -8.986   5.815  1.00 12.25           H
ATOM    428 1HD1 LEU A  28       3.768  -7.748   3.848  1.00 18.86           H
ATOM    429 2HD1 LEU A  28       5.333  -7.836   3.818  1.00 18.86           H
ATOM    430 3HD1 LEU A  28       4.471  -9.134   3.640  1.00 18.86           H
ATOM    431 1HD2 LEU A  28       5.733  -9.485   6.946  1.00 19.93           H
ATOM    432 2HD2 LEU A  28       5.699 -10.215   5.559  1.00 19.93           H
ATOM    433 3HD2 LEU A  28       6.561  -8.918   5.742  1.00 19.93           H
ATOM    434  N   ASN A  29       3.762  -5.041   8.618  1.00  8.11           N
ATOM    435  CA  ASN A  29       3.990  -3.796   9.315  1.00  8.80           C
ATOM    436  C   ASN A  29       4.371  -4.045  10.760  1.00  8.21           C
ATOM    437  O   ASN A  29       5.248  -3.357  11.326  1.00 11.28           O
ATOM    438  CB  ASN A  29       2.774  -2.871   9.259  1.00 10.93           C
ATOM    439  CG  ASN A  29       2.610  -2.248   7.891  1.00 14.27           C
ATOM    440  ND2 ASN A  29       1.411  -1.673   7.715  1.00 24.15           N
ATOM    441  OD1 ASN A  29       3.464  -2.289   7.026  1.00 19.89           O
ATOM    442  H   ASN A  29       2.987  -5.188   8.275  1.00  9.73           H
ATOM    443  HA  ASN A  29       4.738  -3.338   8.879  1.00 10.56           H
ATOM    444 1HB  ASN A  29       1.976  -3.377   9.479  1.00 13.12           H
ATOM    445 2HB  ASN A  29       2.875  -2.169   9.922  1.00 13.12           H
ATOM    446 1HD2 ASN A  29       0.838  -1.668   8.357  1.00 28.98           H
ATOM    447 2HD2 ASN A  29       1.215  -1.309   6.961  1.00 28.98           H
ATOM    448  N   VAL A  30       3.728  -4.995  11.410  1.00  8.62           N
ATOM    449  CA  VAL A  30       4.087  -5.273  12.798  1.00  9.56           C
ATOM    450  C   VAL A  30       5.435  -5.969  12.910  1.00  8.87           C
ATOM    451  O   VAL A  30       6.254  -5.588  13.753  1.00 11.40           O
ATOM    452  CB  VAL A  30       2.951  -6.046  13.494  1.00 11.04           C
ATOM    453  CG1 VAL A  30       3.395  -6.359  14.900  1.00 16.09           C
ATOM    454  CG2 VAL A  30       1.636  -5.265  13.518  1.00 14.44           C
ATOM    455  H   VAL A  30       3.106  -5.444  11.022  1.00 10.34           H
ATOM    456  HA  VAL A  30       4.169  -4.410  13.253  1.00 11.47           H
ATOM    457  HB  VAL A  30       2.806  -6.889  13.016  1.00 13.25           H
ATOM    458 1HG1 VAL A  30       4.218  -6.853  14.873  1.00 24.14           H
ATOM    459 2HG1 VAL A  30       3.528  -5.540  15.383  1.00 24.14           H
ATOM    460 3HG1 VAL A  30       2.721  -6.883  15.339  1.00 24.14           H
ATOM    461 1HG2 VAL A  30       1.365  -5.067  12.619  1.00 21.66           H
ATOM    462 2HG2 VAL A  30       0.959  -5.792  13.948  1.00 21.66           H
ATOM    463 3HG2 VAL A  30       1.760  -4.446  14.003  1.00 21.66           H
ATOM    464  N   VAL A  31       5.716  -6.972  12.055  1.00  9.31           N
ATOM    465  CA  VAL A  31       6.984  -7.695  12.084  1.00 10.90           C
ATOM    466  C   VAL A  31       8.167  -6.774  11.878  1.00  9.99           C
ATOM    467  O   VAL A  31       9.230  -7.019  12.442  1.00 14.30           O
ATOM    468  CB  VAL A  31       7.001  -8.877  11.015  1.00 19.27           C
ATOM    469  CG1 VAL A  31       8.394  -9.424  10.843  1.00 27.09           C
ATOM    470  CG2 VAL A  31       5.976  -9.918  11.386  1.00 24.85           C
ATOM    471  H   VAL A  31       5.126  -7.194  11.470  1.00 11.17           H
ATOM    472  HA  VAL A  31       7.075  -8.098  12.972  1.00 13.08           H
ATOM    473  HB  VAL A  31       6.729  -8.495  10.155  1.00 23.12           H
ATOM    474 1HG1 VAL A  31       8.993  -8.709  10.614  1.00 40.64           H
ATOM    475 2HG1 VAL A  31       8.681  -9.832  11.663  1.00 40.64           H
ATOM    476 3HG1 VAL A  31       8.396 -10.080  10.142  1.00 40.64           H
ATOM    477 1HG2 VAL A  31       5.117  -9.501  11.488  1.00 37.27           H
ATOM    478 2HG2 VAL A  31       5.929 -10.582  10.694  1.00 37.27           H
ATOM    479 3HG2 VAL A  31       6.228 -10.335  12.213  1.00 37.27           H
ATOM    480  N   THR A  32       8.008  -5.778  11.021  1.00  8.82           N
ATOM    481  CA  THR A  32       9.068  -4.844  10.717  1.00  9.65           C
ATOM    482  C   THR A  32       9.030  -3.607  11.638  1.00  8.83           C
ATOM    483  O   THR A  32       9.834  -2.678  11.464  1.00 12.80           O
ATOM    484  CB  THR A  32       9.032  -4.346   9.255  1.00 11.36           C
ATOM    485  CG2 THR A  32       9.221  -5.518   8.303  1.00 13.28           C
ATOM    486  OG1 THR A  32       7.820  -3.667   8.992  1.00 11.10           O
ATOM    487  H   THR A  32       7.248  -5.683  10.631  1.00 10.58           H
ATOM    488  HA  THR A  32       9.924  -5.301  10.859  1.00 11.58           H
ATOM    489  HB  THR A  32       9.773  -3.718   9.124  1.00 13.63           H
ATOM    490 1HG2 THR A  32      10.068  -5.936   8.474  1.00 19.92           H
ATOM    491 2HG2 THR A  32       8.516  -6.156   8.437  1.00 19.92           H
ATOM    492 3HG2 THR A  32       9.198  -5.201   7.397  1.00 19.92           H
ATOM    493  N   ARG A  33       8.116  -3.567  12.609  1.00  8.41           N
ATOM    494  CA  ARG A  33       8.007  -2.531  13.618  1.00  8.58           C
ATOM    495  C   ARG A  33       7.702  -1.173  12.991  1.00  8.52           C
ATOM    496  O   ARG A  33       8.067  -0.109  13.472  1.00 11.34           O
ATOM    497  CB  ARG A  33       9.242  -2.444  14.529  1.00  9.18           C
ATOM    498  CG  ARG A  33       9.681  -3.794  15.125  1.00 11.18           C
ATOM    499  CD  ARG A  33      10.822  -3.642  16.111  1.00 10.54           C
ATOM    500  NE  ARG A  33      10.495  -2.924  17.292  1.00 10.01           N
ATOM    501  CZ  ARG A  33       9.926  -3.372  18.401  1.00 10.55           C
ATOM    502  NH1 ARG A  33       9.604  -4.653  18.477  1.00 14.21           N
ATOM    503  NH2 ARG A  33       9.672  -2.581  19.438  1.00 12.77           N
ATOM    504  H   ARG A  33       7.545  -4.209  12.640  1.00 10.09           H
ATOM    505  HA  ARG A  33       7.244  -2.764  14.188  1.00 10.30           H
ATOM    506 1HB  ARG A  33       9.980  -2.075  14.019  1.00 11.02           H
ATOM    507 2HB  ARG A  33       9.050  -1.830  15.255  1.00 11.02           H
ATOM    508 1HG  ARG A  33       8.925  -4.204  15.574  1.00 13.42           H
ATOM    509 2HG  ARG A  33       9.957  -4.385  14.407  1.00 13.42           H
ATOM    510 1HD  ARG A  33      11.134  -4.525  16.362  1.00 12.65           H
ATOM    511 2HD  ARG A  33      11.556  -3.189  15.666  1.00 12.65           H
ATOM    512  HE  ARG A  33      10.694  -2.087  17.287  1.00 12.01           H
ATOM    513 1HH1 ARG A  33       9.766  -5.176  17.814  1.00 17.06           H
ATOM    514 2HH1 ARG A  33       9.234  -4.961  19.189  1.00 17.06           H
ATOM    515 1HH2 ARG A  33       9.879  -1.747  19.404  1.00 15.33           H
ATOM    516 2HH2 ARG A  33       9.301  -2.904  20.144  1.00 15.33           H
ATOM    517  N   HIS A  34       6.946  -1.158  11.917  1.00 10.11           N
ATOM    518  CA  HIS A  34       6.676   0.047  11.118  1.00 10.43           C
ATOM    519  C   HIS A  34       5.189   0.123  10.808  1.00 11.25           C
ATOM    520  O   HIS A  34       4.747  -0.205   9.732  1.00 13.44           O
ATOM    521  CB  HIS A  34       7.558   0.035   9.894  1.00 10.84           C
ATOM    522  CG  HIS A  34       7.562   1.277   9.086  1.00 10.43           C
ATOM    523  CD2 HIS A  34       8.131   2.478   9.363  1.00  8.52           C
ATOM    524  ND1 HIS A  34       6.970   1.436   7.872  1.00 15.88           N
ATOM    525  CE1 HIS A  34       7.174   2.661   7.458  1.00 13.87           C
ATOM    526  NE2 HIS A  34       7.870   3.371   8.329  1.00  9.15           N
ATOM    527  H   HIS A  34       6.586  -1.897  11.665  1.00 12.13           H
ATOM    528  HA  HIS A  34       6.915   0.830  11.658  1.00 12.52           H
ATOM    529 1HB  HIS A  34       8.467  -0.149  10.175  1.00 13.00           H
ATOM    530 2HB  HIS A  34       7.276  -0.698   9.324  1.00 13.00           H
ATOM    531  HD1 HIS A  34       6.532   0.831   7.446  1.00 19.06           H
ATOM    532  HD2 HIS A  34       8.621   2.674  10.129  1.00 10.22           H
ATOM    533  HE1 HIS A  34       6.866   2.993   6.645  1.00 16.65           H
ATOM    534  N   ARG A  35       4.397   0.519  11.820  1.00 14.80           N
ATOM    535  CA  ARG A  35       2.943   0.516  11.708  1.00 21.74           C
ATOM    536  C   ARG A  35       2.397   1.852  11.206  1.00 31.23           C
ATOM    537  O   ARG A  35       1.567   2.525  11.786  1.00 66.39           O
ATOM    538  CB  ARG A  35       2.308   0.175  13.049  1.00 33.23           C
ATOM    539  CG  ARG A  35       2.906  -0.949  13.864  1.00 38.18           C
ATOM    540  CD  ARG A  35       2.342  -0.851  15.285  1.00 53.35           C
ATOM    541  NE  ARG A  35       3.145  -1.672  16.174  1.00 38.50           N
ATOM    542  CZ  ARG A  35       2.815  -2.748  16.862  1.00 49.66           C
ATOM    543  NH1 ARG A  35       1.593  -3.269  16.838  1.00 35.18           N
ATOM    544  NH2 ARG A  35       3.755  -3.322  17.604  1.00 32.55           N
ATOM    545  H   ARG A  35       4.759   0.781  12.555  1.00 17.76           H
ATOM    546  HA  ARG A  35       2.689  -0.178  11.065  1.00 26.09           H
ATOM    547 1HB  ARG A  35       2.323   0.977  13.595  1.00 39.88           H
ATOM    548 2HB  ARG A  35       1.376  -0.041  12.887  1.00 39.88           H
ATOM    549 1HG  ARG A  35       2.675  -1.805  13.472  1.00 45.82           H
ATOM    550 2HG  ARG A  35       3.872  -0.870  13.883  1.00 45.82           H
ATOM    551 1HD  ARG A  35       2.359   0.072  15.583  1.00 64.02           H
ATOM    552 2HD  ARG A  35       1.421  -1.157  15.296  1.00 64.02           H
ATOM    553  HE  ARG A  35       3.961  -1.417  16.267  1.00 46.21           H
ATOM    554 1HH1 ARG A  35       0.979  -2.902  16.361  1.00 42.22           H
ATOM    555 2HH1 ARG A  35       1.417  -3.972  17.300  1.00 42.22           H
ATOM    556 1HH2 ARG A  35       4.548  -2.991  17.625  1.00 39.06           H
ATOM    557 2HH2 ARG A  35       3.571  -4.025  18.063  1.00 39.06           H
TER     558      ARG A  35 
HETATM  559  N   TYC A  36       2.936   2.188  10.055  1.00 56.16           N
HETATM  560  CA  TYC A  36       2.401   3.263   9.256  1.00 72.51           C
HETATM  561  C   TYC A  36       2.170   2.690   7.844  1.00130.99           C
HETATM  562  O   TYC A  36       2.650   1.571   7.634  1.00109.26           O
HETATM  563  CB  TYC A  36       3.310   4.444   9.142  1.00 59.23           C
HETATM  564  CG  TYC A  36       4.237   4.840  10.234  1.00 59.31           C
HETATM  565  CD1 TYC A  36       5.293   4.093  10.686  1.00 32.13           C
HETATM  566  CD2 TYC A  36       3.974   6.080  10.806  1.00 36.40           C
HETATM  567  CE1 TYC A  36       6.152   4.498  11.725  1.00 29.03           C
HETATM  568  CE2 TYC A  36       4.819   6.500  11.813  1.00 43.08           C
HETATM  569  CZ  TYC A  36       5.876   5.741  12.277  1.00 25.91           C
HETATM  570  OH  TYC A  36       6.661   6.276  13.288  1.00 21.74           O
HETATM  571  NXT TYC A  36       1.494   3.434   6.993  1.00 93.34           N
HETATM  572  HA  TYC A  36       1.544   3.550   9.633  1.00 87.01           H
HETATM  573  HB1 TYC A  36       3.853   4.304   8.351  1.00 71.08           H
HETATM  574  HB2 TYC A  36       2.747   5.213   8.961  1.00 71.08           H
HETATM  575  HD1 TYC A  36       5.452   3.270  10.282  1.00 38.56           H
HETATM  576  HD2 TYC A  36       3.260   6.603  10.522  1.00 43.68           H
HETATM  577  HE1 TYC A  36       6.857   3.968  12.021  1.00 34.84           H
HETATM  578  HE2 TYC A  36       4.669   7.334  12.198  1.00 51.70           H
HETATM  579  HH  TYC A  36       7.261   5.750  13.476  1.00 32.61           H
HETATM  580 1HT2 TYC A  36       1.349   3.150   6.195  1.00112.00           H
HETATM  581 2HT2 TYC A  36       1.199   4.205   7.236  1.00112.00           H
HETATM  582  H0  TYC A  36       3.623   1.756   9.771  1.00 67.40           H
HETATM  583 ZN   ZN  A  37       1.131 -11.181  19.275  1.00  7.81          ZN
HETATM  584  O   HOH Z   1      -2.054 -13.227  18.026  1.00 13.02           O
HETATM  585  O   HOH Z   2      -4.137 -17.030  15.701  1.00 18.37           O
HETATM  586  O   HOH Z   3      -3.654 -12.195  11.275  1.00 12.02           O
HETATM  587  O   HOH Z   4      -3.744 -12.589  13.724  0.50 72.42           O
HETATM  588  O   HOH Z   5      -0.994 -22.430   2.586  1.00 36.21           O
HETATM  589  O   HOH Z   6      -4.439 -25.313   9.729  1.00113.79           O
HETATM  590  O   HOH Z   7       4.007 -17.952  11.723  1.00 43.69           O
HETATM  591  O   HOH Z   8      -2.801 -23.341  -1.136  1.00 64.69           O
HETATM  592  O   HOH Z   9     -12.313 -11.579 -10.809  1.00114.32           O
HETATM  593  O   HOH Z  10      -6.811 -15.964   5.690  1.00 28.31           O
HETATM  594  O   HOH Z  11      -3.838 -22.074   9.162  1.00 37.25           O
HETATM  595  O   HOH Z  12      -5.835 -15.705   8.240  1.00 16.53           O
HETATM  596  O   HOH Z  13     -10.092 -16.460   3.586  1.00 61.93           O
HETATM  597  O   HOH Z  14     -15.857  -7.891  -0.518  1.00 86.34           O
HETATM  598  O   HOH Z  15     -17.801 -10.000 -10.640  1.00 79.26           O
HETATM  599  O   HOH Z  16      -3.686 -22.549   2.346  1.00 29.02           O
HETATM  600  O   HOH Z  17      -1.102 -15.715  -5.366  1.00 15.62           O
HETATM  601  O   HOH Z  18      -4.012  -7.580  11.379  1.00 25.72           O
HETATM  602  O   HOH Z  19      -4.093 -23.296  -3.709  1.00 23.19           O
HETATM  603  O   HOH Z  20      -0.194 -23.937  -4.980  1.00 66.87           O
HETATM  604  O   HOH Z  21      -2.615 -23.962  -8.231  1.00 52.78           O
HETATM  605  O   HOH Z  22       1.007 -20.328  -4.802  1.00 14.98           O
HETATM  606  O   HOH Z  23      -1.874  -0.984  15.566  1.00 96.59           O
HETATM  607  O   HOH Z  24       9.268 -13.610  11.427  1.00 67.16           O
HETATM  608  O   HOH Z  25       3.646  -1.586   3.142  1.00 47.02           O
HETATM  609  O   HOH Z  26     -11.368 -19.360  -8.886  1.00 54.01           O
HETATM  610  O   HOH Z  27      -8.239 -24.979  -5.371  1.00 11.44           O
HETATM  611  O   HOH Z  28      -4.768 -23.614  -9.350  1.00 23.77           O
HETATM  612  O   HOH Z  29      -5.156 -24.766  -7.400  1.00 79.63           O
HETATM  613  O   HOH Z  30       6.101  -4.483   3.984  1.00 52.94           O
HETATM  614  O   HOH Z  31      14.055  -5.273  14.988  1.00 57.00           O
HETATM  615  O   HOH Z  32      13.346  -9.459  13.723  0.50 90.36           O
HETATM  616  O   HOH Z  33       8.629  -2.638   4.429  1.00 53.75           O
HETATM  617  O   HOH Z  34      -7.792 -16.722  -7.916  1.00 21.28           O
HETATM  618  O   HOH Z  35     -10.402 -17.259  -9.211  1.00 97.92           O
HETATM  619  O   HOH Z  36       4.776   5.654   6.613  1.00 41.38           O
HETATM  620  O   HOH Z  37      -4.211   2.878  12.234  1.00 89.06           O
HETATM  621  O   HOH Z  38     -12.798 -13.779  -8.376  1.00 42.54           O
HETATM  622  O   HOH Z  39     -17.959  -9.929  -7.195  1.00 89.91           O
HETATM  623  O   HOH Z  40     -16.493 -12.985  -3.248  1.00 69.77           O
HETATM  624  O   HOH Z  41     -14.041  -6.734  -5.117  1.00 73.28           O
HETATM  625  O   HOH Z  42     -12.293  -7.783  -0.217  1.00 30.71           O
HETATM  626  O   HOH Z  43     -14.864 -12.759  -7.825  1.00107.13           O
HETATM  627  O   HOH Z  44     -11.999 -14.471   3.406  1.00 82.62           O
HETATM  628  O   HOH Z  45      -8.701 -14.227   2.807  1.00 28.63           O
HETATM  629  O   HOH Z  46     -10.977 -17.625   1.814  1.00 76.18           O
HETATM  630  O   HOH Z  47     -14.847 -17.275  -0.507  1.00 46.24           O
HETATM  631  O   HOH Z  48     -17.090 -11.911   0.000  0.50 89.26           O
HETATM  632  O   HOH Z  49     -14.659  -8.863   4.584  1.00 58.99           O
HETATM  633  O   HOH Z  50     -15.940 -14.311  -0.725  1.00 62.72           O
HETATM  634  O   HOH Z  51     -10.158  -6.434   4.115  1.00 11.49           O
HETATM  635  O   HOH Z  52      -6.568  -3.158  -0.190  1.00 31.27           O
HETATM  636  O   HOH Z  53      -3.926  -3.553   5.696  1.00 20.95           O
HETATM  637  O   HOH Z  54      -2.993  -9.718  10.137  1.00 15.09           O
HETATM  638  O   HOH Z  55      -5.917  -7.128   9.336  1.00 24.97           O
HETATM  639  O   HOH Z  56      -6.860 -13.345   5.187  1.00 26.19           O
HETATM  640  O   HOH Z  57       0.525   0.698   1.757  1.00 75.02           O
HETATM  641  O   HOH Z  58       2.280  -0.085   4.705  1.00 46.13           O
HETATM  642  O   HOH Z  59      -1.343  -4.230  14.482  1.00 66.27           O
HETATM  643  O   HOH Z  60      -2.728  -2.367   7.913  1.00 48.53           O
HETATM  644  O   HOH Z  61      -0.441  -1.216   9.961  1.00 51.89           O
HETATM  645  O   HOH Z  62       4.177 -15.269  13.073  1.00 25.64           O
HETATM  646  O   HOH Z  63       6.880 -14.471   9.397  1.00 25.44           O
HETATM  647  O   HOH Z  64       3.585  -4.189   4.409  1.00 48.21           O
HETATM  648  O   HOH Z  65      -1.362   0.361   7.427  1.00 75.80           O
HETATM  649  O   HOH Z  66       6.900  -6.214  16.322  1.00 58.73           O
HETATM  650  O   HOH Z  67       8.870  -7.856  15.457  1.00 84.25           O
HETATM  651  O   HOH Z  68      11.028  -7.258  14.457  1.00 49.46           O
HETATM  652  O   HOH Z  69      11.761  -1.418  10.089  1.00 16.83           O
HETATM  653  O   HOH Z  70      11.987  -2.177  12.801  1.00107.28           O
HETATM  654  O   HOH Z  71       6.666  -3.391   6.232  1.00 74.37           O
HETATM  655  O   HOH Z  72       8.354  -1.912   6.705  1.00 40.30           O
HETATM  656  O   HOH Z  73      11.169  -6.302  20.631  1.00 63.88           O
HETATM  657  O   HOH Z  74       5.789  -0.552   6.291  1.00 34.99           O
HETATM  658  O   HOH Z  75      -0.770   3.006  11.452  1.00 85.01           O
HETATM  659  O   HOH Z  76       3.209   3.282  13.471  1.00 86.48           O
HETATM  660  O   HOH Z  77       6.455  -3.864  16.648  1.00 59.72           O
HETATM  661  O   HOH Z  78      -0.250  -5.035  16.835  1.00 36.14           O
HETATM  662  O   HOH Z  79       1.180   4.016  14.261  1.00 65.04           O
HETATM  663  O   HOH Z  80       3.888   2.827   5.420  1.00 91.23           O
HETATM  664  O   HOH Z  81      -0.201   1.683   4.858  1.00 64.79           O
HETATM  665  O   HOH Z  82       2.266 -10.899  21.063  1.00 11.51           O
CONECT    1  583
CONECT    4  583
CONECT  536  559
CONECT  559  536  560  582
CONECT  560  559  561  563  572
CONECT  561  560  562  571
CONECT  562  561
CONECT  563  560  564  573  574
CONECT  564  563  565  566
CONECT  565  564  567  575
CONECT  566  564  568  576
CONECT  567  565  569  577
CONECT  568  566  569  578
CONECT  569  567  568  570
CONECT  570  569  579
CONECT  571  561  580  581
CONECT  572  560
CONECT  573  563
CONECT  574  563
CONECT  575  565
CONECT  576  566
CONECT  577  567
CONECT  578  568
CONECT  579  570
CONECT  580  571
CONECT  581  571
CONECT  582  559
CONECT  583    1    4  665
CONECT  665  583
END
