# Supplementary material for: Identification of new, well-populated amino-acid sidechain rotamers involving hydroxyl-hydrogen atoms and sulfhydryl-hydrogen atoms
Source: BMC Struct Biol. 2008 Oct 7;8:41. doi: 10.1186/1472-6807-8-41 (PMC2569941; doi:10.1186/1472-6807-8-41)
Supplement: Additional file 1 — Manually-fitted hydrogen atoms in high resolution structures. In these high-resolution X-ray structures, the hydroxyl hydrogen atoms were removed if there is no corresponding electron density but if there is sufficient electron density due to hydrogen-bonding, the hydrogen atom position were fitted manually. [file 1472-6807-8-41-S1.zip › pdb/2cal.pdb]

ATOM      1  N   LEU A1003      10.838   8.356  -1.670  1.00 33.13           N
ATOM      2  CA  LEU A1003       9.627   7.552  -1.582  1.00 23.85           C
ATOM      3  C   LEU A1003       9.402   6.742  -2.873  1.00 21.85           C
ATOM      4  O   LEU A1003       9.908   7.149  -3.923  1.00 25.42           O
ATOM      5  CB  LEU A1003       8.371   8.403  -1.344  1.00 21.69           C
ATOM      6  CG  LEU A1003       8.265   9.135  -0.017  1.00 20.29           C
ATOM      7  CD1 LEU A1003       7.081  10.111   0.044  1.00 28.59           C
ATOM      8  CD2 LEU A1003       8.167   8.135   1.128  1.00 26.22           C
ATOM      9  HA  LEU A1003       9.724   6.925  -0.835  1.00 28.62           H
ATOM     10 1HB  LEU A1003       8.318   9.062  -2.054  1.00 26.03           H
ATOM     11 2HB  LEU A1003       7.597   7.825  -1.430  1.00 26.03           H
ATOM     12  HG  LEU A1003       9.088   9.654   0.107  1.00 24.35           H
ATOM     13 1HD1 LEU A1003       7.072  10.653  -0.748  1.00 42.89           H
ATOM     14 2HD1 LEU A1003       6.261   9.615   0.102  1.00 42.89           H
ATOM     15 3HD1 LEU A1003       7.170  10.674   0.817  1.00 42.89           H
ATOM     16 1HD2 LEU A1003       8.919   7.539   1.097  1.00 39.33           H
ATOM     17 2HD2 LEU A1003       8.167   8.606   1.965  1.00 39.33           H
ATOM     18 3HD2 LEU A1003       7.355   7.631   1.044  1.00 39.33           H
ATOM     19  H1  LEU A1003      10.769   8.923  -2.353  1.00 49.69           H
ATOM     20  H2  LEU A1003      10.945   8.814  -0.914  1.00 49.69           H
ATOM     21  H3  LEU A1003      11.540   7.823  -1.796  1.00 49.69           H
ATOM     22  N   ASP A1004       8.634   5.648  -2.801  1.00 19.57           N
ATOM     23  CA  ASP A1004       8.222   4.895  -3.969  1.00 17.20           C
ATOM     24  C   ASP A1004       7.092   5.666  -4.645  1.00 16.45           C
ATOM     25  O   ASP A1004       5.996   5.851  -4.077  1.00 17.17           O
ATOM     26  CB  ASP A1004       7.753   3.505  -3.537  1.00 16.83           C
ATOM     27  CG  ASP A1004       7.079   2.692  -4.637  1.00 17.15           C
ATOM     28  OD1 ASP A1004       7.201   3.044  -5.826  1.00 17.02           O
ATOM     29  OD2 ASP A1004       6.469   1.661  -4.223  1.00 16.72           O
ATOM     30  H   ASP A1004       8.374   5.379  -2.027  1.00 23.48           H
ATOM     31  HA  ASP A1004       8.977   4.809  -4.588  1.00 20.64           H
ATOM     32 1HB  ASP A1004       8.519   3.008  -3.210  1.00 20.20           H
ATOM     33 2HB  ASP A1004       7.131   3.603  -2.799  1.00 20.20           H
ATOM     34  N   THR A1005       7.347   6.068  -5.892  1.00 17.95           N
ATOM     35  CA  THR A1005       6.382   6.866  -6.638  1.00 17.93           C
ATOM     36  C   THR A1005       6.181   6.227  -8.007  1.00 18.61           C
ATOM     37  O   THR A1005       5.763   6.890  -8.960  1.00 18.69           O
ATOM     38  CB  THR A1005       6.841   8.317  -6.846  1.00 20.25           C
ATOM     39  CG2 THR A1005       6.952   9.059  -5.519  1.00 21.45           C
ATOM     40  OG1 THR A1005       8.128   8.295  -7.491  1.00 22.97           O
ATOM     41  H   THR A1005       8.093   5.852  -6.262  1.00 21.54           H
ATOM     42  HA  THR A1005       5.528   6.867  -6.157  1.00 21.51           H
ATOM     43  HB  THR A1005       6.199   8.781  -7.423  1.00 24.30           H
ATOM     44 1HG2 THR A1005       7.576   8.603  -4.949  1.00 32.18           H
ATOM     45 2HG2 THR A1005       7.260   9.954  -5.678  1.00 32.18           H
ATOM     46 3HG2 THR A1005       6.092   9.086  -5.095  1.00 32.18           H
ATOM     47  N   THR A1006       6.426   4.937  -8.131  1.00 17.51           N
ATOM     48  CA  THR A1006       6.156   4.197  -9.356  1.00 18.59           C
ATOM     49  C   THR A1006       4.968   3.254  -9.235  1.00 17.07           C
ATOM     50  O   THR A1006       4.953   2.456  -8.301  1.00 19.83           O
ATOM     51  CB  THR A1006       7.418   3.400  -9.706  1.00 22.60           C
ATOM     52  CG2 THR A1006       7.258   2.778 -11.088  1.00 32.02           C
ATOM     53  OG1 THR A1006       8.515   4.322  -9.844  1.00 30.72           O
ATOM     54  H   THR A1006       6.759   4.514  -7.460  1.00 21.02           H
ATOM     55  HA  THR A1006       5.977   4.837 -10.077  1.00 22.31           H
ATOM     56  HB  THR A1006       7.609   2.719  -9.028  1.00 27.12           H
ATOM     57 1HG2 THR A1006       6.420   2.312 -11.134  1.00 48.03           H
ATOM     58 2HG2 THR A1006       7.278   3.468 -11.754  1.00 48.03           H
ATOM     59 3HG2 THR A1006       7.977   2.160 -11.246  1.00 48.03           H
ATOM     60  N   TRP A1007       4.034   3.353 -10.136  1.00 15.36           N
ATOM     61  CA  TRP A1007       2.738   2.733  -9.981  1.00 13.65           C
ATOM     62  C   TRP A1007       2.369   1.939 -11.238  1.00 14.43           C
ATOM     63  O   TRP A1007       2.734   2.279 -12.351  1.00 16.71           O
ATOM     64  CB  TRP A1007       1.620   3.745  -9.720  1.00 14.74           C
ATOM     65  CG  TRP A1007       1.932   4.557  -8.476  1.00 13.61           C
ATOM     66  CD1 TRP A1007       2.723   5.682  -8.465  1.00 14.76           C
ATOM     67  CD2 TRP A1007       1.516   4.319  -7.139  1.00 12.33           C
ATOM     68  CE2 TRP A1007       2.070   5.348  -6.330  1.00 13.01           C
ATOM     69  CE3 TRP A1007       0.696   3.353  -6.537  1.00 13.06           C
ATOM     70  NE1 TRP A1007       2.802   6.147  -7.171  1.00 14.38           N
ATOM     71  CZ2 TRP A1007       1.845   5.406  -4.959  1.00 12.85           C
ATOM     72  CZ3 TRP A1007       0.468   3.413  -5.143  1.00 13.53           C
ATOM     73  CH2 TRP A1007       1.054   4.467  -4.386  1.00 12.82           C
ATOM     74  H   TRP A1007       4.194   3.804 -10.851  1.00 18.43           H
ATOM     75  HA  TRP A1007       2.779   2.113  -9.223  1.00 16.38           H
ATOM     76 1HB  TRP A1007       1.532   4.337 -10.483  1.00 17.69           H
ATOM     77 2HB  TRP A1007       0.778   3.277  -9.602  1.00 17.69           H
ATOM     78  HD1 TRP A1007       3.135   6.064  -9.206  1.00 17.72           H
ATOM     79  HE1 TRP A1007       3.247   6.841  -6.925  1.00 17.26           H
ATOM     80  HE3 TRP A1007       0.307   2.682  -7.050  1.00 15.67           H
ATOM     81  HZ2 TRP A1007       2.231   6.078  -4.444  1.00 15.43           H
ATOM     82  HZ3 TRP A1007      -0.060   2.771  -4.725  1.00 16.24           H
ATOM     83  HH2 TRP A1007       0.888   4.513  -3.472  1.00 15.38           H
ATOM     84  N   LYS A1008       1.611   0.865 -11.036  1.00 14.59           N
ATOM     85  CA  LYS A1008       1.016   0.051 -12.081  1.00 16.65           C
ATOM     86  C   LYS A1008      -0.509   0.116 -11.913  1.00 15.70           C
ATOM     87  O   LYS A1008      -1.028   0.607 -10.907  1.00 13.99           O
ATOM     88  CB  LYS A1008       1.573  -1.362 -12.028  1.00 20.11           C
ATOM     89  CG  LYS A1008       3.018  -1.548 -12.350  1.00 24.34           C
ATOM     90  CD ALYS A1008       3.475  -3.008 -12.320  0.64 27.80           C
ATOM     91  CD BLYS A1008       4.096  -0.834 -11.624  0.36 29.54           C
ATOM     92  CE ALYS A1008       4.492  -3.207 -11.216  0.64 35.38           C
ATOM     93  CE BLYS A1008       4.058  -0.868 -10.108  0.36 32.88           C
ATOM     94  NZ ALYS A1008       5.374  -4.398 -11.404  0.64 53.80           N
ATOM     95  NZ BLYS A1008       4.914   0.238  -9.574  0.36 30.68           N
ATOM     96  H   LYS A1008       1.462   0.634 -10.221  1.00 17.51           H
ATOM     97  HA  LYS A1008       1.248   0.444 -12.948  1.00 19.99           H
ATOM     98 1HB  LYS A1008       1.419  -1.710 -11.136  1.00 24.13           H
ATOM     99 2HB  LYS A1008       1.058  -1.908 -12.642  1.00 24.13           H
ATOM    100 1HG ALYS A1008       3.125  -1.332 -13.289  0.50 29.21           H
ATOM    101 2HG ALYS A1008       3.203  -2.496 -12.261  0.50 29.21           H
ATOM    102  N   GLU A1009      -1.255  -0.368 -12.911  1.00 18.10           N
ATOM    103  CA  GLU A1009      -2.719  -0.343 -12.812  1.00 17.93           C
ATOM    104  C   GLU A1009      -3.301  -1.749 -12.831  1.00 16.83           C
ATOM    105  O   GLU A1009      -2.771  -2.593 -13.559  1.00 23.06           O
ATOM    106  CB  GLU A1009      -3.314   0.493 -13.970  1.00 24.08           C
ATOM    107  CG  GLU A1009      -2.901   1.972 -13.797  1.00 28.48           C
ATOM    108  CD  GLU A1009      -3.649   2.793 -12.760  1.00 34.34           C
ATOM    109  OE1 GLU A1009      -4.791   2.408 -12.380  1.00 40.26           O
ATOM    110  OE2 GLU A1009      -3.152   3.868 -12.286  1.00 37.00           O
ATOM    111  H   GLU A1009      -0.877  -0.694 -13.611  1.00 21.72           H
ATOM    112  HA  GLU A1009      -2.965   0.083 -11.965  1.00 21.52           H
ATOM    113 1HB  GLU A1009      -2.988   0.158 -14.819  1.00 28.90           H
ATOM    114 2HB  GLU A1009      -4.282   0.419 -13.965  1.00 28.90           H
ATOM    115 1HG  GLU A1009      -1.958   1.994 -13.571  1.00 34.18           H
ATOM    116 2HG  GLU A1009      -3.001   2.412 -14.655  1.00 34.18           H
ATOM    117  N   ALA A1010      -4.329  -2.012 -12.065  1.00 13.95           N
ATOM    118  CA  ALA A1010      -4.930  -3.315 -11.902  1.00 14.70           C
ATOM    119  C   ALA A1010      -6.429  -3.230 -12.101  1.00 14.83           C
ATOM    120  O   ALA A1010      -7.075  -2.315 -11.631  1.00 17.22           O
ATOM    121  CB  ALA A1010      -4.663  -3.886 -10.521  1.00 14.06           C
ATOM    122  H   ALA A1010      -4.673  -1.358 -11.625  1.00 16.73           H
ATOM    123  HA  ALA A1010      -4.556  -3.923 -12.573  1.00 17.63           H
ATOM    124 1HB  ALA A1010      -5.053  -3.313  -9.857  1.00 21.09           H
ATOM    125 2HB  ALA A1010      -3.716  -3.945 -10.377  1.00 21.09           H
ATOM    126 3HB  ALA A1010      -5.051  -4.762 -10.456  1.00 21.09           H
ATOM    127  N   THR A1011      -6.972  -4.298 -12.753  1.00 15.01           N
ATOM    128  CA  THR A1011      -8.410  -4.489 -12.780  1.00 16.57           C
ATOM    129  C   THR A1011      -8.892  -5.062 -11.464  1.00 16.75           C
ATOM    130  O   THR A1011      -8.111  -5.489 -10.592  1.00 15.82           O
ATOM    131  CB  THR A1011      -8.836  -5.481 -13.865  1.00 17.96           C
ATOM    132  CG2 THR A1011      -8.343  -5.108 -15.249  1.00 19.56           C
ATOM    133  OG1 THR A1011      -8.216  -6.735 -13.541  1.00 20.11           O
ATOM    134  H   THR A1011      -6.458  -4.862 -13.150  1.00 18.02           H
ATOM    135  HA  THR A1011      -8.848  -3.627 -12.938  1.00 19.88           H
ATOM    136  HB  THR A1011      -9.812  -5.578 -13.869  1.00 21.56           H
ATOM    137 1HG2 THR A1011      -7.384  -5.058 -15.245  1.00 29.34           H
ATOM    138 2HG2 THR A1011      -8.626  -5.774 -15.880  1.00 29.34           H
ATOM    139 3HG2 THR A1011      -8.707  -4.256 -15.500  1.00 29.34           H
ATOM    140  N   LEU A1012     -10.195  -5.095 -11.262  1.00 18.74           N
ATOM    141  CA  LEU A1012     -10.716  -5.660 -10.021  1.00 19.39           C
ATOM    142  C   LEU A1012     -10.312  -7.107  -9.846  1.00 18.63           C
ATOM    143  O   LEU A1012      -9.929  -7.461  -8.706  1.00 18.40           O
ATOM    144  CB  LEU A1012     -12.228  -5.417 -10.067  1.00 26.34           C
ATOM    145  CG  LEU A1012     -12.958  -5.650  -8.748  1.00 31.81           C
ATOM    146  CD1 LEU A1012     -12.488  -4.679  -7.657  1.00 37.57           C
ATOM    147  CD2 LEU A1012     -14.461  -5.502  -8.891  1.00 41.81           C
ATOM    148  H   LEU A1012     -10.734  -4.786 -11.857  1.00 22.49           H
ATOM    149  HA  LEU A1012     -10.347  -5.147  -9.273  1.00 23.26           H
ATOM    150 1HB  LEU A1012     -12.385  -4.503 -10.349  1.00 31.61           H
ATOM    151 2HB  LEU A1012     -12.613  -6.001 -10.740  1.00 31.61           H
ATOM    152  HG  LEU A1012     -12.766  -6.564  -8.448  1.00 38.17           H
ATOM    153 1HD1 LEU A1012     -11.529  -4.681  -7.617  1.00 56.36           H
ATOM    154 2HD1 LEU A1012     -12.798  -3.794  -7.862  1.00 56.36           H
ATOM    155 3HD1 LEU A1012     -12.844  -4.954  -6.809  1.00 56.36           H
ATOM    156 1HD2 LEU A1012     -14.786  -6.140  -9.531  1.00 62.72           H
ATOM    157 2HD2 LEU A1012     -14.881  -5.659  -8.042  1.00 62.72           H
ATOM    158 3HD2 LEU A1012     -14.668  -4.614  -9.191  1.00 62.72           H
ATOM    159  N   PRO A1013     -10.404  -7.962 -10.839  1.00 21.44           N
ATOM    160  CA  PRO A1013      -9.927  -9.351 -10.554  1.00 21.48           C
ATOM    161  C   PRO A1013      -8.470  -9.375 -10.134  1.00 19.10           C
ATOM    162  O   PRO A1013      -8.089 -10.212  -9.308  1.00 19.72           O
ATOM    163  CB APRO A1013     -10.126 -10.028 -11.917  0.58 26.62           C
ATOM    164  CB BPRO A1013     -10.167 -10.107 -11.856  0.42 25.62           C
ATOM    165  CG APRO A1013     -11.242  -9.287 -12.553  0.58 25.39           C
ATOM    166  CG BPRO A1013     -10.382  -9.093 -12.908  0.42 24.35           C
ATOM    167  CD APRO A1013     -10.990  -7.841 -12.190  0.58 23.24           C
ATOM    168  CD BPRO A1013     -10.940  -7.877 -12.209  0.42 23.60           C
ATOM    169  HA APRO A1013     -10.476  -9.744  -9.844  0.50 25.77           H
ATOM    170  N   GLN A1014      -7.637  -8.530 -10.709  1.00 16.99           N
ATOM    171  CA  GLN A1014      -6.237  -8.457 -10.288  1.00 15.99           C
ATOM    172  C   GLN A1014      -6.126  -7.967  -8.838  1.00 14.92           C
ATOM    173  O   GLN A1014      -5.296  -8.519  -8.108  1.00 14.37           O
ATOM    174  CB  GLN A1014      -5.439  -7.613 -11.252  1.00 16.64           C
ATOM    175  CG  GLN A1014      -5.225  -8.229 -12.622  1.00 20.79           C
ATOM    176  CD  GLN A1014      -4.526  -7.299 -13.580  1.00 23.18           C
ATOM    177  NE2 GLN A1014      -3.530  -7.849 -14.245  1.00 30.03           N
ATOM    178  OE1 GLN A1014      -4.872  -6.128 -13.703  1.00 17.80           O
ATOM    179  H   GLN A1014      -7.919  -8.016 -11.338  1.00 20.39           H
ATOM    180  HA  GLN A1014      -5.872  -9.366 -10.321  1.00 19.19           H
ATOM    181 1HB  GLN A1014      -5.892  -6.763 -11.365  1.00 19.97           H
ATOM    182 2HB  GLN A1014      -4.572  -7.432 -10.858  1.00 19.97           H
ATOM    183 1HG  GLN A1014      -4.699  -9.038 -12.526  1.00 24.95           H
ATOM    184 2HG  GLN A1014      -6.086  -8.477 -12.994  1.00 24.95           H
ATOM    185 1HE2 GLN A1014      -3.333  -8.676 -14.118  1.00 36.04           H
ATOM    186 2HE2 GLN A1014      -3.078  -7.380 -14.807  1.00 36.04           H
ATOM    187  N   VAL A1015      -6.915  -6.987  -8.426  1.00 13.61           N
ATOM    188  CA  VAL A1015      -6.877  -6.496  -7.053  1.00 13.47           C
ATOM    189  C   VAL A1015      -7.247  -7.617  -6.118  1.00 13.39           C
ATOM    190  O   VAL A1015      -6.537  -7.850  -5.144  1.00 14.51           O
ATOM    191  CB  VAL A1015      -7.819  -5.297  -6.884  1.00 13.27           C
ATOM    192  CG1 VAL A1015      -8.025  -4.984  -5.413  1.00 14.26           C
ATOM    193  CG2 VAL A1015      -7.276  -4.041  -7.572  1.00 14.74           C
ATOM    194  H   VAL A1015      -7.464  -6.629  -8.983  1.00 16.33           H
ATOM    195  HA  VAL A1015      -5.963  -6.207  -6.849  1.00 16.16           H
ATOM    196  HB  VAL A1015      -8.686  -5.521  -7.280  1.00 15.93           H
ATOM    197 1HG1 VAL A1015      -8.383  -5.756  -4.968  1.00 21.39           H
ATOM    198 2HG1 VAL A1015      -7.184  -4.746  -5.015  1.00 21.39           H
ATOM    199 3HG1 VAL A1015      -8.639  -4.251  -5.325  1.00 21.39           H
ATOM    200 1HG2 VAL A1015      -7.151  -4.218  -8.507  1.00 22.10           H
ATOM    201 2HG2 VAL A1015      -7.902  -3.321  -7.464  1.00 22.10           H
ATOM    202 3HG2 VAL A1015      -6.436  -3.797  -7.177  1.00 22.10           H
ATOM    203  N   LYS A1016      -8.332  -8.319  -6.387  1.00 15.30           N
ATOM    204  CA  LYS A1016      -8.766  -9.450  -5.543  1.00 16.32           C
ATOM    205  C   LYS A1016      -7.646 -10.493  -5.467  1.00 15.71           C
ATOM    206  O   LYS A1016      -7.347 -10.987  -4.365  1.00 16.10           O
ATOM    207  CB  LYS A1016     -10.084 -10.035  -6.062  1.00 20.01           C
ATOM    208  H   LYS A1016      -8.801  -8.111  -7.076  1.00 18.35           H
ATOM    209  HA  LYS A1016      -8.923  -9.109  -4.638  1.00 19.58           H
ATOM    210 1HB  LYS A1016     -10.802  -9.413  -5.864  1.00 24.01           H
ATOM    211 2HB  LYS A1016     -10.029 -10.122  -7.027  1.00 24.01           H
ATOM    212  N   ALA A1017      -7.008 -10.798  -6.580  1.00 15.27           N
ATOM    213  CA  ALA A1017      -5.906 -11.772  -6.592  1.00 15.85           C
ATOM    214  C   ALA A1017      -4.771 -11.326  -5.692  1.00 15.52           C
ATOM    215  O   ALA A1017      -4.164 -12.129  -4.986  1.00 16.13           O
ATOM    216  CB  ALA A1017      -5.393 -11.989  -8.008  1.00 16.87           C
ATOM    217  H   ALA A1017      -7.242 -10.419  -7.315  1.00 18.33           H
ATOM    218  HA  ALA A1017      -6.247 -12.626  -6.255  1.00 19.02           H
ATOM    219 1HB  ALA A1017      -6.116 -12.280  -8.569  1.00 25.31           H
ATOM    220 2HB  ALA A1017      -4.705 -12.658  -8.001  1.00 25.31           H
ATOM    221 3HB  ALA A1017      -5.036 -11.166  -8.349  1.00 25.31           H
ATOM    222  N   MET A1018      -4.439 -10.034  -5.737  1.00 13.55           N
ATOM    223  CA  MET A1018      -3.362  -9.554  -4.916  1.00 13.34           C
ATOM    224  C   MET A1018      -3.704  -9.530  -3.440  1.00 12.30           C
ATOM    225  O   MET A1018      -2.904  -9.878  -2.585  1.00 12.98           O
ATOM    226  CB  MET A1018      -2.927  -8.126  -5.381  1.00 13.66           C
ATOM    227  CG  MET A1018      -2.297  -8.092  -6.760  1.00 14.69           C
ATOM    228  SD  MET A1018      -1.493  -6.541  -7.234  1.00 16.80           S
ATOM    229  CE  MET A1018      -2.904  -5.533  -7.614  1.00 21.63           C
ATOM    230  H   MET A1018      -4.866  -9.494  -6.253  1.00 16.26           H
ATOM    231  HA  MET A1018      -2.599 -10.156  -5.038  1.00 16.01           H
ATOM    232 1HB  MET A1018      -3.705  -7.547  -5.379  1.00 16.40           H
ATOM    233 2HB  MET A1018      -2.293  -7.769  -4.740  1.00 16.40           H
ATOM    234 1HG  MET A1018      -1.639  -8.803  -6.811  1.00 17.63           H
ATOM    235 2HG  MET A1018      -2.986  -8.289  -7.414  1.00 17.63           H
ATOM    236 1HE  MET A1018      -3.471  -5.472  -6.841  1.00 32.45           H
ATOM    237 2HE  MET A1018      -2.611  -4.654  -7.866  1.00 32.45           H
ATOM    238 3HE  MET A1018      -3.394  -5.928  -8.339  1.00 32.45           H
ATOM    239  N   LEU A1019      -4.926  -9.145  -3.051  1.00 12.52           N
ATOM    240  CA  LEU A1019      -5.291  -9.058  -1.653  1.00 12.72           C
ATOM    241  C   LEU A1019      -5.152 -10.398  -0.943  1.00 12.86           C
ATOM    242  O   LEU A1019      -4.852 -10.454   0.251  1.00 13.19           O
ATOM    243  CB  LEU A1019      -6.726  -8.586  -1.532  1.00 14.57           C
ATOM    244  CG  LEU A1019      -7.024  -7.170  -1.981  1.00 15.60           C
ATOM    245  CD1 LEU A1019      -8.536  -6.939  -2.022  1.00 17.72           C
ATOM    246  CD2 LEU A1019      -6.357  -6.178  -1.035  1.00 16.98           C
ATOM    247  H   LEU A1019      -5.511  -8.944  -3.649  1.00 15.03           H
ATOM    248  HA  LEU A1019      -4.706  -8.406  -1.214  1.00 15.27           H
ATOM    249 1HB  LEU A1019      -7.285  -9.188  -2.048  1.00 17.49           H
ATOM    250 2HB  LEU A1019      -6.993  -8.669  -0.603  1.00 17.49           H
ATOM    251  HG  LEU A1019      -6.660  -7.041  -2.882  1.00 18.72           H
ATOM    252 1HD1 LEU A1019      -8.943  -7.588  -2.601  1.00 26.59           H
ATOM    253 2HD1 LEU A1019      -8.897  -7.028  -1.137  1.00 26.59           H
ATOM    254 3HD1 LEU A1019      -8.716  -6.057  -2.354  1.00 26.59           H
ATOM    255 1HD2 LEU A1019      -5.408  -6.324  -1.034  1.00 25.47           H
ATOM    256 2HD2 LEU A1019      -6.542  -5.282  -1.328  1.00 25.47           H
ATOM    257 3HD2 LEU A1019      -6.701  -6.301  -0.147  1.00 25.47           H
ATOM    258  N   GLU A1020      -5.427 -11.464  -1.724  1.00 13.69           N
ATOM    259  CA  GLU A1020      -5.330 -12.833  -1.199  1.00 15.55           C
ATOM    260  C   GLU A1020      -3.884 -13.313  -1.052  1.00 13.92           C
ATOM    261  O   GLU A1020      -3.629 -14.444  -0.574  1.00 17.63           O
ATOM    262  CB AGLU A1020      -6.141 -13.726  -2.147  0.52 17.24           C
ATOM    263  CB BGLU A1020      -6.141 -13.799  -2.048  0.48 18.70           C
ATOM    264  CG AGLU A1020      -7.624 -13.388  -2.204  0.52 16.77           C
ATOM    265  CG BGLU A1020      -5.809 -13.860  -3.508  0.48 20.79           C
ATOM    266  CD AGLU A1020      -8.437 -14.073  -3.270  0.52 18.90           C
ATOM    267  CD BGLU A1020      -6.704 -14.729  -4.353  0.48 26.38           C
ATOM    268  OE1AGLU A1020      -7.877 -14.758  -4.143  0.52 26.65           O
ATOM    269  OE2AGLU A1020      -9.691 -13.960  -3.302  0.52 29.22           O
ATOM    270  OE1BGLU A1020      -7.912 -14.867  -4.095  0.48 29.52           O
ATOM    271  OE2BGLU A1020      -6.108 -15.234  -5.311  0.48 26.25           O
ATOM    272  H   GLU A1020      -5.663 -11.341  -2.541  1.00 16.43           H
ATOM    273  HA AGLU A1020      -5.727 -12.829  -0.303  0.50 18.66           H
ATOM    274 1HB AGLU A1020      -6.034 -14.689  -1.677  0.50 22.44           H
ATOM    275 2HB AGLU A1020      -7.078 -13.562  -1.962  0.50 22.44           H
ATOM    276  N   LYS A1021      -2.863 -12.531  -1.377  1.00 13.97           N
ATOM    277  CA  LYS A1021      -1.471 -12.936  -1.246  1.00 14.20           C
ATOM    278  C   LYS A1021      -0.851 -12.425   0.066  1.00 12.68           C
ATOM    279  O   LYS A1021       0.375 -12.623   0.202  1.00 13.73           O
ATOM    280  CB  LYS A1021      -0.635 -12.407  -2.406  1.00 16.15           C
ATOM    281  CG  LYS A1021      -0.747 -13.098  -3.740  1.00 25.46           C
ATOM    282  CD  LYS A1021      -1.654 -14.244  -3.957  1.00 19.26           C
ATOM    283  CE  LYS A1021      -1.785 -14.630  -5.421  1.00 15.84           C
ATOM    284  NZ  LYS A1021      -3.230 -14.575  -5.785  1.00 16.43           N
ATOM    285  H   LYS A1021      -3.032 -11.744  -1.681  1.00 16.76           H
ATOM    286  HA  LYS A1021      -1.428 -13.915  -1.251  1.00 17.05           H
ATOM    287 1HB  LYS A1021      -0.867 -11.474  -2.537  1.00 19.38           H
ATOM    288 2HB  LYS A1021       0.296 -12.434  -2.136  1.00 19.38           H
ATOM    289 1HG  LYS A1021      -0.992 -12.420  -4.388  1.00 30.56           H
ATOM    290 2HG  LYS A1021       0.145 -13.398  -3.976  1.00 30.56           H
ATOM    291 1HD  LYS A1021      -1.323 -15.008  -3.458  1.00 23.11           H
ATOM    292 2HD  LYS A1021      -2.532 -14.022  -3.609  1.00 23.11           H
ATOM    293 1HE  LYS A1021      -1.279 -14.015  -5.975  1.00 19.00           H
ATOM    294 2HE  LYS A1021      -1.440 -15.525  -5.563  1.00 19.00           H
ATOM    295 1HZ  LYS A1021      -3.691 -15.119  -5.253  1.00 24.64           H
ATOM    296 2HZ  LYS A1021      -3.529 -13.742  -5.688  1.00 24.64           H
ATOM    297 3HZ  LYS A1021      -3.333 -14.831  -6.631  1.00 24.64           H
ATOM    298  N   ASP A1022      -1.641 -11.771   0.909  1.00 12.23           N
ATOM    299  CA  ASP A1022      -1.149 -11.414   2.235  1.00 11.80           C
ATOM    300  C   ASP A1022      -0.880 -12.712   3.004  1.00 11.36           C
ATOM    301  O   ASP A1022      -1.755 -13.552   3.188  1.00 12.35           O
ATOM    302  CB  ASP A1022      -2.144 -10.513   2.927  1.00 11.30           C
ATOM    303  CG  ASP A1022      -1.641 -10.064   4.267  1.00 11.89           C
ATOM    304  OD1 ASP A1022      -1.753 -10.824   5.271  1.00 12.16           O
ATOM    305  OD2 ASP A1022      -1.048  -8.931   4.358  1.00 11.69           O
ATOM    306  H   ASP A1022      -2.440 -11.558   0.673  1.00 14.68           H
ATOM    307  HA  ASP A1022      -0.304 -10.929   2.135  1.00 14.16           H
ATOM    308 1HB  ASP A1022      -2.314  -9.736   2.371  1.00 13.56           H
ATOM    309 2HB  ASP A1022      -2.982 -10.988   3.041  1.00 13.56           H
ATOM    310  N   THR A1023       0.347 -12.830   3.523  1.00 12.27           N
ATOM    311  CA  THR A1023       0.760 -14.073   4.204  1.00 11.87           C
ATOM    312  C   THR A1023       0.544 -14.035   5.704  1.00 11.97           C
ATOM    313  O   THR A1023       1.049 -14.929   6.437  1.00 14.18           O
ATOM    314  CB  THR A1023       2.185 -14.456   3.795  1.00 12.66           C
ATOM    315  CG2 THR A1023       2.399 -14.653   2.309  1.00 13.24           C
ATOM    316  OG1 THR A1023       3.119 -13.403   4.213  1.00 13.44           O
ATOM    317  H   THR A1023       0.901 -12.175   3.460  1.00 14.73           H
ATOM    318  HA  THR A1023       0.176 -14.781   3.861  1.00 14.25           H
ATOM    319  HB  THR A1023       2.427 -15.287   4.255  1.00 15.19           H
ATOM    320 1HG2 THR A1023       1.820 -15.350   1.992  1.00 19.86           H
ATOM    321 2HG2 THR A1023       2.199 -13.836   1.846  1.00 19.86           H
ATOM    322 3HG2 THR A1023       3.313 -14.897   2.147  1.00 19.86           H
ATOM    323  N   GLY A1024      -0.207 -13.085   6.244  1.00 12.62           N
ATOM    324  CA  GLY A1024      -0.476 -13.008   7.675  1.00 13.20           C
ATOM    325  C   GLY A1024      -1.516 -13.966   8.176  1.00 13.09           C
ATOM    326  O   GLY A1024      -2.298 -14.528   7.380  1.00 15.11           O
ATOM    327  H   GLY A1024      -0.550 -12.489   5.728  1.00 15.14           H
ATOM    328 1HA  GLY A1024      -0.760 -12.105   7.887  1.00 15.84           H
ATOM    329 2HA  GLY A1024       0.352 -13.173   8.153  1.00 15.84           H
ATOM    330  N   LYS A1025      -1.588 -14.157   9.491  1.00 13.82           N
ATOM    331  CA  LYS A1025      -2.551 -14.953  10.197  1.00 15.45           C
ATOM    332  C   LYS A1025      -3.279 -14.035  11.157  1.00 14.82           C
ATOM    333  O   LYS A1025      -2.631 -13.319  11.911  1.00 15.48           O
ATOM    334  CB  LYS A1025      -1.851 -16.125  10.943  1.00 17.68           C
ATOM    335  CG  LYS A1025      -2.801 -17.084  11.650  1.00 21.28           C
ATOM    336  CD  LYS A1025      -2.006 -18.170  12.399  1.00 30.55           C
ATOM    337  CE  LYS A1025      -2.942 -19.114  13.123  1.00 35.09           C
ATOM    338  H   LYS A1025      -0.993 -13.760   9.969  1.00 16.59           H
ATOM    339  HA  LYS A1025      -3.195 -15.321   9.556  1.00 18.55           H
ATOM    340 1HB  LYS A1025      -1.323 -16.628  10.302  1.00 21.22           H
ATOM    341 2HB  LYS A1025      -1.240 -15.754  11.598  1.00 21.22           H
ATOM    342 1HG  LYS A1025      -3.351 -16.592  12.280  1.00 25.54           H
ATOM    343 2HG  LYS A1025      -3.387 -17.501  10.999  1.00 25.54           H
ATOM    344 1HD  LYS A1025      -1.466 -18.670  11.766  1.00 36.66           H
ATOM    345 2HD  LYS A1025      -1.409 -17.751  13.039  1.00 36.66           H
ATOM    346 1HE  LYS A1025      -3.237 -18.700  13.949  1.00 42.11           H
ATOM    347 2HE  LYS A1025      -2.463 -19.926  13.351  1.00 42.11           H
ATOM    348  N   VAL A1026      -4.606 -14.009  11.120  1.00 15.61           N
ATOM    349  CA  VAL A1026      -5.451 -13.128  11.878  1.00 15.88           C
ATOM    350  C   VAL A1026      -5.911 -13.698  13.193  1.00 14.98           C
ATOM    351  O   VAL A1026      -6.389 -14.822  13.305  1.00 17.67           O
ATOM    352  CB  VAL A1026      -6.691 -12.734  11.028  1.00 17.28           C
ATOM    353  CG1 VAL A1026      -7.576 -11.851  11.884  1.00 18.54           C
ATOM    354  CG2 VAL A1026      -6.338 -12.061   9.718  1.00 18.42           C
ATOM    355  H   VAL A1026      -4.994 -14.569  10.595  1.00 18.73           H
ATOM    356  HA  VAL A1026      -4.944 -12.311  12.065  1.00 19.05           H
ATOM    357  HB  VAL A1026      -7.189 -13.553  10.823  1.00 20.74           H
ATOM    358 1HG1 VAL A1026      -7.770 -12.299  12.711  1.00 27.82           H
ATOM    359 2HG1 VAL A1026      -7.122 -11.025  12.067  1.00 27.82           H
ATOM    360 3HG1 VAL A1026      -8.395 -11.670  11.418  1.00 27.82           H
ATOM    361 1HG2 VAL A1026      -5.778 -12.644   9.200  1.00 27.64           H
ATOM    362 2HG2 VAL A1026      -7.141 -11.870   9.230  1.00 27.64           H
ATOM    363 3HG2 VAL A1026      -5.869 -11.242   9.896  1.00 27.64           H
ATOM    364  N   SER A1027      -5.855 -12.908  14.246  1.00 15.74           N
ATOM    365  CA  SER A1027      -6.567 -13.164  15.505  1.00 16.82           C
ATOM    366  C   SER A1027      -7.080 -11.810  16.007  1.00 16.61           C
ATOM    367  O   SER A1027      -6.273 -10.919  16.304  1.00 18.20           O
ATOM    368  CB  SER A1027      -5.755 -13.859  16.576  1.00 19.51           C
ATOM    369  OG  SER A1027      -6.628 -14.016  17.728  1.00 18.79           O
ATOM    370  H   SER A1027      -5.373 -12.198  14.193  1.00 18.89           H
ATOM    371  HA  SER A1027      -7.345 -13.725  15.304  1.00 20.18           H
ATOM    372 1HB  SER A1027      -5.453 -14.725  16.261  1.00 23.41           H
ATOM    373 2HB  SER A1027      -4.979 -13.327  16.810  1.00 23.41           H
ATOM    374  N   GLY A1028      -8.376 -11.601  16.080  1.00 17.74           N
ATOM    375  CA  GLY A1028      -8.929 -10.305  16.486  1.00 19.85           C
ATOM    376  C   GLY A1028      -8.461  -9.269  15.489  1.00 17.89           C
ATOM    377  O   GLY A1028      -8.546  -9.462  14.277  1.00 19.13           O
ATOM    378  H   GLY A1028      -8.914 -12.242  15.884  1.00 21.28           H
ATOM    379 1HA  GLY A1028      -8.622 -10.074  17.377  1.00 23.82           H
ATOM    380 2HA  GLY A1028      -9.899 -10.344  16.497  1.00 23.82           H
ATOM    381  N   ASP A1029      -7.898  -8.179  15.968  1.00 18.58           N
ATOM    382  CA  ASP A1029      -7.451  -7.097  15.093  1.00 19.06           C
ATOM    383  C   ASP A1029      -5.944  -7.063  14.951  1.00 17.73           C
ATOM    384  O   ASP A1029      -5.299  -6.037  14.704  1.00 17.17           O
ATOM    385  CB  ASP A1029      -7.902  -5.744  15.594  1.00 27.57           C
ATOM    386  CG  ASP A1029      -9.376  -5.460  15.372  1.00 38.45           C
ATOM    387  OD1 ASP A1029      -9.852  -5.892  14.303  1.00 49.20           O
ATOM    388  OD2 ASP A1029      -9.957  -4.788  16.241  1.00 55.83           O
ATOM    389  H   ASP A1029      -7.790  -8.102  16.817  1.00 22.29           H
ATOM    390  HA  ASP A1029      -7.840  -7.240  14.205  1.00 22.88           H
ATOM    391 1HB  ASP A1029      -7.713  -5.685  16.543  1.00 33.08           H
ATOM    392 2HB  ASP A1029      -7.382  -5.058  15.147  1.00 33.08           H
ATOM    393  N   THR A1030      -5.326  -8.222  15.068  1.00 16.07           N
ATOM    394  CA  THR A1030      -3.895  -8.400  14.834  1.00 15.17           C
ATOM    395  C   THR A1030      -3.631  -9.387  13.704  1.00 14.38           C
ATOM    396  O   THR A1030      -4.251 -10.463  13.650  1.00 18.22           O
ATOM    397  CB  THR A1030      -3.224  -8.897  16.144  1.00 18.90           C
ATOM    398  CG2 THR A1030      -1.768  -9.120  15.827  1.00 21.50           C
ATOM    399  OG1 THR A1030      -3.395  -7.885  17.150  1.00 23.90           O
ATOM    400  H   THR A1030      -5.789  -8.910  15.296  1.00 19.29           H
ATOM    401  HA  THR A1030      -3.506  -7.534  14.591  1.00 18.20           H
ATOM    402  HB  THR A1030      -3.637  -9.736  16.436  1.00 22.68           H
ATOM    403 1HG2 THR A1030      -1.379  -8.300  15.516  1.00 32.25           H
ATOM    404 2HG2 THR A1030      -1.310  -9.412  16.618  1.00 32.25           H
ATOM    405 3HG2 THR A1030      -1.689  -9.791  15.145  1.00 32.25           H
ATOM    406  N   VAL A1031      -2.679  -9.052  12.874  1.00 13.13           N
ATOM    407  CA  VAL A1031      -2.252  -9.879  11.748  1.00 13.17           C
ATOM    408  C   VAL A1031      -0.769 -10.266  11.949  1.00 12.77           C
ATOM    409  O   VAL A1031       0.073  -9.357  11.975  1.00 12.73           O
ATOM    410  CB  VAL A1031      -2.440  -9.239  10.369  1.00 13.54           C
ATOM    411  CG1 VAL A1031      -2.009 -10.161   9.232  1.00 13.82           C
ATOM    412  CG2 VAL A1031      -3.898  -8.793  10.149  1.00 15.60           C
ATOM    413  H   VAL A1031      -2.281  -8.300  12.998  1.00 15.76           H
ATOM    414  HA  VAL A1031      -2.781 -10.704  11.768  1.00 15.80           H
ATOM    415  HB  VAL A1031      -1.876  -8.439  10.333  1.00 16.25           H
ATOM    416 1HG1 VAL A1031      -1.102 -10.440   9.373  1.00 20.74           H
ATOM    417 2HG1 VAL A1031      -2.581 -10.932   9.211  1.00 20.74           H
ATOM    418 3HG1 VAL A1031      -2.074  -9.691   8.397  1.00 20.74           H
ATOM    419 1HG2 VAL A1031      -4.168  -8.215  10.867  1.00 23.40           H
ATOM    420 2HG2 VAL A1031      -3.967  -8.322   9.316  1.00 23.40           H
ATOM    421 3HG2 VAL A1031      -4.469  -9.565  10.129  1.00 23.40           H
ATOM    422  N   THR A1032      -0.486 -11.550  12.085  1.00 14.45           N
ATOM    423  CA  THR A1032       0.887 -12.003  12.419  1.00 14.07           C
ATOM    424  C   THR A1032       1.560 -12.648  11.225  1.00 13.01           C
ATOM    425  O   THR A1032       0.968 -13.555  10.613  1.00 14.17           O
ATOM    426  CB  THR A1032       0.814 -12.986  13.610  1.00 14.42           C
ATOM    427  CG2 THR A1032       2.178 -13.510  14.027  1.00 16.87           C
ATOM    428  OG1 THR A1032       0.323 -12.298  14.780  1.00 15.92           O
ATOM    429  H   THR A1032      -1.108 -12.134  11.978  1.00 17.34           H
ATOM    430  HA  THR A1032       1.415 -11.224  12.691  1.00 16.88           H
ATOM    431  HB  THR A1032       0.222 -13.735  13.390  1.00 17.31           H
ATOM    432 1HG2 THR A1032       2.740 -12.774  14.280  1.00 25.31           H
ATOM    433 2HG2 THR A1032       2.077 -14.106  14.773  1.00 25.31           H
ATOM    434 3HG2 THR A1032       2.578 -13.981  13.293  1.00 25.31           H
ATOM    435  N   TYR A1033       2.757 -12.260  10.909  1.00 12.61           N
ATOM    436  CA  TYR A1033       3.564 -12.728   9.796  1.00 13.12           C
ATOM    437  C   TYR A1033       4.755 -13.577  10.271  1.00 13.53           C
ATOM    438  O   TYR A1033       5.143 -13.469  11.430  1.00 15.34           O
ATOM    439  CB  TYR A1033       4.095 -11.562   8.944  1.00 12.96           C
ATOM    440  CG  TYR A1033       2.981 -10.686   8.404  1.00 12.48           C
ATOM    441  CD1 TYR A1033       2.342  -9.714   9.109  1.00 11.44           C
ATOM    442  CD2 TYR A1033       2.540 -10.891   7.064  1.00 12.28           C
ATOM    443  CE1 TYR A1033       1.323  -8.933   8.591  1.00 12.16           C
ATOM    444  CE2 TYR A1033       1.498 -10.115   6.531  1.00 11.77           C
ATOM    445  CZ  TYR A1033       0.913  -9.150   7.291  1.00 11.87           C
ATOM    446  OH  TYR A1033      -0.116  -8.367   6.823  1.00 12.35           O
ATOM    447  H   TYR A1033       3.111 -11.661  11.414  1.00 15.13           H
ATOM    448  HA  TYR A1033       2.999 -13.289   9.225  1.00 15.75           H
ATOM    449 1HB  TYR A1033       4.692 -11.020   9.485  1.00 15.55           H
ATOM    450 2HB  TYR A1033       4.608 -11.918   8.202  1.00 15.55           H
ATOM    451  HD1 TYR A1033       2.605  -9.567   9.989  1.00 13.73           H
ATOM    452  HD2 TYR A1033       2.946 -11.543   6.539  1.00 14.74           H
ATOM    453  HE1 TYR A1033       0.922  -8.273   9.110  1.00 14.60           H
ATOM    454  HE2 TYR A1033       1.207 -10.261   5.659  1.00 14.12           H
ATOM    455  N   SER A1034       5.252 -14.432   9.388  1.00 13.21           N
ATOM    456  CA  SER A1034       6.323 -15.371   9.727  1.00 13.77           C
ATOM    457  C   SER A1034       7.068 -15.737   8.471  1.00 14.15           C
ATOM    458  O   SER A1034       6.565 -15.701   7.360  1.00 14.94           O
ATOM    459  CB  SER A1034       5.758 -16.605  10.406  1.00 15.82           C
ATOM    460  OG  SER A1034       4.771 -17.205   9.577  1.00 17.06           O
ATOM    461  H   SER A1034       4.935 -14.434   8.588  1.00 15.85           H
ATOM    462  HA  SER A1034       6.944 -14.929  10.344  1.00 16.52           H
ATOM    463 1HB  SER A1034       6.472 -17.240  10.576  1.00 18.99           H
ATOM    464 2HB  SER A1034       5.364 -16.358  11.257  1.00 18.99           H
ATOM    465  N   GLY A1035       8.340 -16.147   8.600  1.00 15.21           N
ATOM    466  CA  GLY A1035       9.210 -16.529   7.529  1.00 15.94           C
ATOM    467  C   GLY A1035      10.326 -15.549   7.208  1.00 14.18           C
ATOM    468  O   GLY A1035      10.394 -14.468   7.841  1.00 16.30           O
ATOM    469  H   GLY A1035       8.660 -16.184   9.397  1.00 18.25           H
ATOM    470 1HA  GLY A1035       8.674 -16.655   6.730  1.00 19.12           H
ATOM    471 2HA  GLY A1035       9.609 -17.385   7.750  1.00 19.12           H
ATOM    472  N   LYS A1036      11.164 -15.881   6.241  1.00 14.58           N
ATOM    473  CA  LYS A1036      12.300 -15.056   5.858  1.00 15.54           C
ATOM    474  C   LYS A1036      11.872 -13.803   5.112  1.00 15.72           C
ATOM    475  O   LYS A1036      12.428 -12.736   5.390  1.00 16.58           O
ATOM    476  CB  LYS A1036      13.281 -15.850   4.981  1.00 17.84           C
ATOM    477  CG  LYS A1036      13.929 -16.960   5.790  1.00 27.94           C
ATOM    478  CD  LYS A1036      14.858 -17.877   5.009  1.00 42.83           C
ATOM    479  CE  LYS A1036      16.249 -17.921   5.644  1.00 51.84           C
ATOM    480  NZ  LYS A1036      16.653 -19.232   6.229  1.00 65.87           N
ATOM    481  H   LYS A1036      11.031 -16.618   5.818  1.00 17.50           H
ATOM    482  HA  LYS A1036      12.769 -14.782   6.674  1.00 18.65           H
ATOM    483 1HB  LYS A1036      12.807 -16.232   4.226  1.00 21.40           H
ATOM    484 2HB  LYS A1036      13.966 -15.255   4.638  1.00 21.40           H
ATOM    485  N   THR A1037      10.917 -13.933   4.230  1.00 13.68           N
ATOM    486  CA  THR A1037      10.269 -12.825   3.544  1.00 13.11           C
ATOM    487  C   THR A1037       8.778 -12.949   3.830  1.00 13.19           C
ATOM    488  O   THR A1037       8.190 -14.027   3.663  1.00 15.50           O
ATOM    489  CB  THR A1037      10.552 -12.852   2.045  1.00 14.09           C
ATOM    490  CG2 THR A1037       9.921 -11.668   1.308  1.00 17.64           C
ATOM    491  OG1 THR A1037      11.976 -12.792   1.825  1.00 16.08           O
ATOM    492  H   THR A1037      10.653 -14.730   4.040  1.00 16.41           H
ATOM    493  HA  THR A1037      10.598 -11.981   3.918  1.00 15.73           H
ATOM    494  HB  THR A1037      10.204 -13.687   1.667  1.00 16.91           H
ATOM    495 1HG2 THR A1037       8.971 -11.675   1.447  1.00 26.46           H
ATOM    496 2HG2 THR A1037      10.288 -10.848   1.647  1.00 26.46           H
ATOM    497 3HG2 THR A1037      10.108 -11.739   0.369  1.00 26.46           H
ATOM    498  N   VAL A1038       8.142 -11.858   4.251  1.00 12.89           N
ATOM    499  CA  VAL A1038       6.700 -11.797   4.506  1.00 12.72           C
ATOM    500  C   VAL A1038       6.062 -10.840   3.489  1.00 12.67           C
ATOM    501  O   VAL A1038       6.735  -9.931   2.985  1.00 12.97           O
ATOM    502  CB  VAL A1038       6.396 -11.441   5.947  1.00 12.48           C
ATOM    503  CG1 VAL A1038       7.171 -12.381   6.883  1.00 14.52           C
ATOM    504  CG2 VAL A1038       6.755  -9.972   6.262  1.00 14.87           C
ATOM    505  H   VAL A1038       8.605 -11.145   4.382  1.00 15.47           H
ATOM    506  HA  VAL A1038       6.334 -12.690   4.340  1.00 15.26           H
ATOM    507  HB  VAL A1038       5.437 -11.567   6.103  1.00 14.98           H
ATOM    508 1HG1 VAL A1038       6.929 -13.291   6.695  1.00 21.78           H
ATOM    509 2HG1 VAL A1038       8.114 -12.265   6.744  1.00 21.78           H
ATOM    510 3HG1 VAL A1038       6.954 -12.175   7.795  1.00 21.78           H
ATOM    511 1HG2 VAL A1038       7.691  -9.831   6.105  1.00 22.31           H
ATOM    512 2HG2 VAL A1038       6.244  -9.390   5.694  1.00 22.31           H
ATOM    513 3HG2 VAL A1038       6.552  -9.783   7.181  1.00 22.31           H
ATOM    514  N   HIS A1039       4.806 -11.090   3.184  1.00 12.42           N
ATOM    515  CA  HIS A1039       4.107 -10.347   2.118  1.00 12.11           C
ATOM    516  C   HIS A1039       2.874  -9.693   2.688  1.00 11.32           C
ATOM    517  O   HIS A1039       1.909 -10.369   3.034  1.00 12.62           O
ATOM    518  CB  HIS A1039       3.785 -11.319   0.977  1.00 13.31           C
ATOM    519  CG  HIS A1039       5.012 -12.097   0.563  1.00 14.77           C
ATOM    520  CD2 HIS A1039       5.575 -13.224   1.036  1.00 14.69           C
ATOM    521  ND1 HIS A1039       5.820 -11.740  -0.517  1.00 15.18           N
ATOM    522  CE1 HIS A1039       6.838 -12.597  -0.646  1.00 15.08           C
ATOM    523  NE2 HIS A1039       6.695 -13.518   0.313  1.00 15.40           N
ATOM    524  H   HIS A1039       4.382 -11.701   3.617  1.00 14.90           H
ATOM    525  HA  HIS A1039       4.705  -9.649   1.777  1.00 14.53           H
ATOM    526 1HB  HIS A1039       3.094 -11.936   1.265  1.00 15.97           H
ATOM    527 2HB  HIS A1039       3.446 -10.822   0.216  1.00 15.97           H
ATOM    528  HD1 HIS A1039       5.682 -11.063  -1.029  1.00 18.21           H
ATOM    529  HD2 HIS A1039       5.251 -13.727   1.748  1.00 17.63           H
ATOM    530  HE1 HIS A1039       7.517 -12.559  -1.281  1.00 18.10           H
ATOM    531  N   VAL A1040       2.942  -8.374   2.859  1.00 10.80           N
ATOM    532  CA  VAL A1040       1.867  -7.541   3.380  1.00 11.02           C
ATOM    533  C   VAL A1040       1.114  -6.942   2.183  1.00 10.78           C
ATOM    534  O   VAL A1040       1.761  -6.259   1.373  1.00 12.20           O
ATOM    535  CB  VAL A1040       2.431  -6.426   4.251  1.00 11.33           C
ATOM    536  CG1 VAL A1040       1.296  -5.515   4.736  1.00 13.30           C
ATOM    537  CG2 VAL A1040       3.224  -6.984   5.435  1.00 13.49           C
ATOM    538  H   VAL A1040       3.679  -7.984   2.646  1.00 12.96           H
ATOM    539  HA  VAL A1040       1.254  -8.091   3.910  1.00 13.22           H
ATOM    540  HB  VAL A1040       3.040  -5.889   3.702  1.00 13.60           H
ATOM    541 1HG1 VAL A1040       0.842  -5.137   3.979  1.00 19.95           H
ATOM    542 2HG1 VAL A1040       0.675  -6.028   5.258  1.00 19.95           H
ATOM    543 3HG1 VAL A1040       1.660  -4.809   5.275  1.00 19.95           H
ATOM    544 1HG2 VAL A1040       3.927  -7.551   5.111  1.00 20.23           H
ATOM    545 2HG2 VAL A1040       3.603  -6.258   5.936  1.00 20.23           H
ATOM    546 3HG2 VAL A1040       2.638  -7.492   6.001  1.00 20.23           H
ATOM    547  N   VAL A1041      -0.188  -7.177   2.119  1.00 10.56           N
ATOM    548  CA  VAL A1041      -0.958  -6.538   1.017  1.00 11.22           C
ATOM    549  C   VAL A1041      -2.012  -5.672   1.676  1.00 10.55           C
ATOM    550  O   VAL A1041      -2.952  -6.140   2.329  1.00 11.59           O
ATOM    551  CB  VAL A1041      -1.542  -7.567   0.036  1.00 11.58           C
ATOM    552  CG1 VAL A1041      -2.216  -6.802  -1.112  1.00 12.36           C
ATOM    553  CG2 VAL A1041      -0.463  -8.506  -0.491  1.00 12.33           C
ATOM    554  H   VAL A1041      -0.577  -7.683   2.696  1.00 12.67           H
ATOM    555  HA  VAL A1041      -0.350  -5.953   0.519  1.00 13.47           H
ATOM    556  HB  VAL A1041      -2.221  -8.097   0.503  1.00 13.90           H
ATOM    557 1HG1 VAL A1041      -2.887  -6.216  -0.755  1.00 18.54           H
ATOM    558 2HG1 VAL A1041      -1.557  -6.286  -1.582  1.00 18.54           H
ATOM    559 3HG1 VAL A1041      -2.625  -7.426  -1.715  1.00 18.54           H
ATOM    560 1HG2 VAL A1041      -0.043  -8.957   0.245  1.00 18.49           H
ATOM    561 2HG2 VAL A1041      -0.861  -9.154  -1.078  1.00 18.49           H
ATOM    562 3HG2 VAL A1041       0.195  -8.000  -0.973  1.00 18.49           H
ATOM    563  N   ALA A1042      -1.831  -4.355   1.483  1.00 11.31           N
ATOM    564  CA  ALA A1042      -2.703  -3.357   2.064  1.00 10.93           C
ATOM    565  C   ALA A1042      -3.479  -2.589   1.005  1.00 10.40           C
ATOM    566  O   ALA A1042      -2.948  -2.348  -0.079  1.00 11.05           O
ATOM    567  CB  ALA A1042      -1.852  -2.329   2.839  1.00 12.15           C
ATOM    568  H   ALA A1042      -1.172  -4.095   0.995  1.00 13.57           H
ATOM    569  HA  ALA A1042      -3.331  -3.791   2.679  1.00 13.12           H
ATOM    570 1HB  ALA A1042      -1.346  -2.780   3.519  1.00 18.22           H
ATOM    571 2HB  ALA A1042      -2.428  -1.679   3.247  1.00 18.22           H
ATOM    572 3HB  ALA A1042      -1.251  -1.889   2.232  1.00 18.22           H
ATOM    573  N   ALA A1043      -4.699  -2.227   1.349  1.00 11.15           N
ATOM    574  CA  ALA A1043      -5.529  -1.407   0.435  1.00 10.62           C
ATOM    575  C   ALA A1043      -6.125  -0.259   1.188  1.00 10.85           C
ATOM    576  O   ALA A1043      -6.430  -0.311   2.372  1.00 12.43           O
ATOM    577  CB  ALA A1043      -6.681  -2.248  -0.125  1.00 13.14           C
ATOM    578  H   ALA A1043      -5.017  -2.469   2.111  1.00 13.38           H
ATOM    579  HA  ALA A1043      -4.977  -1.070  -0.301  1.00 12.75           H
ATOM    580 1HB  ALA A1043      -6.325  -3.000  -0.604  1.00 19.72           H
ATOM    581 2HB  ALA A1043      -7.230  -2.560   0.598  1.00 19.72           H
ATOM    582 3HB  ALA A1043      -7.210  -1.710  -0.720  1.00 19.72           H
ATOM    583  N   ALA A1044      -6.264   0.855   0.472  1.00 11.12           N
ATOM    584  CA  ALA A1044      -6.941   2.051   0.988  1.00 11.66           C
ATOM    585  C   ALA A1044      -8.459   1.977   0.715  1.00 11.48           C
ATOM    586  O   ALA A1044      -8.847   2.077  -0.458  1.00 12.65           O
ATOM    587  CB  ALA A1044      -6.353   3.291   0.336  1.00 12.87           C
ATOM    588  H   ALA A1044      -5.944   0.875  -0.326  1.00 13.34           H
ATOM    589  HA  ALA A1044      -6.796   2.103   1.956  1.00 13.99           H
ATOM    590 1HB  ALA A1044      -6.774   4.074   0.699  1.00 19.30           H
ATOM    591 2HB  ALA A1044      -6.503   3.257  -0.611  1.00 19.30           H
ATOM    592 3HB  ALA A1044      -5.409   3.327   0.509  1.00 19.30           H
ATOM    593  N   VAL A1045      -9.244   1.804   1.746  1.00 11.92           N
ATOM    594  CA  VAL A1045     -10.703   1.816   1.766  1.00 12.37           C
ATOM    595  C   VAL A1045     -11.247   0.842   0.693  1.00 12.14           C
ATOM    596  O   VAL A1045     -11.732   1.193  -0.388  1.00 13.53           O
ATOM    597  CB  VAL A1045     -11.348   3.210   1.577  1.00 12.27           C
ATOM    598  CG1 VAL A1045     -12.825   3.185   1.947  1.00 15.30           C
ATOM    599  CG2 VAL A1045     -10.636   4.270   2.423  1.00 13.37           C
ATOM    600  H   VAL A1045      -8.855   1.669   2.501  1.00 14.31           H
ATOM    601  HA  VAL A1045     -10.987   1.477   2.641  1.00 14.84           H
ATOM    602  HB  VAL A1045     -11.269   3.463   0.634  1.00 14.73           H
ATOM    603 1HG1 VAL A1045     -13.270   2.502   1.440  1.00 22.94           H
ATOM    604 2HG1 VAL A1045     -12.917   2.999   2.884  1.00 22.94           H
ATOM    605 3HG1 VAL A1045     -13.219   4.038   1.749  1.00 22.94           H
ATOM    606 1HG2 VAL A1045      -9.700   4.271   2.213  1.00 20.06           H
ATOM    607 2HG2 VAL A1045     -11.008   5.134   2.231  1.00 20.06           H
ATOM    608 3HG2 VAL A1045     -10.756   4.070   3.354  1.00 20.06           H
ATOM    609  N   LEU A1046     -11.161  -0.438   1.005  1.00 12.51           N
ATOM    610  CA  LEU A1046     -11.849  -1.427   0.175  1.00 12.77           C
ATOM    611  C   LEU A1046     -13.347  -1.120   0.241  1.00 12.91           C
ATOM    612  O   LEU A1046     -13.855  -0.617   1.252  1.00 12.79           O
ATOM    613  CB  LEU A1046     -11.596  -2.850   0.668  1.00 12.28           C
ATOM    614  CG  LEU A1046     -10.194  -3.402   0.499  1.00 12.72           C
ATOM    615  CD1 LEU A1046     -10.062  -4.799   1.094  1.00 16.23           C
ATOM    616  CD2 LEU A1046      -9.829  -3.429  -0.984  1.00 14.18           C
ATOM    617  H   LEU A1046     -10.704  -0.688   1.690  1.00 15.01           H
ATOM    618  HA  LEU A1046     -11.541  -1.344  -0.752  1.00 15.32           H
ATOM    619 1HB  LEU A1046     -11.821  -2.885   1.611  1.00 14.74           H
ATOM    620 2HB  LEU A1046     -12.209  -3.441   0.204  1.00 14.74           H
ATOM    621  HG  LEU A1046      -9.568  -2.807   0.962  1.00 15.27           H
ATOM    622 1HD1 LEU A1046     -10.705  -5.383   0.685  1.00 24.34           H
ATOM    623 2HD1 LEU A1046      -9.177  -5.134   0.931  1.00 24.34           H
ATOM    624 3HD1 LEU A1046     -10.220  -4.760   2.040  1.00 24.34           H
ATOM    625 1HD2 LEU A1046      -9.918  -2.546  -1.351  1.00 21.27           H
ATOM    626 2HD2 LEU A1046      -8.923  -3.728  -1.086  1.00 21.27           H
ATOM    627 3HD2 LEU A1046     -10.418  -4.028  -1.448  1.00 21.27           H
ATOM    628  N   PRO A1047     -14.064  -1.448  -0.845  1.00 14.33           N
ATOM    629  CA  PRO A1047     -15.534  -1.213  -0.864  1.00 16.56           C
ATOM    630  C   PRO A1047     -16.255  -1.692   0.388  1.00 15.18           C
ATOM    631  O   PRO A1047     -16.143  -2.837   0.792  1.00 15.74           O
ATOM    632  CB  PRO A1047     -16.007  -2.016  -2.081  1.00 19.73           C
ATOM    633  CG  PRO A1047     -14.799  -1.959  -2.993  1.00 20.41           C
ATOM    634  CD  PRO A1047     -13.558  -1.978  -2.121  1.00 16.40           C
ATOM    635  HA  PRO A1047     -15.714  -0.260  -1.006  1.00 19.87           H
ATOM    636 1HB  PRO A1047     -16.222  -2.930  -1.838  1.00 23.68           H
ATOM    637 2HB  PRO A1047     -16.781  -1.605  -2.496  1.00 23.68           H
ATOM    638 1HG  PRO A1047     -14.797  -2.721  -3.593  1.00 24.49           H
ATOM    639 2HG  PRO A1047     -14.821  -1.149  -3.526  1.00 24.49           H
ATOM    640 1HD  PRO A1047     -13.214  -2.879  -2.017  1.00 19.68           H
ATOM    641 2HD  PRO A1047     -12.862  -1.410  -2.487  1.00 19.68           H
ATOM    642  N   GLY A1048     -16.999  -0.747   0.968  1.00 15.74           N
ATOM    643  CA  GLY A1048     -17.830  -0.993   2.129  1.00 15.31           C
ATOM    644  C   GLY A1048     -17.134  -0.877   3.473  1.00 13.47           C
ATOM    645  O   GLY A1048     -17.807  -0.925   4.489  1.00 13.70           O
ATOM    646  H   GLY A1048     -16.984   0.046   0.636  1.00 18.89           H
ATOM    647 1HA  GLY A1048     -18.203  -1.885   2.054  1.00 18.37           H
ATOM    648 2HA  GLY A1048     -18.570  -0.366   2.113  1.00 18.37           H
ATOM    649  N   PHE A1049     -15.798  -0.748   3.476  1.00 12.68           N
ATOM    650  CA  PHE A1049     -15.114  -0.553   4.762  1.00 13.54           C
ATOM    651  C   PHE A1049     -15.167   0.917   5.190  1.00 14.81           C
ATOM    652  O   PHE A1049     -15.358   1.795   4.344  1.00 15.31           O
ATOM    653  CB  PHE A1049     -13.646  -1.028   4.659  1.00 14.06           C
ATOM    654  CG  PHE A1049     -13.496  -2.543   4.762  1.00 12.97           C
ATOM    655  CD1 PHE A1049     -13.195  -3.088   6.006  1.00 14.38           C
ATOM    656  CD2 PHE A1049     -13.665  -3.369   3.682  1.00 12.84           C
ATOM    657  CE1 PHE A1049     -12.999  -4.462   6.129  1.00 15.09           C
ATOM    658  CE2 PHE A1049     -13.440  -4.750   3.805  1.00 14.03           C
ATOM    659  CZ  PHE A1049     -13.131  -5.287   5.030  1.00 14.61           C
ATOM    660  H   PHE A1049     -15.352  -0.779   2.742  1.00 15.21           H
ATOM    661  HA  PHE A1049     -15.570  -1.092   5.442  1.00 16.25           H
ATOM    662 1HB  PHE A1049     -13.278  -0.732   3.811  1.00 16.87           H
ATOM    663 2HB  PHE A1049     -13.130  -0.611   5.367  1.00 16.87           H
ATOM    664  HD1 PHE A1049     -13.125  -2.538   6.753  1.00 17.26           H
ATOM    665  HD2 PHE A1049     -13.930  -3.014   2.864  1.00 15.41           H
ATOM    666  HE1 PHE A1049     -12.779  -4.825   6.957  1.00 18.11           H
ATOM    667  HE2 PHE A1049     -13.500  -5.299   3.057  1.00 16.83           H
ATOM    668  HZ  PHE A1049     -13.012  -6.205   5.120  1.00 17.53           H
ATOM    669  N   PRO A1050     -15.028   1.162   6.492  1.00 18.16           N
ATOM    670  CA  PRO A1050     -15.089   2.525   6.986  1.00 19.80           C
ATOM    671  C   PRO A1050     -14.058   3.438   6.347  1.00 17.40           C
ATOM    672  O   PRO A1050     -12.872   3.201   6.200  1.00 18.11           O
ATOM    673  CB  PRO A1050     -14.826   2.354   8.498  1.00 23.10           C
ATOM    674  CG  PRO A1050     -15.203   0.955   8.824  1.00 22.06           C
ATOM    675  CD  PRO A1050     -14.856   0.184   7.585  1.00 20.18           C
ATOM    676  HA  PRO A1050     -15.987   2.890   6.845  1.00 23.76           H
ATOM    677 1HB  PRO A1050     -13.891   2.510   8.700  1.00 27.72           H
ATOM    678 2HB  PRO A1050     -15.364   2.978   9.009  1.00 27.72           H
ATOM    679 1HG  PRO A1050     -14.699   0.630   9.586  1.00 26.48           H
ATOM    680 2HG  PRO A1050     -16.150   0.888   9.021  1.00 26.48           H
ATOM    681 1HD  PRO A1050     -13.942  -0.138   7.621  1.00 24.22           H
ATOM    682 2HD  PRO A1050     -15.452  -0.573   7.470  1.00 24.22           H
ATOM    683  N   PHE A1051     -14.581   4.613   5.961  1.00 19.46           N
ATOM    684  CA  PHE A1051     -13.743   5.681   5.468  1.00 17.13           C
ATOM    685  C   PHE A1051     -13.301   6.593   6.627  1.00 15.76           C
ATOM    686  O   PHE A1051     -14.167   7.048   7.370  1.00 17.00           O
ATOM    687  CB  PHE A1051     -14.434   6.614   4.439  1.00 19.26           C
ATOM    688  CG  PHE A1051     -13.611   7.757   3.871  1.00 18.94           C
ATOM    689  CD1 PHE A1051     -13.656   9.017   4.482  1.00 19.22           C
ATOM    690  CD2 PHE A1051     -12.794   7.743   2.741  1.00 19.52           C
ATOM    691  CE1 PHE A1051     -12.959  10.123   4.078  1.00 20.33           C
ATOM    692  CE2 PHE A1051     -12.042   8.847   2.339  1.00 19.92           C
ATOM    693  CZ  PHE A1051     -12.114  10.035   2.976  1.00 20.66           C
ATOM    694  H   PHE A1051     -15.431   4.732   6.008  1.00 23.35           H
ATOM    695  HA  PHE A1051     -12.945   5.290   5.053  1.00 20.55           H
ATOM    696 1HB  PHE A1051     -14.740   6.067   3.698  1.00 23.11           H
ATOM    697 2HB  PHE A1051     -15.221   6.992   4.861  1.00 23.11           H
ATOM    698  HD1 PHE A1051     -14.206   9.110   5.226  1.00 23.07           H
ATOM    699  HD2 PHE A1051     -12.748   6.965   2.234  1.00 23.42           H
ATOM    700  HE1 PHE A1051     -13.049  10.927   4.536  1.00 24.40           H
ATOM    701  HE2 PHE A1051     -11.473   8.761   1.609  1.00 23.90           H
ATOM    702  HZ  PHE A1051     -11.618  10.767   2.689  1.00 24.79           H
ATOM    703  N   PRO A1052     -12.041   7.006   6.710  1.00 14.96           N
ATOM    704  CA  PRO A1052     -10.868   6.538   5.994  1.00 13.81           C
ATOM    705  C   PRO A1052     -10.134   5.462   6.756  1.00 13.65           C
ATOM    706  O   PRO A1052      -9.901   5.538   7.964  1.00 17.75           O
ATOM    707  CB  PRO A1052     -10.005   7.821   5.880  1.00 15.01           C
ATOM    708  CG  PRO A1052     -10.251   8.475   7.206  1.00 16.61           C
ATOM    709  CD  PRO A1052     -11.664   8.159   7.594  1.00 15.53           C
ATOM    710  HA  PRO A1052     -11.119   6.216   5.103  1.00 16.57           H
ATOM    711 1HB  PRO A1052      -9.067   7.606   5.760  1.00 18.01           H
ATOM    712 2HB  PRO A1052     -10.301   8.383   5.147  1.00 18.01           H
ATOM    713 1HG  PRO A1052      -9.634   8.131   7.871  1.00 19.93           H
ATOM    714 2HG  PRO A1052     -10.128   9.434   7.136  1.00 19.93           H
ATOM    715 1HD  PRO A1052     -11.718   7.909   8.530  1.00 18.64           H
ATOM    716 2HD  PRO A1052     -12.244   8.920   7.438  1.00 18.64           H
ATOM    717  N   SER A1053      -9.685   4.424   6.063  1.00 13.33           N
ATOM    718  CA  SER A1053      -9.002   3.290   6.711  1.00 13.04           C
ATOM    719  C   SER A1053      -8.187   2.534   5.695  1.00 12.09           C
ATOM    720  O   SER A1053      -8.379   2.611   4.472  1.00 12.00           O
ATOM    721  CB  SER A1053      -9.977   2.340   7.388  1.00 15.32           C
ATOM    722  OG  SER A1053     -10.764   1.616   6.402  1.00 15.31           O
ATOM    723  H   SER A1053      -9.795   4.412   5.210  1.00 16.00           H
ATOM    724  HA  SER A1053      -8.393   3.645   7.392  1.00 15.65           H
ATOM    725 1HB  SER A1053      -9.485   1.708   7.936  1.00 18.38           H
ATOM    726 2HB  SER A1053     -10.569   2.843   7.968  1.00 18.38           H
ATOM    727  N   PHE A1054      -7.229   1.751   6.199  1.00 11.85           N
ATOM    728  CA  PHE A1054      -6.522   0.725   5.461  1.00 11.67           C
ATOM    729  C   PHE A1054      -7.091  -0.667   5.807  1.00 11.27           C
ATOM    730  O   PHE A1054      -7.392  -0.887   6.995  1.00 13.27           O
ATOM    731  CB  PHE A1054      -5.028   0.691   5.831  1.00 11.77           C
ATOM    732  CG  PHE A1054      -4.240   1.940   5.488  1.00 11.28           C
ATOM    733  CD1 PHE A1054      -3.844   2.177   4.180  1.00 11.83           C
ATOM    734  CD2 PHE A1054      -3.888   2.853   6.485  1.00 12.27           C
ATOM    735  CE1 PHE A1054      -3.043   3.291   3.886  1.00 12.29           C
ATOM    736  CE2 PHE A1054      -3.083   3.938   6.211  1.00 11.96           C
ATOM    737  CZ  PHE A1054      -2.665   4.148   4.906  1.00 11.67           C
ATOM    738  H   PHE A1054      -7.015   1.866   7.024  1.00 14.22           H
ATOM    739  HA  PHE A1054      -6.618   0.888   4.500  1.00 14.01           H
ATOM    740 1HB  PHE A1054      -4.952   0.534   6.785  1.00 14.12           H
ATOM    741 2HB  PHE A1054      -4.618  -0.063   5.379  1.00 14.12           H
ATOM    742  HD1 PHE A1054      -4.108   1.599   3.501  1.00 14.20           H
ATOM    743  HD2 PHE A1054      -4.203   2.726   7.351  1.00 14.72           H
ATOM    744  HE1 PHE A1054      -2.769   3.452   3.012  1.00 14.74           H
ATOM    745  HE2 PHE A1054      -2.826   4.520   6.889  1.00 14.35           H
ATOM    746  HZ  PHE A1054      -2.120   4.877   4.713  1.00 14.00           H
ATOM    747  N   GLU A1055      -7.156  -1.527   4.811  1.00 10.97           N
ATOM    748  CA  GLU A1055      -7.492  -2.924   5.061  1.00 11.24           C
ATOM    749  C   GLU A1055      -6.251  -3.768   4.746  1.00 11.14           C
ATOM    750  O   GLU A1055      -5.583  -3.606   3.708  1.00 12.11           O
ATOM    751  CB  GLU A1055      -8.690  -3.369   4.215  1.00 11.80           C
ATOM    752  CG  GLU A1055     -10.040  -2.945   4.813  1.00 13.07           C
ATOM    753  CD  GLU A1055     -10.229  -1.432   4.833  1.00 11.44           C
ATOM    754  OE1 GLU A1055     -10.257  -0.773   3.772  1.00 12.40           O
ATOM    755  OE2 GLU A1055     -10.392  -0.981   5.987  1.00 13.06           O
ATOM    756  H   GLU A1055      -7.000  -1.262   4.008  1.00 13.16           H
ATOM    757  HA  GLU A1055      -7.716  -3.031   6.009  1.00 13.49           H
ATOM    758 1HB  GLU A1055      -8.606  -2.991   3.326  1.00 14.16           H
ATOM    759 2HB  GLU A1055      -8.673  -4.335   4.128  1.00 14.16           H
ATOM    760 1HG  GLU A1055     -10.755  -3.346   4.296  1.00 15.68           H
ATOM    761 2HG  GLU A1055     -10.104  -3.283   5.720  1.00 15.68           H
ATOM    762  N   VAL A1056      -6.017  -4.716   5.639  1.00 11.45           N
ATOM    763  CA  VAL A1056      -4.944  -5.694   5.475  1.00 12.40           C
ATOM    764  C   VAL A1056      -5.545  -7.035   5.908  1.00 12.94           C
ATOM    765  O   VAL A1056      -6.043  -7.150   7.026  1.00 12.78           O
ATOM    766  CB  VAL A1056      -3.683  -5.384   6.320  1.00 12.40           C
ATOM    767  CG1 VAL A1056      -2.612  -6.464   6.127  1.00 13.90           C
ATOM    768  CG2 VAL A1056      -3.106  -4.033   5.954  1.00 13.88           C
ATOM    769  H   VAL A1056      -6.513  -4.759   6.340  1.00 13.74           H
ATOM    770  HA  VAL A1056      -4.694  -5.743   4.529  1.00 14.89           H
ATOM    771  HB  VAL A1056      -3.939  -5.366   7.266  1.00 14.88           H
ATOM    772 1HG1 VAL A1056      -2.981  -7.323   6.344  1.00 20.85           H
ATOM    773 2HG1 VAL A1056      -2.318  -6.463   5.214  1.00 20.85           H
ATOM    774 3HG1 VAL A1056      -1.866  -6.282   6.704  1.00 20.85           H
ATOM    775 1HG2 VAL A1056      -3.775  -3.355   6.077  1.00 20.82           H
ATOM    776 2HG2 VAL A1056      -2.352  -3.843   6.518  1.00 20.82           H
ATOM    777 3HG2 VAL A1056      -2.825  -4.043   5.036  1.00 20.82           H
ATOM    778  N   HIS A1057      -5.489  -8.006   5.012  1.00 13.84           N
ATOM    779  CA  HIS A1057      -6.022  -9.356   5.296  1.00 14.09           C
ATOM    780  C   HIS A1057      -7.481  -9.266   5.741  1.00 14.77           C
ATOM    781  O   HIS A1057      -7.959  -9.947   6.636  1.00 15.08           O
ATOM    782  CB  HIS A1057      -5.153 -10.116   6.338  1.00 14.14           C
ATOM    783  CG  HIS A1057      -5.166 -11.611   6.089  1.00 12.68           C
ATOM    784  CD2 HIS A1057      -6.135 -12.521   6.180  1.00 14.76           C
ATOM    785  ND1 HIS A1057      -4.062 -12.239   5.607  1.00 13.01           N
ATOM    786  CE1 HIS A1057      -4.344 -13.543   5.433  1.00 14.21           C
ATOM    787  NE2 HIS A1057      -5.598 -13.735   5.792  1.00 15.06           N
ATOM    788  H   HIS A1057      -5.133  -7.849   4.245  1.00 16.61           H
ATOM    789  HA  HIS A1057      -5.998  -9.867   4.460  1.00 16.91           H
ATOM    790 1HB  HIS A1057      -4.240  -9.791   6.292  1.00 16.97           H
ATOM    791 2HB  HIS A1057      -5.490  -9.936   7.229  1.00 16.97           H
ATOM    792  HD1 HIS A1057      -3.305 -11.865   5.441  1.00 15.62           H
ATOM    793  HD2 HIS A1057      -7.010 -12.368   6.454  1.00 17.71           H
ATOM    794  HE1 HIS A1057      -3.760 -14.192   5.115  1.00 17.05           H
ATOM    795  N   ASP A1058      -8.240  -8.347   5.091  1.00 15.22           N
ATOM    796  CA  ASP A1058      -9.641  -8.132   5.305  1.00 17.00           C
ATOM    797  C   ASP A1058      -9.996  -7.531   6.659  1.00 15.83           C
ATOM    798  O   ASP A1058     -11.171  -7.538   7.041  1.00 17.35           O
ATOM    799  CB  ASP A1058     -10.462  -9.425   5.120  1.00 20.86           C
ATOM    800  CG  ASP A1058     -11.806  -9.140   4.481  1.00 30.62           C
ATOM    801  OD1 ASP A1058     -11.927  -8.239   3.640  1.00 35.37           O
ATOM    802  OD2 ASP A1058     -12.718  -9.884   4.870  1.00 41.63           O
ATOM    803  H   ASP A1058      -7.849  -7.854   4.505  1.00 18.26           H
ATOM    804  HA  ASP A1058      -9.943  -7.499   4.621  1.00 20.40           H
ATOM    805 1HB  ASP A1058      -9.966 -10.044   4.562  1.00 25.04           H
ATOM    806 2HB  ASP A1058     -10.600  -9.845   5.984  1.00 25.04           H
ATOM    807  N   LYS A1059      -9.009  -6.982   7.365  1.00 14.45           N
ATOM    808  CA  LYS A1059      -9.211  -6.332   8.659  1.00 13.85           C
ATOM    809  C   LYS A1059      -8.943  -4.827   8.539  1.00 13.23           C
ATOM    810  O   LYS A1059      -8.105  -4.403   7.752  1.00 12.55           O
ATOM    811  CB  LYS A1059      -8.289  -6.904   9.740  1.00 14.92           C
ATOM    812  CG  LYS A1059      -8.451  -8.421   9.977  1.00 16.75           C
ATOM    813  CD  LYS A1059      -9.880  -8.755  10.440  1.00 20.57           C
ATOM    814  CE  LYS A1059     -10.216  -8.173  11.798  1.00 22.24           C
ATOM    815  NZ  LYS A1059     -11.653  -8.385  12.158  1.00 30.10           N
ATOM    816  H   LYS A1059      -8.212  -7.012   7.043  1.00 17.34           H
ATOM    817  HA  LYS A1059     -10.141  -6.465   8.936  1.00 16.62           H
ATOM    818 1HB  LYS A1059      -7.369  -6.725   9.490  1.00 17.91           H
ATOM    819 2HB  LYS A1059      -8.462  -6.439  10.573  1.00 17.91           H
ATOM    820 1HG  LYS A1059      -8.257  -8.899   9.156  1.00 20.10           H
ATOM    821 2HG  LYS A1059      -7.816  -8.712  10.651  1.00 20.10           H
ATOM    822 1HD  LYS A1059     -10.511  -8.416   9.786  1.00 24.69           H
ATOM    823 2HD  LYS A1059      -9.982  -9.719  10.477  1.00 24.69           H
ATOM    824 1HE  LYS A1059      -9.654  -8.586  12.471  1.00 26.69           H
ATOM    825 2HE  LYS A1059     -10.026  -7.222  11.793  1.00 26.69           H
ATOM    826 1HZ  LYS A1059     -12.173  -8.010  11.540  1.00 45.15           H
ATOM    827 2HZ  LYS A1059     -11.823  -9.258  12.198  1.00 45.15           H
ATOM    828 3HZ  LYS A1059     -11.819  -8.014  12.950  1.00 45.15           H
ATOM    829  N   LYS A1060      -9.646  -4.028   9.314  1.00 12.89           N
ATOM    830  CA  LYS A1060      -9.513  -2.567   9.352  1.00 12.97           C
ATOM    831  C   LYS A1060      -8.380  -2.162  10.285  1.00 11.03           C
ATOM    832  O   LYS A1060      -8.407  -2.419  11.496  1.00 12.78           O
ATOM    833  CB  LYS A1060     -10.827  -1.911   9.810  1.00 15.42           C
ATOM    834  CG  LYS A1060     -10.825  -0.392   9.853  1.00 18.51           C
ATOM    835  CD  LYS A1060     -12.037   0.252  10.539  1.00 22.70           C
ATOM    836  CE  LYS A1060     -11.763   0.425  12.023  1.00 30.10           C
ATOM    837  NZ  LYS A1060     -11.679   1.861  12.426  1.00 45.25           N
ATOM    838  H   LYS A1060     -10.227  -4.389   9.836  1.00 15.46           H
ATOM    839  HA  LYS A1060      -9.303  -2.248   8.450  1.00 15.56           H
ATOM    840 1HB  LYS A1060     -11.537  -2.199   9.214  1.00 18.50           H
ATOM    841 2HB  LYS A1060     -11.041  -2.241  10.697  1.00 18.50           H
ATOM    842 1HG  LYS A1060     -10.022  -0.100  10.312  1.00 22.21           H
ATOM    843 2HG  LYS A1060     -10.776  -0.061   8.943  1.00 22.21           H
ATOM    844 1HD  LYS A1060     -12.218   1.116  10.137  1.00 27.24           H
ATOM    845 2HD  LYS A1060     -12.819  -0.309  10.414  1.00 27.24           H
ATOM    846 1HE  LYS A1060     -12.470  -0.006  12.528  1.00 36.12           H
ATOM    847 2HE  LYS A1060     -10.928  -0.016  12.244  1.00 36.12           H
ATOM    848 1HZ  LYS A1060     -12.438   2.274  12.211  1.00 67.87           H
ATOM    849 2HZ  LYS A1060     -11.550   1.916  13.305  1.00 67.87           H
ATOM    850 3HZ  LYS A1060     -11.000   2.250  12.001  1.00 67.87           H
ATOM    851  N   ASN A1061      -7.396  -1.450   9.728  1.00 11.69           N
ATOM    852  CA  ASN A1061      -6.240  -0.916  10.467  1.00 12.10           C
ATOM    853  C   ASN A1061      -5.668  -1.877  11.487  1.00 11.34           C
ATOM    854  O   ASN A1061      -5.402  -1.496  12.648  1.00 12.87           O
ATOM    855  CB  ASN A1061      -6.628   0.406  11.126  1.00 13.17           C
ATOM    856  CG  ASN A1061      -7.054   1.489  10.194  1.00 12.64           C
ATOM    857  ND2 ASN A1061      -7.967   2.348  10.623  1.00 15.25           N
ATOM    858  OD1 ASN A1061      -6.595   1.586   9.027  1.00 13.46           O
ATOM    859  H   ASN A1061      -7.440  -1.293   8.884  1.00 14.03           H
ATOM    860  HA  ASN A1061      -5.535  -0.724   9.814  1.00 14.52           H
ATOM    861 1HB  ASN A1061      -7.352   0.236  11.749  1.00 15.80           H
ATOM    862 2HB  ASN A1061      -5.870   0.725  11.640  1.00 15.80           H
ATOM    863 1HD2 ASN A1061      -8.280   2.280  11.422  1.00 18.30           H
ATOM    864 2HD2 ASN A1061      -8.247   2.974  10.104  1.00 18.30           H
ATOM    865  N   PRO A1062      -5.442  -3.139  11.149  1.00 12.17           N
ATOM    866  CA  PRO A1062      -4.970  -4.076  12.153  1.00 12.29           C
ATOM    867  C   PRO A1062      -3.541  -3.790  12.541  1.00 11.67           C
ATOM    868  O   PRO A1062      -2.732  -3.190  11.817  1.00 12.16           O
ATOM    869  CB  PRO A1062      -5.102  -5.424  11.432  1.00 13.69           C
ATOM    870  CG  PRO A1062      -4.811  -5.068  10.005  1.00 13.03           C
ATOM    871  CD  PRO A1062      -5.526  -3.741   9.810  1.00 11.85           C
ATOM    872  HA  PRO A1062      -5.550  -4.052  12.942  1.00 14.75           H
ATOM    873 1HB  PRO A1062      -4.460  -6.068  11.770  1.00 16.42           H
ATOM    874 2HB  PRO A1062      -5.996  -5.788  11.527  1.00 16.42           H
ATOM    875 1HG  PRO A1062      -3.857  -4.973   9.858  1.00 15.64           H
ATOM    876 2HG  PRO A1062      -5.158  -5.742   9.401  1.00 15.64           H
ATOM    877 1HD  PRO A1062      -5.077  -3.192   9.148  1.00 14.22           H
ATOM    878 2HD  PRO A1062      -6.449  -3.874   9.541  1.00 14.22           H
ATOM    879  N   THR A1063      -3.178  -4.274  13.724  1.00 12.61           N
ATOM    880  CA  THR A1063      -1.779  -4.223  14.123  1.00 12.73           C
ATOM    881  C   THR A1063      -1.024  -5.381  13.473  1.00 12.30           C
ATOM    882  O   THR A1063      -1.451  -6.539  13.508  1.00 14.00           O
ATOM    883  CB  THR A1063      -1.660  -4.295  15.644  1.00 14.39           C
ATOM    884  CG2 THR A1063      -0.220  -4.344  16.119  1.00 15.05           C
ATOM    885  OG1 THR A1063      -2.307  -3.112  16.170  1.00 15.04           O
ATOM    886  H   THR A1063      -3.766  -4.615  14.250  1.00 15.14           H
ATOM    887  HA  THR A1063      -1.391  -3.377  13.814  1.00 15.28           H
ATOM    888  HB  THR A1063      -2.133  -5.090  15.966  1.00 17.27           H
ATOM    889  HG1 THR A1063      -3.102  -3.129  16.370  1.00 22.56           H
ATOM    890 1HG2 THR A1063       0.214  -5.114  15.744  1.00 22.57           H
ATOM    891 2HG2 THR A1063       0.238  -3.549  15.836  1.00 22.57           H
ATOM    892 3HG2 THR A1063      -0.201  -4.401  17.077  1.00 22.57           H
ATOM    893  N   LEU A1064       0.075  -5.055  12.777  1.00 12.04           N
ATOM    894  CA  LEU A1064       0.890  -6.068  12.101  1.00 12.91           C
ATOM    895  C   LEU A1064       2.033  -6.534  12.975  1.00 12.50           C
ATOM    896  O   LEU A1064       2.834  -5.670  13.402  1.00 14.81           O
ATOM    897  CB  LEU A1064       1.424  -5.543  10.785  1.00 12.85           C
ATOM    898  CG  LEU A1064       0.441  -4.754   9.894  1.00 12.46           C
ATOM    899  CD1 LEU A1064       1.129  -4.367   8.579  1.00 14.42           C
ATOM    900  CD2 LEU A1064      -0.809  -5.578   9.623  1.00 12.11           C
ATOM    901  H   LEU A1064       0.308  -4.229  12.727  1.00 14.45           H
ATOM    902  HA  LEU A1064       0.317  -6.840  11.911  1.00 15.50           H
ATOM    903 1HB  LEU A1064       2.183  -4.970  10.975  1.00 15.42           H
ATOM    904 2HB  LEU A1064       1.754  -6.298  10.272  1.00 15.42           H
ATOM    905  HG  LEU A1064       0.180  -3.935  10.365  1.00 14.96           H
ATOM    906 1HD1 LEU A1064       1.917  -3.851   8.769  1.00 21.63           H
ATOM    907 2HD1 LEU A1064       1.375  -5.162   8.100  1.00 21.63           H
ATOM    908 3HD1 LEU A1064       0.527  -3.845   8.044  1.00 21.63           H
ATOM    909 1HD2 LEU A1064      -1.232  -5.802  10.455  1.00 18.17           H
ATOM    910 2HD2 LEU A1064      -1.417  -5.069   9.081  1.00 18.17           H
ATOM    911 3HD2 LEU A1064      -0.566  -6.384   9.160  1.00 18.17           H
ATOM    912  N   GLU A1065       2.153  -7.811  13.211  1.00 12.35           N
ATOM    913  CA  GLU A1065       3.251  -8.389  14.024  1.00 13.54           C
ATOM    914  C   GLU A1065       4.225  -9.039  13.069  1.00 12.88           C
ATOM    915  O   GLU A1065       3.918 -10.034  12.365  1.00 14.28           O
ATOM    916  CB  GLU A1065       2.675  -9.371  15.028  1.00 15.02           C
ATOM    917  CG  GLU A1065       1.770  -8.705  16.038  1.00 18.40           C
ATOM    918  CD  GLU A1065       2.458  -8.012  17.207  1.00 20.35           C
ATOM    919  OE1 GLU A1065       3.693  -8.157  17.421  1.00 22.14           O
ATOM    920  OE2 GLU A1065       1.750  -7.316  17.972  1.00 28.73           O
ATOM    921  H   GLU A1065       1.566  -8.344  12.879  1.00 14.82           H
ATOM    922  HA  GLU A1065       3.707  -7.667  14.507  1.00 16.25           H
ATOM    923 1HB  GLU A1065       2.174 -10.052  14.553  1.00 18.02           H
ATOM    924 2HB  GLU A1065       3.403  -9.809  15.495  1.00 18.02           H
ATOM    925 1HG  GLU A1065       1.227  -8.050  15.573  1.00 22.08           H
ATOM    926 2HG  GLU A1065       1.169  -9.377  16.396  1.00 22.08           H
ATOM    927  N   ILE A1066       5.418  -8.499  12.950  1.00 13.28           N
ATOM    928  CA  ILE A1066       6.452  -8.896  12.005  1.00 13.91           C
ATOM    929  C   ILE A1066       7.703  -9.383  12.713  1.00 14.89           C
ATOM    930  O   ILE A1066       8.132  -8.729  13.665  1.00 14.99           O
ATOM    931  CB  ILE A1066       6.767  -7.734  11.036  1.00 14.91           C
ATOM    932  CG1 ILE A1066       5.502  -7.466  10.168  1.00 18.78           C
ATOM    933  CG2 ILE A1066       8.022  -7.940  10.200  1.00 16.90           C
ATOM    934  CD1 ILE A1066       5.691  -6.229   9.317  1.00 22.67           C
ATOM    935  H   ILE A1066       5.605  -7.849  13.481  1.00 15.94           H
ATOM    936  HA  ILE A1066       6.101  -9.641  11.474  1.00 16.69           H
ATOM    937  HB  ILE A1066       6.914  -6.935  11.584  1.00 17.90           H
ATOM    938 1HG1 ILE A1066       5.334  -8.230   9.595  1.00 22.54           H
ATOM    939 2HG1 ILE A1066       4.732  -7.347  10.746  1.00 22.54           H
ATOM    940 1HG2 ILE A1066       8.776  -8.070  10.780  1.00 25.35           H
ATOM    941 2HG2 ILE A1066       7.912  -8.714   9.642  1.00 25.35           H
ATOM    942 3HG2 ILE A1066       8.171  -7.168   9.650  1.00 25.35           H
ATOM    943 1HD1 ILE A1066       6.462  -6.340   8.756  1.00 34.01           H
ATOM    944 2HD1 ILE A1066       4.913  -6.095   8.770  1.00 34.01           H
ATOM    945 3HD1 ILE A1066       5.816  -5.465   9.886  1.00 34.01           H
ATOM    946  N   PRO A1067       8.299 -10.495  12.328  1.00 14.78           N
ATOM    947  CA  PRO A1067       9.505 -10.968  13.036  1.00 17.63           C
ATOM    948  C   PRO A1067      10.685 -10.078  12.679  1.00 17.05           C
ATOM    949  O   PRO A1067      10.940  -9.740  11.540  1.00 16.50           O
ATOM    950  CB  PRO A1067       9.750 -12.380  12.530  1.00 23.88           C
ATOM    951  CG  PRO A1067       8.750 -12.645  11.480  1.00 20.95           C
ATOM    952  CD  PRO A1067       7.937 -11.410  11.243  1.00 17.38           C
ATOM    953  HA  PRO A1067       9.357 -10.970  14.005  1.00 21.16           H
ATOM    954 1HB  PRO A1067      10.646 -12.458  12.168  1.00 28.66           H
ATOM    955 2HB  PRO A1067       9.654 -13.019  13.254  1.00 28.66           H
ATOM    956 1HG  PRO A1067       9.196 -12.906  10.659  1.00 25.13           H
ATOM    957 2HG  PRO A1067       8.169 -13.372  11.754  1.00 25.13           H
ATOM    958 1HD  PRO A1067       8.150 -11.021  10.381  1.00 20.86           H
ATOM    959 2HD  PRO A1067       6.989 -11.614  11.268  1.00 20.86           H
ATOM    960  N   ALA A1068      11.462  -9.743  13.715  1.00 17.56           N
ATOM    961  CA  ALA A1068      12.731  -9.070  13.495  1.00 20.32           C
ATOM    962  C   ALA A1068      13.604  -9.868  12.553  1.00 17.61           C
ATOM    963  O   ALA A1068      13.706 -11.092  12.581  1.00 20.41           O
ATOM    964  CB  ALA A1068      13.408  -8.848  14.841  1.00 25.02           C
ATOM    965  H   ALA A1068      11.209  -9.927  14.516  1.00 21.07           H
ATOM    966  HA  ALA A1068      12.553  -8.196  13.089  1.00 24.38           H
ATOM    967 1HB  ALA A1068      12.823  -8.349  15.415  1.00 37.52           H
ATOM    968 2HB  ALA A1068      13.605  -9.697  15.244  1.00 37.52           H
ATOM    969 3HB  ALA A1068      14.224  -8.359  14.711  1.00 37.52           H
ATOM    970  N   GLY A1069      14.262  -9.184  11.635  1.00 17.65           N
ATOM    971  CA  GLY A1069      15.101  -9.758  10.619  1.00 18.68           C
ATOM    972  C   GLY A1069      14.401 -10.183   9.337  1.00 16.73           C
ATOM    973  O   GLY A1069      15.121 -10.472   8.358  1.00 18.09           O
ATOM    974  H   GLY A1069      14.182  -8.327  11.646  1.00 21.18           H
ATOM    975 1HA  GLY A1069      15.546 -10.535  10.994  1.00 22.42           H
ATOM    976 2HA  GLY A1069      15.788  -9.113  10.390  1.00 22.42           H
ATOM    977  N   ALA A1070      13.093 -10.179   9.263  1.00 15.82           N
ATOM    978  CA  ALA A1070      12.394 -10.545   8.039  1.00 16.10           C
ATOM    979  C   ALA A1070      12.491  -9.430   7.008  1.00 15.46           C
ATOM    980  O   ALA A1070      12.511  -8.227   7.316  1.00 16.08           O
ATOM    981  CB  ALA A1070      10.921 -10.809   8.319  1.00 22.23           C
ATOM    982  H   ALA A1070      12.635  -9.954   9.956  1.00 18.98           H
ATOM    983  HA  ALA A1070      12.800 -11.357   7.670  1.00 19.32           H
ATOM    984 1HB  ALA A1070      10.475 -11.036   7.500  1.00 33.34           H
ATOM    985 2HB  ALA A1070      10.520 -10.021   8.694  1.00 33.34           H
ATOM    986 3HB  ALA A1070      10.839 -11.536   8.940  1.00 33.34           H
ATOM    987  N   THR A1071      12.536  -9.842   5.742  1.00 14.91           N
ATOM    988  CA  THR A1071      12.262  -8.944   4.624  1.00 14.65           C
ATOM    989  C   THR A1071      10.755  -8.739   4.494  1.00 12.98           C
ATOM    990  O   THR A1071      10.028  -9.714   4.493  1.00 14.96           O
ATOM    991  CB  THR A1071      12.818  -9.509   3.324  1.00 15.26           C
ATOM    992  CG2 THR A1071      12.569  -8.593   2.143  1.00 17.57           C
ATOM    993  OG1 THR A1071      14.244  -9.671   3.484  1.00 18.08           O
ATOM    994  H   THR A1071      12.734 -10.663   5.579  1.00 17.89           H
ATOM    995  HA  THR A1071      12.685  -8.078   4.800  1.00 17.59           H
ATOM    996  HB  THR A1071      12.410 -10.383   3.148  1.00 18.31           H
ATOM    997 1HG2 THR A1071      11.625  -8.458   2.037  1.00 26.35           H
ATOM    998 2HG2 THR A1071      12.999  -7.749   2.298  1.00 26.35           H
ATOM    999 3HG2 THR A1071      12.927  -8.993   1.347  1.00 26.35           H
ATOM   1000  N   VAL A1072      10.315  -7.498   4.402  1.00 12.64           N
ATOM   1001  CA  VAL A1072       8.893  -7.183   4.344  1.00 12.29           C
ATOM   1002  C   VAL A1072       8.625  -6.648   2.921  1.00 12.67           C
ATOM   1003  O   VAL A1072       9.119  -5.592   2.546  1.00 12.44           O
ATOM   1004  CB  VAL A1072       8.437  -6.178   5.413  1.00 12.65           C
ATOM   1005  CG1 VAL A1072       6.902  -6.006   5.356  1.00 14.42           C
ATOM   1006  CG2 VAL A1072       8.869  -6.587   6.814  1.00 13.49           C
ATOM   1007  H   VAL A1072      10.885  -6.855   4.375  1.00 15.17           H
ATOM   1008  HA  VAL A1072       8.386  -8.013   4.463  1.00 14.75           H
ATOM   1009  HB  VAL A1072       8.847  -5.312   5.209  1.00 15.18           H
ATOM   1010 1HG1 VAL A1072       6.642  -5.747   4.468  1.00 21.63           H
ATOM   1011 2HG1 VAL A1072       6.478  -6.837   5.584  1.00 21.63           H
ATOM   1012 3HG1 VAL A1072       6.632  -5.328   5.979  1.00 21.63           H
ATOM   1013 1HG2 VAL A1072       9.823  -6.695   6.836  1.00 20.24           H
ATOM   1014 2HG2 VAL A1072       8.611  -5.906   7.440  1.00 20.24           H
ATOM   1015 3HG2 VAL A1072       8.447  -7.416   7.050  1.00 20.24           H
ATOM   1016  N   ASP A1073       7.846  -7.393   2.147  1.00 13.41           N
ATOM   1017  CA  ASP A1073       7.455  -6.956   0.807  1.00 11.88           C
ATOM   1018  C   ASP A1073       6.034  -6.447   0.940  1.00 11.52           C
ATOM   1019  O   ASP A1073       5.094  -7.203   1.256  1.00 12.63           O
ATOM   1020  CB  ASP A1073       7.537  -8.122  -0.168  1.00 13.70           C
ATOM   1021  CG  ASP A1073       8.950  -8.505  -0.538  1.00 15.36           C
ATOM   1022  OD1 ASP A1073       9.962  -7.801  -0.280  1.00 18.56           O
ATOM   1023  OD2 ASP A1073       9.069  -9.597  -1.147  1.00 17.12           O
ATOM   1024  H   ASP A1073       7.564  -8.151   2.440  1.00 16.09           H
ATOM   1025  HA  ASP A1073       8.042  -6.231   0.509  1.00 14.26           H
ATOM   1026 1HB  ASP A1073       7.098  -8.891   0.227  1.00 16.44           H
ATOM   1027 2HB  ASP A1073       7.054  -7.888  -0.976  1.00 16.44           H
ATOM   1028  N   VAL A1074       5.889  -5.143   0.758  1.00 11.00           N
ATOM   1029  CA  VAL A1074       4.590  -4.467   0.880  1.00 11.09           C
ATOM   1030  C   VAL A1074       4.037  -4.213  -0.543  1.00 11.07           C
ATOM   1031  O   VAL A1074       4.714  -3.648  -1.395  1.00 12.80           O
ATOM   1032  CB  VAL A1074       4.696  -3.133   1.626  1.00 11.83           C
ATOM   1033  CG1 VAL A1074       3.315  -2.502   1.784  1.00 12.94           C
ATOM   1034  CG2 VAL A1074       5.323  -3.365   2.999  1.00 13.18           C
ATOM   1035  H   VAL A1074       6.582  -4.674   0.560  1.00 13.20           H
ATOM   1036  HA  VAL A1074       3.970  -5.053   1.362  1.00 13.31           H
ATOM   1037  HB  VAL A1074       5.268  -2.525   1.112  1.00 14.20           H
ATOM   1038 1HG1 VAL A1074       2.926  -2.362   0.917  1.00 19.41           H
ATOM   1039 2HG1 VAL A1074       2.752  -3.087   2.296  1.00 19.41           H
ATOM   1040 3HG1 VAL A1074       3.398  -1.659   2.237  1.00 19.41           H
ATOM   1041 1HG2 VAL A1074       6.179  -3.787   2.893  1.00 19.77           H
ATOM   1042 2HG2 VAL A1074       5.435  -2.522   3.446  1.00 19.77           H
ATOM   1043 3HG2 VAL A1074       4.750  -3.931   3.521  1.00 19.77           H
ATOM   1044  N   THR A1075       2.802  -4.593  -0.730  1.00 11.44           N
ATOM   1045  CA  THR A1075       2.000  -4.207  -1.899  1.00 10.86           C
ATOM   1046  C   THR A1075       0.891  -3.287  -1.393  1.00 10.64           C
ATOM   1047  O   THR A1075       0.220  -3.617  -0.412  1.00 11.85           O
ATOM   1048  CB  THR A1075       1.347  -5.434  -2.556  1.00 12.55           C
ATOM   1049  CG2 THR A1075       0.623  -5.023  -3.828  1.00 14.00           C
ATOM   1050  OG1 THR A1075       2.377  -6.385  -2.896  1.00 14.24           O
ATOM   1051  H   THR A1075       2.438  -5.097  -0.136  1.00 13.72           H
ATOM   1052  HA  THR A1075       2.560  -3.734  -2.550  1.00 13.04           H
ATOM   1053  HB  THR A1075       0.711  -5.844  -1.933  1.00 15.06           H
ATOM   1054  HG1 THR A1075       2.910  -6.042  -3.417  1.00 21.36           H
ATOM   1055 1HG2 THR A1075       1.249  -4.624  -4.438  1.00 21.00           H
ATOM   1056 2HG2 THR A1075       0.228  -5.797  -4.236  1.00 21.00           H
ATOM   1057 3HG2 THR A1075      -0.064  -4.388  -3.614  1.00 21.00           H
ATOM   1058  N   PHE A1076       0.788  -2.089  -1.974  1.00 10.63           N
ATOM   1059  CA  PHE A1076      -0.243  -1.132  -1.594  1.00 10.76           C
ATOM   1060  C   PHE A1076      -1.108  -0.780  -2.795  1.00 10.66           C
ATOM   1061  O   PHE A1076      -0.569  -0.433  -3.853  1.00 11.65           O
ATOM   1062  CB  PHE A1076       0.406   0.148  -1.020  1.00 10.26           C
ATOM   1063  CG  PHE A1076      -0.612   1.250  -0.738  1.00 10.54           C
ATOM   1064  CD1 PHE A1076      -1.676   1.082   0.117  1.00 10.31           C
ATOM   1065  CD2 PHE A1076      -0.483   2.474  -1.389  1.00 11.35           C
ATOM   1066  CE1 PHE A1076      -2.596   2.070   0.359  1.00 11.20           C
ATOM   1067  CE2 PHE A1076      -1.405   3.497  -1.154  1.00 12.22           C
ATOM   1068  CZ  PHE A1076      -2.457   3.289  -0.308  1.00 11.64           C
ATOM   1069  H   PHE A1076       1.348  -1.875  -2.591  1.00 12.75           H
ATOM   1070  HA  PHE A1076      -0.810  -1.535  -0.904  1.00 12.91           H
ATOM   1071 1HB  PHE A1076       0.869  -0.073  -0.197  1.00 12.32           H
ATOM   1072 2HB  PHE A1076       1.065   0.479  -1.651  1.00 12.32           H
ATOM   1073  HD1 PHE A1076      -1.776   0.264   0.550  1.00 12.38           H
ATOM   1074  HD2 PHE A1076       0.219   2.612  -1.982  1.00 13.62           H
ATOM   1075  HE1 PHE A1076      -3.298   1.932   0.953  1.00 13.44           H
ATOM   1076  HE2 PHE A1076      -1.303   4.321  -1.574  1.00 14.66           H
ATOM   1077  HZ  PHE A1076      -3.084   3.963  -0.176  1.00 13.97           H
ATOM   1078  N   ILE A1077      -2.402  -0.932  -2.610  1.00 10.95           N
ATOM   1079  CA  ILE A1077      -3.423  -0.727  -3.641  1.00 10.70           C
ATOM   1080  C   ILE A1077      -4.386   0.351  -3.199  1.00 10.71           C
ATOM   1081  O   ILE A1077      -4.911   0.280  -2.104  1.00 11.55           O
ATOM   1082  CB  ILE A1077      -4.188  -2.068  -3.899  1.00 11.93           C
ATOM   1083  CG1 ILE A1077      -3.269  -3.267  -4.132  1.00 12.11           C
ATOM   1084  CG2 ILE A1077      -5.181  -1.862  -5.038  1.00 12.91           C
ATOM   1085  CD1 ILE A1077      -3.970  -4.582  -3.917  1.00 15.90           C
ATOM   1086  H   ILE A1077      -2.668  -1.168  -1.827  1.00 13.14           H
ATOM   1087  HA  ILE A1077      -2.986  -0.444  -4.471  1.00 12.84           H
ATOM   1088  HB  ILE A1077      -4.711  -2.260  -3.093  1.00 14.32           H
ATOM   1089 1HG1 ILE A1077      -2.928  -3.233  -5.040  1.00 14.53           H
ATOM   1090 2HG1 ILE A1077      -2.512  -3.208  -3.528  1.00 14.53           H
ATOM   1091 1HG2 ILE A1077      -5.743  -1.109  -4.841  1.00 19.37           H
ATOM   1092 2HG2 ILE A1077      -4.703  -1.700  -5.854  1.00 19.37           H
ATOM   1093 3HG2 ILE A1077      -5.723  -2.649  -5.135  1.00 19.37           H
ATOM   1094 1HD1 ILE A1077      -4.710  -4.653  -4.524  1.00 23.85           H
ATOM   1095 2HD1 ILE A1077      -3.355  -5.302  -4.077  1.00 23.85           H
ATOM   1096 3HD1 ILE A1077      -4.291  -4.630  -3.014  1.00 23.85           H
ATOM   1097  N   ASN A1078      -4.632   1.328  -4.063  1.00 11.31           N
ATOM   1098  CA  ASN A1078      -5.636   2.339  -3.736  1.00 11.86           C
ATOM   1099  C   ASN A1078      -6.950   2.036  -4.452  1.00 11.89           C
ATOM   1100  O   ASN A1078      -7.064   2.291  -5.662  1.00 12.38           O
ATOM   1101  CB  ASN A1078      -5.167   3.744  -4.119  1.00 11.82           C
ATOM   1102  CG  ASN A1078      -6.184   4.813  -3.872  1.00 11.97           C
ATOM   1103  ND2 ASN A1078      -7.125   4.583  -3.002  1.00 11.39           N
ATOM   1104  OD1 ASN A1078      -6.150   5.906  -4.534  1.00 15.33           O
ATOM   1105  H   ASN A1078      -4.205   1.366  -4.809  1.00 13.57           H
ATOM   1106  HA  ASN A1078      -5.797   2.317  -2.770  1.00 14.23           H
ATOM   1107 1HB  ASN A1078      -4.365   3.954  -3.614  1.00 14.18           H
ATOM   1108 2HB  ASN A1078      -4.931   3.749  -5.060  1.00 14.18           H
ATOM   1109 1HD2 ASN A1078      -7.135   3.843  -2.564  1.00 13.66           H
ATOM   1110 2HD2 ASN A1078      -7.737   5.172  -2.865  1.00 13.66           H
ATOM   1111  N   THR A1079      -7.931   1.555  -3.706  1.00 12.80           N
ATOM   1112  CA  THR A1079      -9.248   1.256  -4.252  1.00 13.09           C
ATOM   1113  C   THR A1079     -10.280   2.356  -4.013  1.00 15.66           C
ATOM   1114  O   THR A1079     -11.447   2.180  -4.346  1.00 18.95           O
ATOM   1115  CB  THR A1079      -9.788  -0.091  -3.655  1.00 13.80           C
ATOM   1116  CG2 THR A1079      -8.983  -1.222  -4.302  1.00 16.38           C
ATOM   1117  OG1 THR A1079      -9.598  -0.139  -2.225  1.00 15.98           O
ATOM   1118  H   THR A1079      -7.787   1.415  -2.870  1.00 15.36           H
ATOM   1119  HA  THR A1079      -9.153   1.139  -5.221  1.00 15.71           H
ATOM   1120  HB  THR A1079     -10.739  -0.194  -3.869  1.00 16.56           H
ATOM   1121 1HG2 THR A1079      -9.106  -1.199  -5.254  1.00 24.56           H
ATOM   1122 2HG2 THR A1079      -8.052  -1.110  -4.097  1.00 24.56           H
ATOM   1123 3HG2 THR A1079      -9.286  -2.067  -3.961  1.00 24.56           H
ATOM   1124  N   ASN A1080      -9.915   3.491  -3.438  1.00 13.77           N
ATOM   1125  CA  ASN A1080     -10.912   4.492  -3.019  1.00 13.93           C
ATOM   1126  C   ASN A1080     -11.101   5.570  -4.062  1.00 13.39           C
ATOM   1127  O   ASN A1080     -10.253   6.412  -4.286  1.00 13.60           O
ATOM   1128  CB  ASN A1080     -10.464   5.071  -1.682  1.00 15.12           C
ATOM   1129  CG  ASN A1080     -11.530   5.843  -0.984  1.00 14.62           C
ATOM   1130  ND2 ASN A1080     -11.115   6.798  -0.225  1.00 15.93           N
ATOM   1131  OD1 ASN A1080     -12.765   5.654  -1.128  1.00 21.60           O
ATOM   1132  H   ASN A1080      -9.079   3.647  -3.306  1.00 16.52           H
ATOM   1133  HA  ASN A1080     -11.770   4.037  -2.887  1.00 16.71           H
ATOM   1134 1HB  ASN A1080     -10.174   4.345  -1.107  1.00 18.14           H
ATOM   1135 2HB  ASN A1080      -9.702   5.652  -1.831  1.00 18.14           H
ATOM   1136 1HD2 ASN A1080     -10.271   6.932  -0.124  1.00 19.11           H
ATOM   1137 2HD2 ASN A1080     -11.681   7.303   0.180  1.00 19.11           H
ATOM   1138  N   LYS A1081     -12.265   5.484  -4.744  1.00 16.71           N
ATOM   1139  CA  LYS A1081     -12.528   6.442  -5.836  1.00 16.17           C
ATOM   1140  C   LYS A1081     -12.523   7.882  -5.339  1.00 16.08           C
ATOM   1141  O   LYS A1081     -13.030   8.166  -4.261  1.00 18.50           O
ATOM   1142  CB  LYS A1081     -13.830   6.073  -6.526  1.00 19.61           C
ATOM   1143  CG  LYS A1081     -13.735   4.725  -7.281  1.00 24.78           C
ATOM   1144  CD  LYS A1081     -14.959   4.369  -8.104  1.00 33.27           C
ATOM   1145  CE  LYS A1081     -14.831   3.079  -8.907  1.00 43.36           C
ATOM   1146  NZ  LYS A1081     -16.163   2.527  -9.350  1.00 52.46           N
ATOM   1147  H   LYS A1081     -12.844   4.881  -4.544  1.00 20.05           H
ATOM   1148  HA  LYS A1081     -11.806   6.351  -6.493  1.00 19.41           H
ATOM   1149 1HB  LYS A1081     -14.536   6.017  -5.863  1.00 23.54           H
ATOM   1150 2HB  LYS A1081     -14.066   6.773  -7.154  1.00 23.54           H
ATOM   1151 1HG  LYS A1081     -12.965   4.754  -7.869  1.00 29.73           H
ATOM   1152 2HG  LYS A1081     -13.582   4.019  -6.634  1.00 29.73           H
ATOM   1153 1HD  LYS A1081     -15.720   4.290  -7.508  1.00 39.92           H
ATOM   1154 2HD  LYS A1081     -15.142   5.098  -8.717  1.00 39.92           H
ATOM   1155 1HE  LYS A1081     -14.283   3.246  -9.689  1.00 52.03           H
ATOM   1156 2HE  LYS A1081     -14.378   2.414  -8.365  1.00 52.03           H
ATOM   1157 1HZ  LYS A1081     -16.716   2.493  -8.654  1.00 78.69           H
ATOM   1158 2HZ  LYS A1081     -16.508   3.054  -9.978  1.00 78.69           H
ATOM   1159 3HZ  LYS A1081     -16.050   1.708  -9.679  1.00 78.69           H
ATOM   1160  N   GLY A1082     -11.856   8.718  -6.136  1.00 15.47           N
ATOM   1161  CA  GLY A1082     -11.725  10.142  -5.815  1.00 15.10           C
ATOM   1162  C   GLY A1082     -10.581  10.559  -4.929  1.00 15.67           C
ATOM   1163  O   GLY A1082     -10.435  11.758  -4.725  1.00 16.75           O
ATOM   1164  H   GLY A1082     -11.495   8.415  -6.855  1.00 18.57           H
ATOM   1165 1HA  GLY A1082     -12.549  10.429  -5.392  1.00 18.12           H
ATOM   1166 2HA  GLY A1082     -11.648  10.629  -6.650  1.00 18.12           H
ATOM   1167  N   PHE A1083      -9.802   9.583  -4.426  1.00 13.78           N
ATOM   1168  CA  PHE A1083      -8.732   9.895  -3.485  1.00 14.69           C
ATOM   1169  C   PHE A1083      -7.387   9.385  -3.957  1.00 14.27           C
ATOM   1170  O   PHE A1083      -7.347   8.432  -4.773  1.00 14.91           O
ATOM   1171  CB  PHE A1083      -9.050   9.318  -2.102  1.00 15.33           C
ATOM   1172  CG  PHE A1083     -10.246   9.998  -1.465  1.00 17.24           C
ATOM   1173  CD1 PHE A1083     -11.518   9.617  -1.791  1.00 20.19           C
ATOM   1174  CD2 PHE A1083     -10.054  11.017  -0.594  1.00 21.73           C
ATOM   1175  CE1 PHE A1083     -12.608  10.252  -1.234  1.00 24.64           C
ATOM   1176  CE2 PHE A1083     -11.112  11.682   0.023  1.00 23.41           C
ATOM   1177  CZ  PHE A1083     -12.382  11.290  -0.341  1.00 24.49           C
ATOM   1178  H   PHE A1083      -9.936   8.767  -4.663  1.00 16.53           H
ATOM   1179  HA  PHE A1083      -8.675  10.870  -3.401  1.00 17.62           H
ATOM   1180 1HB  PHE A1083      -9.231   8.368  -2.187  1.00 18.40           H
ATOM   1181 2HB  PHE A1083      -8.278   9.425  -1.526  1.00 18.40           H
ATOM   1182  HD1 PHE A1083     -11.650   8.922  -2.395  1.00 24.23           H
ATOM   1183  HD2 PHE A1083      -9.184  11.283  -0.400  1.00 26.08           H
ATOM   1184  HE1 PHE A1083     -13.474   9.992  -1.452  1.00 29.57           H
ATOM   1185  HE2 PHE A1083     -10.968  12.356   0.648  1.00 28.09           H
ATOM   1186  HZ  PHE A1083     -13.112  11.735   0.024  1.00 29.39           H
ATOM   1187  N   GLY A1084      -6.313   9.966  -3.439  1.00 14.40           N
ATOM   1188  CA  GLY A1084      -4.948   9.566  -3.774  1.00 14.38           C
ATOM   1189  C   GLY A1084      -4.103   9.159  -2.562  1.00 14.60           C
ATOM   1190  O   GLY A1084      -2.960   9.595  -2.400  1.00 13.95           O
ATOM   1191  H   GLY A1084      -6.426  10.609  -2.879  1.00 17.28           H
ATOM   1192 1HA  GLY A1084      -4.509  10.302  -4.227  1.00 17.26           H
ATOM   1193 2HA  GLY A1084      -4.985   8.820  -4.393  1.00 17.26           H
ATOM   1194  N   HIS A1085      -4.619   8.273  -1.739  1.00 12.64           N
ATOM   1195  CA  HIS A1085      -4.044   7.854  -0.473  1.00 12.11           C
ATOM   1196  C   HIS A1085      -2.592   7.375  -0.640  1.00 12.40           C
ATOM   1197  O   HIS A1085      -2.210   6.829  -1.707  1.00 13.78           O
ATOM   1198  CB  HIS A1085      -4.884   6.721   0.095  1.00 12.14           C
ATOM   1199  CG  HIS A1085      -6.322   7.035   0.349  1.00 11.89           C
ATOM   1200  CD2 HIS A1085      -7.405   6.644  -0.324  1.00 13.03           C
ATOM   1201  ND1 HIS A1085      -6.760   7.767   1.437  1.00 13.98           N
ATOM   1202  CE1 HIS A1085      -8.090   7.773   1.307  1.00 16.51           C
ATOM   1203  NE2 HIS A1085      -8.508   7.157   0.280  1.00 13.93           N
ATOM   1204  H   HIS A1085      -5.363   7.909  -1.971  1.00 15.17           H
ATOM   1205  HA  HIS A1085      -4.062   8.609   0.152  1.00 14.54           H
ATOM   1206 1HB  HIS A1085      -4.840   5.972  -0.521  1.00 14.56           H
ATOM   1207 2HB  HIS A1085      -4.482   6.433   0.930  1.00 14.56           H
ATOM   1208  HD1 HIS A1085      -6.286   8.134   2.054  1.00 16.77           H
ATOM   1209  HD2 HIS A1085      -7.404   6.109  -1.085  1.00 15.64           H
ATOM   1210  HE1 HIS A1085      -8.657   8.191   1.914  1.00 19.81           H
ATOM   1211  N   SER A1086      -1.850   7.590   0.414  1.00 12.16           N
ATOM   1212  CA  SER A1086      -0.479   7.074   0.500  1.00 12.08           C
ATOM   1213  C   SER A1086      -0.400   6.025   1.605  1.00 11.04           C
ATOM   1214  O   SER A1086      -1.284   5.913   2.448  1.00 11.73           O
ATOM   1215  CB  SER A1086       0.534   8.214   0.777  1.00 12.13           C
ATOM   1216  OG  SER A1086       0.396   8.705   2.081  1.00 11.76           O
ATOM   1217  H   SER A1086      -2.172   8.044   1.071  1.00 14.59           H
ATOM   1218  HA  SER A1086      -0.249   6.650  -0.353  1.00 14.49           H
ATOM   1219 1HB  SER A1086       1.437   7.881   0.652  1.00 14.55           H
ATOM   1220 2HB  SER A1086       0.390   8.935   0.144  1.00 14.55           H
ATOM   1221  N   PHE A1087       0.726   5.307   1.618  1.00 11.58           N
ATOM   1222  CA  PHE A1087       1.057   4.306   2.632  1.00 11.67           C
ATOM   1223  C   PHE A1087       2.489   4.600   3.036  1.00 11.28           C
ATOM   1224  O   PHE A1087       3.425   4.246   2.330  1.00 11.57           O
ATOM   1225  CB  PHE A1087       0.853   2.874   2.101  1.00 12.43           C
ATOM   1226  CG  PHE A1087       1.058   1.778   3.142  1.00 11.66           C
ATOM   1227  CD1 PHE A1087      -0.054   1.172   3.714  1.00 12.10           C
ATOM   1228  CD2 PHE A1087       2.344   1.349   3.523  1.00 12.33           C
ATOM   1229  CE1 PHE A1087       0.133   0.157   4.639  1.00 12.91           C
ATOM   1230  CE2 PHE A1087       2.526   0.330   4.444  1.00 13.43           C
ATOM   1231  CZ  PHE A1087       1.394  -0.248   4.987  1.00 12.84           C
ATOM   1232  H   PHE A1087       1.295   5.442   0.987  1.00 13.90           H
ATOM   1233  HA  PHE A1087       0.476   4.441   3.409  1.00 14.01           H
ATOM   1234 1HB  PHE A1087      -0.047   2.800   1.747  1.00 14.92           H
ATOM   1235 2HB  PHE A1087       1.470   2.724   1.368  1.00 14.92           H
ATOM   1236  HD1 PHE A1087      -0.912   1.444   3.479  1.00 14.52           H
ATOM   1237  HD2 PHE A1087       3.089   1.760   3.148  1.00 14.80           H
ATOM   1238  HE1 PHE A1087      -0.605  -0.254   5.027  1.00 15.50           H
ATOM   1239  HE2 PHE A1087       3.377   0.046   4.688  1.00 16.11           H
ATOM   1240  HZ  PHE A1087       1.492  -0.933   5.609  1.00 15.40           H
ATOM   1241  N   ASP A1088       2.681   5.196   4.194  1.00 10.71           N
ATOM   1242  CA  ASP A1088       3.973   5.653   4.642  1.00 11.44           C
ATOM   1243  C   ASP A1088       4.237   5.150   6.043  1.00 11.74           C
ATOM   1244  O   ASP A1088       3.437   5.323   6.945  1.00 12.16           O
ATOM   1245  CB  ASP A1088       4.036   7.184   4.596  1.00 13.04           C
ATOM   1246  CG  ASP A1088       3.934   7.668   3.154  1.00 12.86           C
ATOM   1247  OD1 ASP A1088       4.811   7.260   2.346  1.00 14.58           O
ATOM   1248  OD2 ASP A1088       2.996   8.476   2.919  1.00 13.28           O
ATOM   1249  H   ASP A1088       2.002   5.318   4.708  1.00 12.85           H
ATOM   1250  HA  ASP A1088       4.660   5.292   4.043  1.00 13.73           H
ATOM   1251 1HB  ASP A1088       3.308   7.556   5.117  1.00 15.65           H
ATOM   1252 2HB  ASP A1088       4.872   7.487   4.983  1.00 15.65           H
ATOM   1253  N   ILE A1089       5.410   4.495   6.187  1.00 11.37           N
ATOM   1254  CA  ILE A1089       5.776   3.944   7.488  1.00 11.82           C
ATOM   1255  C   ILE A1089       6.691   4.941   8.213  1.00 10.80           C
ATOM   1256  O   ILE A1089       7.667   5.413   7.637  1.00 12.11           O
ATOM   1257  CB  ILE A1089       6.469   2.563   7.354  1.00 11.71           C
ATOM   1258  CG1 ILE A1089       5.564   1.610   6.521  1.00 12.05           C
ATOM   1259  CG2 ILE A1089       6.800   1.971   8.699  1.00 12.80           C
ATOM   1260  CD1 ILE A1089       6.218   0.259   6.210  1.00 13.05           C
ATOM   1261  H   ILE A1089       5.938   4.402   5.515  1.00 13.64           H
ATOM   1262  HA  ILE A1089       4.960   3.831   8.018  1.00 14.18           H
ATOM   1263  HB  ILE A1089       7.308   2.691   6.863  1.00 14.05           H
ATOM   1264 1HG1 ILE A1089       4.740   1.455   7.008  1.00 14.46           H
ATOM   1265 2HG1 ILE A1089       5.335   2.046   5.685  1.00 14.46           H
ATOM   1266 1HG2 ILE A1089       7.371   2.574   9.182  1.00 19.20           H
ATOM   1267 2HG2 ILE A1089       5.990   1.831   9.195  1.00 19.20           H
ATOM   1268 3HG2 ILE A1089       7.251   1.132   8.577  1.00 19.20           H
ATOM   1269 1HD1 ILE A1089       6.453  -0.178   7.032  1.00 19.58           H
ATOM   1270 2HD1 ILE A1089       5.601  -0.290   5.720  1.00 19.58           H
ATOM   1271 3HD1 ILE A1089       7.009   0.400   5.685  1.00 19.58           H
ATOM   1272  N   THR A1090       6.385   5.150   9.484  1.00 11.23           N
ATOM   1273  CA  THR A1090       7.081   6.120  10.348  1.00 11.78           C
ATOM   1274  C   THR A1090       7.199   5.546  11.740  1.00 12.17           C
ATOM   1275  O   THR A1090       6.430   4.676  12.148  1.00 12.41           O
ATOM   1276  CB  THR A1090       6.285   7.438  10.358  1.00 12.61           C
ATOM   1277  CG2 THR A1090       4.867   7.280  10.850  1.00 13.47           C
ATOM   1278  OG1 THR A1090       6.990   8.401  11.231  1.00 14.21           O
ATOM   1279  H   THR A1090       5.742   4.693   9.825  1.00 13.48           H
ATOM   1280  HA  THR A1090       7.978   6.287   9.990  1.00 14.14           H
ATOM   1281  HB  THR A1090       6.263   7.798   9.447  1.00 15.13           H
ATOM   1282 1HG2 THR A1090       4.876   6.933  11.745  1.00 20.20           H
ATOM   1283 2HG2 THR A1090       4.428   8.133  10.841  1.00 20.20           H
ATOM   1284 3HG2 THR A1090       4.395   6.671  10.276  1.00 20.20           H
ATOM   1285  N   LYS A1091       8.173   6.074  12.508  1.00 12.30           N
ATOM   1286  CA  LYS A1091       8.208   5.781  13.934  1.00 12.97           C
ATOM   1287  C   LYS A1091       7.296   6.660  14.735  1.00 13.99           C
ATOM   1288  O   LYS A1091       7.147   6.416  15.931  1.00 14.76           O
ATOM   1289  CB  LYS A1091       9.663   5.857  14.467  1.00 14.23           C
ATOM   1290  CG  LYS A1091      10.612   4.911  13.695  1.00 16.43           C
ATOM   1291  CD  LYS A1091      12.014   4.848  14.331  1.00 19.28           C
ATOM   1292  CE  LYS A1091      12.967   4.097  13.414  1.00 20.42           C
ATOM   1293  NZ  LYS A1091      14.320   3.801  13.976  1.00 21.34           N
ATOM   1294  H   LYS A1091       8.771   6.583  12.158  1.00 14.77           H
ATOM   1295  HA  LYS A1091       7.902   4.857  14.050  1.00 15.57           H
ATOM   1296 1HB  LYS A1091       9.986   6.768  14.387  1.00 17.07           H
ATOM   1297 2HB  LYS A1091       9.671   5.619  15.407  1.00 17.07           H
ATOM   1298 1HG  LYS A1091      10.229   4.020  13.678  1.00 19.72           H
ATOM   1299 2HG  LYS A1091      10.691   5.218  12.778  1.00 19.72           H
ATOM   1300 1HD  LYS A1091      12.346   5.747  14.480  1.00 23.13           H
ATOM   1301 2HD  LYS A1091      11.964   4.398  15.188  1.00 23.13           H
ATOM   1302 1HE  LYS A1091      12.551   3.257  13.165  1.00 24.50           H
ATOM   1303 2HE  LYS A1091      13.081   4.616  12.603  1.00 24.50           H
ATOM   1304 1HZ  LYS A1091      14.234   3.330  14.726  1.00 32.00           H
ATOM   1305 2HZ  LYS A1091      14.791   3.332  13.384  1.00 32.00           H
ATOM   1306 3HZ  LYS A1091      14.742   4.565  14.151  1.00 32.00           H
ATOM   1307  N   LYS A1092       6.732   7.749  14.181  1.00 14.09           N
ATOM   1308  CA  LYS A1092       5.879   8.686  14.925  1.00 15.02           C
ATOM   1309  C   LYS A1092       4.457   8.140  15.103  1.00 14.23           C
ATOM   1310  O   LYS A1092       3.854   7.767  14.094  1.00 14.81           O
ATOM   1311  CB  LYS A1092       5.820  10.024  14.201  1.00 18.90           C
ATOM   1312  CG  LYS A1092       4.760  10.979  14.726  1.00 26.26           C
ATOM   1313  CD  LYS A1092       5.034  11.504  16.111  1.00 38.07           C
ATOM   1314  CE  LYS A1092       3.851  12.105  16.830  1.00 45.27           C
ATOM   1315  NZ  LYS A1092       2.617  12.420  16.040  1.00 41.02           N
ATOM   1316  H   LYS A1092       6.878   7.905  13.348  1.00 16.91           H
ATOM   1317  HA  LYS A1092       6.272   8.828  15.812  1.00 18.03           H
ATOM   1318 1HB  LYS A1092       6.687  10.453  14.272  1.00 22.68           H
ATOM   1319 2HB  LYS A1092       5.651   9.859  13.260  1.00 22.68           H
ATOM   1320  N   GLY A1093       3.950   8.103  16.315  1.00 16.27           N
ATOM   1321  CA  GLY A1093       2.646   7.570  16.636  1.00 16.52           C
ATOM   1322  C   GLY A1093       1.598   8.690  16.701  1.00 14.25           C
ATOM   1323  O   GLY A1093       1.899   9.879  16.592  1.00 16.16           O
ATOM   1324  H   GLY A1093       4.426   8.417  16.959  1.00 19.52           H
ATOM   1325 1HA  GLY A1093       2.685   7.114  17.491  1.00 19.82           H
ATOM   1326 2HA  GLY A1093       2.386   6.923  15.962  1.00 19.82           H
ATOM   1327  N   PRO A1094       0.350   8.261  16.881  1.00 14.31           N
ATOM   1328  CA  PRO A1094      -0.779   9.202  16.951  1.00 14.77           C
ATOM   1329  C   PRO A1094      -0.827   9.969  18.250  1.00 15.45           C
ATOM   1330  O   PRO A1094      -0.138   9.595  19.206  1.00 17.16           O
ATOM   1331  CB  PRO A1094      -1.967   8.231  16.818  1.00 17.48           C
ATOM   1332  CG  PRO A1094      -1.469   6.968  17.510  1.00 16.00           C
ATOM   1333  CD  PRO A1094      -0.073   6.828  16.992  1.00 15.03           C
ATOM   1334  HA  PRO A1094      -0.756   9.820  16.191  1.00 17.72           H
ATOM   1335 1HB  PRO A1094      -2.756   8.583  17.258  1.00 20.98           H
ATOM   1336 2HB  PRO A1094      -2.174   8.060  15.886  1.00 20.98           H
ATOM   1337 1HG  PRO A1094      -1.476   7.071  18.474  1.00 19.20           H
ATOM   1338 2HG  PRO A1094      -2.010   6.200  17.268  1.00 19.20           H
ATOM   1339 1HD  PRO A1094       0.489   6.340  17.613  1.00 18.04           H
ATOM   1340 2HD  PRO A1094      -0.057   6.386  16.129  1.00 18.04           H
ATOM   1341  N   PRO A1095      -1.636  11.034  18.358  1.00 18.12           N
ATOM   1342  CA  PRO A1095      -2.529  11.500  17.300  1.00 16.25           C
ATOM   1343  C   PRO A1095      -1.758  12.262  16.245  1.00 15.59           C
ATOM   1344  O   PRO A1095      -0.732  12.879  16.515  1.00 16.00           O
ATOM   1345  CB  PRO A1095      -3.505  12.430  18.037  1.00 18.29           C
ATOM   1346  CG  PRO A1095      -2.701  13.000  19.133  1.00 21.50           C
ATOM   1347  CD  PRO A1095      -1.772  11.891  19.552  1.00 18.56           C
ATOM   1348  HA  PRO A1095      -3.009  10.746  16.898  1.00 19.49           H
ATOM   1349 1HB  PRO A1095      -3.831  13.128  17.447  1.00 21.95           H
ATOM   1350 2HB  PRO A1095      -4.262  11.933  18.385  1.00 21.95           H
ATOM   1351 1HG  PRO A1095      -2.199  13.771  18.826  1.00 25.80           H
ATOM   1352 2HG  PRO A1095      -3.269  13.270  19.872  1.00 25.80           H
ATOM   1353 1HD  PRO A1095      -0.910  12.247  19.819  1.00 22.28           H
ATOM   1354 2HD  PRO A1095      -2.147  11.390  20.293  1.00 22.28           H
ATOM   1355  N   TYR A1096      -2.245  12.249  15.012  1.00 13.98           N
ATOM   1356  CA  TYR A1096      -1.678  12.974  13.881  1.00 13.89           C
ATOM   1357  C   TYR A1096      -2.443  14.250  13.602  1.00 14.19           C
ATOM   1358  O   TYR A1096      -3.676  14.287  13.677  1.00 15.03           O
ATOM   1359  CB  TYR A1096      -1.729  12.044  12.641  1.00 14.59           C
ATOM   1360  CG  TYR A1096      -0.954  10.765  12.880  1.00 13.21           C
ATOM   1361  CD1 TYR A1096      -1.591   9.540  13.126  1.00 14.21           C
ATOM   1362  CD2 TYR A1096       0.427  10.783  12.879  1.00 13.73           C
ATOM   1363  CE1 TYR A1096      -0.843   8.394  13.359  1.00 13.95           C
ATOM   1364  CE2 TYR A1096       1.213   9.655  13.107  1.00 13.12           C
ATOM   1365  CZ  TYR A1096       0.527   8.464  13.319  1.00 13.16           C
ATOM   1366  OH  TYR A1096       1.240   7.308  13.576  1.00 14.30           O
ATOM   1367  H   TYR A1096      -2.949  11.777  14.869  1.00 16.78           H
ATOM   1368  HA  TYR A1096      -0.744  13.196  14.077  1.00 16.67           H
ATOM   1369 1HB  TYR A1096      -2.653  11.828  12.440  1.00 17.51           H
ATOM   1370 2HB  TYR A1096      -1.356  12.509  11.876  1.00 17.51           H
ATOM   1371  HD1 TYR A1096      -2.520   9.494  13.133  1.00 17.06           H
ATOM   1372  HD2 TYR A1096       0.856  11.592  12.716  1.00 16.47           H
ATOM   1373  HE1 TYR A1096      -1.267   7.587  13.540  1.00 16.74           H
ATOM   1374  HE2 TYR A1096       2.142   9.696  13.117  1.00 15.74           H
ATOM   1375  N   ALA A1097      -1.679  15.277  13.251  1.00 13.48           N
ATOM   1376  CA  ALA A1097      -2.218  16.542  12.810  1.00 14.66           C
ATOM   1377  C   ALA A1097      -2.907  16.400  11.471  1.00 13.93           C
ATOM   1378  O   ALA A1097      -2.673  15.413  10.752  1.00 14.66           O
ATOM   1379  CB  ALA A1097      -1.083  17.579  12.725  1.00 15.98           C
ATOM   1380  H   ALA A1097      -0.824  15.185  13.287  1.00 16.18           H
ATOM   1381  HA  ALA A1097      -2.875  16.850  13.470  1.00 17.59           H
ATOM   1382 1HB  ALA A1097      -0.669  17.671  13.586  1.00 23.97           H
ATOM   1383 2HB  ALA A1097      -1.442  18.425  12.450  1.00 23.97           H
ATOM   1384 3HB  ALA A1097      -0.429  17.285  12.086  1.00 23.97           H
ATOM   1385  N   VAL A1098      -3.750  17.370  11.094  1.00 16.21           N
ATOM   1386  CA  VAL A1098      -4.346  17.410   9.749  1.00 14.90           C
ATOM   1387  C   VAL A1098      -3.277  17.292   8.685  1.00 15.87           C
ATOM   1388  O   VAL A1098      -3.446  16.588   7.672  1.00 15.95           O
ATOM   1389  CB  VAL A1098      -5.186  18.698   9.593  1.00 17.41           C
ATOM   1390  CG1 VAL A1098      -5.494  18.984   8.141  1.00 19.21           C
ATOM   1391  CG2 VAL A1098      -6.445  18.577  10.448  1.00 19.32           C
ATOM   1392  H   VAL A1098      -3.950  17.990  11.656  1.00 19.45           H
ATOM   1393  HA  VAL A1098      -4.948  16.642   9.661  1.00 17.88           H
ATOM   1394  HB  VAL A1098      -4.657  19.446   9.941  1.00 20.89           H
ATOM   1395 1HG1 VAL A1098      -4.674  19.068   7.650  1.00 28.82           H
ATOM   1396 2HG1 VAL A1098      -6.013  18.263   7.776  1.00 28.82           H
ATOM   1397 3HG1 VAL A1098      -5.992  19.802   8.075  1.00 28.82           H
ATOM   1398 1HG2 VAL A1098      -6.196  18.413  11.361  1.00 28.98           H
ATOM   1399 2HG2 VAL A1098      -6.948  19.393  10.395  1.00 28.98           H
ATOM   1400 3HG2 VAL A1098      -6.981  17.849  10.127  1.00 28.98           H
ATOM   1401  N   MET A1099      -2.147  17.970   8.846  1.00 16.30           N
ATOM   1402  CA  MET A1099      -0.950  17.744   8.031  1.00 16.42           C
ATOM   1403  C   MET A1099       0.039  16.961   8.863  1.00 16.18           C
ATOM   1404  O   MET A1099       0.811  17.559   9.604  1.00 16.48           O
ATOM   1405  CB AMET A1099      -0.429  19.024   7.377  0.36 16.82           C
ATOM   1406  CB BMET A1099      -0.293  19.094   7.750  0.29 17.72           C
ATOM   1407  CB CMET A1099      -0.361  19.072   7.558  0.26 18.08           C
ATOM   1408  CG AMET A1099      -1.250  19.294   6.106  0.36 13.32           C
ATOM   1409  CG BMET A1099      -1.044  20.037   6.812  0.29 16.53           C
ATOM   1410  CG CMET A1099      -1.415  20.060   7.059  0.26 16.82           C
ATOM   1411  SD AMET A1099      -0.679  20.726   5.186  0.36 11.42           S
ATOM   1412  SD BMET A1099      -0.612  19.562   5.132  0.29 15.29           S
ATOM   1413  SD CMET A1099      -1.915  19.662   5.363  0.26 16.58           S
ATOM   1414  CE AMET A1099      -1.763  20.621   3.751  0.36 15.63           C
ATOM   1415  CE BMET A1099      -1.580  20.700   4.146  0.29 15.80           C
ATOM   1416  CE CMET A1099      -0.593  20.530   4.498  0.26 12.80           C
ATOM   1417  H   MET A1099      -2.116  18.572   9.459  1.00 19.56           H
ATOM   1418  HA AMET A1099      -1.223  17.153   7.299  0.50 19.70           H
ATOM   1419 1HG  MET A1099      -1.208  18.514   5.531  0.36 15.99           H
ATOM   1420 2HG  MET A1099      -2.179  19.429   6.353  0.36 15.99           H
ATOM   1421  N   PRO A1100       0.038  15.616   8.825  1.00 15.14           N
ATOM   1422  CA  PRO A1100       0.878  14.888   9.785  1.00 15.43           C
ATOM   1423  C   PRO A1100       2.363  15.203   9.647  1.00 15.18           C
ATOM   1424  O   PRO A1100       2.955  15.280   8.573  1.00 17.05           O
ATOM   1425  CB  PRO A1100       0.653  13.439   9.381  1.00 16.02           C
ATOM   1426  CG  PRO A1100      -0.663  13.380   8.687  1.00 19.39           C
ATOM   1427  CD  PRO A1100      -0.726  14.732   7.962  1.00 15.84           C
ATOM   1428  HA  PRO A1100       0.573  15.045  10.703  1.00 18.51           H
ATOM   1429 1HB  PRO A1100       1.360  13.141   8.788  1.00 19.22           H
ATOM   1430 2HB  PRO A1100       0.646  12.868  10.165  1.00 19.22           H
ATOM   1431 1HG  PRO A1100      -0.695  12.642   8.058  1.00 23.27           H
ATOM   1432 2HG  PRO A1100      -1.391  13.288   9.322  1.00 23.27           H
ATOM   1433 1HD  PRO A1100      -0.325  14.674   7.081  1.00 19.01           H
ATOM   1434 2HD  PRO A1100      -1.642  15.038   7.874  1.00 19.01           H
ATOM   1435  N   VAL A1101       2.996  15.325  10.801  1.00 15.61           N
ATOM   1436  CA  VAL A1101       4.445  15.521  10.886  1.00 15.73           C
ATOM   1437  C   VAL A1101       5.083  14.159  11.235  1.00 15.16           C
ATOM   1438  O   VAL A1101       5.116  13.738  12.401  1.00 19.28           O
ATOM   1439  CB  VAL A1101       4.770  16.649  11.855  1.00 18.81           C
ATOM   1440  CG1 VAL A1101       6.261  16.940  11.781  1.00 23.82           C
ATOM   1441  CG2 VAL A1101       3.973  17.910  11.554  1.00 20.21           C
ATOM   1442  H   VAL A1101       2.539  15.289  11.529  1.00 18.73           H
ATOM   1443  HA  VAL A1101       4.766  15.785   9.999  1.00 18.87           H
ATOM   1444  HB  VAL A1101       4.554  16.352  12.764  1.00 22.57           H
ATOM   1445 1HG1 VAL A1101       6.754  16.139  11.976  1.00 35.73           H
ATOM   1446 2HG1 VAL A1101       6.484  17.246  10.899  1.00 35.73           H
ATOM   1447 3HG1 VAL A1101       6.487  17.618  12.421  1.00 35.73           H
ATOM   1448 1HG2 VAL A1101       3.036  17.701  11.539  1.00 30.32           H
ATOM   1449 2HG2 VAL A1101       4.143  18.566  12.233  1.00 30.32           H
ATOM   1450 3HG2 VAL A1101       4.236  18.259  10.699  1.00 30.32           H
ATOM   1451  N   ILE A1102       5.570  13.452  10.201  1.00 14.43           N
ATOM   1452  CA  ILE A1102       5.964  12.040  10.400  1.00 14.45           C
ATOM   1453  C   ILE A1102       7.329  11.733   9.853  1.00 13.35           C
ATOM   1454  O   ILE A1102       7.793  10.589   9.833  1.00 14.64           O
ATOM   1455  CB  ILE A1102       4.905  11.092   9.778  1.00 16.60           C
ATOM   1456  CG1 ILE A1102       4.773  11.235   8.260  1.00 17.52           C
ATOM   1457  CG2 ILE A1102       3.598  11.226  10.563  1.00 19.26           C
ATOM   1458  CD1 ILE A1102       3.982  10.085   7.599  1.00 22.67           C
ATOM   1459  H   ILE A1102       5.652  13.818   9.427  1.00 17.31           H
ATOM   1460  HA  ILE A1102       5.985  11.870  11.365  1.00 17.34           H
ATOM   1461  HB  ILE A1102       5.228  10.181   9.939  1.00 19.91           H
ATOM   1462 1HG1 ILE A1102       4.331  12.075   8.062  1.00 21.03           H
ATOM   1463 2HG1 ILE A1102       5.661  11.269   7.870  1.00 21.03           H
ATOM   1464 1HG2 ILE A1102       3.772  11.099  11.499  1.00 28.89           H
ATOM   1465 2HG2 ILE A1102       3.228  12.100  10.422  1.00 28.89           H
ATOM   1466 3HG2 ILE A1102       2.974  10.562  10.261  1.00 28.89           H
ATOM   1467 1HD1 ILE A1102       3.095  10.056   7.965  1.00 34.01           H
ATOM   1468 2HD1 ILE A1102       3.932  10.234   6.652  1.00 34.01           H
ATOM   1469 3HD1 ILE A1102       4.426   9.251   7.769  1.00 34.01           H
ATOM   1470  N   ASP A1103       8.104  12.716   9.370  1.00 15.70           N
ATOM   1471  CA  ASP A1103       9.428  12.431   8.823  1.00 16.20           C
ATOM   1472  C   ASP A1103      10.349  12.057   9.978  1.00 16.22           C
ATOM   1473  O   ASP A1103      10.183  12.576  11.099  1.00 17.57           O
ATOM   1474  CB  ASP A1103       9.945  13.641   8.020  1.00 19.85           C
ATOM   1475  CG  ASP A1103       9.285  13.849   6.649  1.00 21.42           C
ATOM   1476  OD1 ASP A1103       8.555  12.965   6.150  1.00 29.02           O
ATOM   1477  OD2 ASP A1103       9.546  14.831   5.952  1.00 23.01           O
ATOM   1478  H   ASP A1103       7.817  13.527   9.383  1.00 18.85           H
ATOM   1479  HA  ASP A1103       9.357  11.663   8.219  1.00 19.45           H
ATOM   1480 1HB  ASP A1103       9.811  14.442   8.550  1.00 23.82           H
ATOM   1481 2HB  ASP A1103      10.901  13.536   7.888  1.00 23.82           H
ATOM   1482  N   PRO A1104      11.343  11.207   9.754  1.00 15.88           N
ATOM   1483  CA  PRO A1104      11.564  10.570   8.473  1.00 17.02           C
ATOM   1484  C   PRO A1104      10.628   9.387   8.220  1.00 15.63           C
ATOM   1485  O   PRO A1104      10.303   8.585   9.085  1.00 16.06           O
ATOM   1486  CB  PRO A1104      13.023  10.085   8.559  1.00 22.21           C
ATOM   1487  CG  PRO A1104      13.373  10.121   9.983  1.00 26.17           C
ATOM   1488  CD  PRO A1104      12.375  10.889  10.764  1.00 19.65           C
ATOM   1489  HA  PRO A1104      11.473  11.228   7.752  1.00 20.43           H
ATOM   1490 1HB  PRO A1104      13.103   9.183   8.211  1.00 26.65           H
ATOM   1491 2HB  PRO A1104      13.607  10.668   8.049  1.00 26.65           H
ATOM   1492 1HG  PRO A1104      13.423   9.215  10.326  1.00 31.40           H
ATOM   1493 2HG  PRO A1104      14.247  10.530  10.089  1.00 31.40           H
ATOM   1494 1HD  PRO A1104      12.007  10.354  11.485  1.00 23.59           H
ATOM   1495 2HD  PRO A1104      12.764  11.697  11.135  1.00 23.59           H
ATOM   1496  N   ILE A1105      10.239   9.302   6.951  1.00 14.46           N
ATOM   1497  CA  ILE A1105       9.472   8.138   6.476  1.00 15.12           C
ATOM   1498  C   ILE A1105      10.504   7.059   6.158  1.00 14.77           C
ATOM   1499  O   ILE A1105      11.414   7.231   5.344  1.00 18.27           O
ATOM   1500  CB  ILE A1105       8.573   8.488   5.286  1.00 15.81           C
ATOM   1501  CG1 ILE A1105       7.468   9.476   5.659  1.00 19.35           C
ATOM   1502  CG2 ILE A1105       7.972   7.205   4.699  1.00 16.18           C
ATOM   1503  CD1 ILE A1105       6.834  10.195   4.516  1.00 24.10           C
ATOM   1504  H   ILE A1105      10.438   9.933   6.402  1.00 17.35           H
ATOM   1505  HA  ILE A1105       8.906   7.820   7.210  1.00 18.14           H
ATOM   1506  HB  ILE A1105       9.131   8.904   4.596  1.00 18.98           H
ATOM   1507 1HG1 ILE A1105       6.777   8.994   6.139  1.00 23.23           H
ATOM   1508 2HG1 ILE A1105       7.840  10.134   6.266  1.00 23.23           H
ATOM   1509 1HG2 ILE A1105       8.679   6.604   4.454  1.00 24.26           H
ATOM   1510 2HG2 ILE A1105       7.409   6.787   5.354  1.00 24.26           H
ATOM   1511 3HG2 ILE A1105       7.453   7.422   3.921  1.00 24.26           H
ATOM   1512 1HD1 ILE A1105       7.504  10.687   4.036  1.00 36.16           H
ATOM   1513 2HD1 ILE A1105       6.421   9.559   3.928  1.00 36.16           H
ATOM   1514 3HD1 ILE A1105       6.169  10.802   4.850  1.00 36.16           H
ATOM   1515  N   VAL A1106      10.376   5.944   6.889  1.00 14.15           N
ATOM   1516  CA  VAL A1106      11.410   4.918   6.774  1.00 14.31           C
ATOM   1517  C   VAL A1106      11.257   4.066   5.520  1.00 14.68           C
ATOM   1518  O   VAL A1106      12.235   3.518   5.032  1.00 14.58           O
ATOM   1519  CB  VAL A1106      11.519   4.030   8.018  1.00 16.12           C
ATOM   1520  CG1 VAL A1106      11.818   4.887   9.259  1.00 17.82           C
ATOM   1521  CG2 VAL A1106      10.272   3.195   8.277  1.00 16.19           C
ATOM   1522  H   VAL A1106       9.702   5.834   7.412  1.00 16.98           H
ATOM   1523  HA  VAL A1106      12.265   5.389   6.691  1.00 17.17           H
ATOM   1524  HB  VAL A1106      12.271   3.416   7.887  1.00 19.34           H
ATOM   1525 1HG1 VAL A1106      12.610   5.408   9.105  1.00 26.72           H
ATOM   1526 2HG1 VAL A1106      11.077   5.474   9.429  1.00 26.72           H
ATOM   1527 3HG1 VAL A1106      11.953   4.315  10.018  1.00 26.72           H
ATOM   1528 1HG2 VAL A1106      10.084   2.652   7.508  1.00 24.29           H
ATOM   1529 2HG2 VAL A1106      10.417   2.631   9.040  1.00 24.29           H
ATOM   1530 3HG2 VAL A1106       9.527   3.777   8.447  1.00 24.29           H
ATOM   1531  N   ALA A1107      10.035   3.957   5.043  1.00 14.30           N
ATOM   1532  CA  ALA A1107       9.719   3.246   3.814  1.00 13.79           C
ATOM   1533  C   ALA A1107       8.272   3.631   3.469  1.00 12.47           C
ATOM   1534  O   ALA A1107       7.473   3.878   4.355  1.00 13.54           O
ATOM   1535  CB  ALA A1107       9.863   1.741   3.976  1.00 15.76           C
ATOM   1536  H   ALA A1107       9.392   4.325   5.479  1.00 17.16           H
ATOM   1537  HA  ALA A1107      10.315   3.553   3.099  1.00 16.54           H
ATOM   1538 1HB  ALA A1107       9.610   1.305   3.159  1.00 23.64           H
ATOM   1539 2HB  ALA A1107       9.295   1.440   4.689  1.00 23.64           H
ATOM   1540 3HB  ALA A1107      10.776   1.527   4.182  1.00 23.64           H
ATOM   1541  N   GLY A1108       7.984   3.690   2.165  1.00 12.47           N
ATOM   1542  CA  GLY A1108       6.602   4.001   1.825  1.00 12.83           C
ATOM   1543  C   GLY A1108       6.463   4.649   0.459  1.00 12.91           C
ATOM   1544  O   GLY A1108       7.448   4.724  -0.276  1.00 14.24           O
ATOM   1545  H   GLY A1108       8.581   3.552   1.561  1.00 14.96           H
ATOM   1546 1HA  GLY A1108       6.238   4.599   2.497  1.00 15.39           H
ATOM   1547 2HA  GLY A1108       6.080   3.183   1.841  1.00 15.39           H
ATOM   1548  N   THR A1109       5.238   5.102   0.218  1.00 13.11           N
ATOM   1549  CA  THR A1109       4.885   5.592  -1.111  1.00 13.53           C
ATOM   1550  C   THR A1109       4.609   7.102  -1.123  1.00 13.41           C
ATOM   1551  O   THR A1109       4.329   7.734  -0.093  1.00 14.05           O
ATOM   1552  CB  THR A1109       3.623   4.853  -1.617  1.00 13.36           C
ATOM   1553  CG2 THR A1109       3.674   3.371  -1.278  1.00 14.07           C
ATOM   1554  OG1 THR A1109       2.422   5.354  -0.979  1.00 12.28           O
ATOM   1555  H   THR A1109       4.651   5.107   0.846  1.00 15.73           H
ATOM   1556  HA  THR A1109       5.627   5.403  -1.723  1.00 16.24           H
ATOM   1557  HB  THR A1109       3.547   4.963  -2.588  1.00 16.03           H
ATOM   1558 1HG2 THR A1109       4.446   2.975  -1.689  1.00 21.10           H
ATOM   1559 2HG2 THR A1109       3.727   3.262  -0.325  1.00 21.10           H
ATOM   1560 3HG2 THR A1109       2.881   2.940  -1.605  1.00 21.10           H
ATOM   1561  N   GLY A1110       4.663   7.654  -2.320  1.00 14.66           N
ATOM   1562  CA  GLY A1110       4.040   8.964  -2.534  1.00 14.77           C
ATOM   1563  C   GLY A1110       2.531   8.742  -2.570  1.00 13.08           C
ATOM   1564  O   GLY A1110       1.916   7.697  -2.254  1.00 12.89           O
ATOM   1565  H   GLY A1110       5.058   7.250  -2.968  1.00 17.59           H
ATOM   1566 1HA  GLY A1110       4.345   9.348  -3.370  1.00 17.72           H
ATOM   1567 2HA  GLY A1110       4.274   9.569  -1.813  1.00 17.72           H
ATOM   1568  N   PHE A1111       1.863   9.799  -3.059  1.00 14.03           N
ATOM   1569  CA  PHE A1111       0.432   9.756  -3.254  1.00 12.42           C
ATOM   1570  C   PHE A1111       0.139   8.842  -4.457  1.00 13.33           C
ATOM   1571  O   PHE A1111       0.771   8.892  -5.498  1.00 14.99           O
ATOM   1572  CB  PHE A1111      -0.125  11.174  -3.484  1.00 13.37           C
ATOM   1573  CG  PHE A1111       0.039  11.980  -2.211  1.00 12.72           C
ATOM   1574  CD1 PHE A1111      -0.566  11.680  -1.044  1.00 13.35           C
ATOM   1575  CD2 PHE A1111       0.894  13.103  -2.214  1.00 12.95           C
ATOM   1576  CE1 PHE A1111      -0.410  12.385   0.142  1.00 13.51           C
ATOM   1577  CE2 PHE A1111       1.051  13.811  -1.039  1.00 13.10           C
ATOM   1578  CZ  PHE A1111       0.420  13.496   0.141  1.00 13.19           C
ATOM   1579  H   PHE A1111       2.296  10.515  -3.259  1.00 16.84           H
ATOM   1580  HA  PHE A1111       0.012   9.375  -2.455  1.00 14.90           H
ATOM   1581 1HB  PHE A1111       0.355  11.603  -4.210  1.00 16.04           H
ATOM   1582 2HB  PHE A1111      -1.063  11.125  -3.725  1.00 16.04           H
ATOM   1583  HD1 PHE A1111      -1.133  10.943  -1.033  1.00 16.02           H
ATOM   1584  HD2 PHE A1111       1.340  13.359  -2.988  1.00 15.54           H
ATOM   1585  HE1 PHE A1111      -0.850  12.118   0.917  1.00 16.22           H
ATOM   1586  HE2 PHE A1111       1.620  14.547  -1.047  1.00 15.72           H
ATOM   1587  HZ  PHE A1111       0.544  14.008   0.907  1.00 15.83           H
ATOM   1588  N   SER A1112      -0.876   8.014  -4.276  1.00 12.52           N
ATOM   1589  CA  SER A1112      -1.238   7.072  -5.346  1.00 12.10           C
ATOM   1590  C   SER A1112      -2.072   7.723  -6.435  1.00 12.50           C
ATOM   1591  O   SER A1112      -2.800   8.711  -6.190  1.00 13.33           O
ATOM   1592  CB  SER A1112      -2.063   5.932  -4.735  1.00 12.80           C
ATOM   1593  OG  SER A1112      -3.262   6.373  -4.129  1.00 12.91           O
ATOM   1594  H   SER A1112      -1.321   8.026  -3.540  1.00 15.02           H
ATOM   1595  HA  SER A1112      -0.421   6.703  -5.742  1.00 14.52           H
ATOM   1596 1HB  SER A1112      -2.279   5.292  -5.431  1.00 15.36           H
ATOM   1597 2HB  SER A1112      -1.525   5.476  -4.070  1.00 15.36           H
ATOM   1598  N   PRO A1113      -2.063   7.146  -7.641  1.00 14.14           N
ATOM   1599  CA  PRO A1113      -3.035   7.554  -8.659  1.00 14.50           C
ATOM   1600  C   PRO A1113      -4.444   7.355  -8.114  1.00 13.21           C
ATOM   1601  O   PRO A1113      -4.777   6.377  -7.419  1.00 13.95           O
ATOM   1602  CB  PRO A1113      -2.805   6.568  -9.837  1.00 18.89           C
ATOM   1603  CG  PRO A1113      -1.428   5.972  -9.617  1.00 17.65           C
ATOM   1604  CD  PRO A1113      -1.207   6.044  -8.128  1.00 14.67           C
ATOM   1605  HA  PRO A1113      -2.889   8.482  -8.938  1.00 17.40           H
ATOM   1606 1HB  PRO A1113      -3.481   5.873  -9.836  1.00 22.67           H
ATOM   1607 2HB  PRO A1113      -2.841   7.036 -10.686  1.00 22.67           H
ATOM   1608 1HG  PRO A1113      -1.399   5.052  -9.925  1.00 21.18           H
ATOM   1609 2HG  PRO A1113      -0.753   6.482 -10.091  1.00 21.18           H
ATOM   1610 1HD  PRO A1113      -1.457   5.207  -7.706  1.00 17.61           H
ATOM   1611 2HD  PRO A1113      -0.275   6.225  -7.931  1.00 17.61           H
ATOM   1612  N   VAL A1114      -5.343   8.266  -8.497  1.00 12.79           N
ATOM   1613  CA  VAL A1114      -6.759   8.100  -8.179  1.00 13.79           C
ATOM   1614  C   VAL A1114      -7.305   7.005  -9.083  1.00 12.54           C
ATOM   1615  O   VAL A1114      -6.866   6.881 -10.256  1.00 13.83           O
ATOM   1616  CB  VAL A1114      -7.474   9.442  -8.392  1.00 15.19           C
ATOM   1617  CG1AVAL A1114      -6.732  10.557  -7.617  0.56 18.18           C
ATOM   1618  CG2AVAL A1114      -7.646   9.864  -9.836  0.56 25.25           C
ATOM   1619  CG1BVAL A1114      -8.943   9.430  -8.116  0.44 16.42           C
ATOM   1620  CG2BVAL A1114      -6.822  10.549  -7.529  0.44 17.36           C
ATOM   1621  H   VAL A1114      -5.085   8.958  -8.937  1.00 15.35           H
ATOM   1622  HB AVAL A1114      -7.354   9.693  -9.331  0.50 18.23           H
ATOM   1623  HA  VAL A1114      -6.852   7.826  -7.243  1.00 16.55           H
ATOM   1624 1HG1 VAL A1114      -9.277   8.533  -8.196  1.00 24.63           H
ATOM   1625 2HG1 VAL A1114      -9.104   9.753  -7.226  1.00 24.63           H
ATOM   1626 3HG1 VAL A1114      -9.392   9.996  -8.748  1.00 24.63           H
ATOM   1627 1HG2 VAL A1114      -5.893  10.345  -7.397  1.00 26.05           H
ATOM   1628 2HG2 VAL A1114      -6.904  11.394  -7.977  1.00 26.05           H
ATOM   1629 3HG2 VAL A1114      -7.264  10.593  -6.678  1.00 26.05           H
ATOM   1630  N   PRO A1115      -8.261   6.207  -8.640  1.00 12.44           N
ATOM   1631  CA  PRO A1115      -8.842   5.176  -9.560  1.00 13.71           C
ATOM   1632  C   PRO A1115      -9.361   5.807 -10.845  1.00 15.89           C
ATOM   1633  O   PRO A1115      -9.969   6.904 -10.789  1.00 17.45           O
ATOM   1634  CB  PRO A1115      -9.925   4.554  -8.724  1.00 14.43           C
ATOM   1635  CG  PRO A1115      -9.424   4.692  -7.324  1.00 13.92           C
ATOM   1636  CD  PRO A1115      -8.807   6.069  -7.287  1.00 12.95           C
ATOM   1637  HA  PRO A1115      -8.162   4.503  -9.773  1.00 16.45           H
ATOM   1638 1HB  PRO A1115     -10.765   5.024  -8.840  1.00 17.32           H
ATOM   1639 2HB  PRO A1115     -10.051   3.621  -8.957  1.00 17.32           H
ATOM   1640 1HG  PRO A1115     -10.152   4.622  -6.687  1.00 16.70           H
ATOM   1641 2HG  PRO A1115      -8.763   4.011  -7.123  1.00 16.70           H
ATOM   1642 1HD  PRO A1115      -9.474   6.750  -7.106  1.00 15.54           H
ATOM   1643 2HD  PRO A1115      -8.107   6.124  -6.618  1.00 15.54           H
ATOM   1644  N   LYS A1116      -9.144   5.194 -11.980  1.00 15.92           N
ATOM   1645  CA  LYS A1116      -9.524   5.734 -13.290  1.00 18.53           C
ATOM   1646  C   LYS A1116      -9.641   4.617 -14.300  1.00 17.48           C
ATOM   1647  O   LYS A1116      -8.967   3.613 -14.218  1.00 17.12           O
ATOM   1648  CB  LYS A1116      -8.463   6.717 -13.784  1.00 22.24           C
ATOM   1649  CG  LYS A1116      -8.793   7.322 -15.112  1.00 31.23           C
ATOM   1650  CD  LYS A1116      -7.612   8.124 -15.621  1.00 39.11           C
ATOM   1651  CE  LYS A1116      -6.318   7.297 -15.581  1.00 46.15           C
ATOM   1652  NZ  LYS A1116      -5.391   7.796 -16.649  1.00 55.67           N
ATOM   1653  H   LYS A1116      -8.755   4.428 -11.957  1.00 19.10           H
ATOM   1654  HA  LYS A1116     -10.386   6.195 -13.215  1.00 22.23           H
ATOM   1655 1HB  LYS A1116      -8.363   7.427 -13.131  1.00 26.68           H
ATOM   1656 2HB  LYS A1116      -7.613   6.255 -13.851  1.00 26.68           H
ATOM   1657  N   ASP A1117     -10.518   4.806 -15.270  1.00 20.63           N
ATOM   1658  CA  ASP A1117     -10.591   3.929 -16.448  1.00 21.48           C
ATOM   1659  C   ASP A1117     -10.981   2.499 -16.090  1.00 18.50           C
ATOM   1660  O   ASP A1117     -10.689   1.612 -16.884  1.00 17.60           O
ATOM   1661  CB  ASP A1117      -9.237   3.887 -17.166  1.00 22.61           C
ATOM   1662  CG  ASP A1117      -8.834   5.239 -17.749  1.00 29.28           C
ATOM   1663  OD1 ASP A1117      -9.700   6.126 -17.939  1.00 30.87           O
ATOM   1664  OD2 ASP A1117      -7.634   5.436 -18.060  1.00 37.01           O
ATOM   1665  H   ASP A1117     -11.066   5.466 -15.210  1.00 24.76           H
ATOM   1666  HA  ASP A1117     -11.261   4.290 -17.066  1.00 25.77           H
ATOM   1667 1HB  ASP A1117      -8.556   3.598 -16.539  1.00 27.14           H
ATOM   1668 2HB  ASP A1117      -9.278   3.234 -17.881  1.00 27.14           H
ATOM   1669  N   GLY A1118     -11.626   2.319 -14.942  1.00 17.04           N
ATOM   1670  CA  GLY A1118     -12.032   1.007 -14.470  1.00 18.51           C
ATOM   1671  C   GLY A1118     -10.941   0.239 -13.731  1.00 17.81           C
ATOM   1672  O   GLY A1118     -11.129  -0.938 -13.484  1.00 22.15           O
ATOM   1673  H   GLY A1118     -11.810   3.006 -14.460  1.00 20.45           H
ATOM   1674 1HA  GLY A1118     -12.322   0.479 -15.231  1.00 22.21           H
ATOM   1675 2HA  GLY A1118     -12.794   1.112 -13.879  1.00 22.21           H
ATOM   1676  N   LYS A1119      -9.833   0.890 -13.410  1.00 14.95           N
ATOM   1677  CA  LYS A1119      -8.626   0.296 -12.828  1.00 15.41           C
ATOM   1678  C   LYS A1119      -8.169   1.071 -11.581  1.00 15.12           C
ATOM   1679  O   LYS A1119      -8.692   2.163 -11.267  1.00 17.44           O
ATOM   1680  CB  LYS A1119      -7.532   0.224 -13.891  1.00 17.46           C
ATOM   1681  CG  LYS A1119      -7.986  -0.869 -14.910  1.00 18.00           C
ATOM   1682  CD  LYS A1119      -6.918  -0.956 -15.977  1.00 21.14           C
ATOM   1683  CE  LYS A1119      -6.857   0.360 -16.782  1.00 24.56           C
ATOM   1684  NZ  LYS A1119      -6.091  -0.009 -18.041  1.00 30.54           N
ATOM   1685  H   LYS A1119      -9.820   1.737 -13.557  1.00 17.94           H
ATOM   1686  HA  LYS A1119      -8.842  -0.620 -12.553  1.00 18.49           H
ATOM   1687 1HB  LYS A1119      -7.431   1.081 -14.333  1.00 20.95           H
ATOM   1688 2HB  LYS A1119      -6.683  -0.019 -13.488  1.00 20.95           H
ATOM   1689 1HG  LYS A1119      -8.086  -1.724 -14.464  1.00 21.60           H
ATOM   1690 2HG  LYS A1119      -8.838  -0.626 -15.306  1.00 21.60           H
ATOM   1691 1HD  LYS A1119      -6.057  -1.124 -15.563  1.00 25.37           H
ATOM   1692 2HD  LYS A1119      -7.115  -1.694 -16.575  1.00 25.37           H
ATOM   1693 1HE  LYS A1119      -7.748   0.675 -16.999  1.00 29.47           H
ATOM   1694 2HE  LYS A1119      -6.392   1.050 -16.283  1.00 29.47           H
ATOM   1695 1HZ  LYS A1119      -6.506  -0.677 -18.456  1.00 45.81           H
ATOM   1696 2HZ  LYS A1119      -6.051   0.697 -18.581  1.00 45.81           H
ATOM   1697 3HZ  LYS A1119      -5.266  -0.262 -17.822  1.00 45.81           H
ATOM   1698  N   PHE A1120      -7.223   0.480 -10.879  1.00 13.04           N
ATOM   1699  CA  PHE A1120      -6.740   0.909  -9.585  1.00 12.35           C
ATOM   1700  C   PHE A1120      -5.229   0.925  -9.598  1.00 12.90           C
ATOM   1701  O   PHE A1120      -4.600  -0.043 -10.049  1.00 14.37           O
ATOM   1702  CB  PHE A1120      -7.273  -0.023  -8.481  1.00 13.90           C
ATOM   1703  CG  PHE A1120      -8.785  -0.106  -8.467  1.00 14.33           C
ATOM   1704  CD1 PHE A1120      -9.395  -1.147  -9.166  1.00 16.35           C
ATOM   1705  CD2 PHE A1120      -9.548   0.865  -7.849  1.00 15.15           C
ATOM   1706  CE1 PHE A1120     -10.782  -1.176  -9.215  1.00 18.33           C
ATOM   1707  CE2 PHE A1120     -10.922   0.789  -7.865  1.00 18.00           C
ATOM   1708  CZ  PHE A1120     -11.542  -0.248  -8.552  1.00 18.65           C
ATOM   1709  H   PHE A1120      -6.861  -0.222 -11.220  1.00 15.65           H
ATOM   1710  HA  PHE A1120      -7.063   1.819  -9.413  1.00 14.82           H
ATOM   1711 1HB  PHE A1120      -6.909  -0.912  -8.614  1.00 16.68           H
ATOM   1712 2HB  PHE A1120      -6.966   0.298  -7.619  1.00 16.68           H
ATOM   1713  HD1 PHE A1120      -8.887  -1.803  -9.586  1.00 19.62           H
ATOM   1714  HD2 PHE A1120      -9.131   1.576  -7.420  1.00 18.18           H
ATOM   1715  HE1 PHE A1120     -11.206  -1.841  -9.709  1.00 21.99           H
ATOM   1716  HE2 PHE A1120     -11.432   1.426  -7.419  1.00 21.60           H
ATOM   1717  HZ  PHE A1120     -12.470  -0.312  -8.562  1.00 22.38           H
ATOM   1718  N   GLY A1121      -4.644   1.978  -9.075  1.00 12.45           N
ATOM   1719  CA  GLY A1121      -3.181   2.030  -8.970  1.00 12.39           C
ATOM   1720  C   GLY A1121      -2.667   1.229  -7.785  1.00 11.07           C
ATOM   1721  O   GLY A1121      -3.264   1.147  -6.710  1.00 11.61           O
ATOM   1722  H   GLY A1121      -5.119   2.637  -8.793  1.00 14.94           H
ATOM   1723 1HA  GLY A1121      -2.901   2.954  -8.876  1.00 14.87           H
ATOM   1724 2HA  GLY A1121      -2.790   1.681  -9.786  1.00 14.87           H
ATOM   1725  N   TYR A1122      -1.482   0.622  -8.002  1.00 11.08           N
ATOM   1726  CA  TYR A1122      -0.823  -0.119  -6.921  1.00 11.83           C
ATOM   1727  C   TYR A1122       0.692  -0.029  -7.163  1.00 11.61           C
ATOM   1728  O   TYR A1122       1.208   0.276  -8.234  1.00 12.26           O
ATOM   1729  CB  TYR A1122      -1.318  -1.563  -6.836  1.00 13.06           C
ATOM   1730  CG  TYR A1122      -0.770  -2.446  -7.931  1.00 13.57           C
ATOM   1731  CD1 TYR A1122      -1.333  -2.476  -9.202  1.00 14.58           C
ATOM   1732  CD2 TYR A1122       0.319  -3.266  -7.682  1.00 16.20           C
ATOM   1733  CE1 TYR A1122      -0.822  -3.304 -10.195  1.00 17.83           C
ATOM   1734  CE2 TYR A1122       0.823  -4.081  -8.677  1.00 19.69           C
ATOM   1735  CZ  TYR A1122       0.267  -4.103  -9.930  1.00 18.18           C
ATOM   1736  OH  TYR A1122       0.837  -4.949 -10.861  1.00 25.47           O
ATOM   1737  H   TYR A1122      -1.112   0.670  -8.777  1.00 13.29           H
ATOM   1738  HA  TYR A1122      -1.027   0.327  -6.072  1.00 14.19           H
ATOM   1739 1HB  TYR A1122      -1.063  -1.933  -5.977  1.00 15.67           H
ATOM   1740 2HB  TYR A1122      -2.287  -1.567  -6.884  1.00 15.67           H
ATOM   1741  HD1 TYR A1122      -2.064  -1.933  -9.392  1.00 17.50           H
ATOM   1742  HD2 TYR A1122       0.713  -3.267  -6.840  1.00 19.44           H
ATOM   1743  HE1 TYR A1122      -1.216  -3.317 -11.038  1.00 21.40           H
ATOM   1744  HE2 TYR A1122       1.554  -4.626  -8.494  1.00 23.63           H
ATOM   1745  N   THR A1123       1.405  -0.364  -6.077  1.00 11.86           N
ATOM   1746  CA  THR A1123       2.873  -0.397  -6.081  1.00 12.32           C
ATOM   1747  C   THR A1123       3.388  -1.413  -5.079  1.00 11.54           C
ATOM   1748  O   THR A1123       2.650  -1.896  -4.211  1.00 12.55           O
ATOM   1749  CB  THR A1123       3.426   1.009  -5.795  1.00 12.43           C
ATOM   1750  CG2 THR A1123       3.275   1.456  -4.378  1.00 12.79           C
ATOM   1751  OG1 THR A1123       4.840   1.022  -6.125  1.00 13.99           O
ATOM   1752  H   THR A1123       0.988  -0.567  -5.353  1.00 14.23           H
ATOM   1753  HA  THR A1123       3.171  -0.668  -6.974  1.00 14.78           H
ATOM   1754  HB  THR A1123       2.965   1.650  -6.376  1.00 14.91           H
ATOM   1755 1HG2 THR A1123       3.740   0.848  -3.799  1.00 19.18           H
ATOM   1756 2HG2 THR A1123       3.644   2.337  -4.279  1.00 19.18           H
ATOM   1757 3HG2 THR A1123       2.344   1.472  -4.145  1.00 19.18           H
ATOM   1758  N   ASP A1124       4.648  -1.752  -5.263  1.00 12.05           N
ATOM   1759  CA  ASP A1124       5.359  -2.677  -4.386  1.00 12.50           C
ATOM   1760  C   ASP A1124       6.631  -2.003  -3.880  1.00 12.78           C
ATOM   1761  O   ASP A1124       7.346  -1.390  -4.665  1.00 13.97           O
ATOM   1762  CB  ASP A1124       5.702  -3.947  -5.140  1.00 14.54           C
ATOM   1763  CG  ASP A1124       4.539  -4.899  -5.267  1.00 17.51           C
ATOM   1764  OD1 ASP A1124       4.350  -5.709  -4.311  1.00 21.36           O
ATOM   1765  OD2 ASP A1124       3.884  -4.805  -6.311  1.00 21.46           O
ATOM   1766  H   ASP A1124       5.071  -1.412  -5.930  1.00 14.46           H
ATOM   1767  HA  ASP A1124       4.787  -2.900  -3.622  1.00 15.00           H
ATOM   1768 1HB  ASP A1124       6.014  -3.711  -6.028  1.00 17.45           H
ATOM   1769 2HB  ASP A1124       6.429  -4.398  -4.682  1.00 17.45           H
ATOM   1770  N   PHE A1125       6.924  -2.198  -2.611  1.00 11.95           N
ATOM   1771  CA  PHE A1125       8.248  -1.775  -2.089  1.00 12.58           C
ATOM   1772  C   PHE A1125       8.734  -2.827  -1.063  1.00 12.36           C
ATOM   1773  O   PHE A1125       7.914  -3.572  -0.526  1.00 13.95           O
ATOM   1774  CB  PHE A1125       8.213  -0.381  -1.521  1.00 14.11           C
ATOM   1775  CG  PHE A1125       7.385  -0.156  -0.295  1.00 13.05           C
ATOM   1776  CD1 PHE A1125       7.885  -0.371   0.969  1.00 13.69           C
ATOM   1777  CD2 PHE A1125       6.069   0.285  -0.386  1.00 14.95           C
ATOM   1778  CE1 PHE A1125       7.092  -0.159   2.090  1.00 13.28           C
ATOM   1779  CE2 PHE A1125       5.291   0.485   0.732  1.00 14.68           C
ATOM   1780  CZ  PHE A1125       5.778   0.264   1.999  1.00 14.73           C
ATOM   1781  H   PHE A1125       6.352  -2.569  -2.087  1.00 14.34           H
ATOM   1782  HA  PHE A1125       8.879  -1.776  -2.840  1.00 15.09           H
ATOM   1783 1HB  PHE A1125       9.125  -0.118  -1.318  1.00 16.93           H
ATOM   1784 2HB  PHE A1125       7.890   0.216  -2.214  1.00 16.93           H
ATOM   1785  HD1 PHE A1125       8.762  -0.661   1.074  1.00 16.43           H
ATOM   1786  HD2 PHE A1125       5.704   0.450  -1.226  1.00 17.94           H
ATOM   1787  HE1 PHE A1125       7.457  -0.308   2.932  1.00 15.94           H
ATOM   1788  HE2 PHE A1125       4.414   0.776   0.627  1.00 17.61           H
ATOM   1789  HZ  PHE A1125       5.252   0.394   2.755  1.00 17.67           H
ATOM   1790  N   THR A1126      10.030  -2.808  -0.834  1.00 13.05           N
ATOM   1791  CA  THR A1126      10.615  -3.703   0.175  1.00 13.86           C
ATOM   1792  C   THR A1126      11.091  -2.903   1.362  1.00 13.03           C
ATOM   1793  O   THR A1126      11.400  -1.704   1.282  1.00 14.53           O
ATOM   1794  CB ATHR A1126      11.751  -4.480  -0.465  0.73 14.22           C
ATOM   1795  CB BTHR A1126      11.742  -4.565  -0.392  0.27 15.34           C
ATOM   1796  CG2ATHR A1126      13.070  -3.715  -0.517  0.73 20.52           C
ATOM   1797  OG1ATHR A1126      12.082  -5.637   0.330  0.73 16.29           O
ATOM   1798  CG2BTHR A1126      11.276  -5.263  -1.664  0.27 13.09           C
ATOM   1799  OG1BTHR A1126      12.864  -3.765  -0.781  0.27 15.99           O
ATOM   1800  H   THR A1126      10.535  -2.271  -1.276  1.00 15.66           H
ATOM   1801  HA ATHR A1126       9.928  -4.335   0.474  0.50 16.64           H
ATOM   1802  HG1BTHR A1126      13.411  -4.104  -1.289  0.27 23.99           H
ATOM   1803 1HG2BTHR A1126      10.542  -5.846  -1.459  0.27 19.63           H
ATOM   1804 3HG2BTHR A1126      12.000  -5.776  -2.031  0.27 19.63           H
ATOM   1805 2HG2 THR A1126      11.494  -4.760  -1.368  0.73 17.07           H
ATOM   1806  N   TRP A1127      11.194  -3.537   2.513  1.00 11.83           N
ATOM   1807  CA  TRP A1127      11.464  -2.922   3.791  1.00 12.06           C
ATOM   1808  C   TRP A1127      12.210  -3.900   4.664  1.00 11.99           C
ATOM   1809  O   TRP A1127      11.806  -5.054   4.786  1.00 12.93           O
ATOM   1810  CB  TRP A1127      10.144  -2.463   4.444  1.00 11.47           C
ATOM   1811  CG  TRP A1127      10.209  -1.771   5.775  1.00 11.63           C
ATOM   1812  CD1 TRP A1127      11.150  -0.826   6.176  1.00 12.91           C
ATOM   1813  CD2 TRP A1127       9.293  -1.920   6.893  1.00 11.95           C
ATOM   1814  CE2 TRP A1127       9.731  -1.073   7.934  1.00 12.31           C
ATOM   1815  CE3 TRP A1127       8.155  -2.709   7.126  1.00 11.86           C
ATOM   1816  NE1 TRP A1127      10.853  -0.420   7.458  1.00 13.05           N
ATOM   1817  CZ2 TRP A1127       9.072  -1.003   9.141  1.00 13.30           C
ATOM   1818  CZ3 TRP A1127       7.509  -2.636   8.328  1.00 12.88           C
ATOM   1819  CH2 TRP A1127       7.965  -1.790   9.326  1.00 13.63           C
ATOM   1820  H   TRP A1127      11.092  -4.390   2.502  1.00 14.19           H
ATOM   1821  HA  TRP A1127      12.031  -2.136   3.646  1.00 14.47           H
ATOM   1822 1HB  TRP A1127       9.699  -1.865   3.822  1.00 13.76           H
ATOM   1823 2HB  TRP A1127       9.577  -3.243   4.544  1.00 13.76           H
ATOM   1824  HD1 TRP A1127      11.862  -0.520   5.662  1.00 15.49           H
ATOM   1825  HE1 TRP A1127      11.305   0.161   7.902  1.00 15.66           H
ATOM   1826  HE3 TRP A1127       7.841  -3.281   6.463  1.00 14.24           H
ATOM   1827  HZ2 TRP A1127       9.372  -0.436   9.815  1.00 15.96           H
ATOM   1828  HZ3 TRP A1127       6.756  -3.161   8.478  1.00 15.45           H
ATOM   1829  HH2 TRP A1127       7.511  -1.756  10.137  1.00 16.35           H
ATOM   1830  N   HIS A1128      13.294  -3.412   5.272  1.00 12.25           N
ATOM   1831  CA  HIS A1128      14.150  -4.207   6.146  1.00 13.14           C
ATOM   1832  C   HIS A1128      14.279  -3.483   7.498  1.00 13.34           C
ATOM   1833  O   HIS A1128      15.345  -2.904   7.704  1.00 14.08           O
ATOM   1834  CB  HIS A1128      15.540  -4.401   5.519  1.00 14.60           C
ATOM   1835  CG  HIS A1128      15.581  -5.283   4.322  1.00 14.51           C
ATOM   1836  CD2 HIS A1128      15.435  -5.037   3.010  1.00 15.87           C
ATOM   1837  ND1 HIS A1128      15.879  -6.637   4.441  1.00 15.96           N
ATOM   1838  CE1 HIS A1128      15.855  -7.146   3.220  1.00 17.30           C
ATOM   1839  NE2 HIS A1128      15.583  -6.228   2.330  1.00 17.61           N
ATOM   1840  H   HIS A1128      13.498  -2.587   5.141  1.00 14.70           H
ATOM   1841  HA  HIS A1128      13.737  -5.084   6.290  1.00 15.77           H
ATOM   1842 1HB  HIS A1128      15.889  -3.531   5.271  1.00 17.52           H
ATOM   1843 2HB  HIS A1128      16.132  -4.771   6.193  1.00 17.52           H
ATOM   1844  HD1 HIS A1128      16.047  -7.062   5.170  1.00 19.15           H
ATOM   1845  HD2 HIS A1128      15.265  -4.207   2.626  1.00 19.05           H
ATOM   1846  HE1 HIS A1128      16.012  -8.041   3.020  1.00 20.76           H
ATOM   1847  N   PRO A1129      13.235  -3.463   8.319  1.00 14.35           N
ATOM   1848  CA  PRO A1129      13.293  -2.661   9.552  1.00 15.00           C
ATOM   1849  C   PRO A1129      14.126  -3.284  10.672  1.00 15.33           C
ATOM   1850  O   PRO A1129      14.236  -4.500  10.822  1.00 14.46           O
ATOM   1851  CB  PRO A1129      11.844  -2.653  10.041  1.00 15.51           C
ATOM   1852  CG  PRO A1129      11.287  -3.930   9.482  1.00 15.44           C
ATOM   1853  CD  PRO A1129      11.912  -4.116   8.116  1.00 15.15           C
ATOM   1854  HA  PRO A1129      13.598  -1.750   9.359  1.00 18.00           H
ATOM   1855 1HB  PRO A1129      11.802  -2.648  11.010  1.00 18.61           H
ATOM   1856 2HB  PRO A1129      11.364  -1.883   9.699  1.00 18.61           H
ATOM   1857 1HG  PRO A1129      11.509  -4.677  10.060  1.00 18.53           H
ATOM   1858 2HG  PRO A1129      10.322  -3.873   9.406  1.00 18.53           H
ATOM   1859 1HD  PRO A1129      12.008  -5.056   7.893  1.00 18.18           H
ATOM   1860 2HD  PRO A1129      11.397  -3.673   7.425  1.00 18.18           H
ATOM   1861  N   THR A1130      14.702  -2.374  11.463  1.00 15.55           N
ATOM   1862  CA  THR A1130      15.175  -2.782  12.761  1.00 15.56           C
ATOM   1863  C   THR A1130      13.963  -3.034  13.642  1.00 14.85           C
ATOM   1864  O   THR A1130      12.833  -2.545  13.463  1.00 15.11           O
ATOM   1865  CB  THR A1130      16.077  -1.726  13.416  1.00 18.14           C
ATOM   1866  CG2 THR A1130      17.233  -1.379  12.480  1.00 21.01           C
ATOM   1867  OG1 THR A1130      15.329  -0.536  13.581  1.00 23.60           O
ATOM   1868  H   THR A1130      14.789  -1.560  11.202  1.00 18.66           H
ATOM   1869  HA  THR A1130      15.679  -3.618  12.668  1.00 18.68           H
ATOM   1870  HB  THR A1130      16.414  -2.046  14.279  1.00 21.76           H
ATOM   1871 1HG2 THR A1130      16.884  -1.050  11.648  1.00 31.51           H
ATOM   1872 2HG2 THR A1130      17.782  -0.704  12.885  1.00 31.51           H
ATOM   1873 3HG2 THR A1130      17.760  -2.165  12.317  1.00 31.51           H
ATOM   1874  N   ALA A1131      14.187  -3.837  14.692  1.00 15.48           N
ATOM   1875  CA  ALA A1131      13.134  -4.081  15.679  1.00 14.49           C
ATOM   1876  C   ALA A1131      12.625  -2.798  16.292  1.00 14.49           C
ATOM   1877  O   ALA A1131      13.383  -1.833  16.480  1.00 16.20           O
ATOM   1878  CB  ALA A1131      13.655  -5.047  16.750  1.00 18.08           C
ATOM   1879  H   ALA A1131      14.955  -4.211  14.787  1.00 18.58           H
ATOM   1880  HA  ALA A1131      12.384  -4.514  15.219  1.00 17.39           H
ATOM   1881 1HB  ALA A1131      13.962  -5.854  16.330  1.00 27.12           H
ATOM   1882 2HB  ALA A1131      12.947  -5.256  17.364  1.00 27.12           H
ATOM   1883 3HB  ALA A1131      14.380  -4.637  17.225  1.00 27.12           H
ATOM   1884  N   GLY A1132      11.335  -2.761  16.677  1.00 13.57           N
ATOM   1885  CA  GLY A1132      10.717  -1.581  17.241  1.00 14.91           C
ATOM   1886  C   GLY A1132       9.276  -1.476  16.796  1.00 12.60           C
ATOM   1887  O   GLY A1132       8.742  -2.360  16.118  1.00 15.62           O
ATOM   1888  H   GLY A1132      10.857  -3.469  16.582  1.00 16.28           H
ATOM   1889 1HA  GLY A1132      11.204  -0.792  16.956  1.00 17.89           H
ATOM   1890 2HA  GLY A1132      10.756  -1.625  18.209  1.00 17.89           H
ATOM   1891  N   THR A1133       8.653  -0.400  17.193  1.00 13.11           N
ATOM   1892  CA  THR A1133       7.266  -0.065  16.856  1.00 13.54           C
ATOM   1893  C   THR A1133       7.234   0.987  15.766  1.00 14.00           C
ATOM   1894  O   THR A1133       7.990   1.960  15.820  1.00 13.17           O
ATOM   1895  CB  THR A1133       6.508   0.414  18.116  1.00 15.49           C
ATOM   1896  CG2 THR A1133       5.051   0.756  17.838  1.00 16.10           C
ATOM   1897  OG1 THR A1133       6.590  -0.666  19.033  1.00 18.86           O
ATOM   1898  H   THR A1133       9.088   0.153  17.689  1.00 15.73           H
ATOM   1899  HA  THR A1133       6.826  -0.874  16.519  1.00 16.25           H
ATOM   1900  HB  THR A1133       6.962   1.197  18.492  1.00 18.59           H
ATOM   1901 1HG2 THR A1133       5.006   1.456  17.182  1.00 24.15           H
ATOM   1902 2HG2 THR A1133       4.597  -0.023  17.506  1.00 24.15           H
ATOM   1903 3HG2 THR A1133       4.631   1.050  18.649  1.00 24.15           H
ATOM   1904  N   TYR A1134       6.388   0.767  14.774  1.00 13.64           N
ATOM   1905  CA  TYR A1134       6.155   1.683  13.672  1.00 11.99           C
ATOM   1906  C   TYR A1134       4.661   1.836  13.469  1.00 11.29           C
ATOM   1907  O   TYR A1134       3.842   1.181  14.057  1.00 12.46           O
ATOM   1908  CB  TYR A1134       6.807   1.168  12.396  1.00 13.01           C
ATOM   1909  CG  TYR A1134       8.267   0.786  12.478  1.00 12.27           C
ATOM   1910  CD1 TYR A1134       8.746  -0.433  12.973  1.00 13.49           C
ATOM   1911  CD2 TYR A1134       9.239   1.682  12.051  1.00 12.97           C
ATOM   1912  CE1 TYR A1134      10.083  -0.745  13.040  1.00 13.82           C
ATOM   1913  CE2 TYR A1134      10.592   1.376  12.100  1.00 14.32           C
ATOM   1914  CZ  TYR A1134      11.014   0.142  12.599  1.00 13.61           C
ATOM   1915  OH  TYR A1134      12.360  -0.129  12.646  1.00 15.28           O
ATOM   1916  H   TYR A1134       5.946   0.030  14.781  1.00 16.37           H
ATOM   1917  HA  TYR A1134       6.538   2.557  13.896  1.00 14.38           H
ATOM   1918 1HB  TYR A1134       6.309   0.391  12.096  1.00 15.62           H
ATOM   1919 2HB  TYR A1134       6.713   1.851  11.713  1.00 15.62           H
ATOM   1920  HD1 TYR A1134       8.130  -1.062  13.272  1.00 16.19           H
ATOM   1921  HD2 TYR A1134       8.975   2.512  11.723  1.00 15.56           H
ATOM   1922  HE1 TYR A1134      10.351  -1.565  13.388  1.00 16.58           H
ATOM   1923  HE2 TYR A1134      11.218   1.994  11.799  1.00 17.18           H
ATOM   1924  N   TYR A1135       4.334   2.811  12.588  1.00 12.33           N
ATOM   1925  CA  TYR A1135       2.941   3.129  12.239  1.00 12.42           C
ATOM   1926  C   TYR A1135       2.932   3.254  10.718  1.00 10.79           C
ATOM   1927  O   TYR A1135       3.847   3.821  10.121  1.00 12.19           O
ATOM   1928  CB  TYR A1135       2.448   4.404  12.929  1.00 12.84           C
ATOM   1929  CG  TYR A1135       2.547   4.254  14.429  1.00 13.87           C
ATOM   1930  CD1 TYR A1135       1.486   3.748  15.172  1.00 14.40           C
ATOM   1931  CD2 TYR A1135       3.743   4.542  15.097  1.00 14.91           C
ATOM   1932  CE1 TYR A1135       1.624   3.595  16.545  1.00 17.80           C
ATOM   1933  CE2 TYR A1135       3.871   4.372  16.459  1.00 17.35           C
ATOM   1934  CZ  TYR A1135       2.798   3.896  17.187  1.00 18.72           C
ATOM   1935  OH  TYR A1135       2.911   3.722  18.575  1.00 23.58           O
ATOM   1936  H   TYR A1135       4.966   3.262  12.218  1.00 14.80           H
ATOM   1937  HA  TYR A1135       2.367   2.380  12.502  1.00 14.90           H
ATOM   1938 1HB  TYR A1135       2.985   5.159  12.641  1.00 15.40           H
ATOM   1939 2HB  TYR A1135       1.527   4.574  12.679  1.00 15.40           H
ATOM   1940  HD1 TYR A1135       0.689   3.514  14.752  1.00 17.28           H
ATOM   1941  HD2 TYR A1135       4.470   4.857  14.610  1.00 17.89           H
ATOM   1942  HE1 TYR A1135       0.903   3.280  17.041  1.00 21.36           H
ATOM   1943  HE2 TYR A1135       4.673   4.575  16.883  1.00 20.82           H
ATOM   1944  N   TYR A1136       1.840   2.738  10.109  1.00 11.59           N
ATOM   1945  CA  TYR A1136       1.592   2.981   8.677  1.00 10.60           C
ATOM   1946  C   TYR A1136       0.489   4.029   8.631  1.00 11.36           C
ATOM   1947  O   TYR A1136      -0.533   3.930   9.287  1.00 11.65           O
ATOM   1948  CB  TYR A1136       1.235   1.732   7.876  1.00 10.89           C
ATOM   1949  CG  TYR A1136       0.125   0.855   8.390  1.00 11.01           C
ATOM   1950  CD1 TYR A1136       0.301  -0.099   9.407  1.00 10.87           C
ATOM   1951  CD2 TYR A1136      -1.145   0.975   7.854  1.00 12.28           C
ATOM   1952  CE1 TYR A1136      -0.738  -0.884   9.855  1.00 11.65           C
ATOM   1953  CE2 TYR A1136      -2.190   0.176   8.294  1.00 13.52           C
ATOM   1954  CZ  TYR A1136      -1.998  -0.776   9.292  1.00 11.65           C
ATOM   1955  OH  TYR A1136      -3.073  -1.515   9.702  1.00 13.13           O
ATOM   1956  H   TYR A1136       1.284   2.264  10.562  1.00 13.91           H
ATOM   1957  HA  TYR A1136       2.403   3.373   8.288  1.00 12.73           H
ATOM   1958 1HB  TYR A1136       1.000   2.013   6.978  1.00 13.07           H
ATOM   1959 2HB  TYR A1136       2.035   1.187   7.805  1.00 13.07           H
ATOM   1960  HD1 TYR A1136       1.143  -0.203   9.788  1.00 13.04           H
ATOM   1961  HD2 TYR A1136      -1.300   1.603   7.186  1.00 14.73           H
ATOM   1962  HE1 TYR A1136      -0.592  -1.493  10.542  1.00 13.98           H
ATOM   1963  HE2 TYR A1136      -3.034   0.278   7.915  1.00 16.23           H
ATOM   1964  HH  TYR A1136      -2.953  -2.160  10.194  1.00 19.69           H
ATOM   1965  N   VAL A1137       0.731   5.105   7.863  1.00 11.51           N
ATOM   1966  CA  VAL A1137      -0.061   6.323   7.895  1.00 11.34           C
ATOM   1967  C   VAL A1137      -0.297   6.822   6.485  1.00 11.79           C
ATOM   1968  O   VAL A1137       0.567   6.788   5.606  1.00 13.10           O
ATOM   1969  CB  VAL A1137       0.701   7.385   8.719  1.00 12.86           C
ATOM   1970  CG1 VAL A1137      -0.056   8.688   8.953  1.00 15.85           C
ATOM   1971  CG2 VAL A1137       1.146   6.877  10.104  1.00 13.32           C
ATOM   1972  H   VAL A1137       1.395   5.070   7.319  1.00 13.81           H
ATOM   1973  HA  VAL A1137      -0.923   6.138   8.322  1.00 13.61           H
ATOM   1974  HB  VAL A1137       1.513   7.610   8.219  1.00 15.43           H
ATOM   1975 1HG1 VAL A1137      -0.357   9.040   8.112  1.00 23.78           H
ATOM   1976 2HG1 VAL A1137      -0.814   8.521   9.519  1.00 23.78           H
ATOM   1977 3HG1 VAL A1137       0.525   9.324   9.377  1.00 23.78           H
ATOM   1978 1HG2 VAL A1137       1.646   6.064  10.002  1.00 19.99           H
ATOM   1979 2HG2 VAL A1137       1.698   7.540  10.526  1.00 19.99           H
ATOM   1980 3HG2 VAL A1137       0.373   6.711  10.648  1.00 19.99           H
ATOM   1981  N   CYS A1138      -1.496   7.381   6.265  1.00 11.46           N
ATOM   1982  CA  CYS A1138      -1.801   8.137   5.062  1.00 12.14           C
ATOM   1983  C   CYS A1138      -1.489   9.637   5.258  1.00 11.59           C
ATOM   1984  O   CYS A1138      -1.822  10.186   6.306  1.00 13.43           O
ATOM   1985  CB  CYS A1138      -3.283   7.947   4.670  1.00 12.72           C
ATOM   1986  SG  CYS A1138      -3.674   8.892   3.147  1.00 12.60           S
ATOM   1987  H   CYS A1138      -2.109   7.287   6.860  1.00 13.75           H
ATOM   1988  HA  CYS A1138      -1.242   7.797   4.332  1.00 14.56           H
ATOM   1989 1HB  CYS A1138      -3.461   7.005   4.522  1.00 15.26           H
ATOM   1990 2HB  CYS A1138      -3.852   8.250   5.395  1.00 15.26           H
ATOM   1991  N   GLN A1139      -0.859  10.210   4.242  1.00 11.78           N
ATOM   1992  CA  GLN A1139      -0.481  11.628   4.336  1.00 13.26           C
ATOM   1993  C   GLN A1139      -1.471  12.589   3.675  1.00 12.99           C
ATOM   1994  O   GLN A1139      -1.238  13.792   3.714  1.00 13.36           O
ATOM   1995  CB  GLN A1139       0.882  11.837   3.645  1.00 15.04           C
ATOM   1996  CG  GLN A1139       2.047  11.294   4.493  1.00 17.11           C
ATOM   1997  CD  GLN A1139       3.357  11.824   3.959  1.00 21.60           C
ATOM   1998  NE2 GLN A1139       3.887  12.730   4.762  1.00 33.46           N
ATOM   1999  OE1 GLN A1139       3.976  11.491   2.941  1.00 29.30           O
ATOM   2000  H   GLN A1139      -0.674   9.756   3.535  1.00 14.14           H
ATOM   2001  HA  GLN A1139      -0.393  11.869   5.282  1.00 15.91           H
ATOM   2002 1HB  GLN A1139       0.876  11.388   2.785  1.00 18.05           H
ATOM   2003 2HB  GLN A1139       1.017  12.784   3.485  1.00 18.05           H
ATOM   2004 1HG  GLN A1139       1.935  11.569   5.417  1.00 20.53           H
ATOM   2005 2HG  GLN A1139       2.049  10.325   4.464  1.00 20.53           H
ATOM   2006 1HE2 GLN A1139       3.469  12.971   5.473  1.00 40.16           H
ATOM   2007 2HE2 GLN A1139       4.651  13.078   4.573  1.00 40.16           H
ATOM   2008  N   ILE A1140      -2.553  12.100   3.072  1.00 12.29           N
ATOM   2009  CA  ILE A1140      -3.549  13.066   2.525  1.00 12.74           C
ATOM   2010  C   ILE A1140      -4.076  13.875   3.673  1.00 13.54           C
ATOM   2011  O   ILE A1140      -4.495  13.295   4.667  1.00 13.50           O
ATOM   2012  CB  ILE A1140      -4.656  12.315   1.770  1.00 14.65           C
ATOM   2013  CG1 ILE A1140      -4.183  11.648   0.489  1.00 13.45           C
ATOM   2014  CG2 ILE A1140      -5.811  13.295   1.515  1.00 17.27           C
ATOM   2015  CD1 ILE A1140      -3.876  12.561  -0.669  1.00 15.71           C
ATOM   2016  H   ILE A1140      -2.673  11.251   2.999  1.00 14.75           H
ATOM   2017  HA  ILE A1140      -3.094  13.667   1.900  1.00 15.29           H
ATOM   2018  HB  ILE A1140      -4.992  11.611   2.363  1.00 17.58           H
ATOM   2019 1HG1 ILE A1140      -3.384  11.137   0.692  1.00 16.13           H
ATOM   2020 2HG1 ILE A1140      -4.865  11.018   0.206  1.00 16.13           H
ATOM   2021 1HG2 ILE A1140      -6.092  13.681   2.348  1.00 25.90           H
ATOM   2022 2HG2 ILE A1140      -5.516  13.990   0.923  1.00 25.90           H
ATOM   2023 3HG2 ILE A1140      -6.547  12.825   1.116  1.00 25.90           H
ATOM   2024 1HD1 ILE A1140      -3.185  13.178  -0.417  1.00 23.56           H
ATOM   2025 2HD1 ILE A1140      -3.582  12.039  -1.419  1.00 23.56           H
ATOM   2026 3HD1 ILE A1140      -4.667  13.049  -0.910  1.00 23.56           H
ATOM   2027  N   PRO A1141      -4.113  15.233   3.595  1.00 13.73           N
ATOM   2028  CA  PRO A1141      -4.568  16.015   4.743  1.00 14.46           C
ATOM   2029  C   PRO A1141      -5.880  15.580   5.334  1.00 14.24           C
ATOM   2030  O   PRO A1141      -6.847  15.319   4.600  1.00 16.19           O
ATOM   2031  CB  PRO A1141      -4.655  17.441   4.138  1.00 14.64           C
ATOM   2032  CG  PRO A1141      -3.507  17.405   3.153  1.00 14.68           C
ATOM   2033  CD  PRO A1141      -3.636  16.041   2.465  1.00 14.66           C
ATOM   2034  HA  PRO A1141      -3.878  16.000   5.439  1.00 17.35           H
ATOM   2035 1HB  PRO A1141      -5.504  17.588   3.692  1.00 17.56           H
ATOM   2036 2HB  PRO A1141      -4.524  18.124   4.814  1.00 17.56           H
ATOM   2037 1HG  PRO A1141      -3.583  18.126   2.508  1.00 17.62           H
ATOM   2038 2HG  PRO A1141      -2.656  17.482   3.612  1.00 17.62           H
ATOM   2039 1HD  PRO A1141      -4.280  16.063   1.741  1.00 17.59           H
ATOM   2040 2HD  PRO A1141      -2.782  15.725   2.131  1.00 17.59           H
ATOM   2041  N   GLY A1142      -5.886  15.407   6.651  1.00 14.06           N
ATOM   2042  CA  GLY A1142      -7.014  15.054   7.485  1.00 15.59           C
ATOM   2043  C   GLY A1142      -7.249  13.573   7.686  1.00 14.19           C
ATOM   2044  O   GLY A1142      -8.004  13.210   8.578  1.00 15.91           O
ATOM   2045  H   GLY A1142      -5.134  15.518   7.054  1.00 16.88           H
ATOM   2046 1HA  GLY A1142      -7.814  15.438   7.094  1.00 18.71           H
ATOM   2047 2HA  GLY A1142      -6.890  15.464   8.355  1.00 18.71           H
ATOM   2048  N   MET A1143      -6.648  12.724   6.845  1.00 13.77           N
ATOM   2049  CA  MET A1143      -6.995  11.318   6.922  1.00 13.77           C
ATOM   2050  C   MET A1143      -6.455  10.597   8.164  1.00 13.42           C
ATOM   2051  O   MET A1143      -7.185   9.899   8.850  1.00 13.87           O
ATOM   2052  CB  MET A1143      -6.496  10.598   5.677  1.00 13.99           C
ATOM   2053  CG AMET A1143      -7.143  11.056   4.369  0.51 12.56           C
ATOM   2054  CG BMET A1143      -7.047  11.371   4.469  0.49 16.88           C
ATOM   2055  SD AMET A1143      -8.899  10.788   4.198  0.51 11.51           S
ATOM   2056  SD BMET A1143      -7.860  10.073   3.519  0.49 19.25           S
ATOM   2057  CE AMET A1143      -9.603  12.374   4.665  0.51 16.45           C
ATOM   2058  CE BMET A1143      -8.715  11.102   2.372  0.49 20.54           C
ATOM   2059  H   MET A1143      -6.069  13.004   6.274  1.00 16.52           H
ATOM   2060 1HB AMET A1143      -5.537  10.727   5.609  0.50 16.79           H
ATOM   2061 2HB AMET A1143      -6.656   9.647   5.784  0.50 16.79           H
ATOM   2062  HA  MET A1143      -7.973  11.250   6.937  1.00 16.52           H
ATOM   2063 1HE  MET A1143      -9.342  12.588   5.564  0.51 24.67           H
ATOM   2064 2HE  MET A1143      -9.282  13.054   4.069  0.51 24.67           H
ATOM   2065 3HE  MET A1143     -10.560  12.327   4.613  0.51 24.67           H
ATOM   2066  N   ALA A1144      -5.164  10.814   8.452  1.00 13.06           N
ATOM   2067  CA  ALA A1144      -4.597  10.206   9.677  1.00 13.58           C
ATOM   2068  C   ALA A1144      -5.261  10.763  10.916  1.00 13.09           C
ATOM   2069  O   ALA A1144      -5.460  10.023  11.868  1.00 13.79           O
ATOM   2070  CB  ALA A1144      -3.095  10.437   9.656  1.00 13.60           C
ATOM   2071  H   ALA A1144      -4.675  11.297   7.936  1.00 15.67           H
ATOM   2072  HA  ALA A1144      -4.762   9.240   9.647  1.00 16.30           H
ATOM   2073 1HB  ALA A1144      -2.915  11.378   9.711  1.00 20.40           H
ATOM   2074 2HB  ALA A1144      -2.729  10.088   8.840  1.00 20.40           H
ATOM   2075 3HB  ALA A1144      -2.692   9.990  10.405  1.00 20.40           H
ATOM   2076  N   ALA A1145      -5.616  12.036  10.937  1.00 13.55           N
ATOM   2077  CA  ALA A1145      -6.291  12.683  12.044  1.00 14.31           C
ATOM   2078  C   ALA A1145      -7.639  12.090  12.310  1.00 14.57           C
ATOM   2079  O   ALA A1145      -8.150  12.164  13.412  1.00 17.27           O
ATOM   2080  CB  ALA A1145      -6.437  14.182  11.727  1.00 16.91           C
ATOM   2081  H   ALA A1145      -5.435  12.513  10.246  1.00 16.26           H
ATOM   2082  HA  ALA A1145      -5.740  12.584  12.848  1.00 17.17           H
ATOM   2083 1HB  ALA A1145      -6.850  14.627  12.471  1.00 25.36           H
ATOM   2084 2HB  ALA A1145      -5.570  14.561  11.568  1.00 25.36           H
ATOM   2085 3HB  ALA A1145      -6.983  14.292  10.946  1.00 25.36           H
ATOM   2086  N   THR A1146      -8.240  11.465  11.276  1.00 13.86           N
ATOM   2087  CA  THR A1146      -9.558  10.862  11.407  1.00 16.37           C
ATOM   2088  C   THR A1146      -9.499   9.342  11.317  1.00 16.33           C
ATOM   2089  O   THR A1146     -10.519   8.695  11.102  1.00 18.25           O
ATOM   2090  CB  THR A1146     -10.563  11.448  10.396  1.00 18.20           C
ATOM   2091  CG2 THR A1146     -10.724  12.941  10.618  1.00 22.10           C
ATOM   2092  OG1 THR A1146     -10.107  11.321   9.055  1.00 19.70           O
ATOM   2093  H   THR A1146      -7.833  11.422  10.520  1.00 16.63           H
ATOM   2094  HA  THR A1146      -9.889  11.084  12.302  1.00 19.64           H
ATOM   2095  HB  THR A1146     -11.430  11.003  10.494  1.00 21.84           H
ATOM   2096 1HG2 THR A1146     -11.047  13.100  11.508  1.00 33.15           H
ATOM   2097 2HG2 THR A1146      -9.876  13.375  10.503  1.00 33.15           H
ATOM   2098 3HG2 THR A1146     -11.353  13.293   9.983  1.00 33.15           H
ATOM   2099  N   GLY A1147      -8.296   8.767  11.512  1.00 15.85           N
ATOM   2100  CA  GLY A1147      -8.181   7.344  11.824  1.00 15.27           C
ATOM   2101  C   GLY A1147      -7.491   6.520  10.772  1.00 12.96           C
ATOM   2102  O   GLY A1147      -7.436   5.285  10.937  1.00 13.77           O
ATOM   2103  H   GLY A1147      -7.584   9.246  11.452  1.00 19.02           H
ATOM   2104 1HA  GLY A1147      -9.072   6.985  11.961  1.00 18.33           H
ATOM   2105 2HA  GLY A1147      -7.696   7.248  12.658  1.00 18.33           H
ATOM   2106  N   MET A1148      -6.953   7.110   9.702  1.00 12.09           N
ATOM   2107  CA  MET A1148      -6.340   6.306   8.652  1.00 12.08           C
ATOM   2108  C   MET A1148      -4.860   6.009   8.921  1.00 11.91           C
ATOM   2109  O   MET A1148      -3.908   6.606   8.397  1.00 11.86           O
ATOM   2110  CB  MET A1148      -6.503   6.963   7.285  1.00 12.69           C
ATOM   2111  CG  MET A1148      -6.176   5.998   6.148  1.00 13.64           C
ATOM   2112  SD  MET A1148      -6.672   6.622   4.517  1.00 12.46           S
ATOM   2113  CE  MET A1148      -6.231   5.184   3.469  1.00 15.53           C
ATOM   2114  H   MET A1148      -6.968   7.967   9.632  1.00 14.50           H
ATOM   2115  HA  MET A1148      -6.812   5.447   8.624  1.00 14.49           H
ATOM   2116 1HB  MET A1148      -7.416   7.275   7.187  1.00 15.23           H
ATOM   2117 2HB  MET A1148      -5.916   7.734   7.229  1.00 15.23           H
ATOM   2118 1HG  MET A1148      -5.221   5.829   6.143  1.00 16.36           H
ATOM   2119 2HG  MET A1148      -6.625   5.154   6.312  1.00 16.36           H
ATOM   2120 1HE  MET A1148      -6.723   4.413   3.761  1.00 23.29           H
ATOM   2121 2HE  MET A1148      -6.449   5.376   2.554  1.00 23.29           H
ATOM   2122 3HE  MET A1148      -5.289   5.010   3.544  1.00 23.29           H
ATOM   2123  N   PHE A1149      -4.689   5.048   9.849  1.00 12.34           N
ATOM   2124  CA  PHE A1149      -3.355   4.613  10.291  1.00 11.62           C
ATOM   2125  C   PHE A1149      -3.524   3.297  11.032  1.00 11.56           C
ATOM   2126  O   PHE A1149      -4.600   3.023  11.579  1.00 12.51           O
ATOM   2127  CB  PHE A1149      -2.644   5.668  11.197  1.00 12.04           C
ATOM   2128  CG  PHE A1149      -3.281   5.864  12.554  1.00 12.69           C
ATOM   2129  CD1 PHE A1149      -4.279   6.851  12.701  1.00 13.83           C
ATOM   2130  CD2 PHE A1149      -2.958   5.108  13.666  1.00 14.53           C
ATOM   2131  CE1 PHE A1149      -4.881   7.026  13.917  1.00 16.52           C
ATOM   2132  CE2 PHE A1149      -3.549   5.309  14.899  1.00 16.31           C
ATOM   2133  CZ  PHE A1149      -4.528   6.261  15.006  1.00 18.30           C
ATOM   2134  H   PHE A1149      -5.383   4.677  10.196  1.00 14.81           H
ATOM   2135  HA  PHE A1149      -2.799   4.456   9.499  1.00 13.94           H
ATOM   2136 1HB  PHE A1149      -1.722   5.396  11.325  1.00 14.45           H
ATOM   2137 2HB  PHE A1149      -2.637   6.519  10.733  1.00 14.45           H
ATOM   2138  HD1 PHE A1149      -4.527   7.378  11.976  1.00 16.59           H
ATOM   2139  HD2 PHE A1149      -2.319   4.438  13.581  1.00 17.44           H
ATOM   2140  HE1 PHE A1149      -5.541   7.674  14.010  1.00 19.83           H
ATOM   2141  HE2 PHE A1149      -3.287   4.810  15.638  1.00 19.57           H
ATOM   2142  HZ  PHE A1149      -4.958   6.392  15.821  1.00 21.97           H
ATOM   2143  N   GLY A1150      -2.405   2.572  11.126  1.00 12.23           N
ATOM   2144  CA  GLY A1150      -2.338   1.407  12.020  1.00 12.55           C
ATOM   2145  C   GLY A1150      -0.921   1.213  12.529  1.00 12.35           C
ATOM   2146  O   GLY A1150       0.010   2.002  12.182  1.00 12.45           O
ATOM   2147  H   GLY A1150      -1.717   2.789  10.657  1.00 14.68           H
ATOM   2148 1HA  GLY A1150      -2.624   0.613  11.543  1.00 15.06           H
ATOM   2149 2HA  GLY A1150      -2.937   1.539  12.771  1.00 15.06           H
ATOM   2150  N   LYS A1151      -0.716   0.216  13.356  1.00 12.49           N
ATOM   2151  CA  LYS A1151       0.492  -0.033  14.139  1.00 12.16           C
ATOM   2152  C   LYS A1151       1.208  -1.271  13.595  1.00 11.53           C
ATOM   2153  O   LYS A1151       0.536  -2.240  13.163  1.00 12.56           O
ATOM   2154  CB  LYS A1151       0.191  -0.212  15.608  1.00 13.37           C
ATOM   2155  CG  LYS A1151       1.448  -0.344  16.502  1.00 15.04           C
ATOM   2156  CD  LYS A1151       1.109  -0.152  17.945  1.00 22.00           C
ATOM   2157  CE  LYS A1151       1.276  -1.271  18.899  1.00 34.44           C
ATOM   2158  H   LYS A1151      -1.358  -0.349  13.447  1.00 14.99           H
ATOM   2159  HA  LYS A1151       1.089   0.738  14.038  1.00 14.59           H
ATOM   2160 1HB  LYS A1151      -0.329   0.547  15.914  1.00 16.05           H
ATOM   2161 2HB  LYS A1151      -0.354  -1.006  15.719  1.00 16.05           H
ATOM   2162 1HG  LYS A1151       1.841  -1.222  16.377  1.00 18.05           H
ATOM   2163 2HG  LYS A1151       2.104   0.318  16.234  1.00 18.05           H
ATOM   2164 1HD  LYS A1151       1.643   0.589  18.271  1.00 26.40           H
ATOM   2165 2HD  LYS A1151       0.181   0.129  17.989  1.00 26.40           H
ATOM   2166 1HE  LYS A1151       0.728  -2.015  18.605  1.00 41.32           H
ATOM   2167 2HE  LYS A1151       2.201  -1.562  18.878  1.00 41.32           H
ATOM   2168  N   ILE A1152       2.535  -1.247  13.621  1.00 12.12           N
ATOM   2169  CA  ILE A1152       3.402  -2.363  13.277  1.00 11.47           C
ATOM   2170  C   ILE A1152       4.366  -2.626  14.429  1.00 12.80           C
ATOM   2171  O   ILE A1152       5.027  -1.687  14.900  1.00 14.44           O
ATOM   2172  CB  ILE A1152       4.197  -2.119  11.972  1.00 12.09           C
ATOM   2173  CG1 ILE A1152       3.297  -1.669  10.816  1.00 12.70           C
ATOM   2174  CG2 ILE A1152       5.075  -3.322  11.608  1.00 12.73           C
ATOM   2175  CD1 ILE A1152       4.019  -1.188   9.603  1.00 14.26           C
ATOM   2176  H   ILE A1152       2.913  -0.513  13.861  1.00 14.55           H
ATOM   2177  HA  ILE A1152       2.844  -3.160  13.154  1.00 13.76           H
ATOM   2178  HB  ILE A1152       4.808  -1.375  12.155  1.00 14.51           H
ATOM   2179 1HG1 ILE A1152       2.728  -2.413  10.560  1.00 15.24           H
ATOM   2180 2HG1 ILE A1152       2.720  -0.957  11.133  1.00 15.24           H
ATOM   2181 1HG2 ILE A1152       5.631  -3.551  12.356  1.00 19.09           H
ATOM   2182 2HG2 ILE A1152       4.516  -4.070  11.384  1.00 19.09           H
ATOM   2183 3HG2 ILE A1152       5.627  -3.098  10.855  1.00 19.09           H
ATOM   2184 1HD1 ILE A1152       4.588  -1.886   9.271  1.00 21.40           H
ATOM   2185 2HD1 ILE A1152       3.383  -0.944   8.927  1.00 21.40           H
ATOM   2186 3HD1 ILE A1152       4.552  -0.423   9.831  1.00 21.40           H
ATOM   2187  N   VAL A1153       4.492  -3.873  14.847  1.00 13.32           N
ATOM   2188  CA  VAL A1153       5.440  -4.268  15.877  1.00 13.23           C
ATOM   2189  C   VAL A1153       6.424  -5.251  15.261  1.00 12.21           C
ATOM   2190  O   VAL A1153       5.989  -6.312  14.801  1.00 13.49           O
ATOM   2191  CB  VAL A1153       4.718  -4.818  17.114  1.00 14.44           C
ATOM   2192  CG1 VAL A1153       5.729  -5.262  18.186  1.00 19.89           C
ATOM   2193  CG2 VAL A1153       3.753  -3.814  17.710  1.00 16.18           C
ATOM   2194  H   VAL A1153       3.992  -4.478  14.494  1.00 15.99           H
ATOM   2195  HA  VAL A1153       5.940  -3.470  16.149  1.00 15.88           H
ATOM   2196  HB  VAL A1153       4.203  -5.605  16.839  1.00 17.32           H
ATOM   2197 1HG1 VAL A1153       6.344  -5.892  17.804  1.00 29.83           H
ATOM   2198 2HG1 VAL A1153       6.211  -4.497  18.508  1.00 29.83           H
ATOM   2199 3HG1 VAL A1153       5.261  -5.675  18.916  1.00 29.83           H
ATOM   2200 1HG2 VAL A1153       3.115  -3.549  17.043  1.00 24.27           H
ATOM   2201 2HG2 VAL A1153       3.293  -4.214  18.452  1.00 24.27           H
ATOM   2202 3HG2 VAL A1153       4.239  -3.043  18.012  1.00 24.27           H
ATOM   2203  N   VAL A1154       7.676  -4.901  15.224  1.00 12.61           N
ATOM   2204  CA  VAL A1154       8.770  -5.749  14.724  1.00 13.94           C
ATOM   2205  C   VAL A1154       9.582  -6.237  15.932  1.00 15.35           C
ATOM   2206  O   VAL A1154      10.142  -5.411  16.679  1.00 15.20           O
ATOM   2207  CB  VAL A1154       9.695  -4.988  13.747  1.00 13.29           C
ATOM   2208  CG1 VAL A1154      10.806  -5.885  13.215  1.00 14.68           C
ATOM   2209  CG2 VAL A1154       8.870  -4.359  12.605  1.00 14.03           C
ATOM   2210  H   VAL A1154       7.879  -4.116  15.512  1.00 15.13           H
ATOM   2211  HA  VAL A1154       8.388  -6.525  14.263  1.00 16.73           H
ATOM   2212  HB  VAL A1154      10.117  -4.257  14.246  1.00 15.95           H
ATOM   2213 1HG1 VAL A1154      11.334  -6.210  13.949  1.00 22.02           H
ATOM   2214 2HG1 VAL A1154      10.419  -6.628  12.746  1.00 22.02           H
ATOM   2215 3HG1 VAL A1154      11.364  -5.383  12.617  1.00 22.02           H
ATOM   2216 1HG2 VAL A1154       8.192  -3.789  12.976  1.00 21.04           H
ATOM   2217 2HG2 VAL A1154       9.449  -3.842  12.040  1.00 21.04           H
ATOM   2218 3HG2 VAL A1154       8.456  -5.054  12.089  1.00 21.04           H
ATOM   2219  N   LYS A1155       9.631  -7.525  16.190  1.00 15.67           N
ATOM   2220  CA  LYS A1155      10.388  -7.960  17.359  1.00 19.57           C
ATOM   2221  C   LYS A1155      10.738  -9.428  17.266  1.00 21.44           C
ATOM   2222  O   LYS A1155      10.313 -10.068  16.295  1.00 20.69           O
ATOM   2223  CB  LYS A1155       9.575  -7.765  18.628  1.00 19.76           C
ATOM   2224  CG  LYS A1155       8.387  -8.690  18.665  1.00 25.71           C
ATOM   2225  CD  LYS A1155       7.447  -8.473  19.840  1.00 27.93           C
ATOM   2226  CE  LYS A1155       6.185  -9.324  19.629  1.00 35.49           C
ATOM   2227  OXT LYS A1155      11.442  -9.859  18.219  1.00 22.97           O
ATOM   2228  H   LYS A1155       9.229  -8.094  15.686  1.00 18.80           H
ATOM   2229  HA  LYS A1155      11.213  -7.435  17.421  1.00 23.49           H
ATOM   2230 1HB  LYS A1155      10.138  -7.934  19.399  1.00 23.71           H
ATOM   2231 2HB  LYS A1155       9.268  -6.846  18.676  1.00 23.71           H
ATOM   2232 1HG  LYS A1155       7.884  -8.580  17.843  1.00 30.85           H
ATOM   2233 2HG  LYS A1155       8.709  -9.604  18.691  1.00 30.85           H
ATOM   2234 1HD  LYS A1155       7.886  -8.731  20.666  1.00 33.52           H
ATOM   2235 2HD  LYS A1155       7.207  -7.536  19.902  1.00 33.52           H
ATOM   2236 1HE  LYS A1155       5.526  -8.808  19.140  1.00 42.59           H
ATOM   2237 2HE  LYS A1155       6.408 -10.106  19.100  1.00 42.59           H
TER    2238      LYS A1155 
HETATM 2239 CU   CU1 A1156      -5.719   8.298   2.922  0.75 15.04          CU
HETATM 2240  O   HOH Z   1      -6.039   9.477  16.722  1.00 37.34           O
HETATM 2241  O   HOH Z   2      -2.260 -15.397  15.041  1.00 33.97           O
HETATM 2242  O   HOH Z   3      -2.507 -12.359  17.732  1.00 32.32           O
HETATM 2243  O   HOH Z   4       2.023  17.356  14.587  1.00 28.48           O
HETATM 2244  O   HOH Z   5     -13.955  10.379  -9.132  1.00 64.15           O
HETATM 2245  O   HOH Z   6     -13.799   7.995 -10.255  1.00 57.24           O
HETATM 2246  O   HOH Z   7     -11.625  11.377  -9.447  1.00 39.91           O
HETATM 2247  O   HOH Z   8      -3.673   1.441  15.733  1.00 29.08           O
HETATM 2248  O   HOH Z   9       1.754 -19.790  11.544  1.00 29.56           O
HETATM 2249  O   HOH Z  10     -15.867   9.458   1.461  1.00 45.06           O
HETATM 2250  O   HOH Z  11      15.026 -16.202  -0.170  1.00 55.22           O
HETATM 2251  O   HOH Z  12      13.065   7.103  11.844  1.00 36.14           O
HETATM 2252  O   HOH Z  13      10.303   9.822  13.731  1.00 43.45           O
HETATM 2253  O   HOH Z  14      13.047 -13.340  -1.863  1.00 66.84           O
HETATM 2254  O   HOH Z  15     -13.581  -6.048   9.982  1.00 41.70           O
HETATM 2255  O   HOH Z  16       8.953  -6.183  -3.738  1.00 46.75           O
HETATM 2256  O   HOH Z  17       1.683 -17.344  12.627  1.00 23.92           O
HETATM 2257  O   HOH Z  18       8.144 -15.485  13.863  1.00 31.47           O
HETATM 2258  O   HOH Z  19       5.143  13.202  -3.143  1.00 61.62           O
HETATM 2259  O   HOH Z  20      -8.303 -11.499   2.735  1.00 56.43           O
HETATM 2260  O   HOH Z  21       5.540   4.021 -14.570  1.00 53.27           O
HETATM 2261  O   HOH Z  22     -12.083  -7.367  -1.008  1.00 62.33           O
HETATM 2262  O   HOH Z  23      -8.671 -10.897   0.210  1.00 64.74           O
HETATM 2263  O   HOH Z  24       4.193  10.933  -7.880  1.00 48.08           O
HETATM 2264  O   HOH Z  25       5.921   6.496  20.601  1.00 47.68           O
HETATM 2265  O   HOH Z  26       6.299  -3.368  22.267  1.00 45.59           O
HETATM 2266  O   HOH Z  27      -7.171  10.589 -12.873  1.00 47.06           O
HETATM 2267  O   HOH Z  28      -2.897   7.798 -13.456  1.00 54.94           O
HETATM 2268  O   HOH Z  29      -6.515  17.651  14.371  1.00 28.66           O
HETATM 2269  O   HOH Z  30      -5.692  21.339  13.051  1.00 38.97           O
HETATM 2270  O   HOH Z  31      -2.821  19.756  15.159  1.00 33.99           O
HETATM 2271  O   HOH Z  32       6.170 -11.482  15.870  1.00 37.65           O
HETATM 2272  O   HOH Z  33       4.693 -15.496  15.628  1.00 63.51           O
HETATM 2273  O   HOH Z  34      -9.951 -13.327   4.592  1.00 47.86           O
HETATM 2274  O   HOH Z  35     -11.045 -12.832  18.531  1.00 40.89           O
HETATM 2275  O   HOH Z  36      15.384  -7.878  18.132  1.00 46.02           O
HETATM 2276  O   HOH Z  37     -11.782 -12.490  -9.831  1.00 53.34           O
HETATM 2277  O   HOH Z  38     -10.969 -13.131  11.278  1.00 68.23           O
HETATM 2278  O   HOH Z  39     -12.784 -11.192  15.330  1.00 63.61           O
HETATM 2279  O   HOH Z  40     -16.384   4.768  -4.007  1.00 46.29           O
HETATM 2280  O   HOH Z  41     -12.548  13.861   5.237  1.00 58.93           O
HETATM 2281  O   HOH Z  42     -14.719  11.228   8.513  1.00 39.47           O
HETATM 2282  O   HOH Z  43      10.764 -14.466  15.400  1.00 57.58           O
HETATM 2283  O   HOH Z  44     -17.543   5.704   2.537  1.00 54.25           O
HETATM 2284  O   HOH Z  45     -19.092   1.182  -1.547  1.00 47.51           O
HETATM 2285  O   HOH Z  46       1.666 -15.203  17.194  1.00 73.38           O
HETATM 2286  O   HOH Z  47       0.108 -11.544  19.258  1.00 57.45           O
HETATM 2287  O   HOH Z  48       4.063 -12.611  17.290  1.00 46.41           O
HETATM 2288  O   HOH Z  49     -14.485  -1.650  -6.644  1.00 39.74           O
HETATM 2289  O   HOH Z  50     -12.314  -2.455  -5.177  1.00 43.36           O
HETATM 2290  O   HOH Z  51      -6.234  -1.976  17.112  1.00 62.10           O
HETATM 2291  O   HOH Z  52      -7.261  12.158  18.238  1.00 43.53           O
HETATM 2292  O   HOH Z  53      -8.021   5.557  15.196  1.00 53.51           O
HETATM 2293  O   HOH Z  54     -13.143   5.192  10.418  1.00 50.20           O
HETATM 2294  O   HOH Z  55      13.032  12.909   6.035  1.00 51.02           O
HETATM 2295  O   HOH Z  56      10.612  10.998   2.618  1.00 63.24           O
HETATM 2296  O   HOH Z  57      13.341  14.946  11.241  1.00 51.20           O
HETATM 2297  O   HOH Z  58      -0.532  10.632  -9.054  1.00 52.43           O
HETATM 2298  O   HOH Z  59     -15.482  -6.422 -12.790  1.00 54.22           O
HETATM 2299  O   HOH Z  60       8.752  -4.835  -7.246  1.00 57.91           O
HETATM 2300  O   HOH Z  61       9.862  -4.345  -5.055  1.00 52.45           O
HETATM 2301  O   HOH Z  62      -7.238   8.763 -21.760  1.00 61.31           O
HETATM 2302  O   HOH Z  63     -11.410  14.833   1.292  1.00 32.14           O
HETATM 2303  O   HOH Z  64      -1.721  -7.650 -10.560  1.00 34.56           O
HETATM 2304  O   HOH Z  65     -17.402   9.518   5.190  1.00 54.44           O
HETATM 2305  O   HOH Z  66       0.514  -9.886 -15.294  1.00 51.18           O
HETATM 2306  O   HOH Z  67      16.900   4.830  10.653  1.00 45.72           O
HETATM 2307  O   HOH Z  68      14.204 -10.791  20.981  1.00 40.17           O
HETATM 2308  O   HOH Z  69      -9.181  15.317  17.037  1.00 37.51           O
HETATM 2309  O   HOH Z  70       8.178 -11.239  -5.256  1.00 52.54           O
HETATM 2310  O   HOH Z  71     -15.546 -12.597  14.619  1.00 47.71           O
HETATM 2311  O   HOH Z  72     -17.473   6.832   9.932  1.00 38.92           O
HETATM 2312  O   HOH Z  73      -2.450  -9.642  22.543  1.00 49.15           O
HETATM 2313  O   HOH Z  74     -10.111 -18.051  12.650  1.00 51.78           O
HETATM 2314  O   HOH Z  75       7.694   8.241 -14.601  1.00 41.19           O
HETATM 2315  O   HOH Z  76      -7.971   8.540  15.214  1.00 49.72           O
HETATM 2316  O   HOH Z  77      -5.008   7.665  18.855  1.00 38.88           O
HETATM 2317  O   HOH Z  78       0.114 -16.594  14.706  1.00 37.35           O
HETATM 2318  O   HOH Z  79      -2.337   3.227  17.714  1.00 38.80           O
HETATM 2319  O   HOH Z  80     -15.304  12.629   2.066  1.00 65.00           O
HETATM 2320  O   HOH Z  81      12.729 -16.459  -2.967  1.00 35.65           O
HETATM 2321  O   HOH Z  82       4.116 -17.334  14.018  1.00 34.64           O
HETATM 2322  O   HOH Z  83       6.373   4.947 -17.155  1.00 46.31           O
HETATM 2323  O   HOH Z  84     -11.951  -7.576  -4.621  1.00 47.05           O
HETATM 2324  O   HOH Z  85      -8.723  17.025  13.259  1.00 54.99           O
HETATM 2325  O   HOH Z  86     -16.210  11.870   6.017  1.00 54.42           O
HETATM 2326  O   HOH Z  87     -12.630  -5.045  -3.857  1.00 44.38           O
HETATM 2327  O   HOH Z  88      -2.095  -9.317  26.295  1.00 64.69           O
HETATM 2328  O   HOH Z  89      12.022   6.352  -0.778  1.00 51.84           O
HETATM 2329  O   HOH Z  90      13.617   9.400  -0.354  1.00 46.41           O
HETATM 2330  O   HOH Z  91      10.025  11.357  -3.428  1.00 48.12           O
HETATM 2331  O   HOH Z  92      13.653   8.367  -2.398  1.00 73.15           O
HETATM 2332  O   HOH Z  93      10.807   2.726  -6.000  1.00 50.81           O
HETATM 2333  O   HOH Z  94       4.261   8.994  -9.571  1.00 28.15           O
HETATM 2334  O   HOH Z  95       6.375   7.514 -11.852  1.00 64.56           O
HETATM 2335  O   HOH Z  96       9.730   5.212  -7.275  1.00 24.71           O
HETATM 2336  O   HOH Z  97       5.131   1.459 -13.808  1.00 40.34           O
HETATM 2337  O   HOH Z  98       0.741   2.614 -14.490  1.00 47.08           O
HETATM 2338  O   HOH Z  99       4.347   5.560 -12.131  1.00 30.78           O
HETATM 2339  O   HOH Z 100       6.042  -1.552  -8.261  1.00 31.98           O
HETATM 2340  O   HOH Z 101       0.150  -0.785 -15.522  1.00 37.24           O
HETATM 2341  O   HOH Z 102      -5.724   3.630 -14.427  1.00 45.08           O
HETATM 2342  O   HOH Z 103      -5.585   4.558 -11.414  1.00 25.25           O
HETATM 2343  O   HOH Z 104      -0.726   4.067 -12.773  1.00 61.95           O
HETATM 2344  O   HOH Z 105     -12.324  -5.847 -13.905  1.00 47.44           O
HETATM 2345  O   HOH Z 106      -9.004 -12.865  -9.084  1.00 26.47           O
HETATM 2346  O   HOH Z 107     -13.571  -9.207  -9.545  1.00 46.01           O
HETATM 2347  O   HOH Z 108      -2.106  -6.549 -17.055  1.00 49.65           O
HETATM 2348  O   HOH Z 109      -1.743 -10.234 -13.479  1.00 25.94           O
HETATM 2349  O   HOH Z 110      -4.535  -4.898 -16.059  1.00 42.78           O
HETATM 2350  O   HOH Z 111      -1.411  -6.509 -12.527  1.00 50.68           O
HETATM 2351  O   HOH Z 112     -11.814 -12.870  -5.793  1.00 55.53           O
HETATM 2352  O   HOH Z 113      -5.825 -11.674   2.581  1.00 17.39           O
HETATM 2353  O   HOH Z 114      -5.716 -15.590  -7.540  1.00 24.14           O
HETATM 2354  O   HOH Z 115      -5.166 -16.983  -0.543  1.00 33.73           O
HETATM 2355  O   HOH Z 116      -9.563 -11.287  -2.389  1.00 41.21           O
HETATM 2356  O   HOH Z 117      -4.259 -13.921   2.231  1.00 17.53           O
HETATM 2357  O   HOH Z 118       3.803 -14.434   6.754  1.00 13.37           O
HETATM 2358  O   HOH Z 119       0.746 -17.499   7.587  1.00 39.82           O
HETATM 2359  O   HOH Z 120      -2.598 -16.747   6.252  1.00 55.82           O
HETATM 2360  O   HOH Z 121      -2.176 -21.937  10.683  1.00 65.27           O
HETATM 2361  O   HOH Z 122      -5.964 -18.824  10.507  1.00 46.67           O
HETATM 2362  O   HOH Z 123      -4.679 -16.860  14.963  1.00 34.20           O
HETATM 2363  O   HOH Z 124      -5.955 -15.721   9.114  1.00 28.98           O
HETATM 2364  O   HOH Z 125      -9.116 -15.697  13.008  1.00 47.31           O
HETATM 2365  O   HOH Z 126      -4.669 -10.830  19.070  1.00 46.89           O
HETATM 2366  O   HOH Z 127      -8.599 -12.809  19.281  1.00 28.21           O
HETATM 2367  O   HOH Z 128     -10.635 -10.951  13.406  1.00 25.84           O
HETATM 2368  O   HOH Z 129     -10.143 -13.741  15.475  1.00 32.98           O
HETATM 2369  O   HOH Z 130      -8.217  -5.015  12.890  1.00 25.09           O
HETATM 2370  O   HOH Z 131      -6.405  -7.531  19.159  1.00 48.37           O
HETATM 2371  O   HOH Z 132     -11.585  -3.321  14.100  1.00 34.18           O
HETATM 2372  O   HOH Z 133      -1.715  -7.698  20.068  1.00 75.37           O
HETATM 2373  O   HOH Z 134       1.401 -12.425  17.224  1.00 29.30           O
HETATM 2374  O   HOH Z 135       2.225 -16.040  10.281  1.00 19.65           O
HETATM 2375  O   HOH Z 136      -2.312 -12.580  14.962  1.00 18.20           O
HETATM 2376  O   HOH Z 137       5.971 -13.854  14.019  1.00 31.09           O
HETATM 2377  O   HOH Z 138       4.763 -16.841   5.677  1.00 16.37           O
HETATM 2378  O   HOH Z 139       4.141 -19.759  10.352  1.00 16.17           O
HETATM 2379  O   HOH Z 140      12.346 -13.713   9.848  1.00 44.33           O
HETATM 2380  O   HOH Z 141       9.311 -16.132  11.367  1.00 24.78           O
HETATM 2381  O   HOH Z 142      15.305 -12.919   6.057  1.00 40.24           O
HETATM 2382  O   HOH Z 143      13.123 -11.577  -0.387  1.00 26.81           O
HETATM 2383  O   HOH Z 144       5.911 -15.592   3.379  1.00 18.03           O
HETATM 2384  O   HOH Z 145      12.657 -15.377   1.406  1.00 21.94           O
HETATM 2385  O   HOH Z 146       8.433 -15.694   0.569  1.00 19.93           O
HETATM 2386  O   HOH Z 147       5.064  -9.719  -2.132  1.00 19.04           O
HETATM 2387  O   HOH Z 148      -4.876  -8.102   2.089  1.00 12.77           O
HETATM 2388  O   HOH Z 149     -13.850   2.519  -1.600  1.00 28.96           O
HETATM 2389  O   HOH Z 150     -14.772  -4.980  -0.103  1.00 34.39           O
HETATM 2390  O   HOH Z 151     -18.286   1.398   6.086  1.00 19.50           O
HETATM 2391  O   HOH Z 152     -16.241   2.147  -0.173  1.00 31.38           O
HETATM 2392  O   HOH Z 153     -16.550   2.627   2.208  1.00 31.52           O
HETATM 2393  O   HOH Z 154     -17.475   5.160   5.280  1.00 41.31           O
HETATM 2394  O   HOH Z 155     -15.277   8.829   8.303  1.00 44.73           O
HETATM 2395  O   HOH Z 156     -17.139   7.044   7.117  1.00 44.60           O
HETATM 2396  O   HOH Z 157     -10.859   5.079  10.290  1.00 44.16           O
HETATM 2397  O   HOH Z 158      -9.693 -11.808   7.799  1.00 30.51           O
HETATM 2398  O   HOH Z 159      -7.835 -15.017   7.889  1.00 42.59           O
HETATM 2399  O   HOH Z 160      -6.204 -16.316   5.383  1.00 45.74           O
HETATM 2400  O   HOH Z 161     -13.629  -8.241   7.862  1.00 25.78           O
HETATM 2401  O   HOH Z 162      -7.456  -6.919   2.638  1.00 19.32           O
HETATM 2402  O   HOH Z 163     -13.314  -7.332   1.295  1.00 36.52           O
HETATM 2403  O   HOH Z 164      -9.483  -8.261   1.360  1.00 32.35           O
HETATM 2404  O   HOH Z 165     -13.595 -10.961  11.472  1.00 49.93           O
HETATM 2405  O   HOH Z 166     -12.177  -7.489  14.643  1.00 36.12           O
HETATM 2406  O   HOH Z 167     -14.575  -9.896  13.748  1.00 45.48           O
HETATM 2407  O   HOH Z 168     -10.591   4.136  12.365  1.00 58.00           O
HETATM 2408  O   HOH Z 169     -11.611  -5.123  11.211  1.00 21.69           O
HETATM 2409  O   HOH Z 170     -14.389   1.940  14.603  1.00 31.02           O
HETATM 2410  O   HOH Z 171      -6.901  -2.891  14.638  1.00 58.85           O
HETATM 2411  O   HOH Z 172      -8.717   1.758  13.647  1.00 26.86           O
HETATM 2412  O   HOH Z 173      -3.248  -1.049  14.442  1.00 13.28           O
HETATM 2413  O   HOH Z 174      -7.086  -0.365  14.561  1.00 39.16           O
HETATM 2414  O   HOH Z 175      -4.904  -3.831  16.864  1.00 35.80           O
HETATM 2415  O   HOH Z 176       6.043  -8.824  16.184  1.00 27.30           O
HETATM 2416  O   HOH Z 177       3.033  -6.455  20.328  1.00 46.01           O
HETATM 2417  O   HOH Z 178      14.246 -13.609  11.133  1.00 45.97           O
HETATM 2418  O   HOH Z 179      12.723 -12.995  14.543  1.00 33.17           O
HETATM 2419  O   HOH Z 180      15.938 -10.277   5.697  1.00 27.39           O
HETATM 2420  O   HOH Z 181      18.002 -10.480   8.759  1.00 38.30           O
HETATM 2421  O   HOH Z 182      17.105  -7.151  12.450  1.00 42.19           O
HETATM 2422  O   HOH Z 183      11.657  -7.382   9.521  1.00 38.60           O
HETATM 2423  O   HOH Z 184      15.667 -10.470   1.212  1.00 49.78           O
HETATM 2424  O   HOH Z 185       9.133 -12.422  -3.195  1.00 52.15           O
HETATM 2425  O   HOH Z 186      11.668  -9.982  -1.789  1.00 29.15           O
HETATM 2426  O   HOH Z 187       3.375  -8.091  -0.992  1.00 15.24           O
HETATM 2427  O   HOH Z 188      -6.165   3.935  -7.733  1.00 13.66           O
HETATM 2428  O   HOH Z 189     -13.361   0.645  -5.292  1.00 33.37           O
HETATM 2429  O   HOH Z 190     -15.154   6.981   0.026  1.00 29.69           O
HETATM 2430  O   HOH Z 191     -15.173   7.221  -2.961  1.00 38.82           O
HETATM 2431  O   HOH Z 192     -14.256   4.115  -3.444  1.00 31.03           O
HETATM 2432  O   HOH Z 193     -17.644   0.275  -6.065  1.00 61.62           O
HETATM 2433  O   HOH Z 194     -17.640  -2.024 -10.198  1.00 67.59           O
HETATM 2434  O   HOH Z 195     -10.333  13.694  -2.700  1.00 16.98           O
HETATM 2435  O   HOH Z 196      -6.954  12.379  -2.057  1.00 18.79           O
HETATM 2436  O   HOH Z 197      15.535   6.591  15.066  1.00 45.46           O
HETATM 2437  O   HOH Z 198      16.336   2.384  12.099  1.00 29.30           O
HETATM 2438  O   HOH Z 199       2.905  13.448  13.796  1.00 56.90           O
HETATM 2439  O   HOH Z 200       1.471  12.392  18.275  1.00 69.14           O
HETATM 2440  O   HOH Z 201       5.355   8.879  18.711  1.00 41.31           O
HETATM 2441  O   HOH Z 202       1.576   7.618  20.039  1.00 34.86           O
HETATM 2442  O   HOH Z 203       0.214  14.972  18.665  1.00 47.15           O
HETATM 2443  O   HOH Z 204      -5.489  15.241  15.331  1.00 24.35           O
HETATM 2444  O   HOH Z 205      -4.305  13.881   9.032  1.00 14.29           O
HETATM 2445  O   HOH Z 206      -3.998  19.629  12.849  1.00 29.74           O
HETATM 2446  O   HOH Z 207      -1.750  20.331  10.597  1.00 19.83           O
HETATM 2447  O   HOH Z 208       1.061  20.037  11.022  1.00 26.16           O
HETATM 2448  O   HOH Z 209       1.347  15.050  13.280  1.00 19.52           O
HETATM 2449  O   HOH Z 210       7.674  15.383   8.315  1.00 35.88           O
HETATM 2450  O   HOH Z 211      10.133  16.141  11.612  1.00 45.50           O
HETATM 2451  O   HOH Z 212      10.613  11.665   5.404  1.00 30.69           O
HETATM 2452  O   HOH Z 213      10.261   7.996  11.668  1.00 17.45           O
HETATM 2453  O   HOH Z 214      13.807  13.609   8.524  1.00 46.62           O
HETATM 2454  O   HOH Z 215      11.730   6.452   2.035  1.00 68.16           O
HETATM 2455  O   HOH Z 216      13.060   2.173   2.678  1.00 24.90           O
HETATM 2456  O   HOH Z 217      10.136   2.972   0.283  1.00 22.10           O
HETATM 2457  O   HOH Z 218       3.478   8.696  -5.913  1.00 17.56           O
HETATM 2458  O   HOH Z 219       3.442  11.903  -4.310  1.00 18.44           O
HETATM 2459  O   HOH Z 220       0.827   8.871  -8.318  1.00 35.12           O
HETATM 2460  O   HOH Z 221      -2.856  11.458  -6.225  1.00 23.93           O
HETATM 2461  O   HOH Z 222      -5.681   8.703 -11.942  1.00 26.97           O
HETATM 2462  O   HOH Z 223     -11.635   7.841  -8.859  1.00 21.70           O
HETATM 2463  O   HOH Z 224     -10.772   9.717 -11.874  1.00 49.09           O
HETATM 2464  O   HOH Z 225      -3.280  10.755 -15.878  1.00 58.73           O
HETATM 2465  O   HOH Z 226     -10.310   1.840 -19.644  1.00 16.91           O
HETATM 2466  O   HOH Z 227      -9.330   8.498 -19.186  1.00 41.44           O
HETATM 2467  O   HOH Z 228     -12.377   6.862 -15.035  1.00 42.64           O
HETATM 2468  O   HOH Z 229     -13.585   0.912 -11.645  1.00 42.04           O
HETATM 2469  O   HOH Z 230     -13.622  -1.524 -11.793  1.00 59.02           O
HETATM 2470  O   HOH Z 231     -11.821  -3.510 -13.031  1.00 31.35           O
HETATM 2471  O   HOH Z 232     -12.611   4.206 -12.757  1.00 30.39           O
HETATM 2472  O   HOH Z 233      -3.013   1.154 -16.784  1.00 71.20           O
HETATM 2473  O   HOH Z 234      -5.574   2.901 -18.211  1.00 41.30           O
HETATM 2474  O   HOH Z 235      -7.705   1.225 -20.234  1.00 21.52           O
HETATM 2475  O   HOH Z 236     -11.715   2.496 -11.120  1.00 24.58           O
HETATM 2476  O   HOH Z 237       2.503  -7.498  -9.342  1.00 33.89           O
HETATM 2477  O   HOH Z 238       8.381  -2.384  -7.533  1.00 47.24           O
HETATM 2478  O   HOH Z 239       6.050  -8.794  -4.373  1.00 41.89           O
HETATM 2479  O   HOH Z 240       9.874   0.203  -4.632  1.00 37.72           O
HETATM 2480  O   HOH Z 241       4.433  -3.552  -8.442  1.00 39.69           O
HETATM 2481  O   HOH Z 242       2.384  -6.883  -6.832  1.00 31.29           O
HETATM 2482  O   HOH Z 243       6.394  -5.856  -2.370  1.00 19.32           O
HETATM 2483  O   HOH Z 244      11.728   0.949   0.529  1.00 21.81           O
HETATM 2484  O   HOH Z 245      11.580  -1.030  -2.770  1.00 24.38           O
HETATM 2485  O   HOH Z 246      12.994   0.945   8.650  1.00 18.46           O
HETATM 2486  O   HOH Z 247      16.275  -7.660   6.841  1.00 25.45           O
HETATM 2487  O   HOH Z 248      15.220  -7.700  -0.475  1.00 68.86           O
HETATM 2488  O   HOH Z 249      17.694  -2.891   9.458  1.00 33.00           O
HETATM 2489  O   HOH Z 250      14.480  -6.477  12.582  1.00 25.12           O
HETATM 2490  O   HOH Z 251      14.289  -6.791   9.102  1.00 22.91           O
HETATM 2491  O   HOH Z 252      16.991  -5.022  14.934  1.00 27.61           O
HETATM 2492  O   HOH Z 253       7.653   4.152  17.468  1.00 17.44           O
HETATM 2493  O   HOH Z 254       5.320   0.838  21.691  1.00 53.86           O
HETATM 2494  O   HOH Z 255       8.592  -2.305  19.944  1.00 24.99           O
HETATM 2495  O   HOH Z 256      14.323   0.636  10.923  1.00 21.52           O
HETATM 2496  O   HOH Z 257       5.819   4.131  19.343  1.00 25.60           O
HETATM 2497  O   HOH Z 258      -3.224  12.406   6.895  1.00 12.64           O
HETATM 2498  O   HOH Z 259       3.018  10.781   0.740  1.00 41.86           O
HETATM 2499  O   HOH Z 260      -9.393  15.541   2.122  1.00 42.53           O
HETATM 2500  O   HOH Z 261      -4.692  10.682  14.562  1.00 16.94           O
HETATM 2501  O   HOH Z 262      -7.489  13.636  16.025  1.00 41.87           O
HETATM 2502  O   HOH Z 263     -10.112   9.405  14.947  1.00 48.54           O
HETATM 2503  O   HOH Z 264     -13.877   9.015  11.657  1.00 58.32           O
HETATM 2504  O   HOH Z 265     -12.380  11.910   7.518  1.00 35.50           O
HETATM 2505  O   HOH Z 266      -7.140   4.244  13.534  1.00 42.13           O
HETATM 2506  O   HOH Z 267      -5.672   2.563  14.055  1.00 23.48           O
HETATM 2507  O   HOH Z 268       0.283  -4.125  20.272  1.00 46.87           O
HETATM 2508  O   HOH Z 269       9.565  -4.265  19.185  1.00 31.98           O
HETATM 2509  O   HOH Z 270       6.624  -9.285  23.889  1.00 63.67           O
HETATM 2510  O   HOH Z 271      10.414 -12.128  20.500  1.00 56.26           O
HETATM 2511  O   HOH Z 272       8.996 -12.526  16.457  1.00 39.52           O
HETATM 2512  O   HOH Z 273      12.759 -12.171  17.683  1.00 39.37           O
HETATM 2513  O   HOH Z 274      13.121  -8.607  19.925  1.00 24.97           O
CONECT 1201 2239
CONECT 1208 2239
CONECT 1986 2239
CONECT 2239 1201 1208 1986
END
