# Supplementary material for: Identification of new, well-populated amino-acid sidechain rotamers involving hydroxyl-hydrogen atoms and sulfhydryl-hydrogen atoms
Source: BMC Struct Biol. 2008 Oct 7;8:41. doi: 10.1186/1472-6807-8-41 (PMC2569941; doi:10.1186/1472-6807-8-41)
Supplement: Additional file 1 — Manually-fitted hydrogen atoms in high resolution structures. In these high-resolution X-ray structures, the hydroxyl hydrogen atoms were removed if there is no corresponding electron density but if there is sufficient electron density due to hydrogen-bonding, the hydrogen atom position were fitted manually. [file 1472-6807-8-41-S1.zip › pdb/2erl.pdb]

ATOM      1  N   ASP     1      -1.115   8.537   7.075  1.00 26.53           N
ATOM      2  CA  ASP     1      -1.925   7.470   6.547  1.00 24.34           C
ATOM      3  C   ASP     1      -2.009   6.333   7.522  1.00 18.62           C
ATOM      4  O   ASP     1      -1.467   6.394   8.624  1.00 22.22           O
ATOM      5  CB  ASP     1      -1.526   6.993   5.163  1.00 24.59           C
ATOM      6  CG  ASP     1      -0.189   6.261   5.135  1.00 26.18           C
ATOM      7  OD1 ASP     1       0.337   6.017   6.212  1.00 23.94           O
ATOM      8  OD2 ASP     1       0.306   6.000   3.954  1.00 35.30           O
ATOM      9 1H   ASP     1      -1.462   8.819   7.844  1.00 39.79           H
ATOM     10 2H   ASP     1      -0.287   8.240   7.214  1.00 39.79           H
ATOM     11 3H   ASP     1      -1.095   9.210   6.493  1.00 39.79           H
ATOM     12  HA  ASP     1      -2.833   7.829   6.464  1.00 29.20           H
ATOM     13 1HB  ASP     1      -2.216   6.400   4.825  1.00 29.51           H
ATOM     14 2HB  ASP     1      -1.478   7.758   4.569  1.00 29.51           H
ATOM     15  N   ALA     2      -2.745   5.280   7.165  1.00 16.84           N
ATOM     16  CA  ALA     2      -2.945   4.152   7.987  1.00 17.12           C
ATOM     17  C   ALA     2      -1.606   3.448   8.305  1.00 14.08           C
ATOM     18  O   ALA     2      -1.440   3.010   9.454  1.00 15.35           O
ATOM     19  CB  ALA     2      -3.966   3.256   7.436  1.00 19.59           C
ATOM     20  H   ALA     2      -3.119   5.289   6.390  1.00 20.21           H
ATOM     21  HA  ALA     2      -3.296   4.485   8.839  1.00 20.54           H
ATOM     22 1HB  ALA     2      -4.765   3.756   7.251  1.00 29.38           H
ATOM     23 2HB  ALA     2      -3.640   2.861   6.624  1.00 29.38           H
ATOM     24 3HB  ALA     2      -4.162   2.564   8.072  1.00 29.38           H
ATOM     25  N   CYS     3      -0.777   3.267   7.329  1.00 14.93           N
ATOM     26  CA  CYS     3       0.570   2.624   7.511  1.00 11.23           C
ATOM     27  C   CYS     3       1.328   3.308   8.626  1.00 10.72           C
ATOM     28  O   CYS     3       1.802   2.679   9.562  1.00 10.28           O
ATOM     29  CB  CYS     3       1.351   2.667   6.209  1.00 13.74           C
ATOM     30  SG  CYS     3       2.981   1.901   6.318  1.00 12.03           S
ATOM     31  H   CYS     3      -1.006   3.526   6.542  1.00 17.91           H
ATOM     32  HA  CYS     3       0.434   1.686   7.759  1.00 13.48           H
ATOM     33 1HB  CYS     3       0.838   2.216   5.521  1.00 16.49           H
ATOM     34 2HB  CYS     3       1.457   3.593   5.938  1.00 16.49           H
ATOM     35  N   GLU     4       1.508   4.617   8.489  1.00 10.70           N
ATOM     36  CA  GLU     4       2.255   5.404   9.498  1.00 11.52           C
ATOM     37  C   GLU     4       1.610   5.225  10.885  1.00 10.42           C
ATOM     38  O   GLU     4       2.334   5.109  11.842  1.00 10.68           O
ATOM     39  CB  GLU     4       2.244   6.852   9.036  1.00 14.76           C
ATOM     40  CG  GLU     4       2.997   7.867   9.820  1.00 16.44           C
ATOM     41  CD  GLU     4       2.736   9.285   9.326  1.00 19.31           C
ATOM     42  OE1 GLU     4       1.708   9.575   8.697  1.00 27.36           O
ATOM     43  OE2 GLU     4       3.543  10.133   9.731  1.00 23.05           O
ATOM     44  H   GLU     4       1.184   5.016   7.799  1.00 12.84           H
ATOM     45  HA  GLU     4       3.181   5.086   9.532  1.00 13.82           H
ATOM     46 1HB  GLU     4       2.585   6.872   8.128  1.00 17.71           H
ATOM     47 2HB  GLU     4       1.319   7.140   8.998  1.00 17.71           H
ATOM     48 1HG  GLU     4       2.741   7.803  10.754  1.00 19.73           H
ATOM     49 2HG  GLU     4       3.947   7.678   9.758  1.00 19.73           H
ATOM     50  N   GLN     5       0.296   5.263  10.912  1.00 12.35           N
ATOM     51  CA  GLN     5      -0.378   5.203  12.200  1.00 15.79           C
ATOM     52  C   GLN     5      -0.239   3.845  12.878  1.00 14.54           C
ATOM     53  O   GLN     5      -0.077   3.785  14.080  1.00 16.95           O
ATOM     54  CB  GLN     5      -1.796   5.653  12.089  1.00 18.55           C
ATOM     55  CG  GLN     5      -2.013   7.148  11.907  1.00 33.95           C
ATOM     56  CD  GLN     5      -1.903   7.874  13.238  1.00 39.08           C
ATOM     57  NE2 GLN     5      -3.009   7.883  13.980  1.00 55.74           N
ATOM     58  OE1 GLN     5      -0.839   8.347  13.647  1.00 45.76           O
ATOM     59  H   GLN     5      -0.156   5.321  10.182  1.00 14.81           H
ATOM     60  HA  GLN     5       0.075   5.850  12.780  1.00 18.95           H
ATOM     61 1HB  GLN     5      -2.203   5.194  11.338  1.00 22.26           H
ATOM     62 2HB  GLN     5      -2.267   5.373  12.890  1.00 22.26           H
ATOM     63 1HG  GLN     5      -1.351   7.498  11.292  1.00 40.74           H
ATOM     64 2HG  GLN     5      -2.891   7.303  11.525  1.00 40.74           H
ATOM     65 1HE2 GLN     5      -2.995   8.225  14.769  1.00 66.89           H
ATOM     66 2HE2 GLN     5      -3.737   7.546  13.670  1.00 66.89           H
ATOM     67  N   ALA     6      -0.230   2.753  12.099  1.00 15.85           N
ATOM     68  CA  ALA     6       0.008   1.434  12.610  1.00 16.17           C
ATOM     69  C   ALA     6       1.381   1.256  13.230  1.00 12.38           C
ATOM     70  O   ALA     6       1.566   0.690  14.248  1.00 13.12           O
ATOM     71  CB  ALA     6      -0.241   0.379  11.529  1.00 24.75           C
ATOM     72  H   ALA     6      -0.372   2.847  11.256  1.00 19.02           H
ATOM     73  HA  ALA     6      -0.650   1.279  13.320  1.00 19.40           H
ATOM     74 1HB  ALA     6      -1.110   0.513  11.145  1.00 37.12           H
ATOM     75 2HB  ALA     6       0.428   0.458  10.845  1.00 37.12           H
ATOM     76 3HB  ALA     6      -0.196  -0.497  11.921  1.00 37.12           H
ATOM     77  N   ALA     7       2.408   1.829  12.524  1.00 10.40           N
ATOM     78  CA  ALA     7       3.765   1.850  13.007  1.00  9.29           C
ATOM     79  C   ALA     7       3.841   2.536  14.354  1.00  7.40           C
ATOM     80  O   ALA     7       4.398   2.044  15.330  1.00  8.72           O
ATOM     81  CB  ALA     7       4.697   2.539  12.023  1.00 10.29           C
ATOM     82  H   ALA     7       2.235   2.189  11.763  1.00 12.47           H
ATOM     83  HA  ALA     7       4.066   0.924  13.117  1.00 11.15           H
ATOM     84 1HB  ALA     7       4.652   2.095  11.173  1.00 15.44           H
ATOM     85 2HB  ALA     7       4.432   3.456  11.919  1.00 15.44           H
ATOM     86 3HB  ALA     7       5.597   2.503  12.355  1.00 15.44           H
ATOM     87  N   ILE     8       3.226   3.717  14.440  1.00  8.55           N
ATOM     88  CA  ILE     8       3.309   4.495  15.692  1.00  9.43           C
ATOM     89  C   ILE     8       2.560   3.810  16.813  1.00  9.03           C
ATOM     90  O   ILE     8       2.928   3.990  17.984  1.00 10.73           O
ATOM     91  CB  ILE     8       2.843   5.950  15.428  1.00 12.42           C
ATOM     92  CG1 ILE     8       3.857   6.706  14.481  1.00 14.64           C
ATOM     93  CG2 ILE     8       2.577   6.751  16.654  1.00 17.06           C
ATOM     94  CD1 ILE     8       3.229   8.004  13.927  1.00 23.08           C
ATOM     95  H   ILE     8       2.783   4.024  13.769  1.00 10.26           H
ATOM     96  HA  ILE     8       4.254   4.532  15.951  1.00 11.32           H
ATOM     97  HB  ILE     8       1.994   5.890  14.941  1.00 14.90           H
ATOM     98 1HG1 ILE     8       4.662   6.922  14.976  1.00 17.57           H
ATOM     99 2HG1 ILE     8       4.104   6.126  13.743  1.00 17.57           H
ATOM    100 1HG2 ILE     8       3.375   6.798  17.185  1.00 25.58           H
ATOM    101 2HG2 ILE     8       2.307   7.638  16.404  1.00 25.58           H
ATOM    102 3HG2 ILE     8       1.878   6.335  17.163  1.00 25.58           H
ATOM    103 1HD1 ILE     8       2.439   7.789  13.425  1.00 34.62           H
ATOM    104 2HD1 ILE     8       2.997   8.584  14.656  1.00 34.62           H
ATOM    105 3HD1 ILE     8       3.861   8.446  13.355  1.00 34.62           H
ATOM    106  N   GLN     9       1.568   3.015  16.550  1.00  9.97           N
ATOM    107  CA  GLN     9       0.911   2.196  17.602  1.00 11.30           C
ATOM    108  C   GLN     9       1.655   0.958  17.980  1.00  9.85           C
ATOM    109  O   GLN     9       1.263   0.292  18.947  1.00 12.38           O
ATOM    110  CB  GLN     9      -0.515   1.736  17.086  1.00 11.28           C
ATOM    111  CG  GLN     9      -1.483   2.809  16.995  1.00 14.07           C
ATOM    112  CD  GLN     9      -1.712   3.600  18.204  1.00 17.67           C
ATOM    113  NE2 GLN     9      -1.737   4.933  18.099  1.00 27.62           N
ATOM    114  OE1 GLN     9      -1.704   3.103  19.341  1.00 24.82           O
ATOM    115  H   GLN     9       1.282   2.960  15.740  1.00 11.96           H
ATOM    116  HA  GLN     9       0.793   2.749  18.402  1.00 13.56           H
ATOM    117 1HB  GLN     9      -0.414   1.332  16.210  1.00 13.54           H
ATOM    118 2HB  GLN     9      -0.859   1.056  17.685  1.00 13.54           H
ATOM    119 1HG  GLN     9      -1.198   3.412  16.290  1.00 16.89           H
ATOM    120 2HG  GLN     9      -2.331   2.426  16.721  1.00 16.89           H
ATOM    121 1HE2 GLN     9      -1.747   5.420  18.808  1.00 33.14           H
ATOM    122 2HE2 GLN     9      -1.744   5.303  17.323  1.00 33.14           H
ATOM    123  N   CYS    10       2.734   0.650  17.258  1.00  8.85           N
ATOM    124  CA  CYS    10       3.592  -0.464  17.553  1.00  9.36           C
ATOM    125  C   CYS    10       2.937  -1.799  17.264  1.00  9.59           C
ATOM    126  O   CYS    10       3.122  -2.712  18.050  1.00 14.12           O
ATOM    127  CB  CYS    10       4.116  -0.408  18.971  1.00 11.16           C
ATOM    128  SG  CYS    10       5.075   1.113  19.334  1.00 12.20           S
ATOM    129  H   CYS    10       2.926   1.144  16.581  1.00 10.62           H
ATOM    130  HA  CYS    10       4.368  -0.392  16.959  1.00 11.23           H
ATOM    131 1HB  CYS    10       3.367  -0.461  19.585  1.00 13.39           H
ATOM    132 2HB  CYS    10       4.682  -1.180  19.128  1.00 13.39           H
ATOM    133  N   VAL    11       2.158  -1.894  16.224  1.00  8.91           N
ATOM    134  CA  VAL    11       1.452  -3.136  15.850  1.00  8.79           C
ATOM    135  C   VAL    11       2.033  -3.627  14.548  1.00  9.36           C
ATOM    136  O   VAL    11       1.624  -3.309  13.445  1.00  9.10           O
ATOM    137  CB  VAL    11      -0.053  -2.901  15.754  1.00 10.75           C
ATOM    138  CG1 VAL    11      -0.820  -4.144  15.370  1.00 12.41           C
ATOM    139  CG2 VAL    11      -0.563  -2.356  17.122  1.00 13.76           C
ATOM    140  H   VAL    11       2.050  -1.198  15.730  1.00 10.70           H
ATOM    141  HA  VAL    11       1.620  -3.811  16.541  1.00 10.55           H
ATOM    142  HB  VAL    11      -0.214  -2.217  15.071  1.00 12.90           H
ATOM    143 1HG1 VAL    11      -0.516  -4.456  14.515  1.00 18.62           H
ATOM    144 2HG1 VAL    11      -0.675  -4.826  16.030  1.00 18.62           H
ATOM    145 3HG1 VAL    11      -1.757  -3.940  15.322  1.00 18.62           H
ATOM    146 1HG2 VAL    11      -0.080  -1.558  17.349  1.00 20.64           H
ATOM    147 2HG2 VAL    11      -1.500  -2.155  17.057  1.00 20.64           H
ATOM    148 3HG2 VAL    11      -0.424  -3.018  17.803  1.00 20.64           H
ATOM    149  N   GLU    12       3.089  -4.518  14.660  1.00 10.40           N
ATOM    150  CA  GLU    12       3.774  -4.990  13.456  1.00  9.71           C
ATOM    151  C   GLU    12       2.912  -5.712  12.482  1.00  9.86           C
ATOM    152  O   GLU    12       3.083  -5.643  11.264  1.00 10.53           O
ATOM    153  CB  GLU    12       5.001  -5.826  13.875  1.00 12.26           C
ATOM    154  CG  GLU    12       5.800  -6.264  12.646  1.00 12.27           C
ATOM    155  CD  GLU    12       7.105  -7.002  13.014  1.00 11.61           C
ATOM    156  OE1 GLU    12       7.603  -7.032  14.115  1.00 15.25           O
ATOM    157  OE2 GLU    12       7.612  -7.651  12.023  1.00 12.49           O
ATOM    158  H   GLU    12       3.340  -4.793  15.435  1.00 12.48           H
ATOM    159  HA  GLU    12       4.117  -4.196  12.996  1.00 11.65           H
ATOM    160 1HB  GLU    12       5.568  -5.299  14.460  1.00 14.71           H
ATOM    161 2HB  GLU    12       4.707  -6.609  14.366  1.00 14.71           H
ATOM    162 1HG  GLU    12       5.249  -6.848  12.102  1.00 14.73           H
ATOM    163 2HG  GLU    12       6.018  -5.482  12.115  1.00 14.73           H
ATOM    164  N   SER    13       1.920  -6.484  13.028  1.00 10.63           N
ATOM    165  CA  SER    13       1.076  -7.239  12.160  1.00 13.90           C
ATOM    166  C   SER    13       0.324  -6.363  11.167  1.00 12.33           C
ATOM    167  O   SER    13       0.007  -6.792  10.066  1.00 16.29           O
ATOM    168  CB  SER    13       0.128  -8.087  12.980  1.00 16.82           C
ATOM    169  OG  SER    13      -0.739  -7.320  13.698  1.00 19.02           O
ATOM    170  H   SER    13       1.808  -6.514  13.880  1.00 12.76           H
ATOM    171  HA  SER    13       1.647  -7.846  11.645  1.00 16.68           H
ATOM    172 1HB  SER    13      -0.374  -8.670  12.388  1.00 20.18           H
ATOM    173 2HB  SER    13       0.640  -8.646  13.585  1.00 20.18           H
ATOM    174  N   ALA    14       0.024  -5.155  11.540  1.00 10.34           N
ATOM    175  CA  ALA    14      -0.691  -4.208  10.662  1.00 11.44           C
ATOM    176  C   ALA    14       0.172  -3.600   9.632  1.00  9.95           C
ATOM    177  O   ALA    14      -0.368  -3.032   8.645  1.00 12.61           O
ATOM    178  CB  ALA    14      -1.353  -3.146  11.567  1.00 14.03           C
ATOM    179  H   ALA    14       0.249  -4.898  12.329  1.00 12.41           H
ATOM    180  HA  ALA    14      -1.404  -4.701  10.205  1.00 13.72           H
ATOM    181 1HB  ALA    14      -1.901  -3.582  12.223  1.00 21.04           H
ATOM    182 2HB  ALA    14      -0.672  -2.633  12.008  1.00 21.04           H
ATOM    183 3HB  ALA    14      -1.897  -2.564  11.031  1.00 21.04           H
ATOM    184  N   CYS    15       1.477  -3.696   9.725  1.00 10.68           N
ATOM    185  CA  CYS    15       2.308  -3.191   8.605  1.00 10.06           C
ATOM    186  C   CYS    15       1.975  -3.899   7.294  1.00 10.12           C
ATOM    187  O   CYS    15       2.030  -3.304   6.232  1.00 12.49           O
ATOM    188  CB  CYS    15       3.808  -3.398   8.859  1.00 10.79           C
ATOM    189  SG  CYS    15       4.517  -2.546  10.292  1.00 11.60           S
ATOM    190  H   CYS    15       1.843  -4.044  10.421  1.00 12.82           H
ATOM    191  HA  CYS    15       2.138  -2.232   8.496  1.00 12.08           H
ATOM    192 1HB  CYS    15       3.968  -4.349   8.965  1.00 12.95           H
ATOM    193 2HB  CYS    15       4.291  -3.110   8.069  1.00 12.95           H
ATOM    194  N   GLU    16       1.667  -5.187   7.314  1.00 11.95           N
ATOM    195  CA  GLU    16       1.430  -5.931   6.110  1.00 12.90           C
ATOM    196  C   GLU    16       0.156  -5.451   5.422  1.00 12.02           C
ATOM    197  O   GLU    16       0.100  -5.353   4.192  1.00 17.37           O
ATOM    198  CB  GLU    16       1.428  -7.442   6.289  1.00 15.72           C
ATOM    199  CG  GLU    16       1.044  -8.157   4.985  1.00 26.46           C
ATOM    200  CD  GLU    16       1.407  -9.599   4.948  1.00 34.43           C
ATOM    201  OE1 GLU    16       1.736 -10.214   5.969  1.00 37.05           O
ATOM    202  OE2 GLU    16       1.368 -10.134   3.797  1.00 44.27           O
ATOM    203  H   GLU    16       1.607  -5.590   8.071  1.00 14.34           H
ATOM    204  HA  GLU    16       2.171  -5.723   5.503  1.00 15.48           H
ATOM    205 1HB  GLU    16       2.310  -7.734   6.568  1.00 18.86           H
ATOM    206 2HB  GLU    16       0.798  -7.683   6.986  1.00 18.86           H
ATOM    207 1HG  GLU    16       0.086  -8.075   4.856  1.00 31.75           H
ATOM    208 2HG  GLU    16       1.480  -7.708   4.244  1.00 31.75           H
ATOM    209  N   SER    17      -0.869  -5.247   6.225  1.00 12.16           N
ATOM    210  CA  SER    17      -2.172  -4.980   5.581  1.00 13.80           C
ATOM    211  C   SER    17      -2.344  -3.505   5.280  1.00 13.20           C
ATOM    212  O   SER    17      -3.155  -3.183   4.446  1.00 20.83           O
ATOM    213  CB  SER    17      -3.275  -5.410   6.507  1.00 16.24           C
ATOM    214  OG  SER    17      -3.218  -4.787   7.747  1.00 17.35           O
ATOM    215  H   SER    17      -0.783  -5.269   7.080  1.00 14.59           H
ATOM    216  HA  SER    17      -2.232  -5.490   4.747  1.00 16.56           H
ATOM    217 1HB  SER    17      -4.129  -5.211   6.094  1.00 19.49           H
ATOM    218 2HB  SER    17      -3.224  -6.370   6.634  1.00 19.49           H
ATOM    219  N   LEU    18      -1.632  -2.581   5.945  1.00 10.05           N
ATOM    220  CA  LEU    18      -1.851  -1.181   5.784  1.00  9.94           C
ATOM    221  C   LEU    18      -0.765  -0.443   5.006  1.00  9.40           C
ATOM    222  O   LEU    18      -0.917   0.722   4.696  1.00 12.33           O
ATOM    223  CB  LEU    18      -2.125  -0.476   7.077  1.00 11.16           C
ATOM    224  CG  LEU    18      -3.325  -1.012   7.842  1.00 14.47           C
ATOM    225  CD1 LEU    18      -3.376  -0.270   9.218  1.00 19.83           C
ATOM    226  CD2 LEU    18      -4.628  -0.783   7.166  1.00 17.25           C
ATOM    227  H   LEU    18      -1.020  -2.844   6.490  1.00 12.06           H
ATOM    228  HA  LEU    18      -2.670  -1.096   5.252  1.00 11.93           H
ATOM    229 1HB  LEU    18      -1.339  -0.547   7.642  1.00 13.40           H
ATOM    230 2HB  LEU    18      -2.269   0.465   6.892  1.00 13.40           H
ATOM    231  HG  LEU    18      -3.206  -1.972   7.997  1.00 17.37           H
ATOM    232 1HD1 LEU    18      -2.544  -0.397   9.681  1.00 29.75           H
ATOM    233 2HD1 LEU    18      -3.520   0.668   9.070  1.00 29.75           H
ATOM    234 3HD1 LEU    18      -4.094  -0.625   9.746  1.00 29.75           H
ATOM    235 1HD2 LEU    18      -4.623  -1.212   6.307  1.00 25.88           H
ATOM    236 2HD2 LEU    18      -5.335  -1.148   7.702  1.00 25.88           H
ATOM    237 3HD2 LEU    18      -4.767   0.160   7.051  1.00 25.88           H
ATOM    238  N   CYS    19       0.331  -1.126   4.687  1.00  8.67           N
ATOM    239  CA  CYS    19       1.433  -0.512   3.999  1.00  8.79           C
ATOM    240  C   CYS    19       1.673  -1.208   2.645  1.00  9.72           C
ATOM    241  O   CYS    19       1.561  -2.406   2.527  1.00 10.85           O
ATOM    242  CB  CYS    19       2.736  -0.688   4.802  1.00  8.44           C
ATOM    243  SG  CYS    19       2.645  -0.072   6.499  1.00  9.64           S
ATOM    244  H   CYS    19       0.381  -1.959   4.898  1.00 10.41           H
ATOM    245  HA  CYS    19       1.252   0.441   3.859  1.00 10.55           H
ATOM    246 1HB  CYS    19       2.963  -1.631   4.824  1.00 10.12           H
ATOM    247 2HB  CYS    19       3.452  -0.224   4.340  1.00 10.12           H
ATOM    248  N   THR    20       2.072  -0.430   1.629  1.00  9.79           N
ATOM    249  CA  THR    20       2.425  -0.977   0.344  1.00 11.88           C
ATOM    250  C   THR    20       3.716  -1.798   0.445  1.00 10.47           C
ATOM    251  O   THR    20       4.612  -1.466   1.262  1.00 11.91           O
ATOM    252  CB  THR    20       2.637   0.130  -0.721  1.00 15.50           C
ATOM    253  CG2 THR    20       1.295   0.720  -1.082  1.00 19.46           C
ATOM    254  OG1 THR    20       3.470   1.084  -0.353  1.00 18.46           O
ATOM    255  H   THR    20       2.119   0.420   1.748  1.00 11.75           H
ATOM    256  HA  THR    20       1.701  -1.567   0.045  1.00 14.26           H
ATOM    257  HB  THR    20       3.004  -0.294  -1.525  1.00 18.60           H
ATOM    258 1HG2 THR    20       0.889   1.094  -0.297  1.00 29.20           H
ATOM    259 2HG2 THR    20       1.415   1.409  -1.740  1.00 29.20           H
ATOM    260 3HG2 THR    20       0.729   0.032  -1.439  1.00 29.20           H
ATOM    261  N   GLU    21       3.822  -2.789  -0.368  1.00 11.74           N
ATOM    262  CA  GLU    21       5.032  -3.595  -0.485  1.00 11.86           C
ATOM    263  C   GLU    21       6.226  -2.698  -0.821  1.00 10.70           C
ATOM    264  O   GLU    21       6.118  -1.718  -1.512  1.00 11.93           O
ATOM    265  CB AGLU    21       4.980  -4.649  -1.566  0.32 13.49           C
ATOM    266  CB BGLU    21       4.769  -4.484  -1.766  0.68 14.37           C
ATOM    267  CG AGLU    21       3.942  -5.699  -1.498  0.32 13.60           C
ATOM    268  CG BGLU    21       5.737  -5.573  -1.952  0.68 19.43           C
ATOM    269  CD AGLU    21       4.064  -6.621  -2.739  0.32 15.27           C
ATOM    270  CD BGLU    21       5.251  -6.534  -3.036  0.68 19.91           C
ATOM    271  OE1AGLU    21       5.043  -6.411  -3.478  0.32 16.46           O
ATOM    272  OE2AGLU    21       3.193  -7.474  -2.870  0.32 19.03           O
ATOM    273  OE1BGLU    21       4.044  -6.877  -3.026  0.68 22.58           O
ATOM    274  OE2BGLU    21       6.037  -6.819  -3.934  0.68 23.06           O
ATOM    275  H   GLU    21       3.148  -2.985  -0.865  1.00 14.09           H
ATOM    276 1HB AGLU    21       4.878  -4.192  -2.415  0.32 16.19           H
ATOM    277 2HB AGLU    21       5.843  -5.092  -1.584  0.32 16.19           H
ATOM    278 1HB BGLU    21       3.879  -4.866  -1.702  0.68 17.24           H
ATOM    279 2HB BGLU    21       4.788  -3.913  -2.550  0.68 17.24           H
ATOM    280  HA  GLU    21       5.201  -4.034   0.374  1.00 14.23           H
ATOM    281 1HG AGLU    21       4.055  -6.221  -0.688  0.32 16.32           H
ATOM    282 2HG AGLU    21       3.062  -5.291  -1.476  0.32 16.32           H
ATOM    283 1HG BGLU    21       6.597  -5.204  -2.206  0.68 23.31           H
ATOM    284 2HG BGLU    21       5.849  -6.054  -1.117  0.68 23.31           H
ATOM    285  N   GLY    22       7.415  -3.141  -0.349  1.00 11.53           N
ATOM    286  CA  GLY    22       8.619  -2.426  -0.625  1.00 12.56           C
ATOM    287  C   GLY    22       8.961  -1.513   0.523  1.00 10.18           C
ATOM    288  O   GLY    22       8.877  -1.850   1.710  1.00 11.41           O
ATOM    289  H   GLY    22       7.445  -3.861   0.121  1.00 13.84           H
ATOM    290 1HA  GLY    22       9.344  -3.053  -0.769  1.00 15.08           H
ATOM    291 2HA  GLY    22       8.508  -1.902  -1.434  1.00 15.08           H
ATOM    292  N   GLU    23       9.333  -0.276   0.185  1.00 10.85           N
ATOM    293  CA  GLU    23       9.826   0.653   1.171  1.00 11.57           C
ATOM    294  C   GLU    23       8.840   0.959   2.297  1.00 11.22           C
ATOM    295  O   GLU    23       9.259   1.093   3.424  1.00 11.30           O
ATOM    296  CB  GLU    23      10.325   1.921   0.540  1.00 18.28           C
ATOM    297  CG  GLU    23      10.916   2.847   1.683  1.00 28.38           C
ATOM    298  CD  GLU    23      12.317   3.194   1.151  1.00 35.01           C
ATOM    299  OE1 GLU    23      12.312   3.576  -0.032  1.00 45.84           O
ATOM    300  OE2 GLU    23      13.279   2.843   1.795  1.00 58.21           O
ATOM    301  H   GLU    23       9.278  -0.029  -0.637  1.00 13.02           H
ATOM    302  HA  GLU    23      10.602   0.227   1.590  1.00 13.88           H
ATOM    303 1HB  GLU    23      11.013   1.719  -0.113  1.00 21.93           H
ATOM    304 2HB  GLU    23       9.597   2.376   0.087  1.00 21.93           H
ATOM    305 1HG  GLU    23      10.378   3.645   1.801  1.00 34.06           H
ATOM    306 2HG  GLU    23      10.969   2.371   2.526  1.00 34.06           H
ATOM    307  N   ASP    24       7.545   1.080   2.021  1.00 10.99           N
ATOM    308  CA  ASP    24       6.578   1.456   2.996  1.00 11.12           C
ATOM    309  C   ASP    24       6.494   0.434   4.133  1.00 10.03           C
ATOM    310  O   ASP    24       6.495   0.773   5.304  1.00  9.68           O
ATOM    311  CB AASP    24       5.191   1.484   2.253  0.51 10.99           C
ATOM    312  CB BASP    24       5.265   1.879   2.478  0.49 14.31           C
ATOM    313  CG AASP    24       4.141   2.327   2.967  0.51  8.61           C
ATOM    314  CG BASP    24       5.248   3.162   1.679  0.49 15.88           C
ATOM    315  OD1AASP    24       4.571   3.306   3.637  0.51 12.37           O
ATOM    316  OD2AASP    24       2.942   2.035   2.732  0.51 10.39           O
ATOM    317  OD1BASP    24       6.269   3.566   1.111  0.49 18.97           O
ATOM    318  OD2BASP    24       4.151   3.739   1.602  0.49 20.26           O
ATOM    319  H   ASP    24       7.279   0.924   1.218  1.00 13.19           H
ATOM    320 1HB AASP    24       5.321   1.835   1.358  0.51 13.19           H
ATOM    321 2HB AASP    24       4.861   0.576   2.169  0.51 13.19           H
ATOM    322 1HB BASP    24       4.915   1.168   1.920  0.49 17.18           H
ATOM    323 2HB BASP    24       4.660   1.981   3.230  0.49 17.18           H
ATOM    324  HA  ASP    24       6.788   2.344   3.354  1.00 13.34           H
ATOM    325  N   ARG    25       6.468  -0.850   3.785  1.00 10.38           N
ATOM    326  CA  ARG    25       6.481  -1.917   4.730  1.00 11.13           C
ATOM    327  C   ARG    25       7.768  -1.982   5.503  1.00  9.31           C
ATOM    328  O   ARG    25       7.746  -2.193   6.697  1.00 10.90           O
ATOM    329  CB  ARG    25       6.233  -3.282   4.080  1.00 12.87           C
ATOM    330  CG  ARG    25       4.939  -3.786   4.243  1.00 15.79           C
ATOM    331  CD  ARG    25       4.593  -5.053   3.521  1.00 12.43           C
ATOM    332  NE  ARG    25       3.283  -4.845   2.866  1.00 12.53           N
ATOM    333  CZ  ARG    25       2.745  -5.680   2.027  1.00 11.84           C
ATOM    334  NH1 ARG    25       3.329  -6.802   1.738  1.00 15.37           N
ATOM    335  NH2 ARG    25       1.606  -5.294   1.451  1.00 17.07           N
ATOM    336  H   ARG    25       6.442  -1.046   2.948  1.00 12.46           H
ATOM    337  HA  ARG    25       5.757  -1.757   5.370  1.00 13.36           H
ATOM    338 1HB  ARG    25       6.419  -3.209   3.131  1.00 15.44           H
ATOM    339 2HB  ARG    25       6.862  -3.919   4.453  1.00 15.44           H
ATOM    340 1HG  ARG    25       4.793  -3.933   5.191  1.00 18.95           H
ATOM    341 2HG  ARG    25       4.314  -3.101   3.959  1.00 18.95           H
ATOM    342 1HD  ARG    25       5.271  -5.258   2.858  1.00 14.92           H
ATOM    343 2HD  ARG    25       4.541  -5.793   4.146  1.00 14.92           H
ATOM    344  HE  ARG    25       2.850  -4.125   3.052  1.00 15.04           H
ATOM    345 1HH1 ARG    25       4.082  -7.002   2.104  1.00 18.45           H
ATOM    346 2HH1 ARG    25       2.964  -7.346   1.182  1.00 18.45           H
ATOM    347 1HH2 ARG    25       1.266  -4.528   1.643  1.00 20.48           H
ATOM    348 2HH2 ARG    25       1.212  -5.811   0.889  1.00 20.48           H
ATOM    349  N   THR    26       8.905  -1.802   4.817  1.00  8.93           N
ATOM    350  CA  THR    26      10.154  -1.810   5.523  1.00  9.03           C
ATOM    351  C   THR    26      10.210  -0.678   6.527  1.00  8.05           C
ATOM    352  O   THR    26      10.682  -0.883   7.638  1.00  8.89           O
ATOM    353  CB  THR    26      11.365  -1.691   4.530  1.00  9.63           C
ATOM    354  CG2 THR    26      12.671  -1.765   5.262  1.00 12.60           C
ATOM    355  OG1 THR    26      11.250  -2.794   3.577  1.00 12.06           O
ATOM    356  H   THR    26       8.887  -1.684   3.966  1.00 10.72           H
ATOM    357  HA  THR    26      10.232  -2.658   6.007  1.00 10.84           H
ATOM    358  HB  THR    26      11.309  -0.839   4.049  1.00 11.55           H
ATOM    359 1HG2 THR    26      12.728  -2.600   5.732  1.00 18.90           H
ATOM    360 2HG2 THR    26      13.394  -1.701   4.634  1.00 18.90           H
ATOM    361 3HG2 THR    26      12.727  -1.040   5.889  1.00 18.90           H
ATOM    362  N   GLY    27       9.745   0.504   6.136  1.00  7.02           N
ATOM    363  CA  GLY    27       9.780   1.635   7.013  1.00  8.15           C
ATOM    364  C   GLY    27       8.911   1.477   8.245  1.00  7.01           C
ATOM    365  O   GLY    27       9.232   2.015   9.304  1.00  8.69           O
ATOM    366  H   GLY    27       9.419   0.591   5.345  1.00  8.42           H
ATOM    367 1HA  GLY    27      10.696   1.786   7.294  1.00  9.78           H
ATOM    368 2HA  GLY    27       9.489   2.421   6.524  1.00  9.78           H
ATOM    369  N   CYS    28       7.821   0.743   8.138  1.00  7.19           N
ATOM    370  CA  CYS    28       6.903   0.489   9.277  1.00  7.70           C
ATOM    371  C   CYS    28       7.656  -0.419  10.284  1.00  6.90           C
ATOM    372  O   CYS    28       7.686  -0.110  11.456  1.00  8.10           O
ATOM    373  CB  CYS    28       5.665  -0.223   8.696  1.00  9.55           C
ATOM    374  SG  CYS    28       4.315  -0.568   9.820  1.00 10.53           S
ATOM    375  H   CYS    28       7.634   0.396   7.374  1.00  8.63           H
ATOM    376  HA  CYS    28       6.644   1.333   9.703  1.00  9.24           H
ATOM    377 1HB  CYS    28       5.320   0.321   7.971  1.00 11.46           H
ATOM    378 2HB  CYS    28       5.957  -1.064   8.311  1.00 11.46           H
ATOM    379  N   TYR    29       8.295  -1.482   9.790  1.00  7.55           N
ATOM    380  CA  TYR    29       9.088  -2.358  10.716  1.00  7.94           C
ATOM    381  C   TYR    29      10.247  -1.595  11.290  1.00  7.64           C
ATOM    382  O   TYR    29      10.548  -1.718  12.474  1.00  8.68           O
ATOM    383  CB  TYR    29       9.614  -3.574   9.912  1.00  8.81           C
ATOM    384  CG  TYR    29      10.520  -4.518  10.686  1.00 10.42           C
ATOM    385  CD1 TYR    29      10.093  -5.166  11.837  1.00 11.46           C
ATOM    386  CD2 TYR    29      11.796  -4.811  10.254  1.00 11.12           C
ATOM    387  CE1 TYR    29      10.877  -6.030  12.516  1.00 12.45           C
ATOM    388  CE2 TYR    29      12.587  -5.705  10.948  1.00 12.34           C
ATOM    389  CZ  TYR    29      12.135  -6.301  12.099  1.00 12.69           C
ATOM    390  OH  TYR    29      12.930  -7.218  12.733  1.00 16.20           O
ATOM    391  H   TYR    29       8.253  -1.663   8.950  1.00  9.05           H
ATOM    392  HA  TYR    29       8.510  -2.672  11.443  1.00  9.53           H
ATOM    393 1HB  TYR    29       8.853  -4.078   9.584  1.00 10.57           H
ATOM    394 2HB  TYR    29      10.101  -3.245   9.141  1.00 10.57           H
ATOM    395  HD1 TYR    29       9.234  -4.998  12.152  1.00 13.75           H
ATOM    396  HD2 TYR    29      12.127  -4.402   9.487  1.00 13.35           H
ATOM    397  HE1 TYR    29      10.548  -6.443  13.281  1.00 14.94           H
ATOM    398  HE2 TYR    29      13.438  -5.906  10.631  1.00 14.81           H
ATOM    399  N   MET    30      10.949  -0.787  10.499  1.00  7.93           N
ATOM    400  CA  MET    30      12.097  -0.042  11.035  1.00  8.24           C
ATOM    401  C   MET    30      11.669   0.919  12.090  1.00  7.86           C
ATOM    402  O   MET    30      12.377   1.090  13.089  1.00  9.65           O
ATOM    403  CB AMET    30      12.832   0.699   9.921  0.65 10.43           C
ATOM    404  CB BMET    30      12.811   0.650   9.888  0.35 10.69           C
ATOM    405  CG AMET    30      13.669  -0.195   9.045  0.65 12.55           C
ATOM    406  CG BMET    30      14.005   1.475  10.250  0.35 13.84           C
ATOM    407  SD AMET    30      14.471   0.753   7.727  0.65 20.39           S
ATOM    408  SD BMET    30      14.944   1.947   8.787  0.35 16.44           S
ATOM    409  CE AMET    30      14.905   2.248   8.635  0.65 25.46           C
ATOM    410  CE BMET    30      15.397   0.346   8.138  0.35 18.14           C
ATOM    411  H   MET    30      10.730  -0.700   9.672  1.00  9.52           H
ATOM    412 1HB AMET    30      12.181   1.158   9.368  0.65 12.51           H
ATOM    413 2HB AMET    30      13.406   1.372  10.319  0.65 12.51           H
ATOM    414 1HB BMET    30      13.093  -0.028   9.253  0.35 12.83           H
ATOM    415 2HB BMET    30      12.173   1.223   9.435  0.35 12.83           H
ATOM    416  HA  MET    30      12.717  -0.684  11.439  1.00  9.89           H
ATOM    417 1HG AMET    30      14.346  -0.634   9.584  0.65 15.05           H
ATOM    418 2HG AMET    30      13.106  -0.881   8.652  0.65 15.05           H
ATOM    419 1HG BMET    30      13.715   2.273  10.718  0.35 16.61           H
ATOM    420 2HG BMET    30      14.576   0.968  10.849  0.35 16.61           H
ATOM    421 1HE AMET    30      14.110   2.647   8.993  0.65 38.19           H
ATOM    422 2HE AMET    30      15.503   2.024   9.352  0.65 38.19           H
ATOM    423 3HE AMET    30      15.336   2.869   8.042  0.65 38.19           H
ATOM    424 1HE BMET    30      14.603  -0.156   7.942  0.35 27.21           H
ATOM    425 2HE BMET    30      15.910   0.460   7.334  0.35 27.21           H
ATOM    426 3HE BMET    30      15.923  -0.126   8.788  0.35 27.21           H
ATOM    427  N   TYR    31      10.526   1.565  11.956  1.00  7.28           N
ATOM    428  CA  TYR    31      10.065   2.484  13.000  1.00  7.10           C
ATOM    429  C   TYR    31       9.814   1.710  14.299  1.00  7.48           C
ATOM    430  O   TYR    31      10.250   2.118  15.373  1.00  8.14           O
ATOM    431  CB  TYR    31       8.756   3.200  12.579  1.00  8.40           C
ATOM    432  CG  TYR    31       8.267   3.992  13.773  1.00  8.31           C
ATOM    433  CD1 TYR    31       8.851   5.234  14.116  1.00 10.73           C
ATOM    434  CD2 TYR    31       7.329   3.440  14.678  1.00  8.99           C
ATOM    435  CE1 TYR    31       8.499   5.910  15.275  1.00 11.88           C
ATOM    436  CE2 TYR    31       6.981   4.150  15.769  1.00  8.72           C
ATOM    437  CZ  TYR    31       7.538   5.382  16.044  1.00  9.27           C
ATOM    438  OH  TYR    31       7.191   6.079  17.208  1.00 12.75           O
ATOM    439  H   TYR    31      10.048   1.445  11.251  1.00  8.74           H
ATOM    440  HA  TYR    31      10.759   3.158  13.160  1.00  8.52           H
ATOM    441 1HB  TYR    31       8.923   3.792  11.829  1.00 10.08           H
ATOM    442 2HB  TYR    31       8.088   2.548  12.313  1.00 10.08           H
ATOM    443  HD1 TYR    31       9.488   5.607  13.550  1.00 12.88           H
ATOM    444  HD2 TYR    31       6.958   2.602  14.522  1.00 10.79           H
ATOM    445  HE1 TYR    31       8.918   6.706  15.512  1.00 14.25           H
ATOM    446  HE2 TYR    31       6.349   3.799  16.353  1.00 10.46           H
ATOM    447  N   ILE    32       9.123   0.578  14.183  1.00  7.26           N
ATOM    448  CA  ILE    32       8.789  -0.212  15.347  1.00  7.35           C
ATOM    449  C   ILE    32      10.053  -0.625  16.093  1.00  7.95           C
ATOM    450  O   ILE    32      10.184  -0.529  17.301  1.00  9.24           O
ATOM    451  CB  ILE    32       7.879  -1.387  14.953  1.00  8.92           C
ATOM    452  CG1 ILE    32       6.521  -0.859  14.500  1.00  9.11           C
ATOM    453  CG2 ILE    32       7.713  -2.356  16.108  1.00 12.24           C
ATOM    454  CD1 ILE    32       5.561  -1.922  13.957  1.00 11.46           C
ATOM    455  H   ILE    32       8.871   0.313  13.405  1.00  8.71           H
ATOM    456  HA  ILE    32       8.273   0.364  15.949  1.00  8.82           H
ATOM    457  HB  ILE    32       8.293  -1.864  14.203  1.00 10.70           H
ATOM    458 1HG1 ILE    32       6.097  -0.416  15.252  1.00 10.93           H
ATOM    459 2HG1 ILE    32       6.664  -0.191  13.811  1.00 10.93           H
ATOM    460 1HG2 ILE    32       8.573  -2.695  16.368  1.00 18.35           H
ATOM    461 2HG2 ILE    32       7.311  -1.901  16.852  1.00 18.35           H
ATOM    462 3HG2 ILE    32       7.151  -3.085  15.837  1.00 18.35           H
ATOM    463 1HD1 ILE    32       5.390  -2.577  14.638  1.00 17.19           H
ATOM    464 2HD1 ILE    32       4.735  -1.506  13.698  1.00 17.19           H
ATOM    465 3HD1 ILE    32       5.956  -2.350  13.194  1.00 17.19           H
ATOM    466  N   TYR    33      11.046  -1.139  15.317  1.00  8.00           N
ATOM    467  CA  TYR    33      12.292  -1.565  15.897  1.00  9.07           C
ATOM    468  C   TYR    33      13.029  -0.407  16.556  1.00  9.67           C
ATOM    469  O   TYR    33      13.826  -0.566  17.499  1.00 13.86           O
ATOM    470  CB  TYR    33      13.154  -2.243  14.790  1.00 11.16           C
ATOM    471  CG  TYR    33      14.066  -3.275  15.385  1.00 12.10           C
ATOM    472  CD1 TYR    33      15.158  -2.997  16.140  1.00 16.81           C
ATOM    473  CD2 TYR    33      13.705  -4.619  15.244  1.00 13.91           C
ATOM    474  CE1 TYR    33      15.930  -4.045  16.679  1.00 19.70           C
ATOM    475  CE2 TYR    33      14.414  -5.660  15.777  1.00 17.24           C
ATOM    476  CZ  TYR    33      15.554  -5.350  16.468  1.00 16.80           C
ATOM    477  OH  TYR    33      16.237  -6.383  17.086  1.00 20.80           O
ATOM    478  H   TYR    33      10.927  -1.209  14.468  1.00  9.60           H
ATOM    479  HA  TYR    33      12.096  -2.235  16.585  1.00 10.89           H
ATOM    480 1HB  TYR    33      12.572  -2.662  14.138  1.00 13.39           H
ATOM    481 2HB  TYR    33      13.682  -1.569  14.334  1.00 13.39           H
ATOM    482  HD1 TYR    33      15.398  -2.113  16.302  1.00 20.17           H
ATOM    483  HD2 TYR    33      12.937  -4.817  14.758  1.00 16.69           H
ATOM    484  HE1 TYR    33      16.692  -3.854  17.177  1.00 23.65           H
ATOM    485  HE2 TYR    33      14.134  -6.541  15.674  1.00 20.69           H
ATOM    486  N   SER    34      12.844   0.772  16.083  1.00  9.93           N
ATOM    487  CA  SER    34      13.557   1.963  16.575  1.00 10.18           C
ATOM    488  C   SER    34      12.950   2.566  17.788  1.00  9.15           C
ATOM    489  O   SER    34      13.608   3.309  18.555  1.00 12.19           O
ATOM    490  CB ASER    34      13.553   3.076  15.438  0.48 13.27           C
ATOM    491  CB BSER    34      13.638   2.928  15.354  0.52 14.77           C
ATOM    492  OG ASER    34      12.413   3.945  15.615  0.48 13.17           O
ATOM    493  OG BSER    34      14.493   2.380  14.346  0.52 17.06           O
ATOM    494  H   SER    34      12.274   0.871  15.446  1.00 11.92           H
ATOM    495 1HB ASER    34      14.372   3.595  15.484  0.48 15.92           H
ATOM    496 2HB ASER    34      13.511   2.653  14.566  0.48 15.92           H
ATOM    497 1HB BSER    34      12.751   3.066  14.989  0.52 17.72           H
ATOM    498 2HB BSER    34      13.984   3.788  15.641  0.52 17.72           H
ATOM    499  HA  SER    34      14.485   1.717  16.774  1.00 12.22           H
ATOM    500  HG ASER    34      11.724   3.501  15.592  0.48 19.76           H
ATOM    501  HG BSER    34      15.247   2.278  14.652  0.52 25.59           H
ATOM    502  N   ASN    35      11.615   2.428  18.062  1.00  8.72           N
ATOM    503  CA  ASN    35      10.925   3.271  18.975  1.00  9.81           C
ATOM    504  C   ASN    35       9.854   2.614  19.812  1.00 10.47           C
ATOM    505  O   ASN    35       9.237   3.328  20.640  1.00 14.17           O
ATOM    506  CB  ASN    35      10.506   4.597  18.417  1.00 11.24           C
ATOM    507  CG  ASN    35      10.539   5.778  19.332  1.00 10.09           C
ATOM    508  ND2 ASN    35       9.625   6.723  19.078  1.00 13.00           N
ATOM    509  OD1 ASN    35      11.373   5.994  20.212  1.00 12.14           O
ATOM    510  H   ASN    35      11.175   1.804  17.664  1.00 10.47           H
ATOM    511  HA  ASN    35      11.613   3.507  19.631  1.00 11.77           H
ATOM    512 1HB  ASN    35      11.075   4.794  17.657  1.00 13.49           H
ATOM    513 2HB  ASN    35       9.601   4.507  18.081  1.00 13.49           H
ATOM    514 1HD2 ASN    35       9.631   7.458  19.526  1.00 15.60           H
ATOM    515 2HD2 ASN    35       9.033   6.596  18.468  1.00 15.60           H
ATOM    516  N   CYS    36       9.611   1.319  19.673  1.00  8.83           N
ATOM    517  CA  CYS    36       8.563   0.654  20.395  1.00  9.35           C
ATOM    518  C   CYS    36       9.121  -0.316  21.424  1.00 11.47           C
ATOM    519  O   CYS    36      10.163  -0.890  21.229  1.00 15.02           O
ATOM    520  CB  CYS    36       7.741  -0.231  19.399  1.00 10.59           C
ATOM    521  SG  CYS    36       6.779   0.803  18.272  1.00 12.30           S
ATOM    522  H   CYS    36      10.098   0.861  19.132  1.00 10.60           H
ATOM    523  HA  CYS    36       7.978   1.310  20.828  1.00 11.22           H
ATOM    524 1HB  CYS    36       8.346  -0.791  18.888  1.00 12.71           H
ATOM    525 2HB  CYS    36       7.143  -0.810  19.898  1.00 12.71           H
ATOM    526  N   PRO    37       8.379  -0.474  22.533  1.00 14.05           N
ATOM    527  CA  PRO    37       8.815  -1.534  23.521  1.00 21.27           C
ATOM    528  C   PRO    37       8.666  -2.893  22.774  1.00 22.59           C
ATOM    529  O   PRO    37       7.724  -3.034  21.950  1.00 33.56           O
ATOM    530  CB  PRO    37       7.731  -1.436  24.592  1.00 23.53           C
ATOM    531  CG  PRO    37       6.773  -0.417  24.184  1.00 22.76           C
ATOM    532  CD  PRO    37       7.128   0.197  22.981  1.00 18.37           C
ATOM    533  HA  PRO    37       9.718  -1.385  23.872  1.00 25.53           H
ATOM    534 1HB  PRO    37       7.284  -2.292  24.691  1.00 28.23           H
ATOM    535 2HB  PRO    37       8.127  -1.198  25.444  1.00 28.23           H
ATOM    536 1HG  PRO    37       5.898  -0.825  24.086  1.00 27.31           H
ATOM    537 2HG  PRO    37       6.711   0.256  24.878  1.00 27.31           H
ATOM    538 1HD  PRO    37       6.426   0.085  22.322  1.00 22.05           H
ATOM    539 2HD  PRO    37       7.280   1.146  23.116  1.00 22.05           H
ATOM    540  N   PRO    38       9.433  -3.889  22.984  1.00 24.80           N
ATOM    541  CA  PRO    38      10.568  -4.083  23.811  1.00 22.64           C
ATOM    542  C   PRO    38      11.876  -3.805  23.055  1.00 21.09           C
ATOM    543  O   PRO    38      12.891  -4.327  23.497  1.00 28.85           O
ATOM    544  CB  PRO    38      10.535  -5.610  24.090  1.00 25.84           C
ATOM    545  CG  PRO    38      10.019  -6.152  22.821  1.00 30.77           C
ATOM    546  CD  PRO    38       8.946  -5.171  22.355  1.00 29.92           C
ATOM    547  HA  PRO    38      10.509  -3.561  24.639  1.00 27.17           H
ATOM    548 1HB  PRO    38      11.421  -5.952  24.285  1.00 31.00           H
ATOM    549 2HB  PRO    38       9.943  -5.820  24.829  1.00 31.00           H
ATOM    550 1HG  PRO    38      10.730  -6.217  22.164  1.00 36.92           H
ATOM    551 2HG  PRO    38       9.639  -7.034  22.956  1.00 36.92           H
ATOM    552 1HD  PRO    38       8.918  -5.105  21.387  1.00 35.91           H
ATOM    553 2HD  PRO    38       8.068  -5.419  22.685  1.00 35.91           H
ATOM    554  N   TYR    39      11.814  -3.041  22.005  1.00 15.52           N
ATOM    555  CA  TYR    39      13.044  -2.727  21.259  1.00 17.08           C
ATOM    556  C   TYR    39      13.804  -1.593  21.948  1.00 19.46           C
ATOM    557  O   TYR    39      14.993  -1.524  21.704  1.00 28.79           O
ATOM    558  CB  TYR    39      12.796  -2.542  19.844  1.00 15.02           C
ATOM    559  CG  TYR    39      12.056  -3.644  19.140  1.00 14.02           C
ATOM    560  CD1 TYR    39      12.780  -4.758  18.727  1.00 15.17           C
ATOM    561  CD2 TYR    39      10.669  -3.594  18.890  1.00 14.07           C
ATOM    562  CE1 TYR    39      12.177  -5.822  18.088  1.00 17.52           C
ATOM    563  CE2 TYR    39      10.076  -4.661  18.235  1.00 16.48           C
ATOM    564  CZ  TYR    39      10.815  -5.766  17.884  1.00 15.71           C
ATOM    565  OH  TYR    39      10.299  -6.794  17.165  1.00 19.83           O
ATOM    566  H   TYR    39      11.058  -2.721  21.748  1.00 18.62           H
ATOM    567  HA  TYR    39      13.616  -3.520  21.332  1.00 20.50           H
ATOM    568 1HB  TYR    39      12.293  -1.720  19.731  1.00 18.02           H
ATOM    569 2HB  TYR    39      13.650  -2.420  19.401  1.00 18.02           H
ATOM    570  HD1 TYR    39      13.696  -4.787  18.886  1.00 18.21           H
ATOM    571  HD2 TYR    39      10.164  -2.861  19.160  1.00 16.88           H
ATOM    572  HE1 TYR    39      12.674  -6.554  17.803  1.00 21.02           H
ATOM    573  HE2 TYR    39       9.169  -4.629  18.030  1.00 19.77           H
ATOM    574  N   VAL    40      13.093  -0.787  22.711  1.00 23.32           N
ATOM    575  CA  VAL    40      13.567   0.356  23.491  1.00 37.02           C
ATOM    576  C   VAL    40      13.408   0.141  24.979  1.00 47.42           C
ATOM    577  O   VAL    40      13.919   0.926  25.809  1.00 58.31           O
ATOM    578  CB  VAL    40      12.974   1.700  23.050  1.00 36.69           C
ATOM    579  CG1 VAL    40      13.526   2.025  21.658  1.00 45.13           C
ATOM    580  CG2 VAL    40      11.434   1.642  22.950  1.00 48.82           C
ATOM    581  OXT VAL    40      12.720  -0.842  25.372  1.00 48.85           O
ATOM    582  H   VAL    40      12.250  -0.953  22.756  1.00 27.98           H
ATOM    583  HA  VAL    40      14.531   0.417  23.326  1.00 44.42           H
ATOM    584  HB  VAL    40      13.238   2.401  23.682  1.00 44.03           H
ATOM    585 1HG1 VAL    40      14.484   2.072  21.696  1.00 67.69           H
ATOM    586 2HG1 VAL    40      13.264   1.337  21.041  1.00 67.69           H
ATOM    587 3HG1 VAL    40      13.176   2.869  21.364  1.00 67.69           H
ATOM    588 1HG2 VAL    40      11.066   1.417  23.807  1.00 73.23           H
ATOM    589 2HG2 VAL    40      11.100   2.498  22.673  1.00 73.23           H
ATOM    590 3HG2 VAL    40      11.180   0.975  22.307  1.00 73.23           H
TER     591      VAL    40 
HETATM  592  O   HOH   101       5.290   5.164  18.779  1.00 15.86           O
HETATM  593  O   HOH   103       6.385   0.874  -0.671  1.00 15.46           O
HETATM  594  O   HOH   104      -1.249  -3.649   1.725  1.00 21.32           O
HETATM  595  O   HOH   105      -4.697  -6.276   9.619  1.00 40.69           O
HETATM  596  O   HOH   106       4.542  -5.154  17.197  1.00 35.44           O
HETATM  597  O   HOH   107       7.310  -6.436  16.559  1.00 34.57           O
HETATM  598  O   HOH   108      -1.929   3.218   4.577  1.00 34.03           O
HETATM  599  O   HOH   109       6.908   3.427   6.445  1.00 14.71           O
HETATM  600  O   HOH   110      -1.490   9.471   9.862  1.00 54.17           O
HETATM  601  O   HOH   111       1.811  -7.229  15.899  1.00 26.88           O
HETATM  602  O   HOH   112      -1.541  -8.640  15.662  1.00 39.55           O
HETATM  603  O   HOH   113      -4.446  -0.847   3.381  1.00 26.73           O
HETATM  604  O   HOH   115      16.587  -3.335  20.736  1.00 47.27           O
HETATM  605  O   HOH   116       6.744   4.409  20.909  1.00 27.98           O
HETATM  606  O   HOH   118      12.875  -3.730   1.910  1.00 35.75           O
HETATM  607  O   HOH   119      16.318  -0.518  18.540  1.00 38.73           O
HETATM  608  O   HOH   124       6.359  -4.148  19.926  1.00 48.15           O
HETATM  609  O   HOH   126       9.302   5.424  22.251  1.00 48.63           O
HETATM  610  O   HOH   127      11.358  -4.085  -1.156  1.00 58.15           O
HETATM  611  O   HOH   128      10.708  -0.531  27.288  1.00 49.90           O
HETATM  612  O   HOH   129      16.211   0.988  12.881  1.00 59.80           O
HETATM  613  O  BHOH   131       1.713   2.512   2.316  0.49 17.61           O
HETATM  614  O  AEOH   200      12.271   5.065  11.838  0.54 27.18           O
HETATM  615  O  BEOH   200      15.921   4.304  12.511  0.46 29.83           O
HETATM  616  C1 AEOH   200      12.974   5.558  13.017  0.54 29.75           C
HETATM  617  C1 BEOH   200      14.446   4.322  12.408  0.46 32.58           C
HETATM  618  C2 AEOH   200      12.259   6.535  13.707  0.54 26.57           C
HETATM  619  C2 BEOH   200      13.905   4.879  13.576  0.46 32.29           C
HETATM  620  HO AEOH   200      12.097   5.693  11.340  0.54 40.77           H
HETATM  621  HO BEOH   200      16.189   5.048  12.730  0.46 44.75           H
HETATM  622 1H1 AEOH   200      13.149   4.814  13.615  0.54 35.70           H
HETATM  623 2H1 AEOH   200      13.828   5.927  12.744  0.54 35.70           H
HETATM  624 1H1 BEOH   200      14.176   4.847  11.638  0.46 39.09           H
HETATM  625 2H1 BEOH   200      14.114   3.418  12.291  0.46 39.09           H
HETATM  626 1H2 AEOH   200      12.783   6.853  14.446  0.54 39.86           H
HETATM  627 2H2 AEOH   200      11.439   6.159  14.035  0.54 39.86           H
HETATM  628 3H2 AEOH   200      12.063   7.265  13.116  0.54 39.86           H
HETATM  629 1H2 BEOH   200      12.952   4.954  13.483  0.46 48.43           H
HETATM  630 2H2 BEOH   200      14.282   5.750  13.719  0.46 48.43           H
HETATM  631 3H2 BEOH   200      14.110   4.315  14.325  0.46 48.43           H
CONECT  614  616  620
CONECT  615  617  621
CONECT  616  614  618  622  623
CONECT  617  615  619  624  625
CONECT  618  616  626  627  628
CONECT  619  617  629  630  631
CONECT  620  614
CONECT  621  615
CONECT  622  616
CONECT  623  616
CONECT  624  617
CONECT  625  617
CONECT  626  618
CONECT  627  618
CONECT  628  618
CONECT  629  619
CONECT  630  619
CONECT  631  619
END
