# Supplementary material for: Identification of new, well-populated amino-acid sidechain rotamers involving hydroxyl-hydrogen atoms and sulfhydryl-hydrogen atoms
Source: BMC Struct Biol. 2008 Oct 7;8:41. doi: 10.1186/1472-6807-8-41 (PMC2569941; doi:10.1186/1472-6807-8-41)
Supplement: Additional file 1 — Manually-fitted hydrogen atoms in high resolution structures. In these high-resolution X-ray structures, the hydroxyl hydrogen atoms were removed if there is no corresponding electron density but if there is sufficient electron density due to hydrogen-bonding, the hydrogen atom position were fitted manually. [file 1472-6807-8-41-S1.zip › pdb/2fdn.pdb]

ATOM      1  N   ALA     1       9.251  24.410  64.133  1.00  7.34           N
ATOM      2  CA  ALA     1       8.069  23.677  64.576  1.00  6.49           C
ATOM      3  C   ALA     1       8.390  22.270  65.061  1.00  5.92           C
ATOM      4  O   ALA     1       9.055  21.505  64.383  1.00  7.19           O
ATOM      5  CB  ALA     1       7.045  23.569  63.447  1.00  8.54           C
ATOM      6 1H   ALA     1       9.833  24.468  64.804  1.00 11.02           H
ATOM      7 2H   ALA     1       9.627  23.981  63.450  1.00 11.02           H
ATOM      8 3H   ALA     1       9.013  25.228  63.875  1.00 11.02           H
ATOM      9  HA  ALA     1       7.660  24.172  65.316  1.00  7.79           H
ATOM     10 1HB  ALA     1       6.828  24.448  63.126  1.00 12.81           H
ATOM     11 2HB  ALA     1       7.413  23.048  62.729  1.00 12.81           H
ATOM     12 3HB  ALA     1       6.249  23.144  63.776  1.00 12.81           H
ATOM     13  N   TYR     2       7.838  21.933  66.245  1.00  6.09           N
ATOM     14  CA  TYR     2       7.623  20.562  66.650  1.00  5.40           C
ATOM     15  C   TYR     2       6.330  20.099  65.992  1.00  5.69           C
ATOM     16  O   TYR     2       5.482  20.919  65.598  1.00  6.18           O
ATOM     17  CB  TYR     2       7.487  20.490  68.189  1.00  6.25           C
ATOM     18  CG  TYR     2       8.817  20.343  68.914  1.00  5.95           C
ATOM     19  CD1 TYR     2       9.872  21.185  68.706  1.00  6.32           C
ATOM     20  CD2 TYR     2       8.953  19.311  69.856  1.00  6.86           C
ATOM     21  CE1 TYR     2      11.087  21.049  69.416  1.00  6.88           C
ATOM     22  CE2 TYR     2      10.152  19.162  70.542  1.00  7.62           C
ATOM     23  CZ  TYR     2      11.200  20.016  70.331  1.00  6.83           C
ATOM     24  OH  TYR     2      12.411  19.848  70.983  1.00  9.73           O
ATOM     25  H   TYR     2       7.604  22.562  66.783  1.00  7.31           H
ATOM     26  HA  TYR     2       8.371  20.002  66.353  1.00  6.48           H
ATOM     27 1HB  TYR     2       7.048  21.296  68.503  1.00  7.50           H
ATOM     28 2HB  TYR     2       6.921  19.737  68.419  1.00  7.50           H
ATOM     29  HD1 TYR     2       9.788  21.868  68.080  1.00  7.58           H
ATOM     30  HD2 TYR     2       8.244  18.732  70.020  1.00  8.24           H
ATOM     31  HE1 TYR     2      11.793  21.638  69.272  1.00  8.25           H
ATOM     32  HE2 TYR     2      10.244  18.469  71.155  1.00  9.15           H
ATOM     33  HH  TYR     2      12.885  20.517  70.956  1.00 14.59           H
ATOM     34  N   VAL     3       6.191  18.755  65.886  1.00  5.72           N
ATOM     35  CA  VAL     3       4.953  18.156  65.421  1.00  5.29           C
ATOM     36  C   VAL     3       4.620  17.028  66.417  1.00  5.56           C
ATOM     37  O   VAL     3       5.528  16.340  66.899  1.00  6.03           O
ATOM     38  CB  VAL     3       5.060  17.643  63.976  1.00  5.58           C
ATOM     39  CG1 VAL     3       6.062  16.528  63.828  1.00  7.36           C
ATOM     40  CG2 VAL     3       3.716  17.243  63.399  1.00  6.93           C
ATOM     41  H   VAL     3       6.851  18.245  66.100  1.00  6.87           H
ATOM     42  HA  VAL     3       4.243  18.831  65.463  1.00  6.35           H
ATOM     43  HB  VAL     3       5.388  18.391  63.435  1.00  6.69           H
ATOM     44 1HG1 VAL     3       6.901  16.799  64.208  1.00 11.05           H
ATOM     45 2HG1 VAL     3       5.741  15.746  64.285  1.00 11.05           H
ATOM     46 3HG1 VAL     3       6.183  16.327  62.897  1.00 11.05           H
ATOM     47 1HG2 VAL     3       3.093  17.966  63.507  1.00 10.40           H
ATOM     48 2HG2 VAL     3       3.815  17.043  62.466  1.00 10.40           H
ATOM     49 3HG2 VAL     3       3.388  16.467  63.860  1.00 10.40           H
ATOM     50  N   ILE     4       3.350  16.850  66.710  1.00  5.58           N
ATOM     51  CA  ILE     4       2.915  15.799  67.650  1.00  5.34           C
ATOM     52  C   ILE     4       2.634  14.548  66.867  1.00  6.15           C
ATOM     53  O   ILE     4       1.734  14.471  65.999  1.00  6.87           O
ATOM     54  CB  ILE     4       1.703  16.272  68.471  1.00  5.88           C
ATOM     55  CG1 ILE     4       2.099  17.423  69.396  1.00  6.67           C
ATOM     56  CG2 ILE     4       1.131  15.093  69.267  1.00  6.83           C
ATOM     57  CD1 ILE     4       0.999  18.112  70.168  1.00  7.28           C
ATOM     58  H   ILE     4       2.760  17.358  66.344  1.00  6.70           H
ATOM     59  HA  ILE     4       3.652  15.616  68.269  1.00  6.40           H
ATOM     60  HB  ILE     4       1.014  16.593  67.852  1.00  7.06           H
ATOM     61 1HG1 ILE     4       2.744  17.083  70.036  1.00  8.00           H
ATOM     62 2HG1 ILE     4       2.552  18.094  68.861  1.00  8.00           H
ATOM     63 1HG2 ILE     4       0.889  14.387  68.664  1.00 10.25           H
ATOM     64 2HG2 ILE     4       1.792  14.774  69.886  1.00 10.25           H
ATOM     65 3HG2 ILE     4       0.353  15.381  69.750  1.00 10.25           H
ATOM     66 1HD1 ILE     4       0.556  17.473  70.732  1.00 10.93           H
ATOM     67 2HD1 ILE     4       1.376  18.809  70.709  1.00 10.93           H
ATOM     68 3HD1 ILE     4       0.365  18.490  69.554  1.00 10.93           H
ATOM     69  N  AASN     5       3.371  13.521  67.230  0.74  5.18           N
ATOM     70  N  BASN     5       3.616  13.422  66.888  0.26  5.66           N
ATOM     71  CA AASN     5       3.263  12.221  66.573  0.74  5.54           C
ATOM     72  CA BASN     5       3.556  12.199  66.089  0.26  7.76           C
ATOM     73  C  AASN     5       2.056  11.443  67.105  0.74  5.91           C
ATOM     74  C  BASN     5       2.435  11.270  66.583  0.26  7.41           C
ATOM     75  O  AASN     5       1.502  11.750  68.194  0.74  6.03           O
ATOM     76  O  BASN     5       1.669  11.594  67.491  0.26  7.16           O
ATOM     77  CB AASN     5       4.526  11.410  66.788  0.74  5.70           C
ATOM     78  CB BASN     5       4.902  11.484  66.094  0.26  8.86           C
ATOM     79  CG AASN     5       5.748  11.875  66.000  0.74  5.72           C
ATOM     80  CG BASN     5       5.365  10.887  67.402  0.26 10.16           C
ATOM     81  ND2AASN     5       6.927  11.436  66.443  0.74  6.57           N
ATOM     82  OD1AASN     5       5.620  12.537  64.978  0.74  7.05           O
ATOM     83  ND2BASN     5       6.689  10.730  67.537  0.26 13.07           N
ATOM     84  OD1BASN     5       4.539  10.622  68.284  0.26 10.07           O
ATOM     85  N  AGLU     6       1.690  10.405  66.377  0.74  6.37           N
ATOM     86  N  BGLU     6       2.298  10.117  65.940  0.26  8.93           N
ATOM     87  CA AGLU     6       0.527   9.550  66.692  0.74  7.35           C
ATOM     88  CA BGLU     6       1.226   9.148  66.146  0.26  9.95           C
ATOM     89  C  AGLU     6       0.678   8.779  67.984  0.74  8.00           C
ATOM     90  C  BGLU     6       1.277   8.517  67.502  0.26  8.97           C
ATOM     91  O  AGLU     6      -0.337   8.331  68.503  0.74  8.94           O
ATOM     92  O  BGLU     6       0.467   7.697  67.916  0.26 10.02           O
ATOM     93  CB AGLU     6       0.262   8.558  65.543  0.74  8.44           C
ATOM     94  CB BGLU     6       1.265   8.176  64.958  0.26 11.56           C
ATOM     95  CG AGLU     6       1.395   7.529  65.328  0.74 12.64           C
ATOM     96  CG BGLU     6       0.657   6.796  65.120  0.26 15.43           C
ATOM     97  CD AGLU     6       1.114   6.232  66.065  0.74 14.79           C
ATOM     98  CD BGLU     6      -0.013   6.380  63.825  0.26 17.09           C
ATOM     99  OE1AGLU     6       0.035   5.613  65.869  0.74 28.30           O
ATOM    100  OE2AGLU     6       1.993   5.751  66.870  0.74 23.85           O
ATOM    101  OE1BGLU     6       0.506   6.859  62.800  0.26 17.06           O
ATOM    102  OE2BGLU     6      -1.020   5.632  63.836  0.26 24.09           O
ATOM    103  N   ALA     7       1.928   8.721  68.571  1.00  8.58           N
ATOM    104  CA  ALA     7       1.995   8.187  69.921  1.00  8.79           C
ATOM    105  C   ALA     7       1.166   8.934  70.905  1.00  7.78           C
ATOM    106  O   ALA     7       0.813   8.411  71.999  1.00  8.81           O
ATOM    107  CB  ALA     7       3.431   8.148  70.388  1.00 10.78           C
ATOM    108  H   ALA     7       2.633   8.987  68.157  1.00 10.30           H
ATOM    109  HA  ALA     7       1.665   7.265  69.893  1.00 10.54           H
ATOM    110 1HB  ALA     7       3.960   7.660  69.754  1.00 16.16           H
ATOM    111 2HB  ALA     7       3.767   9.044  70.464  1.00 16.16           H
ATOM    112 3HB  ALA     7       3.477   7.716  71.244  1.00 16.16           H
ATOM    113  N   CYS     8       0.827  10.188  70.627  1.00  7.12           N
ATOM    114  CA  CYS     8      -0.005  10.954  71.514  1.00  6.69           C
ATOM    115  C   CYS     8      -1.211  10.172  71.965  1.00  7.01           C
ATOM    116  O   CYS     8      -1.966   9.597  71.160  1.00  8.01           O
ATOM    117  CB  CYS     8      -0.447  12.219  70.740  1.00  6.46           C
ATOM    118  SG  CYS     8      -1.541  13.335  71.688  1.00  6.39           S
ATOM    119  H   CYS     8       1.111  10.549  69.900  1.00  8.54           H
ATOM    120  HA  CYS     8       0.519  11.222  72.298  1.00  8.02           H
ATOM    121 1HB  CYS     8       0.344  12.712  70.473  1.00  7.76           H
ATOM    122 2HB  CYS     8      -0.908  11.943  69.932  1.00  7.76           H
ATOM    123  N   ILE     9      -1.425  10.165  73.294  1.00  7.24           N
ATOM    124  CA  ILE     9      -2.547   9.522  73.966  1.00  7.25           C
ATOM    125  C   ILE     9      -3.635  10.480  74.373  1.00  7.15           C
ATOM    126  O   ILE     9      -4.593  10.110  74.993  1.00  8.44           O
ATOM    127  CB  ILE     9      -2.081   8.645  75.137  1.00  7.72           C
ATOM    128  CG1 ILE     9      -1.486   9.532  76.246  1.00  8.56           C
ATOM    129  CG2 ILE     9      -1.093   7.611  74.637  1.00  9.03           C
ATOM    130  CD1 ILE     9      -0.849   8.738  77.431  1.00  8.42           C
ATOM    131  H   ILE     9      -0.851  10.573  73.788  1.00  8.69           H
ATOM    132  HA  ILE     9      -2.947   8.913  73.310  1.00  8.71           H
ATOM    133  HB  ILE     9      -2.861   8.177  75.502  1.00  9.26           H
ATOM    134 1HG1 ILE     9      -0.807  10.105  75.855  1.00 10.27           H
ATOM    135 2HG1 ILE     9      -2.186  10.105  76.596  1.00 10.27           H
ATOM    136 1HG2 ILE     9      -0.338   8.053  74.243  1.00 13.54           H
ATOM    137 2HG2 ILE     9      -0.798   7.069  75.373  1.00 13.54           H
ATOM    138 3HG2 ILE     9      -1.518   7.054  73.980  1.00 13.54           H
ATOM    139 1HD1 ILE     9      -1.517   8.183  77.840  1.00 12.63           H
ATOM    140 2HD1 ILE     9      -0.135   8.188  77.101  1.00 12.63           H
ATOM    141 3HD1 ILE     9      -0.504   9.355  78.081  1.00 12.63           H
ATOM    142  N   SER    10      -3.470  11.783  73.969  1.00  7.27           N
ATOM    143  CA  SER    10      -4.494  12.776  74.152  1.00  7.29           C
ATOM    144  C   SER    10      -4.846  12.994  75.618  1.00  7.80           C
ATOM    145  O   SER    10      -5.977  13.297  75.993  1.00  9.17           O
ATOM    146  CB ASER    10      -5.758  12.479  73.324  0.87  8.59           C
ATOM    147  CB BSER    10      -6.314  12.280  73.653  0.13 10.12           C
ATOM    148  OG ASER    10      -5.447  12.625  71.957  0.87 10.53           O
ATOM    149  OG BSER    10      -6.533  13.408  72.827  0.13  7.85           O
ATOM    150  H   SER    10      -2.731  12.012  73.595  1.00  8.73           H
ATOM    151  N   CYS    11      -3.777  13.038  76.438  1.00  8.01           N
ATOM    152  CA  CYS    11      -3.888  13.275  77.864  1.00  8.12           C
ATOM    153  C   CYS    11      -4.135  14.793  78.195  1.00  8.68           C
ATOM    154  O   CYS    11      -4.584  15.157  79.301  1.00  9.90           O
ATOM    155  CB  CYS    11      -2.648  12.804  78.576  1.00  8.44           C
ATOM    156  SG  CYS    11      -1.126  13.800  78.370  1.00  7.60           S
ATOM    157  H   CYS    11      -2.995  12.920  76.100  1.00  9.62           H
ATOM    158  HA  CYS    11      -4.650  12.760  78.201  1.00  9.74           H
ATOM    159 1HB  CYS    11      -2.849  12.756  79.524  1.00 10.12           H
ATOM    160 2HB  CYS    11      -2.457  11.901  78.277  1.00 10.12           H
ATOM    161  N   GLY    12      -3.738  15.652  77.270  1.00  7.95           N
ATOM    162  CA  GLY    12      -3.893  17.080  77.465  1.00  8.73           C
ATOM    163  C   GLY    12      -2.834  17.791  78.224  1.00  8.09           C
ATOM    164  O   GLY    12      -2.881  18.996  78.347  1.00  9.08           O
ATOM    165  H   GLY    12      -3.383  15.359  76.544  1.00  9.54           H
ATOM    166 1HA  GLY    12      -3.963  17.494  76.591  1.00 10.47           H
ATOM    167 2HA  GLY    12      -4.737  17.229  77.920  1.00 10.47           H
ATOM    168  N   ALA    13      -1.828  17.117  78.775  1.00  7.71           N
ATOM    169  CA  ALA    13      -0.928  17.732  79.727  1.00  8.17           C
ATOM    170  C   ALA    13      -0.109  18.871  79.150  1.00  7.20           C
ATOM    171  O   ALA    13       0.287  19.812  79.846  1.00  8.49           O
ATOM    172  CB  ALA    13      -0.003  16.702  80.342  1.00  8.67           C
ATOM    173  H   ALA    13      -1.709  16.292  78.560  1.00  9.25           H
ATOM    174  HA  ALA    13      -1.475  18.103  80.450  1.00  9.81           H
ATOM    175 1HB  ALA    13      -0.523  15.982  80.705  1.00 13.01           H
ATOM    176 2HB  ALA    13       0.589  16.361  79.668  1.00 13.01           H
ATOM    177 3HB  ALA    13       0.511  17.111  81.042  1.00 13.01           H
ATOM    178  N   CYS    14       0.237  18.760  77.837  1.00  6.89           N
ATOM    179  CA  CYS    14       1.110  19.738  77.201  1.00  6.86           C
ATOM    180  C   CYS    14       0.405  21.023  76.908  1.00  7.24           C
ATOM    181  O   CYS    14       1.102  22.090  76.773  1.00  8.24           O
ATOM    182  CB  CYS    14       1.670  19.175  75.881  1.00  7.03           C
ATOM    183  SG  CYS    14       0.347  18.607  74.751  1.00  7.02           S
ATOM    184  H   CYS    14      -0.065  18.101  77.375  1.00  8.27           H
ATOM    185  HA  CYS    14       1.860  19.925  77.803  1.00  8.23           H
ATOM    186 1HB  CYS    14       2.193  19.862  75.439  1.00  8.43           H
ATOM    187 2HB  CYS    14       2.261  18.432  76.078  1.00  8.43           H
ATOM    188  N   GLU    15      -0.888  21.066  76.740  1.00  7.07           N
ATOM    189  CA  GLU    15      -1.558  22.252  76.239  1.00  7.37           C
ATOM    190  C   GLU    15      -1.323  23.460  77.087  1.00  7.58           C
ATOM    191  O   GLU    15      -0.976  24.536  76.558  1.00  8.42           O
ATOM    192  CB  GLU    15      -3.023  21.956  75.954  1.00  7.84           C
ATOM    193  CG  GLU    15      -3.795  23.121  75.415  1.00  9.12           C
ATOM    194  CD  GLU    15      -5.209  22.843  75.007  1.00 13.19           C
ATOM    195  OE1 GLU    15      -5.690  21.747  75.202  1.00 23.75           O
ATOM    196  OE2 GLU    15      -5.972  23.740  74.616  1.00 18.97           O
ATOM    197  H   GLU    15      -1.357  20.371  76.931  1.00  8.48           H
ATOM    198  HA  GLU    15      -1.148  22.448  75.370  1.00  8.85           H
ATOM    199 1HB  GLU    15      -3.074  21.227  75.316  1.00  9.41           H
ATOM    200 2HB  GLU    15      -3.444  21.658  76.775  1.00  9.41           H
ATOM    201 1HG  GLU    15      -3.805  23.817  76.089  1.00 10.94           H
ATOM    202 2HG  GLU    15      -3.320  23.470  74.645  1.00 10.94           H
ATOM    203  N   PRO    16      -1.482  23.384  78.416  1.00  7.77           N
ATOM    204  CA  PRO    16      -1.251  24.562  79.270  1.00  8.89           C
ATOM    205  C   PRO    16       0.196  24.958  79.411  1.00  8.50           C
ATOM    206  O   PRO    16       0.511  26.061  79.858  1.00 10.16           O
ATOM    207  CB  PRO    16      -1.865  24.131  80.613  1.00  9.86           C
ATOM    208  CG  PRO    16      -2.083  22.720  80.525  1.00 14.76           C
ATOM    209  CD  PRO    16      -2.076  22.261  79.164  1.00  9.08           C
ATOM    210  HA  PRO    16      -1.759  25.321  78.913  1.00 10.67           H
ATOM    211 1HB  PRO    16      -1.260  24.335  81.343  1.00 11.83           H
ATOM    212 2HB  PRO    16      -2.704  24.594  80.767  1.00 11.83           H
ATOM    213 1HG  PRO    16      -1.389  22.258  81.022  1.00 17.71           H
ATOM    214 2HG  PRO    16      -2.936  22.503  80.931  1.00 17.71           H
ATOM    215 1HD  PRO    16      -1.539  21.459  79.071  1.00 10.90           H
ATOM    216 2HD  PRO    16      -2.977  22.075  78.855  1.00 10.90           H
ATOM    217  N   GLU    17       1.097  24.020  79.044  1.00  8.10           N
ATOM    218  CA  GLU    17       2.527  24.237  79.284  1.00  8.60           C
ATOM    219  C   GLU    17       3.213  24.924  78.118  1.00  7.91           C
ATOM    220  O   GLU    17       4.329  25.389  78.269  1.00 11.07           O
ATOM    221  CB AGLU    17       3.190  22.940  79.742  0.68  9.54           C
ATOM    222  CB BGLU    17       3.343  22.830  79.381  0.32  9.50           C
ATOM    223  CG AGLU    17       2.473  22.411  81.008  0.68  9.72           C
ATOM    224  CG BGLU    17       3.145  22.381  80.849  0.32 12.65           C
ATOM    225  CD AGLU    17       2.416  23.362  82.182  0.68 12.02           C
ATOM    226  CD BGLU    17       3.815  23.258  81.894  0.32 13.69           C
ATOM    227  OE1AGLU    17       3.553  23.710  82.553  0.68 17.11           O
ATOM    228  OE2AGLU    17       1.265  23.686  82.675  0.68 14.58           O
ATOM    229  OE1BGLU    17       5.047  23.246  81.723  0.32 16.92           O
ATOM    230  OE2BGLU    17       3.194  24.373  82.211  0.32 13.21           O
ATOM    231  H   GLU    17       0.831  23.293  78.668  1.00  9.72           H
ATOM    232  N   CYS    18       2.574  25.004  76.986  1.00  6.94           N
ATOM    233  CA  CYS    18       3.204  25.683  75.784  1.00  6.83           C
ATOM    234  C   CYS    18       3.268  27.162  76.102  1.00  6.71           C
ATOM    235  O   CYS    18       2.237  27.811  76.351  1.00  7.88           O
ATOM    236  CB  CYS    18       2.390  25.439  74.589  1.00  6.51           C
ATOM    237  SG  CYS    18       3.083  26.353  73.161  1.00  6.44           S
ATOM    238  H   CYS    18       1.786  24.667  76.919  1.00  8.33           H
ATOM    239  HA  CYS    18       4.110  25.335  75.644  1.00  8.19           H
ATOM    240 1HB  CYS    18       2.376  24.489  74.392  1.00  7.81           H
ATOM    241 2HB  CYS    18       1.479  25.728  74.750  1.00  7.81           H
ATOM    242  N   PRO    19       4.467  27.776  76.027  1.00  6.68           N
ATOM    243  CA  PRO    19       4.593  29.187  76.392  1.00  7.66           C
ATOM    244  C   PRO    19       3.900  30.146  75.440  1.00  7.50           C
ATOM    245  O   PRO    19       3.716  31.310  75.776  1.00  9.11           O
ATOM    246  CB  PRO    19       6.123  29.453  76.402  1.00  8.44           C
ATOM    247  CG  PRO    19       6.646  28.425  75.443  1.00  9.12           C
ATOM    248  CD  PRO    19       5.771  27.192  75.707  1.00  7.80           C
ATOM    249  HA  PRO    19       4.237  29.318  77.296  1.00  9.19           H
ATOM    250 1HB  PRO    19       6.325  30.351  76.098  1.00 10.12           H
ATOM    251 2HB  PRO    19       6.495  29.326  77.289  1.00 10.12           H
ATOM    252 1HG  PRO    19       6.552  28.727  74.526  1.00 10.94           H
ATOM    253 2HG  PRO    19       7.580  28.231  75.618  1.00 10.94           H
ATOM    254 1HD  PRO    19       5.718  26.626  74.921  1.00  9.36           H
ATOM    255 2HD  PRO    19       6.114  26.672  76.450  1.00  9.36           H
ATOM    256  N   VAL    20       3.559  29.703  74.247  1.00  7.71           N
ATOM    257  CA  VAL    20       2.968  30.512  73.198  1.00  7.40           C
ATOM    258  C   VAL    20       1.562  30.027  72.810  1.00  7.06           C
ATOM    259  O   VAL    20       1.010  30.455  71.829  1.00  7.51           O
ATOM    260  CB  VAL    20       3.890  30.688  71.975  1.00  7.18           C
ATOM    261  CG1 VAL    20       5.092  31.548  72.318  1.00  8.56           C
ATOM    262  CG2 VAL    20       4.300  29.330  71.403  1.00  7.51           C
ATOM    263  H   VAL    20       3.698  28.872  74.077  1.00  9.26           H
ATOM    264  HA  VAL    20       2.851  31.407  73.579  1.00  8.88           H
ATOM    265  HB  VAL    20       3.378  31.157  71.283  1.00  8.62           H
ATOM    266 1HG1 VAL    20       4.793  32.388  72.673  1.00 12.85           H
ATOM    267 2HG1 VAL    20       5.632  31.098  72.972  1.00 12.85           H
ATOM    268 3HG1 VAL    20       5.612  31.703  71.526  1.00 12.85           H
ATOM    269 1HG2 VAL    20       3.514  28.823  71.188  1.00 11.26           H
ATOM    270 2HG2 VAL    20       4.823  29.462  70.609  1.00 11.26           H
ATOM    271 3HG2 VAL    20       4.821  28.853  72.053  1.00 11.26           H
ATOM    272  N   ASN    21       0.984  29.108  73.593  1.00  7.14           N
ATOM    273  CA  ASN    21      -0.359  28.617  73.363  1.00  7.65           C
ATOM    274  C   ASN    21      -0.574  28.075  71.963  1.00  7.45           C
ATOM    275  O   ASN    21      -1.609  28.279  71.335  1.00  8.90           O
ATOM    276  CB AASN    21      -1.398  29.716  73.673  0.59  8.98           C
ATOM    277  CB BASN    21      -1.436  29.871  73.505  0.41 10.53           C
ATOM    278  CG AASN    21      -2.815  29.231  73.639  0.59 12.49           C
ATOM    279  CG BASN    21      -1.061  30.454  74.817  0.41 11.19           C
ATOM    280  ND2AASN    21      -3.802  29.985  73.201  0.59 18.18           N
ATOM    281  OD1AASN    21      -3.134  28.103  74.094  0.59 18.49           O
ATOM    282  ND2BASN    21      -0.810  29.758  75.887  0.41 15.38           N
ATOM    283  OD1BASN    21      -0.894  31.710  74.967  0.41 17.49           O
ATOM    284  H   ASN    21       1.429  28.795  74.260  1.00  8.57           H
ATOM    285  N   ALA    22       0.421  27.319  71.456  1.00  6.42           N
ATOM    286  CA  ALA    22       0.407  26.798  70.109  1.00  6.78           C
ATOM    287  C   ALA    22      -0.219  25.400  69.984  1.00  6.31           C
ATOM    288  O   ALA    22      -0.284  24.856  68.899  1.00  7.70           O
ATOM    289  CB  ALA    22       1.810  26.773  69.491  1.00  7.57           C
ATOM    290  H   ALA    22       1.096  27.139  71.958  1.00  7.70           H
ATOM    291  HA  ALA    22      -0.137  27.408  69.568  1.00  8.14           H
ATOM    292 1HB  ALA    22       2.206  27.644  69.561  1.00 11.36           H
ATOM    293 2HB  ALA    22       2.354  26.135  69.958  1.00 11.36           H
ATOM    294 3HB  ALA    22       1.748  26.523  68.566  1.00 11.36           H
ATOM    295  N   ILE    23      -0.611  24.799  71.123  1.00  6.80           N
ATOM    296  CA  ILE    23      -1.200  23.437  71.099  1.00  6.76           C
ATOM    297  C   ILE    23      -2.690  23.524  71.314  1.00  6.99           C
ATOM    298  O   ILE    23      -3.208  24.239  72.181  1.00  8.58           O
ATOM    299  CB  ILE    23      -0.518  22.552  72.186  1.00  6.35           C
ATOM    300  CG1 ILE    23       0.942  22.398  71.835  1.00  8.28           C
ATOM    301  CG2 ILE    23      -1.249  21.273  72.395  1.00  7.64           C
ATOM    302  CD1 ILE    23       1.785  21.682  72.858  1.00  8.76           C
ATOM    303  H   ILE    23      -0.519  25.209  71.873  1.00  8.15           H
ATOM    304  HA  ILE    23      -1.032  23.039  70.220  1.00  8.12           H
ATOM    305  HB  ILE    23      -0.561  23.049  73.030  1.00  7.62           H
ATOM    306 1HG1 ILE    23       1.005  21.916  70.995  1.00  9.94           H
ATOM    307 2HG1 ILE    23       1.317  23.281  71.692  1.00  9.94           H
ATOM    308 1HG2 ILE    23      -2.163  21.460  72.620  1.00 11.46           H
ATOM    309 2HG2 ILE    23      -1.217  20.752  71.590  1.00 11.46           H
ATOM    310 3HG2 ILE    23      -0.837  20.783  73.111  1.00 11.46           H
ATOM    311 1HD1 ILE    23       1.443  20.795  72.991  1.00 13.15           H
ATOM    312 2HD1 ILE    23       2.692  21.632  72.548  1.00 13.15           H
ATOM    313 3HD1 ILE    23       1.757  22.163  73.689  1.00 13.15           H
ATOM    314  N   SER    24      -3.396  22.674  70.558  1.00  7.98           N
ATOM    315  CA  SER    24      -4.849  22.489  70.757  1.00  8.97           C
ATOM    316  C   SER    24      -5.152  21.006  70.553  1.00  8.28           C
ATOM    317  O   SER    24      -4.366  20.208  70.057  1.00  8.48           O
ATOM    318  CB ASER    24      -5.654  23.351  69.802  0.69 10.78           C
ATOM    319  CB BSER    24      -5.456  23.067  69.307  0.31  9.23           C
ATOM    320  OG ASER    24      -5.344  23.047  68.451  0.69 10.52           O
ATOM    321  OG BSER    24      -5.290  24.477  69.321  0.31 12.74           O
ATOM    322  H   SER    24      -2.996  22.226  69.943  1.00  9.58           H
ATOM    323  N  ASER    25      -6.362  20.643  70.990  0.48  9.97           N
ATOM    324  N  BSER    25      -6.375  20.692  71.187  0.52  9.62           N
ATOM    325  CA ASER    25      -6.816  19.252  70.920  0.48 11.26           C
ATOM    326  CA BSER    25      -6.802  19.336  70.829  0.52 10.78           C
ATOM    327  C  ASER    25      -7.110  18.831  69.482  0.48 10.93           C
ATOM    328  C  BSER    25      -7.300  19.312  69.381  0.52 11.12           C
ATOM    329  O  ASER    25      -7.320  19.742  68.653  0.48 11.94           O
ATOM    330  O  BSER    25      -8.254  20.042  69.078  0.52 15.71           O
ATOM    331  CB ASER    25      -7.974  19.040  71.887  0.48 11.59           C
ATOM    332  CB BSER    25      -7.864  18.845  71.804  0.52 11.14           C
ATOM    333  OG ASER    25      -8.516  17.778  71.571  0.48 12.33           O
ATOM    334  OG BSER    25      -9.051  19.543  71.463  0.52 13.69           O
ATOM    335  N  AGLY    26      -7.110  17.541  69.140  0.48 10.91           N
ATOM    336  N  BGLY    26      -6.650  18.494  68.535  0.52 12.09           N
ATOM    337  CA AGLY    26      -7.409  17.110  67.757  0.48 13.01           C
ATOM    338  CA BGLY    26      -7.084  18.348  67.152  0.52 13.62           C
ATOM    339  C  AGLY    26      -8.115  15.755  67.868  0.48 17.17           C
ATOM    340  C  BGLY    26      -8.151  17.272  67.020  0.52 12.45           C
ATOM    341  O  AGLY    26      -8.414  15.262  68.976  0.48 21.83           O
ATOM    342  O  BGLY    26      -8.732  16.733  67.974  0.52 13.10           O
ATOM    343  N  AASP    27      -8.380  15.153  66.730  0.48 17.88           N
ATOM    344  N  BASP    27      -8.493  16.922  65.775  0.52 13.06           N
ATOM    345  CA AASP    27      -9.158  13.917  66.624  0.48 18.16           C
ATOM    346  CA BASP    27      -9.570  15.956  65.586  0.52 14.48           C
ATOM    347  C  AASP    27      -8.570  12.776  67.417  0.48 19.91           C
ATOM    348  C  BASP    27      -9.181  14.510  65.894  0.52 16.19           C
ATOM    349  O  AASP    27      -9.096  12.305  68.451  0.48 32.39           O
ATOM    350  O  BASP    27     -10.050  13.703  66.301  0.52 17.92           O
ATOM    351  CB AASP    27      -9.453  13.530  65.161  0.48 21.04           C
ATOM    352  CB BASP    27     -10.097  15.998  64.160  0.52 18.15           C
ATOM    353  CG AASP    27     -10.675  14.291  64.695  0.48 25.40           C
ATOM    354  CG BASP    27     -11.046  17.178  63.952  0.52 22.89           C
ATOM    355  OD1AASP    27     -11.566  14.689  65.476  0.48 29.78           O
ATOM    356  OD2AASP    27     -10.782  14.542  63.471  0.48 30.40           O
ATOM    357  OD1BASP    27     -10.812  18.128  64.750  0.52 35.57           O
ATOM    358  OD2BASP    27     -11.808  17.091  62.947  0.52 29.34           O
ATOM    359  N  AASP    28      -7.418  12.284  66.923  0.48 16.72           N
ATOM    360  N  BASP    28      -7.893  14.242  65.708  0.52 15.57           N
ATOM    361  CA AASP    28      -6.835  11.289  67.806  0.48 19.62           C
ATOM    362  CA BASP    28      -7.395  12.909  65.992  0.52 13.85           C
ATOM    363  C  AASP    28      -5.436  11.662  68.302  0.48 15.27           C
ATOM    364  C  BASP    28      -6.492  12.923  67.210  0.52 13.11           C
ATOM    365  O  AASP    28      -4.763  10.785  68.799  0.48 18.25           O
ATOM    366  O  BASP    28      -6.385  11.880  67.874  0.52 14.63           O
ATOM    367  CB AASP    28      -6.832   9.870  67.259  0.48 27.74           C
ATOM    368  CB BASP    28      -6.676  12.316  64.775  0.52 17.84           C
ATOM    369  CG AASP    28      -6.811   9.873  65.740  0.48 30.45           C
ATOM    370  CG BASP    28      -7.692  12.000  63.685  0.52 20.42           C
ATOM    371  OD1AASP    28      -6.057  10.707  65.186  0.48 28.36           O
ATOM    372  OD2AASP    28      -7.614   9.035  65.304  0.48 33.54           O
ATOM    373  OD1BASP    28      -8.916  12.308  63.795  0.52 23.62           O
ATOM    374  OD2BASP    28      -7.240  11.448  62.644  0.52 24.13           O
ATOM    375  N  AARG    29      -5.096  12.918  68.152  0.48 12.29           N
ATOM    376  N  BARG    29      -5.781  14.001  67.518  0.52 11.32           N
ATOM    377  CA AARG    29      -3.811  13.455  68.570  0.48  8.88           C
ATOM    378  CA BARG    29      -4.820  14.064  68.623  0.52 10.63           C
ATOM    379  C  AARG    29      -3.962  14.975  68.666  0.48  8.36           C
ATOM    380  C  BARG    29      -4.467  15.541  68.805  0.52 10.43           C
ATOM    381  O  AARG    29      -4.645  15.607  67.876  0.48  8.94           O
ATOM    382  O  BARG    29      -5.006  16.430  68.130  0.52 13.68           O
ATOM    383  CB AARG    29      -2.596  13.027  67.761  0.48 11.22           C
ATOM    384  CB BARG    29      -3.580  13.262  68.295  0.52  9.77           C
ATOM    385  CG AARG    29      -2.443  13.413  66.313  0.48 11.60           C
ATOM    386  CG BARG    29      -2.828  13.673  67.008  0.52 10.84           C
ATOM    387  CD AARG    29      -1.053  13.184  65.720  0.48 14.61           C
ATOM    388  CD BARG    29      -1.659  12.757  66.714  0.52 13.76           C
ATOM    389  NE AARG    29      -1.018  12.803  64.318  0.48 17.66           N
ATOM    390  NE BARG    29      -0.986  12.840  65.438  0.52 13.79           N
ATOM    391  CZ AARG    29      -0.077  12.831  63.396  0.48 14.32           C
ATOM    392  CZ BARG    29      -1.376  12.504  64.187  0.52 14.75           C
ATOM    393  NH1AARG    29       1.106  13.411  63.486  0.48 12.08           N
ATOM    394  NH2AARG    29      -0.455  12.273  62.219  0.48 12.01           N
ATOM    395  NH1BARG    29      -2.588  12.045  63.915  0.52 25.34           N
ATOM    396  NH2BARG    29      -0.470  12.632  63.218  0.52 19.65           N
ATOM    397  N   TYR    30      -3.415  15.612  69.688  1.00  9.02           N
ATOM    398  CA  TYR    30      -3.204  17.036  69.861  1.00  8.21           C
ATOM    399  C   TYR    30      -2.365  17.538  68.669  1.00  7.83           C
ATOM    400  O   TYR    30      -1.679  16.763  68.006  1.00  8.24           O
ATOM    401  CB  TYR    30      -2.591  17.271  71.230  1.00  7.50           C
ATOM    402  CG  TYR    30      -3.635  17.359  72.317  1.00  7.49           C
ATOM    403  CD1 TYR    30      -4.486  16.312  72.611  1.00  7.74           C
ATOM    404  CD2 TYR    30      -3.758  18.493  73.083  1.00  8.37           C
ATOM    405  CE1 TYR    30      -5.443  16.398  73.618  1.00  8.73           C
ATOM    406  CE2 TYR    30      -4.726  18.596  74.076  1.00  9.58           C
ATOM    407  CZ  TYR    30      -5.584  17.550  74.313  1.00  8.97           C
ATOM    408  OH  TYR    30      -6.538  17.714  75.305  1.00 10.55           O
ATOM    409  H   TYR    30      -3.148  15.115  70.337  1.00 10.83           H
ATOM    410  HA  TYR    30      -4.076  17.482  69.833  1.00  9.85           H
ATOM    411 1HB  TYR    30      -1.979  16.546  71.434  1.00  9.00           H
ATOM    412 2HB  TYR    30      -2.080  18.096  71.213  1.00  9.00           H
ATOM    413  HD1 TYR    30      -4.418  15.525  72.120  1.00  9.29           H
ATOM    414  HD2 TYR    30      -3.180  19.207  72.935  1.00 10.05           H
ATOM    415  HE1 TYR    30      -5.983  15.666  73.813  1.00 10.47           H
ATOM    416  HE2 TYR    30      -4.792  19.375  74.581  1.00 11.49           H
ATOM    417  HH  TYR    30      -6.977  17.089  75.604  1.00 15.83           H
ATOM    418  N   VAL    31      -2.398  18.864  68.439  1.00  6.97           N
ATOM    419  CA  VAL    31      -1.774  19.426  67.234  1.00  7.44           C
ATOM    420  C   VAL    31      -1.146  20.789  67.573  1.00  5.83           C
ATOM    421  O   VAL    31      -1.652  21.590  68.335  1.00  7.12           O
ATOM    422  CB AVAL    31      -2.791  19.503  66.077  0.85  7.47           C
ATOM    423  CB BVAL    31      -3.192  20.012  66.478  0.15  7.16           C
ATOM    424  CG1AVAL    31      -3.904  20.516  66.360  0.85  8.96           C
ATOM    425  CG2AVAL    31      -2.108  19.769  64.750  0.85  7.73           C
ATOM    426  CG1BVAL    31      -2.793  20.880  65.295  0.15  5.58           C
ATOM    427  CG2BVAL    31      -3.821  18.711  65.970  0.15  7.48           C
ATOM    428  H   VAL    31      -2.787  19.385  69.001  1.00  8.37           H
ATOM    429  N   ILE    32       0.001  20.979  66.918  1.00  5.63           N
ATOM    430  CA  ILE    32       0.816  22.181  67.053  1.00  5.64           C
ATOM    431  C   ILE    32       0.584  23.125  65.886  1.00  5.65           C
ATOM    432  O   ILE    32       0.567  22.735  64.704  1.00  6.20           O
ATOM    433  CB  ILE    32       2.320  21.819  67.150  1.00  5.53           C
ATOM    434  CG1 ILE    32       2.549  21.116  68.495  1.00  5.61           C
ATOM    435  CG2 ILE    32       3.218  23.051  66.969  1.00  6.30           C
ATOM    436  CD1 ILE    32       3.942  20.520  68.648  1.00  6.14           C
ATOM    437  H   ILE    32       0.275  20.359  66.388  1.00  6.75           H
ATOM    438  HA  ILE    32       0.555  22.641  67.878  1.00  6.76           H
ATOM    439  HB  ILE    32       2.528  21.182  66.434  1.00  6.64           H
ATOM    440 1HG1 ILE    32       2.402  21.754  69.211  1.00  6.73           H
ATOM    441 2HG1 ILE    32       1.893  20.408  68.593  1.00  6.73           H
ATOM    442 1HG2 ILE    32       3.036  23.457  66.119  1.00  9.45           H
ATOM    443 2HG2 ILE    32       3.040  23.682  67.670  1.00  9.45           H
ATOM    444 3HG2 ILE    32       4.139  22.784  67.006  1.00  9.45           H
ATOM    445 1HD1 ILE    32       4.598  21.216  68.573  1.00  9.21           H
ATOM    446 2HD1 ILE    32       4.018  20.100  69.508  1.00  9.21           H
ATOM    447 3HD1 ILE    32       4.088  19.867  67.959  1.00  9.21           H
ATOM    448  N   ASP    33       0.392  24.404  66.245  1.00  5.63           N
ATOM    449  CA  ASP    33       0.380  25.534  65.256  1.00  5.87           C
ATOM    450  C   ASP    33       1.826  25.866  64.893  1.00  5.46           C
ATOM    451  O   ASP    33       2.588  26.457  65.636  1.00  5.90           O
ATOM    452  CB  ASP    33      -0.287  26.712  65.901  1.00  6.31           C
ATOM    453  CG  ASP    33      -0.211  27.957  65.012  1.00  7.22           C
ATOM    454  OD1 ASP    33       0.199  27.891  63.875  1.00  7.58           O
ATOM    455  OD2 ASP    33      -0.612  29.040  65.547  1.00 10.28           O
ATOM    456  H   ASP    33       0.270  24.583  67.077  1.00  6.76           H
ATOM    457  HA  ASP    33      -0.114  25.270  64.452  1.00  7.04           H
ATOM    458 1HB  ASP    33      -1.217  26.499  66.076  1.00  7.57           H
ATOM    459 2HB  ASP    33       0.142  26.899  66.751  1.00  7.57           H
ATOM    460  N   ALA    34       2.226  25.356  63.697  1.00  5.75           N
ATOM    461  CA  ALA    34       3.546  25.547  63.195  1.00  5.92           C
ATOM    462  C   ALA    34       3.894  26.987  62.873  1.00  5.97           C
ATOM    463  O   ALA    34       5.068  27.346  62.706  1.00  6.75           O
ATOM    464  CB  ALA    34       3.746  24.696  61.929  1.00  6.95           C
ATOM    465  H   ALA    34       1.664  24.904  63.229  1.00  6.90           H
ATOM    466  HA  ALA    34       4.177  25.229  63.875  1.00  7.10           H
ATOM    467 1HB  ALA    34       3.525  23.782  62.120  1.00 10.42           H
ATOM    468 2HB  ALA    34       3.175  25.024  61.230  1.00 10.42           H
ATOM    469 3HB  ALA    34       4.662  24.752  61.647  1.00 10.42           H
ATOM    470  N   ASP    35       2.899  27.879  62.811  1.00  5.84           N
ATOM    471  CA  ASP    35       3.142  29.289  62.604  1.00  6.20           C
ATOM    472  C   ASP    35       3.440  30.032  63.899  1.00  6.16           C
ATOM    473  O   ASP    35       3.785  31.218  63.842  1.00  7.63           O
ATOM    474  CB  ASP    35       1.983  29.905  61.848  1.00  6.47           C
ATOM    475  CG  ASP    35       1.854  29.354  60.428  1.00  7.84           C
ATOM    476  OD1 ASP    35       2.852  28.867  59.854  1.00  8.74           O
ATOM    477  OD2 ASP    35       0.745  29.494  59.881  1.00 10.75           O
ATOM    478  H   ASP    35       2.088  27.605  62.898  1.00  7.01           H
ATOM    479  HA  ASP    35       3.936  29.366  62.034  1.00  7.44           H
ATOM    480 1HB  ASP    35       1.160  29.731  62.332  1.00  7.77           H
ATOM    481 2HB  ASP    35       2.106  30.866  61.807  1.00  7.77           H
ATOM    482  N   THR    36       3.335  29.365  65.025  1.00  6.47           N
ATOM    483  CA  THR    36       3.564  29.962  66.364  1.00  7.21           C
ATOM    484  C   THR    36       4.644  29.254  67.134  1.00  6.13           C
ATOM    485  O   THR    36       5.347  29.847  67.957  1.00  6.71           O
ATOM    486  CB  THR    36       2.179  29.966  67.146  1.00  9.71           C
ATOM    487  CG2 THR    36       2.306  30.574  68.510  1.00 11.23           C
ATOM    488  OG1 THR    36       1.302  30.825  66.393  1.00 10.72           O
ATOM    489  H   THR    36       3.121  28.533  64.985  1.00  7.77           H
ATOM    490  HA  THR    36       3.843  30.893  66.237  1.00  8.65           H
ATOM    491  HB  THR    36       1.811  29.060  67.204  1.00 11.65           H
ATOM    492 1HG2 THR    36       2.941  30.072  69.026  1.00 16.85           H
ATOM    493 2HG2 THR    36       2.607  31.482  68.428  1.00 16.85           H
ATOM    494 3HG2 THR    36       1.452  30.558  68.948  1.00 16.85           H
ATOM    495  N   CYS    37       4.803  27.935  66.939  1.00  6.04           N
ATOM    496  CA  CYS    37       5.787  27.165  67.675  1.00  5.72           C
ATOM    497  C   CYS    37       7.216  27.727  67.474  1.00  5.97           C
ATOM    498  O   CYS    37       7.633  28.045  66.363  1.00  6.32           O
ATOM    499  CB  CYS    37       5.730  25.726  67.226  1.00  5.98           C
ATOM    500  SG  CYS    37       6.944  24.621  68.008  1.00  5.92           S
ATOM    501  H   CYS    37       4.307  27.535  66.361  1.00  7.25           H
ATOM    502  HA  CYS    37       5.567  27.204  68.629  1.00  6.86           H
ATOM    503 1HB  CYS    37       4.841  25.383  67.406  1.00  7.18           H
ATOM    504 2HB  CYS    37       5.863  25.698  66.265  1.00  7.18           H
ATOM    505  N   ILE    38       7.968  27.829  68.574  1.00  6.43           N
ATOM    506  CA  ILE    38       9.321  28.327  68.628  1.00  6.19           C
ATOM    507  C   ILE    38      10.313  27.292  69.137  1.00  6.24           C
ATOM    508  O   ILE    38      11.449  27.609  69.512  1.00  6.98           O
ATOM    509  CB  ILE    38       9.417  29.678  69.372  1.00  6.59           C
ATOM    510  CG1 ILE    38       8.729  29.657  70.711  1.00  6.99           C
ATOM    511  CG2 ILE    38       8.833  30.805  68.485  1.00  7.71           C
ATOM    512  CD1 ILE    38       9.231  28.631  71.711  1.00  8.27           C
ATOM    513  H   ILE    38       7.613  27.577  69.316  1.00  7.71           H
ATOM    514  HA  ILE    38       9.577  28.511  67.700  1.00  7.43           H
ATOM    515  HB  ILE    38      10.366  29.873  69.522  1.00  7.90           H
ATOM    516 1HG1 ILE    38       8.817  30.537  71.110  1.00  8.39           H
ATOM    517 2HG1 ILE    38       7.784  29.499  70.563  1.00  8.39           H
ATOM    518 1HG2 ILE    38       9.278  30.807  67.635  1.00 11.56           H
ATOM    519 2HG2 ILE    38       7.894  30.655  68.354  1.00 11.56           H
ATOM    520 3HG2 ILE    38       8.964  31.652  68.917  1.00 11.56           H
ATOM    521 1HD1 ILE    38      10.160  28.790  71.894  1.00 12.41           H
ATOM    522 2HD1 ILE    38       8.727  28.705  72.525  1.00 12.41           H
ATOM    523 3HD1 ILE    38       9.123  27.750  71.347  1.00 12.41           H
ATOM    524  N   ASP    39       9.946  25.998  69.113  1.00  6.50           N
ATOM    525  CA  ASP    39      10.848  24.873  69.281  1.00  6.91           C
ATOM    526  C   ASP    39      11.409  24.759  70.663  1.00  7.64           C
ATOM    527  O   ASP    39      12.509  24.217  70.881  1.00  9.68           O
ATOM    528  CB  ASP    39      11.958  24.905  68.276  1.00  7.66           C
ATOM    529  CG  ASP    39      11.538  24.956  66.846  1.00  7.37           C
ATOM    530  OD1 ASP    39      10.604  24.207  66.459  1.00  8.08           O
ATOM    531  OD2 ASP    39      12.208  25.676  66.080  1.00  9.30           O
ATOM    532  H   ASP    39       9.113  25.824  68.989  1.00  7.80           H
ATOM    533  HA  ASP    39      10.329  24.059  69.112  1.00  8.30           H
ATOM    534 1HB  ASP    39      12.512  25.680  68.459  1.00  9.19           H
ATOM    535 2HB  ASP    39      12.509  24.118  68.405  1.00  9.19           H
ATOM    536  N   CYS    40      10.733  25.224  71.696  1.00  7.31           N
ATOM    537  CA  CYS    40      11.258  25.185  73.028  1.00  7.58           C
ATOM    538  C   CYS    40      11.366  23.804  73.600  1.00  7.74           C
ATOM    539  O   CYS    40      12.132  23.609  74.596  1.00  9.47           O
ATOM    540  CB  CYS    40      10.386  26.065  73.984  1.00  7.88           C
ATOM    541  SG  CYS    40       8.755  25.434  74.404  1.00  7.37           S
ATOM    542  H   CYS    40       9.953  25.561  71.565  1.00  8.77           H
ATOM    543  HA  CYS    40      12.159  25.570  73.006  1.00  9.10           H
ATOM    544 1HB  CYS    40      10.880  26.196  74.808  1.00  9.45           H
ATOM    545 2HB  CYS    40      10.275  26.937  73.573  1.00  9.45           H
ATOM    546  N   GLY    41      10.575  22.853  73.139  1.00  6.96           N
ATOM    547  CA  GLY    41      10.552  21.485  73.615  1.00  6.95           C
ATOM    548  C   GLY    41       9.759  21.264  74.884  1.00  6.46           C
ATOM    549  O   GLY    41       9.759  20.129  75.388  1.00  7.32           O
ATOM    550  H   GLY    41      10.031  23.062  72.506  1.00  8.35           H
ATOM    551 1HA  GLY    41      10.181  20.922  72.917  1.00  8.34           H
ATOM    552 2HA  GLY    41      11.465  21.197  73.768  1.00  8.34           H
ATOM    553  N   ALA    42       9.046  22.270  75.388  1.00  6.54           N
ATOM    554  CA  ALA    42       8.383  22.064  76.688  1.00  6.81           C
ATOM    555  C   ALA    42       7.286  21.016  76.625  1.00  6.42           C
ATOM    556  O   ALA    42       7.074  20.305  77.604  1.00  7.16           O
ATOM    557  CB  ALA    42       7.798  23.371  77.213  1.00  7.66           C
ATOM    558  H   ALA    42       8.974  23.017  74.967  1.00  7.84           H
ATOM    559  HA  ALA    42       9.059  21.756  77.327  1.00  8.17           H
ATOM    560 1HB  ALA    42       8.489  24.036  77.256  1.00 11.48           H
ATOM    561 2HB  ALA    42       7.103  23.670  76.622  1.00 11.48           H
ATOM    562 3HB  ALA    42       7.435  23.229  78.090  1.00 11.48           H
ATOM    563  N   CYS    43       6.585  20.927  75.502  1.00  6.15           N
ATOM    564  CA  CYS    43       5.545  19.947  75.322  1.00  5.87           C
ATOM    565  C   CYS    43       6.087  18.517  75.418  1.00  5.99           C
ATOM    566  O   CYS    43       5.507  17.688  76.089  1.00  6.72           O
ATOM    567  CB  CYS    43       4.782  20.215  74.017  1.00  6.01           C
ATOM    568  SG  CYS    43       5.872  20.376  72.539  1.00  6.04           S
ATOM    569  H   CYS    43       6.758  21.473  74.860  1.00  7.38           H
ATOM    570  HA  CYS    43       4.908  20.064  76.058  1.00  7.05           H
ATOM    571 1HB  CYS    43       4.156  19.489  73.867  1.00  7.21           H
ATOM    572 2HB  CYS    43       4.268  21.031  74.117  1.00  7.21           H
ATOM    573  N   ALA    44       7.199  18.262  74.732  1.00  6.04           N
ATOM    574  CA  ALA    44       7.821  16.960  74.836  1.00  5.96           C
ATOM    575  C   ALA    44       8.255  16.708  76.293  1.00  6.04           C
ATOM    576  O   ALA    44       8.134  15.587  76.797  1.00  6.62           O
ATOM    577  CB  ALA    44       8.992  16.820  73.874  1.00  7.01           C
ATOM    578  H   ALA    44       7.546  18.868  74.231  1.00  7.25           H
ATOM    579  HA  ALA    44       7.152  16.285  74.599  1.00  7.15           H
ATOM    580 1HB  ALA    44       8.692  16.990  72.978  1.00 10.52           H
ATOM    581 2HB  ALA    44       9.676  17.453  74.108  1.00 10.52           H
ATOM    582 3HB  ALA    44       9.347  15.930  73.930  1.00 10.52           H
ATOM    583  N   GLY    45       8.721  17.750  76.969  1.00  6.03           N
ATOM    584  CA  GLY    45       9.202  17.612  78.327  1.00  7.05           C
ATOM    585  C   GLY    45       8.104  17.217  79.319  1.00  6.17           C
ATOM    586  O   GLY    45       8.467  16.710  80.422  1.00  8.29           O
ATOM    587  H   GLY    45       8.738  18.523  76.592  1.00  7.24           H
ATOM    588 1HA  GLY    45       9.901  16.939  78.346  1.00  8.46           H
ATOM    589 2HA  GLY    45       9.594  18.453  78.609  1.00  8.46           H
ATOM    590  N   VAL    46       6.842  17.466  79.034  1.00  5.93           N
ATOM    591  CA  VAL    46       5.730  17.066  79.884  1.00  6.19           C
ATOM    592  C   VAL    46       4.928  15.950  79.255  1.00  5.79           C
ATOM    593  O   VAL    46       3.825  15.613  79.724  1.00  6.86           O
ATOM    594  CB  VAL    46       4.851  18.223  80.320  1.00  6.76           C
ATOM    595  CG1 VAL    46       5.690  19.231  81.102  1.00  7.17           C
ATOM    596  CG2 VAL    46       4.119  18.876  79.163  1.00  7.65           C
ATOM    597  H   VAL    46       6.665  17.887  78.305  1.00  7.11           H
ATOM    598  HA  VAL    46       6.126  16.695  80.701  1.00  7.42           H
ATOM    599  HB  VAL    46       4.174  17.865  80.932  1.00  8.11           H
ATOM    600 1HG1 VAL    46       6.139  18.783  81.822  1.00 10.75           H
ATOM    601 2HG1 VAL    46       6.339  19.629  80.517  1.00 10.75           H
ATOM    602 3HG1 VAL    46       5.118  19.916  81.458  1.00 10.75           H
ATOM    603 1HG2 VAL    46       4.757  19.213  78.530  1.00 11.47           H
ATOM    604 2HG2 VAL    46       3.554  18.229  78.735  1.00 11.47           H
ATOM    605 3HG2 VAL    46       3.582  19.601  79.492  1.00 11.47           H
ATOM    606  N   CYS    47       5.442  15.293  78.191  1.00  5.67           N
ATOM    607  CA  CYS    47       4.707  14.295  77.474  1.00  5.69           C
ATOM    608  C   CYS    47       5.124  12.920  77.931  1.00  6.12           C
ATOM    609  O   CYS    47       6.289  12.523  77.674  1.00  6.52           O
ATOM    610  CB  CYS    47       4.908  14.434  75.955  1.00  5.60           C
ATOM    611  SG  CYS    47       3.897  13.134  75.135  1.00  6.03           S
ATOM    612  H   CYS    47       6.242  15.481  77.936  1.00  6.80           H
ATOM    613  HA  CYS    47       3.754  14.411  77.672  1.00  6.82           H
ATOM    614 1HB  CYS    47       4.624  15.314  75.660  1.00  6.72           H
ATOM    615 2HB  CYS    47       5.844  14.322  75.730  1.00  6.72           H
ATOM    616  N   PRO    48       4.251  12.090  78.516  1.00  6.52           N
ATOM    617  CA  PRO    48       4.704  10.789  79.026  1.00  7.22           C
ATOM    618  C   PRO    48       5.163   9.853  77.962  1.00  7.44           C
ATOM    619  O   PRO    48       5.908   8.904  78.236  1.00  9.46           O
ATOM    620  CB  PRO    48       3.464  10.245  79.763  1.00  7.68           C
ATOM    621  CG  PRO    48       2.287  10.945  79.125  1.00  7.05           C
ATOM    622  CD  PRO    48       2.810  12.353  78.818  1.00  6.75           C
ATOM    623  HA  PRO    48       5.430  10.928  79.670  1.00  8.67           H
ATOM    624 1HB  PRO    48       3.392   9.284  79.653  1.00  9.21           H
ATOM    625 2HB  PRO    48       3.511  10.449  80.711  1.00  9.21           H
ATOM    626 1HG  PRO    48       2.014  10.492  78.312  1.00  8.46           H
ATOM    627 2HG  PRO    48       1.533  10.981  79.734  1.00  8.46           H
ATOM    628 1HD  PRO    48       2.354  12.741  78.054  1.00  8.10           H
ATOM    629 2HD  PRO    48       2.710  12.942  79.582  1.00  8.10           H
ATOM    630  N   VAL    49       4.694  10.039  76.720  1.00  7.28           N
ATOM    631  CA  VAL    49       5.005   9.157  75.603  1.00  7.98           C
ATOM    632  C   VAL    49       5.939   9.824  74.610  1.00  7.61           C
ATOM    633  O   VAL    49       6.182   9.245  73.532  1.00  9.45           O
ATOM    634  CB  VAL    49       3.725   8.661  74.934  1.00  8.32           C
ATOM    635  CG1 VAL    49       2.968   7.763  75.907  1.00 10.34           C
ATOM    636  CG2 VAL    49       2.881   9.795  74.349  1.00 10.38           C
ATOM    637  H   VAL    49       4.182  10.715  76.575  1.00  8.74           H
ATOM    638  HA  VAL    49       5.470   8.374  75.966  1.00  9.57           H
ATOM    639  HB  VAL    49       4.000   8.095  74.182  1.00  9.98           H
ATOM    640 1HG1 VAL    49       2.750   8.261  76.698  1.00 15.51           H
ATOM    641 2HG1 VAL    49       2.160   7.452  75.493  1.00 15.51           H
ATOM    642 3HG1 VAL    49       3.517   7.012  76.143  1.00 15.51           H
ATOM    643 1HG2 VAL    49       3.422  10.326  73.759  1.00 15.57           H
ATOM    644 2HG2 VAL    49       2.142   9.425  73.859  1.00 15.57           H
ATOM    645 3HG2 VAL    49       2.548  10.347  75.061  1.00 15.57           H
ATOM    646  N   ASP    50       6.464  11.030  74.905  1.00  7.17           N
ATOM    647  CA  ASP    50       7.414  11.714  74.061  1.00  6.93           C
ATOM    648  C   ASP    50       6.931  11.863  72.597  1.00  7.22           C
ATOM    649  O   ASP    50       7.712  11.718  71.648  1.00  8.51           O
ATOM    650  CB  ASP    50       8.754  10.991  74.108  1.00  8.41           C
ATOM    651  CG  ASP    50       9.945  11.874  73.783  1.00  8.51           C
ATOM    652  OD1 ASP    50       9.938  13.085  74.186  1.00 10.01           O
ATOM    653  OD2 ASP    50      10.834  11.377  73.078  1.00 14.13           O
ATOM    654  H   ASP    50       6.220  11.412  75.635  1.00  8.60           H
ATOM    655  HA  ASP    50       7.546  12.613  74.427  1.00  8.31           H
ATOM    656 1HB  ASP    50       8.876  10.618  74.996  1.00 10.09           H
ATOM    657 2HB  ASP    50       8.733  10.253  73.480  1.00 10.09           H
ATOM    658  N   ALA    51       5.673  12.259  72.454  1.00  6.02           N
ATOM    659  CA  ALA    51       5.094  12.374  71.101  1.00  6.09           C
ATOM    660  C   ALA    51       5.526  13.621  70.323  1.00  6.14           C
ATOM    661  O   ALA    51       5.636  13.516  69.084  1.00  6.48           O
ATOM    662  CB  ALA    51       3.556  12.351  71.208  1.00  6.46           C
ATOM    663  H   ALA    51       5.198  12.446  73.146  1.00  7.22           H
ATOM    664  HA  ALA    51       5.372  11.588  70.587  1.00  7.31           H
ATOM    665 1HB  ALA    51       3.281  11.571  71.696  1.00  9.69           H
ATOM    666 2HB  ALA    51       3.255  13.138  71.667  1.00  9.69           H
ATOM    667 3HB  ALA    51       3.175  12.328  70.327  1.00  9.69           H
ATOM    668  N   PRO    52       5.737  14.798  70.926  1.00  5.64           N
ATOM    669  CA  PRO    52       6.159  15.949  70.149  1.00  5.74           C
ATOM    670  C   PRO    52       7.631  15.827  69.794  1.00  5.92           C
ATOM    671  O   PRO    52       8.462  15.634  70.679  1.00  6.75           O
ATOM    672  CB  PRO    52       5.907  17.135  71.083  1.00  6.05           C
ATOM    673  CG  PRO    52       5.023  16.602  72.192  1.00  6.66           C
ATOM    674  CD  PRO    52       5.434  15.155  72.304  1.00  5.66           C
ATOM    675  HA  PRO    52       5.617  16.032  69.337  1.00  6.89           H
ATOM    676 1HB  PRO    52       6.743  17.469  71.444  1.00  7.26           H
ATOM    677 2HB  PRO    52       5.463  17.855  70.609  1.00  7.26           H
ATOM    678 1HG  PRO    52       5.183  17.075  73.024  1.00  8.00           H
ATOM    679 2HG  PRO    52       4.085  16.682  71.959  1.00  8.00           H
ATOM    680 1HD  PRO    52       6.213  15.054  72.872  1.00  6.79           H
ATOM    681 2HD  PRO    52       4.711  14.611  72.656  1.00  6.79           H
ATOM    682  N   VAL    53       7.928  15.987  68.504  1.00  5.54           N
ATOM    683  CA  VAL    53       9.337  15.938  68.023  1.00  6.02           C
ATOM    684  C   VAL    53       9.621  17.192  67.210  1.00  6.34           C
ATOM    685  O   VAL    53       8.764  17.708  66.488  1.00  6.69           O
ATOM    686  CB  VAL    53       9.657  14.665  67.253  1.00  6.75           C
ATOM    687  CG1 VAL    53       9.494  13.423  68.135  1.00  8.21           C
ATOM    688  CG2 VAL    53       8.846  14.537  65.999  1.00  7.75           C
ATOM    689  H   VAL    53       7.294  16.121  67.938  1.00  6.65           H
ATOM    690  HA  VAL    53       9.918  15.959  68.811  1.00  7.22           H
ATOM    691  HB  VAL    53      10.599  14.714  66.987  1.00  8.09           H
ATOM    692 1HG1 VAL    53      10.027  13.521  68.928  1.00 12.31           H
ATOM    693 2HG1 VAL    53       8.572  13.322  68.379  1.00 12.31           H
ATOM    694 3HG1 VAL    53       9.783  12.646  67.650  1.00 12.31           H
ATOM    695 1HG2 VAL    53       9.021  15.288  65.426  1.00 11.62           H
ATOM    696 2HG2 VAL    53       9.084  13.726  65.545  1.00 11.62           H
ATOM    697 3HG2 VAL    53       7.912  14.516  66.222  1.00 11.62           H
ATOM    698  N   GLN    54      10.863  17.581  67.238  1.00  6.83           N
ATOM    699  CA  GLN    54      11.351  18.670  66.360  1.00  6.28           C
ATOM    700  C   GLN    54      11.305  18.204  64.907  1.00  6.39           C
ATOM    701  O   GLN    54      11.876  17.151  64.562  1.00  7.66           O
ATOM    702  CB  GLN    54      12.827  18.989  66.726  1.00  7.51           C
ATOM    703  CG AGLN    54      13.506  20.034  65.841  0.86  8.26           C
ATOM    704  CG BGLN    54      13.340  20.182  66.063  0.14  7.27           C
ATOM    705  CD AGLN    54      12.916  21.378  66.162  0.86  7.37           C
ATOM    706  CD BGLN    54      14.287  20.990  66.905  0.14  6.57           C
ATOM    707  NE2AGLN    54      11.998  21.861  65.375  0.86  8.04           N
ATOM    708  OE1AGLN    54      13.292  22.026  67.182  0.86  9.13           O
ATOM    709  NE2BGLN    54      14.726  22.101  66.392  0.14  7.24           N
ATOM    710  OE1BGLN    54      14.556  20.616  68.095  0.14  8.66           O
ATOM    711  H   GLN    54      11.412  17.197  67.777  1.00  8.20           H
ATOM    712  HA  GLN    54      10.796  19.469  66.475  1.00  7.54           H
ATOM    713 1HB  GLN    54      12.856  19.299  67.645  1.00  9.01           H
ATOM    714 2HB  GLN    54      13.340  18.167  66.679  1.00  9.01           H
ATOM    715  N   ALA    55      10.650  19.012  64.083  1.00  7.02           N
ATOM    716  CA  ALA    55      10.589  18.786  62.625  1.00  7.97           C
ATOM    717  C   ALA    55      10.888  20.082  61.891  1.00  8.29           C
ATOM    718  O   ALA    55      11.481  21.028  62.513  1.00  8.14           O
ATOM    719  CB  ALA    55       9.252  18.139  62.226  1.00 10.00           C
ATOM    720  OXT ALA    55      10.550  20.122  60.688  1.00  9.93           O
ATOM    721  H   ALA    55      10.245  19.696  64.411  1.00  8.43           H
ATOM    722  HA  ALA    55      11.300  18.151  62.398  1.00  9.56           H
ATOM    723 1HB  ALA    55       9.130  17.325  62.719  1.00 15.01           H
ATOM    724 2HB  ALA    55       8.533  18.744  62.423  1.00 15.01           H
ATOM    725 3HB  ALA    55       9.259  17.946  61.285  1.00 15.01           H
TER     726      ALA    55 
HETATM  727  S1  FS4    61       0.312  12.505  74.972  1.00  6.65           S
HETATM  728  S2  FS4    61      -1.696  15.449  74.720  1.00  6.53           S
HETATM  729  S3  FS4    61       1.497  15.333  73.029  1.00  6.00           S
HETATM  730  S4  FS4    61       1.375  15.546  76.617  1.00  6.02           S
HETATM  731 FE1  FS4    61      -0.383  14.097  73.478  1.00  6.17          FE
HETATM  732 FE2  FS4    61      -0.472  14.212  76.235  1.00  6.22          FE
HETATM  733 FE3  FS4    61       0.411  16.375  74.732  1.00  5.87          FE
HETATM  734 FE4  FS4    61       1.898  14.148  74.918  1.00  5.87          FE
HETATM  735  S1  FS4    62       6.383  26.386  71.399  1.00  6.04           S
HETATM  736  S2  FS4    62       7.909  23.150  71.190  1.00  6.05           S
HETATM  737  S3  FS4    62       4.296  23.550  70.681  1.00  5.90           S
HETATM  738  S4  FS4    62       5.700  23.824  73.948  1.00  6.20           S
HETATM  739 FE1  FS4    62       6.331  24.490  70.195  1.00  5.76          FE
HETATM  740 FE2  FS4    62       7.400  24.788  72.689  1.00  6.10          FE
HETATM  741 FE3  FS4    62       5.861  22.588  72.085  1.00  5.74          FE
HETATM  742 FE4  FS4    62       4.733  25.052  72.285  1.00  5.93          FE
HETATM  743  O   HOH   101       1.235  18.553  65.615  1.00  6.40           O
HETATM  744  O   HOH   102       3.440  15.437  82.376  1.00  6.50           O
HETATM  745  O   HOH   103       4.259  33.094  61.920  1.00  7.08           O
HETATM  746  O   HOH   104       7.423  26.769  63.943  1.00  7.36           O
HETATM  747  O   HOH   105       4.233  21.440  63.148  1.00  7.48           O
HETATM  748  O   HOH   106      11.677  15.543  62.316  1.00  8.51           O
HETATM  749  O   HOH   107      -0.493  16.372  65.476  0.88  7.69           O
HETATM  750  O   HOH   108      -1.281  25.579  73.930  1.00  8.58           O
HETATM  751  O   HOH   109      11.160  15.392  71.228  1.00  9.98           O
HETATM  752  O   HOH   110       3.931  12.479  62.885  0.89  9.62           O
HETATM  753  O   HOH   111      14.223  27.124  67.154  0.63  6.47           O
HETATM  754  O   HOH   112       3.661  33.876  70.213  1.00  9.99           O
HETATM  755  O   HOH   113      -2.975  24.247  67.649  1.00 10.71           O
HETATM  756  O   HOH   114      12.553  17.633  72.492  1.00 10.77           O
HETATM  757  O   HOH   115      -0.893  19.853  82.506  1.00 10.80           O
HETATM  758  O   HOH   116      12.061  18.564  75.142  1.00 11.73           O
HETATM  759  O   HOH   117       1.530   4.588  75.090  1.00 12.64           O
HETATM  760  O   HOH   118       8.569  10.840  78.016  0.79  9.66           O
HETATM  761  O   HOH   119       8.645  20.947  79.828  1.00 12.51           O
HETATM  762  O   HOH   120       1.093   5.759  72.636  1.00 13.74           O
HETATM  763  O   HOH   121      11.487  18.093  58.998  1.00 12.78           O
HETATM  764  O   HOH   122       9.684  13.260  77.003  1.00 12.55           O
HETATM  765  O   HOH   123       0.878  28.541  57.323  1.00 13.95           O
HETATM  766  O   HOH   124      12.578  25.010  63.565  0.86 13.84           O
HETATM  767  O   HOH   125      14.536  16.448  65.017  0.79 12.18           O
HETATM  768  O   HOH   126       6.773   9.589  68.842  0.74 11.81           O
HETATM  769  O   HOH   127       9.621  10.542  70.013  0.77 12.46           O
HETATM  770  O   HOH   128       4.829  32.577  77.949  0.65 10.97           O
HETATM  771  O   HOH   129      -2.381  26.489  63.108  1.00 16.37           O
HETATM  772  O   HOH   130      11.933  21.953  59.222  1.00 17.06           O
HETATM  773  O   HOH   131       6.100   6.488  73.460  1.00 17.24           O
HETATM  774  O   HOH   132      -5.422  16.047  64.993  1.00 16.61           O
HETATM  775  O   HOH   133      -1.857  29.032  67.993  0.72 15.63           O
HETATM  776  O   HOH   134      -2.382   6.932  70.265  1.00 18.60           O
HETATM  777  O   HOH   135      -7.738  22.528  72.743  1.00 20.40           O
HETATM  778  O   HOH   136      -1.496  30.871  63.685  0.73 19.41           O
HETATM  779  O   HOH   137      -0.563  27.316  76.789  1.00 17.63           O
HETATM  780  O   HOH   138      -4.700   9.915  71.205  1.00 18.64           O
HETATM  781  O   HOH   139       7.657  20.460  83.783  0.75 16.49           O
HETATM  782  O   HOH   140      15.030  17.552  69.479  1.00 21.91           O
HETATM  783  O   HOH   141      -5.344  20.379  78.415  0.77 17.77           O
HETATM  784  O   HOH   142      -3.254  26.650  68.686  0.68 15.01           O
HETATM  785  O   HOH   143      14.150  24.938  75.754  0.81 19.17           O
HETATM  786  O   HOH   144      14.261  21.309  59.798  0.89 21.13           O
HETATM  787  O   HOH   145      -1.520  29.595  61.260  1.00 28.43           O
HETATM  788  O   HOH   146      14.978  18.252  62.645  0.88 21.87           O
HETATM  789  O   HOH   147       7.763   8.509  71.345  1.00 21.27           O
HETATM  790  O   HOH   148      13.967  21.950  71.537  0.63 15.41           O
HETATM  791  O   HOH   149       4.110   4.110  74.820  0.42 23.90           O
HETATM  792  O   HOH   150      15.185  21.277  68.920  0.62 21.91           O
HETATM  793  O   HOH   151      -1.132  31.087  69.899  0.47 15.81           O
HETATM  794  O   HOH   152      -2.695   9.732  67.940  0.83 25.98           O
HETATM  795  O   HOH   153      11.342  20.907  78.854  0.78 26.02           O
HETATM  796  O   HOH   154       6.035  22.822  82.755  0.56 16.26           O
HETATM  797  O   HOH   155       7.932  23.197  80.881  0.67 26.12           O
HETATM  798  O   HOH   156       6.538  25.980  79.612  0.69 26.27           O
HETATM  799  O   HOH   157      13.445  26.034  78.572  0.66 21.54           O
HETATM  800  O   HOH   158      11.818  22.559  77.315  0.55 24.52           O
HETATM  801  O   HOH   159      -6.642  29.846  69.150  0.64 26.86           O
HETATM  802  O   HOH   160      11.186  24.688  78.687  1.00 36.41           O
HETATM  803  O   HOH   161      -7.222  15.301  70.595  0.86 28.96           O
HETATM  804  O   HOH   162      10.090  23.250  61.602  0.69  8.68           O
HETATM  805  O   HOH   163      11.549  12.598  71.034  0.53  8.14           O
HETATM  806  O   HOH   164      -4.003  28.463  63.841  0.68 29.39           O
HETATM  807  O   HOH   165      14.220  20.954  62.357  0.39  9.80           O
HETATM  808  O   HOH   166      -4.283  27.147  71.347  0.63 17.93           O
HETATM  809  O   HOH   167      13.228  13.704  74.271  0.35 11.24           O
HETATM  810  O   HOH   168      12.167  14.464  74.150  0.47  9.25           O
HETATM  811  O   HOH   169       9.054  26.728  77.586  0.53 13.62           O
HETATM  812  O   HOH   170       2.474  33.810  74.917  0.55 15.22           O
HETATM  813  O   HOH   171      -8.061  15.667  76.121  0.80 26.71           O
HETATM  814  O   HOH   172       1.075   8.998  61.839  0.59 15.63           O
HETATM  815  O   HOH   173       1.334  33.179  71.410  0.46 19.05           O
HETATM  816  O   HOH   174       1.874   8.895  60.695  0.44 17.37           O
HETATM  817  O   HOH   175      -7.516  20.169  75.780  0.75 28.81           O
HETATM  818  O   HOH   177      13.501  22.663  62.548  0.61 16.37           O
HETATM  819  O   HOH   179     -10.711  17.809  69.778  0.81 31.04           O
HETATM  820  O   HOH   180     -11.438  15.450  60.975  0.55 22.19           O
HETATM  821  O   HOH   181      -9.515  20.370  64.662  0.66 32.11           O
HETATM  822  O   HOH   182      -9.982  25.496  73.835  0.48 22.48           O
HETATM  823  O   HOH   183      -4.732  25.366  78.441  0.57 34.06           O
HETATM  824  O   HOH   184      16.431  16.462  67.382  0.53 24.79           O
HETATM  825  O   HOH   185      -9.969  21.221  73.915  0.45 28.07           O
HETATM  826  O   HOH   186       2.671  28.369  79.727  1.00 43.55           O
HETATM  827  O   HOH   187      -3.250  31.680  71.219  0.42 21.55           O
HETATM  828  O   HOH   188      -7.390  21.960  66.609  0.51 31.47           O
HETATM  829  O   HOH   189      -5.399  25.954  73.214  0.58 29.85           O
HETATM  830  O   HOH   190      15.302  21.554  73.767  0.55 30.50           O
HETATM  831  O   HOH   191       0.187   8.176  59.534  0.41 27.74           O
HETATM  832  O   HOH   192      -4.647   6.507  69.431  0.38 27.11           O
HETATM  833  O   HOH   193      -1.382   5.533  68.133  0.45 26.10           O
HETATM  834  O   HOH   194      13.673  20.398  75.853  0.44 32.45           O
HETATM  835  O   HOH   195      -9.479  21.919  69.581  0.41 21.60           O
HETATM  836  O   HOH   196      16.398  18.001  66.329  0.47 23.92           O
CONECT  118  731
CONECT  156  732
CONECT  183  733
CONECT  237  742
CONECT  500  739
CONECT  541  740
CONECT  568  741
CONECT  611  734
CONECT  727  731  732  734
CONECT  728  731  732  733
CONECT  729  731  733  734
CONECT  730  732  733  734
CONECT  731  118  727  728  729
CONECT  732  156  727  728  730
CONECT  733  183  728  729  730
CONECT  734  611  727  729  730
CONECT  735  739  740  742
CONECT  736  739  740  741
CONECT  737  739  741  742
CONECT  738  740  741  742
CONECT  739  500  735  736  737
CONECT  740  541  735  736  738
CONECT  741  568  736  737  738
CONECT  742  237  735  737  738
END
