# Supplementary material for: Identification of new, well-populated amino-acid sidechain rotamers involving hydroxyl-hydrogen atoms and sulfhydryl-hydrogen atoms
Source: BMC Struct Biol. 2008 Oct 7;8:41. doi: 10.1186/1472-6807-8-41 (PMC2569941; doi:10.1186/1472-6807-8-41)
Supplement: Additional file 1 — Manually-fitted hydrogen atoms in high resolution structures. In these high-resolution X-ray structures, the hydroxyl hydrogen atoms were removed if there is no corresponding electron density but if there is sufficient electron density due to hydrogen-bonding, the hydrogen atom position were fitted manually. [file 1472-6807-8-41-S1.zip › pdb/2ffy.pdb]

ATOM      1  N   ALA A   4      21.967 -21.445  34.850  1.00 42.67           N
ATOM      2  CA  ALA A   4      22.912 -20.416  35.251  1.00 30.98           C
ATOM      3  C   ALA A   4      22.950 -20.311  36.784  1.00 22.54           C
ATOM      4  O   ALA A   4      21.996 -20.664  37.451  1.00 27.97           O
ATOM      5  CB  ALA A   4      22.534 -19.027  34.730  1.00 35.37           C
ATOM      6 1H   ALA A   4      22.210 -22.240  35.221  1.00 64.00           H
ATOM      7 2H   ALA A   4      21.967 -21.521  33.943  1.00 64.00           H
ATOM      8 3H   ALA A   4      21.133 -21.220  35.136  1.00 64.00           H
ATOM      9  HA  ALA A   4      23.822 -20.656  34.915  1.00 37.17           H
ATOM     10 1HB  ALA A   4      22.511 -19.041  33.750  1.00 53.06           H
ATOM     11 2HB  ALA A   4      23.199 -18.373  35.031  1.00 53.06           H
ATOM     12 3HB  ALA A   4      21.651 -18.778  35.074  1.00 53.06           H
ATOM     13  N   PRO A   5      24.081 -19.843  37.281  1.00 18.96           N
ATOM     14  CA  PRO A   5      24.139 -19.471  38.712  1.00 16.51           C
ATOM     15  C   PRO A   5      22.950 -18.582  39.040  1.00 15.66           C
ATOM     16  O   PRO A   5      22.716 -17.596  38.322  1.00 17.22           O
ATOM     17  CB  PRO A   5      25.455 -18.702  38.861  1.00 19.77           C
ATOM     18  CG  PRO A   5      26.297 -19.306  37.784  1.00 21.38           C
ATOM     19  CD  PRO A   5      25.379 -19.610  36.631  1.00 20.91           C
ATOM     20  HA  PRO A   5      24.139 -20.288  39.289  1.00 19.81           H
ATOM     21 1HB  PRO A   5      25.324 -17.732  38.714  1.00 23.73           H
ATOM     22 2HB  PRO A   5      25.857 -18.846  39.754  1.00 23.73           H
ATOM     23 1HG  PRO A   5      27.004 -18.672  37.503  1.00 25.66           H
ATOM     24 2HG  PRO A   5      26.729 -20.136  38.108  1.00 25.66           H
ATOM     25 1HD  PRO A   5      25.330 -18.846  36.003  1.00 25.09           H
ATOM     26 2HD  PRO A   5      25.679 -20.415  36.139  1.00 25.09           H
ATOM     27  N   GLN A   6      22.298 -18.865  40.153  1.00 14.97           N
ATOM     28  CA  GLN A   6      21.093 -18.109  40.464  1.00 14.71           C
ATOM     29  C   GLN A   6      21.398 -16.636  40.648  1.00 15.82           C
ATOM     30  O   GLN A   6      20.520 -15.826  40.325  1.00 15.98           O
ATOM     31  CB  GLN A   6      20.423 -18.683  41.695  1.00 15.52           C
ATOM     32  CG  GLN A   6      19.006 -18.162  41.914  1.00 16.68           C
ATOM     33  CD  GLN A   6      18.243 -18.991  42.891  1.00 17.60           C
ATOM     34  NE2 GLN A   6      16.896 -18.990  42.790  1.00 18.77           N
ATOM     35  OE1 GLN A   6      18.826 -19.600  43.824  1.00 19.12           O
ATOM     36  H   GLN A   6      22.585 -19.497  40.695  1.00 17.96           H
ATOM     37  HA  GLN A   6      20.461 -18.201  39.695  1.00 17.65           H
ATOM     38 1HB  GLN A   6      20.393 -19.669  41.612  1.00 18.63           H
ATOM     39 2HB  GLN A   6      20.971 -18.464  42.490  1.00 18.63           H
ATOM     40 1HG  GLN A   6      19.050 -17.230  42.244  1.00 20.01           H
ATOM     41 2HG  GLN A   6      18.525 -18.156  41.048  1.00 20.01           H
ATOM     42 1HE2 GLN A   6      16.410 -19.421  43.383  1.00 22.53           H
ATOM     43 2HE2 GLN A   6      16.504 -18.558  42.130  1.00 22.53           H
ATOM     44  N   GLN A   7      22.569 -16.255  41.171  1.00 15.68           N
ATOM     45  CA  GLN A   7      22.804 -14.805  41.348  1.00 17.69           C
ATOM     46  C   GLN A   7      22.766 -14.060  40.022  1.00 16.20           C
ATOM     47  O   GLN A   7      22.263 -12.935  39.941  1.00 16.24           O
ATOM     48  CB  GLN A   7      24.151 -14.605  41.994  1.00 20.36           C
ATOM     49  CG  GLN A   7      24.488 -13.168  42.276  1.00 25.94           C
ATOM     50  CD  GLN A   7      25.925 -12.947  42.732  1.00 34.20           C
ATOM     51  NE2 GLN A   7      26.152 -11.792  43.334  1.00 41.10           N
ATOM     52  OE1 GLN A   7      26.794 -13.797  42.525  1.00 42.71           O
ATOM     53  H   GLN A   7      23.178 -16.847  41.402  1.00 18.82           H
ATOM     54  HA  GLN A   7      22.097 -14.433  41.950  1.00 21.23           H
ATOM     55 1HB  GLN A   7      24.174 -15.110  42.845  1.00 24.43           H
ATOM     56 2HB  GLN A   7      24.848 -14.984  41.401  1.00 24.43           H
ATOM     57 1HG  GLN A   7      24.329 -12.637  41.456  1.00 31.13           H
ATOM     58 2HG  GLN A   7      23.876 -12.829  42.977  1.00 31.13           H
ATOM     59 1HE2 GLN A   7      26.963 -11.593  43.612  1.00 49.32           H
ATOM     60 2HE2 GLN A   7      25.492 -11.222  43.455  1.00 49.32           H
ATOM     61  N   ILE A   8      23.287 -14.693  38.981  1.00 15.46           N
ATOM     62  CA  ILE A   8      23.296 -14.100  37.630  1.00 14.76           C
ATOM     63  C   ILE A   8      21.881 -14.108  37.071  1.00 14.37           C
ATOM     64  O   ILE A   8      21.411 -13.056  36.591  1.00 15.04           O
ATOM     65  CB  ILE A   8      24.288 -14.850  36.711  1.00 16.16           C
ATOM     66  CG1 ILE A   8      25.716 -14.753  37.218  1.00 16.90           C
ATOM     67  CG2 ILE A   8      24.208 -14.240  35.308  1.00 19.45           C
ATOM     68  CD1 ILE A   8      26.719 -15.547  36.373  1.00 22.39           C
ATOM     69  H   ILE A   8      23.639 -15.491  39.099  1.00 18.56           H
ATOM     70  HA  ILE A   8      23.597 -13.150  37.707  1.00 17.71           H
ATOM     71  HB  ILE A   8      24.023 -15.813  36.663  1.00 19.39           H
ATOM     72 1HG1 ILE A   8      25.989 -13.801  37.228  1.00 20.28           H
ATOM     73 2HG1 ILE A   8      25.748 -15.085  38.150  1.00 20.28           H
ATOM     74 1HG2 ILE A   8      23.286 -14.297  34.979  1.00 29.18           H
ATOM     75 2HG2 ILE A   8      24.802 -14.732  34.704  1.00 29.18           H
ATOM     76 3HG2 ILE A   8      24.484 -13.300  35.344  1.00 29.18           H
ATOM     77 1HD1 ILE A   8      27.618 -15.444  36.750  1.00 33.59           H
ATOM     78 2HD1 ILE A   8      26.710 -15.210  35.453  1.00 33.59           H
ATOM     79 3HD1 ILE A   8      26.471 -16.495  36.376  1.00 33.59           H
ATOM     80  N   ASN A   9      21.182 -15.236  37.161  1.00 14.19           N
ATOM     81  CA  ASN A   9      19.806 -15.279  36.705  1.00 14.25           C
ATOM     82  C   ASN A   9      19.006 -14.113  37.320  1.00 13.43           C
ATOM     83  O   ASN A   9      18.296 -13.426  36.608  1.00 14.36           O
ATOM     84  CB  ASN A   9      19.186 -16.609  37.117  1.00 15.41           C
ATOM     85  CG  ASN A   9      17.746 -16.750  36.672  1.00 16.44           C
ATOM     86  ND2 ASN A   9      16.833 -16.445  37.574  1.00 16.22           N
ATOM     87  OD1 ASN A   9      17.484 -17.137  35.546  1.00 18.30           O
ATOM     88  H   ASN A   9      21.555 -15.958  37.498  1.00 17.03           H
ATOM     89  HA  ASN A   9      19.787 -15.202  35.708  1.00 17.10           H
ATOM     90 1HB  ASN A   9      19.718 -17.347  36.727  1.00 18.50           H
ATOM     91 2HB  ASN A   9      19.228 -16.693  38.102  1.00 18.50           H
ATOM     92 1HD2 ASN A   9      15.979 -16.515  37.377  1.00 19.46           H
ATOM     93 2HD2 ASN A   9      17.079 -16.170  38.373  1.00 19.46           H
ATOM     94  N   ASP A  10      19.113 -14.015  38.649  1.00 13.62           N
ATOM     95  CA  ASP A  10      18.270 -13.053  39.338  1.00 13.48           C
ATOM     96  C   ASP A  10      18.601 -11.620  38.986  1.00 13.25           C
ATOM     97  O   ASP A  10      17.680 -10.835  38.707  1.00 14.95           O
ATOM     98  CB  ASP A  10      18.323 -13.300  40.841  1.00 13.96           C
ATOM     99  CG  ASP A  10      17.713 -14.583  41.251  1.00 17.06           C
ATOM    100  OD1 ASP A  10      17.912 -14.933  42.450  1.00 20.12           O
ATOM    101  OD2 ASP A  10      16.994 -15.269  40.453  1.00 23.51           O
ATOM    102  H   ASP A  10      19.680 -14.519  39.095  1.00 16.34           H
ATOM    103  HA  ASP A  10      17.329 -13.220  39.043  1.00 16.17           H
ATOM    104 1HB  ASP A  10      19.268 -13.287  41.134  1.00 16.75           H
ATOM    105 2HB  ASP A  10      17.854 -12.561  41.303  1.00 16.75           H
ATOM    106  N   ILE A  11      19.887 -11.233  39.006  1.00 13.95           N
ATOM    107  CA  ILE A  11      20.144  -9.821  38.762  1.00 14.74           C
ATOM    108  C   ILE A  11      19.829  -9.485  37.309  1.00 14.58           C
ATOM    109  O   ILE A  11      19.338  -8.377  37.009  1.00 15.20           O
ATOM    110  CB  ILE A  11      21.546  -9.357  39.083  1.00 15.39           C
ATOM    111  CG1 ILE A  11      21.688  -7.818  39.075  1.00 18.36           C
ATOM    112  CG2 ILE A  11      22.611  -9.950  38.185  1.00 16.51           C
ATOM    113  CD1 ILE A  11      20.891  -7.165  40.173  1.00 21.62           C
ATOM    114  H   ILE A  11      20.540 -11.803  39.159  1.00 16.74           H
ATOM    115  HA  ILE A  11      19.514  -9.297  39.335  1.00 17.69           H
ATOM    116  HB  ILE A  11      21.747  -9.662  40.014  1.00 18.46           H
ATOM    117 1HG1 ILE A  11      22.643  -7.579  39.181  1.00 22.03           H
ATOM    118 2HG1 ILE A  11      21.383  -7.468  38.201  1.00 22.03           H
ATOM    119 1HG2 ILE A  11      23.490  -9.607  38.451  1.00 24.77           H
ATOM    120 2HG2 ILE A  11      22.430  -9.700  37.255  1.00 24.77           H
ATOM    121 3HG2 ILE A  11      22.602 -10.926  38.269  1.00 24.77           H
ATOM    122 1HD1 ILE A  11      21.007  -6.193  40.127  1.00 32.43           H
ATOM    123 2HD1 ILE A  11      21.205  -7.491  41.042  1.00 32.43           H
ATOM    124 3HD1 ILE A  11      19.943  -7.387  40.064  1.00 32.43           H
ATOM    125  N   VAL A  12      20.058 -10.414  36.371  1.00 13.56           N
ATOM    126  CA  VAL A  12      19.746 -10.119  34.993  1.00 12.72           C
ATOM    127  C   VAL A  12      18.255  -9.957  34.830  1.00 12.95           C
ATOM    128  O   VAL A  12      17.812  -8.957  34.282  1.00 14.15           O
ATOM    129  CB  VAL A  12      20.295 -11.171  34.044  1.00 12.57           C
ATOM    130  CG1 VAL A  12      19.790 -10.990  32.638  1.00 13.50           C
ATOM    131  CG2 VAL A  12      21.812 -11.070  34.039  1.00 14.01           C
ATOM    132  H   VAL A  12      20.395 -11.196  36.592  1.00 16.27           H
ATOM    133  HA  VAL A  12      20.175  -9.246  34.763  1.00 15.26           H
ATOM    134  HB  VAL A  12      20.029 -12.078  34.372  1.00 15.09           H
ATOM    135 1HG1 VAL A  12      20.160 -11.693  32.065  1.00 20.25           H
ATOM    136 2HG1 VAL A  12      20.069 -10.113  32.301  1.00 20.25           H
ATOM    137 3HG1 VAL A  12      18.811 -11.045  32.632  1.00 20.25           H
ATOM    138 1HG2 VAL A  12      22.151 -11.190  34.950  1.00 21.01           H
ATOM    139 2HG2 VAL A  12      22.080 -10.188  33.705  1.00 21.01           H
ATOM    140 3HG2 VAL A  12      22.184 -11.766  33.458  1.00 21.01           H
ATOM    141  N   HIS A  13      17.482 -10.971  35.268  1.00 14.22           N
ATOM    142  CA  HIS A  13      16.036 -10.797  35.040  1.00 15.49           C
ATOM    143  C   HIS A  13      15.460  -9.588  35.770  1.00 15.95           C
ATOM    144  O   HIS A  13      14.563  -8.919  35.241  1.00 16.98           O
ATOM    145  CB  HIS A  13      15.315 -12.096  35.444  1.00 16.31           C
ATOM    146  CG  HIS A  13      15.527 -13.182  34.384  1.00 16.14           C
ATOM    147  CD2 HIS A  13      16.271 -14.305  34.389  1.00 16.50           C
ATOM    148  ND1 HIS A  13      14.819 -13.189  33.223  1.00 22.55           N
ATOM    149  CE1 HIS A  13      15.175 -14.271  32.536  1.00 20.65           C
ATOM    150  NE2 HIS A  13      16.089 -14.960  33.209  1.00 16.74           N
ATOM    151  HA  HIS A  13      15.895 -10.660  34.060  1.00 18.59           H
ATOM    152 1HB  HIS A  13      15.664 -12.411  36.315  1.00 19.57           H
ATOM    153 2HB  HIS A  13      14.347 -11.918  35.547  1.00 19.57           H
ATOM    154  N   ARG A  14      15.899  -9.353  37.010  1.00 15.28           N
ATOM    155  CA AARG A  14      15.380  -8.282  37.858  0.59 16.24           C
ATOM    156  CA BARG A  14      15.266  -8.274  37.777  0.41 16.00           C
ATOM    157  C   ARG A  14      15.714  -6.910  37.284  1.00 16.30           C
ATOM    158  O   ARG A  14      15.018  -5.941  37.547  1.00 19.51           O
ATOM    159  CB AARG A  14      15.955  -8.325  39.287  0.59 18.05           C
ATOM    160  CB BARG A  14      15.516  -8.477  39.276  0.41 18.20           C
ATOM    161  CG AARG A  14      15.158  -9.239  40.211  0.59 20.83           C
ATOM    162  CG BARG A  14      14.984  -9.854  39.698  0.41 18.62           C
ATOM    163  CD AARG A  14      15.999  -9.470  41.464  0.59 20.64           C
ATOM    164  CD BARG A  14      15.269 -10.075  41.164  0.41 21.17           C
ATOM    165  NE AARG A  14      15.426 -10.602  42.193  0.59 21.31           N
ATOM    166  NE BARG A  14      15.143 -11.453  41.578  0.41 22.79           N
ATOM    167  CZ AARG A  14      16.022 -11.184  43.231  0.59 18.68           C
ATOM    168  CZ BARG A  14      14.039 -12.166  41.690  0.41 28.41           C
ATOM    169  NH1AARG A  14      17.183 -10.735  43.662  0.59 22.58           N
ATOM    170  NH2AARG A  14      15.386 -12.172  43.765  0.59 24.70           N
ATOM    171  NH1BARG A  14      12.855 -11.687  41.383  0.41 23.79           N
ATOM    172  NH2BARG A  14      14.220 -13.417  42.098  0.41 36.94           N
ATOM    173  H   ARG A  14      16.533  -9.870  37.333  1.00 18.34           H
ATOM    174  HA AARG A  14      14.385  -8.371  37.911  0.59 19.49           H
ATOM    175 1HB AARG A  14      16.892  -8.642  39.249  0.59 21.66           H
ATOM    176 2HB AARG A  14      15.959  -7.409  39.662  0.59 21.66           H
ATOM    177  HA BARG A  14      14.280  -8.338  37.626  0.41 19.20           H
ATOM    178 1HB BARG A  14      16.485  -8.419  39.466  0.41 21.85           H
ATOM    179 2HB BARG A  14      15.056  -7.768  39.792  0.41 21.85           H
ATOM    180 1HG AARG A  14      14.296  -8.815  40.451  0.59 24.99           H
ATOM    181 2HG AARG A  14      14.969 -10.100  39.761  0.59 24.99           H
ATOM    182 1HG BARG A  14      14.009  -9.902  39.535  0.41 22.35           H
ATOM    183 2HG BARG A  14      15.423 -10.561  39.162  0.41 22.35           H
ATOM    184 1HD AARG A  14      16.936  -9.666  41.212  0.59 24.77           H
ATOM    185 2HD AARG A  14      15.991  -8.660  42.033  0.59 24.77           H
ATOM    186 1HD BARG A  14      16.188  -9.765  41.361  0.41 25.40           H
ATOM    187 2HD BARG A  14      14.644  -9.522  41.697  0.41 25.40           H
ATOM    188  HE AARG A  14      14.646 -10.915  41.931  0.59 25.58           H
ATOM    189  HE BARG A  14      15.893 -11.867  41.780  0.41 27.34           H
ATOM    190 1HH1AARG A  14      17.571 -11.114  44.355  0.59 27.10           H
ATOM    191 2HH1AARG A  14      17.570 -10.057  43.257  0.59 27.10           H
ATOM    192 1HH2AARG A  14      15.726 -12.589  44.461  0.59 29.63           H
ATOM    193 2HH2AARG A  14      14.613 -12.428  43.433  0.59 29.63           H
ATOM    194 1HH1BARG A  14      12.776 -10.861  41.090  0.41 28.55           H
ATOM    195 2HH1BARG A  14      12.140 -12.193  41.470  0.41 28.55           H
ATOM    196 1HH2BARG A  14      13.531 -13.960  42.171  0.41 44.33           H
ATOM    197 2HH2BARG A  14      15.028 -13.703  42.295  0.41 44.33           H
ATOM    198  N   THR A  15      16.757  -6.813  36.485  1.00 13.98           N
ATOM    199  CA  THR A  15      17.195  -5.593  35.857  1.00 14.28           C
ATOM    200  C   THR A  15      16.547  -5.412  34.491  1.00 13.78           C
ATOM    201  O   THR A  15      16.065  -4.335  34.114  1.00 14.87           O
ATOM    202  CB  THR A  15      18.741  -5.543  35.738  1.00 14.39           C
ATOM    203  CG2 THR A  15      19.245  -4.280  35.104  1.00 16.67           C
ATOM    204  OG1 THR A  15      19.290  -5.679  37.046  1.00 15.55           O
ATOM    205  H   THR A  15      17.218  -7.545  36.323  1.00 16.78           H
ATOM    206  HA  THR A  15      16.908  -4.830  36.436  1.00 17.13           H
ATOM    207  HB  THR A  15      19.043  -6.319  35.185  1.00 17.27           H
ATOM    208 1HG2 THR A  15      20.223  -4.305  35.058  1.00 25.00           H
ATOM    209 2HG2 THR A  15      18.962  -3.510  35.640  1.00 25.00           H
ATOM    210 3HG2 THR A  15      18.878  -4.201  34.199  1.00 25.00           H
ATOM    211  N   ILE A  16      16.606  -6.472  33.695  1.00 13.39           N
ATOM    212  CA  ILE A  16      16.188  -6.373  32.291  1.00 13.20           C
ATOM    213  C   ILE A  16      14.683  -6.376  32.135  1.00 14.77           C
ATOM    214  O   ILE A  16      14.205  -5.677  31.254  1.00 15.46           O
ATOM    215  CB  ILE A  16      16.891  -7.423  31.428  1.00 14.09           C
ATOM    216  CG1 ILE A  16      18.413  -7.321  31.493  1.00 15.37           C
ATOM    217  CG2 ILE A  16      16.415  -7.365  29.986  1.00 16.94           C
ATOM    218  CD1 ILE A  16      18.981  -6.029  30.920  1.00 16.77           C
ATOM    219  H   ILE A  16      16.898  -7.239  34.011  1.00 16.07           H
ATOM    220  HA  ILE A  16      16.504  -5.482  31.965  1.00 15.84           H
ATOM    221  HB  ILE A  16      16.638  -8.321  31.788  1.00 16.91           H
ATOM    222 1HG1 ILE A  16      18.696  -7.400  32.439  1.00 18.44           H
ATOM    223 2HG1 ILE A  16      18.803  -8.086  31.000  1.00 18.44           H
ATOM    224 1HG2 ILE A  16      15.438  -7.429  29.962  1.00 25.41           H
ATOM    225 2HG2 ILE A  16      16.805  -8.110  29.483  1.00 25.41           H
ATOM    226 3HG2 ILE A  16      16.696  -6.517  29.584  1.00 25.41           H
ATOM    227 1HD1 ILE A  16      19.958  -6.037  31.001  1.00 25.16           H
ATOM    228 2HD1 ILE A  16      18.618  -5.264  31.414  1.00 25.16           H
ATOM    229 3HD1 ILE A  16      18.733  -5.954  29.975  1.00 25.16           H
ATOM    230  N   THR A  17      13.941  -7.155  32.917  1.00 16.80           N
ATOM    231  CA  THR A  17      12.489  -7.190  32.697  1.00 18.38           C
ATOM    232  C   THR A  17      11.936  -5.780  32.847  1.00 18.04           C
ATOM    233  O   THR A  17      11.119  -5.369  32.000  1.00 17.94           O
ATOM    234  CB  THR A  17      11.788  -8.236  33.581  1.00 23.65           C
ATOM    235  CG2 THR A  17      10.278  -8.202  33.466  1.00 29.53           C
ATOM    236  OG1 THR A  17      12.232  -9.498  33.095  1.00 34.12           O
ATOM    237  H   THR A  17      14.311  -7.638  33.553  1.00 20.16           H
ATOM    238  HA  THR A  17      12.343  -7.464  31.746  1.00 22.05           H
ATOM    239  HB  THR A  17      12.062  -8.118  34.535  1.00 28.38           H
ATOM    240 1HG2 THR A  17       9.890  -8.878  34.060  1.00 44.30           H
ATOM    241 2HG2 THR A  17      10.016  -8.392  32.541  1.00 44.30           H
ATOM    242 3HG2 THR A  17       9.950  -7.315  33.723  1.00 44.30           H
ATOM    243  N   PRO A  18      12.230  -5.007  33.885  1.00 19.19           N
ATOM    244  CA APRO A  18      11.659  -3.650  33.985  0.69 19.60           C
ATOM    245  CA BPRO A  18      11.606  -3.669  33.944  0.31 19.85           C
ATOM    246  C   PRO A  18      12.181  -2.723  32.895  1.00 17.90           C
ATOM    247  O   PRO A  18      11.476  -1.802  32.466  1.00 21.49           O
ATOM    248  CB APRO A  18      12.104  -3.208  35.384  0.69 22.15           C
ATOM    249  CB BPRO A  18      11.905  -3.187  35.360  0.31 21.41           C
ATOM    250  CG APRO A  18      12.239  -4.510  36.116  0.69 21.61           C
ATOM    251  CG BPRO A  18      13.124  -3.933  35.773  0.31 21.43           C
ATOM    252  CD APRO A  18      12.952  -5.387  35.114  0.69 20.19           C
ATOM    253  CD BPRO A  18      13.067  -5.260  35.061  0.31 21.50           C
ATOM    254  HA APRO A  18      10.661  -3.696  33.944  0.69 23.52           H
ATOM    255 1HB APRO A  18      12.967  -2.726  35.350  0.69 26.59           H
ATOM    256 2HB APRO A  18      11.424  -2.628  35.810  0.69 26.59           H
ATOM    257  HA BPRO A  18      10.618  -3.752  33.817  0.31 23.82           H
ATOM    258 1HB BPRO A  18      12.071  -2.211  35.370  0.31 25.69           H
ATOM    259 2HB BPRO A  18      11.148  -3.389  35.965  0.31 25.69           H
ATOM    260 1HG APRO A  18      12.774  -4.403  36.942  0.69 25.93           H
ATOM    261 2HG APRO A  18      11.352  -4.883  36.350  0.69 25.93           H
ATOM    262 1HG BPRO A  18      13.939  -3.436  35.513  0.31 25.71           H
ATOM    263 2HG BPRO A  18      13.133  -4.066  36.754  0.31 25.71           H
ATOM    264 1HD APRO A  18      13.916  -5.170  35.056  0.69 24.22           H
ATOM    265 2HD APRO A  18      12.841  -6.348  35.322  0.69 24.22           H
ATOM    266 1HD BPRO A  18      13.973  -5.556  34.793  0.31 25.80           H
ATOM    267 2HD BPRO A  18      12.662  -5.954  35.640  0.31 25.80           H
ATOM    268  N   LEU A  19      13.415  -2.946  32.467  1.00 16.92           N
ATOM    269  CA  LEU A  19      13.948  -2.129  31.373  1.00 16.61           C
ATOM    270  C   LEU A  19      13.133  -2.340  30.097  1.00 16.05           C
ATOM    271  O   LEU A  19      12.755  -1.362  29.427  1.00 16.17           O
ATOM    272  CB  LEU A  19      15.413  -2.506  31.103  1.00 15.83           C
ATOM    273  CG  LEU A  19      16.092  -1.860  29.892  1.00 15.18           C
ATOM    274  CD1 LEU A  19      16.309  -0.385  30.108  1.00 19.23           C
ATOM    275  CD2 LEU A  19      17.381  -2.578  29.524  1.00 16.18           C
ATOM    276  H   LEU A  19      13.908  -3.576  32.834  1.00 20.30           H
ATOM    277  HA  LEU A  19      13.902  -1.165  31.634  1.00 19.93           H
ATOM    278 1HB  LEU A  19      15.941  -2.276  31.908  1.00 19.00           H
ATOM    279 2HB  LEU A  19      15.460  -3.488  30.992  1.00 19.00           H
ATOM    280  HG  LEU A  19      15.468  -1.956  29.117  1.00 18.22           H
ATOM    281 1HD1 LEU A  19      15.453   0.044  30.316  1.00 28.85           H
ATOM    282 2HD1 LEU A  19      16.685   0.012  29.295  1.00 28.85           H
ATOM    283 3HD1 LEU A  19      16.931  -0.253  30.854  1.00 28.85           H
ATOM    284 1HD2 LEU A  19      17.194  -3.528  29.373  1.00 24.28           H
ATOM    285 2HD2 LEU A  19      18.027  -2.484  30.254  1.00 24.28           H
ATOM    286 3HD2 LEU A  19      17.752  -2.184  28.706  1.00 24.28           H
ATOM    287  N   ILE A  20      12.840  -3.586  29.759  1.00 15.11           N
ATOM    288  CA  ILE A  20      12.037  -3.864  28.575  1.00 16.22           C
ATOM    289  C   ILE A  20      10.660  -3.234  28.665  1.00 17.20           C
ATOM    290  O   ILE A  20      10.143  -2.696  27.691  1.00 18.10           O
ATOM    291  CB  ILE A  20      11.985  -5.410  28.388  1.00 16.08           C
ATOM    292  CG1 ILE A  20      13.319  -5.971  27.966  1.00 15.50           C
ATOM    293  CG2 ILE A  20      10.841  -5.804  27.477  1.00 17.21           C
ATOM    294  CD1 ILE A  20      13.393  -7.469  27.997  1.00 16.97           C
ATOM    295  H   ILE A  20      13.132  -4.253  30.253  1.00 18.14           H
ATOM    296  HA  ILE A  20      12.505  -3.472  27.784  1.00 19.47           H
ATOM    297  HB  ILE A  20      11.782  -5.800  29.287  1.00 19.29           H
ATOM    298 1HG1 ILE A  20      13.517  -5.662  27.047  1.00 18.61           H
ATOM    299 2HG1 ILE A  20      14.020  -5.605  28.562  1.00 18.61           H
ATOM    300 1HG2 ILE A  20      10.009  -5.407  27.807  1.00 25.82           H
ATOM    301 2HG2 ILE A  20      10.755  -6.780  27.463  1.00 25.82           H
ATOM    302 3HG2 ILE A  20      11.020  -5.479  26.569  1.00 25.82           H
ATOM    303 1HD1 ILE A  20      14.285  -7.757  27.712  1.00 25.46           H
ATOM    304 2HD1 ILE A  20      12.720  -7.842  27.391  1.00 25.46           H
ATOM    305 3HD1 ILE A  20      13.224  -7.785  28.909  1.00 25.46           H
ATOM    306  N   GLU A  21      10.029  -3.261  29.845  1.00 18.91           N
ATOM    307  CA  GLU A  21       8.707  -2.680  30.069  1.00 22.49           C
ATOM    308  C   GLU A  21       8.814  -1.180  29.929  1.00 21.71           C
ATOM    309  O   GLU A  21       7.993  -0.522  29.260  1.00 25.69           O
ATOM    310  CB AGLU A  21       8.234  -3.132  31.447  0.42 24.60           C
ATOM    311  CB BGLU A  21       8.168  -3.003  31.467  0.58 24.93           C
ATOM    312  CG AGLU A  21       7.012  -2.441  32.009  0.42 26.24           C
ATOM    313  CG BGLU A  21       6.728  -2.638  31.739  0.58 26.11           C
ATOM    314  CD AGLU A  21       6.732  -2.886  33.437  0.42 29.35           C
ATOM    315  CD BGLU A  21       6.343  -1.219  32.051  0.58 28.81           C
ATOM    316  OE1AGLU A  21       7.678  -3.352  34.120  0.42 35.79           O
ATOM    317  OE2AGLU A  21       5.565  -2.755  33.835  0.42 33.78           O
ATOM    318  OE1BGLU A  21       7.137  -0.444  32.636  0.58 36.50           O
ATOM    319  OE2BGLU A  21       5.242  -0.800  31.598  0.58 39.07           O
ATOM    320  H   GLU A  21      10.432  -3.649  30.524  1.00 22.69           H
ATOM    321 1HB AGLU A  21       8.045  -4.103  31.404  0.42 29.52           H
ATOM    322 2HB AGLU A  21       8.980  -3.005  32.085  0.42 29.52           H
ATOM    323 1HB BGLU A  21       8.275  -3.975  31.622  0.58 29.91           H
ATOM    324 2HB BGLU A  21       8.735  -2.535  32.131  0.58 29.91           H
ATOM    325  HA  GLU A  21       8.075  -3.029  29.376  1.00 26.99           H
ATOM    326 1HG AGLU A  21       7.152  -1.461  31.992  0.42 31.49           H
ATOM    327 2HG AGLU A  21       6.227  -2.647  31.442  0.42 31.49           H
ATOM    328 1HG BGLU A  21       6.202  -2.917  30.948  0.58 31.33           H
ATOM    329 2HG BGLU A  21       6.423  -3.197  32.497  0.58 31.33           H
ATOM    330  N  AGLN A  22       9.803  -0.606  30.632  0.63 21.17           N
ATOM    331  N  BGLN A  22       9.782  -0.548  30.599  0.37 21.52           N
ATOM    332  CA AGLN A  22       9.908   0.861  30.650  0.63 21.64           C
ATOM    333  CA BGLN A  22       9.740   0.923  30.554  0.37 21.08           C
ATOM    334  C  AGLN A  22      10.087   1.396  29.229  0.63 20.66           C
ATOM    335  C  BGLN A  22      10.090   1.460  29.178  0.37 21.16           C
ATOM    336  O  AGLN A  22       9.528   2.447  28.895  0.63 26.39           O
ATOM    337  O  BGLN A  22       9.644   2.546  28.781  0.37 24.46           O
ATOM    338  CB AGLN A  22      11.129   1.264  31.484  0.63 23.30           C
ATOM    339  CB BGLN A  22      10.709   1.465  31.618  0.37 23.76           C
ATOM    340  CG AGLN A  22      11.447   2.725  31.673  0.63 25.91           C
ATOM    341  CG BGLN A  22      10.351   0.902  32.987  0.37 26.56           C
ATOM    342  CD AGLN A  22      12.824   2.987  32.265  0.63 27.30           C
ATOM    343  CD BGLN A  22      11.245   1.364  34.110  0.37 30.93           C
ATOM    344  NE2AGLN A  22      12.869   3.736  33.371  0.63 34.54           N
ATOM    345  OE1AGLN A  22      13.892   2.606  31.774  0.63 30.21           O
ATOM    346  NE2BGLN A  22      10.724   2.323  34.872  0.37 34.01           N
ATOM    347  OE1BGLN A  22      12.356   0.877  34.318  0.37 33.92           O
ATOM    348  H  AGLN A  22      10.380  -1.101  31.075  0.63 25.40           H
ATOM    349  H  BGLN A  22      10.407  -0.985  31.040  0.37 25.83           H
ATOM    350  HA AGLN A  22       9.081   1.252  31.054  0.63 25.96           H
ATOM    351 1HB AGLN A  22      11.018   0.865  32.384  0.63 27.96           H
ATOM    352 2HB AGLN A  22      11.923   0.837  31.075  0.63 27.96           H
ATOM    353  HA BGLN A  22       8.814   1.222  30.785  0.37 25.29           H
ATOM    354 1HB BGLN A  22      11.637   1.208  31.385  0.37 28.51           H
ATOM    355 2HB BGLN A  22      10.660   2.453  31.642  0.37 28.51           H
ATOM    356 1HG AGLN A  22      11.385   3.179  30.796  0.63 31.09           H
ATOM    357 2HG AGLN A  22      10.763   3.125  32.267  0.63 31.09           H
ATOM    358 1HG BGLN A  22       9.419   1.158  33.200  0.37 31.87           H
ATOM    359 2HG BGLN A  22      10.386  -0.086  32.942  0.37 31.87           H
ATOM    360 1HE2AGLN A  22      13.645   3.944  33.730  0.63 41.44           H
ATOM    361 2HE2AGLN A  22      12.123   4.020  33.741  0.63 41.44           H
ATOM    362 1HE2BGLN A  22      11.178   2.635  35.558  0.37 40.81           H
ATOM    363 2HE2BGLN A  22       9.926   2.645  34.689  0.37 40.81           H
ATOM    364  N   GLN A  23      10.929   0.745  28.429  1.00 18.97           N
ATOM    365  CA  GLN A  23      11.380   1.226  27.134  1.00 18.53           C
ATOM    366  C   GLN A  23      10.604   0.636  25.964  1.00 18.52           C
ATOM    367  O   GLN A  23      10.836   0.980  24.803  1.00 19.61           O
ATOM    368  CB  GLN A  23      12.876   0.977  26.944  1.00 18.42           C
ATOM    369  CG  GLN A  23      13.768   1.550  28.029  1.00 20.11           C
ATOM    370  CD  GLN A  23      13.742   3.069  28.029  1.00 25.48           C
ATOM    371  NE2 GLN A  23      13.980   3.631  29.211  1.00 27.27           N
ATOM    372  OE1 GLN A  23      13.497   3.696  27.008  1.00 24.50           O
ATOM    373  H   GLN A  23      11.234  -0.034  28.705  1.00 22.77           H
ATOM    374  HA  GLN A  23      11.238   2.216  27.117  1.00 22.24           H
ATOM    375 1HB  GLN A  23      13.028  -0.001  26.898  1.00 22.11           H
ATOM    376 2HB  GLN A  23      13.151   1.362  26.075  1.00 22.11           H
ATOM    377 1HG  GLN A  23      13.466   1.218  28.911  1.00 24.13           H
ATOM    378 2HG  GLN A  23      14.697   1.239  27.887  1.00 24.13           H
ATOM    379 1HE2 GLN A  23      13.967   4.507  29.292  1.00 32.72           H
ATOM    380 2HE2 GLN A  23      14.152   3.126  29.911  1.00 32.72           H
ATOM    381  N  ALYS A  24       9.691  -0.269  26.282  0.43 18.00           N
ATOM    382  N  BLYS A  24       9.680  -0.271  26.243  0.57 19.40           N
ATOM    383  CA ALYS A  24       8.834  -0.946  25.306  0.43 18.72           C
ATOM    384  CA BLYS A  24       8.840  -0.865  25.201  0.57 19.41           C
ATOM    385  C  ALYS A  24       9.694  -1.497  24.174  0.43 16.95           C
ATOM    386  C  BLYS A  24       9.704  -1.531  24.131  0.57 16.35           C
ATOM    387  O  ALYS A  24       9.505  -1.341  22.966  0.43 18.40           O
ATOM    388  O  BLYS A  24       9.465  -1.455  22.920  0.57 19.97           O
ATOM    389  CB ALYS A  24       7.676  -0.060  24.850  0.43 22.94           C
ATOM    390  CB BLYS A  24       7.892   0.124  24.544  0.57 22.93           C
ATOM    391  CG ALYS A  24       6.859   0.614  25.941  0.43 27.21           C
ATOM    392  CG BLYS A  24       6.979   1.000  25.373  0.57 27.34           C
ATOM    393  CD ALYS A  24       5.498   1.145  25.540  0.43 30.95           C
ATOM    394  CD BLYS A  24       6.141   1.955  24.533  0.57 31.89           C
ATOM    395  CE ALYS A  24       4.709   1.766  26.694  0.43 31.85           C
ATOM    396  CE BLYS A  24       4.960   2.581  25.259  0.57 33.42           C
ATOM    397  NZ ALYS A  24       3.304   2.090  26.295  0.43 39.33           N
ATOM    398  NZ BLYS A  24       3.873   3.070  24.365  0.57 35.18           N
ATOM    399  H  ALYS A  24       9.593  -0.476  27.132  0.43 21.60           H
ATOM    400  H  BLYS A  24       9.569  -0.525  27.079  0.57 23.28           H
ATOM    401  HA ALYS A  24       8.430  -1.733  25.773  0.43 22.46           H
ATOM    402 1HB ALYS A  24       8.042   0.645  24.260  0.43 27.53           H
ATOM    403 2HB ALYS A  24       7.062  -0.612  24.304  0.43 27.53           H
ATOM    404  HA BLYS A  24       8.285  -1.578  25.629  0.57 23.29           H
ATOM    405 1HB BLYS A  24       8.443   0.727  23.984  0.57 27.51           H
ATOM    406 2HB BLYS A  24       7.316  -0.392  23.926  0.57 27.51           H
ATOM    407 1HG ALYS A  24       6.732  -0.035  26.677  0.43 32.66           H
ATOM    408 2HG ALYS A  24       7.390   1.368  26.302  0.43 32.66           H
ATOM    409 1HG BLYS A  24       6.374   0.423  25.904  0.57 32.81           H
ATOM    410 2HG BLYS A  24       7.527   1.526  26.007  0.57 32.81           H
ATOM    411 1HD ALYS A  24       5.617   1.827  24.833  0.43 37.14           H
ATOM    412 2HD ALYS A  24       4.967   0.403  25.156  0.43 37.14           H
ATOM    413 1HD BLYS A  24       6.727   2.680  24.202  0.57 38.27           H
ATOM    414 2HD BLYS A  24       5.800   1.463  23.744  0.57 38.27           H
ATOM    415 1HE ALYS A  24       4.695   1.136  27.457  0.43 38.22           H
ATOM    416 2HE ALYS A  24       5.163   2.594  26.991  0.43 38.22           H
ATOM    417 1HE BLYS A  24       4.580   1.912  25.881  0.57 40.11           H
ATOM    418 2HE BLYS A  24       5.289   3.341  25.801  0.57 40.11           H
ATOM    419  N   ILE A  25      10.696  -2.261  24.594  1.00 15.01           N
ATOM    420  CA  ILE A  25      11.600  -2.951  23.687  1.00 14.38           C
ATOM    421  C   ILE A  25      10.990  -4.244  23.170  1.00 13.59           C
ATOM    422  O   ILE A  25      10.564  -5.086  23.953  1.00 14.13           O
ATOM    423  CB  ILE A  25      12.936  -3.276  24.409  1.00 14.27           C
ATOM    424  CG1 ILE A  25      13.698  -1.993  24.781  1.00 16.77           C
ATOM    425  CG2 ILE A  25      13.772  -4.239  23.587  1.00 14.76           C
ATOM    426  CD1 ILE A  25      14.740  -2.197  25.846  1.00 16.94           C
ATOM    427  H   ILE A  25      10.818  -2.354  25.460  1.00 18.01           H
ATOM    428  HA  ILE A  25      11.792  -2.353  22.908  1.00 17.26           H
ATOM    429  HB  ILE A  25      12.705  -3.740  25.264  1.00 17.12           H
ATOM    430 1HG1 ILE A  25      14.137  -1.635  23.969  1.00 20.13           H
ATOM    431 2HG1 ILE A  25      13.048  -1.315  25.095  1.00 20.13           H
ATOM    432 1HG2 ILE A  25      13.253  -5.052  23.409  1.00 22.14           H
ATOM    433 2HG2 ILE A  25      14.584  -4.473  24.083  1.00 22.14           H
ATOM    434 3HG2 ILE A  25      14.018  -3.816  22.738  1.00 22.14           H
ATOM    435 1HD1 ILE A  25      15.197  -1.348  26.024  1.00 25.41           H
ATOM    436 2HD1 ILE A  25      15.393  -2.861  25.542  1.00 25.41           H
ATOM    437 3HD1 ILE A  25      14.310  -2.515  26.668  1.00 25.41           H
ATOM    438  N   PRO A  26      10.886  -4.456  21.848  1.00 12.36           N
ATOM    439  CA  PRO A  26      10.253  -5.654  21.332  1.00 12.62           C
ATOM    440  C   PRO A  26      10.960  -6.933  21.629  1.00 11.29           C
ATOM    441  O   PRO A  26      10.298  -7.970  21.904  1.00 13.14           O
ATOM    442  CB  PRO A  26      10.143  -5.447  19.823  1.00 15.17           C
ATOM    443  CG  PRO A  26      10.258  -3.980  19.641  1.00 17.72           C
ATOM    444  CD  PRO A  26      11.134  -3.509  20.772  1.00 14.55           C
ATOM    445  HA  PRO A  26       9.329  -5.710  21.710  1.00 15.15           H
ATOM    446 1HB  PRO A  26      10.873  -5.919  19.349  1.00 18.20           H
ATOM    447 2HB  PRO A  26       9.274  -5.777  19.484  1.00 18.20           H
ATOM    448 1HG  PRO A  26      10.671  -3.767  18.766  1.00 21.26           H
ATOM    449 2HG  PRO A  26       9.368  -3.550  19.686  1.00 21.26           H
ATOM    450 1HD  PRO A  26      12.088  -3.520  20.506  1.00 17.46           H
ATOM    451 2HD  PRO A  26      10.889  -2.590  21.048  1.00 17.46           H
ATOM    452  N   GLY A  27      12.271  -6.930  21.520  1.00 10.84           N
ATOM    453  CA  GLY A  27      13.092  -8.101  21.696  1.00 11.19           C
ATOM    454  C   GLY A  27      14.452  -7.722  22.206  1.00  9.87           C
ATOM    455  O   GLY A  27      15.007  -6.693  21.869  1.00 10.27           O
ATOM    456  H   GLY A  27      12.670  -6.169  21.328  1.00 13.01           H
ATOM    457 1HA  GLY A  27      12.658  -8.716  22.339  1.00 13.43           H
ATOM    458 2HA  GLY A  27      13.183  -8.574  20.832  1.00 13.43           H
ATOM    459  N   MET A  28      15.049  -8.638  23.005  1.00  9.84           N
ATOM    460  CA  MET A  28      16.333  -8.333  23.593  1.00  9.77           C
ATOM    461  C   MET A  28      17.073  -9.630  23.860  1.00  9.34           C
ATOM    462  O   MET A  28      16.484 -10.655  24.229  1.00  9.71           O
ATOM    463  CB AMET A  28      16.116  -7.610  24.941  0.79 11.85           C
ATOM    464  CB BMET A  28      16.136  -7.569  24.911  0.21 12.18           C
ATOM    465  CG AMET A  28      17.391  -7.049  25.517  0.79 12.54           C
ATOM    466  CG BMET A  28      17.315  -7.546  25.869  0.21 12.63           C
ATOM    467  SD AMET A  28      17.005  -5.545  26.469  0.79 13.83           S
ATOM    468  SD BMET A  28      18.365  -6.112  25.570  0.21 14.63           S
ATOM    469  CE AMET A  28      18.703  -5.057  26.708  0.79 14.62           C
ATOM    470  CE BMET A  28      17.464  -4.798  26.384  0.21 13.21           C
ATOM    471  H   MET A  28      14.660  -9.411  23.164  1.00 11.81           H
ATOM    472 1HB AMET A  28      15.470  -6.872  24.810  0.79 14.22           H
ATOM    473 2HB AMET A  28      15.722  -8.246  25.589  0.79 14.22           H
ATOM    474 1HB BMET A  28      15.898  -6.633  24.692  0.21 14.62           H
ATOM    475 2HB BMET A  28      15.363  -7.966  25.385  0.21 14.62           H
ATOM    476  HA  MET A  28      16.865  -7.755  22.975  1.00 11.73           H
ATOM    477 1HG AMET A  28      17.818  -7.720  26.106  0.79 15.05           H
ATOM    478 2HG AMET A  28      18.023  -6.831  24.786  0.79 15.05           H
ATOM    479 1HG BMET A  28      16.982  -7.521  26.801  0.21 15.16           H
ATOM    480 2HG BMET A  28      17.848  -8.372  25.755  0.21 15.16           H
ATOM    481 1HE AMET A  28      18.734  -4.226  27.226  0.79 21.93           H
ATOM    482 2HE AMET A  28      19.127  -4.915  25.836  0.79 21.93           H
ATOM    483 3HE AMET A  28      19.181  -5.762  27.192  0.79 21.93           H
ATOM    484 1HE BMET A  28      17.956  -3.956  26.288  0.21 19.81           H
ATOM    485 2HE BMET A  28      17.364  -5.011  27.335  0.21 19.81           H
ATOM    486 3HE BMET A  28      16.578  -4.707  25.975  0.21 19.81           H
ATOM    487  N   ALA A  29      18.387  -9.581  23.726  1.00  8.91           N
ATOM    488  CA  ALA A  29      19.297 -10.651  24.107  1.00  9.11           C
ATOM    489  C   ALA A  29      20.376 -10.055  24.983  1.00  9.20           C
ATOM    490  O   ALA A  29      20.874  -8.954  24.709  1.00  9.83           O
ATOM    491  CB  ALA A  29      19.910 -11.357  22.893  1.00 10.18           C
ATOM    492  H   ALA A  29      18.736  -8.850  23.383  1.00 10.69           H
ATOM    493  HA  ALA A  29      18.789 -11.324  24.643  1.00 10.93           H
ATOM    494 1HB  ALA A  29      19.194 -11.735  22.339  1.00 15.27           H
ATOM    495 2HB  ALA A  29      20.501 -12.076  23.197  1.00 15.27           H
ATOM    496 3HB  ALA A  29      20.425 -10.712  22.365  1.00 15.27           H
ATOM    497  N   VAL A  30      20.736 -10.780  26.047  1.00  9.31           N
ATOM    498  CA  VAL A  30      21.809 -10.370  26.939  1.00  9.57           C
ATOM    499  C   VAL A  30      22.742 -11.540  27.157  1.00  9.53           C
ATOM    500  O   VAL A  30      22.316 -12.678  27.308  1.00 11.11           O
ATOM    501  CB  VAL A  30      21.220  -9.872  28.297  1.00 10.33           C
ATOM    502  CG1 VAL A  30      22.290  -9.659  29.373  1.00 12.84           C
ATOM    503  CG2 VAL A  30      20.462  -8.601  28.100  1.00 12.05           C
ATOM    504  H   VAL A  30      20.309 -11.531  26.213  1.00 11.17           H
ATOM    505  HA  VAL A  30      22.319  -9.622  26.513  1.00 11.48           H
ATOM    506  HB  VAL A  30      20.580 -10.565  28.629  1.00 12.39           H
ATOM    507 1HG1 VAL A  30      22.792 -10.490  29.503  1.00 19.26           H
ATOM    508 2HG1 VAL A  30      21.860  -9.402  30.215  1.00 19.26           H
ATOM    509 3HG1 VAL A  30      22.903  -8.949  29.088  1.00 19.26           H
ATOM    510 1HG2 VAL A  30      19.769  -8.736  27.420  1.00 18.07           H
ATOM    511 2HG2 VAL A  30      21.076  -7.897  27.804  1.00 18.07           H
ATOM    512 3HG2 VAL A  30      20.043  -8.336  28.945  1.00 18.07           H
ATOM    513  N   ALA A  31      24.030 -11.211  27.215  1.00  9.58           N
ATOM    514  CA  ALA A  31      25.031 -12.151  27.684  1.00 10.44           C
ATOM    515  C   ALA A  31      25.779 -11.544  28.845  1.00 10.64           C
ATOM    516  O   ALA A  31      26.167 -10.366  28.787  1.00 10.76           O
ATOM    517  CB  ALA A  31      26.074 -12.500  26.610  1.00 11.10           C
ATOM    518  H   ALA A  31      24.280 -10.405  26.964  1.00 11.50           H
ATOM    519  HA  ALA A  31      24.578 -12.989  27.987  1.00 12.53           H
ATOM    520 1HB  ALA A  31      25.625 -12.902  25.837  1.00 16.65           H
ATOM    521 2HB  ALA A  31      26.722 -13.136  26.978  1.00 16.65           H
ATOM    522 3HB  ALA A  31      26.540 -11.684  26.330  1.00 16.65           H
ATOM    523  N   VAL A  32      26.030 -12.319  29.871  1.00 10.18           N
ATOM    524  CA  VAL A  32      26.923 -11.971  30.947  1.00 10.46           C
ATOM    525  C   VAL A  32      28.090 -12.923  30.868  1.00 10.94           C
ATOM    526  O   VAL A  32      27.920 -14.146  30.758  1.00 13.49           O
ATOM    527  CB  VAL A  32      26.207 -12.053  32.322  1.00 12.24           C
ATOM    528  CG1 VAL A  32      27.232 -11.905  33.441  1.00 14.63           C
ATOM    529  CG2 VAL A  32      25.133 -11.015  32.421  1.00 14.03           C
ATOM    530  H   VAL A  32      25.629 -13.101  29.905  1.00 12.22           H
ATOM    531  HA  VAL A  32      27.254 -11.038  30.807  1.00 12.55           H
ATOM    532  HB  VAL A  32      25.782 -12.955  32.402  1.00 14.69           H
ATOM    533 1HG1 VAL A  32      27.921 -12.596  33.346  1.00 21.95           H
ATOM    534 2HG1 VAL A  32      26.786 -12.006  34.308  1.00 21.95           H
ATOM    535 3HG1 VAL A  32      27.648 -11.019  33.389  1.00 21.95           H
ATOM    536 1HG2 VAL A  32      24.490 -11.141  31.693  1.00 21.04           H
ATOM    537 2HG2 VAL A  32      25.534 -10.123  32.353  1.00 21.04           H
ATOM    538 3HG2 VAL A  32      24.673 -11.102  33.282  1.00 21.04           H
ATOM    539  N   ILE A  33      29.298 -12.366  30.909  1.00 11.39           N
ATOM    540  CA  ILE A  33      30.512 -13.127  30.999  1.00 13.34           C
ATOM    541  C   ILE A  33      30.993 -13.032  32.443  1.00 14.85           C
ATOM    542  O   ILE A  33      31.196 -11.901  32.953  1.00 16.35           O
ATOM    543  CB AILE A  33      31.598 -12.679  30.023  0.41 16.97           C
ATOM    544  CB BILE A  33      31.528 -12.538  30.005  0.59 16.79           C
ATOM    545  CG1AILE A  33      31.248 -13.085  28.582  0.41 17.97           C
ATOM    546  CG2AILE A  33      32.954 -13.209  30.472  0.41 16.14           C
ATOM    547  CG1BILE A  33      31.103 -12.483  28.539  0.59 16.30           C
ATOM    548  CG2BILE A  33      32.842 -13.315  30.140  0.59 20.92           C
ATOM    549  CD1AILE A  33      32.071 -12.395  27.539  0.41 26.09           C
ATOM    550  CD1BILE A  33      30.125 -11.455  28.025  0.59 17.57           C
ATOM    551  H   ILE A  33      29.355 -11.488  30.880  1.00 13.67           H
ATOM    552  HB AILE A  33      31.639 -11.681  30.054  0.41 20.37           H
ATOM    553  HB BILE A  33      31.711 -11.598  30.294  0.59 20.15           H
ATOM    554  HA  ILE A  33      30.295 -14.084  30.806  1.00 16.00           H
ATOM    555 1HG1AILE A  33      31.368 -14.063  28.488  0.41 21.56           H
ATOM    556 2HG1AILE A  33      30.292 -12.883  28.419  0.41 21.56           H
ATOM    557 1HG2AILE A  33      33.643 -12.922  29.836  0.41 24.21           H
ATOM    558 2HG2AILE A  33      32.927 -14.188  30.505  0.41 24.21           H
ATOM    559 3HG2AILE A  33      33.164 -12.857  31.362  0.41 24.21           H
ATOM    560 1HG1BILE A  33      31.930 -12.383  28.005  0.59 19.56           H
ATOM    561 2HG1BILE A  33      30.727 -13.371  28.317  0.59 19.56           H
ATOM    562 1HG2BILE A  33      33.114 -13.337  31.082  0.59 31.38           H
ATOM    563 2HG2BILE A  33      33.539 -12.874  29.610  0.59 31.38           H
ATOM    564 3HG2BILE A  33      32.715 -14.231  29.815  0.59 31.38           H
ATOM    565 1HD1AILE A  33      31.780 -12.686  26.649  0.41 39.14           H
ATOM    566 2HD1AILE A  33      33.015 -12.624  27.665  0.41 39.14           H
ATOM    567 3HD1AILE A  33      31.955 -11.426  27.620  0.41 39.14           H
ATOM    568 1HD1BILE A  33      29.994 -11.582  27.062  0.59 26.35           H
ATOM    569 2HD1BILE A  33      30.478 -10.556  28.191  0.59 26.35           H
ATOM    570 3HD1BILE A  33      29.268 -11.559  28.487  0.59 26.35           H
ATOM    571  N   TYR A  34      31.049 -14.158  33.118  1.00 15.02           N
ATOM    572  CA  TYR A  34      31.337 -14.234  34.576  1.00 17.51           C
ATOM    573  C   TYR A  34      32.450 -15.266  34.695  1.00 19.74           C
ATOM    574  O   TYR A  34      32.309 -16.426  34.296  1.00 19.40           O
ATOM    575  CB  TYR A  34      30.071 -14.567  35.351  1.00 18.64           C
ATOM    576  CG  TYR A  34      30.282 -14.649  36.858  1.00 22.73           C
ATOM    577  CD1 TYR A  34      30.471 -15.881  37.461  1.00 27.07           C
ATOM    578  CD2 TYR A  34      30.258 -13.547  37.683  1.00 24.60           C
ATOM    579  CE1 TYR A  34      30.644 -15.968  38.829  1.00 30.00           C
ATOM    580  CE2 TYR A  34      30.447 -13.589  39.044  1.00 28.92           C
ATOM    581  CZ  TYR A  34      30.652 -14.824  39.593  1.00 31.02           C
ATOM    582  OH  TYR A  34      30.822 -14.971  40.930  1.00 41.01           O
ATOM    583  H   TYR A  34      30.908 -14.910  32.684  1.00 18.02           H
ATOM    584  HA  TYR A  34      31.683 -13.348  34.885  1.00 21.01           H
ATOM    585 1HB  TYR A  34      29.388 -13.876  35.161  1.00 22.37           H
ATOM    586 2HB  TYR A  34      29.719 -15.435  35.030  1.00 22.37           H
ATOM    587  HD1 TYR A  34      30.481 -16.670  36.932  1.00 32.48           H
ATOM    588  HD2 TYR A  34      30.100 -12.699  37.284  1.00 29.52           H
ATOM    589  HE1 TYR A  34      30.757 -16.816  39.242  1.00 36.00           H
ATOM    590  HE2 TYR A  34      30.435 -12.801  39.575  1.00 34.71           H
ATOM    591  N  AGLN A  35      33.500 -14.792  35.372  0.63 22.67           N
ATOM    592  N  BGLN A  35      33.672 -14.871  35.025  0.37 23.25           N
ATOM    593  CA AGLN A  35      34.721 -15.584  35.478  0.63 23.53           C
ATOM    594  CA BGLN A  35      34.826 -15.750  35.144  0.37 24.72           C
ATOM    595  C  AGLN A  35      35.079 -16.122  34.108  0.63 23.68           C
ATOM    596  C  BGLN A  35      35.057 -16.740  34.012  0.37 25.34           C
ATOM    597  O  AGLN A  35      35.449 -17.279  33.902  0.63 24.42           O
ATOM    598  O  BGLN A  35      35.260 -17.935  34.254  0.37 27.01           O
ATOM    599  CB AGLN A  35      34.497 -16.651  36.563  0.63 26.01           C
ATOM    600  CB BGLN A  35      34.719 -16.520  36.474  0.37 27.21           C
ATOM    601  CG AGLN A  35      34.407 -15.987  37.937  0.63 28.83           C
ATOM    602  CG BGLN A  35      34.248 -15.672  37.646  0.37 29.80           C
ATOM    603  CD AGLN A  35      34.118 -16.870  39.112  0.63 31.76           C
ATOM    604  CD BGLN A  35      35.281 -15.492  38.737  0.37 30.38           C
ATOM    605  NE2AGLN A  35      34.243 -16.295  40.313  0.63 37.27           N
ATOM    606  OE1AGLN A  35      33.802 -18.055  38.986  0.63 40.66           O
ATOM    607  NE2BGLN A  35      35.795 -16.597  39.257  0.37 29.91           N
ATOM    608  OE1BGLN A  35      35.608 -14.367  39.116  0.37 34.26           O
ATOM    609  H  AGLN A  35      33.456 -14.001  35.754  0.63 27.20           H
ATOM    610  H  BGLN A  35      33.795 -14.014  35.185  0.37 27.90           H
ATOM    611  HA AGLN A  35      35.459 -14.981  35.780  0.63 28.24           H
ATOM    612 1HB AGLN A  35      33.661 -17.146  36.376  0.63 31.22           H
ATOM    613 2HB AGLN A  35      35.247 -17.298  36.554  0.63 31.22           H
ATOM    614  HA BGLN A  35      35.637 -15.168  35.201  0.37 29.67           H
ATOM    615 1HB BGLN A  35      34.089 -17.275  36.355  0.37 32.66           H
ATOM    616 2HB BGLN A  35      35.606 -16.901  36.693  0.37 32.66           H
ATOM    617 1HG AGLN A  35      35.264 -15.522  38.108  0.63 34.60           H
ATOM    618 2HG AGLN A  35      33.701 -15.294  37.895  0.63 34.60           H
ATOM    619 1HG BGLN A  35      33.986 -14.780  37.306  0.37 35.76           H
ATOM    620 2HG BGLN A  35      33.442 -16.092  38.038  0.37 35.76           H
ATOM    621 1HE2AGLN A  35      34.099 -16.765  41.043  0.63 44.72           H
ATOM    622 2HE2AGLN A  35      34.470 -15.447  40.374  0.63 44.72           H
ATOM    623 1HE2BGLN A  35      36.395 -16.543  39.899  0.37 35.90           H
ATOM    624 2HE2BGLN A  35      35.537 -17.384  38.960  0.37 35.90           H
ATOM    625  N  AGLY A  36      34.934 -15.265  33.072  0.63 20.76           N
ATOM    626  N  BGLY A  36      35.049 -16.324  32.753  0.37 24.10           N
ATOM    627  CA AGLY A  36      35.335 -15.696  31.770  0.63 22.27           C
ATOM    628  CA BGLY A  36      35.434 -17.157  31.642  0.37 23.05           C
ATOM    629  C  AGLY A  36      34.352 -16.538  31.027  0.63 20.84           C
ATOM    630  C  BGLY A  36      34.306 -17.980  31.078  0.37 21.59           C
ATOM    631  O  AGLY A  36      34.665 -16.894  29.873  0.63 23.62           O
ATOM    632  O  BGLY A  36      34.519 -18.851  30.225  0.37 27.00           O
ATOM    633  H  AGLY A  36      34.600 -14.460  33.197  0.63 24.92           H
ATOM    634  H  BGLY A  36      34.796 -15.498  32.587  0.37 28.92           H
ATOM    635 1HA AGLY A  36      35.532 -14.894  31.224  0.63 26.72           H
ATOM    636 2HA AGLY A  36      36.178 -16.209  31.859  0.63 26.72           H
ATOM    637 1HA BGLY A  36      35.799 -16.582  30.924  0.37 27.66           H
ATOM    638 2HA BGLY A  36      36.157 -17.767  31.936  0.37 27.66           H
ATOM    639  N  ALYS A  37      33.200 -16.920  31.555  0.42 18.54           N
ATOM    640  N  BLYS A  37      33.074 -17.732  31.497  0.58 20.49           N
ATOM    641  CA ALYS A  37      32.305 -17.853  30.880  0.42 18.35           C
ATOM    642  CA BLYS A  37      31.915 -18.404  30.941  0.58 19.00           C
ATOM    643  C  ALYS A  37      30.954 -17.227  30.539  0.42 15.88           C
ATOM    644  C  BLYS A  37      30.843 -17.358  30.614  0.58 16.96           C
ATOM    645  O  ALYS A  37      30.513 -16.379  31.346  0.42 15.86           O
ATOM    646  O  BLYS A  37      30.476 -16.495  31.424  0.58 15.63           O
ATOM    647  CB ALYS A  37      32.069 -19.050  31.815  0.42 21.13           C
ATOM    648  CB BLYS A  37      31.282 -19.427  31.892  0.58 21.57           C
ATOM    649  CG ALYS A  37      33.258 -19.974  32.042  0.42 24.27           C
ATOM    650  CG BLYS A  37      32.261 -20.466  32.423  0.58 25.88           C
ATOM    651  CD ALYS A  37      32.882 -21.116  32.981  0.42 28.50           C
ATOM    652  CD BLYS A  37      31.630 -21.554  33.274  0.58 30.27           C
ATOM    653  CE ALYS A  37      33.805 -21.264  34.182  0.42 32.76           C
ATOM    654  CE BLYS A  37      31.859 -21.405  34.773  0.58 33.42           C
ATOM    655  NZ ALYS A  37      33.091 -21.125  35.486  0.42 36.09           N
ATOM    656  NZ BLYS A  37      31.790 -22.697  35.519  0.58 39.40           N
ATOM    657  H  ALYS A  37      32.967 -16.601  32.341  0.42 22.25           H
ATOM    658  H  BLYS A  37      32.955 -17.138  32.136  0.58 24.59           H
ATOM    659  HA ALYS A  37      32.739 -18.174  30.038  0.42 22.02           H
ATOM    660 1HB ALYS A  37      31.776 -18.702  32.694  0.42 25.35           H
ATOM    661 2HB ALYS A  37      31.325 -19.588  31.447  0.42 25.35           H
ATOM    662  HA BLYS A  37      32.183 -18.869  30.097  0.58 22.80           H
ATOM    663 1HB BLYS A  37      30.882 -18.945  32.659  0.58 25.88           H
ATOM    664 2HB BLYS A  37      30.549 -19.894  31.416  0.58 25.88           H
ATOM    665 1HG ALYS A  37      33.558 -20.345  31.175  0.42 29.12           H
ATOM    666 2HG ALYS A  37      34.007 -19.458  32.432  0.42 29.12           H
ATOM    667 1HG BLYS A  37      32.718 -20.892  31.655  0.58 31.06           H
ATOM    668 2HG BLYS A  37      32.950 -20.004  32.963  0.58 31.06           H
ATOM    669 1HD ALYS A  37      31.958 -20.969  33.306  0.42 34.21           H
ATOM    670 2HD ALYS A  37      32.888 -21.963  32.469  0.42 34.21           H
ATOM    671 1HD BLYS A  37      30.654 -21.561  33.104  0.58 36.32           H
ATOM    672 2HD BLYS A  37      31.990 -22.429  32.985  0.58 36.32           H
ATOM    673 1HE ALYS A  37      34.240 -22.152  34.146  0.42 39.31           H
ATOM    674 2HE ALYS A  37      34.515 -20.576  34.129  0.42 39.31           H
ATOM    675 1HE BLYS A  37      32.750 -20.998  34.921  0.58 40.10           H
ATOM    676 2HE BLYS A  37      31.180 -20.786  35.141  0.58 40.10           H
ATOM    677  N   PRO A  38      30.245 -17.532  29.439  1.00 15.20           N
ATOM    678  CA  PRO A  38      29.037 -16.787  29.084  1.00 13.73           C
ATOM    679  C   PRO A  38      27.747 -17.443  29.551  1.00 12.39           C
ATOM    680  O   PRO A  38      27.584 -18.667  29.508  1.00 15.37           O
ATOM    681  CB  PRO A  38      29.085 -16.816  27.540  1.00 16.07           C
ATOM    682  CG  PRO A  38      29.744 -18.115  27.218  1.00 20.51           C
ATOM    683  CD  PRO A  38      30.685 -18.417  28.341  1.00 19.46           C
ATOM    684  HA  PRO A  38      29.094 -15.846  29.418  1.00 16.47           H
ATOM    685 1HB  PRO A  38      28.173 -16.778  27.157  1.00 19.28           H
ATOM    686 2HB  PRO A  38      29.613 -16.056  27.189  1.00 19.28           H
ATOM    687 1HG  PRO A  38      29.067 -18.833  27.134  1.00 24.61           H
ATOM    688 2HG  PRO A  38      30.239 -18.048  26.363  1.00 24.61           H
ATOM    689 1HD  PRO A  38      30.622 -19.368  28.608  1.00 23.36           H
ATOM    690 2HD  PRO A  38      31.619 -18.218  28.081  1.00 23.36           H
ATOM    691  N   TYR A  39      26.767 -16.582  29.874  1.00 11.77           N
ATOM    692  CA  TYR A  39      25.422 -16.956  30.238  1.00 11.45           C
ATOM    693  C   TYR A  39      24.498 -16.100  29.397  1.00 11.35           C
ATOM    694  O   TYR A  39      24.668 -14.877  29.370  1.00 12.74           O
ATOM    695  CB  TYR A  39      25.220 -16.737  31.735  1.00 13.00           C
ATOM    696  CG  TYR A  39      26.197 -17.584  32.530  1.00 13.63           C
ATOM    697  CD1 TYR A  39      25.886 -18.929  32.757  1.00 15.96           C
ATOM    698  CD2 TYR A  39      27.385 -17.046  32.974  1.00 15.32           C
ATOM    699  CE1 TYR A  39      26.831 -19.689  33.456  1.00 17.81           C
ATOM    700  CE2 TYR A  39      28.324 -17.805  33.695  1.00 17.82           C
ATOM    701  CZ  TYR A  39      27.997 -19.132  33.946  1.00 19.21           C
ATOM    702  OH  TYR A  39      28.928 -19.900  34.658  1.00 23.81           O
ATOM    703  H   TYR A  39      26.961 -15.724  29.864  1.00 14.13           H
ATOM    704  HA  TYR A  39      25.273 -17.920  30.019  1.00 13.74           H
ATOM    705 1HB  TYR A  39      25.358 -15.781  31.952  1.00 15.60           H
ATOM    706 2HB  TYR A  39      24.293 -16.979  31.984  1.00 15.60           H
ATOM    707  HD1 TYR A  39      25.072 -19.310  32.451  1.00 19.15           H
ATOM    708  HD2 TYR A  39      27.576 -16.135  32.788  1.00 18.38           H
ATOM    709  HE1 TYR A  39      26.666 -20.614  33.598  1.00 21.37           H
ATOM    710  HE2 TYR A  39      29.142 -17.428  33.996  1.00 21.38           H
ATOM    711  N   TYR A  40      23.502 -16.709  28.793  1.00 11.53           N
ATOM    712  CA  TYR A  40      22.661 -16.032  27.840  1.00 11.47           C
ATOM    713  C   TYR A  40      21.214 -15.972  28.262  1.00 11.83           C
ATOM    714  O   TYR A  40      20.677 -16.874  28.938  1.00 13.92           O
ATOM    715  CB  TYR A  40      22.686 -16.784  26.492  1.00 12.88           C
ATOM    716  CG  TYR A  40      24.034 -16.986  25.924  1.00 12.62           C
ATOM    717  CD1 TYR A  40      24.676 -18.201  25.887  1.00 14.49           C
ATOM    718  CD2 TYR A  40      24.672 -15.854  25.437  1.00 12.97           C
ATOM    719  CE1 TYR A  40      25.974 -18.295  25.364  1.00 15.57           C
ATOM    720  CE2 TYR A  40      25.908 -15.958  24.917  1.00 14.25           C
ATOM    721  CZ  TYR A  40      26.550 -17.126  24.854  1.00 14.27           C
ATOM    722  OH  TYR A  40      27.788 -17.212  24.292  1.00 17.70           O
ATOM    723  H   TYR A  40      23.344 -17.555  28.977  1.00 13.84           H
ATOM    724  HA  TYR A  40      23.002 -15.103  27.703  1.00 13.77           H
ATOM    725 1HB  TYR A  40      22.260 -17.669  26.616  1.00 15.45           H
ATOM    726 2HB  TYR A  40      22.141 -16.278  25.838  1.00 15.45           H
ATOM    727  HD1 TYR A  40      24.239 -18.978  26.215  1.00 17.39           H
ATOM    728  HD2 TYR A  40      24.238 -15.010  25.471  1.00 15.56           H
ATOM    729  HE1 TYR A  40      26.444 -19.121  25.356  1.00 18.68           H
ATOM    730  HE2 TYR A  40      26.336 -15.178  24.585  1.00 17.09           H
ATOM    731  HH  TYR A  40      28.055 -18.008  24.322  1.00 26.55           H
ATOM    732  N   PHE A  41      20.565 -14.896  27.863  1.00 11.37           N
ATOM    733  CA  PHE A  41      19.198 -14.585  28.212  1.00 11.49           C
ATOM    734  C   PHE A  41      18.530 -13.962  27.010  1.00 11.38           C
ATOM    735  O   PHE A  41      19.136 -13.107  26.333  1.00 11.33           O
ATOM    736  CB  PHE A  41      19.115 -13.615  29.401  1.00 12.75           C
ATOM    737  CG  PHE A  41      19.884 -14.110  30.601  1.00 12.38           C
ATOM    738  CD1 PHE A  41      19.223 -14.855  31.583  1.00 14.83           C
ATOM    739  CD2 PHE A  41      21.217 -13.935  30.766  1.00 12.16           C
ATOM    740  CE1 PHE A  41      19.900 -15.381  32.652  1.00 17.62           C
ATOM    741  CE2 PHE A  41      21.948 -14.419  31.837  1.00 14.82           C
ATOM    742  CZ  PHE A  41      21.259 -15.166  32.793  1.00 16.63           C
ATOM    743  H   PHE A  41      20.995 -14.327  27.347  1.00 13.64           H
ATOM    744  HA  PHE A  41      18.722 -15.432  28.447  1.00 13.79           H
ATOM    745 1HB  PHE A  41      19.474 -12.734  29.127  1.00 15.29           H
ATOM    746 2HB  PHE A  41      18.166 -13.491  29.653  1.00 15.29           H
ATOM    747  HD1 PHE A  41      18.287 -14.999  31.508  1.00 17.80           H
ATOM    748  HD2 PHE A  41      21.683 -13.445  30.099  1.00 14.59           H
ATOM    749  HE1 PHE A  41      19.433 -15.896  33.299  1.00 21.15           H
ATOM    750  HE2 PHE A  41      22.880 -14.251  31.918  1.00 17.78           H
ATOM    751  HZ  PHE A  41      21.722 -15.526  33.540  1.00 19.96           H
ATOM    752  N   THR A  42      17.269 -14.290  26.749  1.00 11.72           N
ATOM    753  CA  THR A  42      16.514 -13.688  25.656  1.00 11.37           C
ATOM    754  C   THR A  42      15.092 -13.432  26.064  1.00 11.31           C
ATOM    755  O   THR A  42      14.543 -14.148  26.890  1.00 13.97           O
ATOM    756  CB  THR A  42      16.572 -14.489  24.325  1.00 14.17           C
ATOM    757  CG2 THR A  42      17.982 -14.897  23.918  1.00 13.80           C
ATOM    758  OG1 THR A  42      15.730 -15.616  24.375  1.00 21.44           O
ATOM    759  H   THR A  42      16.876 -14.894  27.254  1.00 14.07           H
ATOM    760  HA  THR A  42      16.928 -12.796  25.476  1.00 13.64           H
ATOM    761  HB  THR A  42      16.220 -13.891  23.606  1.00 17.01           H
ATOM    762 1HG2 THR A  42      17.947 -15.395  23.075  1.00 20.70           H
ATOM    763 2HG2 THR A  42      18.372 -15.463  24.616  1.00 20.70           H
ATOM    764 3HG2 THR A  42      18.533 -14.095  23.802  1.00 20.70           H
ATOM    765  N   TRP A  43      14.496 -12.412  25.445  1.00 10.79           N
ATOM    766  CA  TRP A  43      13.110 -12.013  25.641  1.00 11.64           C
ATOM    767  C   TRP A  43      12.466 -11.590  24.344  1.00 10.56           C
ATOM    768  O   TRP A  43      13.134 -10.895  23.530  1.00 10.58           O
ATOM    769  CB  TRP A  43      13.031 -10.809  26.592  1.00 14.37           C
ATOM    770  CG  TRP A  43      13.606 -11.000  27.975  1.00 14.90           C
ATOM    771  CD1 TRP A  43      12.945 -11.287  29.129  1.00 20.41           C
ATOM    772  CD2 TRP A  43      14.981 -10.893  28.367  1.00 13.15           C
ATOM    773  CE2 TRP A  43      15.073 -11.147  29.756  1.00 15.87           C
ATOM    774  CE3 TRP A  43      16.179 -10.663  27.685  1.00 12.40           C
ATOM    775  NE1 TRP A  43      13.802 -11.390  30.202  1.00 22.20           N
ATOM    776  CZ2 TRP A  43      16.274 -11.133  30.443  1.00 16.59           C
ATOM    777  CZ3 TRP A  43      17.358 -10.622  28.366  1.00 13.06           C
ATOM    778  CH2 TRP A  43      17.428 -10.843  29.765  1.00 14.81           C
ATOM    779  H   TRP A  43      14.977 -11.945  24.874  1.00 12.95           H
ATOM    780  HA  TRP A  43      12.597 -12.778  26.031  1.00 13.97           H
ATOM    781 1HB  TRP A  43      13.499 -10.049  26.165  1.00 17.24           H
ATOM    782 2HB  TRP A  43      12.079 -10.554  26.686  1.00 17.24           H
ATOM    783  HD1 TRP A  43      12.003 -11.402  29.187  1.00 24.49           H
ATOM    784  HE1 TRP A  43      13.572 -11.579  31.030  1.00 26.64           H
ATOM    785  HE3 TRP A  43      16.171 -10.534  26.744  1.00 14.88           H
ATOM    786  HZ2 TRP A  43      16.298 -11.323  31.374  1.00 19.91           H
ATOM    787  HZ3 TRP A  43      18.159 -10.441  27.889  1.00 15.67           H
ATOM    788  HH2 TRP A  43      18.259 -10.789  30.223  1.00 17.77           H
ATOM    789  N   GLY A  44      11.169 -11.763  24.218  1.00 11.32           N
ATOM    790  CA  GLY A  44      10.507 -11.093  23.180  1.00 11.72           C
ATOM    791  C   GLY A  44      10.751 -11.525  21.777  1.00  9.96           C
ATOM    792  O   GLY A  44      11.108 -12.669  21.517  1.00 10.75           O
ATOM    793  H   GLY A  44      10.728 -12.287  24.771  1.00 13.59           H
ATOM    794 1HA  GLY A  44       9.534 -11.164  23.350  1.00 14.07           H
ATOM    795 2HA  GLY A  44      10.744 -10.134  23.244  1.00 14.07           H
ATOM    796  N   TYR A  45      10.564 -10.579  20.846  1.00  9.87           N
ATOM    797  CA  TYR A  45      10.453 -10.849  19.430  1.00  9.88           C
ATOM    798  C   TYR A  45      11.511 -10.200  18.587  1.00  9.91           C
ATOM    799  O   TYR A  45      11.753  -9.010  18.669  1.00 10.78           O
ATOM    800  CB  TYR A  45       9.047 -10.417  18.906  1.00 10.99           C
ATOM    801  CG  TYR A  45       8.023 -11.370  19.494  1.00 11.98           C
ATOM    802  CD1 TYR A  45       7.731 -12.517  18.816  1.00 14.92           C
ATOM    803  CD2 TYR A  45       7.488 -11.237  20.763  1.00 14.98           C
ATOM    804  CE1 TYR A  45       6.842 -13.465  19.278  1.00 16.35           C
ATOM    805  CE2 TYR A  45       6.611 -12.215  21.277  1.00 15.55           C
ATOM    806  CZ  TYR A  45       6.298 -13.318  20.534  1.00 14.30           C
ATOM    807  OH  TYR A  45       5.455 -14.302  21.043  1.00 16.02           O
ATOM    808  H   TYR A  45      10.505  -9.743  21.113  1.00 11.84           H
ATOM    809  HA  TYR A  45      10.531 -11.838  19.304  1.00 11.85           H
ATOM    810 1HB  TYR A  45       8.849  -9.488  19.185  1.00 13.19           H
ATOM    811 2HB  TYR A  45       9.023 -10.459  17.917  1.00 13.19           H
ATOM    812  HD1 TYR A  45       8.162 -12.670  17.983  1.00 17.90           H
ATOM    813  HD2 TYR A  45       7.712 -10.481  21.292  1.00 17.98           H
ATOM    814  HE1 TYR A  45       6.608 -14.209  18.737  1.00 19.62           H
ATOM    815  HE2 TYR A  45       6.237 -12.106  22.143  1.00 18.66           H
ATOM    816  N   ALA A  46      12.085 -11.045  17.709  1.00 10.36           N
ATOM    817  CA  ALA A  46      12.923 -10.589  16.611  1.00 10.80           C
ATOM    818  C   ALA A  46      12.081 -10.008  15.477  1.00 10.40           C
ATOM    819  O   ALA A  46      12.518  -9.089  14.794  1.00 11.75           O
ATOM    820  CB  ALA A  46      13.760 -11.772  16.113  1.00 10.87           C
ATOM    821  H   ALA A  46      11.947 -11.909  17.804  1.00 12.44           H
ATOM    822  HA  ALA A  46      13.540  -9.879  16.950  1.00 12.96           H
ATOM    823 1HB  ALA A  46      14.294 -12.130  16.853  1.00 16.30           H
ATOM    824 2HB  ALA A  46      14.357 -11.472  15.396  1.00 16.30           H
ATOM    825 3HB  ALA A  46      13.165 -12.472  15.771  1.00 16.30           H
ATOM    826  N   ASP A  47      10.902 -10.579  15.265  1.00 11.85           N
ATOM    827  CA  ASP A  47       9.976 -10.182  14.210  1.00 12.12           C
ATOM    828  C   ASP A  47       8.600 -10.258  14.820  1.00 13.16           C
ATOM    829  O   ASP A  47       8.104 -11.373  15.039  1.00 14.22           O
ATOM    830  CB  ASP A  47      10.096 -11.036  12.963  1.00 13.58           C
ATOM    831  CG  ASP A  47       9.234 -10.621  11.803  1.00 14.11           C
ATOM    832  OD1 ASP A  47       8.131 -10.085  12.074  1.00 16.00           O
ATOM    833  OD2 ASP A  47       9.622 -10.951  10.635  1.00 16.73           O
ATOM    834  H   ASP A  47      10.663 -11.239  15.796  1.00 14.22           H
ATOM    835  HA  ASP A  47      10.163  -9.231  13.963  1.00 14.54           H
ATOM    836 1HB  ASP A  47      11.041 -11.027  12.668  1.00 16.30           H
ATOM    837 2HB  ASP A  47       9.869 -11.970  13.201  1.00 16.30           H
ATOM    838  N   ILE A  48       8.020  -9.115  15.116  1.00 13.74           N
ATOM    839  CA  ILE A  48       6.700  -9.136  15.742  1.00 15.93           C
ATOM    840  C   ILE A  48       5.662  -9.749  14.805  1.00 16.47           C
ATOM    841  O   ILE A  48       4.874 -10.621  15.189  1.00 19.49           O
ATOM    842  CB  ILE A  48       6.322  -7.702  16.136  1.00 17.39           C
ATOM    843  CG1 ILE A  48       7.234  -7.133  17.229  1.00 18.23           C
ATOM    844  CG2 ILE A  48       4.856  -7.656  16.590  1.00 23.85           C
ATOM    845  CD1 ILE A  48       7.098  -5.629  17.351  1.00 20.87           C
ATOM    846  H   ILE A  48       8.420  -8.352  14.941  1.00 16.49           H
ATOM    847  HA  ILE A  48       6.749  -9.692  16.571  1.00 19.11           H
ATOM    848  HB  ILE A  48       6.414  -7.124  15.325  1.00 20.87           H
ATOM    849 1HG1 ILE A  48       7.005  -7.553  18.096  1.00 21.88           H
ATOM    850 2HG1 ILE A  48       8.175  -7.360  17.020  1.00 21.88           H
ATOM    851 1HG2 ILE A  48       4.285  -8.040  15.892  1.00 35.77           H
ATOM    852 2HG2 ILE A  48       4.593  -6.726  16.752  1.00 35.77           H
ATOM    853 3HG2 ILE A  48       4.753  -8.173  17.417  1.00 35.77           H
ATOM    854 1HD1 ILE A  48       7.714  -5.299  18.037  1.00 31.30           H
ATOM    855 2HD1 ILE A  48       6.178  -5.404  17.603  1.00 31.30           H
ATOM    856 3HD1 ILE A  48       7.312  -5.211  16.491  1.00 31.30           H
ATOM    857  N   ALA A  49       5.605  -9.297  13.559  1.00 17.90           N
ATOM    858  CA  ALA A  49       4.555  -9.763  12.638  1.00 19.74           C
ATOM    859  C   ALA A  49       4.625 -11.247  12.341  1.00 17.65           C
ATOM    860  O   ALA A  49       3.565 -11.872  12.240  1.00 22.67           O
ATOM    861  CB  ALA A  49       4.686  -8.949  11.358  1.00 25.43           C
ATOM    862  H   ALA A  49       6.202  -8.714  13.280  1.00 21.48           H
ATOM    863  HA  ALA A  49       3.665  -9.564  13.048  1.00 23.69           H
ATOM    864 1HB  ALA A  49       4.635  -7.994  11.571  1.00 38.15           H
ATOM    865 2HB  ALA A  49       3.959  -9.186  10.745  1.00 38.15           H
ATOM    866 3HB  ALA A  49       5.547  -9.144  10.934  1.00 38.15           H
ATOM    867  N   LYS A  50       5.827 -11.782  12.236  1.00 16.54           N
ATOM    868  CA  LYS A  50       5.974 -13.201  11.981  1.00 16.94           C
ATOM    869  C   LYS A  50       6.127 -14.048  13.236  1.00 15.67           C
ATOM    870  O   LYS A  50       6.349 -15.282  13.166  1.00 17.53           O
ATOM    871  CB  LYS A  50       7.052 -13.472  10.968  1.00 18.87           C
ATOM    872  CG  LYS A  50       6.800 -12.903   9.603  1.00 20.13           C
ATOM    873  CD  LYS A  50       7.800 -13.310   8.561  1.00 24.49           C
ATOM    874  CE  LYS A  50       7.327 -12.931   7.161  1.00 31.15           C
ATOM    875  NZ  LYS A  50       8.362 -13.235   6.139  1.00 45.14           N
ATOM    876  H   LYS A  50       6.542 -11.275  12.320  1.00 19.85           H
ATOM    877  HA  LYS A  50       5.117 -13.494  11.555  1.00 20.33           H
ATOM    878 1HB  LYS A  50       7.904 -13.102  11.310  1.00 22.64           H
ATOM    879 2HB  LYS A  50       7.165 -14.452  10.884  1.00 22.64           H
ATOM    880 1HG  LYS A  50       5.900 -13.186   9.304  1.00 24.15           H
ATOM    881 2HG  LYS A  50       6.796 -11.915   9.668  1.00 24.15           H
ATOM    882 1HD  LYS A  50       8.666 -12.866   8.746  1.00 29.39           H
ATOM    883 2HD  LYS A  50       7.942 -14.288   8.606  1.00 29.39           H
ATOM    884 1HE  LYS A  50       6.499 -13.430   6.949  1.00 37.38           H
ATOM    885 2HE  LYS A  50       7.115 -11.964   7.137  1.00 37.38           H
ATOM    886  N   LYS A  51       5.972 -13.412  14.402  1.00 14.80           N
ATOM    887  CA  LYS A  51       6.027 -14.059  15.702  1.00 14.66           C
ATOM    888  C   LYS A  51       7.282 -14.870  15.943  1.00 13.36           C
ATOM    889  O   LYS A  51       7.275 -15.897  16.598  1.00 15.27           O
ATOM    890  CB  LYS A  51       4.818 -15.000  15.852  1.00 17.99           C
ATOM    891  CG  LYS A  51       3.523 -14.192  15.776  1.00 21.79           C
ATOM    892  CD  LYS A  51       2.309 -15.074  15.915  1.00 27.78           C
ATOM    893  CE  LYS A  51       1.029 -14.289  15.991  1.00 32.09           C
ATOM    894  NZ  LYS A  51       0.935 -13.256  14.926  1.00 46.66           N
ATOM    895  H   LYS A  51       5.828 -12.545  14.380  1.00 17.76           H
ATOM    896  HA  LYS A  51       5.966 -13.353  16.408  1.00 17.59           H
ATOM    897 1HB  LYS A  51       4.831 -15.678  15.131  1.00 21.58           H
ATOM    898 2HB  LYS A  51       4.867 -15.471  16.721  1.00 21.58           H
ATOM    899 1HG  LYS A  51       3.518 -13.513  16.496  1.00 26.14           H
ATOM    900 2HG  LYS A  51       3.485 -13.716  14.908  1.00 26.14           H
ATOM    901 1HD  LYS A  51       2.266 -15.689  15.140  1.00 33.34           H
ATOM    902 2HD  LYS A  51       2.401 -15.624  16.733  1.00 33.34           H
ATOM    903 1HE  LYS A  51       0.262 -14.910  15.909  1.00 38.51           H
ATOM    904 2HE  LYS A  51       0.970 -13.849  16.875  1.00 38.51           H
ATOM    905  N   GLN A  52       8.401 -14.305  15.462  1.00 12.36           N
ATOM    906  CA  GLN A  52       9.690 -14.970  15.600  1.00 11.99           C
ATOM    907  C   GLN A  52      10.346 -14.505  16.900  1.00 10.96           C
ATOM    908  O   GLN A  52      10.542 -13.283  17.057  1.00 11.33           O
ATOM    909  CB  GLN A  52      10.621 -14.690  14.426  1.00 13.07           C
ATOM    910  CG  GLN A  52      10.097 -15.125  13.067  1.00 15.80           C
ATOM    911  CD  GLN A  52       9.933 -16.624  12.973  1.00 16.18           C
ATOM    912  NE2 GLN A  52       8.716 -17.064  12.687  1.00 20.64           N
ATOM    913  OE1 GLN A  52      10.912 -17.355  13.078  1.00 23.54           O
ATOM    914  H   GLN A  52       8.355 -13.525  15.058  1.00 14.83           H
ATOM    915  HA  GLN A  52       9.536 -15.956  15.656  1.00 14.39           H
ATOM    916 1HB  GLN A  52      10.804 -13.718  14.395  1.00 15.69           H
ATOM    917 2HB  GLN A  52      11.482 -15.150  14.592  1.00 15.69           H
ATOM    918 1HG  GLN A  52       9.223 -14.690  12.902  1.00 18.96           H
ATOM    919 2HG  GLN A  52      10.725 -14.822  12.364  1.00 18.96           H
ATOM    920 1HE2 GLN A  52       8.578 -17.924  12.560  1.00 24.77           H
ATOM    921 2HE2 GLN A  52       8.047 -16.496  12.623  1.00 24.77           H
ATOM    922  N   PRO A  53      10.678 -15.404  17.792  1.00  9.93           N
ATOM    923  CA  PRO A  53      11.264 -15.027  19.063  1.00  9.58           C
ATOM    924  C   PRO A  53      12.727 -14.623  18.916  1.00  9.76           C
ATOM    925  O   PRO A  53      13.413 -15.088  18.004  1.00 10.53           O
ATOM    926  CB  PRO A  53      11.158 -16.306  19.906  1.00  9.96           C
ATOM    927  CG  PRO A  53      11.251 -17.387  18.881  1.00 10.78           C
ATOM    928  CD  PRO A  53      10.537 -16.858  17.687  1.00 10.06           C
ATOM    929  HA  PRO A  53      10.739 -14.288  19.483  1.00 11.50           H
ATOM    930 1HB  PRO A  53      11.900 -16.367  20.559  1.00 11.95           H
ATOM    931 2HB  PRO A  53      10.295 -16.345  20.391  1.00 11.95           H
ATOM    932 1HG  PRO A  53      12.197 -17.583  18.664  1.00 12.94           H
ATOM    933 2HG  PRO A  53      10.820 -18.216  19.207  1.00 12.94           H
ATOM    934 1HD  PRO A  53      10.950 -17.193  16.852  1.00 12.08           H
ATOM    935 2HD  PRO A  53       9.583 -17.122  17.702  1.00 12.08           H
ATOM    936  N   VAL A  54      13.216 -13.823  19.834  1.00  9.61           N
ATOM    937  CA  VAL A  54      14.651 -13.671  19.989  1.00  9.30           C
ATOM    938  C   VAL A  54      15.255 -14.964  20.539  1.00  9.71           C
ATOM    939  O   VAL A  54      14.767 -15.531  21.514  1.00 10.76           O
ATOM    940  CB  VAL A  54      15.036 -12.517  20.905  1.00  9.27           C
ATOM    941  CG1 VAL A  54      16.538 -12.429  21.106  1.00  9.90           C
ATOM    942  CG2 VAL A  54      14.539 -11.211  20.343  1.00 10.61           C
ATOM    943  H   VAL A  54      12.670 -13.376  20.359  1.00 11.53           H
ATOM    944  HA  VAL A  54      15.047 -13.500  19.087  1.00 11.15           H
ATOM    945  HB  VAL A  54      14.605 -12.662  21.795  1.00 11.12           H
ATOM    946 1HG1 VAL A  54      16.869 -13.274  21.474  1.00 14.85           H
ATOM    947 2HG1 VAL A  54      16.743 -11.699  21.728  1.00 14.85           H
ATOM    948 3HG1 VAL A  54      16.974 -12.255  20.245  1.00 14.85           H
ATOM    949 1HG2 VAL A  54      13.569 -11.258  20.215  1.00 15.91           H
ATOM    950 2HG2 VAL A  54      14.974 -11.040  19.482  1.00 15.91           H
ATOM    951 3HG2 VAL A  54      14.751 -10.485  20.966  1.00 15.91           H
ATOM    952  N   THR A  55      16.325 -15.423  19.880  1.00  9.44           N
ATOM    953  CA  THR A  55      17.088 -16.583  20.253  1.00  9.61           C
ATOM    954  C   THR A  55      18.555 -16.244  20.354  1.00  9.18           C
ATOM    955  O   THR A  55      18.998 -15.132  20.014  1.00  9.11           O
ATOM    956  CB  THR A  55      16.888 -17.749  19.257  1.00 11.30           C
ATOM    957  CG2 THR A  55      15.454 -18.007  18.956  1.00 11.72           C
ATOM    958  OG1 THR A  55      17.688 -17.469  18.087  1.00 11.45           O
ATOM    959  H   THR A  55      16.581 -14.982  19.163  1.00 11.32           H
ATOM    960  HA  THR A  55      16.775 -16.886  21.153  1.00 11.53           H
ATOM    961  HB  THR A  55      17.259 -18.575  19.683  1.00 13.55           H
ATOM    962 1HG2 THR A  55      15.382 -18.753  18.324  1.00 17.58           H
ATOM    963 2HG2 THR A  55      15.054 -17.204  18.560  1.00 17.58           H
ATOM    964 3HG2 THR A  55      14.982 -18.233  19.784  1.00 17.58           H
ATOM    965  N   GLN A  56      19.380 -17.197  20.751  1.00  9.24           N
ATOM    966  CA  GLN A  56      20.823 -17.020  20.793  1.00  9.53           C
ATOM    967  C   GLN A  56      21.441 -16.929  19.419  1.00  9.49           C
ATOM    968  O   GLN A  56      22.599 -16.535  19.316  1.00 10.70           O
ATOM    969  CB  GLN A  56      21.478 -18.118  21.643  1.00 10.57           C
ATOM    970  CG  GLN A  56      21.018 -18.096  23.074  1.00 12.19           C
ATOM    971  CD  GLN A  56      21.492 -19.223  23.972  1.00 13.73           C
ATOM    972  NE2 GLN A  56      22.580 -19.863  23.615  1.00 14.99           N
ATOM    973  OE1 GLN A  56      20.868 -19.387  25.046  1.00 16.16           O
ATOM    974  H   GLN A  56      19.043 -17.970  21.002  1.00 11.09           H
ATOM    975  HA  GLN A  56      20.999 -16.149  21.252  1.00 11.44           H
ATOM    976 1HB  GLN A  56      21.265 -19.001  21.249  1.00 12.68           H
ATOM    977 2HB  GLN A  56      22.461 -18.003  21.618  1.00 12.68           H
ATOM    978 1HG  GLN A  56      21.311 -17.240  23.476  1.00 14.63           H
ATOM    979 2HG  GLN A  56      20.028 -18.097  23.077  1.00 14.63           H
ATOM    980 1HE2 GLN A  56      22.931 -20.466  24.151  1.00 17.99           H
ATOM    981 2HE2 GLN A  56      22.959 -19.689  22.840  1.00 17.99           H
ATOM    982  N   GLN A  57      20.705 -17.267  18.379  1.00  9.48           N
ATOM    983  CA  GLN A  57      21.098 -17.194  16.995  1.00  9.85           C
ATOM    984  C   GLN A  57      20.552 -15.958  16.269  1.00  8.85           C
ATOM    985  O   GLN A  57      20.849 -15.754  15.087  1.00  9.87           O
ATOM    986  CB  GLN A  57      20.634 -18.460  16.261  1.00 12.90           C
ATOM    987  CG  GLN A  57      21.311 -19.713  16.836  1.00 14.80           C
ATOM    988  CD  GLN A  57      20.706 -20.252  18.107  1.00 13.99           C
ATOM    989  NE2 GLN A  57      21.546 -20.944  18.894  1.00 15.78           N
ATOM    990  OE1 GLN A  57      19.511 -20.114  18.406  1.00 14.80           O
ATOM    991  H   GLN A  57      19.895 -17.567  18.547  1.00 11.37           H
ATOM    992  HA  GLN A  57      22.097 -17.161  16.957  1.00 11.82           H
ATOM    993 1HB  GLN A  57      19.652 -18.549  16.347  1.00 15.48           H
ATOM    994 2HB  GLN A  57      20.852 -18.381  15.299  1.00 15.48           H
ATOM    995 1HG  GLN A  57      21.283 -20.426  16.150  1.00 17.76           H
ATOM    996 2HG  GLN A  57      22.263 -19.503  17.008  1.00 17.76           H
ATOM    997 1HE2 GLN A  57      21.252 -21.310  19.638  1.00 18.93           H
ATOM    998 2HE2 GLN A  57      22.392 -21.032  18.666  1.00 18.93           H
ATOM    999  N   THR A  58      19.763 -15.122  16.925  1.00  8.82           N
ATOM   1000  CA  THR A  58      19.234 -13.938  16.284  1.00  8.71           C
ATOM   1001  C   THR A  58      20.336 -12.903  16.009  1.00  8.38           C
ATOM   1002  O   THR A  58      21.137 -12.618  16.902  1.00  9.17           O
ATOM   1003  CB  THR A  58      18.153 -13.270  17.187  1.00  8.96           C
ATOM   1004  CG2 THR A  58      17.618 -12.019  16.577  1.00  9.55           C
ATOM   1005  OG1 THR A  58      17.106 -14.202  17.456  1.00 10.27           O
ATOM   1006  H   THR A  58      19.556 -15.289  17.764  1.00 10.58           H
ATOM   1007  HA  THR A  58      18.813 -14.200  15.416  1.00 10.45           H
ATOM   1008  HB  THR A  58      18.584 -13.030  18.057  1.00 10.75           H
ATOM   1009 1HG2 THR A  58      16.951 -11.623  17.176  1.00 14.33           H
ATOM   1010 2HG2 THR A  58      17.200 -12.228  15.716  1.00 14.33           H
ATOM   1011 3HG2 THR A  58      18.351 -11.383  16.439  1.00 14.33           H
ATOM   1012  N   LEU A  59      20.323 -12.382  14.807  1.00  8.42           N
ATOM   1013  CA  LEU A  59      21.238 -11.267  14.426  1.00  8.78           C
ATOM   1014  C   LEU A  59      20.559  -9.941  14.745  1.00  8.65           C
ATOM   1015  O   LEU A  59      19.442  -9.650  14.354  1.00  9.50           O
ATOM   1016  CB  LEU A  59      21.532 -11.283  12.935  1.00  9.54           C
ATOM   1017  CG  LEU A  59      22.285 -12.511  12.436  1.00  9.69           C
ATOM   1018  CD1 LEU A  59      22.115 -12.574  10.929  1.00 12.15           C
ATOM   1019  CD2 LEU A  59      23.732 -12.458  12.868  1.00 10.25           C
ATOM   1020  H   LEU A  59      19.761 -12.698  14.209  1.00 10.11           H
ATOM   1021  HA  LEU A  59      22.093 -11.341  14.940  1.00 10.54           H
ATOM   1022 1HB  LEU A  59      20.673 -11.221  12.445  1.00 11.45           H
ATOM   1023 2HB  LEU A  59      22.061 -10.477  12.711  1.00 11.45           H
ATOM   1024  HG  LEU A  59      21.865 -13.325  12.836  1.00 11.63           H
ATOM   1025 1HD1 LEU A  59      21.160 -12.601  10.709  1.00 18.22           H
ATOM   1026 2HD1 LEU A  59      22.553 -13.380  10.584  1.00 18.22           H
ATOM   1027 3HD1 LEU A  59      22.521 -11.781  10.521  1.00 18.22           H
ATOM   1028 1HD2 LEU A  59      23.779 -12.424  13.847  1.00 15.38           H
ATOM   1029 2HD2 LEU A  59      24.156 -11.658  12.493  1.00 15.38           H
ATOM   1030 3HD2 LEU A  59      24.199 -13.257  12.546  1.00 15.38           H
ATOM   1031  N   PHE A  60      21.399  -9.084  15.388  1.00  8.79           N
ATOM   1032  CA  PHE A  60      21.049  -7.709  15.699  1.00  8.40           C
ATOM   1033  C   PHE A  60      22.029  -6.790  14.979  1.00  8.54           C
ATOM   1034  O   PHE A  60      23.207  -7.103  14.841  1.00  9.02           O
ATOM   1035  CB  PHE A  60      21.129  -7.438  17.203  1.00  8.33           C
ATOM   1036  CG  PHE A  60      20.114  -8.131  18.040  1.00  8.82           C
ATOM   1037  CD1 PHE A  60      20.282  -9.459  18.414  1.00  9.00           C
ATOM   1038  CD2 PHE A  60      18.973  -7.460  18.486  1.00  9.91           C
ATOM   1039  CE1 PHE A  60      19.331 -10.087  19.224  1.00 10.18           C
ATOM   1040  CE2 PHE A  60      18.021  -8.090  19.277  1.00 10.50           C
ATOM   1041  CZ  PHE A  60      18.233  -9.405  19.670  1.00 10.48           C
ATOM   1042  H   PHE A  60      22.194  -9.378  15.628  1.00 10.55           H
ATOM   1043  HA  PHE A  60      20.121  -7.522  15.377  1.00 10.08           H
ATOM   1044 1HB  PHE A  60      22.029  -7.705  17.521  1.00 10.00           H
ATOM   1045 2HB  PHE A  60      21.041  -6.463  17.350  1.00 10.00           H
ATOM   1046  HD1 PHE A  60      21.046  -9.941  18.119  1.00 10.80           H
ATOM   1047  HD2 PHE A  60      18.845  -6.551  18.242  1.00 11.89           H
ATOM   1048  HE1 PHE A  60      19.448 -10.998  19.467  1.00 12.22           H
ATOM   1049  HE2 PHE A  60      17.236  -7.628  19.545  1.00 12.60           H
ATOM   1050  HZ  PHE A  60      17.614  -9.832  20.251  1.00 12.58           H
ATOM   1051  N   GLU A  61      21.557  -5.602  14.605  1.00  8.76           N
ATOM   1052  CA  GLU A  61      22.461  -4.548  14.132  1.00  9.14           C
ATOM   1053  C   GLU A  61      23.188  -3.951  15.324  1.00  9.21           C
ATOM   1054  O   GLU A  61      22.580  -3.492  16.264  1.00 10.97           O
ATOM   1055  CB  GLU A  61      21.677  -3.460  13.407  1.00  9.44           C
ATOM   1056  CG  GLU A  61      21.008  -3.940  12.136  1.00 10.33           C
ATOM   1057  CD  GLU A  61      20.082  -3.017  11.410  1.00 11.04           C
ATOM   1058  OE1 GLU A  61      19.927  -1.850  11.840  1.00 11.19           O
ATOM   1059  OE2 GLU A  61      19.491  -3.411  10.387  1.00 12.02           O
ATOM   1060  H   GLU A  61      20.692  -5.447  14.642  1.00 10.51           H
ATOM   1061  HA  GLU A  61      23.130  -4.946  13.504  1.00 10.97           H
ATOM   1062 1HB  GLU A  61      20.984  -3.104  14.018  1.00 11.32           H
ATOM   1063 2HB  GLU A  61      22.292  -2.717  13.184  1.00 11.32           H
ATOM   1064 1HG  GLU A  61      21.723  -4.203  11.504  1.00 12.40           H
ATOM   1065 2HG  GLU A  61      20.500  -4.760  12.357  1.00 12.40           H
ATOM   1066  N   LEU A  62      24.519  -3.961  15.261  1.00  8.60           N
ATOM   1067  CA  LEU A  62      25.356  -3.429  16.336  1.00  9.05           C
ATOM   1068  C   LEU A  62      25.473  -1.910  16.291  1.00  9.33           C
ATOM   1069  O   LEU A  62      25.893  -1.331  17.293  1.00  9.65           O
ATOM   1070  CB  LEU A  62      26.727  -4.026  16.259  1.00  8.89           C
ATOM   1071  CG  LEU A  62      26.847  -5.531  16.407  1.00  9.62           C
ATOM   1072  CD1 LEU A  62      28.287  -5.929  16.407  1.00 11.22           C
ATOM   1073  CD2 LEU A  62      26.112  -6.046  17.609  1.00 11.22           C
ATOM   1074  H   LEU A  62      24.908  -4.299  14.548  1.00 10.32           H
ATOM   1075  HA  LEU A  62      24.948  -3.688  17.212  1.00 10.86           H
ATOM   1076 1HB  LEU A  62      27.120  -3.774  15.387  1.00 10.67           H
ATOM   1077 2HB  LEU A  62      27.282  -3.606  16.963  1.00 10.67           H
ATOM   1078  HG  LEU A  62      26.424  -5.944  15.601  1.00 11.54           H
ATOM   1079 1HD1 LEU A  62      28.724  -5.572  15.606  1.00 16.83           H
ATOM   1080 2HD1 LEU A  62      28.356  -6.906  16.410  1.00 16.83           H
ATOM   1081 3HD1 LEU A  62      28.725  -5.569  17.206  1.00 16.83           H
ATOM   1082 1HD2 LEU A  62      25.174  -5.766  17.563  1.00 16.83           H
ATOM   1083 2HD2 LEU A  62      26.521  -5.684  18.423  1.00 16.83           H
ATOM   1084 3HD2 LEU A  62      26.159  -7.025  17.627  1.00 16.83           H
ATOM   1085  N   GLY A  63      25.189  -1.315  15.158  1.00  9.34           N
ATOM   1086  CA  GLY A  63      25.430   0.126  15.049  1.00  9.93           C
ATOM   1087  C   GLY A  63      26.847   0.444  15.388  1.00  9.12           C
ATOM   1088  O   GLY A  63      27.793  -0.275  15.019  1.00  8.89           O
ATOM   1089  H   GLY A  63      24.861  -1.770  14.480  1.00 11.20           H
ATOM   1090 1HA  GLY A  63      25.234   0.426  14.126  1.00 11.92           H
ATOM   1091 2HA  GLY A  63      24.825   0.611  15.665  1.00 11.92           H
ATOM   1092  N   SER A  64      27.070   1.520  16.154  1.00  9.46           N
ATOM   1093  CA  SER A  64      28.405   1.947  16.444  1.00  9.61           C
ATOM   1094  C   SER A  64      29.240   1.021  17.332  1.00  8.69           C
ATOM   1095  O   SER A  64      30.440   1.277  17.442  1.00  9.05           O
ATOM   1096  CB  SER A  64      28.392   3.344  17.089  1.00 12.95           C
ATOM   1097  OG  SER A  64      27.951   4.250  16.128  1.00 14.09           O
ATOM   1098  H   SER A  64      26.388   1.969  16.482  1.00 11.35           H
ATOM   1099  HA  SER A  64      28.885   2.030  15.571  1.00 11.54           H
ATOM   1100 1HB  SER A  64      27.784   3.353  17.871  1.00 15.55           H
ATOM   1101 2HB  SER A  64      29.301   3.587  17.396  1.00 15.55           H
ATOM   1102  N   VAL A  65      28.683  -0.047  17.890  1.00  8.31           N
ATOM   1103  CA  VAL A  65      29.555  -1.067  18.474  1.00  8.61           C
ATOM   1104  C   VAL A  65      30.463  -1.642  17.418  1.00  8.24           C
ATOM   1105  O   VAL A  65      31.569  -2.147  17.707  1.00  9.13           O
ATOM   1106  CB  VAL A  65      28.744  -2.111  19.270  1.00  9.36           C
ATOM   1107  CG1 VAL A  65      29.573  -3.316  19.655  1.00 11.45           C
ATOM   1108  CG2 VAL A  65      28.147  -1.439  20.528  1.00 10.22           C
ATOM   1109  H   VAL A  65      27.808  -0.140  17.908  1.00  9.98           H
ATOM   1110  HA  VAL A  65      30.143  -0.597  19.133  1.00 10.33           H
ATOM   1111  HB  VAL A  65      27.988  -2.423  18.695  1.00 11.23           H
ATOM   1112 1HG1 VAL A  65      29.935  -3.735  18.847  1.00 17.18           H
ATOM   1113 2HG1 VAL A  65      29.010  -3.960  20.134  1.00 17.18           H
ATOM   1114 3HG1 VAL A  65      30.311  -3.033  20.235  1.00 17.18           H
ATOM   1115 1HG2 VAL A  65      27.615  -0.660  20.261  1.00 15.33           H
ATOM   1116 2HG2 VAL A  65      28.873  -1.151  21.120  1.00 15.33           H
ATOM   1117 3HG2 VAL A  65      27.574  -2.079  21.000  1.00 15.33           H
ATOM   1118  N   SER A  66      30.108  -1.537  16.137  1.00  7.85           N
ATOM   1119  CA  SER A  66      30.954  -1.904  15.030  1.00  8.26           C
ATOM   1120  C   SER A  66      32.307  -1.237  15.068  1.00  8.07           C
ATOM   1121  O   SER A  66      33.291  -1.795  14.592  1.00  9.24           O
ATOM   1122  CB  SER A  66      30.296  -1.532  13.706  1.00  8.75           C
ATOM   1123  OG  SER A  66      29.050  -2.146  13.547  1.00  9.45           O
ATOM   1124  H   SER A  66      29.305  -1.224  15.956  1.00  9.42           H
ATOM   1125  HA  SER A  66      31.089  -2.895  15.049  1.00  9.91           H
ATOM   1126 1HB  SER A  66      30.181  -0.550  13.665  1.00 10.51           H
ATOM   1127 2HB  SER A  66      30.889  -1.801  12.961  1.00 10.51           H
ATOM   1128  N   LYS A  67      32.397  -0.023  15.648  1.00  7.94           N
ATOM   1129  CA  LYS A  67      33.636   0.702  15.717  1.00  7.86           C
ATOM   1130  C   LYS A  67      34.717  -0.042  16.531  1.00  7.80           C
ATOM   1131  O   LYS A  67      35.872   0.211  16.343  1.00  8.55           O
ATOM   1132  CB  LYS A  67      33.433   2.105  16.288  1.00  8.78           C
ATOM   1133  CG  LYS A  67      32.596   3.017  15.406  1.00  8.94           C
ATOM   1134  CD  LYS A  67      32.274   4.342  16.055  1.00 10.49           C
ATOM   1135  CE  LYS A  67      31.616   5.352  15.127  1.00 12.23           C
ATOM   1136  NZ  LYS A  67      30.234   4.921  14.763  1.00 14.26           N
ATOM   1137  H   LYS A  67      31.673   0.338  15.994  1.00  9.52           H
ATOM   1138  HA  LYS A  67      33.978   0.804  14.783  1.00  9.43           H
ATOM   1139 1HB  LYS A  67      32.995   2.028  17.173  1.00 10.53           H
ATOM   1140 2HB  LYS A  67      34.320   2.523  16.427  1.00 10.53           H
ATOM   1141 1HG  LYS A  67      33.085   3.184  14.561  1.00 10.72           H
ATOM   1142 2HG  LYS A  67      31.750   2.557  15.179  1.00 10.72           H
ATOM   1143 1HD  LYS A  67      31.673   4.180  16.825  1.00 12.59           H
ATOM   1144 2HD  LYS A  67      33.112   4.734  16.408  1.00 12.59           H
ATOM   1145 1HE  LYS A  67      31.580   6.235  15.573  1.00 14.68           H
ATOM   1146 2HE  LYS A  67      32.159   5.447  14.305  1.00 14.68           H
ATOM   1147  N   THR A  68      34.250  -0.905  17.480  1.00  7.99           N
ATOM   1148  CA  THR A  68      35.250  -1.692  18.214  1.00  8.27           C
ATOM   1149  C   THR A  68      35.937  -2.707  17.291  1.00  8.11           C
ATOM   1150  O   THR A  68      37.126  -2.923  17.438  1.00  9.05           O
ATOM   1151  CB  THR A  68      34.617  -2.379  19.420  1.00  8.44           C
ATOM   1152  CG2 THR A  68      33.941  -1.355  20.350  1.00  9.86           C
ATOM   1153  OG1 THR A  68      33.710  -3.421  19.076  1.00  9.01           O
ATOM   1154  H   THR A  68      33.389  -0.986  17.645  1.00  9.59           H
ATOM   1155  HA  THR A  68      35.949  -1.062  18.552  1.00  9.92           H
ATOM   1156  HB  THR A  68      35.360  -2.800  19.940  1.00 10.13           H
ATOM   1157 1HG2 THR A  68      33.544  -1.821  21.116  1.00 14.79           H
ATOM   1158 2HG2 THR A  68      33.239  -0.879  19.858  1.00 14.79           H
ATOM   1159 3HG2 THR A  68      34.609  -0.713  20.670  1.00 14.79           H
ATOM   1160  N   PHE A  69      35.197  -3.287  16.358  1.00  8.24           N
ATOM   1161  CA  PHE A  69      35.823  -4.161  15.354  1.00  8.46           C
ATOM   1162  C   PHE A  69      36.760  -3.379  14.454  1.00  8.42           C
ATOM   1163  O   PHE A  69      37.852  -3.841  14.167  1.00  8.88           O
ATOM   1164  CB  PHE A  69      34.721  -4.863  14.538  1.00  8.60           C
ATOM   1165  CG  PHE A  69      33.913  -5.861  15.348  1.00  8.99           C
ATOM   1166  CD1 PHE A  69      32.717  -5.514  15.952  1.00 11.13           C
ATOM   1167  CD2 PHE A  69      34.373  -7.167  15.499  1.00 10.36           C
ATOM   1168  CE1 PHE A  69      32.023  -6.464  16.673  1.00 12.20           C
ATOM   1169  CE2 PHE A  69      33.659  -8.099  16.211  1.00 10.98           C
ATOM   1170  CZ  PHE A  69      32.487  -7.748  16.768  1.00 11.45           C
ATOM   1171  H   PHE A  69      34.328  -3.149  16.339  1.00  9.89           H
ATOM   1172  HA  PHE A  69      36.356  -4.860  15.832  1.00 10.16           H
ATOM   1173 1HB  PHE A  69      34.108  -4.177  14.172  1.00 10.32           H
ATOM   1174 2HB  PHE A  69      35.138  -5.334  13.774  1.00 10.32           H
ATOM   1175  HD1 PHE A  69      32.378  -4.630  15.872  1.00 13.36           H
ATOM   1176  HD2 PHE A  69      35.198  -7.418  15.101  1.00 12.43           H
ATOM   1177  HE1 PHE A  69      31.213  -6.224  17.107  1.00 14.64           H
ATOM   1178  HE2 PHE A  69      33.990  -8.984  16.308  1.00 13.18           H
ATOM   1179  HZ  PHE A  69      31.975  -8.399  17.233  1.00 13.74           H
ATOM   1180  N   THR A  70      36.321  -2.204  14.024  1.00  8.44           N
ATOM   1181  CA  THR A  70      37.185  -1.347  13.201  1.00  8.83           C
ATOM   1182  C   THR A  70      38.476  -0.976  13.916  1.00  8.31           C
ATOM   1183  O   THR A  70      39.559  -1.058  13.346  1.00  9.11           O
ATOM   1184  CB  THR A  70      36.432  -0.094  12.763  1.00  9.24           C
ATOM   1185  CG2 THR A  70      37.296   0.805  11.910  1.00  9.79           C
ATOM   1186  OG1 THR A  70      35.286  -0.557  12.071  1.00 10.77           O
ATOM   1187  H   THR A  70      35.509  -1.936  14.232  1.00 10.12           H
ATOM   1188  HA  THR A  70      37.429  -1.860  12.378  1.00 10.59           H
ATOM   1189  HB  THR A  70      36.140   0.411  13.575  1.00 11.09           H
ATOM   1190 1HG2 THR A  70      36.785   1.601  11.653  1.00 14.68           H
ATOM   1191 2HG2 THR A  70      37.575   0.322  11.104  1.00 14.68           H
ATOM   1192 3HG2 THR A  70      38.088   1.076  12.419  1.00 14.68           H
ATOM   1193  N   GLY A  71      38.370  -0.634  15.200  1.00  8.64           N
ATOM   1194  CA  GLY A  71      39.539  -0.283  15.942  1.00  9.39           C
ATOM   1195  C   GLY A  71      40.515  -1.453  16.104  1.00  8.56           C
ATOM   1196  O   GLY A  71      41.727  -1.274  15.972  1.00  9.70           O
ATOM   1197  H   GLY A  71      37.581  -0.625  15.589  1.00 10.36           H
ATOM   1198 1HA  GLY A  71      40.002   0.462  15.482  1.00 11.26           H
ATOM   1199 2HA  GLY A  71      39.268   0.037  16.839  1.00 11.26           H
ATOM   1200  N   VAL A  72      39.997  -2.650  16.382  1.00  8.56           N
ATOM   1201  CA  VAL A  72      40.840  -3.821  16.485  1.00  8.98           C
ATOM   1202  C   VAL A  72      41.442  -4.221  15.145  1.00  9.41           C
ATOM   1203  O   VAL A  72      42.630  -4.579  15.109  1.00 10.28           O
ATOM   1204  CB  VAL A  72      40.031  -4.965  17.125  1.00  9.20           C
ATOM   1205  CG1 VAL A  72      40.764  -6.300  16.995  1.00 10.19           C
ATOM   1206  CG2 VAL A  72      39.764  -4.673  18.597  1.00  9.59           C
ATOM   1207  H   VAL A  72      39.129  -2.728  16.505  1.00 10.27           H
ATOM   1208  HA  VAL A  72      41.595  -3.600  17.103  1.00 10.77           H
ATOM   1209  HB  VAL A  72      39.153  -5.037  16.652  1.00 11.04           H
ATOM   1210 1HG1 VAL A  72      40.939  -6.485  16.049  1.00 15.28           H
ATOM   1211 2HG1 VAL A  72      40.209  -7.015  17.370  1.00 15.28           H
ATOM   1212 3HG1 VAL A  72      41.613  -6.255  17.482  1.00 15.28           H
ATOM   1213 1HG2 VAL A  72      39.240  -5.404  18.985  1.00 14.39           H
ATOM   1214 2HG2 VAL A  72      39.265  -3.834  18.679  1.00 14.39           H
ATOM   1215 3HG2 VAL A  72      40.617  -4.594  19.074  1.00 14.39           H
ATOM   1216  N   LEU A  73      40.683  -4.110  14.049  1.00  9.31           N
ATOM   1217  CA  LEU A  73      41.222  -4.410  12.739  1.00 10.18           C
ATOM   1218  C   LEU A  73      42.376  -3.452  12.434  1.00  9.92           C
ATOM   1219  O   LEU A  73      43.405  -3.853  11.891  1.00 10.77           O
ATOM   1220  CB  LEU A  73      40.139  -4.319  11.689  1.00 10.12           C
ATOM   1221  CG  LEU A  73      40.615  -4.671  10.261  1.00 10.36           C
ATOM   1222  CD1 LEU A  73      41.014  -6.093  10.109  1.00 12.00           C
ATOM   1223  CD2 LEU A  73      39.460  -4.381   9.311  1.00 11.84           C
ATOM   1224  H   LEU A  73      39.845  -3.852  14.125  1.00 11.18           H
ATOM   1225  HA  LEU A  73      41.578  -5.345  12.748  1.00 12.21           H
ATOM   1226 1HB  LEU A  73      39.402  -4.931  11.939  1.00 12.15           H
ATOM   1227 2HB  LEU A  73      39.776  -3.398  11.686  1.00 12.15           H
ATOM   1228  HG  LEU A  73      41.390  -4.086  10.021  1.00 12.43           H
ATOM   1229 1HD1 LEU A  73      41.767  -6.287  10.706  1.00 18.01           H
ATOM   1230 2HD1 LEU A  73      41.282  -6.260   9.181  1.00 18.01           H
ATOM   1231 3HD1 LEU A  73      40.257  -6.671  10.340  1.00 18.01           H
ATOM   1232 1HD2 LEU A  73      39.191  -3.443   9.400  1.00 17.76           H
ATOM   1233 2HD2 LEU A  73      38.702  -4.961   9.532  1.00 17.76           H
ATOM   1234 3HD2 LEU A  73      39.744  -4.553   8.389  1.00 17.76           H
ATOM   1235  N   GLY A  74      42.191  -2.163  12.770  1.00  9.51           N
ATOM   1236  CA  GLY A  74      43.268  -1.213  12.620  1.00 10.07           C
ATOM   1237  C   GLY A  74      44.461  -1.554  13.488  1.00 10.50           C
ATOM   1238  O   GLY A  74      45.627  -1.445  13.028  1.00 10.88           O
ATOM   1239  H   GLY A  74      41.412  -1.898  13.083  1.00 11.41           H
ATOM   1240 1HA  GLY A  74      43.552  -1.192  11.671  1.00 12.08           H
ATOM   1241 2HA  GLY A  74      42.940  -0.310  12.859  1.00 12.08           H
ATOM   1242  N   GLY A  75      44.214  -1.956  14.732  1.00 10.25           N
ATOM   1243  CA  GLY A  75      45.294  -2.403  15.606  1.00 10.58           C
ATOM   1244  C   GLY A  75      46.059  -3.561  15.002  1.00 10.42           C
ATOM   1245  O   GLY A  75      47.291  -3.584  15.070  1.00 11.52           O
ATOM   1246  H   GLY A  75      43.387  -1.951  15.032  1.00 12.30           H
ATOM   1247 1HA  GLY A  75      45.916  -1.650  15.769  1.00 12.69           H
ATOM   1248 2HA  GLY A  75      44.915  -2.680  16.477  1.00 12.69           H
ATOM   1249  N   ASP A  76      45.348  -4.513  14.410  1.00 10.54           N
ATOM   1250  CA  ASP A  76      45.964  -5.663  13.739  1.00 10.90           C
ATOM   1251  C   ASP A  76      46.843  -5.194  12.585  1.00 11.03           C
ATOM   1252  O   ASP A  76      47.931  -5.742  12.389  1.00 12.81           O
ATOM   1253  CB  ASP A  76      44.876  -6.653  13.372  1.00 11.98           C
ATOM   1254  CG  ASP A  76      45.395  -7.846  12.599  1.00 13.29           C
ATOM   1255  OD1 ASP A  76      45.350  -7.787  11.352  1.00 14.73           O
ATOM   1256  OD2 ASP A  76      45.842  -8.812  13.243  1.00 16.08           O
ATOM   1257  H   ASP A  76      44.470  -4.452  14.420  1.00 12.65           H
ATOM   1258  HA  ASP A  76      46.562  -6.111  14.405  1.00 13.08           H
ATOM   1259 1HB  ASP A  76      44.438  -6.972  14.201  1.00 14.37           H
ATOM   1260 2HB  ASP A  76      44.191  -6.190  12.827  1.00 14.37           H
ATOM   1261  N   ALA A  77      46.397  -4.207  11.842  1.00 11.34           N
ATOM   1262  CA  ALA A  77      47.205  -3.675  10.726  1.00 11.44           C
ATOM   1263  C   ALA A  77      48.453  -2.999  11.220  1.00 11.97           C
ATOM   1264  O   ALA A  77      49.534  -3.100  10.610  1.00 13.65           O
ATOM   1265  CB  ALA A  77      46.362  -2.719   9.886  1.00 12.62           C
ATOM   1266  H   ALA A  77      45.606  -3.859  12.011  1.00 13.61           H
ATOM   1267  HA  ALA A  77      47.476  -4.442  10.145  1.00 13.73           H
ATOM   1268 1HB  ALA A  77      45.559  -3.183   9.570  1.00 18.93           H
ATOM   1269 2HB  ALA A  77      46.886  -2.411   9.117  1.00 18.93           H
ATOM   1270 3HB  ALA A  77      46.100  -1.948  10.432  1.00 18.93           H
ATOM   1271  N   ILE A  78      48.391  -2.295  12.371  1.00 11.67           N
ATOM   1272  CA  ILE A  78      49.592  -1.708  12.981  1.00 11.85           C
ATOM   1273  C   ILE A  78      50.544  -2.820  13.392  1.00 12.61           C
ATOM   1274  O   ILE A  78      51.758  -2.780  13.106  1.00 14.36           O
ATOM   1275  CB  ILE A  78      49.223  -0.841  14.211  1.00 12.12           C
ATOM   1276  CG1 ILE A  78      48.316   0.314  13.872  1.00 13.31           C
ATOM   1277  CG2 ILE A  78      50.454  -0.401  14.955  1.00 14.81           C
ATOM   1278  CD1 ILE A  78      47.514   0.852  15.041  1.00 16.61           C
ATOM   1279  H   ILE A  78      47.612  -2.186  12.766  1.00 14.00           H
ATOM   1280  HA  ILE A  78      50.046  -1.129  12.304  1.00 14.22           H
ATOM   1281  HB  ILE A  78      48.711  -1.433  14.833  1.00 14.55           H
ATOM   1282 1HG1 ILE A  78      48.866   1.049  13.502  1.00 15.97           H
ATOM   1283 2HG1 ILE A  78      47.688   0.025  13.164  1.00 15.97           H
ATOM   1284 1HG2 ILE A  78      51.007  -1.183  15.165  1.00 22.22           H
ATOM   1285 2HG2 ILE A  78      50.190   0.045  15.787  1.00 22.22           H
ATOM   1286 3HG2 ILE A  78      50.967   0.222  14.399  1.00 22.22           H
ATOM   1287 1HD1 ILE A  78      46.943   1.587  14.735  1.00 24.91           H
ATOM   1288 2HD1 ILE A  78      48.125   1.179  15.734  1.00 24.91           H
ATOM   1289 3HD1 ILE A  78      46.955   0.136  15.410  1.00 24.91           H
ATOM   1290  N   ALA A  79      49.983  -3.864  14.039  1.00 13.23           N
ATOM   1291  CA  ALA A  79      50.811  -4.972  14.491  1.00 14.30           C
ATOM   1292  C   ALA A  79      51.492  -5.694  13.312  1.00 16.25           C
ATOM   1293  O   ALA A  79      52.607  -6.199  13.465  1.00 20.80           O
ATOM   1294  CB  ALA A  79      50.023  -5.876  15.390  1.00 16.36           C
ATOM   1295  H   ALA A  79      49.116  -3.874  14.188  1.00 15.88           H
ATOM   1296  HA  ALA A  79      51.542  -4.577  15.048  1.00 17.16           H
ATOM   1297 1HB  ALA A  79      49.623  -5.349  16.113  1.00 24.54           H
ATOM   1298 2HB  ALA A  79      50.617  -6.556  15.772  1.00 24.54           H
ATOM   1299 3HB  ALA A  79      49.314  -6.313  14.874  1.00 24.54           H
ATOM   1300  N   ARG A  80      50.817  -5.746  12.162  1.00 15.35           N
ATOM   1301  CA  ARG A  80      51.393  -6.373  10.977  1.00 17.35           C
ATOM   1302  C   ARG A  80      52.459  -5.473  10.364  1.00 18.23           C
ATOM   1303  O   ARG A  80      53.094  -5.925   9.419  1.00 22.98           O
ATOM   1304  CB  ARG A  80      50.284  -6.621   9.975  1.00 16.32           C
ATOM   1305  CG  ARG A  80      49.369  -7.771  10.349  1.00 16.15           C
ATOM   1306  CD  ARG A  80      48.156  -7.859   9.469  1.00 15.63           C
ATOM   1307  NE  ARG A  80      47.297  -8.984   9.805  1.00 16.35           N
ATOM   1308  CZ  ARG A  80      47.406 -10.197   9.329  1.00 17.75           C
ATOM   1309  NH1 ARG A  80      48.271 -10.519   8.358  1.00 22.14           N
ATOM   1310  NH2 ARG A  80      46.536 -11.115   9.763  1.00 21.00           N
ATOM   1311  H   ARG A  80      50.011  -5.397  12.117  1.00 18.43           H
ATOM   1312  HA  ARG A  80      51.807  -7.247  11.234  1.00 20.82           H
ATOM   1313 1HB  ARG A  80      49.741  -5.797   9.889  1.00 19.59           H
ATOM   1314 2HB  ARG A  80      50.688  -6.808   9.091  1.00 19.59           H
ATOM   1315 1HG  ARG A  80      49.876  -8.619  10.286  1.00 19.38           H
ATOM   1316 2HG  ARG A  80      49.079  -7.660  11.288  1.00 19.38           H
ATOM   1317 1HD  ARG A  80      47.637  -7.020   9.549  1.00 18.75           H
ATOM   1318 2HD  ARG A  80      48.447  -7.946   8.526  1.00 18.75           H
ATOM   1319  HE  ARG A  80      46.647  -8.835  10.380  1.00 19.61           H
ATOM   1320 1HH1 ARG A  80      48.796  -9.902   8.014  1.00 26.57           H
ATOM   1321 2HH1 ARG A  80      48.314 -11.347   8.064  1.00 26.57           H
ATOM   1322 1HH2 ARG A  80      45.918 -10.894  10.349  1.00 25.20           H
ATOM   1323 2HH2 ARG A  80      46.581 -11.941   9.462  1.00 25.20           H
ATOM   1324  N   GLY A  81      52.605  -4.244  10.779  1.00 17.52           N
ATOM   1325  CA  GLY A  81      53.503  -3.277  10.189  1.00 17.91           C
ATOM   1326  C   GLY A  81      53.011  -2.703   8.867  1.00 18.34           C
ATOM   1327  O   GLY A  81      53.791  -2.065   8.147  1.00 22.11           O
ATOM   1328  H   GLY A  81      52.121  -3.985  11.467  1.00 21.03           H
ATOM   1329 1HA  GLY A  81      53.636  -2.534  10.830  1.00 21.50           H
ATOM   1330 2HA  GLY A  81      54.383  -3.708  10.043  1.00 21.50           H
ATOM   1331  N   GLU A  82      51.717  -2.802   8.588  1.00 14.97           N
ATOM   1332  CA  GLU A  82      51.134  -2.234   7.398  1.00 15.52           C
ATOM   1333  C   GLU A  82      50.894  -0.722   7.474  1.00 13.87           C
ATOM   1334  O   GLU A  82      50.975  -0.028   6.468  1.00 16.04           O
ATOM   1335  CB  GLU A  82      49.804  -2.960   7.109  1.00 15.24           C
ATOM   1336  CG  GLU A  82      50.116  -4.407   6.639  1.00 15.85           C
ATOM   1337  CD  GLU A  82      48.851  -5.219   6.412  1.00 15.95           C
ATOM   1338  OE1 GLU A  82      47.782  -4.808   6.888  1.00 16.38           O
ATOM   1339  OE2 GLU A  82      48.983  -6.289   5.790  1.00 18.02           O
ATOM   1340  H   GLU A  82      51.195  -3.231   9.152  1.00 17.96           H
ATOM   1341  HA  GLU A  82      51.755  -2.410   6.635  1.00 18.62           H
ATOM   1342 1HB  GLU A  82      49.248  -2.983   7.928  1.00 18.29           H
ATOM   1343 2HB  GLU A  82      49.302  -2.477   6.405  1.00 18.29           H
ATOM   1344 1HG  GLU A  82      50.635  -4.371   5.797  1.00 19.02           H
ATOM   1345 2HG  GLU A  82      50.674  -4.858   7.322  1.00 19.02           H
ATOM   1346  N   ILE A  83      50.533  -0.260   8.660  1.00 13.31           N
ATOM   1347  CA  ILE A  83      50.279   1.152   8.901  1.00 13.06           C
ATOM   1348  C   ILE A  83      50.900   1.552  10.222  1.00 12.58           C
ATOM   1349  O   ILE A  83      51.188   0.708  11.082  1.00 13.47           O
ATOM   1350  CB  ILE A  83      48.789   1.482   8.936  1.00 13.77           C
ATOM   1351  CG1 ILE A  83      48.086   0.886  10.143  1.00 13.68           C
ATOM   1352  CG2 ILE A  83      48.095   1.133   7.607  1.00 17.39           C
ATOM   1353  CD1 ILE A  83      46.634   1.229  10.318  1.00 16.90           C
ATOM   1354  H   ILE A  83      50.445  -0.827   9.328  1.00 15.98           H
ATOM   1355  HA  ILE A  83      50.708   1.684   8.171  1.00 15.68           H
ATOM   1356  HB  ILE A  83      48.724   2.475   9.035  1.00 16.53           H
ATOM   1357 1HG1 ILE A  83      48.164  -0.099  10.088  1.00 16.42           H
ATOM   1358 2HG1 ILE A  83      48.571   1.176  10.955  1.00 16.42           H
ATOM   1359 1HG2 ILE A  83      48.579   1.553   6.866  1.00 26.08           H
ATOM   1360 2HG2 ILE A  83      47.172   1.464   7.624  1.00 26.08           H
ATOM   1361 3HG2 ILE A  83      48.091   0.161   7.486  1.00 26.08           H
ATOM   1362 1HD1 ILE A  83      46.290   0.788  11.123  1.00 25.35           H
ATOM   1363 2HD1 ILE A  83      46.130   0.923   9.536  1.00 25.35           H
ATOM   1364 3HD1 ILE A  83      46.537   2.200  10.411  1.00 25.35           H
ATOM   1365  N   LYS A  84      51.020   2.870  10.419  1.00 12.63           N
ATOM   1366  CA  LYS A  84      51.405   3.420  11.725  1.00 12.94           C
ATOM   1367  C   LYS A  84      50.381   4.499  12.071  1.00 11.97           C
ATOM   1368  O   LYS A  84      49.993   5.263  11.180  1.00 13.23           O
ATOM   1369  CB  LYS A  84      52.788   4.078  11.686  1.00 15.50           C
ATOM   1370  CG  LYS A  84      53.898   3.084  11.401  1.00 16.27           C
ATOM   1371  CD  LYS A  84      55.240   3.730  11.448  1.00 17.42           C
ATOM   1372  CE  LYS A  84      55.489   4.962  10.644  1.00 24.65           C
ATOM   1373  NZ  LYS A  84      55.590   4.719   9.179  1.00 30.11           N
ATOM   1374  H   LYS A  84      50.865   3.420   9.749  1.00 15.16           H
ATOM   1375  HA  LYS A  84      51.388   2.699  12.417  1.00 15.53           H
ATOM   1376 1HB  LYS A  84      52.794   4.778  10.986  1.00 18.60           H
ATOM   1377 2HB  LYS A  84      52.963   4.517  12.556  1.00 18.60           H
ATOM   1378 1HG  LYS A  84      53.863   2.354  12.069  1.00 19.52           H
ATOM   1379 2HG  LYS A  84      53.758   2.685  10.506  1.00 19.52           H
ATOM   1380 1HD  LYS A  84      55.432   3.948  12.394  1.00 20.91           H
ATOM   1381 2HD  LYS A  84      55.906   3.052  11.167  1.00 20.91           H
ATOM   1382 1HE  LYS A  84      54.755   5.605  10.811  1.00 29.58           H
ATOM   1383 2HE  LYS A  84      56.331   5.381  10.956  1.00 29.58           H
ATOM   1384  N   LEU A  85      49.978   4.615  13.332  1.00 11.93           N
ATOM   1385  CA  LEU A  85      49.042   5.648  13.729  1.00 12.08           C
ATOM   1386  C   LEU A  85      49.621   7.038  13.604  1.00 11.35           C
ATOM   1387  O   LEU A  85      48.878   8.024  13.495  1.00 12.48           O
ATOM   1388  CB  LEU A  85      48.533   5.427  15.149  1.00 12.64           C
ATOM   1389  CG  LEU A  85      47.569   4.275  15.296  1.00 13.39           C
ATOM   1390  CD1 LEU A  85      47.294   3.988  16.769  1.00 16.54           C
ATOM   1391  CD2 LEU A  85      46.261   4.598  14.613  1.00 17.47           C
ATOM   1392  H   LEU A  85      50.284   4.053  13.937  1.00 14.32           H
ATOM   1393  HA  LEU A  85      48.255   5.594  13.115  1.00 14.49           H
ATOM   1394 1HB  LEU A  85      49.309   5.268  15.743  1.00 15.17           H
ATOM   1395 2HB  LEU A  85      48.085   6.255  15.457  1.00 15.17           H
ATOM   1396  HG  LEU A  85      47.967   3.460  14.874  1.00 16.07           H
ATOM   1397 1HD1 LEU A  85      48.134   3.766  17.222  1.00 24.81           H
ATOM   1398 2HD1 LEU A  85      46.673   3.233  16.845  1.00 24.81           H
ATOM   1399 3HD1 LEU A  85      46.897   4.780  17.188  1.00 24.81           H
ATOM   1400 1HD2 LEU A  85      46.427   4.798  13.668  1.00 26.21           H
ATOM   1401 2HD2 LEU A  85      45.850   5.376  15.044  1.00 26.21           H
ATOM   1402 3HD2 LEU A  85      45.658   3.829  14.682  1.00 26.21           H
ATOM   1403  N   SER A  86      50.948   7.136  13.617  1.00 11.08           N
ATOM   1404  CA  SER A  86      51.652   8.405  13.430  1.00 12.13           C
ATOM   1405  C   SER A  86      51.692   8.826  11.979  1.00 13.60           C
ATOM   1406  O   SER A  86      52.152   9.957  11.740  1.00 17.20           O
ATOM   1407  CB  SER A  86      53.031   8.310  14.041  1.00 12.84           C
ATOM   1408  OG  SER A  86      53.736   7.221  13.447  1.00 13.02           O
ATOM   1409  H   SER A  86      51.423   6.406  13.743  1.00 13.30           H
ATOM   1410  HA  SER A  86      51.148   9.106  13.933  1.00 14.56           H
ATOM   1411 1HB  SER A  86      53.525   9.154  13.887  1.00 15.40           H
ATOM   1412 2HB  SER A  86      52.956   8.168  15.018  1.00 15.40           H
ATOM   1413  N  AASP A  87      51.284   8.001  11.024  0.65 13.44           N
ATOM   1414  N  BASP A  87      51.295   7.961  11.061  0.35 15.59           N
ATOM   1415  CA AASP A  87      51.300   8.263   9.593  0.65 13.50           C
ATOM   1416  CA BASP A  87      51.488   8.426   9.696  0.35 14.92           C
ATOM   1417  C  AASP A  87      50.355   9.431   9.271  0.65 13.16           C
ATOM   1418  C  BASP A  87      50.403   9.401   9.251  0.35 14.95           C
ATOM   1419  O  AASP A  87      49.234   9.454   9.755  0.65 13.07           O
ATOM   1420  O  BASP A  87      49.261   9.315   9.701  0.35 13.05           O
ATOM   1421  CB AASP A  87      50.936   7.035   8.757  0.65 15.02           C
ATOM   1422  CB BASP A  87      51.717   7.294   8.720  0.35 18.41           C
ATOM   1423  CG AASP A  87      51.911   5.908   8.562  0.65 17.10           C
ATOM   1424  CG BASP A  87      53.158   6.828   8.678  0.35 19.54           C
ATOM   1425  OD1AASP A  87      51.525   4.734   8.255  0.65 18.52           O
ATOM   1426  OD2AASP A  87      53.110   6.165   8.699  0.65 18.07           O
ATOM   1427  OD1BASP A  87      53.372   5.684   8.222  0.35 24.28           O
ATOM   1428  OD2BASP A  87      54.112   7.523   9.108  0.35 21.34           O
ATOM   1429  H  AASP A  87      50.973   7.219  11.281  0.65 16.13           H
ATOM   1430  H  BASP A  87      50.946   7.177  11.258  0.35 18.71           H
ATOM   1431  HA AASP A  87      52.227   8.540   9.343  0.65 16.20           H
ATOM   1432 1HB AASP A  87      50.118   6.645   9.156  0.65 18.02           H
ATOM   1433 2HB AASP A  87      50.687   7.362   7.856  0.65 18.02           H
ATOM   1434  HA BASP A  87      52.339   8.952   9.706  0.35 17.90           H
ATOM   1435 1HB BASP A  87      51.139   6.530   8.973  0.35 22.09           H
ATOM   1436 2HB BASP A  87      51.447   7.590   7.815  0.35 22.09           H
ATOM   1437  N   PRO A  88      50.742  10.329   8.371  1.00 14.93           N
ATOM   1438  CA APRO A  88      49.789  11.286   7.818  0.59 14.42           C
ATOM   1439  CA BPRO A  88      49.759  11.279   7.847  0.41 14.30           C
ATOM   1440  C   PRO A  88      48.714  10.529   7.053  1.00 13.28           C
ATOM   1441  O   PRO A  88      48.986   9.534   6.364  1.00 14.85           O
ATOM   1442  CB APRO A  88      50.635  12.139   6.872  0.59 16.85           C
ATOM   1443  CB BPRO A  88      50.559  12.208   6.924  0.41 16.98           C
ATOM   1444  CG APRO A  88      51.847  11.336   6.590  0.59 17.69           C
ATOM   1445  CG BPRO A  88      51.940  12.130   7.487  0.41 17.91           C
ATOM   1446  CD APRO A  88      52.094  10.470   7.805  0.59 16.62           C
ATOM   1447  CD BPRO A  88      52.091  10.673   7.827  0.41 17.03           C
ATOM   1448  HA APRO A  88      49.385  11.847   8.541  0.59 17.30           H
ATOM   1449 1HB APRO A  88      50.140  12.328   6.036  0.59 20.22           H
ATOM   1450 2HB APRO A  88      50.878  12.998   7.300  0.59 20.22           H
ATOM   1451  HA BPRO A  88      49.335  11.797   8.590  0.41 17.16           H
ATOM   1452 1HB BPRO A  88      50.536  11.888   5.988  0.41 20.37           H
ATOM   1453 2HB BPRO A  88      50.210  13.134   6.960  0.41 20.37           H
ATOM   1454 1HG APRO A  88      51.707  10.771   5.789  0.59 21.22           H
ATOM   1455 2HG APRO A  88      52.622  11.929   6.427  0.59 21.22           H
ATOM   1456 1HG BPRO A  88      52.614  12.412   6.819  0.41 21.49           H
ATOM   1457 2HG BPRO A  88      52.029  12.696   8.295  0.41 21.49           H
ATOM   1458 1HD APRO A  88      52.471   9.591   7.549  0.59 19.95           H
ATOM   1459 2HD APRO A  88      52.707  10.914   8.443  0.59 19.95           H
ATOM   1460 1HD BPRO A  88      52.301  10.136   7.022  0.41 20.43           H
ATOM   1461 2HD BPRO A  88      52.798  10.533   8.505  0.41 20.43           H
ATOM   1462  N   THR A  89      47.491  11.043   7.124  1.00 13.27           N
ATOM   1463  CA  THR A  89      46.382  10.542   6.326  1.00 13.33           C
ATOM   1464  C   THR A  89      46.761  10.449   4.852  1.00 13.80           C
ATOM   1465  O   THR A  89      46.436   9.475   4.176  1.00 15.65           O
ATOM   1466  CB  THR A  89      45.141  11.414   6.515  1.00 14.04           C
ATOM   1467  CG2 THR A  89      43.957  10.937   5.733  1.00 14.17           C
ATOM   1468  OG1 THR A  89      44.758  11.393   7.923  1.00 15.37           O
ATOM   1469  H   THR A  89      47.346  11.713   7.676  1.00 15.92           H
ATOM   1470  HA  THR A  89      46.163   9.620   6.647  1.00 15.99           H
ATOM   1471  HB  THR A  89      45.355  12.353   6.246  1.00 16.84           H
ATOM   1472 1HG2 THR A  89      43.199  11.539   5.888  1.00 21.26           H
ATOM   1473 2HG2 THR A  89      43.719  10.031   6.022  1.00 21.26           H
ATOM   1474 3HG2 THR A  89      44.178  10.928   4.779  1.00 21.26           H
ATOM   1475  N   THR A  90      47.454  11.469   4.364  1.00 14.24           N
ATOM   1476  CA  THR A  90      47.838  11.519   2.971  1.00 17.39           C
ATOM   1477  C   THR A  90      48.780  10.437   2.508  1.00 16.59           C
ATOM   1478  O   THR A  90      48.893  10.167   1.304  1.00 19.03           O
ATOM   1479  CB  THR A  90      48.481  12.889   2.658  1.00 18.19           C
ATOM   1480  CG2 THR A  90      47.447  13.985   2.881  1.00 22.70           C
ATOM   1481  OG1 THR A  90      49.575  13.143   3.565  1.00 21.07           O
ATOM   1482  H   THR A  90      47.685  12.128   4.899  1.00 17.09           H
ATOM   1483  HA  THR A  90      47.004  11.446   2.425  1.00 20.87           H
ATOM   1484  HB  THR A  90      48.806  12.910   1.712  1.00 21.83           H
ATOM   1485 1HG2 THR A  90      47.850  14.857   2.690  1.00 34.05           H
ATOM   1486 2HG2 THR A  90      47.143  13.962   3.812  1.00 34.05           H
ATOM   1487 3HG2 THR A  90      46.684  13.839   2.284  1.00 34.05           H
ATOM   1488  N   LYS A  91      49.467   9.770   3.429  1.00 17.16           N
ATOM   1489  CA  LYS A  91      50.300   8.634   2.978  1.00 17.69           C
ATOM   1490  C   LYS A  91      49.449   7.545   2.340  1.00 18.56           C
ATOM   1491  O   LYS A  91      49.893   6.874   1.384  1.00 22.32           O
ATOM   1492  CB  LYS A  91      51.124   8.158   4.179  1.00 20.56           C
ATOM   1493  CG  LYS A  91      51.990   6.956   3.910  1.00 24.90           C
ATOM   1494  CD  LYS A  91      52.907   6.575   5.065  1.00 28.02           C
ATOM   1495  CE  LYS A  91      53.762   5.393   4.633  1.00 34.74           C
ATOM   1496  NZ  LYS A  91      54.754   4.997   5.674  1.00 45.80           N
ATOM   1497  H   LYS A  91      49.428   9.996   4.279  1.00 20.59           H
ATOM   1498  HA  LYS A  91      50.936   8.974   2.285  1.00 21.23           H
ATOM   1499 1HB  LYS A  91      51.703   8.902   4.481  1.00 24.68           H
ATOM   1500 2HB  LYS A  91      50.505   7.941   4.921  1.00 24.68           H
ATOM   1501 1HG  LYS A  91      51.406   6.184   3.700  1.00 29.88           H
ATOM   1502 2HG  LYS A  91      52.545   7.137   3.110  1.00 29.88           H
ATOM   1503 1HD  LYS A  91      53.485   7.342   5.304  1.00 33.62           H
ATOM   1504 2HD  LYS A  91      52.368   6.331   5.858  1.00 33.62           H
ATOM   1505 1HE  LYS A  91      53.174   4.622   4.436  1.00 41.69           H
ATOM   1506 2HE  LYS A  91      54.244   5.629   3.800  1.00 41.69           H
ATOM   1507  N   TYR A  92      48.230   7.368   2.813  1.00 18.56           N
ATOM   1508  CA  TYR A  92      47.355   6.324   2.324  1.00 19.49           C
ATOM   1509  C   TYR A  92      46.308   6.842   1.358  1.00 20.14           C
ATOM   1510  O   TYR A  92      45.642   6.046   0.690  1.00 29.76           O
ATOM   1511  CB  TYR A  92      46.632   5.691   3.547  1.00 23.36           C
ATOM   1512  CG  TYR A  92      47.707   5.120   4.431  1.00 26.64           C
ATOM   1513  CD1 TYR A  92      48.313   3.968   3.950  1.00 29.98           C
ATOM   1514  CD2 TYR A  92      48.131   5.769   5.564  1.00 24.78           C
ATOM   1515  CE1 TYR A  92      49.336   3.452   4.712  1.00 32.80           C
ATOM   1516  CE2 TYR A  92      49.167   5.225   6.323  1.00 27.92           C
ATOM   1517  CZ  TYR A  92      49.730   4.054   5.883  1.00 29.05           C
ATOM   1518  OH  TYR A  92      50.772   3.468   6.553  1.00 34.76           O
ATOM   1519  H   TYR A  92      47.939   7.904   3.447  1.00 22.27           H
ATOM   1520  HA  TYR A  92      47.904   5.623   1.868  1.00 23.39           H
ATOM   1521 1HB  TYR A  92      46.113   6.378   4.035  1.00 28.03           H
ATOM   1522 2HB  TYR A  92      46.013   4.977   3.251  1.00 28.03           H
ATOM   1523  HD1 TYR A  92      48.037   3.558   3.139  1.00 35.97           H
ATOM   1524  HD2 TYR A  92      47.722   6.585   5.830  1.00 29.73           H
ATOM   1525  HE1 TYR A  92      49.780   2.664   4.422  1.00 39.36           H
ATOM   1526  HE2 TYR A  92      49.472   5.649   7.116  1.00 33.50           H
ATOM   1527  N   TRP A  93      46.144   8.157   1.259  1.00 19.87           N
ATOM   1528  CA  TRP A  93      45.230   8.756   0.329  1.00 18.55           C
ATOM   1529  C   TRP A  93      45.857  10.020  -0.243  1.00 19.13           C
ATOM   1530  O   TRP A  93      45.539  11.152   0.138  1.00 18.08           O
ATOM   1531  CB  TRP A  93      43.920   9.118   1.004  1.00 19.27           C
ATOM   1532  CG  TRP A  93      42.795   9.128   0.020  1.00 18.59           C
ATOM   1533  CD1 TRP A  93      42.815   8.880  -1.322  1.00 21.40           C
ATOM   1534  CD2 TRP A  93      41.427   9.405   0.343  1.00 18.97           C
ATOM   1535  CE2 TRP A  93      40.697   9.307  -0.849  1.00 21.42           C
ATOM   1536  CE3 TRP A  93      40.762   9.722   1.525  1.00 19.95           C
ATOM   1537  NE1 TRP A  93      41.554   8.985  -1.867  1.00 22.99           N
ATOM   1538  CZ2 TRP A  93      39.313   9.521  -0.884  1.00 23.30           C
ATOM   1539  CZ3 TRP A  93      39.390   9.939   1.500  1.00 21.98           C
ATOM   1540  CH2 TRP A  93      38.700   9.823   0.294  1.00 22.00           C
ATOM   1541  H   TRP A  93      46.615   8.682   1.786  1.00 23.85           H
ATOM   1542  HA  TRP A  93      45.050   8.113  -0.415  1.00 22.25           H
ATOM   1543 1HB  TRP A  93      43.726   8.462   1.720  1.00 23.13           H
ATOM   1544 2HB  TRP A  93      44.001  10.012   1.421  1.00 23.13           H
ATOM   1545  HD1 TRP A  93      43.597   8.664  -1.817  1.00 25.68           H
ATOM   1546  HE1 TRP A  93      41.339   8.868  -2.713  1.00 27.59           H
ATOM   1547  HE3 TRP A  93      41.242   9.789   2.342  1.00 23.95           H
ATOM   1548  HZ2 TRP A  93      38.823   9.459  -1.695  1.00 27.96           H
ATOM   1549  HZ3 TRP A  93      38.926  10.164   2.298  1.00 26.37           H
ATOM   1550  HH2 TRP A  93      37.760   9.961   0.295  1.00 26.40           H
ATOM   1551  N   PRO A  94      46.815   9.854  -1.122  1.00 20.10           N
ATOM   1552  CA  PRO A  94      47.537  11.045  -1.613  1.00 21.49           C
ATOM   1553  C   PRO A  94      46.683  12.012  -2.422  1.00 21.26           C
ATOM   1554  O   PRO A  94      47.114  13.154  -2.591  1.00 21.36           O
ATOM   1555  CB  PRO A  94      48.616  10.426  -2.493  1.00 25.33           C
ATOM   1556  CG  PRO A  94      48.119   9.061  -2.863  1.00 25.68           C
ATOM   1557  CD  PRO A  94      47.416   8.603  -1.627  1.00 21.88           C
ATOM   1558  HA  PRO A  94      47.960  11.526  -0.845  1.00 25.79           H
ATOM   1559 1HB  PRO A  94      48.758  10.975  -3.305  1.00 30.39           H
ATOM   1560 2HB  PRO A  94      49.472  10.362  -2.000  1.00 30.39           H
ATOM   1561 1HG  PRO A  94      47.496   9.105  -3.631  1.00 30.81           H
ATOM   1562 2HG  PRO A  94      48.870   8.458  -3.089  1.00 30.81           H
ATOM   1563 1HD  PRO A  94      46.721   7.930  -1.838  1.00 26.26           H
ATOM   1564 2HD  PRO A  94      48.052   8.221  -0.973  1.00 26.26           H
ATOM   1565  N   GLU A  95      45.514  11.564  -2.865  1.00 21.22           N
ATOM   1566  CA  GLU A  95      44.564  12.423  -3.580  1.00 22.73           C
ATOM   1567  C   GLU A  95      43.977  13.474  -2.644  1.00 21.25           C
ATOM   1568  O   GLU A  95      43.350  14.446  -3.078  1.00 23.81           O
ATOM   1569  CB  GLU A  95      43.481  11.568  -4.227  1.00 28.10           C
ATOM   1570  CG  GLU A  95      43.951  10.663  -5.359  1.00 31.94           C
ATOM   1571  CD  GLU A  95      44.706   9.396  -5.008  1.00 30.19           C
ATOM   1572  OE1 GLU A  95      45.271   8.733  -5.931  1.00 46.70           O
ATOM   1573  OE2 GLU A  95      44.808   9.014  -3.821  1.00 29.91           O
ATOM   1574  H   GLU A  95      45.302  10.721  -2.725  1.00 25.47           H
ATOM   1575  HA  GLU A  95      45.061  12.898  -4.307  1.00 27.27           H
ATOM   1576 1HB  GLU A  95      43.068  11.004  -3.526  1.00 33.72           H
ATOM   1577 2HB  GLU A  95      42.777  12.168  -4.578  1.00 33.72           H
ATOM   1578 1HG  GLU A  95      43.154  10.403  -5.885  1.00 38.32           H
ATOM   1579 2HG  GLU A  95      44.529  11.203  -5.954  1.00 38.32           H
ATOM   1580  N   LEU A  96      44.132  13.300  -1.343  1.00 19.93           N
ATOM   1581  CA  LEU A  96      43.679  14.317  -0.392  1.00 19.82           C
ATOM   1582  C   LEU A  96      44.677  15.440  -0.288  1.00 19.59           C
ATOM   1583  O   LEU A  96      45.503  15.496   0.591  1.00 23.37           O
ATOM   1584  CB  LEU A  96      43.579  13.701   1.019  1.00 23.82           C
ATOM   1585  CG  LEU A  96      42.282  13.207   1.516  1.00 25.72           C
ATOM   1586  CD1 LEU A  96      42.492  12.826   2.985  1.00 26.15           C
ATOM   1587  CD2 LEU A  96      41.099  14.118   1.340  1.00 23.54           C
ATOM   1588  H   LEU A  96      44.513  12.565  -1.045  1.00 23.92           H
ATOM   1589  HA  LEU A  96      42.789  14.675  -0.673  1.00 23.78           H
ATOM   1590 1HB  LEU A  96      44.217  12.946   1.057  1.00 28.58           H
ATOM   1591 2HB  LEU A  96      43.900  14.383   1.661  1.00 28.58           H
ATOM   1592  HG  LEU A  96      42.080  12.362   1.019  1.00 30.87           H
ATOM   1593 1HD1 LEU A  96      41.660  12.459   3.350  1.00 39.23           H
ATOM   1594 2HD1 LEU A  96      42.750  13.622   3.495  1.00 39.23           H
ATOM   1595 3HD1 LEU A  96      43.202  12.153   3.050  1.00 39.23           H
ATOM   1596 1HD2 LEU A  96      40.295  13.680   1.690  1.00 35.30           H
ATOM   1597 2HD2 LEU A  96      40.976  14.314   0.388  1.00 35.30           H
ATOM   1598 3HD2 LEU A  96      41.255  14.953   1.828  1.00 35.30           H
ATOM   1599  N   THR A  97      44.661  16.324  -1.269  1.00 16.79           N
ATOM   1600  CA  THR A  97      45.689  17.344  -1.410  1.00 18.05           C
ATOM   1601  C   THR A  97      45.311  18.643  -0.715  1.00 17.57           C
ATOM   1602  O   THR A  97      46.174  19.533  -0.613  1.00 20.43           O
ATOM   1603  CB  THR A  97      45.900  17.593  -2.926  1.00 19.88           C
ATOM   1604  CG2 THR A  97      46.317  16.318  -3.645  1.00 22.27           C
ATOM   1605  OG1 THR A  97      44.633  17.980  -3.510  1.00 22.26           O
ATOM   1606  H   THR A  97      44.008  16.295  -1.858  1.00 20.15           H
ATOM   1607  HA  THR A  97      46.542  17.002  -1.016  1.00 21.66           H
ATOM   1608  HB  THR A  97      46.581  18.310  -3.069  1.00 23.85           H
ATOM   1609 1HG2 THR A  97      46.448  16.508  -4.598  1.00 33.40           H
ATOM   1610 2HG2 THR A  97      45.617  15.640  -3.540  1.00 33.40           H
ATOM   1611 3HG2 THR A  97      47.154  15.985  -3.260  1.00 33.40           H
ATOM   1612  N   ALA A  98      44.092  18.842  -0.258  1.00 17.73           N
ATOM   1613  CA  ALA A  98      43.666  20.125   0.352  1.00 17.77           C
ATOM   1614  C   ALA A  98      44.531  20.334   1.569  1.00 17.54           C
ATOM   1615  O   ALA A  98      44.860  19.431   2.359  1.00 16.59           O
ATOM   1616  CB  ALA A  98      42.173  20.212   0.488  1.00 17.68           C
ATOM   1617  H   ALA A  98      43.507  18.188  -0.318  1.00 21.27           H
ATOM   1618  HA  ALA A  98      43.926  20.839  -0.298  1.00 21.33           H
ATOM   1619 1HB  ALA A  98      41.756  20.068  -0.388  1.00 26.52           H
ATOM   1620 2HB  ALA A  98      41.926  21.098   0.825  1.00 26.52           H
ATOM   1621 3HB  ALA A  98      41.861  19.526   1.114  1.00 26.52           H
ATOM   1622  N  ALYS A  99      45.010  21.546   1.804  0.55 22.24           N
ATOM   1623  N  BLYS A  99      44.919  21.575   1.808  0.45 20.80           N
ATOM   1624  CA ALYS A  99      45.936  21.856   2.879  0.55 20.58           C
ATOM   1625  CA BLYS A  99      45.796  22.083   2.842  0.45 21.31           C
ATOM   1626  C  ALYS A  99      45.485  21.719   4.305  0.55 18.35           C
ATOM   1627  C  BLYS A  99      45.476  21.652   4.252  0.45 18.67           C
ATOM   1628  O  ALYS A  99      46.348  21.666   5.185  0.55 17.98           O
ATOM   1629  O  BLYS A  99      46.355  21.327   5.047  0.45 18.40           O
ATOM   1630  CB ALYS A  99      46.587  23.222   2.641  0.55 23.99           C
ATOM   1631  CB BLYS A  99      45.978  23.596   2.766  0.45 25.47           C
ATOM   1632  CG ALYS A  99      45.931  24.426   3.286  0.55 30.30           C
ATOM   1633  CG BLYS A  99      44.833  24.546   3.021  0.45 29.99           C
ATOM   1634  CD ALYS A  99      46.070  25.698   2.470  0.55 33.60           C
ATOM   1635  CD BLYS A  99      45.323  25.954   3.373  0.45 33.54           C
ATOM   1636  CE ALYS A  99      44.861  26.596   2.392  0.55 35.99           C
ATOM   1637  CE BLYS A  99      44.191  26.809   3.929  0.45 35.26           C
ATOM   1638  NZ ALYS A  99      43.595  26.037   2.944  0.55 36.87           N
ATOM   1639  NZ BLYS A  99      43.139  27.095   2.911  0.45 42.62           N
ATOM   1640  H  ALYS A  99      44.752  22.202   1.278  0.55 26.69           H
ATOM   1641  H  BLYS A  99      44.596  22.181   1.258  0.45 24.96           H
ATOM   1642  HA ALYS A  99      46.679  21.194   2.778  0.55 24.70           H
ATOM   1643 1HB ALYS A  99      47.522  23.175   2.962  0.55 28.79           H
ATOM   1644 2HB ALYS A  99      46.620  23.379   1.664  0.55 28.79           H
ATOM   1645  HA BLYS A  99      46.697  21.696   2.642  0.45 25.57           H
ATOM   1646 1HB BLYS A  99      46.696  23.832   3.405  0.45 30.57           H
ATOM   1647 2HB BLYS A  99      46.324  23.799   1.861  0.45 30.57           H
ATOM   1648 1HG ALYS A  99      44.969  24.234   3.419  0.55 36.36           H
ATOM   1649 2HG ALYS A  99      46.335  24.572   4.178  0.55 36.36           H
ATOM   1650 1HG BLYS A  99      44.262  24.592   2.213  0.45 35.99           H
ATOM   1651 2HG BLYS A  99      44.280  24.197   3.765  0.45 35.99           H
ATOM   1652 1HD ALYS A  99      46.819  26.224   2.847  0.55 40.32           H
ATOM   1653 2HD ALYS A  99      46.324  25.444   1.547  0.55 40.32           H
ATOM   1654 1HD BLYS A  99      46.048  25.891   4.045  0.45 40.25           H
ATOM   1655 2HD BLYS A  99      45.693  26.386   2.563  0.45 40.25           H
ATOM   1656 1HE ALYS A  99      45.066  27.436   2.874  0.55 43.19           H
ATOM   1657 2HE ALYS A  99      44.709  26.830   1.442  0.55 43.19           H
ATOM   1658 1HE BLYS A  99      43.779  26.340   4.698  0.45 42.31           H
ATOM   1659 2HE BLYS A  99      44.564  27.664   4.260  0.45 42.31           H
ATOM   1660  N   GLN A 100      44.192  21.616   4.567  1.00 17.24           N
ATOM   1661  CA  GLN A 100      43.819  21.340   5.931  1.00 16.92           C
ATOM   1662  C   GLN A 100      44.231  19.952   6.385  1.00 16.25           C
ATOM   1663  O   GLN A 100      44.192  19.676   7.598  1.00 19.94           O
ATOM   1664  CB  GLN A 100      42.329  21.548   6.069  1.00 19.20           C
ATOM   1665  CG  GLN A 100      41.442  20.516   5.382  1.00 18.35           C
ATOM   1666  CD  GLN A 100      41.078  20.876   3.960  1.00 17.70           C
ATOM   1667  NE2 GLN A 100      39.968  20.314   3.482  1.00 21.05           N
ATOM   1668  OE1 GLN A 100      41.829  21.603   3.291  1.00 20.03           O
ATOM   1669  H   GLN A 100      43.586  21.712   3.935  1.00 20.69           H
ATOM   1670  HA  GLN A 100      44.280  22.006   6.518  1.00 20.31           H
ATOM   1671 1HB  GLN A 100      42.105  21.558   7.033  1.00 23.04           H
ATOM   1672 2HB  GLN A 100      42.106  22.441   5.705  1.00 23.04           H
ATOM   1673 1HG  GLN A 100      41.909  19.643   5.381  1.00 22.02           H
ATOM   1674 2HG  GLN A 100      40.609  20.411   5.907  1.00 22.02           H
ATOM   1675 1HE2 GLN A 100      39.731  20.451   2.646  1.00 25.26           H
ATOM   1676 2HE2 GLN A 100      39.473  19.806   4.003  1.00 25.26           H
ATOM   1677  N   TRP A 101      44.576  19.070   5.455  1.00 15.78           N
ATOM   1678  CA  TRP A 101      44.928  17.732   5.859  1.00 16.88           C
ATOM   1679  C   TRP A 101      46.333  17.676   6.402  1.00 18.71           C
ATOM   1680  O   TRP A 101      46.723  16.634   6.965  1.00 18.72           O
ATOM   1681  CB  TRP A 101      44.674  16.720   4.700  1.00 17.48           C
ATOM   1682  CG  TRP A 101      43.170  16.596   4.579  1.00 14.83           C
ATOM   1683  CD1 TRP A 101      42.280  17.290   3.816  1.00 16.62           C
ATOM   1684  CD2 TRP A 101      42.367  15.686   5.346  1.00 13.37           C
ATOM   1685  CE2 TRP A 101      41.027  15.879   5.002  1.00 12.68           C
ATOM   1686  CE3 TRP A 101      42.726  14.707   6.303  1.00 14.47           C
ATOM   1687  NE1 TRP A 101      40.995  16.886   4.059  1.00 14.57           N
ATOM   1688  CZ2 TRP A 101      40.010  15.135   5.584  1.00 12.75           C
ATOM   1689  CZ3 TRP A 101      41.708  13.963   6.879  1.00 13.81           C
ATOM   1690  CH2 TRP A 101      40.381  14.172   6.510  1.00 13.62           C
ATOM   1691  H   TRP A 101      44.590  19.299   4.605  1.00 18.94           H
ATOM   1692  HA  TRP A 101      44.314  17.481   6.607  1.00 20.25           H
ATOM   1693 1HB  TRP A 101      45.065  17.055   3.854  1.00 20.97           H
ATOM   1694 2HB  TRP A 101      45.079  15.841   4.911  1.00 20.97           H
ATOM   1695  HD1 TRP A 101      42.520  17.968   3.196  1.00 19.95           H
ATOM   1696  HE1 TRP A 101      40.272  17.213   3.679  1.00 17.48           H
ATOM   1697  HE3 TRP A 101      43.634  14.565   6.542  1.00 17.37           H
ATOM   1698  HZ2 TRP A 101      39.099  15.279   5.358  1.00 15.30           H
ATOM   1699  HZ3 TRP A 101      41.917  13.304   7.532  1.00 16.58           H
ATOM   1700  HH2 TRP A 101      39.705  13.635   6.908  1.00 16.34           H
ATOM   1701  N   ASN A 102      47.156  18.696   6.183  1.00 21.01           N
ATOM   1702  CA  ASN A 102      48.522  18.669   6.693  1.00 23.04           C
ATOM   1703  C   ASN A 102      48.520  18.550   8.205  1.00 21.44           C
ATOM   1704  O   ASN A 102      47.875  19.314   8.914  1.00 26.15           O
ATOM   1705  CB  ASN A 102      49.224  19.970   6.289  1.00 29.34           C
ATOM   1706  CG  ASN A 102      49.273  20.224   4.796  1.00 32.98           C
ATOM   1707  ND2 ASN A 102      49.398  21.472   4.343  1.00 41.01           N
ATOM   1708  OD1 ASN A 102      49.168  19.278   3.997  1.00 42.75           O
ATOM   1709  H   ASN A 102      46.875  19.393   5.726  1.00 25.22           H
ATOM   1710  HA  ASN A 102      49.010  17.890   6.298  1.00 27.64           H
ATOM   1711 1HB  ASN A 102      48.758  20.728   6.723  1.00 35.21           H
ATOM   1712 2HB  ASN A 102      50.151  19.950   6.636  1.00 35.21           H
ATOM   1713 1HD2 ASN A 102      49.406  21.627   3.476  1.00 49.21           H
ATOM   1714 2HD2 ASN A 102      49.473  22.141   4.910  1.00 49.21           H
ATOM   1715  N   GLY A 103      49.159  17.538   8.751  1.00 18.48           N
ATOM   1716  CA  GLY A 103      49.143  17.353  10.184  1.00 18.00           C
ATOM   1717  C   GLY A 103      48.026  16.479  10.728  1.00 16.69           C
ATOM   1718  O   GLY A 103      48.037  16.158  11.934  1.00 18.51           O
ATOM   1719  H   GLY A 103      49.598  16.971   8.241  1.00 22.18           H
ATOM   1720 1HA  GLY A 103      50.009  16.957  10.456  1.00 21.60           H
ATOM   1721 2HA  GLY A 103      49.078  18.243  10.612  1.00 21.60           H
ATOM   1722  N   ILE A 104      47.122  15.978   9.899  1.00 13.34           N
ATOM   1723  CA  ILE A 104      46.078  15.065  10.364  1.00 11.73           C
ATOM   1724  C   ILE A 104      46.542  13.626  10.144  1.00 11.99           C
ATOM   1725  O   ILE A 104      46.754  13.220   9.013  1.00 12.76           O
ATOM   1726  CB  ILE A 104      44.699  15.306   9.719  1.00 11.68           C
ATOM   1727  CG1 ILE A 104      44.195  16.709   9.978  1.00 13.77           C
ATOM   1728  CG2 ILE A 104      43.719  14.227  10.172  1.00 12.80           C
ATOM   1729  CD1 ILE A 104      42.887  17.062   9.340  1.00 13.96           C
ATOM   1730  H   ILE A 104      47.150  16.199   9.047  1.00 16.01           H
ATOM   1731  HA  ILE A 104      45.977  15.202  11.350  1.00 14.07           H
ATOM   1732  HB  ILE A 104      44.812  15.209   8.730  1.00 14.02           H
ATOM   1733 1HG1 ILE A 104      44.106  16.832  10.957  1.00 16.52           H
ATOM   1734 2HG1 ILE A 104      44.879  17.350   9.660  1.00 16.52           H
ATOM   1735 1HG2 ILE A 104      44.090  13.343   9.970  1.00 19.20           H
ATOM   1736 2HG2 ILE A 104      42.867  14.340   9.699  1.00 19.20           H
ATOM   1737 3HG2 ILE A 104      43.569  14.306  11.137  1.00 19.20           H
ATOM   1738 1HD1 ILE A 104      42.647  17.983   9.574  1.00 20.94           H
ATOM   1739 2HD1 ILE A 104      42.191  16.451   9.662  1.00 20.94           H
ATOM   1740 3HD1 ILE A 104      42.966  16.982   8.366  1.00 20.94           H
ATOM   1741  N   THR A 105      46.749  12.882  11.217  1.00 11.10           N
ATOM   1742  CA  THR A 105      47.301  11.542  11.183  1.00 10.88           C
ATOM   1743  C   THR A 105      46.179  10.495  11.293  1.00 10.21           C
ATOM   1744  O   THR A 105      45.048  10.777  11.667  1.00 10.30           O
ATOM   1745  CB  THR A 105      48.350  11.319  12.293  1.00 12.10           C
ATOM   1746  CG2 THR A 105      49.442  12.342  12.244  1.00 14.41           C
ATOM   1747  OG1 THR A 105      47.656  11.389  13.537  1.00 12.63           O
ATOM   1748  H   THR A 105      46.539  13.221  12.001  1.00 13.32           H
ATOM   1749  HA  THR A 105      47.754  11.417  10.300  1.00 13.06           H
ATOM   1750  HB  THR A 105      48.748  10.408  12.190  1.00 14.52           H
ATOM   1751 1HG2 THR A 105      50.081  12.172  12.966  1.00 21.61           H
ATOM   1752 2HG2 THR A 105      49.057  13.237  12.352  1.00 21.61           H
ATOM   1753 3HG2 THR A 105      49.902  12.287  11.380  1.00 21.61           H
ATOM   1754  N   LEU A 106      46.571   9.245  11.066  1.00 10.07           N
ATOM   1755  CA  LEU A 106      45.632   8.154  11.284  1.00 10.03           C
ATOM   1756  C   LEU A 106      45.150   8.142  12.731  1.00  9.75           C
ATOM   1757  O   LEU A 106      43.967   7.811  12.949  1.00  9.59           O
ATOM   1758  CB  LEU A 106      46.221   6.797  10.889  1.00 10.21           C
ATOM   1759  CG  LEU A 106      46.487   6.606   9.401  1.00 11.60           C
ATOM   1760  CD1 LEU A 106      46.955   5.168   9.199  1.00 13.59           C
ATOM   1761  CD2 LEU A 106      45.319   6.912   8.538  1.00 13.72           C
ATOM   1762  H   LEU A 106      47.389   9.079  10.787  1.00 12.09           H
ATOM   1763  HA  LEU A 106      44.836   8.320  10.702  1.00 12.04           H
ATOM   1764 1HB  LEU A 106      47.072   6.671  11.378  1.00 12.25           H
ATOM   1765 2HB  LEU A 106      45.599   6.087  11.188  1.00 12.25           H
ATOM   1766  HG  LEU A 106      47.235   7.216   9.139  1.00 13.92           H
ATOM   1767 1HD1 LEU A 106      47.733   4.994   9.769  1.00 20.38           H
ATOM   1768 2HD1 LEU A 106      47.202   5.034   8.260  1.00 20.38           H
ATOM   1769 3HD1 LEU A 106      46.231   4.552   9.437  1.00 20.38           H
ATOM   1770 1HD2 LEU A 106      45.562   6.775   7.598  1.00 20.58           H
ATOM   1771 2HD2 LEU A 106      45.048   7.844   8.673  1.00 20.58           H
ATOM   1772 3HD2 LEU A 106      44.575   6.318   8.772  1.00 20.58           H
ATOM   1773  N   LEU A 107      46.012   8.443  13.688  1.00  9.61           N
ATOM   1774  CA  LEU A 107      45.588   8.509  15.085  1.00  9.14           C
ATOM   1775  C   LEU A 107      44.412   9.478  15.211  1.00  8.95           C
ATOM   1776  O   LEU A 107      43.412   9.167  15.894  1.00  9.09           O
ATOM   1777  CB  LEU A 107      46.742   9.048  15.980  1.00 10.42           C
ATOM   1778  CG  LEU A 107      46.325   9.220  17.453  1.00 13.84           C
ATOM   1779  CD1 LEU A 107      45.922   7.900  18.053  1.00 15.12           C
ATOM   1780  CD2 LEU A 107      47.453   9.927  18.195  1.00 16.84           C
ATOM   1781  H   LEU A 107      46.851   8.607  13.482  1.00 11.53           H
ATOM   1782  HA  LEU A 107      45.312   7.600  15.399  1.00 10.97           H
ATOM   1783 1HB  LEU A 107      47.507   8.421  15.932  1.00 12.51           H
ATOM   1784 2HB  LEU A 107      47.044   9.922  15.625  1.00 12.51           H
ATOM   1785  HG  LEU A 107      45.525   9.820  17.473  1.00 16.61           H
ATOM   1786 1HD1 LEU A 107      45.203   7.504  17.519  1.00 22.68           H
ATOM   1787 2HD1 LEU A 107      45.607   8.042  18.971  1.00 22.68           H
ATOM   1788 3HD1 LEU A 107      46.693   7.296  18.063  1.00 22.68           H
ATOM   1789 1HD2 LEU A 107      47.656  10.776  17.749  1.00 25.26           H
ATOM   1790 2HD2 LEU A 107      48.251   9.359  18.195  1.00 25.26           H
ATOM   1791 3HD2 LEU A 107      47.176  10.102  19.119  1.00 25.26           H
ATOM   1792  N   HIS A 108      44.517  10.666  14.617  1.00  8.79           N
ATOM   1793  CA  HIS A 108      43.442  11.650  14.752  1.00  8.76           C
ATOM   1794  C   HIS A 108      42.144  11.069  14.192  1.00  8.54           C
ATOM   1795  O   HIS A 108      41.067  11.269  14.783  1.00  9.07           O
ATOM   1796  CB  HIS A 108      43.800  12.939  14.016  1.00  9.73           C
ATOM   1797  CG  HIS A 108      44.979  13.646  14.595  1.00  9.94           C
ATOM   1798  CD2 HIS A 108      45.225  13.992  15.881  1.00 12.01           C
ATOM   1799  ND1 HIS A 108      46.064  14.069  13.880  1.00 12.98           N
ATOM   1800  CE1 HIS A 108      46.920  14.643  14.710  1.00 13.49           C
ATOM   1801  NE2 HIS A 108      46.433  14.632  15.917  1.00 13.04           N
ATOM   1802  HA  HIS A 108      43.312  11.857  15.722  1.00 10.51           H
ATOM   1803 1HB  HIS A 108      43.989  12.725  13.068  1.00 11.67           H
ATOM   1804 2HB  HIS A 108      43.020  13.548  14.037  1.00 11.67           H
ATOM   1805  N   LEU A 109      42.202  10.449  13.029  1.00  8.84           N
ATOM   1806  CA  LEU A 109      40.987   9.868  12.450  1.00  8.88           C
ATOM   1807  C   LEU A 109      40.384   8.804  13.391  1.00  8.29           C
ATOM   1808  O   LEU A 109      39.168   8.791  13.613  1.00  9.15           O
ATOM   1809  CB  LEU A 109      41.280   9.214  11.101  1.00  9.79           C
ATOM   1810  CG  LEU A 109      41.708  10.167   9.980  1.00 10.09           C
ATOM   1811  CD1 LEU A 109      41.943   9.331   8.723  1.00 12.04           C
ATOM   1812  CD2 LEU A 109      40.655  11.234   9.719  1.00 12.22           C
ATOM   1813  H   LEU A 109      42.968  10.384  12.602  1.00 10.61           H
ATOM   1814  HA  LEU A 109      40.315  10.596  12.315  1.00 10.65           H
ATOM   1815 1HB  LEU A 109      41.996   8.542  11.229  1.00 11.75           H
ATOM   1816 2HB  LEU A 109      40.468   8.731  10.807  1.00 11.75           H
ATOM   1817  HG  LEU A 109      42.565  10.612  10.241  1.00 12.11           H
ATOM   1818 1HD1 LEU A 109      42.615   8.642   8.909  1.00 18.06           H
ATOM   1819 2HD1 LEU A 109      42.262   9.911   8.000  1.00 18.06           H
ATOM   1820 3HD1 LEU A 109      41.104   8.904   8.452  1.00 18.06           H
ATOM   1821 1HD2 LEU A 109      40.963  11.828   9.003  1.00 18.33           H
ATOM   1822 2HD2 LEU A 109      40.509  11.755  10.536  1.00 18.33           H
ATOM   1823 3HD2 LEU A 109      39.816  10.805   9.451  1.00 18.33           H
ATOM   1824  N   ALA A 110      41.244   7.921  13.903  1.00  8.50           N
ATOM   1825  CA  ALA A 110      40.758   6.828  14.704  1.00  8.93           C
ATOM   1826  C   ALA A 110      40.089   7.256  15.998  1.00  8.91           C
ATOM   1827  O   ALA A 110      39.293   6.527  16.544  1.00 11.88           O
ATOM   1828  CB  ALA A 110      41.911   5.895  15.029  1.00 10.11           C
ATOM   1829  H   ALA A 110      42.107   8.006  13.750  1.00 10.20           H
ATOM   1830  HA  ALA A 110      40.089   6.319  14.162  1.00 10.72           H
ATOM   1831 1HB  ALA A 110      42.341   5.606  14.197  1.00 15.17           H
ATOM   1832 2HB  ALA A 110      41.571   5.111  15.510  1.00 15.17           H
ATOM   1833 3HB  ALA A 110      42.564   6.365  15.589  1.00 15.17           H
ATOM   1834  N   THR A 111      40.482   8.439  16.506  1.00  8.39           N
ATOM   1835  CA  THR A 111      40.127   8.872  17.852  1.00  8.65           C
ATOM   1836  C   THR A 111      39.270  10.152  17.870  1.00  8.28           C
ATOM   1837  O   THR A 111      39.040  10.715  18.932  1.00  8.78           O
ATOM   1838  CB  THR A 111      41.381   9.064  18.712  1.00  9.27           C
ATOM   1839  CG2 THR A 111      42.150   7.800  18.948  1.00 10.15           C
ATOM   1840  OG1 THR A 111      42.212  10.098  18.119  1.00  9.01           O
ATOM   1841  H   THR A 111      40.972   8.972  16.006  1.00 10.06           H
ATOM   1842  HA  THR A 111      39.585   8.142  18.269  1.00 10.39           H
ATOM   1843  HB  THR A 111      41.080   9.400  19.604  1.00 11.13           H
ATOM   1844 1HG2 THR A 111      42.934   7.994  19.504  1.00 15.22           H
ATOM   1845 2HG2 THR A 111      42.441   7.430  18.089  1.00 15.22           H
ATOM   1846 3HG2 THR A 111      41.577   7.151  19.407  1.00 15.22           H
ATOM   1847  N   TYR A 112      38.764  10.558  16.712  1.00  8.48           N
ATOM   1848  CA  TYR A 112      37.810  11.645  16.600  1.00  8.53           C
ATOM   1849  C   TYR A 112      38.458  12.992  16.943  1.00  8.33           C
ATOM   1850  O   TYR A 112      37.730  13.931  17.306  1.00  9.40           O
ATOM   1851  CB  TYR A 112      36.546  11.480  17.452  1.00  9.32           C
ATOM   1852  CG  TYR A 112      36.028  10.060  17.492  1.00  8.77           C
ATOM   1853  CD1 TYR A 112      36.047   9.381  18.702  1.00  9.33           C
ATOM   1854  CD2 TYR A 112      35.495   9.426  16.386  1.00  9.23           C
ATOM   1855  CE1 TYR A 112      35.553   8.097  18.842  1.00  9.25           C
ATOM   1856  CE2 TYR A 112      35.016   8.114  16.504  1.00  9.64           C
ATOM   1857  CZ  TYR A 112      35.058   7.460  17.728  1.00  9.49           C
ATOM   1858  OH  TYR A 112      34.610   6.156  17.825  1.00 11.59           O
ATOM   1859  H   TYR A 112      39.019  10.147  15.976  1.00 10.17           H
ATOM   1860  HA  TYR A 112      37.521  11.689  15.643  1.00 10.24           H
ATOM   1861 1HB  TYR A 112      36.742  11.776  18.376  1.00 11.18           H
ATOM   1862 2HB  TYR A 112      35.838  12.069  17.090  1.00 11.18           H
ATOM   1863  HD1 TYR A 112      36.413   9.815  19.464  1.00 11.20           H
ATOM   1864  HD2 TYR A 112      35.454   9.877  15.550  1.00 11.08           H
ATOM   1865  HE1 TYR A 112      35.556   7.665  19.688  1.00 11.10           H
ATOM   1866  HE2 TYR A 112      34.662   7.670  15.742  1.00 11.57           H
ATOM   1867  N   THR A 113      39.752  13.141  16.724  1.00  8.52           N
ATOM   1868  CA  THR A 113      40.501  14.322  17.084  1.00  8.62           C
ATOM   1869  C   THR A 113      41.084  15.071  15.926  1.00  8.67           C
ATOM   1870  O   THR A 113      41.954  15.910  16.074  1.00 10.42           O
ATOM   1871  CB  THR A 113      41.586  13.971  18.137  1.00  9.16           C
ATOM   1872  CG2 THR A 113      40.963  13.563  19.460  1.00 10.55           C
ATOM   1873  OG1 THR A 113      42.405  12.932  17.605  1.00  9.74           O
ATOM   1874  H   THR A 113      40.184  12.481  16.334  1.00 10.23           H
ATOM   1875  HA  THR A 113      39.858  14.943  17.532  1.00 10.34           H
ATOM   1876  HB  THR A 113      42.155  14.779  18.289  1.00 10.99           H
ATOM   1877 1HG2 THR A 113      41.672  13.350  20.102  1.00 15.82           H
ATOM   1878 2HG2 THR A 113      40.397  12.775  19.325  1.00 15.82           H
ATOM   1879 3HG2 THR A 113      40.419  14.301  19.806  1.00 15.82           H
ATOM   1880  N   ALA A 114      40.590  14.826  14.679  1.00  9.05           N
ATOM   1881  CA  ALA A 114      41.137  15.476  13.500  1.00  9.22           C
ATOM   1882  C   ALA A 114      40.822  16.952  13.404  1.00  9.42           C
ATOM   1883  O   ALA A 114      41.458  17.638  12.583  1.00 11.60           O
ATOM   1884  CB  ALA A 114      40.628  14.772  12.248  1.00 10.26           C
ATOM   1885  H   ALA A 114      39.924  14.259  14.586  1.00 10.86           H
ATOM   1886  HA  ALA A 114      42.131  15.375  13.527  1.00 11.06           H
ATOM   1887 1HB  ALA A 114      40.836  13.816  12.303  1.00 15.39           H
ATOM   1888 2HB  ALA A 114      41.062  15.156  11.458  1.00 15.39           H
ATOM   1889 3HB  ALA A 114      39.658  14.892  12.178  1.00 15.39           H
ATOM   1890  N   GLY A 115      39.863  17.457  14.145  1.00 10.26           N
ATOM   1891  CA  GLY A 115      39.451  18.835  14.137  1.00 10.20           C
ATOM   1892  C   GLY A 115      38.033  19.109  13.778  1.00 10.51           C
ATOM   1893  O   GLY A 115      37.710  20.130  13.184  1.00 12.51           O
ATOM   1894  H   GLY A 115      39.440  16.909  14.689  1.00 12.31           H
ATOM   1895 1HA  GLY A 115      39.618  19.210  15.038  1.00 12.24           H
ATOM   1896 2HA  GLY A 115      40.029  19.325  13.502  1.00 12.24           H
ATOM   1897  N   GLY A 116      37.128  18.173  14.084  1.00 10.60           N
ATOM   1898  CA  GLY A 116      35.748  18.365  13.861  1.00 10.97           C
ATOM   1899  C   GLY A 116      35.228  17.808  12.559  1.00  9.76           C
ATOM   1900  O   GLY A 116      34.346  18.379  11.944  1.00 12.27           O
ATOM   1901  H   GLY A 116      37.401  17.414  14.435  1.00 12.72           H
ATOM   1902 1HA  GLY A 116      35.249  17.944  14.604  1.00 13.17           H
ATOM   1903 2HA  GLY A 116      35.558  19.336  13.886  1.00 13.17           H
ATOM   1904  N   LEU A 117      35.696  16.642  12.147  1.00 10.36           N
ATOM   1905  CA  LEU A 117      35.055  15.893  11.108  1.00 10.05           C
ATOM   1906  C   LEU A 117      33.577  15.663  11.477  1.00 11.12           C
ATOM   1907  O   LEU A 117      33.291  15.431  12.677  1.00 12.21           O
ATOM   1908  CB  LEU A 117      35.740  14.584  10.806  1.00  9.78           C
ATOM   1909  CG  LEU A 117      37.023  14.710   9.956  1.00 10.65           C
ATOM   1910  CD1 LEU A 117      37.812  13.419   9.970  1.00 11.92           C
ATOM   1911  CD2 LEU A 117      36.662  15.073   8.510  1.00 12.58           C
ATOM   1912  H   LEU A 117      36.422  16.316  12.522  1.00 12.43           H
ATOM   1913  HA  LEU A 117      35.078  16.446  10.276  1.00 12.06           H
ATOM   1914 1HB  LEU A 117      35.970  14.143  11.662  1.00 11.74           H
ATOM   1915 2HB  LEU A 117      35.102  13.996  10.329  1.00 11.74           H
ATOM   1916  HG  LEU A 117      37.592  15.439  10.338  1.00 12.78           H
ATOM   1917 1HD1 LEU A 117      38.040  13.185  10.895  1.00 17.88           H
ATOM   1918 2HD1 LEU A 117      38.634  13.533   9.450  1.00 17.88           H
ATOM   1919 3HD1 LEU A 117      37.272  12.702   9.576  1.00 17.88           H
ATOM   1920 1HD2 LEU A 117      36.147  15.907   8.501  1.00 18.86           H
ATOM   1921 2HD2 LEU A 117      36.125  14.353   8.117  1.00 18.86           H
ATOM   1922 3HD2 LEU A 117      37.483  15.190   7.988  1.00 18.86           H
ATOM   1923  N  APRO A 118      32.713  15.740  10.453  0.47 12.11           N
ATOM   1924  N  BPRO A 118      32.629  15.684  10.586  0.53 12.58           N
ATOM   1925  CA APRO A 118      31.266  15.627  10.665  0.47 12.69           C
ATOM   1926  CA BPRO A 118      31.236  15.653  11.019  0.53 13.17           C
ATOM   1927  C  APRO A 118      30.788  14.312  11.260  0.47 12.07           C
ATOM   1928  C  BPRO A 118      30.757  14.286  11.457  0.53 12.37           C
ATOM   1929  O  APRO A 118      31.291  13.227  10.940  0.47 11.23           O
ATOM   1930  O  BPRO A 118      31.343  13.256  11.142  0.53 11.79           O
ATOM   1931  CB APRO A 118      30.661  15.821   9.249  0.47 13.81           C
ATOM   1932  CB BPRO A 118      30.476  16.077   9.759  0.53 14.93           C
ATOM   1933  CG APRO A 118      31.666  16.707   8.553  0.47 15.08           C
ATOM   1934  CG BPRO A 118      31.354  15.568   8.648  0.53 15.33           C
ATOM   1935  CD APRO A 118      32.930  16.093   9.025  0.47 12.70           C
ATOM   1936  CD BPRO A 118      32.766  15.837   9.151  0.53 13.33           C
ATOM   1937  HA APRO A 118      30.964  16.378  11.252  0.47 15.23           H
ATOM   1938 1HB APRO A 118      30.567  14.954   8.780  0.47 16.57           H
ATOM   1939 2HB APRO A 118      29.775  16.260   9.298  0.47 16.57           H
ATOM   1940  HA BPRO A 118      31.088  16.320  11.750  0.53 15.80           H
ATOM   1941 1HB BPRO A 118      29.579  15.660   9.726  0.53 17.91           H
ATOM   1942 2HB BPRO A 118      30.378  17.061   9.715  0.53 17.91           H
ATOM   1943 1HG APRO A 118      31.579  16.656   7.568  0.47 18.09           H
ATOM   1944 2HG APRO A 118      31.586  17.650   8.843  0.47 18.09           H
ATOM   1945 1HG BPRO A 118      31.210  14.600   8.497  0.53 18.40           H
ATOM   1946 2HG BPRO A 118      31.178  16.055   7.805  0.53 18.40           H
ATOM   1947 1HD APRO A 118      33.141  15.284   8.495  0.47 15.24           H
ATOM   1948 2HD APRO A 118      33.680  16.734   8.936  0.47 15.24           H
ATOM   1949 1HD BPRO A 118      33.409  15.183   8.780  0.53 15.99           H
ATOM   1950 2HD BPRO A 118      33.062  16.752   8.915  0.53 15.99           H
ATOM   1951  N  ALEU A 119      29.757  14.384  12.109  0.61 14.15           N
ATOM   1952  N  BLEU A 119      29.628  14.354  12.141  0.39 14.58           N
ATOM   1953  CA ALEU A 119      29.205  13.185  12.733  0.61 14.22           C
ATOM   1954  CA BLEU A 119      29.073  13.196  12.827  0.39 13.80           C
ATOM   1955  C  ALEU A 119      28.856  12.107  11.712  0.61 12.44           C
ATOM   1956  C  BLEU A 119      28.612  12.134  11.851  0.39 13.66           C
ATOM   1957  O  ALEU A 119      29.155  10.924  11.825  0.61 12.73           O
ATOM   1958  O  BLEU A 119      28.749  10.939  12.135  0.39 12.63           O
ATOM   1959  CB ALEU A 119      27.957  13.411  13.602  0.61 16.48           C
ATOM   1960  CB BLEU A 119      27.977  13.730  13.763  0.39 15.51           C
ATOM   1961  CG ALEU A 119      27.254  12.233  14.266  0.61 17.36           C
ATOM   1962  CG BLEU A 119      28.481  14.240  15.118  0.39 16.65           C
ATOM   1963  CD1ALEU A 119      28.133  11.485  15.287  0.61 22.84           C
ATOM   1964  CD2ALEU A 119      25.990  12.674  15.007  0.61 25.56           C
ATOM   1965  CD1BLEU A 119      29.834  14.936  15.064  0.39 20.92           C
ATOM   1966  CD2BLEU A 119      27.461  15.187  15.754  0.39 21.29           C
ATOM   1967  H  ALEU A 119      29.406  15.169  12.295  0.61 16.98           H
ATOM   1968  H  BLEU A 119      29.199  15.121  12.182  0.39 17.50           H
ATOM   1969  HA ALEU A 119      29.915  12.809  13.328  0.61 17.07           H
ATOM   1970 1HB ALEU A 119      28.211  14.043  14.320  0.61 19.77           H
ATOM   1971 2HB ALEU A 119      27.287  13.871  13.038  0.61 19.77           H
ATOM   1972  HA BLEU A 119      29.795  12.800  13.394  0.39 16.56           H
ATOM   1973 1HB BLEU A 119      27.503  14.468  13.304  0.39 18.62           H
ATOM   1974 2HB BLEU A 119      27.320  13.007  13.923  0.39 18.62           H
ATOM   1975  HG ALEU A 119      26.987  11.586  13.552  0.61 20.84           H
ATOM   1976  HG BLEU A 119      28.574  13.449  15.722  0.39 19.98           H
ATOM   1977 1HD1ALEU A 119      27.622  10.745  15.678  0.61 34.26           H
ATOM   1978 2HD1ALEU A 119      28.408  12.102  15.997  0.61 34.26           H
ATOM   1979 3HD1ALEU A 119      28.928  11.131  14.836  0.61 34.26           H
ATOM   1980 1HD2ALEU A 119      25.544  11.890  15.389  0.61 38.35           H
ATOM   1981 2HD2ALEU A 119      25.383  13.122  14.381  0.61 38.35           H
ATOM   1982 3HD2ALEU A 119      26.232  13.294  15.726  0.61 38.35           H
ATOM   1983 1HD1BLEU A 119      30.479  14.360  14.603  0.39 31.38           H
ATOM   1984 2HD1BLEU A 119      30.147  15.112  15.976  0.39 31.38           H
ATOM   1985 3HD1BLEU A 119      29.747  15.783  14.579  0.39 31.38           H
ATOM   1986 1HD2BLEU A 119      26.587  14.746  15.795  0.39 31.94           H
ATOM   1987 2HD2BLEU A 119      27.391  16.002  15.214  0.39 31.94           H
ATOM   1988 3HD2BLEU A 119      27.753  15.420  16.660  0.39 31.94           H
ATOM   1989  N   GLN A 120      28.142  12.538  10.674  1.00 13.20           N
ATOM   1990  CA  GLN A 120      27.670  11.690   9.617  1.00 12.37           C
ATOM   1991  C   GLN A 120      28.265  12.039   8.258  1.00 12.99           C
ATOM   1992  O   GLN A 120      28.439  13.216   7.927  1.00 15.59           O
ATOM   1993  CB  GLN A 120      26.166  11.820   9.525  1.00 14.98           C
ATOM   1994  CG  GLN A 120      25.429  11.364  10.786  1.00 17.37           C
ATOM   1995  CD  GLN A 120      24.496  12.427  11.345  1.00 20.04           C
ATOM   1996  NE2 GLN A 120      23.340  11.999  11.763  1.00 23.40           N
ATOM   1997  OE1 GLN A 120      24.748  13.632  11.361  1.00 21.03           O
ATOM   1998  H   GLN A 120      27.948  13.395  10.634  1.00 15.84           H
ATOM   1999  HA  GLN A 120      27.899  10.742   9.836  1.00 14.85           H
ATOM   2000 1HB  GLN A 120      25.938  12.767   9.347  1.00 17.98           H
ATOM   2001 2HB  GLN A 120      25.846  11.285   8.756  1.00 17.98           H
ATOM   2002 1HG  GLN A 120      24.903  10.552  10.575  1.00 20.85           H
ATOM   2003 2HG  GLN A 120      26.094  11.122  11.478  1.00 20.85           H
ATOM   2004 1HE2 GLN A 120      22.739  12.571  12.057  1.00 28.09           H
ATOM   2005 2HE2 GLN A 120      23.158  11.138  11.752  1.00 28.09           H
ATOM   2006  N   VAL A 121      28.477  11.018   7.434  1.00 13.94           N
ATOM   2007  CA  VAL A 121      28.782  11.293   6.038  1.00 14.09           C
ATOM   2008  C   VAL A 121      27.422  11.624   5.390  1.00 14.30           C
ATOM   2009  O   VAL A 121      26.443  10.886   5.575  1.00 15.91           O
ATOM   2010  CB  VAL A 121      29.400  10.064   5.348  1.00 15.23           C
ATOM   2011  CG1 VAL A 121      29.580  10.411   3.876  1.00 18.09           C
ATOM   2012  CG2 VAL A 121      30.718   9.642   6.006  1.00 18.06           C
ATOM   2013  H   VAL A 121      28.433  10.190   7.728  1.00 16.73           H
ATOM   2014  HA  VAL A 121      29.400  12.076   5.966  1.00 16.91           H
ATOM   2015  HB  VAL A 121      28.754   9.304   5.417  1.00 18.27           H
ATOM   2016 1HG1 VAL A 121      28.715  10.667   3.492  1.00 27.13           H
ATOM   2017 2HG1 VAL A 121      29.932   9.631   3.397  1.00 27.13           H
ATOM   2018 3HG1 VAL A 121      30.209  11.157   3.791  1.00 27.13           H
ATOM   2019 1HG2 VAL A 121      30.556   9.412   6.945  1.00 27.09           H
ATOM   2020 2HG2 VAL A 121      31.359  10.381   5.957  1.00 27.09           H
ATOM   2021 3HG2 VAL A 121      31.082   8.862   5.538  1.00 27.09           H
ATOM   2022  N   PRO A 122      27.285  12.688   4.590  1.00 16.19           N
ATOM   2023  CA  PRO A 122      25.975  13.008   3.973  1.00 18.06           C
ATOM   2024  C   PRO A 122      25.489  11.880   3.095  1.00 17.16           C
ATOM   2025  O   PRO A 122      26.244  11.213   2.407  1.00 16.86           O
ATOM   2026  CB  PRO A 122      26.313  14.237   3.116  1.00 22.36           C
ATOM   2027  CG  PRO A 122      27.458  14.863   3.830  1.00 20.00           C
ATOM   2028  CD  PRO A 122      28.326  13.696   4.253  1.00 18.00           C
ATOM   2029  HA  PRO A 122      25.296  13.235   4.672  1.00 21.68           H
ATOM   2030 1HB  PRO A 122      26.570  13.969   2.198  1.00 26.83           H
ATOM   2031 2HB  PRO A 122      25.543  14.858   3.067  1.00 26.83           H
ATOM   2032 1HG  PRO A 122      27.956  15.473   3.230  1.00 23.99           H
ATOM   2033 2HG  PRO A 122      27.146  15.374   4.618  1.00 23.99           H
ATOM   2034 1HD  PRO A 122      28.907  13.387   3.514  1.00 21.60           H
ATOM   2035 2HD  PRO A 122      28.884  13.922   5.038  1.00 21.60           H
ATOM   2036  N   ASP A 123      24.166  11.678   3.087  1.00 19.69           N
ATOM   2037  CA  ASP A 123      23.510  10.660   2.283  1.00 20.95           C
ATOM   2038  C   ASP A 123      23.807  10.850   0.785  1.00 19.72           C
ATOM   2039  O   ASP A 123      23.774   9.861   0.069  1.00 22.67           O
ATOM   2040  CB AASP A 123      21.975  10.750   2.337  0.62 27.15           C
ATOM   2041  CB BASP A 123      22.006  10.794   2.546  0.38 27.42           C
ATOM   2042  CG AASP A 123      21.408  10.219   3.626  0.62 27.77           C
ATOM   2043  CG BASP A 123      21.182   9.587   2.203  0.38 26.85           C
ATOM   2044  OD1AASP A 123      20.213   9.881   3.600  0.62 32.21           O
ATOM   2045  OD2AASP A 123      22.162  10.177   4.615  0.62 33.96           O
ATOM   2046  OD1BASP A 123      21.658   8.444   2.376  0.38 33.81           O
ATOM   2047  OD2BASP A 123      20.030   9.786   1.763  0.38 32.83           O
ATOM   2048  H   ASP A 123      23.665  12.191   3.597  1.00 23.63           H
ATOM   2049 1HB AASP A 123      21.703  11.695   2.229  0.62 32.57           H
ATOM   2050 2HB AASP A 123      21.595  10.237   1.580  0.62 32.57           H
ATOM   2051 1HB BASP A 123      21.874  11.001   3.505  0.38 32.90           H
ATOM   2052 2HB BASP A 123      21.665  11.565   2.026  0.38 32.90           H
ATOM   2053  HA  ASP A 123      23.808   9.751   2.576  1.00 25.15           H
ATOM   2054  N  AGLU A 124      24.105  12.080   0.372  0.45 22.71           N
ATOM   2055  N  BGLU A 124      24.090  12.068   0.336  0.55 22.68           N
ATOM   2056  CA AGLU A 124      24.439  12.487  -0.987  0.45 24.66           C
ATOM   2057  CA BGLU A 124      24.354  12.313  -1.087  0.55 24.68           C
ATOM   2058  C  AGLU A 124      25.716  11.824  -1.494  0.45 23.04           C
ATOM   2059  C  BGLU A 124      25.722  11.806  -1.515  0.55 22.77           C
ATOM   2060  O  AGLU A 124      25.927  11.713  -2.703  0.45 27.00           O
ATOM   2061  O  BGLU A 124      26.027  11.751  -2.713  0.55 27.98           O
ATOM   2062  CB AGLU A 124      24.582  14.017  -1.106  0.45 28.61           C
ATOM   2063  CB BGLU A 124      24.154  13.807  -1.381  0.55 28.16           C
ATOM   2064  CG AGLU A 124      25.896  14.614  -0.658  0.45 31.08           C
ATOM   2065  CG BGLU A 124      24.731  14.766  -0.355  0.55 30.62           C
ATOM   2066  CD AGLU A 124      25.957  16.030  -0.142  0.45 36.98           C
ATOM   2067  CD BGLU A 124      23.909  15.185   0.841  0.55 34.15           C
ATOM   2068  OE1AGLU A 124      26.966  16.738  -0.417  0.45 40.29           O
ATOM   2069  OE2AGLU A 124      25.051  16.525   0.572  0.45 41.51           O
ATOM   2070  OE1BGLU A 124      23.037  14.402   1.271  0.55 33.29           O
ATOM   2071  OE2BGLU A 124      24.093  16.300   1.424  0.55 38.58           O
ATOM   2072  H  AGLU A 124      24.100  12.713   0.984  0.45 27.26           H
ATOM   2073  H  BGLU A 124      24.120  12.741   0.903  0.55 27.22           H
ATOM   2074  HA AGLU A 124      23.689  12.203  -1.584  0.45 29.59           H
ATOM   2075 1HB AGLU A 124      24.438  14.267  -2.053  0.45 34.33           H
ATOM   2076 2HB AGLU A 124      23.858  14.436  -0.577  0.45 34.33           H
ATOM   2077  HA BGLU A 124      23.668  11.808  -1.611  0.55 29.61           H
ATOM   2078 1HB BGLU A 124      24.562  14.008  -2.260  0.55 33.79           H
ATOM   2079 2HB BGLU A 124      23.182  13.981  -1.459  0.55 33.79           H
ATOM   2080 1HG AGLU A 124      26.257  14.028   0.053  0.45 37.30           H
ATOM   2081 2HG AGLU A 124      26.521  14.555  -1.424  0.45 37.30           H
ATOM   2082 1HG BGLU A 124      25.565  14.360  -0.010  0.55 36.74           H
ATOM   2083 2HG BGLU A 124      24.990  15.591  -0.837  0.55 36.74           H
ATOM   2084  N   VAL A 125      26.570  11.410  -0.573  1.00 19.14           N
ATOM   2085  CA  VAL A 125      27.842  10.802  -0.948  1.00 20.85           C
ATOM   2086  C   VAL A 125      27.615   9.353  -1.316  1.00 25.13           C
ATOM   2087  O   VAL A 125      27.238   8.543  -0.467  1.00 27.66           O
ATOM   2088  CB  VAL A 125      28.846  10.928   0.209  1.00 22.49           C
ATOM   2089  CG1 VAL A 125      30.094  10.126  -0.076  1.00 29.17           C
ATOM   2090  CG2 VAL A 125      29.120  12.391   0.465  1.00 24.12           C
ATOM   2091  H   VAL A 125      26.368  11.503   0.279  1.00 22.97           H
ATOM   2092  HA  VAL A 125      28.206  11.283  -1.745  1.00 25.02           H
ATOM   2093  HB  VAL A 125      28.418  10.548   1.030  1.00 26.98           H
ATOM   2094 1HG1 VAL A 125      29.851   9.193  -0.247  1.00 43.76           H
ATOM   2095 2HG1 VAL A 125      30.695  10.172   0.696  1.00 43.76           H
ATOM   2096 3HG1 VAL A 125      30.546  10.495  -0.864  1.00 43.76           H
ATOM   2097 1HG2 VAL A 125      28.276  12.853   0.652  1.00 36.17           H
ATOM   2098 2HG2 VAL A 125      29.540  12.788  -0.327  1.00 36.17           H
ATOM   2099 3HG2 VAL A 125      29.720  12.482   1.234  1.00 36.17           H
ATOM   2100  N  ALYS A 126      27.909   8.951  -2.539  0.46 27.93           N
ATOM   2101  N  BLYS A 126      27.713   9.050  -2.607  0.54 28.59           N
ATOM   2102  CA ALYS A 126      27.868   7.498  -2.737  0.46 30.20           C
ATOM   2103  CA BLYS A 126      27.410   7.769  -3.224  0.54 30.21           C
ATOM   2104  C  ALYS A 126      29.220   7.033  -3.294  0.46 31.09           C
ATOM   2105  C  BLYS A 126      28.601   7.048  -3.868  0.54 30.00           C
ATOM   2106  O  ALYS A 126      29.797   6.074  -2.765  0.46 34.39           O
ATOM   2107  O  BLYS A 126      28.565   5.809  -3.861  0.54 34.11           O
ATOM   2108  CB ALYS A 126      26.764   7.107  -3.712  0.46 31.85           C
ATOM   2109  CB BLYS A 126      26.335   7.924  -4.321  0.54 30.32           C
ATOM   2110  CG ALYS A 126      25.445   7.843  -3.523  0.46 33.58           C
ATOM   2111  CG BLYS A 126      25.044   8.531  -3.798  0.54 34.33           C
ATOM   2112  CD ALYS A 126      24.644   7.242  -2.382  0.46 35.93           C
ATOM   2113  CD BLYS A 126      23.813   7.841  -4.334  0.54 37.28           C
ATOM   2114  CE ALYS A 126      23.333   7.973  -2.159  0.46 38.60           C
ATOM   2115  CE BLYS A 126      22.605   8.771  -4.299  0.54 38.86           C
ATOM   2116  NZ ALYS A 126      22.267   7.049  -1.666  0.46 41.78           N
ATOM   2117  NZ BLYS A 126      21.455   8.177  -5.045  0.54 39.68           N
ATOM   2118  H  ALYS A 126      28.114   9.512  -3.185  0.46 33.51           H
ATOM   2119  H  BLYS A 126      27.990   9.691  -3.143  0.54 34.30           H
ATOM   2120  HA ALYS A 126      27.703   7.051  -1.858  0.46 36.24           H
ATOM   2121 1HB ALYS A 126      27.086   7.272  -4.634  0.46 38.22           H
ATOM   2122 2HB ALYS A 126      26.597   6.135  -3.625  0.46 38.22           H
ATOM   2123  HA BLYS A 126      27.038   7.169  -2.515  0.54 36.25           H
ATOM   2124 1HB BLYS A 126      26.692   8.498  -5.044  0.54 36.38           H
ATOM   2125 2HB BLYS A 126      26.140   7.034  -4.709  0.54 36.38           H
ATOM   2126 1HG ALYS A 126      25.625   8.798  -3.331  0.46 40.30           H
ATOM   2127 2HG ALYS A 126      24.917   7.793  -4.358  0.46 40.30           H
ATOM   2128 1HG BLYS A 126      25.039   8.477  -2.809  0.54 41.20           H
ATOM   2129 2HG BLYS A 126      25.013   9.488  -4.049  0.54 41.20           H
ATOM   2130 1HD ALYS A 126      24.457   6.291  -2.583  0.46 43.12           H
ATOM   2131 2HD ALYS A 126      25.183   7.277  -1.552  0.46 43.12           H
ATOM   2132 1HD BLYS A 126      23.979   7.551  -5.266  0.54 44.74           H
ATOM   2133 2HD BLYS A 126      23.625   7.035  -3.791  0.54 44.74           H
ATOM   2134 1HE ALYS A 126      23.470   8.697  -1.497  0.46 46.32           H
ATOM   2135 2HE ALYS A 126      23.040   8.387  -3.008  0.46 46.32           H
ATOM   2136 1HE BLYS A 126      22.340   8.933  -3.359  0.54 46.63           H
ATOM   2137 2HE BLYS A 126      22.847   9.642  -4.704  0.54 46.63           H
ATOM   2138  N   SER A 127      29.618   7.710  -4.374  1.00 29.46           N
ATOM   2139  CA  SER A 127      30.742   7.170  -5.137  1.00 29.04           C
ATOM   2140  C   SER A 127      32.065   7.438  -4.445  1.00 27.35           C
ATOM   2141  O   SER A 127      32.161   8.317  -3.567  1.00 27.86           O
ATOM   2142  CB  SER A 127      30.730   7.800  -6.540  1.00 27.46           C
ATOM   2143  OG  SER A 127      31.025   9.181  -6.445  1.00 27.10           O
ATOM   2144  H   SER A 127      29.219   8.455  -4.617  1.00 35.35           H
ATOM   2145  HA  SER A 127      30.622   6.181  -5.229  1.00 34.85           H
ATOM   2146 1HB  SER A 127      31.402   7.353  -7.113  1.00 32.96           H
ATOM   2147 2HB  SER A 127      29.839   7.676  -6.954  1.00 32.96           H
ATOM   2148  N   SER A 128      33.116   6.746  -4.854  1.00 30.36           N
ATOM   2149  CA  SER A 128      34.437   7.079  -4.365  1.00 30.71           C
ATOM   2150  C   SER A 128      34.739   8.538  -4.683  1.00 27.14           C
ATOM   2151  O   SER A 128      35.328   9.215  -3.837  1.00 27.06           O
ATOM   2152  CB ASER A 128      35.489   6.149  -4.974  0.69 31.69           C
ATOM   2153  CB BSER A 128      35.541   6.195  -4.948  0.31 31.75           C
ATOM   2154  OG ASER A 128      35.483   6.247  -6.392  0.69 34.92           O
ATOM   2155  OG BSER A 128      36.720   6.988  -5.063  0.31 35.60           O
ATOM   2156  H   SER A 128      33.012   6.083  -5.424  1.00 36.44           H
ATOM   2157 1HB ASER A 128      36.385   6.392  -4.630  0.69 38.03           H
ATOM   2158 2HB ASER A 128      35.300   5.215  -4.707  0.69 38.03           H
ATOM   2159 1HB BSER A 128      35.707   5.421  -4.354  0.31 38.10           H
ATOM   2160 2HB BSER A 128      35.271   5.855  -5.838  0.31 38.10           H
ATOM   2161  HA  SER A 128      34.446   6.962  -3.372  1.00 36.86           H
ATOM   2162  N   SER A 129      34.319   9.044  -5.841  1.00 27.26           N
ATOM   2163  CA  SER A 129      34.592  10.434  -6.194  1.00 23.90           C
ATOM   2164  C   SER A 129      33.921  11.428  -5.235  1.00 21.06           C
ATOM   2165  O   SER A 129      34.461  12.426  -4.793  1.00 19.10           O
ATOM   2166  CB ASER A 129      34.190  10.683  -7.652  0.48 24.07           C
ATOM   2167  CB BSER A 129      34.117  10.726  -7.622  0.52 24.57           C
ATOM   2168  OG ASER A 129      35.137  10.046  -8.511  0.48 21.91           O
ATOM   2169  OG BSER A 129      32.708  10.754  -7.744  0.52 30.10           O
ATOM   2170  H   SER A 129      33.872   8.534  -6.401  1.00 32.71           H
ATOM   2171 1HB ASER A 129      33.285  10.318  -7.819  0.48 28.89           H
ATOM   2172 2HB ASER A 129      34.171  11.656  -7.835  0.48 28.89           H
ATOM   2173 1HB BSER A 129      34.482  11.599  -7.911  0.52 29.48           H
ATOM   2174 2HB BSER A 129      34.478  10.032  -8.229  0.52 29.48           H
ATOM   2175  HA  SER A 129      35.580  10.573  -6.127  1.00 28.69           H
ATOM   2176  N   ASP A 130      32.684  11.079  -4.906  1.00 20.65           N
ATOM   2177  CA  ASP A 130      31.944  11.857  -3.947  1.00 18.82           C
ATOM   2178  C   ASP A 130      32.615  11.931  -2.563  1.00 18.25           C
ATOM   2179  O   ASP A 130      32.629  12.964  -1.907  1.00 16.91           O
ATOM   2180  CB  ASP A 130      30.553  11.271  -3.699  1.00 22.99           C
ATOM   2181  CG  ASP A 130      29.658  11.303  -4.919  1.00 24.59           C
ATOM   2182  OD1 ASP A 130      28.687  10.516  -4.825  1.00 31.71           O
ATOM   2183  OD2 ASP A 130      29.861  12.101  -5.836  1.00 29.72           O
ATOM   2184  H   ASP A 130      32.314  10.370  -5.274  1.00 24.78           H
ATOM   2185  HA  ASP A 130      31.841  12.786  -4.301  1.00 22.58           H
ATOM   2186 1HB  ASP A 130      30.649  10.333  -3.398  1.00 27.59           H
ATOM   2187 2HB  ASP A 130      30.117  11.778  -2.969  1.00 27.59           H
ATOM   2188  N   LEU A 131      33.153  10.785  -2.180  1.00 17.38           N
ATOM   2189  CA  LEU A 131      33.777  10.751  -0.861  1.00 17.92           C
ATOM   2190  C   LEU A 131      35.051  11.567  -0.784  1.00 17.08           C
ATOM   2191  O   LEU A 131      35.299  12.305   0.161  1.00 15.87           O
ATOM   2192  CB  LEU A 131      33.984   9.271  -0.498  1.00 20.56           C
ATOM   2193  CG  LEU A 131      34.302   9.025   0.964  1.00 20.83           C
ATOM   2194  CD1 LEU A 131      33.164   9.282   1.925  1.00 19.86           C
ATOM   2195  CD2 LEU A 131      34.697   7.554   1.092  1.00 28.42           C
ATOM   2196  H   LEU A 131      33.136  10.074  -2.698  1.00 20.86           H
ATOM   2197  HA  LEU A 131      33.127  11.138  -0.207  1.00 21.51           H
ATOM   2198 1HB  LEU A 131      33.163   8.769  -0.732  1.00 24.67           H
ATOM   2199 2HB  LEU A 131      34.722   8.909  -1.049  1.00 24.67           H
ATOM   2200  HG  LEU A 131      35.082   9.594   1.225  1.00 25.00           H
ATOM   2201 1HD1 LEU A 131      33.463   9.104   2.841  1.00 29.79           H
ATOM   2202 2HD1 LEU A 131      32.412   8.692   1.707  1.00 29.79           H
ATOM   2203 3HD1 LEU A 131      32.878  10.217   1.851  1.00 29.79           H
ATOM   2204 1HD2 LEU A 131      34.929   7.358   2.024  1.00 42.63           H
ATOM   2205 2HD2 LEU A 131      35.469   7.372   0.518  1.00 42.63           H
ATOM   2206 3HD2 LEU A 131      33.945   6.989   0.817  1.00 42.63           H
ATOM   2207  N   LEU A 132      35.882  11.501  -1.836  1.00 17.65           N
ATOM   2208  CA  LEU A 132      37.020  12.387  -1.858  1.00 17.97           C
ATOM   2209  C   LEU A 132      36.605  13.849  -1.824  1.00 16.16           C
ATOM   2210  O   LEU A 132      37.228  14.666  -1.108  1.00 15.52           O
ATOM   2211  CB  LEU A 132      37.856  12.061  -3.108  1.00 19.77           C
ATOM   2212  CG  LEU A 132      39.045  13.014  -3.299  1.00 19.63           C
ATOM   2213  CD1 LEU A 132      40.026  12.860  -2.162  1.00 20.52           C
ATOM   2214  CD2 LEU A 132      39.730  12.731  -4.640  1.00 22.48           C
ATOM   2215  H   LEU A 132      35.737  10.934  -2.493  1.00 21.18           H
ATOM   2216  HA  LEU A 132      37.579  12.201  -1.050  1.00 21.56           H
ATOM   2217 1HB  LEU A 132      38.194  11.133  -3.037  1.00 23.73           H
ATOM   2218 2HB  LEU A 132      37.273  12.109  -3.907  1.00 23.73           H
ATOM   2219  HG  LEU A 132      38.705  13.955  -3.304  1.00 23.56           H
ATOM   2220 1HD1 LEU A 132      39.580  13.069  -1.314  1.00 30.78           H
ATOM   2221 2HD1 LEU A 132      40.779  13.474  -2.294  1.00 30.78           H
ATOM   2222 3HD1 LEU A 132      40.357  11.938  -2.138  1.00 30.78           H
ATOM   2223 1HD2 LEU A 132      39.074  12.811  -5.364  1.00 33.72           H
ATOM   2224 2HD2 LEU A 132      40.100  11.824  -4.633  1.00 33.72           H
ATOM   2225 3HD2 LEU A 132      40.453  13.378  -4.780  1.00 33.72           H
ATOM   2226  N  AARG A 133      35.593  14.207  -2.595  0.67 16.94           N
ATOM   2227  N  BARG A 133      35.622  14.227  -2.615  0.33 17.00           N
ATOM   2228  CA AARG A 133      35.154  15.612  -2.623  0.67 17.24           C
ATOM   2229  CA BARG A 133      35.169  15.622  -2.593  0.33 17.22           C
ATOM   2230  C  AARG A 133      34.710  16.098  -1.253  0.67 15.08           C
ATOM   2231  C  BARG A 133      34.810  16.071  -1.178  0.33 15.56           C
ATOM   2232  O  AARG A 133      34.965  17.239  -0.829  0.67 16.11           O
ATOM   2233  O  BARG A 133      35.227  17.136  -0.722  0.33 14.84           O
ATOM   2234  CB AARG A 133      34.156  15.609  -3.754  0.67 20.71           C
ATOM   2235  CB BARG A 133      33.988  15.783  -3.536  0.33 20.77           C
ATOM   2236  CG AARG A 133      33.675  16.801  -4.420  0.67 24.38           C
ATOM   2237  CG BARG A 133      33.917  17.098  -4.260  0.33 24.08           C
ATOM   2238  CD AARG A 133      32.908  16.729  -5.693  0.67 17.75           C
ATOM   2239  CD BARG A 133      32.480  17.363  -4.726  0.33 23.45           C
ATOM   2240  NE AARG A 133      32.205  15.552  -6.096  0.67 22.82           N
ATOM   2241  NE BARG A 133      31.919  16.260  -5.466  0.33 22.75           N
ATOM   2242  CZ AARG A 133      32.511  14.640  -7.002  0.67 25.83           C
ATOM   2243  CZ BARG A 133      30.817  15.579  -5.211  0.33 25.63           C
ATOM   2244  NH1AARG A 133      33.633  14.692  -7.720  0.67 29.88           N
ATOM   2245  NH2AARG A 133      31.718  13.606  -7.257  0.67 28.20           N
ATOM   2246  NH1BARG A 133      30.019  15.799  -4.182  0.33 27.17           N
ATOM   2247  NH2BARG A 133      30.477  14.591  -6.040  0.33 28.31           N
ATOM   2248  H  AARG A 133      35.183  13.607  -3.091  0.67 20.33           H
ATOM   2249  H  BARG A 133      35.238  13.647  -3.154  0.33 20.41           H
ATOM   2250  HA AARG A 133      35.934  16.170  -2.906  0.67 20.69           H
ATOM   2251 1HB AARG A 133      34.539  15.032  -4.461  0.67 24.85           H
ATOM   2252 2HB AARG A 133      33.353  15.139  -3.414  0.67 24.85           H
ATOM   2253  HA BARG A 133      35.916  16.199  -2.924  0.33 20.66           H
ATOM   2254 1HB BARG A 133      34.023  15.057  -4.208  0.33 24.92           H
ATOM   2255 2HB BARG A 133      33.154  15.667  -3.016  0.33 24.92           H
ATOM   2256 1HG AARG A 133      33.108  17.286  -3.769  0.67 29.25           H
ATOM   2257 2HG AARG A 133      34.465  17.374  -4.592  0.67 29.25           H
ATOM   2258 1HG BARG A 133      34.212  17.826  -3.658  0.33 28.89           H
ATOM   2259 2HG BARG A 133      34.523  17.080  -5.043  0.33 28.89           H
ATOM   2260 1HD AARG A 133      32.244  17.463  -5.668  0.67 21.30           H
ATOM   2261 2HD AARG A 133      33.543  16.946  -6.422  0.67 21.30           H
ATOM   2262 1HD BARG A 133      31.912  17.544  -3.935  0.33 28.13           H
ATOM   2263 2HD BARG A 133      32.470  18.172  -5.297  0.33 28.13           H
ATOM   2264  HE AARG A 133      31.447  15.412  -5.672  0.67 27.38           H
ATOM   2265  HE BARG A 133      32.369  16.008  -6.178  0.33 27.30           H
ATOM   2266 1HH1AARG A 133      34.202  15.352  -7.598  0.67 35.86           H
ATOM   2267 2HH1AARG A 133      33.804  14.067  -8.315  0.67 35.86           H
ATOM   2268 1HH2AARG A 133      30.962  13.512  -6.817  0.67 33.84           H
ATOM   2269 2HH2AARG A 133      31.949  13.014  -7.867  0.67 33.84           H
ATOM   2270 1HH1BARG A 133      30.208  16.439  -3.607  0.33 32.61           H
ATOM   2271 2HH1BARG A 133      29.298  15.307  -4.071  0.33 32.61           H
ATOM   2272 1HH2BARG A 133      29.748  14.121  -5.888  0.33 33.97           H
ATOM   2273 2HH2BARG A 133      30.980  14.410  -6.739  0.33 33.97           H
ATOM   2274  N   PHE A 134      34.012  15.241  -0.512  1.00 14.90           N
ATOM   2275  CA  PHE A 134      33.548  15.523   0.840  1.00 13.94           C
ATOM   2276  C   PHE A 134      34.695  15.848   1.781  1.00 12.89           C
ATOM   2277  O   PHE A 134      34.722  16.866   2.478  1.00 14.51           O
ATOM   2278  CB  PHE A 134      32.677  14.331   1.333  1.00 14.46           C
ATOM   2279  CG  PHE A 134      32.441  14.306   2.823  1.00 13.91           C
ATOM   2280  CD1 PHE A 134      31.594  15.211   3.435  1.00 17.34           C
ATOM   2281  CD2 PHE A 134      33.079  13.350   3.603  1.00 16.53           C
ATOM   2282  CE1 PHE A 134      31.375  15.129   4.789  1.00 19.86           C
ATOM   2283  CE2 PHE A 134      32.850  13.208   4.954  1.00 18.36           C
ATOM   2284  CZ  PHE A 134      31.989  14.125   5.523  1.00 20.38           C
ATOM   2285  H   PHE A 134      33.819  14.457  -0.860  1.00 17.89           H
ATOM   2286  HA  PHE A 134      32.958  16.329   0.795  1.00 16.72           H
ATOM   2287 1HB  PHE A 134      31.801  14.368   0.874  1.00 17.35           H
ATOM   2288 2HB  PHE A 134      33.118  13.485   1.067  1.00 17.35           H
ATOM   2289  HD1 PHE A 134      31.164  15.885   2.922  1.00 20.81           H
ATOM   2290  HD2 PHE A 134      33.702  12.767   3.185  1.00 19.84           H
ATOM   2291  HE1 PHE A 134      30.807  15.757   5.220  1.00 23.84           H
ATOM   2292  HE2 PHE A 134      33.260  12.519   5.463  1.00 22.03           H
ATOM   2293  HZ  PHE A 134      31.810  14.066   6.455  1.00 24.45           H
ATOM   2294  N   TYR A 135      35.704  14.991   1.814  1.00 12.82           N
ATOM   2295  CA  TYR A 135      36.878  15.221   2.665  1.00 12.27           C
ATOM   2296  C   TYR A 135      37.733  16.390   2.208  1.00 12.82           C
ATOM   2297  O   TYR A 135      38.243  17.133   3.043  1.00 13.15           O
ATOM   2298  CB  TYR A 135      37.719  13.953   2.828  1.00 11.29           C
ATOM   2299  CG  TYR A 135      37.017  12.903   3.688  1.00 11.07           C
ATOM   2300  CD1 TYR A 135      36.862  13.090   5.035  1.00 11.44           C
ATOM   2301  CD2 TYR A 135      36.545  11.745   3.137  1.00 11.75           C
ATOM   2302  CE1 TYR A 135      36.254  12.150   5.837  1.00 10.46           C
ATOM   2303  CE2 TYR A 135      35.900  10.783   3.918  1.00 12.61           C
ATOM   2304  CZ  TYR A 135      35.738  11.003   5.266  1.00 10.78           C
ATOM   2305  OH  TYR A 135      35.105  10.049   6.006  1.00 12.09           O
ATOM   2306  H   TYR A 135      35.671  14.268   1.314  1.00 15.38           H
ATOM   2307  HA  TYR A 135      36.533  15.456   3.574  1.00 14.73           H
ATOM   2308 1HB  TYR A 135      37.905  13.569   1.935  1.00 13.55           H
ATOM   2309 2HB  TYR A 135      38.585  14.188   3.245  1.00 13.55           H
ATOM   2310  HD1 TYR A 135      37.183  13.893   5.429  1.00 13.72           H
ATOM   2311  HD2 TYR A 135      36.658  11.591   2.207  1.00 14.11           H
ATOM   2312  HE1 TYR A 135      36.190  12.289   6.774  1.00 12.55           H
ATOM   2313  HE2 TYR A 135      35.575   9.984   3.521  1.00 15.13           H
ATOM   2314  N   GLN A 136      37.894  16.591   0.907  1.00 13.05           N
ATOM   2315  CA  GLN A 136      38.609  17.765   0.413  1.00 13.56           C
ATOM   2316  C   GLN A 136      37.926  19.067   0.779  1.00 13.28           C
ATOM   2317  O   GLN A 136      38.601  20.056   1.044  1.00 15.15           O
ATOM   2318  CB  GLN A 136      38.712  17.684  -1.109  1.00 13.92           C
ATOM   2319  CG  GLN A 136      39.678  16.642  -1.624  1.00 14.38           C
ATOM   2320  CD  GLN A 136      41.083  17.139  -1.610  1.00 16.37           C
ATOM   2321  NE2 GLN A 136      41.551  17.574  -2.767  1.00 18.63           N
ATOM   2322  OE1 GLN A 136      41.708  17.220  -0.544  1.00 17.48           O
ATOM   2323  H   GLN A 136      37.566  16.009   0.334  1.00 15.66           H
ATOM   2324  HA  GLN A 136      39.532  17.767   0.798  1.00 16.27           H
ATOM   2325 1HB  GLN A 136      37.813  17.489  -1.476  1.00 16.71           H
ATOM   2326 2HB  GLN A 136      38.989  18.569  -1.454  1.00 16.71           H
ATOM   2327 1HG  GLN A 136      39.612  15.830  -1.062  1.00 17.26           H
ATOM   2328 2HG  GLN A 136      39.428  16.394  -2.549  1.00 17.26           H
ATOM   2329 1HE2 GLN A 136      42.348  17.945  -2.807  1.00 22.36           H
ATOM   2330 2HE2 GLN A 136      41.066  17.493  -3.497  1.00 22.36           H
ATOM   2331  N   ASN A 137      36.594  19.082   0.799  1.00 13.10           N
ATOM   2332  CA  ASN A 137      35.832  20.301   1.020  1.00 13.91           C
ATOM   2333  C   ASN A 137      35.611  20.610   2.483  1.00 14.11           C
ATOM   2334  O   ASN A 137      35.294  21.743   2.846  1.00 18.61           O
ATOM   2335  CB  ASN A 137      34.546  20.309   0.220  1.00 12.85           C
ATOM   2336  CG  ASN A 137      34.806  20.491  -1.273  1.00 11.79           C
ATOM   2337  ND2 ASN A 137      33.944  19.963  -2.082  1.00 13.75           N
ATOM   2338  OD1 ASN A 137      35.817  21.113  -1.629  1.00 13.08           O
ATOM   2339  H   ASN A 137      36.159  18.327   0.675  1.00 15.72           H
ATOM   2340  HA  ASN A 137      36.390  21.048   0.658  1.00 16.69           H
ATOM   2341 1HB  ASN A 137      34.066  19.455   0.366  1.00 15.42           H
ATOM   2342 2HB  ASN A 137      33.966  21.044   0.542  1.00 15.42           H
ATOM   2343 1HD2 ASN A 137      34.056  20.034  -2.952  1.00 16.50           H
ATOM   2344 2HD2 ASN A 137      33.246  19.533  -1.762  1.00 16.50           H
ATOM   2345  N   TRP A 138      35.772  19.641   3.362  1.00 13.00           N
ATOM   2346  CA  TRP A 138      35.553  19.801   4.789  1.00 13.11           C
ATOM   2347  C   TRP A 138      36.504  20.834   5.369  1.00 13.29           C
ATOM   2348  O   TRP A 138      37.704  20.732   5.146  1.00 14.79           O
ATOM   2349  CB  TRP A 138      35.846  18.445   5.449  1.00 13.26           C
ATOM   2350  CG  TRP A 138      35.958  18.566   6.945  1.00 12.17           C
ATOM   2351  CD1 TRP A 138      35.047  18.871   7.848  1.00 12.63           C
ATOM   2352  CD2 TRP A 138      37.185  18.376   7.636  1.00 11.17           C
ATOM   2353  CE2 TRP A 138      36.931  18.544   9.001  1.00 10.53           C
ATOM   2354  CE3 TRP A 138      38.465  18.014   7.249  1.00 12.22           C
ATOM   2355  NE1 TRP A 138      35.593  18.880   9.113  1.00 11.53           N
ATOM   2356  CZ2 TRP A 138      37.911  18.401   9.992  1.00 11.62           C
ATOM   2357  CZ3 TRP A 138      39.443  17.848   8.207  1.00 12.63           C
ATOM   2358  CH2 TRP A 138      39.178  18.030   9.575  1.00 12.11           C
ATOM   2359  H   TRP A 138      36.028  18.852   3.068  1.00 15.59           H
ATOM   2360  HA  TRP A 138      34.605  20.070   4.964  1.00 15.74           H
ATOM   2361 1HB  TRP A 138      35.122  17.809   5.226  1.00 15.91           H
ATOM   2362 2HB  TRP A 138      36.693  18.082   5.087  1.00 15.91           H
ATOM   2363  HD1 TRP A 138      34.136  19.058   7.653  1.00 15.16           H
ATOM   2364  HE1 TRP A 138      35.167  19.067   9.860  1.00 13.84           H
ATOM   2365  HE3 TRP A 138      38.667  17.882   6.331  1.00 14.67           H
ATOM   2366  HZ2 TRP A 138      37.714  18.552  10.909  1.00 13.95           H
ATOM   2367  HZ3 TRP A 138      40.320  17.605   7.935  1.00 15.15           H
ATOM   2368  HH2 TRP A 138      39.868  17.897  10.215  1.00 14.53           H
ATOM   2369  N   GLN A 139      35.981  21.744   6.161  1.00 13.96           N
ATOM   2370  CA  GLN A 139      36.813  22.774   6.797  1.00 15.39           C
ATOM   2371  C   GLN A 139      36.836  22.514   8.296  1.00 13.16           C
ATOM   2372  O   GLN A 139      35.808  22.627   8.970  1.00 15.00           O
ATOM   2373  CB  GLN A 139      36.231  24.120   6.499  1.00 20.73           C
ATOM   2374  CG  GLN A 139      36.250  24.448   5.006  1.00 24.90           C
ATOM   2375  CD  GLN A 139      37.651  24.462   4.405  1.00 30.44           C
ATOM   2376  NE2 GLN A 139      37.934  23.514   3.509  1.00 27.02           N
ATOM   2377  OE1 GLN A 139      38.468  25.345   4.678  1.00 42.35           O
ATOM   2378  H   GLN A 139      35.114  21.736   6.313  1.00 16.75           H
ATOM   2379  HA  GLN A 139      37.744  22.724   6.434  1.00 18.47           H
ATOM   2380 1HB  GLN A 139      35.296  24.149   6.824  1.00 24.88           H
ATOM   2381 2HB  GLN A 139      36.744  24.811   6.988  1.00 24.88           H
ATOM   2382 1HG  GLN A 139      35.702  23.779   4.524  1.00 29.88           H
ATOM   2383 2HG  GLN A 139      35.833  25.335   4.868  1.00 29.88           H
ATOM   2384 1HE2 GLN A 139      38.715  23.512   3.103  1.00 32.43           H
ATOM   2385 2HE2 GLN A 139      37.341  22.891   3.325  1.00 32.43           H
ATOM   2386  N   PRO A 140      37.980  22.177   8.848  1.00 13.95           N
ATOM   2387  CA  PRO A 140      38.070  21.921  10.271  1.00 13.41           C
ATOM   2388  C   PRO A 140      37.742  23.187  11.024  1.00 13.61           C
ATOM   2389  O   PRO A 140      38.198  24.275  10.685  1.00 21.60           O
ATOM   2390  CB  PRO A 140      39.500  21.501  10.526  1.00 15.36           C
ATOM   2391  CG  PRO A 140      40.244  21.665   9.278  1.00 19.51           C
ATOM   2392  CD  PRO A 140      39.274  21.978   8.187  1.00 17.70           C
ATOM   2393  HA  PRO A 140      37.441  21.189  10.533  1.00 16.10           H
ATOM   2394 1HB  PRO A 140      39.899  22.062  11.237  1.00 18.44           H
ATOM   2395 2HB  PRO A 140      39.530  20.556  10.819  1.00 18.44           H
ATOM   2396 1HG  PRO A 140      40.901  22.400   9.369  1.00 23.41           H
ATOM   2397 2HG  PRO A 140      40.736  20.832   9.065  1.00 23.41           H
ATOM   2398 1HD  PRO A 140      39.548  22.797   7.703  1.00 21.24           H
ATOM   2399 2HD  PRO A 140      39.224  21.229   7.541  1.00 21.24           H
ATOM   2400  N   ALA A 141      37.109  22.943  12.143  1.00 16.70           N
ATOM   2401  CA  ALA A 141      36.891  23.988  13.106  1.00 22.52           C
ATOM   2402  C   ALA A 141      38.105  24.246  13.995  1.00 17.59           C
ATOM   2403  O   ALA A 141      38.257  25.354  14.500  1.00 20.56           O
ATOM   2404  CB  ALA A 141      35.714  23.575  13.985  1.00 31.74           C
ATOM   2405  H   ALA A 141      36.814  22.130  12.308  1.00 20.05           H
ATOM   2406  HA  ALA A 141      36.656  24.831  12.623  1.00 27.02           H
ATOM   2407 1HB  ALA A 141      34.931  23.402  13.422  1.00 47.61           H
ATOM   2408 2HB  ALA A 141      35.509  24.296  14.617  1.00 47.61           H
ATOM   2409 3HB  ALA A 141      35.945  22.763  14.482  1.00 47.61           H
ATOM   2410  N   TRP A 142      38.914  23.244  14.230  1.00 13.14           N
ATOM   2411  CA  TRP A 142      39.969  23.228  15.208  1.00 12.56           C
ATOM   2412  C   TRP A 142      41.228  22.614  14.635  1.00 12.44           C
ATOM   2413  O   TRP A 142      41.142  21.797  13.720  1.00 12.74           O
ATOM   2414  CB  TRP A 142      39.595  22.432  16.461  1.00 12.10           C
ATOM   2415  CG  TRP A 142      38.200  22.658  16.926  1.00 11.84           C
ATOM   2416  CD1 TRP A 142      37.583  23.853  17.266  1.00 13.74           C
ATOM   2417  CD2 TRP A 142      37.188  21.677  17.096  1.00 11.24           C
ATOM   2418  CE2 TRP A 142      36.030  22.323  17.543  1.00 12.81           C
ATOM   2419  CE3 TRP A 142      37.184  20.289  16.909  1.00 12.03           C
ATOM   2420  NE1 TRP A 142      36.297  23.652  17.653  1.00 13.87           N
ATOM   2421  CZ2 TRP A 142      34.863  21.600  17.798  1.00 13.04           C
ATOM   2422  CZ3 TRP A 142      36.027  19.595  17.157  1.00 12.61           C
ATOM   2423  CH2 TRP A 142      34.879  20.255  17.607  1.00 13.04           C
ATOM   2424  H   TRP A 142      38.802  22.517  13.748  1.00 15.77           H
ATOM   2425  HA  TRP A 142      40.169  24.170  15.478  1.00 15.07           H
ATOM   2426 1HB  TRP A 142      39.716  21.467  16.273  1.00 14.52           H
ATOM   2427 2HB  TRP A 142      40.218  22.675  17.191  1.00 14.52           H
ATOM   2428  HD1 TRP A 142      38.006  24.703  17.233  1.00 16.48           H
ATOM   2429  HE1 TRP A 142      35.735  24.272  17.926  1.00 16.64           H
ATOM   2430  HE3 TRP A 142      37.967  19.837  16.617  1.00 14.44           H
ATOM   2431  HZ2 TRP A 142      34.076  22.039  18.097  1.00 15.65           H
ATOM   2432  HZ3 TRP A 142      36.005  18.655  17.020  1.00 15.13           H
ATOM   2433  HH2 TRP A 142      34.093  19.752  17.785  1.00 15.65           H
ATOM   2434  N   ALA A 143      42.356  22.967  15.188  1.00 12.91           N
ATOM   2435  CA  ALA A 143      43.606  22.295  14.875  1.00 13.52           C
ATOM   2436  C   ALA A 143      43.512  20.833  15.252  1.00 12.71           C
ATOM   2437  O   ALA A 143      42.801  20.467  16.203  1.00 12.61           O
ATOM   2438  CB  ALA A 143      44.785  22.962  15.571  1.00 16.36           C
ATOM   2439  H   ALA A 143      42.360  23.631  15.766  1.00 15.50           H
ATOM   2440  HA  ALA A 143      43.753  22.354  13.888  1.00 16.23           H
ATOM   2441 1HB  ALA A 143      44.824  23.907  15.315  1.00 24.54           H
ATOM   2442 2HB  ALA A 143      45.616  22.517  15.305  1.00 24.54           H
ATOM   2443 3HB  ALA A 143      44.674  22.892  16.542  1.00 24.54           H
ATOM   2444  N   PRO A 144      44.292  19.976  14.595  1.00 13.65           N
ATOM   2445  CA  PRO A 144      44.278  18.557  14.945  1.00 14.36           C
ATOM   2446  C   PRO A 144      44.739  18.317  16.374  1.00 12.16           C
ATOM   2447  O   PRO A 144      45.634  19.023  16.873  1.00 13.72           O
ATOM   2448  CB  PRO A 144      45.326  17.942  13.983  1.00 18.55           C
ATOM   2449  CG  PRO A 144      45.557  18.923  12.920  1.00 20.28           C
ATOM   2450  CD  PRO A 144      45.236  20.257  13.493  1.00 16.49           C
ATOM   2451  HA  PRO A 144      43.373  18.159  14.789  1.00 17.23           H
ATOM   2452 1HB  PRO A 144      46.169  17.755  14.468  1.00 22.26           H
ATOM   2453 2HB  PRO A 144      44.987  17.094  13.602  1.00 22.26           H
ATOM   2454 1HG  PRO A 144      46.501  18.893  12.622  1.00 24.34           H
ATOM   2455 2HG  PRO A 144      44.974  18.733  12.142  1.00 24.34           H
ATOM   2456 1HD  PRO A 144      46.054  20.698  13.834  1.00 19.78           H
ATOM   2457 2HD  PRO A 144      44.818  20.841  12.812  1.00 19.78           H
ATOM   2458  N   GLY A 145      44.199  17.316  17.021  1.00 12.12           N
ATOM   2459  CA  GLY A 145      44.697  16.921  18.304  1.00 12.70           C
ATOM   2460  C   GLY A 145      44.340  17.874  19.427  1.00 12.16           C
ATOM   2461  O   GLY A 145      45.033  17.877  20.444  1.00 13.98           O
ATOM   2462  H   GLY A 145      43.522  16.881  16.664  1.00 14.54           H
ATOM   2463 1HA  GLY A 145      44.339  16.024  18.522  1.00 15.24           H
ATOM   2464 2HA  GLY A 145      45.683  16.845  18.252  1.00 15.24           H
ATOM   2465  N   THR A 146      43.257  18.638  19.311  1.00 11.98           N
ATOM   2466  CA  THR A 146      42.874  19.587  20.349  1.00 12.61           C
ATOM   2467  C   THR A 146      41.487  19.315  20.914  1.00 11.98           C
ATOM   2468  O   THR A 146      41.282  19.518  22.127  1.00 13.15           O
ATOM   2469  CB  THR A 146      42.895  21.040  19.856  1.00 14.97           C
ATOM   2470  CG2 THR A 146      44.299  21.424  19.394  1.00 17.32           C
ATOM   2471  OG1 THR A 146      41.955  21.280  18.813  1.00 14.45           O
ATOM   2472  H   THR A 146      42.760  18.569  18.588  1.00 14.37           H
ATOM   2473  HA  THR A 146      43.532  19.506  21.098  1.00 15.13           H
ATOM   2474  HB  THR A 146      42.654  21.629  20.628  1.00 17.96           H
ATOM   2475 1HG2 THR A 146      44.298  22.355  19.086  1.00 25.98           H
ATOM   2476 2HG2 THR A 146      44.572  20.837  18.659  1.00 25.98           H
ATOM   2477 3HG2 THR A 146      44.926  21.328  20.140  1.00 25.98           H
ATOM   2478  N   GLN A 147      40.524  18.824  20.128  1.00 10.99           N
ATOM   2479  CA  GLN A 147      39.196  18.524  20.611  1.00 10.82           C
ATOM   2480  C   GLN A 147      38.694  17.217  20.020  1.00 10.66           C
ATOM   2481  O   GLN A 147      39.037  16.869  18.890  1.00 11.68           O
ATOM   2482  CB  GLN A 147      38.155  19.574  20.293  1.00 12.46           C
ATOM   2483  CG  GLN A 147      38.553  20.935  20.811  1.00 14.97           C
ATOM   2484  CD  GLN A 147      37.377  21.822  21.065  1.00 17.05           C
ATOM   2485  NE2 GLN A 147      36.311  21.338  21.675  1.00 20.13           N
ATOM   2486  OE1 GLN A 147      37.468  23.028  20.701  1.00 21.18           O
ATOM   2487  H   GLN A 147      40.707  18.678  19.280  1.00 13.19           H
ATOM   2488  HA  GLN A 147      39.241  18.420  21.604  1.00 12.98           H
ATOM   2489 1HB  GLN A 147      38.029  19.622  19.312  1.00 14.96           H
ATOM   2490 2HB  GLN A 147      37.292  19.310  20.699  1.00 14.96           H
ATOM   2491 1HG  GLN A 147      39.062  20.825  21.653  1.00 17.97           H
ATOM   2492 2HG  GLN A 147      39.149  21.370  20.151  1.00 17.97           H
ATOM   2493 1HE2 GLN A 147      35.624  21.862  21.844  1.00 24.16           H
ATOM   2494 2HE2 GLN A 147      36.287  20.491  21.913  1.00 24.16           H
ATOM   2495  N   ARG A 148      37.920  16.514  20.815  1.00 10.64           N
ATOM   2496  CA  ARG A 148      37.228  15.301  20.408  1.00  9.89           C
ATOM   2497  C   ARG A 148      35.805  15.623  20.019  1.00  9.64           C
ATOM   2498  O   ARG A 148      35.078  16.288  20.756  1.00 11.02           O
ATOM   2499  CB  ARG A 148      37.206  14.310  21.562  1.00 10.31           C
ATOM   2500  CG  ARG A 148      36.587  12.977  21.255  1.00 10.67           C
ATOM   2501  CD  ARG A 148      36.511  12.114  22.501  1.00 11.49           C
ATOM   2502  NE  ARG A 148      35.911  10.809  22.300  1.00 10.58           N
ATOM   2503  CZ  ARG A 148      34.613  10.603  22.269  1.00 10.58           C
ATOM   2504  NH1 ARG A 148      33.704  11.557  22.374  1.00 12.30           N
ATOM   2505  NH2 ARG A 148      34.224   9.339  22.124  1.00 11.98           N
ATOM   2506  H   ARG A 148      37.813  16.793  21.643  1.00 12.76           H
ATOM   2507  HA  ARG A 148      37.702  14.893  19.628  1.00 11.87           H
ATOM   2508 1HB  ARG A 148      38.137  14.161  21.864  1.00 12.37           H
ATOM   2509 2HB  ARG A 148      36.711  14.719  22.316  1.00 12.37           H
ATOM   2510 1HG  ARG A 148      35.676  13.113  20.892  1.00 12.80           H
ATOM   2511 2HG  ARG A 148      37.126  12.514  20.566  1.00 12.80           H
ATOM   2512 1HD  ARG A 148      37.427  11.988  22.854  1.00 13.79           H
ATOM   2513 2HD  ARG A 148      35.989  12.598  23.189  1.00 13.79           H
ATOM   2514  HE  ARG A 148      36.444  10.118  22.193  1.00 12.69           H
ATOM   2515 1HH1 ARG A 148      33.955  12.395  22.472  1.00 14.76           H
ATOM   2516 2HH1 ARG A 148      32.848  11.355  22.346  1.00 14.76           H
ATOM   2517 1HH2 ARG A 148      34.824   8.699  22.055  1.00 14.38           H
ATOM   2518 2HH2 ARG A 148      33.366   9.143  22.097  1.00 14.38           H
ATOM   2519  N   LEU A 149      35.399  15.148  18.835  1.00  9.41           N
ATOM   2520  CA  LEU A 149      34.028  15.240  18.377  1.00  9.20           C
ATOM   2521  C   LEU A 149      33.693  13.899  17.729  1.00  8.88           C
ATOM   2522  O   LEU A 149      34.165  13.564  16.640  1.00  9.09           O
ATOM   2523  CB  LEU A 149      33.830  16.398  17.410  1.00 11.06           C
ATOM   2524  CG  LEU A 149      32.409  16.596  16.959  1.00 12.05           C
ATOM   2525  CD1 LEU A 149      31.614  17.180  18.109  1.00 16.90           C
ATOM   2526  CD2 LEU A 149      32.385  17.526  15.744  1.00 15.71           C
ATOM   2527  H   LEU A 149      35.992  14.762  18.311  1.00 11.29           H
ATOM   2528  HA  LEU A 149      33.431  15.374  19.168  1.00 11.04           H
ATOM   2529 1HB  LEU A 149      34.143  17.231  17.846  1.00 13.27           H
ATOM   2530 2HB  LEU A 149      34.397  16.246  16.613  1.00 13.27           H
ATOM   2531  HG  LEU A 149      32.018  15.711  16.704  1.00 14.46           H
ATOM   2532 1HD1 LEU A 149      30.684  17.312  17.830  1.00 25.34           H
ATOM   2533 2HD1 LEU A 149      32.002  18.042  18.370  1.00 25.34           H
ATOM   2534 3HD1 LEU A 149      31.643  16.566  18.872  1.00 25.34           H
ATOM   2535 1HD2 LEU A 149      31.459  17.650  15.446  1.00 23.56           H
ATOM   2536 2HD2 LEU A 149      32.911  17.129  15.019  1.00 23.56           H
ATOM   2537 3HD2 LEU A 149      32.769  18.393  15.989  1.00 23.56           H
ATOM   2538  N   TYR A 150      32.955  13.079  18.452  1.00  9.62           N
ATOM   2539  CA  TYR A 150      32.576  11.758  17.978  1.00  9.70           C
ATOM   2540  C   TYR A 150      32.002  11.833  16.577  1.00  9.86           C
ATOM   2541  O   TYR A 150      31.144  12.679  16.310  1.00 12.05           O
ATOM   2542  CB  TYR A 150      31.592  11.160  18.978  1.00 11.26           C
ATOM   2543  CG  TYR A 150      31.132   9.787  18.636  1.00 10.47           C
ATOM   2544  CD1 TYR A 150      29.878   9.587  18.082  1.00 15.62           C
ATOM   2545  CD2 TYR A 150      31.883   8.665  18.916  1.00 12.36           C
ATOM   2546  CE1 TYR A 150      29.426   8.313  17.772  1.00 17.70           C
ATOM   2547  CE2 TYR A 150      31.425   7.407  18.628  1.00 12.70           C
ATOM   2548  CZ  TYR A 150      30.209   7.237  18.038  1.00 13.43           C
ATOM   2549  OH  TYR A 150      29.771   5.944  17.814  1.00 15.38           O
ATOM   2550  H   TYR A 150      32.683  13.340  19.247  1.00 11.54           H
ATOM   2551  HA  TYR A 150      33.393  11.183  17.955  1.00 11.64           H
ATOM   2552 1HB  TYR A 150      32.021  11.137  19.870  1.00 13.51           H
ATOM   2553 2HB  TYR A 150      30.802  11.753  19.040  1.00 13.51           H
ATOM   2554  HD1 TYR A 150      29.318  10.335  17.912  1.00 18.74           H
ATOM   2555  HD2 TYR A 150      32.738   8.768  19.318  1.00 14.83           H
ATOM   2556  HE1 TYR A 150      28.572   8.194  17.375  1.00 21.24           H
ATOM   2557  HE2 TYR A 150      31.958   6.650  18.840  1.00 15.24           H
ATOM   2558  N   ALA A 151      32.447  10.959  15.689  1.00  9.57           N
ATOM   2559  CA  ALA A 151      32.129  11.124  14.262  1.00 10.49           C
ATOM   2560  C   ALA A 151      32.324   9.838  13.486  1.00 10.32           C
ATOM   2561  O   ALA A 151      33.414   9.256  13.442  1.00 11.43           O
ATOM   2562  CB  ALA A 151      33.029  12.174  13.639  1.00 12.32           C
ATOM   2563  H   ALA A 151      32.935  10.277  15.953  1.00 11.48           H
ATOM   2564  HA  ALA A 151      31.177  11.416  14.172  1.00 12.59           H
ATOM   2565 1HB  ALA A 151      32.921  13.022  14.119  1.00 18.48           H
ATOM   2566 2HB  ALA A 151      32.783  12.298  12.698  1.00 18.48           H
ATOM   2567 3HB  ALA A 151      33.962  11.881  13.698  1.00 18.48           H
ATOM   2568  N   ASN A 152      31.259   9.458  12.737  1.00 10.44           N
ATOM   2569  CA  ASN A 152      31.396   8.349  11.837  1.00 10.24           C
ATOM   2570  C   ASN A 152      32.357   8.609  10.683  1.00  9.83           C
ATOM   2571  O   ASN A 152      33.043   7.707  10.239  1.00 11.65           O
ATOM   2572  CB  ASN A 152      30.062   8.062  11.166  1.00 11.13           C
ATOM   2573  CG  ASN A 152      28.992   7.441  11.996  1.00 11.86           C
ATOM   2574  ND2 ASN A 152      27.768   7.527  11.549  1.00 15.70           N
ATOM   2575  OD1 ASN A 152      29.293   6.898  13.060  1.00 15.59           O
ATOM   2576  H   ASN A 152      30.494   9.887  12.802  1.00 12.53           H
ATOM   2577  HA  ASN A 152      31.695   7.541  12.345  1.00 12.29           H
ATOM   2578 1HB  ASN A 152      29.712   8.915  10.806  1.00 13.36           H
ATOM   2579 2HB  ASN A 152      30.232   7.466  10.393  1.00 13.36           H
ATOM   2580 1HD2 ASN A 152      27.104   7.185  12.015  1.00 18.84           H
ATOM   2581 2HD2 ASN A 152      27.607   7.926  10.781  1.00 18.84           H
ATOM   2582  N   SER A 153      32.455   9.855  10.234  1.00  9.84           N
ATOM   2583  CA  SER A 153      33.324  10.213   9.129  1.00  9.85           C
ATOM   2584  C   SER A 153      34.790  10.127   9.498  1.00 10.14           C
ATOM   2585  O   SER A 153      35.661  10.124   8.621  1.00 12.00           O
ATOM   2586  CB  SER A 153      32.976  11.584   8.585  1.00 11.14           C
ATOM   2587  OG  SER A 153      33.359  12.599   9.466  1.00 11.98           O
ATOM   2588  H   SER A 153      31.978  10.485  10.620  1.00 11.81           H
ATOM   2589  HA  SER A 153      33.162   9.552   8.396  1.00 11.82           H
ATOM   2590 1HB  SER A 153      33.430  11.716   7.716  1.00 13.36           H
ATOM   2591 2HB  SER A 153      31.999  11.637   8.430  1.00 13.36           H
ATOM   2592  N   SER A 154      35.084  10.129  10.798  1.00  9.58           N
ATOM   2593  CA  SER A 154      36.487  10.075  11.275  1.00  9.82           C
ATOM   2594  C   SER A 154      36.966   8.657  11.337  1.00  9.49           C
ATOM   2595  O   SER A 154      37.844   8.203  10.627  1.00  9.75           O
ATOM   2596  CB  SER A 154      36.534  10.843  12.601  1.00 10.28           C
ATOM   2597  OG  SER A 154      37.830  11.048  13.070  1.00 10.60           O
ATOM   2598  H   SER A 154      34.431  10.162  11.387  1.00 11.49           H
ATOM   2599  HA  SER A 154      37.057  10.565  10.615  1.00 11.79           H
ATOM   2600 1HB  SER A 154      36.093  11.721  12.480  1.00 12.34           H
ATOM   2601 2HB  SER A 154      36.022  10.339  13.283  1.00 12.34           H
ATOM   2602  N   ILE A 155      36.359   7.834  12.224  1.00  9.90           N
ATOM   2603  CA  ILE A 155      36.811   6.454  12.377  1.00 10.04           C
ATOM   2604  C   ILE A 155      36.434   5.651  11.118  1.00  9.60           C
ATOM   2605  O   ILE A 155      37.136   4.696  10.787  1.00 10.36           O
ATOM   2606  CB  ILE A 155      36.259   5.808  13.650  1.00 10.98           C
ATOM   2607  CG1 ILE A 155      36.968   4.475  13.935  1.00 13.42           C
ATOM   2608  CG2 ILE A 155      34.763   5.676  13.618  1.00 12.11           C
ATOM   2609  CD1 ILE A 155      36.739   3.823  15.243  1.00 17.07           C
ATOM   2610  H   ILE A 155      35.689   8.132  12.711  1.00 11.88           H
ATOM   2611  HA  ILE A 155      37.809   6.464  12.447  1.00 12.05           H
ATOM   2612  HB  ILE A 155      36.480   6.423  14.407  1.00 13.17           H
ATOM   2613 1HG1 ILE A 155      36.701   3.835  13.228  1.00 16.11           H
ATOM   2614 2HG1 ILE A 155      37.941   4.626  13.839  1.00 16.11           H
ATOM   2615 1HG2 ILE A 155      34.454   5.260  14.450  1.00 18.17           H
ATOM   2616 2HG2 ILE A 155      34.500   5.118  12.857  1.00 18.17           H
ATOM   2617 3HG2 ILE A 155      34.358   6.564  13.527  1.00 18.17           H
ATOM   2618 1HD1 ILE A 155      37.265   2.998  15.293  1.00 25.61           H
ATOM   2619 2HD1 ILE A 155      35.787   3.610  15.339  1.00 25.61           H
ATOM   2620 3HD1 ILE A 155      37.013   4.429  15.962  1.00 25.61           H
ATOM   2621  N   GLY A 156      35.394   6.043  10.407  1.00 10.33           N
ATOM   2622  CA  GLY A 156      35.078   5.387   9.140  1.00 11.74           C
ATOM   2623  C   GLY A 156      36.219   5.475   8.151  1.00 11.22           C
ATOM   2624  O   GLY A 156      36.578   4.517   7.479  1.00 11.63           O
ATOM   2625  H   GLY A 156      34.888   6.703  10.697  1.00 12.40           H
ATOM   2626 1HA  GLY A 156      34.869   4.435   9.311  1.00 14.09           H
ATOM   2627 2HA  GLY A 156      34.274   5.809   8.747  1.00 14.09           H
ATOM   2628  N   LEU A 157      36.783   6.677   8.013  1.00 10.28           N
ATOM   2629  CA  LEU A 157      37.890   6.889   7.101  1.00 10.76           C
ATOM   2630  C   LEU A 157      39.125   6.154   7.593  1.00 10.02           C
ATOM   2631  O   LEU A 157      39.840   5.561   6.812  1.00 10.89           O
ATOM   2632  CB  LEU A 157      38.170   8.369   6.873  1.00 11.01           C
ATOM   2633  CG  LEU A 157      39.290   8.652   5.889  1.00 11.35           C
ATOM   2634  CD1 LEU A 157      38.968   8.098   4.515  1.00 12.88           C
ATOM   2635  CD2 LEU A 157      39.528  10.147   5.792  1.00 11.93           C
ATOM   2636  H   LEU A 157      36.477   7.355   8.484  1.00 12.33           H
ATOM   2637  HA  LEU A 157      37.634   6.492   6.220  1.00 12.92           H
ATOM   2638 1HB  LEU A 157      37.342   8.800   6.543  1.00 13.21           H
ATOM   2639 2HB  LEU A 157      38.398   8.785   7.742  1.00 13.21           H
ATOM   2640  HG  LEU A 157      40.126   8.216   6.223  1.00 13.62           H
ATOM   2641 1HD1 LEU A 157      39.705   8.298   3.901  1.00 19.33           H
ATOM   2642 2HD1 LEU A 157      38.144   8.510   4.181  1.00 19.33           H
ATOM   2643 3HD1 LEU A 157      38.847   7.127   4.574  1.00 19.33           H
ATOM   2644 1HD2 LEU A 157      40.256  10.321   5.158  1.00 17.90           H
ATOM   2645 2HD2 LEU A 157      39.772  10.498   6.674  1.00 17.90           H
ATOM   2646 3HD2 LEU A 157      38.711  10.589   5.479  1.00 17.90           H
ATOM   2647  N   PHE A 158      39.360   6.165   8.904  1.00  9.52           N
ATOM   2648  CA  PHE A 158      40.425   5.368   9.450  1.00  9.42           C
ATOM   2649  C   PHE A 158      40.308   3.913   8.986  1.00  9.27           C
ATOM   2650  O   PHE A 158      41.300   3.310   8.553  1.00 10.44           O
ATOM   2651  CB  PHE A 158      40.418   5.427  10.961  1.00  9.33           C
ATOM   2652  CG  PHE A 158      41.370   4.457  11.624  1.00  9.64           C
ATOM   2653  CD1 PHE A 158      42.746   4.652  11.551  1.00 10.25           C
ATOM   2654  CD2 PHE A 158      40.919   3.325  12.273  1.00 10.58           C
ATOM   2655  CE1 PHE A 158      43.627   3.747  12.079  1.00 11.26           C
ATOM   2656  CE2 PHE A 158      41.807   2.429  12.845  1.00 11.47           C
ATOM   2657  CZ  PHE A 158      43.153   2.648  12.747  1.00 12.05           C
ATOM   2658  H   PHE A 158      38.864   6.659   9.436  1.00 11.43           H
ATOM   2659  HA  PHE A 158      41.296   5.736   9.123  1.00 11.31           H
ATOM   2660 1HB  PHE A 158      40.653   6.346  11.243  1.00 11.19           H
ATOM   2661 2HB  PHE A 158      39.500   5.241  11.281  1.00 11.19           H
ATOM   2662  HD1 PHE A 158      43.082   5.431  11.125  1.00 12.30           H
ATOM   2663  HD2 PHE A 158      39.986   3.158  12.328  1.00 12.69           H
ATOM   2664  HE1 PHE A 158      44.562   3.881  11.983  1.00 13.52           H
ATOM   2665  HE2 PHE A 158      41.481   1.664  13.304  1.00 13.77           H
ATOM   2666  HZ  PHE A 158      43.763   2.036  13.144  1.00 14.46           H
ATOM   2667  N   GLY A 159      39.142   3.316   9.112  1.00  9.40           N
ATOM   2668  CA  GLY A 159      38.997   1.914   8.740  1.00 10.15           C
ATOM   2669  C   GLY A 159      39.270   1.653   7.281  1.00 10.23           C
ATOM   2670  O   GLY A 159      39.945   0.687   6.909  1.00 11.83           O
ATOM   2671  H   GLY A 159      38.450   3.762   9.422  1.00 11.28           H
ATOM   2672 1HA  GLY A 159      39.620   1.371   9.285  1.00 12.18           H
ATOM   2673 2HA  GLY A 159      38.076   1.619   8.951  1.00 12.18           H
ATOM   2674  N   ALA A 160      38.771   2.548   6.435  1.00 10.73           N
ATOM   2675  CA  ALA A 160      38.977   2.400   4.985  1.00 11.61           C
ATOM   2676  C   ALA A 160      40.473   2.499   4.638  1.00 11.52           C
ATOM   2677  O   ALA A 160      40.989   1.768   3.792  1.00 13.80           O
ATOM   2678  CB  ALA A 160      38.173   3.426   4.217  1.00 13.87           C
ATOM   2679  H   ALA A 160      38.314   3.234   6.743  1.00 12.87           H
ATOM   2680  HA  ALA A 160      38.657   1.492   4.718  1.00 13.93           H
ATOM   2681 1HB  ALA A 160      37.225   3.339   4.449  1.00 20.80           H
ATOM   2682 2HB  ALA A 160      38.289   3.278   3.255  1.00 20.80           H
ATOM   2683 3HB  ALA A 160      38.485   4.326   4.448  1.00 20.80           H
ATOM   2684  N   LEU A 161      41.181   3.435   5.241  1.00 11.18           N
ATOM   2685  CA  LEU A 161      42.587   3.620   4.939  1.00 11.39           C
ATOM   2686  C   LEU A 161      43.453   2.508   5.527  1.00 12.25           C
ATOM   2687  O   LEU A 161      44.445   2.136   4.916  1.00 13.28           O
ATOM   2688  CB  LEU A 161      43.076   4.993   5.368  1.00 12.08           C
ATOM   2689  CG  LEU A 161      42.344   6.161   4.715  1.00 13.10           C
ATOM   2690  CD1 LEU A 161      42.917   7.487   5.187  1.00 14.14           C
ATOM   2691  CD2 LEU A 161      42.363   6.111   3.183  1.00 14.40           C
ATOM   2692  H   LEU A 161      40.794   3.955   5.835  1.00 13.42           H
ATOM   2693  HA  LEU A 161      42.682   3.572   3.945  1.00 13.66           H
ATOM   2694 1HB  LEU A 161      42.980   5.070   6.350  1.00 14.50           H
ATOM   2695 2HB  LEU A 161      44.040   5.066   5.154  1.00 14.50           H
ATOM   2696  HG  LEU A 161      41.389   6.122   5.008  1.00 15.72           H
ATOM   2697 1HD1 LEU A 161      42.913   7.515   6.167  1.00 21.21           H
ATOM   2698 2HD1 LEU A 161      42.371   8.222   4.837  1.00 21.21           H
ATOM   2699 3HD1 LEU A 161      43.837   7.580   4.861  1.00 21.21           H
ATOM   2700 1HD2 LEU A 161      41.994   5.256   2.880  1.00 21.60           H
ATOM   2701 2HD2 LEU A 161      43.285   6.200   2.865  1.00 21.60           H
ATOM   2702 3HD2 LEU A 161      41.822   6.846   2.826  1.00 21.60           H
ATOM   2703  N   ALA A 162      43.092   2.037   6.713  1.00 11.71           N
ATOM   2704  CA  ALA A 162      43.884   1.063   7.427  1.00 11.94           C
ATOM   2705  C   ALA A 162      44.087  -0.215   6.635  1.00 11.78           C
ATOM   2706  O   ALA A 162      45.077  -0.910   6.836  1.00 13.91           O
ATOM   2707  CB  ALA A 162      43.251   0.765   8.774  1.00 11.60           C
ATOM   2708  H   ALA A 162      42.345   2.327   7.077  1.00 14.05           H
ATOM   2709  HA  ALA A 162      44.785   1.464   7.594  1.00 14.32           H
ATOM   2710 1HB  ALA A 162      43.138   1.601   9.273  1.00 17.40           H
ATOM   2711 2HB  ALA A 162      43.831   0.159   9.281  1.00 17.40           H
ATOM   2712 3HB  ALA A 162      42.377   0.344   8.638  1.00 17.40           H
ATOM   2713  N   VAL A 163      43.062  -0.570   5.860  1.00 12.34           N
ATOM   2714  CA  VAL A 163      43.117  -1.798   5.090  1.00 13.31           C
ATOM   2715  C   VAL A 163      43.758  -1.621   3.717  1.00 13.77           C
ATOM   2716  O   VAL A 163      43.949  -2.616   2.993  1.00 14.72           O
ATOM   2717  CB  VAL A 163      41.727  -2.456   4.950  1.00 13.12           C
ATOM   2718  CG1 VAL A 163      41.177  -2.818   6.330  1.00 13.98           C
ATOM   2719  CG2 VAL A 163      40.775  -1.648   4.119  1.00 13.98           C
ATOM   2720  H   VAL A 163      42.349  -0.056   5.814  1.00 14.81           H
ATOM   2721  HA  VAL A 163      43.692  -2.437   5.601  1.00 15.97           H
ATOM   2722  HB  VAL A 163      41.868  -3.319   4.464  1.00 15.75           H
ATOM   2723 1HG1 VAL A 163      41.840  -3.352   6.815  1.00 20.96           H
ATOM   2724 2HG1 VAL A 163      40.351  -3.336   6.227  1.00 20.96           H
ATOM   2725 3HG1 VAL A 163      40.988  -1.998   6.831  1.00 20.96           H
ATOM   2726 1HG2 VAL A 163      41.182  -1.458   3.248  1.00 20.96           H
ATOM   2727 2HG2 VAL A 163      40.575  -0.806   4.578  1.00 20.96           H
ATOM   2728 3HG2 VAL A 163      39.946  -2.154   3.988  1.00 20.96           H
ATOM   2729  N   LYS A 164      44.161  -0.420   3.328  1.00 15.00           N
ATOM   2730  CA  LYS A 164      44.635  -0.272   1.935  1.00 16.63           C
ATOM   2731  C   LYS A 164      45.899  -1.080   1.728  1.00 17.46           C
ATOM   2732  O   LYS A 164      45.994  -1.726   0.671  1.00 18.91           O
ATOM   2733  CB  LYS A 164      44.728   1.186   1.492  1.00 19.01           C
ATOM   2734  CG  LYS A 164      43.340   1.814   1.266  1.00 20.66           C
ATOM   2735  CD  LYS A 164      43.472   3.292   0.979  1.00 28.14           C
ATOM   2736  CE  LYS A 164      42.906   3.879  -0.268  1.00 38.22           C
ATOM   2737  NZ  LYS A 164      43.145   5.343  -0.493  1.00 36.10           N
ATOM   2738  H   LYS A 164      44.148   0.265   3.880  1.00 18.00           H
ATOM   2739  HA  LYS A 164      43.937  -0.695   1.357  1.00 19.96           H
ATOM   2740 1HB  LYS A 164      45.212   1.706   2.182  1.00 22.81           H
ATOM   2741 2HB  LYS A 164      45.249   1.238   0.652  1.00 22.81           H
ATOM   2742 1HG  LYS A 164      42.893   1.367   0.505  1.00 24.80           H
ATOM   2743 2HG  LYS A 164      42.781   1.682   2.073  1.00 24.80           H
ATOM   2744 1HD  LYS A 164      43.064   3.776   1.740  1.00 33.76           H
ATOM   2745 2HD  LYS A 164      44.439   3.506   0.989  1.00 33.76           H
ATOM   2746 1HE  LYS A 164      43.281   3.384  -1.039  1.00 45.87           H
ATOM   2747 2HE  LYS A 164      41.929   3.724  -0.265  1.00 45.87           H
ATOM   2748  N   PRO A 165      46.897  -1.059   2.577  1.00 19.39           N
ATOM   2749  CA  PRO A 165      48.113  -1.832   2.301  1.00 21.28           C
ATOM   2750  C   PRO A 165      47.878  -3.326   2.192  1.00 22.67           C
ATOM   2751  O   PRO A 165      48.619  -4.075   1.527  1.00 26.96           O
ATOM   2752  CB  PRO A 165      49.039  -1.475   3.448  1.00 23.31           C
ATOM   2753  CG  PRO A 165      48.563  -0.128   3.906  1.00 20.05           C
ATOM   2754  CD  PRO A 165      47.087  -0.158   3.751  1.00 17.86           C
ATOM   2755  HA  PRO A 165      48.516  -1.505   1.447  1.00 25.54           H
ATOM   2756 1HB  PRO A 165      48.969  -2.140   4.178  1.00 27.97           H
ATOM   2757 2HB  PRO A 165      49.979  -1.431   3.142  1.00 27.97           H
ATOM   2758 1HG  PRO A 165      48.812   0.027   4.852  1.00 24.06           H
ATOM   2759 2HG  PRO A 165      48.958   0.590   3.350  1.00 24.06           H
ATOM   2760 1HD  PRO A 165      46.649  -0.525   4.559  1.00 21.43           H
ATOM   2761 2HD  PRO A 165      46.728   0.747   3.570  1.00 21.43           H
ATOM   2762  N   SER A 166      46.802  -3.807   2.786  1.00 22.08           N
ATOM   2763  CA  SER A 166      46.565  -5.252   2.778  1.00 21.40           C
ATOM   2764  C   SER A 166      46.198  -5.737   1.391  1.00 22.35           C
ATOM   2765  O   SER A 166      46.384  -6.927   1.117  1.00 27.68           O
ATOM   2766  CB  SER A 166      45.445  -5.599   3.772  1.00 20.52           C
ATOM   2767  OG  SER A 166      44.186  -5.274   3.195  1.00 16.77           O
ATOM   2768  H   SER A 166      46.234  -3.266   3.184  1.00 26.50           H
ATOM   2769  HA  SER A 166      47.403  -5.715   3.067  1.00 25.67           H
ATOM   2770 1HB  SER A 166      45.476  -6.564   3.989  1.00 24.63           H
ATOM   2771 2HB  SER A 166      45.572  -5.089   4.611  1.00 24.63           H
ATOM   2772  N   GLY A 167      45.617  -4.909   0.534  1.00 21.80           N
ATOM   2773  CA  GLY A 167      45.101  -5.257  -0.747  1.00 26.83           C
ATOM   2774  C   GLY A 167      43.750  -5.926  -0.706  1.00 24.92           C
ATOM   2775  O   GLY A 167      43.198  -6.365  -1.697  1.00 33.66           O
ATOM   2776  H   GLY A 167      45.543  -4.067   0.779  1.00 26.15           H
ATOM   2777 1HA  GLY A 167      45.032  -4.437  -1.296  1.00 32.20           H
ATOM   2778 2HA  GLY A 167      45.742  -5.864  -1.194  1.00 32.20           H
ATOM   2779  N   LEU A 168      43.118  -5.958   0.467  1.00 19.11           N
ATOM   2780  CA  LEU A 168      41.807  -6.547   0.656  1.00 19.97           C
ATOM   2781  C   LEU A 168      40.742  -5.463   0.771  1.00 19.28           C
ATOM   2782  O   LEU A 168      41.067  -4.367   1.176  1.00 21.08           O
ATOM   2783  CB  LEU A 168      41.786  -7.352   1.971  1.00 19.13           C
ATOM   2784  CG  LEU A 168      42.861  -8.429   2.086  1.00 21.20           C
ATOM   2785  CD1 LEU A 168      42.877  -9.052   3.481  1.00 22.04           C
ATOM   2786  CD2 LEU A 168      42.655  -9.467   1.001  1.00 22.78           C
ATOM   2787  H   LEU A 168      43.519  -5.603   1.165  1.00 22.93           H
ATOM   2788  HA  LEU A 168      41.594  -7.150  -0.112  1.00 23.97           H
ATOM   2789 1HB  LEU A 168      41.889  -6.722   2.728  1.00 22.95           H
ATOM   2790 2HB  LEU A 168      40.899  -7.783   2.062  1.00 22.95           H
ATOM   2791  HG  LEU A 168      43.749  -7.995   1.932  1.00 25.44           H
ATOM   2792 1HD1 LEU A 168      43.024  -8.351   4.150  1.00 33.07           H
ATOM   2793 2HD1 LEU A 168      43.598  -9.713   3.536  1.00 33.07           H
ATOM   2794 3HD1 LEU A 168      42.018  -9.491   3.653  1.00 33.07           H
ATOM   2795 1HD2 LEU A 168      42.661  -9.029   0.124  1.00 34.18           H
ATOM   2796 2HD2 LEU A 168      41.793  -9.915   1.137  1.00 34.18           H
ATOM   2797 3HD2 LEU A 168      43.376 -10.129   1.041  1.00 34.18           H
ATOM   2798  N   SER A 169      39.515  -5.793   0.455  1.00 18.89           N
ATOM   2799  CA  SER A 169      38.418  -4.915   0.807  1.00 18.50           C
ATOM   2800  C   SER A 169      38.299  -4.903   2.359  1.00 16.76           C
ATOM   2801  O   SER A 169      38.814  -5.755   3.057  1.00 15.67           O
ATOM   2802  CB  SER A 169      37.083  -5.419   0.231  1.00 20.01           C
ATOM   2803  OG  SER A 169      36.712  -6.637   0.865  1.00 21.49           O
ATOM   2804  H   SER A 169      39.356  -6.547   0.029  1.00 22.67           H
ATOM   2805  HA  SER A 169      38.603  -3.990   0.474  1.00 22.20           H
ATOM   2806 1HB  SER A 169      36.379  -4.739   0.377  1.00 24.02           H
ATOM   2807 2HB  SER A 169      37.174  -5.565  -0.744  1.00 24.02           H
ATOM   2808  N   PHE A 170      37.622  -3.871   2.860  1.00 15.74           N
ATOM   2809  CA  PHE A 170      37.435  -3.780   4.316  1.00 13.81           C
ATOM   2810  C   PHE A 170      36.752  -5.045   4.810  1.00 13.04           C
ATOM   2811  O   PHE A 170      37.094  -5.592   5.842  1.00 12.95           O
ATOM   2812  CB  PHE A 170      36.626  -2.521   4.640  1.00 14.11           C
ATOM   2813  CG  PHE A 170      36.426  -2.320   6.127  1.00 12.31           C
ATOM   2814  CD1 PHE A 170      37.399  -1.726   6.904  1.00 12.98           C
ATOM   2815  CD2 PHE A 170      35.277  -2.762   6.739  1.00 12.74           C
ATOM   2816  CE1 PHE A 170      37.253  -1.590   8.261  1.00 13.16           C
ATOM   2817  CE2 PHE A 170      35.085  -2.604   8.099  1.00 12.59           C
ATOM   2818  CZ  PHE A 170      36.069  -2.027   8.836  1.00 13.32           C
ATOM   2819  H   PHE A 170      37.291  -3.253   2.328  1.00 18.88           H
ATOM   2820  HA  PHE A 170      38.332  -3.708   4.752  1.00 16.57           H
ATOM   2821 1HB  PHE A 170      37.094  -1.732   4.268  1.00 16.93           H
ATOM   2822 2HB  PHE A 170      35.741  -2.584   4.201  1.00 16.93           H
ATOM   2823  HD1 PHE A 170      38.190  -1.402   6.489  1.00 15.58           H
ATOM   2824  HD2 PHE A 170      34.602  -3.182   6.218  1.00 15.29           H
ATOM   2825  HE1 PHE A 170      37.942  -1.208   8.791  1.00 15.80           H
ATOM   2826  HE2 PHE A 170      34.279  -2.894   8.511  1.00 15.11           H
ATOM   2827  HZ  PHE A 170      35.943  -1.920   9.771  1.00 15.98           H
ATOM   2828  N   GLU A 171      35.704  -5.476   4.142  1.00 14.40           N
ATOM   2829  CA  GLU A 171      34.930  -6.628   4.559  1.00 14.73           C
ATOM   2830  C   GLU A 171      35.831  -7.864   4.553  1.00 15.28           C
ATOM   2831  O   GLU A 171      35.813  -8.672   5.495  1.00 15.13           O
ATOM   2832  CB  GLU A 171      33.713  -6.848   3.677  1.00 17.37           C
ATOM   2833  CG  GLU A 171      32.929  -8.126   3.994  1.00 19.09           C
ATOM   2834  CD  GLU A 171      31.698  -8.305   3.139  1.00 25.20           C
ATOM   2835  OE1 GLU A 171      31.750  -8.106   1.913  1.00 40.14           O
ATOM   2836  OE2 GLU A 171      30.665  -8.717   3.719  1.00 30.74           O
ATOM   2837  H   GLU A 171      35.463  -5.047   3.412  1.00 17.28           H
ATOM   2838  HA  GLU A 171      34.616  -6.473   5.495  1.00 17.67           H
ATOM   2839 1HB  GLU A 171      33.106  -6.072   3.774  1.00 20.85           H
ATOM   2840 2HB  GLU A 171      34.007  -6.883   2.732  1.00 20.85           H
ATOM   2841 1HG  GLU A 171      33.524  -8.907   3.866  1.00 22.91           H
ATOM   2842 2HG  GLU A 171      32.658  -8.108   4.946  1.00 22.91           H
ATOM   2843  N   GLN A 172      36.583  -8.087   3.488  1.00 15.56           N
ATOM   2844  CA  GLN A 172      37.440  -9.257   3.409  1.00 16.00           C
ATOM   2845  C   GLN A 172      38.495  -9.230   4.515  1.00 13.70           C
ATOM   2846  O   GLN A 172      38.869 -10.271   5.110  1.00 14.80           O
ATOM   2847  CB AGLN A 172      37.997  -9.421   1.994  0.56 17.68           C
ATOM   2848  CB BGLN A 172      38.268  -9.368   2.121  0.44 19.23           C
ATOM   2849  CG AGLN A 172      38.834 -10.670   1.873  0.56 18.74           C
ATOM   2850  CG BGLN A 172      37.522  -9.677   0.878  0.44 23.58           C
ATOM   2851  CD AGLN A 172      37.965 -11.913   1.987  0.56 21.93           C
ATOM   2852  CD BGLN A 172      38.142  -9.375  -0.474  0.44 24.85           C
ATOM   2853  NE2AGLN A 172      37.161 -12.069   0.958  0.56 25.14           N
ATOM   2854  OE1AGLN A 172      38.028 -12.622   2.987  0.56 24.47           O
ATOM   2855  NE2BGLN A 172      37.593 -10.215  -1.399  0.44 21.63           N
ATOM   2856  OE1BGLN A 172      38.952  -8.479  -0.832  0.44 20.93           O
ATOM   2857  H   GLN A 172      36.564  -7.518   2.817  1.00 18.67           H
ATOM   2858 1HB AGLN A 172      37.247  -9.465   1.350  0.56 21.22           H
ATOM   2859 2HB AGLN A 172      38.550  -8.632   1.767  0.56 21.22           H
ATOM   2860 1HB BGLN A 172      38.748  -8.512   1.988  0.44 23.08           H
ATOM   2861 2HB BGLN A 172      38.952 -10.072   2.253  0.44 23.08           H
ATOM   2862  HA  GLN A 172      36.860 -10.053   3.585  1.00 19.21           H
ATOM   2863 1HG AGLN A 172      39.301 -10.671   1.000  0.56 22.48           H
ATOM   2864 2HG AGLN A 172      39.519 -10.679   2.588  0.56 22.48           H
ATOM   2865 1HG BGLN A 172      37.308 -10.643   0.895  0.44 28.30           H
ATOM   2866 2HG BGLN A 172      36.661  -9.191   0.922  0.44 28.30           H
ATOM   2867 1HE2AGLN A 172      36.590 -12.739   0.944  0.56 30.17           H
ATOM   2868 2HE2AGLN A 172      37.192 -11.503   0.285  0.56 30.17           H
ATOM   2869 1HE2BGLN A 172      37.804 -10.132  -2.249  0.44 25.96           H
ATOM   2870 2HE2BGLN A 172      37.027 -10.840  -1.146  0.44 25.96           H
ATOM   2871  N   ALA A 173      39.085  -8.076   4.758  1.00 13.21           N
ATOM   2872  CA  ALA A 173      40.036  -7.956   5.812  1.00 12.74           C
ATOM   2873  C   ALA A 173      39.429  -8.296   7.179  1.00 11.88           C
ATOM   2874  O   ALA A 173      40.009  -9.000   7.998  1.00 12.69           O
ATOM   2875  CB  ALA A 173      40.641  -6.545   5.857  1.00 14.43           C
ATOM   2876  H   ALA A 173      38.889  -7.373   4.265  1.00 15.85           H
ATOM   2877  HA  ALA A 173      40.777  -8.604   5.634  1.00 15.29           H
ATOM   2878 1HB  ALA A 173      41.040  -6.333   4.988  1.00 21.65           H
ATOM   2879 2HB  ALA A 173      41.332  -6.508   6.551  1.00 21.65           H
ATOM   2880 3HB  ALA A 173      39.937  -5.895   6.061  1.00 21.65           H
ATOM   2881  N   MET A 174      38.241  -7.723   7.446  1.00 11.77           N
ATOM   2882  CA  MET A 174      37.587  -8.031   8.717  1.00 10.74           C
ATOM   2883  C   MET A 174      37.284  -9.510   8.881  1.00 11.75           C
ATOM   2884  O   MET A 174      37.523 -10.062   9.941  1.00 11.63           O
ATOM   2885  CB  MET A 174      36.316  -7.203   8.812  1.00 10.67           C
ATOM   2886  CG  MET A 174      35.668  -7.283  10.198  1.00 11.35           C
ATOM   2887  SD  MET A 174      36.578  -6.447  11.512  1.00 10.86           S
ATOM   2888  CE  MET A 174      36.197  -4.731  11.152  1.00 11.48           C
ATOM   2889  H   MET A 174      37.866  -7.176   6.868  1.00 14.12           H
ATOM   2890  HA  MET A 174      38.198  -7.752   9.459  1.00 12.89           H
ATOM   2891 1HB  MET A 174      36.529  -6.257   8.608  1.00 12.81           H
ATOM   2892 2HB  MET A 174      35.670  -7.521   8.133  1.00 12.81           H
ATOM   2893 1HG  MET A 174      34.760  -6.890  10.144  1.00 13.62           H
ATOM   2894 2HG  MET A 174      35.566  -8.237  10.443  1.00 13.62           H
ATOM   2895 1HE  MET A 174      36.643  -4.153  11.805  1.00 17.21           H
ATOM   2896 2HE  MET A 174      35.228  -4.594  11.202  1.00 17.21           H
ATOM   2897 3HE  MET A 174      36.512  -4.509  10.251  1.00 17.21           H
ATOM   2898  N   GLN A 175      36.803 -10.098   7.811  1.00 12.66           N
ATOM   2899  CA  GLN A 175      36.474 -11.538   7.865  1.00 13.54           C
ATOM   2900  C   GLN A 175      37.695 -12.366   8.139  1.00 13.95           C
ATOM   2901  O   GLN A 175      37.718 -13.242   9.011  1.00 14.78           O
ATOM   2902  CB AGLN A 175      35.860 -11.979   6.542  0.41 14.06           C
ATOM   2903  CB BGLN A 175      35.838 -11.951   6.547  0.59 15.77           C
ATOM   2904  CG AGLN A 175      34.490 -11.355   6.314  0.41 12.49           C
ATOM   2905  CG BGLN A 175      35.364 -13.381   6.616  0.59 20.40           C
ATOM   2906  CD AGLN A 175      33.981 -11.599   4.909  0.41 15.71           C
ATOM   2907  CD BGLN A 175      34.167 -13.580   7.519  0.59 25.14           C
ATOM   2908  NE2AGLN A 175      32.701 -11.864   4.803  0.41 18.73           N
ATOM   2909  OE1AGLN A 175      34.711 -11.616   3.911  0.41 18.72           O
ATOM   2910  NE2BGLN A 175      33.087 -12.848   7.348  0.59 30.02           N
ATOM   2911  OE1BGLN A 175      34.289 -14.456   8.344  0.59 27.24           O
ATOM   2912  H   GLN A 175      36.678  -9.640   7.069  1.00 15.20           H
ATOM   2913 1HB AGLN A 175      36.463 -11.720   5.801  0.41 16.87           H
ATOM   2914 2HB AGLN A 175      35.774 -12.965   6.535  0.41 16.87           H
ATOM   2915 1HB BGLN A 175      35.072 -11.357   6.348  0.59 18.93           H
ATOM   2916 2HB BGLN A 175      36.499 -11.856   5.816  0.59 18.93           H
ATOM   2917  HA  GLN A 175      35.809 -11.690   8.597  1.00 16.25           H
ATOM   2918 1HG AGLN A 175      33.847 -11.734   6.964  0.41 14.98           H
ATOM   2919 2HG AGLN A 175      34.545 -10.379   6.476  0.41 14.98           H
ATOM   2920 1HG BGLN A 175      35.130 -13.685   5.703  0.59 24.48           H
ATOM   2921 2HG BGLN A 175      36.107 -13.949   6.941  0.59 24.48           H
ATOM   2922 1HE2AGLN A 175      32.355 -12.056   4.017  0.41 22.48           H
ATOM   2923 2HE2AGLN A 175      32.188 -11.850   5.518  0.41 22.48           H
ATOM   2924 1HE2BGLN A 175      32.381 -12.980   7.857  0.59 36.02           H
ATOM   2925 2HE2BGLN A 175      33.071 -12.226   6.726  0.59 36.02           H
ATOM   2926  N   THR A 176      38.742 -12.156   7.347  1.00 14.12           N
ATOM   2927  CA  THR A 176      39.923 -13.026   7.406  1.00 15.30           C
ATOM   2928  C   THR A 176      40.764 -12.789   8.648  1.00 13.85           C
ATOM   2929  O   THR A 176      41.386 -13.689   9.201  1.00 15.74           O
ATOM   2930  CB ATHR A 176      40.749 -13.002   6.128  0.51 17.15           C
ATOM   2931  CB BTHR A 176      40.794 -12.671   6.175  0.49 15.91           C
ATOM   2932  CG2ATHR A 176      39.959 -13.577   4.962  0.51 18.93           C
ATOM   2933  OG1ATHR A 176      41.071 -11.646   5.885  0.51 18.70           O
ATOM   2934  CG2BTHR A 176      42.137 -13.408   6.137  0.49 20.74           C
ATOM   2935  OG1BTHR A 176      40.115 -13.034   4.970  0.49 18.59           O
ATOM   2936  H   THR A 176      38.727 -11.485   6.778  1.00 16.94           H
ATOM   2937  HB ATHR A 176      41.589 -13.530   6.259  0.51 20.58           H
ATOM   2938  HB BTHR A 176      40.963 -11.685   6.169  0.49 19.10           H
ATOM   2939  HA  THR A 176      39.572 -13.959   7.487  1.00 18.36           H
ATOM   2940 1HG2ATHR A 176      40.506 -13.547   4.150  0.51 28.40           H
ATOM   2941 2HG2ATHR A 176      39.145 -13.049   4.827  0.51 28.40           H
ATOM   2942 3HG2ATHR A 176      39.717 -14.506   5.159  0.51 28.40           H
ATOM   2943 1HG2BTHR A 176      42.634 -13.141   5.336  0.49 31.12           H
ATOM   2944 2HG2BTHR A 176      41.978 -14.375   6.116  0.49 31.12           H
ATOM   2945 3HG2BTHR A 176      42.657 -13.180   6.935  0.49 31.12           H
ATOM   2946  N   ARG A 177      40.792 -11.517   9.100  1.00 12.60           N
ATOM   2947  CA  ARG A 177      41.744 -11.135  10.130  1.00 12.66           C
ATOM   2948  C   ARG A 177      41.137 -11.014  11.523  1.00 12.10           C
ATOM   2949  O   ARG A 177      41.889 -11.039  12.497  1.00 13.11           O
ATOM   2950  CB  ARG A 177      42.455  -9.820   9.801  1.00 12.71           C
ATOM   2951  CG  ARG A 177      43.296  -9.905   8.533  1.00 14.62           C
ATOM   2952  CD  ARG A 177      43.885  -8.568   8.160  1.00 15.53           C
ATOM   2953  NE  ARG A 177      44.893  -8.767   7.095  1.00 16.12           N
ATOM   2954  CZ  ARG A 177      45.798  -7.819   6.804  1.00 15.12           C
ATOM   2955  NH1 ARG A 177      45.753  -6.625   7.410  1.00 15.07           N
ATOM   2956  NH2 ARG A 177      46.696  -8.043   5.846  1.00 17.07           N
ATOM   2957  H   ARG A 177      40.234 -10.920   8.772  1.00 15.12           H
ATOM   2958  HA  ARG A 177      42.442 -11.850  10.170  1.00 15.19           H
ATOM   2959 1HB  ARG A 177      41.778  -9.106   9.692  1.00 15.26           H
ATOM   2960 2HB  ARG A 177      43.040  -9.571  10.560  1.00 15.26           H
ATOM   2961 1HG  ARG A 177      44.028 -10.558   8.670  1.00 17.55           H
ATOM   2962 2HG  ARG A 177      42.732 -10.232   7.788  1.00 17.55           H
ATOM   2963 1HD  ARG A 177      43.170  -7.963   7.839  1.00 18.64           H
ATOM   2964 2HD  ARG A 177      44.309  -8.155   8.953  1.00 18.64           H
ATOM   2965  HE  ARG A 177      44.899  -9.521   6.642  1.00 19.34           H
ATOM   2966 1HH1 ARG A 177      46.316  -5.991   7.175  1.00 18.09           H
ATOM   2967 2HH1 ARG A 177      45.161  -6.476   8.043  1.00 18.09           H
ATOM   2968 1HH2 ARG A 177      47.258  -7.407   5.612  1.00 20.49           H
ATOM   2969 2HH2 ARG A 177      46.727  -8.826   5.447  1.00 20.49           H
ATOM   2970  N   VAL A 178      39.825 -10.854  11.634  1.00 11.30           N
ATOM   2971  CA  VAL A 178      39.183 -10.698  12.940  1.00 11.28           C
ATOM   2972  C   VAL A 178      38.115 -11.758  13.136  1.00 11.86           C
ATOM   2973  O   VAL A 178      38.171 -12.541  14.106  1.00 12.87           O
ATOM   2974  CB  VAL A 178      38.642  -9.276  13.134  1.00 11.10           C
ATOM   2975  CG1 VAL A 178      37.924  -9.186  14.487  1.00 11.95           C
ATOM   2976  CG2 VAL A 178      39.749  -8.264  13.068  1.00 11.27           C
ATOM   2977  H   VAL A 178      39.330 -10.842  10.907  1.00 13.56           H
ATOM   2978  HA  VAL A 178      39.885 -10.848  13.637  1.00 13.54           H
ATOM   2979  HB  VAL A 178      37.984  -9.081  12.407  1.00 13.32           H
ATOM   2980 1HG1 VAL A 178      37.201  -9.846  14.518  1.00 17.93           H
ATOM   2981 2HG1 VAL A 178      37.551  -8.287  14.599  1.00 17.93           H
ATOM   2982 3HG1 VAL A 178      38.563  -9.366  15.208  1.00 17.93           H
ATOM   2983 1HG2 VAL A 178      40.200  -8.330  12.201  1.00 16.90           H
ATOM   2984 2HG2 VAL A 178      40.393  -8.437  13.786  1.00 16.90           H
ATOM   2985 3HG2 VAL A 178      39.375  -7.364  13.174  1.00 16.90           H
ATOM   2986  N   PHE A 179      37.087 -11.819  12.292  1.00 11.75           N
ATOM   2987  CA  PHE A 179      35.965 -12.703  12.550  1.00 11.97           C
ATOM   2988  C   PHE A 179      36.429 -14.150  12.524  1.00 13.73           C
ATOM   2989  O   PHE A 179      36.094 -14.921  13.437  1.00 13.52           O
ATOM   2990  CB  PHE A 179      34.832 -12.520  11.543  1.00 12.79           C
ATOM   2991  CG  PHE A 179      34.162 -11.167  11.476  1.00 11.74           C
ATOM   2992  CD1 PHE A 179      34.259 -10.210  12.477  1.00 11.89           C
ATOM   2993  CD2 PHE A 179      33.405 -10.850  10.373  1.00 12.27           C
ATOM   2994  CE1 PHE A 179      33.598  -9.010  12.386  1.00 12.60           C
ATOM   2995  CE2 PHE A 179      32.733  -9.674  10.269  1.00 12.24           C
ATOM   2996  CZ  PHE A 179      32.805  -8.748  11.284  1.00 12.20           C
ATOM   2997  H   PHE A 179      37.088 -11.318  11.568  1.00 14.11           H
ATOM   2998  HA  PHE A 179      35.610 -12.502  13.463  1.00 14.37           H
ATOM   2999 1HB  PHE A 179      35.189 -12.727  10.643  1.00 15.35           H
ATOM   3000 2HB  PHE A 179      34.135 -13.194  11.743  1.00 15.35           H
ATOM   3001  HD1 PHE A 179      34.793 -10.390  13.241  1.00 14.27           H
ATOM   3002  HD2 PHE A 179      33.350 -11.475   9.660  1.00 14.72           H
ATOM   3003  HE1 PHE A 179      33.686  -8.363  13.076  1.00 15.11           H
ATOM   3004  HE2 PHE A 179      32.214  -9.491   9.494  1.00 14.69           H
ATOM   3005  HZ  PHE A 179      32.314  -7.936  11.229  1.00 14.64           H
ATOM   3006  N   GLN A 180      37.159 -14.598  11.509  1.00 14.07           N
ATOM   3007  CA  GLN A 180      37.429 -16.009  11.348  1.00 15.15           C
ATOM   3008  C   GLN A 180      38.354 -16.505  12.440  1.00 14.97           C
ATOM   3009  O   GLN A 180      38.077 -17.547  13.037  1.00 15.36           O
ATOM   3010  CB AGLN A 180      37.909 -16.334   9.929  0.53 19.20           C
ATOM   3011  CB BGLN A 180      38.024 -16.270   9.950  0.47 18.89           C
ATOM   3012  CG AGLN A 180      36.807 -15.952   8.957  0.53 25.63           C
ATOM   3013  CG BGLN A 180      37.007 -16.445   8.849  0.47 24.56           C
ATOM   3014  CD AGLN A 180      35.852 -17.059   8.569  0.53 31.90           C
ATOM   3015  CD BGLN A 180      37.536 -16.418   7.427  0.47 27.46           C
ATOM   3016  NE2AGLN A 180      35.210 -16.825   7.431  0.53 44.04           N
ATOM   3017  OE1AGLN A 180      35.651 -18.085   9.221  0.53 35.20           O
ATOM   3018  NE2BGLN A 180      36.649 -16.140   6.473  0.47 32.06           N
ATOM   3019  OE1BGLN A 180      38.720 -16.627   7.148  0.47 26.61           O
ATOM   3020  H   GLN A 180      37.485 -14.026  10.925  1.00 16.89           H
ATOM   3021 1HB AGLN A 180      38.733 -15.826   9.725  0.53 23.04           H
ATOM   3022 2HB AGLN A 180      38.110 -17.301   9.852  0.53 23.04           H
ATOM   3023 1HB BGLN A 180      38.617 -15.513   9.714  0.47 22.67           H
ATOM   3024 2HB BGLN A 180      38.584 -17.086   9.993  0.47 22.67           H
ATOM   3025  HA  GLN A 180      36.557 -16.484  11.472  1.00 18.18           H
ATOM   3026 1HG AGLN A 180      36.281 -15.215   9.357  0.53 30.75           H
ATOM   3027 2HG AGLN A 180      37.228 -15.602   8.132  0.53 30.75           H
ATOM   3028 1HG BGLN A 180      36.545 -17.309   8.990  0.47 29.47           H
ATOM   3029 2HG BGLN A 180      36.329 -15.729   8.940  0.47 29.47           H
ATOM   3030 1HE2AGLN A 180      34.626 -17.409   7.128  0.53 52.85           H
ATOM   3031 2HE2AGLN A 180      35.368 -16.086   6.981  0.53 52.85           H
ATOM   3032 1HE2BGLN A 180      36.904 -16.103   5.631  0.47 38.47           H
ATOM   3033 2HE2BGLN A 180      35.807 -15.993   6.684  0.47 38.47           H
ATOM   3034  N   PRO A 181      39.445 -15.802  12.769  1.00 15.06           N
ATOM   3035  CA  PRO A 181      40.313 -16.287  13.860  1.00 16.10           C
ATOM   3036  C   PRO A 181      39.653 -16.405  15.220  1.00 16.03           C
ATOM   3037  O   PRO A 181      39.981 -17.268  16.010  1.00 17.42           O
ATOM   3038  CB  PRO A 181      41.494 -15.335  13.895  1.00 17.05           C
ATOM   3039  CG  PRO A 181      41.460 -14.571  12.643  1.00 21.63           C
ATOM   3040  CD  PRO A 181      40.094 -14.691  12.059  1.00 15.94           C
ATOM   3041  HA  PRO A 181      40.654 -17.192  13.604  1.00 19.32           H
ATOM   3042 1HB  PRO A 181      41.423 -14.725  14.672  1.00 20.46           H
ATOM   3043 2HB  PRO A 181      42.342 -15.840  13.967  1.00 20.46           H
ATOM   3044 1HG  PRO A 181      41.670 -13.620  12.820  1.00 25.96           H
ATOM   3045 2HG  PRO A 181      42.132 -14.927  12.010  1.00 25.96           H
ATOM   3046 1HD  PRO A 181      39.585 -13.852  12.190  1.00 19.13           H
ATOM   3047 2HD  PRO A 181      40.146 -14.882  11.090  1.00 19.13           H
ATOM   3048  N   LEU A 182      38.691 -15.508  15.483  1.00 13.61           N
ATOM   3049  CA  LEU A 182      37.951 -15.542  16.731  1.00 13.36           C
ATOM   3050  C   LEU A 182      36.711 -16.401  16.707  1.00 13.93           C
ATOM   3051  O   LEU A 182      35.979 -16.454  17.707  1.00 14.76           O
ATOM   3052  CB  LEU A 182      37.608 -14.097  17.152  1.00 13.40           C
ATOM   3053  CG  LEU A 182      38.834 -13.189  17.373  1.00 12.32           C
ATOM   3054  CD1 LEU A 182      38.379 -11.786  17.763  1.00 13.82           C
ATOM   3055  CD2 LEU A 182      39.764 -13.757  18.417  1.00 15.56           C
ATOM   3056  H   LEU A 182      38.506 -14.887  14.888  1.00 16.34           H
ATOM   3057  HA  LEU A 182      38.561 -15.918  17.429  1.00 16.04           H
ATOM   3058 1HB  LEU A 182      37.035 -13.691  16.453  1.00 16.08           H
ATOM   3059 2HB  LEU A 182      37.081 -14.128  17.989  1.00 16.08           H
ATOM   3060  HG  LEU A 182      39.335 -13.125  16.510  1.00 14.78           H
ATOM   3061 1HD1 LEU A 182      37.794 -11.426  17.065  1.00 20.72           H
ATOM   3062 2HD1 LEU A 182      39.162 -11.205  17.865  1.00 20.72           H
ATOM   3063 3HD1 LEU A 182      37.889 -11.825  18.611  1.00 20.72           H
ATOM   3064 1HD2 LEU A 182      40.056 -14.651  18.143  1.00 23.34           H
ATOM   3065 2HD2 LEU A 182      39.295 -13.816  19.276  1.00 23.34           H
ATOM   3066 3HD2 LEU A 182      40.546 -13.173  18.511  1.00 23.34           H
ATOM   3067  N   LYS A 183      36.469 -17.084  15.607  1.00 13.36           N
ATOM   3068  CA  LYS A 183      35.330 -18.005  15.485  1.00 13.75           C
ATOM   3069  C   LYS A 183      34.025 -17.251  15.636  1.00 12.59           C
ATOM   3070  O   LYS A 183      33.054 -17.800  16.119  1.00 13.90           O
ATOM   3071  CB  LYS A 183      35.397 -19.252  16.348  1.00 15.53           C
ATOM   3072  CG  LYS A 183      36.686 -20.003  16.180  1.00 20.88           C
ATOM   3073  CD  LYS A 183      36.666 -21.331  16.938  1.00 31.60           C
ATOM   3074  CE  LYS A 183      37.980 -22.043  16.652  1.00 37.57           C
ATOM   3075  NZ  LYS A 183      38.556 -21.621  15.341  1.00 54.61           N
ATOM   3076  H   LYS A 183      37.009 -16.986  14.919  1.00 16.04           H
ATOM   3077  HA  LYS A 183      35.346 -18.330  14.540  1.00 16.50           H
ATOM   3078 1HB  LYS A 183      35.295 -18.994  17.298  1.00 18.63           H
ATOM   3079 2HB  LYS A 183      34.643 -19.848  16.113  1.00 18.63           H
ATOM   3080 1HG  LYS A 183      36.840 -20.178  15.218  1.00 25.06           H
ATOM   3081 2HG  LYS A 183      37.434 -19.447  16.513  1.00 25.06           H
ATOM   3082 1HD  LYS A 183      36.570 -21.168  17.910  1.00 37.92           H
ATOM   3083 2HD  LYS A 183      35.904 -21.886  16.636  1.00 37.92           H
ATOM   3084 1HE  LYS A 183      38.627 -21.842  17.374  1.00 45.09           H
ATOM   3085 2HE  LYS A 183      37.828 -23.022  16.643  1.00 45.09           H
ATOM   3086  N   LEU A 184      33.947 -16.046  15.079  1.00 12.40           N
ATOM   3087  CA  LEU A 184      32.721 -15.271  15.005  1.00 12.08           C
ATOM   3088  C   LEU A 184      32.087 -15.626  13.686  1.00 12.70           C
ATOM   3089  O   LEU A 184      32.162 -14.880  12.703  1.00 15.68           O
ATOM   3090  CB  LEU A 184      32.992 -13.756  15.169  1.00 11.91           C
ATOM   3091  CG  LEU A 184      33.908 -13.379  16.326  1.00 12.02           C
ATOM   3092  CD1 LEU A 184      34.039 -11.856  16.372  1.00 13.46           C
ATOM   3093  CD2 LEU A 184      33.451 -13.875  17.690  1.00 14.30           C
ATOM   3094  H   LEU A 184      34.680 -15.699  14.736  1.00 14.88           H
ATOM   3095  HA  LEU A 184      32.112 -15.567  15.741  1.00 14.49           H
ATOM   3096 1HB  LEU A 184      33.393 -13.417  14.329  1.00 14.29           H
ATOM   3097 2HB  LEU A 184      32.125 -13.294  15.292  1.00 14.29           H
ATOM   3098  HG  LEU A 184      34.814 -13.763  16.144  1.00 14.42           H
ATOM   3099 1HD1 LEU A 184      34.626 -11.600  17.113  1.00 20.18           H
ATOM   3100 2HD1 LEU A 184      33.154 -11.456  16.504  1.00 20.18           H
ATOM   3101 3HD1 LEU A 184      34.419 -11.535  15.528  1.00 20.18           H
ATOM   3102 1HD2 LEU A 184      33.361 -14.851  17.669  1.00 21.45           H
ATOM   3103 2HD2 LEU A 184      32.586 -13.472  17.912  1.00 21.45           H
ATOM   3104 3HD2 LEU A 184      34.113 -13.622  18.368  1.00 21.45           H
ATOM   3105  N   ASN A 185      31.437 -16.802  13.655  1.00 12.51           N
ATOM   3106  CA  ASN A 185      30.956 -17.358  12.415  1.00 13.21           C
ATOM   3107  C   ASN A 185      29.551 -16.941  12.053  1.00 12.67           C
ATOM   3108  O   ASN A 185      29.031 -17.348  11.010  1.00 14.66           O
ATOM   3109  CB  ASN A 185      31.069 -18.887  12.450  1.00 17.41           C
ATOM   3110  CG  ASN A 185      32.495 -19.349  12.632  1.00 23.02           C
ATOM   3111  ND2 ASN A 185      32.637 -20.430  13.382  1.00 26.63           N
ATOM   3112  OD1 ASN A 185      33.463 -18.745  12.157  1.00 26.79           O
ATOM   3113  H   ASN A 185      31.302 -17.240  14.406  1.00 15.01           H
ATOM   3114  HA  ASN A 185      31.561 -17.032  11.689  1.00 15.86           H
ATOM   3115 1HB  ASN A 185      30.517 -19.237  13.193  1.00 20.89           H
ATOM   3116 2HB  ASN A 185      30.713 -19.258  11.604  1.00 20.89           H
ATOM   3117 1HD2 ASN A 185      33.441 -20.741  13.557  1.00 31.96           H
ATOM   3118 2HD2 ASN A 185      31.927 -20.837  13.706  1.00 31.96           H
ATOM   3119  N   HIS A 186      28.928 -16.138  12.914  1.00 10.35           N
ATOM   3120  CA  HIS A 186      27.606 -15.583  12.683  1.00 10.59           C
ATOM   3121  C   HIS A 186      27.612 -14.080  12.888  1.00  9.78           C
ATOM   3122  O   HIS A 186      26.730 -13.486  13.490  1.00 10.68           O
ATOM   3123  CB  HIS A 186      26.565 -16.271  13.561  1.00 12.10           C
ATOM   3124  CG  HIS A 186      26.444 -17.733  13.158  1.00 13.65           C
ATOM   3125  CD2 HIS A 186      25.730 -18.377  12.218  1.00 14.13           C
ATOM   3126  ND1 HIS A 186      27.250 -18.680  13.754  1.00 14.63           N
ATOM   3127  CE1 HIS A 186      27.017 -19.864  13.203  1.00 15.99           C
ATOM   3128  NE2 HIS A 186      26.097 -19.712  12.277  1.00 15.87           N
ATOM   3129  HA  HIS A 186      27.364 -15.759  11.729  1.00 12.71           H
ATOM   3130 1HB  HIS A 186      26.833 -16.207  14.511  1.00 14.52           H
ATOM   3131 2HB  HIS A 186      25.689 -15.822  13.456  1.00 14.52           H
ATOM   3132  N   THR A 187      28.676 -13.440  12.406  1.00 10.27           N
ATOM   3133  CA  THR A 187      28.926 -12.006  12.450  1.00  9.83           C
ATOM   3134  C   THR A 187      29.191 -11.549  11.014  1.00  9.50           C
ATOM   3135  O   THR A 187      30.036 -12.137  10.321  1.00 11.33           O
ATOM   3136  CB  THR A 187      30.085 -11.706  13.384  1.00 10.19           C
ATOM   3137  CG2 THR A 187      30.376 -10.231  13.511  1.00 10.81           C
ATOM   3138  OG1 THR A 187      29.731 -12.139  14.707  1.00 10.27           O
ATOM   3139  H   THR A 187      29.292 -13.935  12.020  1.00 12.33           H
ATOM   3140  HA  THR A 187      28.107 -11.544  12.791  1.00 11.79           H
ATOM   3141  HB  THR A 187      30.904 -12.189  13.076  1.00 12.23           H
ATOM   3142 1HG2 THR A 187      31.132 -10.098  14.119  1.00 16.22           H
ATOM   3143 2HG2 THR A 187      29.586  -9.772  13.865  1.00 16.22           H
ATOM   3144 3HG2 THR A 187      30.598  -9.865  12.629  1.00 16.22           H
ATOM   3145  N   TRP A 188      28.464 -10.508  10.598  1.00  9.43           N
ATOM   3146  CA  TRP A 188      28.433 -10.156   9.195  1.00  9.69           C
ATOM   3147  C   TRP A 188      28.439  -8.643   9.001  1.00 10.82           C
ATOM   3148  O   TRP A 188      27.782  -7.903   9.730  1.00 12.31           O
ATOM   3149  CB  TRP A 188      27.102 -10.653   8.578  1.00 10.39           C
ATOM   3150  CG  TRP A 188      26.740 -12.067   8.922  1.00 11.37           C
ATOM   3151  CD1 TRP A 188      25.848 -12.507   9.857  1.00 12.35           C
ATOM   3152  CD2 TRP A 188      27.316 -13.247   8.377  1.00 11.16           C
ATOM   3153  CE2 TRP A 188      26.693 -14.355   9.020  1.00 11.71           C
ATOM   3154  CE3 TRP A 188      28.293 -13.482   7.384  1.00 14.47           C
ATOM   3155  NE1 TRP A 188      25.809 -13.850   9.910  1.00 12.80           N
ATOM   3156  CZ2 TRP A 188      26.997 -15.664   8.717  1.00 14.12           C
ATOM   3157  CZ3 TRP A 188      28.576 -14.796   7.117  1.00 15.81           C
ATOM   3158  CH2 TRP A 188      27.958 -15.852   7.766  1.00 16.77           C
ATOM   3159  H   TRP A 188      28.002 -10.035  11.179  1.00 11.32           H
ATOM   3160  HA  TRP A 188      29.210 -10.569   8.718  1.00 11.63           H
ATOM   3161 1HB  TRP A 188      26.372 -10.058   8.883  1.00 12.47           H
ATOM   3162 2HB  TRP A 188      27.161 -10.573   7.593  1.00 12.47           H
ATOM   3163  HD1 TRP A 188      25.320 -11.936  10.402  1.00 14.82           H
ATOM   3164  HE1 TRP A 188      25.291 -14.325  10.440  1.00 15.36           H
ATOM   3165  HE3 TRP A 188      28.727 -12.771   6.927  1.00 17.37           H
ATOM   3166  HZ2 TRP A 188      26.564 -16.393   9.145  1.00 16.94           H
ATOM   3167  HZ3 TRP A 188      29.228 -14.992   6.454  1.00 18.97           H
ATOM   3168  HH2 TRP A 188      28.212 -16.740   7.541  1.00 20.13           H
ATOM   3169  N   ILE A 189      29.121  -8.187   7.964  1.00 10.22           N
ATOM   3170  CA  ILE A 189      28.978  -6.815   7.449  1.00 10.61           C
ATOM   3171  C   ILE A 189      27.796  -6.786   6.500  1.00 10.72           C
ATOM   3172  O   ILE A 189      27.051  -5.818   6.450  1.00 12.93           O
ATOM   3173  CB  ILE A 189      30.294  -6.360   6.854  1.00 11.85           C
ATOM   3174  CG1 ILE A 189      31.253  -6.059   8.038  1.00 15.03           C
ATOM   3175  CG2 ILE A 189      30.173  -5.170   5.956  1.00 14.33           C
ATOM   3176  CD1 ILE A 189      32.672  -5.841   7.680  1.00 17.95           C
ATOM   3177  H   ILE A 189      29.687  -8.729   7.563  1.00 12.26           H
ATOM   3178  HA  ILE A 189      28.767  -6.217   8.222  1.00 12.73           H
ATOM   3179  HB  ILE A 189      30.677  -7.116   6.324  1.00 14.22           H
ATOM   3180 1HG1 ILE A 189      30.924  -5.253   8.508  1.00 18.04           H
ATOM   3181 2HG1 ILE A 189      31.206  -6.814   8.676  1.00 18.04           H
ATOM   3182 1HG2 ILE A 189      31.056  -4.937   5.601  1.00 21.50           H
ATOM   3183 2HG2 ILE A 189      29.814  -4.412   6.464  1.00 21.50           H
ATOM   3184 3HG2 ILE A 189      29.568  -5.381   5.214  1.00 21.50           H
ATOM   3185 1HD1 ILE A 189      33.189  -5.657   8.491  1.00 26.92           H
ATOM   3186 2HD1 ILE A 189      32.741  -5.078   7.068  1.00 26.92           H
ATOM   3187 3HD1 ILE A 189      33.025  -6.643   7.242  1.00 26.92           H
ATOM   3188  N   ASN A 190      27.666  -7.835   5.685  1.00 11.62           N
ATOM   3189  CA  ASN A 190      26.537  -8.010   4.800  1.00 11.62           C
ATOM   3190  C   ASN A 190      25.843  -9.315   5.139  1.00 12.00           C
ATOM   3191  O   ASN A 190      26.493 -10.356   5.101  1.00 12.89           O
ATOM   3192  CB  ASN A 190      26.929  -8.007   3.309  1.00 13.32           C
ATOM   3193  CG  ASN A 190      27.509  -6.669   2.895  1.00 15.00           C
ATOM   3194  ND2 ASN A 190      28.777  -6.596   2.672  1.00 17.93           N
ATOM   3195  OD1 ASN A 190      26.747  -5.696   2.863  1.00 19.80           O
ATOM   3196  H   ASN A 190      28.296  -8.449   5.687  1.00 13.94           H
ATOM   3197  HA  ASN A 190      25.894  -7.261   4.958  1.00 13.94           H
ATOM   3198 1HB  ASN A 190      27.596  -8.719   3.143  1.00 15.98           H
ATOM   3199 2HB  ASN A 190      26.129  -8.202   2.759  1.00 15.98           H
ATOM   3200 1HD2 ASN A 190      29.147  -5.820   2.484  1.00 21.51           H
ATOM   3201 2HD2 ASN A 190      29.273  -7.322   2.708  1.00 21.51           H
ATOM   3202  N   VAL A 191      24.599  -9.303   5.576  1.00 12.27           N
ATOM   3203  CA  VAL A 191      23.911 -10.524   6.015  1.00 11.69           C
ATOM   3204  C   VAL A 191      23.657 -11.399   4.772  1.00 11.87           C
ATOM   3205  O   VAL A 191      22.982 -10.967   3.857  1.00 13.75           O
ATOM   3206  CB  VAL A 191      22.595 -10.218   6.721  1.00 13.10           C
ATOM   3207  CG1 VAL A 191      21.873 -11.510   7.120  1.00 14.26           C
ATOM   3208  CG2 VAL A 191      22.896  -9.422   8.019  1.00 14.49           C
ATOM   3209  H   VAL A 191      24.167  -8.537   5.605  1.00 14.73           H
ATOM   3210  HA  VAL A 191      24.507 -11.023   6.645  1.00 14.02           H
ATOM   3211  HB  VAL A 191      22.008  -9.675   6.120  1.00 15.72           H
ATOM   3212 1HG1 VAL A 191      21.028 -11.288   7.563  1.00 21.39           H
ATOM   3213 2HG1 VAL A 191      22.439 -12.024   7.733  1.00 21.39           H
ATOM   3214 3HG1 VAL A 191      21.692 -12.043   6.318  1.00 21.39           H
ATOM   3215 1HG2 VAL A 191      22.055  -9.209   8.474  1.00 21.74           H
ATOM   3216 2HG2 VAL A 191      23.365  -8.592   7.792  1.00 21.74           H
ATOM   3217 3HG2 VAL A 191      23.459  -9.964   8.611  1.00 21.74           H
ATOM   3218  N   PRO A 192      24.207 -12.620   4.705  1.00 11.96           N
ATOM   3219  CA  PRO A 192      23.938 -13.482   3.557  1.00 13.18           C
ATOM   3220  C   PRO A 192      22.474 -13.905   3.500  1.00 12.32           C
ATOM   3221  O   PRO A 192      21.838 -14.053   4.545  1.00 12.29           O
ATOM   3222  CB  PRO A 192      24.833 -14.713   3.795  1.00 15.24           C
ATOM   3223  CG  PRO A 192      25.882 -14.269   4.769  1.00 15.59           C
ATOM   3224  CD  PRO A 192      25.154 -13.257   5.631  1.00 14.09           C
ATOM   3225  HA  PRO A 192      24.200 -13.021   2.708  1.00 15.82           H
ATOM   3226 1HB  PRO A 192      24.304 -15.461   4.169  1.00 18.28           H
ATOM   3227 2HB  PRO A 192      25.248 -15.011   2.947  1.00 18.28           H
ATOM   3228 1HG  PRO A 192      26.209 -15.030   5.312  1.00 18.71           H
ATOM   3229 2HG  PRO A 192      26.649 -13.853   4.301  1.00 18.71           H
ATOM   3230 1HD  PRO A 192      24.677 -13.702   6.375  1.00 16.91           H
ATOM   3231 2HD  PRO A 192      25.785 -12.592   6.006  1.00 16.91           H
ATOM   3232  N   PRO A 193      21.948 -14.201   2.306  1.00 12.40           N
ATOM   3233  CA  PRO A 193      20.588 -14.742   2.194  1.00 13.47           C
ATOM   3234  C   PRO A 193      20.309 -15.926   3.095  1.00 12.58           C
ATOM   3235  O   PRO A 193      19.210 -16.075   3.640  1.00 13.58           O
ATOM   3236  CB  PRO A 193      20.485 -15.128   0.698  1.00 15.04           C
ATOM   3237  CG  PRO A 193      21.391 -14.132   0.027  1.00 15.20           C
ATOM   3238  CD  PRO A 193      22.560 -13.948   0.978  1.00 13.96           C
ATOM   3239  HA  PRO A 193      19.929 -14.017   2.393  1.00 16.17           H
ATOM   3240 1HB  PRO A 193      20.797 -16.055   0.546  1.00 18.05           H
ATOM   3241 2HB  PRO A 193      19.555 -15.042   0.370  1.00 18.05           H
ATOM   3242 1HG  PRO A 193      21.703 -14.477  -0.847  1.00 18.24           H
ATOM   3243 2HG  PRO A 193      20.921 -13.273  -0.119  1.00 18.24           H
ATOM   3244 1HD  PRO A 193      23.282 -14.597   0.788  1.00 16.76           H
ATOM   3245 2HD  PRO A 193      22.926 -13.029   0.922  1.00 16.76           H
ATOM   3246  N   ALA A 194      21.287 -16.811   3.262  1.00 11.58           N
ATOM   3247  CA  ALA A 194      21.118 -17.998   4.088  1.00 12.69           C
ATOM   3248  C   ALA A 194      20.862 -17.644   5.542  1.00 13.64           C
ATOM   3249  O   ALA A 194      20.285 -18.474   6.265  1.00 15.54           O
ATOM   3250  CB  ALA A 194      22.347 -18.867   4.028  1.00 14.03           C
ATOM   3251  H   ALA A 194      22.059 -16.675   2.863  1.00 13.90           H
ATOM   3252  HA  ALA A 194      20.339 -18.521   3.742  1.00 15.22           H
ATOM   3253 1HB  ALA A 194      22.523 -19.121   3.098  1.00 21.05           H
ATOM   3254 2HB  ALA A 194      22.203 -19.674   4.565  1.00 21.05           H
ATOM   3255 3HB  ALA A 194      23.115 -18.371   4.382  1.00 21.05           H
ATOM   3256  N   GLU A 195      21.226 -16.449   5.976  1.00 12.34           N
ATOM   3257  CA  GLU A 195      21.137 -16.051   7.367  1.00 12.53           C
ATOM   3258  C   GLU A 195      19.937 -15.179   7.599  1.00 12.70           C
ATOM   3259  O   GLU A 195      19.650 -14.765   8.751  1.00 14.39           O
ATOM   3260  CB  GLU A 195      22.416 -15.364   7.824  1.00 13.38           C
ATOM   3261  CG  GLU A 195      23.695 -16.145   7.465  1.00 14.16           C
ATOM   3262  CD  GLU A 195      23.767 -17.515   8.088  1.00 15.34           C
ATOM   3263  OE1 GLU A 195      23.328 -17.692   9.267  1.00 15.69           O
ATOM   3264  OE2 GLU A 195      24.332 -18.441   7.408  1.00 16.25           O
ATOM   3265  H   GLU A 195      21.538 -15.868   5.393  1.00 14.81           H
ATOM   3266  HA  GLU A 195      21.022 -16.880   7.915  1.00 15.03           H
ATOM   3267 1HB  GLU A 195      22.463 -14.466   7.410  1.00 16.06           H
ATOM   3268 2HB  GLU A 195      22.381 -15.242   8.806  1.00 16.06           H
ATOM   3269 1HG  GLU A 195      23.746 -16.239   6.481  1.00 16.99           H
ATOM   3270 2HG  GLU A 195      24.482 -15.620   7.757  1.00 16.99           H
ATOM   3271  N   GLU A 196      19.170 -14.815   6.582  1.00 14.30           N
ATOM   3272  CA  GLU A 196      18.078 -13.850   6.733  1.00 16.34           C
ATOM   3273  C   GLU A 196      17.016 -14.316   7.700  1.00 15.89           C
ATOM   3274  O   GLU A 196      16.426 -13.472   8.410  1.00 17.03           O
ATOM   3275  CB  GLU A 196      17.511 -13.520   5.346  1.00 19.63           C
ATOM   3276  CG  GLU A 196      18.386 -12.525   4.581  1.00 25.03           C
ATOM   3277  CD  GLU A 196      17.891 -12.214   3.178  1.00 27.84           C
ATOM   3278  OE1 GLU A 196      16.656 -12.130   2.927  1.00 43.54           O
ATOM   3279  OE2 GLU A 196      18.692 -12.014   2.245  1.00 32.77           O
ATOM   3280  H   GLU A 196      19.321 -15.165   5.789  1.00 17.16           H
ATOM   3281  HA  GLU A 196      18.472 -13.008   7.103  1.00 19.61           H
ATOM   3282 1HB  GLU A 196      17.434 -14.355   4.820  1.00 23.55           H
ATOM   3283 2HB  GLU A 196      16.603 -13.141   5.449  1.00 23.55           H
ATOM   3284 1HG  GLU A 196      18.433 -11.681   5.096  1.00 30.03           H
ATOM   3285 2HG  GLU A 196      19.305 -12.890   4.520  1.00 30.03           H
ATOM   3286  N  ALYS A 197      16.733 -15.594   7.832  0.46 16.04           N
ATOM   3287  N  BLYS A 197      16.793 -15.612   7.804  0.54 15.50           N
ATOM   3288  CA ALYS A 197      15.728 -16.023   8.797  0.46 17.26           C
ATOM   3289  CA BLYS A 197      15.876 -16.203   8.759  0.54 17.62           C
ATOM   3290  C  ALYS A 197      16.047 -15.570  10.217  0.46 15.87           C
ATOM   3291  C  BLYS A 197      16.214 -15.855  10.201  0.54 14.89           C
ATOM   3292  O  ALYS A 197      15.116 -15.451  11.025  0.46 17.02           O
ATOM   3293  O  BLYS A 197      15.340 -15.945  11.073  0.54 16.66           O
ATOM   3294  CB ALYS A 197      15.549 -17.535   8.798  0.46 20.18           C
ATOM   3295  CB BLYS A 197      15.899 -17.722   8.604  0.54 20.19           C
ATOM   3296  CG ALYS A 197      16.719 -18.442   8.558  0.46 24.05           C
ATOM   3297  CG BLYS A 197      17.178 -18.377   9.058  0.54 22.81           C
ATOM   3298  CD ALYS A 197      17.846 -18.371   9.558  0.46 26.61           C
ATOM   3299  CD BLYS A 197      17.138 -19.888   8.933  0.54 26.06           C
ATOM   3300  CE ALYS A 197      19.205 -18.523   8.903  0.46 28.24           C
ATOM   3301  CE BLYS A 197      18.483 -20.556   8.808  0.54 29.26           C
ATOM   3302  NZ ALYS A 197      19.665 -19.947   8.866  0.46 33.16           N
ATOM   3303  NZ BLYS A 197      19.720 -19.793   9.080  0.54 30.22           N
ATOM   3304  H  ALYS A 197      17.150 -16.189   7.337  0.46 19.25           H
ATOM   3305  H  BLYS A 197      17.228 -16.151   7.261  0.54 18.61           H
ATOM   3306  HA ALYS A 197      14.855 -15.613   8.533  0.46 20.72           H
ATOM   3307 1HB ALYS A 197      15.162 -17.783   9.674  0.46 24.21           H
ATOM   3308 2HB ALYS A 197      14.868 -17.749   8.112  0.46 24.21           H
ATOM   3309  HA BLYS A 197      14.952 -15.875   8.559  0.54 21.14           H
ATOM   3310 1HB BLYS A 197      15.146 -18.104   9.122  0.54 24.23           H
ATOM   3311 2HB BLYS A 197      15.750 -17.945   7.651  0.54 24.23           H
ATOM   3312 1HG ALYS A 197      16.386 -19.374   8.535  0.46 28.86           H
ATOM   3313 2HG ALYS A 197      17.088 -18.238   7.662  0.46 28.86           H
ATOM   3314 1HG BLYS A 197      17.930 -18.028   8.516  0.54 27.37           H
ATOM   3315 2HG BLYS A 197      17.348 -18.136  10.003  0.54 27.37           H
ATOM   3316 1HD ALYS A 197      17.808 -17.501  10.029  0.46 31.93           H
ATOM   3317 2HD ALYS A 197      17.729 -19.086  10.232  0.46 31.93           H
ATOM   3318 1HD BLYS A 197      16.677 -20.257   9.728  0.54 31.27           H
ATOM   3319 2HD BLYS A 197      16.596 -20.123   8.138  0.54 31.27           H
ATOM   3320 1HE ALYS A 197      19.161 -18.172   7.979  0.46 33.89           H
ATOM   3321 2HE ALYS A 197      19.868 -17.981   9.402  0.46 33.89           H
ATOM   3322 1HE BLYS A 197      18.480 -21.338   9.414  0.54 35.12           H
ATOM   3323 2HE BLYS A 197      18.551 -20.908   7.885  0.54 35.12           H
ATOM   3324  N  AASN A 198      17.324 -15.367  10.522  0.46 13.62           N
ATOM   3325  N  BASN A 198      17.459 -15.480  10.475  0.54 11.56           N
ATOM   3326  CA AASN A 198      17.733 -15.061  11.886  0.46 11.81           C
ATOM   3327  CA BASN A 198      17.917 -15.103  11.796  0.54 12.34           C
ATOM   3328  C  AASN A 198      18.021 -13.578  12.035  0.46 11.08           C
ATOM   3329  C  BASN A 198      17.897 -13.604  12.026  0.54 11.76           C
ATOM   3330  O  AASN A 198      18.447 -13.137  13.117  0.46 10.78           O
ATOM   3331  O  BASN A 198      18.058 -13.197  13.193  0.54 11.54           O
ATOM   3332  CB AASN A 198      18.912 -15.931  12.321  0.46 15.57           C
ATOM   3333  CB BASN A 198      19.344 -15.621  12.023  0.54 12.64           C
ATOM   3334  CG AASN A 198      18.626 -17.299  12.920  0.46 18.20           C
ATOM   3335  CG BASN A 198      19.524 -17.092  11.716  0.54 14.61           C
ATOM   3336  ND2AASN A 198      17.570 -17.464  13.744  0.46 16.89           N
ATOM   3337  OD1AASN A 198      19.390 -18.262  12.680  0.46 20.88           O
ATOM   3338  ND2BASN A 198      20.362 -17.434  10.734  0.54 16.55           N
ATOM   3339  OD1BASN A 198      18.834 -17.910  12.338  0.54 16.81           O
ATOM   3340  H  AASN A 198      17.933 -15.418   9.890  0.46 16.34           H
ATOM   3341  H  BASN A 198      18.040 -15.460   9.814  0.54 13.87           H
ATOM   3342  HA AASN A 198      16.963 -15.278  12.486  0.46 14.18           H
ATOM   3343 1HB AASN A 198      19.493 -16.065  11.531  0.46 18.68           H
ATOM   3344 2HB AASN A 198      19.436 -15.417  12.984  0.46 18.68           H
ATOM   3345  HA BASN A 198      17.317 -15.532  12.471  0.54 14.81           H
ATOM   3346 1HB BASN A 198      19.966 -15.099  11.456  0.54 15.17           H
ATOM   3347 2HB BASN A 198      19.594 -15.461  12.968  0.54 15.17           H
ATOM   3348 1HD2AASN A 198      17.419 -18.249  14.113  0.46 20.26           H
ATOM   3349 2HD2AASN A 198      17.034 -16.788  13.913  0.46 20.26           H
ATOM   3350 1HD2BASN A 198      20.444 -18.278  10.500  0.54 19.86           H
ATOM   3351 2HD2BASN A 198      20.831 -16.815  10.320  0.54 19.86           H
ATOM   3352  N   TYR A 199      17.743 -12.780  11.017  1.00 10.73           N
ATOM   3353  CA  TYR A 199      17.987 -11.335  11.113  1.00 10.50           C
ATOM   3354  C   TYR A 199      16.748 -10.652  11.678  1.00 10.19           C
ATOM   3355  O   TYR A 199      15.705 -10.595  11.072  1.00 12.25           O
ATOM   3356  CB  TYR A 199      18.356 -10.837   9.716  1.00 11.89           C
ATOM   3357  CG  TYR A 199      18.848  -9.414   9.619  1.00 11.22           C
ATOM   3358  CD1 TYR A 199      19.020  -8.851   8.357  1.00 13.08           C
ATOM   3359  CD2 TYR A 199      19.164  -8.601  10.687  1.00 12.43           C
ATOM   3360  CE1 TYR A 199      19.454  -7.579   8.118  1.00 13.77           C
ATOM   3361  CE2 TYR A 199      19.596  -7.281  10.495  1.00 12.02           C
ATOM   3362  CZ  TYR A 199      19.733  -6.782   9.227  1.00 12.01           C
ATOM   3363  OH  TYR A 199      20.212  -5.492   8.971  1.00 14.07           O
ATOM   3364  H   TYR A 199      17.410 -13.118  10.277  1.00 12.88           H
ATOM   3365  HA  TYR A 199      18.757 -11.175  11.730  1.00 12.60           H
ATOM   3366 1HB  TYR A 199      19.058 -11.432   9.351  1.00 14.27           H
ATOM   3367 2HB  TYR A 199      17.560 -10.928   9.134  1.00 14.27           H
ATOM   3368  HD1 TYR A 199      18.819  -9.394   7.604  1.00 15.70           H
ATOM   3369  HD2 TYR A 199      19.087  -8.941  11.571  1.00 14.91           H
ATOM   3370  HE1 TYR A 199      19.561  -7.251   7.233  1.00 16.52           H
ATOM   3371  HE2 TYR A 199      19.793  -6.732  11.245  1.00 14.43           H
ATOM   3372  N   ALA A 200      16.871 -10.178  12.926  1.00  9.25           N
ATOM   3373  CA  ALA A 200      15.764  -9.438  13.537  1.00  9.50           C
ATOM   3374  C   ALA A 200      15.436  -8.204  12.712  1.00 10.32           C
ATOM   3375  O   ALA A 200      16.328  -7.619  12.070  1.00 10.61           O
ATOM   3376  CB  ALA A 200      16.189  -8.974  14.932  1.00 10.09           C
ATOM   3377  H   ALA A 200      17.616 -10.310  13.377  1.00 11.10           H
ATOM   3378  HA  ALA A 200      14.958 -10.026  13.605  1.00 11.40           H
ATOM   3379 1HB  ALA A 200      16.405  -9.754  15.484  1.00 15.13           H
ATOM   3380 2HB  ALA A 200      15.455  -8.474  15.347  1.00 15.13           H
ATOM   3381 3HB  ALA A 200      16.977  -8.397  14.858  1.00 15.13           H
ATOM   3382  N   TRP A 201      14.194  -7.778  12.816  1.00 10.27           N
ATOM   3383  CA  TRP A 201      13.796  -6.470  12.381  1.00 10.49           C
ATOM   3384  C   TRP A 201      14.077  -5.491  13.519  1.00 10.09           C
ATOM   3385  O   TRP A 201      13.902  -5.814  14.679  1.00 10.86           O
ATOM   3386  CB  TRP A 201      12.325  -6.403  11.988  1.00 11.45           C
ATOM   3387  CG  TRP A 201      12.170  -7.097  10.682  1.00 12.74           C
ATOM   3388  CD1 TRP A 201      11.807  -8.408  10.466  1.00 18.08           C
ATOM   3389  CD2 TRP A 201      12.389  -6.513   9.385  1.00 13.62           C
ATOM   3390  CE2 TRP A 201      12.149  -7.509   8.438  1.00 19.11           C
ATOM   3391  CE3 TRP A 201      12.795  -5.244   8.980  1.00 15.42           C
ATOM   3392  NE1 TRP A 201      11.784  -8.644   9.114  1.00 20.95           N
ATOM   3393  CZ2 TRP A 201      12.275  -7.272   7.056  1.00 21.86           C
ATOM   3394  CZ3 TRP A 201      12.911  -5.028   7.618  1.00 18.04           C
ATOM   3395  CH2 TRP A 201      12.663  -6.018   6.684  1.00 21.21           C
ATOM   3396  H   TRP A 201      13.588  -8.313  13.165  1.00 12.33           H
ATOM   3397  HA  TRP A 201      14.352  -6.212  11.591  1.00 12.58           H
ATOM   3398 1HB  TRP A 201      11.768  -6.844  12.677  1.00 13.74           H
ATOM   3399 2HB  TRP A 201      12.036  -5.459  11.909  1.00 13.74           H
ATOM   3400  HD1 TRP A 201      11.605  -9.044  11.142  1.00 21.70           H
ATOM   3401  HE1 TRP A 201      11.567  -9.409   8.738  1.00 25.14           H
ATOM   3402  HE3 TRP A 201      12.984  -4.558   9.610  1.00 18.51           H
ATOM   3403  HZ2 TRP A 201      12.100  -7.951   6.416  1.00 26.23           H
ATOM   3404  HZ3 TRP A 201      13.171  -4.167   7.312  1.00 21.65           H
ATOM   3405  HH2 TRP A 201      12.765  -5.820   5.760  1.00 25.45           H
ATOM   3406  N   GLY A 202      14.512  -4.265  13.158  1.00 10.70           N
ATOM   3407  CA  GLY A 202      14.556  -3.147  14.108  1.00 11.77           C
ATOM   3408  C   GLY A 202      13.182  -2.488  14.110  1.00 11.59           C
ATOM   3409  O   GLY A 202      12.420  -2.648  13.146  1.00 13.17           O
ATOM   3410  H   GLY A 202      14.776  -4.132  12.329  1.00 12.84           H
ATOM   3411 1HA  GLY A 202      14.777  -3.478  15.014  1.00 14.12           H
ATOM   3412 2HA  GLY A 202      15.248  -2.494  13.835  1.00 14.12           H
ATOM   3413  N   TYR A 203      12.865  -1.759  15.158  1.00 12.44           N
ATOM   3414  CA  TYR A 203      11.580  -1.088  15.256  1.00 13.28           C
ATOM   3415  C   TYR A 203      11.819   0.384  15.588  1.00 14.25           C
ATOM   3416  O   TYR A 203      12.392   0.692  16.624  1.00 15.71           O
ATOM   3417  CB  TYR A 203      10.662  -1.795  16.302  1.00 14.67           C
ATOM   3418  CG  TYR A 203      10.228  -3.132  15.723  1.00 13.40           C
ATOM   3419  CD1 TYR A 203      10.962  -4.282  15.944  1.00 12.48           C
ATOM   3420  CD2 TYR A 203       9.131  -3.212  14.869  1.00 14.37           C
ATOM   3421  CE1 TYR A 203      10.596  -5.475  15.377  1.00 13.12           C
ATOM   3422  CE2 TYR A 203       8.797  -4.402  14.304  1.00 14.68           C
ATOM   3423  CZ  TYR A 203       9.508  -5.546  14.515  1.00 13.05           C
ATOM   3424  OH  TYR A 203       9.168  -6.739  13.997  1.00 14.31           O
ATOM   3425  H   TYR A 203      13.445  -1.676  15.815  1.00 14.93           H
ATOM   3426  HA  TYR A 203      11.133  -1.138  14.363  1.00 15.94           H
ATOM   3427 1HB  TYR A 203      11.156  -1.935  17.149  1.00 17.61           H
ATOM   3428 2HB  TYR A 203       9.869  -1.233  16.493  1.00 17.61           H
ATOM   3429  HD1 TYR A 203      11.733  -4.244  16.498  1.00 14.97           H
ATOM   3430  HD2 TYR A 203       8.616  -2.435  14.681  1.00 17.24           H
ATOM   3431  HE1 TYR A 203      11.091  -6.261  15.575  1.00 15.75           H
ATOM   3432  HE2 TYR A 203       8.035  -4.438  13.738  1.00 17.62           H
ATOM   3433  N  AARG A 204      11.289   1.257  14.739  0.66 16.31           N
ATOM   3434  N  BARG A 204      11.314   1.253  14.721  0.34 17.21           N
ATOM   3435  CA AARG A 204      11.340   2.679  14.957  0.66 16.93           C
ATOM   3436  CA BARG A 204      11.348   2.689  14.870  0.34 16.65           C
ATOM   3437  C  AARG A 204       9.926   3.203  14.689  0.66 19.27           C
ATOM   3438  C  BARG A 204       9.931   3.236  14.667  0.34 19.12           C
ATOM   3439  O  AARG A 204       9.404   2.949  13.610  0.66 20.47           O
ATOM   3440  O  BARG A 204       9.389   3.080  13.576  0.34 19.62           O
ATOM   3441  CB AARG A 204      12.384   3.309  14.058  0.66 17.90           C
ATOM   3442  CB BARG A 204      12.310   3.331  13.872  0.34 18.33           C
ATOM   3443  CG AARG A 204      12.574   4.809  14.353  0.66 18.17           C
ATOM   3444  CG BARG A 204      12.257   4.860  13.926  0.34 19.28           C
ATOM   3445  CD AARG A 204      13.561   5.397  13.348  0.66 23.19           C
ATOM   3446  CD BARG A 204      13.291   5.503  13.021  0.34 21.55           C
ATOM   3447  NE AARG A 204      13.615   6.826  13.646  0.66 25.05           N
ATOM   3448  NE BARG A 204      13.212   4.992  11.682  0.34 23.48           N
ATOM   3449  CZ AARG A 204      12.722   7.713  13.232  0.66 28.32           C
ATOM   3450  CZ BARG A 204      13.030   5.538  10.506  0.34 24.24           C
ATOM   3451  NH1AARG A 204      11.679   7.395  12.474  0.66 30.01           N
ATOM   3452  NH2AARG A 204      12.911   8.978  13.610  0.66 30.20           N
ATOM   3453  NH1BARG A 204      12.886   6.847  10.338  0.34 25.94           N
ATOM   3454  NH2BARG A 204      13.001   4.753   9.436  0.34 24.32           N
ATOM   3455  H  AARG A 204      10.891   0.954  14.015  0.66 19.58           H
ATOM   3456  H  BARG A 204      10.929   0.929  14.000  0.34 20.66           H
ATOM   3457  HA AARG A 204      11.580   2.855  15.911  0.66 20.32           H
ATOM   3458 1HB AARG A 204      13.247   2.841  14.184  0.66 21.48           H
ATOM   3459 2HB AARG A 204      12.111   3.195  13.113  0.66 21.48           H
ATOM   3460  HA BARG A 204      11.649   2.910  15.797  0.34 19.98           H
ATOM   3461 1HB BARG A 204      13.232   3.030  14.070  0.34 21.99           H
ATOM   3462 2HB BARG A 204      12.080   3.029  12.958  0.34 21.99           H
ATOM   3463 1HG AARG A 204      11.704   5.277  14.283  0.66 21.80           H
ATOM   3464 2HG AARG A 204      12.919   4.930  15.273  0.66 21.80           H
ATOM   3465 1HG BARG A 204      11.354   5.163  13.656  0.34 23.14           H
ATOM   3466 2HG BARG A 204      12.411   5.157  14.858  0.34 23.14           H
ATOM   3467 1HD AARG A 204      14.454   4.984  13.454  0.66 27.83           H
ATOM   3468 2HD AARG A 204      13.248   5.245  12.421  0.66 27.83           H
ATOM   3469 1HD BARG A 204      13.148   6.483  13.006  0.34 25.86           H
ATOM   3470 2HD BARG A 204      14.196   5.332  13.384  0.34 25.86           H
ATOM   3471  HE AARG A 204      14.287   7.118  14.134  0.66 30.06           H
ATOM   3472  HE BARG A 204      13.307   4.118  11.642  0.34 28.17           H
ATOM   3473 1HH1AARG A 204      11.555   6.560  12.223  0.66 36.01           H
ATOM   3474 2HH1AARG A 204      11.111   8.018  12.223  0.66 36.01           H
ATOM   3475 1HH2AARG A 204      13.604   9.189  14.110  0.66 36.24           H
ATOM   3476 2HH2AARG A 204      12.344   9.601  13.359  0.66 36.24           H
ATOM   3477 1HH1BARG A 204      12.911   7.386  11.033  0.34 31.13           H
ATOM   3478 2HH1BARG A 204      12.766   7.176   9.530  0.34 31.13           H
ATOM   3479 1HH2BARG A 204      13.104   3.884   9.525  0.34 29.19           H
ATOM   3480 2HH2BARG A 204      12.880   5.102   8.637  0.34 29.19           H
ATOM   3481  N   GLU A 205       9.402   3.855  15.713  1.00 22.33           N
ATOM   3482  CA  GLU A 205       8.035   4.346  15.689  1.00 27.88           C
ATOM   3483  C   GLU A 205       7.082   3.232  15.263  1.00 29.88           C
ATOM   3484  O   GLU A 205       6.153   3.514  14.513  1.00 34.70           O
ATOM   3485  CB  GLU A 205       7.920   5.581  14.782  1.00 32.96           C
ATOM   3486  CG  GLU A 205       8.736   6.752  15.323  1.00 35.70           C
ATOM   3487  CD  GLU A 205       8.790   7.950  14.400  1.00 45.33           C
ATOM   3488  OE1 GLU A 205       9.352   7.841  13.275  1.00 57.72           O
ATOM   3489  OE2 GLU A 205       8.259   9.018  14.790  1.00 58.51           O
ATOM   3490  H   GLU A 205       9.895   3.996  16.428  1.00 26.79           H
ATOM   3491  HA  GLU A 205       7.791   4.622  16.619  1.00 33.46           H
ATOM   3492 1HB  GLU A 205       8.239   5.351  13.874  1.00 39.55           H
ATOM   3493 2HB  GLU A 205       6.969   5.849  14.713  1.00 39.55           H
ATOM   3494 1HG  GLU A 205       8.350   7.035  16.189  1.00 42.84           H
ATOM   3495 2HG  GLU A 205       9.661   6.442  15.494  1.00 42.84           H
ATOM   3496  N   GLY A 206       7.394   2.018  15.730  1.00 28.07           N
ATOM   3497  CA  GLY A 206       6.586   0.852  15.506  1.00 27.35           C
ATOM   3498  C   GLY A 206       6.662   0.263  14.110  1.00 25.65           C
ATOM   3499  O   GLY A 206       5.885  -0.647  13.788  1.00 31.81           O
ATOM   3500  H   GLY A 206       8.134   1.929  16.199  1.00 33.69           H
ATOM   3501 1HA  GLY A 206       6.856   0.155  16.155  1.00 32.82           H
ATOM   3502 2HA  GLY A 206       5.642   1.085  15.696  1.00 32.82           H
ATOM   3503  N  ALYS A 207       7.546   0.789  13.265  0.60 23.27           N
ATOM   3504  N  BLYS A 207       7.550   0.794  13.277  0.40 23.01           N
ATOM   3505  CA ALYS A 207       7.712   0.227  11.932  0.60 21.34           C
ATOM   3506  CA BLYS A 207       7.707   0.207  11.949  0.40 22.15           C
ATOM   3507  C  ALYS A 207       8.982  -0.627  11.911  0.60 18.04           C
ATOM   3508  C  BLYS A 207       8.969  -0.644  11.934  0.40 18.56           C
ATOM   3509  O  ALYS A 207      10.007  -0.232  12.445  0.60 15.76           O
ATOM   3510  O  BLYS A 207       9.994  -0.338  12.531  0.40 17.16           O
ATOM   3511  CB ALYS A 207       7.835   1.332  10.875  0.60 26.43           C
ATOM   3512  CB BLYS A 207       7.751   1.301  10.879  0.40 27.35           C
ATOM   3513  CG ALYS A 207       6.625   2.205  10.689  0.60 29.21           C
ATOM   3514  CG BLYS A 207       6.473   2.115  10.795  0.40 29.22           C
ATOM   3515  CD ALYS A 207       6.554   2.774   9.272  0.60 33.28           C
ATOM   3516  CD BLYS A 207       6.713   3.435  10.071  0.40 32.20           C
ATOM   3517  CE ALYS A 207       5.140   2.617   8.718  0.60 35.54           C
ATOM   3518  CE BLYS A 207       5.498   4.343  10.195  0.40 34.16           C
ATOM   3519  NZ ALYS A 207       4.711   3.732   7.841  0.60 46.08           N
ATOM   3520  NZ BLYS A 207       5.458   5.404   9.149  0.40 37.09           N
ATOM   3521  H  ALYS A 207       8.032   1.480  13.514  0.60 27.92           H
ATOM   3522  H  BLYS A 207       8.035   1.487  13.521  0.40 27.61           H
ATOM   3523  HA ALYS A 207       6.924  -0.349  11.717  0.60 25.60           H
ATOM   3524 1HB ALYS A 207       8.601   1.910  11.118  0.60 31.72           H
ATOM   3525 2HB ALYS A 207       8.048   0.908  10.006  0.60 31.72           H
ATOM   3526  HA BLYS A 207       6.922  -0.384  11.768  0.40 26.58           H
ATOM   3527 1HB BLYS A 207       8.507   1.911  11.074  0.40 32.82           H
ATOM   3528 2HB BLYS A 207       7.922   0.882   9.999  0.40 32.82           H
ATOM   3529 1HG ALYS A 207       5.809   1.677  10.872  0.60 35.05           H
ATOM   3530 2HG ALYS A 207       6.658   2.951  11.340  0.60 35.05           H
ATOM   3531 1HG BLYS A 207       5.783   1.595  10.313  0.40 35.06           H
ATOM   3532 2HG BLYS A 207       6.138   2.296  11.709  0.40 35.06           H
ATOM   3533 1HD ALYS A 207       6.802   3.732   9.284  0.60 39.94           H
ATOM   3534 2HD ALYS A 207       7.195   2.296   8.688  0.60 39.94           H
ATOM   3535 1HD BLYS A 207       7.505   3.886  10.458  0.40 38.64           H
ATOM   3536 2HD BLYS A 207       6.898   3.258   9.114  0.40 38.64           H
ATOM   3537 1HE ALYS A 207       5.090   1.772   8.206  0.60 42.65           H
ATOM   3538 2HE ALYS A 207       4.507   2.547   9.476  0.60 42.65           H
ATOM   3539 1HE BLYS A 207       4.676   3.794  10.129  0.40 40.99           H
ATOM   3540 2HE BLYS A 207       5.505   4.771  11.088  0.40 40.99           H
ATOM   3541  N   ALA A 208       8.896  -1.769  11.229  1.00 17.65           N
ATOM   3542  CA  ALA A 208      10.037  -2.619  11.023  1.00 15.22           C
ATOM   3543  C   ALA A 208      11.052  -2.016  10.030  1.00 15.10           C
ATOM   3544  O   ALA A 208      10.664  -1.693   8.917  1.00 18.05           O
ATOM   3545  CB  ALA A 208       9.570  -3.956  10.495  1.00 16.27           C
ATOM   3546  H   ALA A 208       8.118  -2.010  10.895  1.00 21.18           H
ATOM   3547  HA  ALA A 208      10.493  -2.762  11.901  1.00 18.26           H
ATOM   3548 1HB  ALA A 208       8.923  -4.346  11.120  1.00 24.41           H
ATOM   3549 2HB  ALA A 208      10.338  -4.557  10.403  1.00 24.41           H
ATOM   3550 3HB  ALA A 208       9.145  -3.832   9.621  1.00 24.41           H
ATOM   3551  N   VAL A 209      12.316  -1.912  10.454  1.00 14.02           N
ATOM   3552  CA  VAL A 209      13.339  -1.288   9.675  1.00 14.12           C
ATOM   3553  C   VAL A 209      14.677  -2.002   9.783  1.00 13.06           C
ATOM   3554  O   VAL A 209      14.998  -2.543  10.833  1.00 14.37           O
ATOM   3555  CB  VAL A 209      13.527   0.186  10.092  1.00 15.40           C
ATOM   3556  CG1 VAL A 209      12.283   1.018   9.810  1.00 20.68           C
ATOM   3557  CG2 VAL A 209      13.897   0.351  11.561  1.00 17.25           C
ATOM   3558  H   VAL A 209      12.525  -2.240  11.243  1.00 16.83           H
ATOM   3559  HA  VAL A 209      13.055  -1.306   8.717  1.00 16.95           H
ATOM   3560  HB  VAL A 209      14.276   0.563   9.546  1.00 18.47           H
ATOM   3561 1HG1 VAL A 209      12.035   0.925   8.866  1.00 31.02           H
ATOM   3562 2HG1 VAL A 209      12.468   1.960  10.007  1.00 31.02           H
ATOM   3563 3HG1 VAL A 209      11.545   0.705  10.374  1.00 31.02           H
ATOM   3564 1HG2 VAL A 209      14.698  -0.178  11.758  1.00 25.87           H
ATOM   3565 2HG2 VAL A 209      13.155   0.041  12.121  1.00 25.87           H
ATOM   3566 3HG2 VAL A 209      14.075   1.296  11.749  1.00 25.87           H
ATOM   3567  N   HIS A 210      15.459  -1.936   8.724  1.00 13.46           N
ATOM   3568  CA  HIS A 210      16.835  -2.348   8.726  1.00 12.23           C
ATOM   3569  C   HIS A 210      17.694  -1.160   8.285  1.00 13.50           C
ATOM   3570  O   HIS A 210      17.232  -0.243   7.570  1.00 15.68           O
ATOM   3571  CB  HIS A 210      17.107  -3.505   7.760  1.00 13.28           C
ATOM   3572  CG  HIS A 210      16.688  -4.839   8.265  1.00 12.88           C
ATOM   3573  CD2 HIS A 210      16.677  -5.300   9.550  1.00 12.21           C
ATOM   3574  ND1 HIS A 210      16.236  -5.835   7.441  1.00 14.95           N
ATOM   3575  CE1 HIS A 210      15.973  -6.905   8.211  1.00 13.10           C
ATOM   3576  NE2 HIS A 210      16.220  -6.598   9.474  1.00 12.34           N
ATOM   3577  HA  HIS A 210      17.097  -2.621   9.651  1.00 14.67           H
ATOM   3578 1HB  HIS A 210      16.634  -3.325   6.909  1.00 15.94           H
ATOM   3579 2HB  HIS A 210      18.077  -3.531   7.564  1.00 15.94           H
ATOM   3580  N   VAL A 211      18.968  -1.185   8.663  1.00 13.12           N
ATOM   3581  CA  VAL A 211      19.901  -0.110   8.320  1.00 13.39           C
ATOM   3582  C   VAL A 211      20.032   0.013   6.814  1.00 13.97           C
ATOM   3583  O   VAL A 211      20.058  -0.996   6.102  1.00 17.07           O
ATOM   3584  CB  VAL A 211      21.246  -0.328   9.054  1.00 14.78           C
ATOM   3585  CG1 VAL A 211      22.008  -1.527   8.559  1.00 17.49           C
ATOM   3586  CG2 VAL A 211      22.078   0.939   8.996  1.00 16.06           C
ATOM   3587  H   VAL A 211      19.259  -1.869   9.135  1.00 15.74           H
ATOM   3588  HA  VAL A 211      19.510   0.746   8.658  1.00 16.06           H
ATOM   3589  HB  VAL A 211      21.031  -0.494  10.017  1.00 17.74           H
ATOM   3590 1HG1 VAL A 211      21.435  -2.321   8.609  1.00 26.24           H
ATOM   3591 2HG1 VAL A 211      22.802  -1.662   9.117  1.00 26.24           H
ATOM   3592 3HG1 VAL A 211      22.281  -1.379   7.630  1.00 26.24           H
ATOM   3593 1HG2 VAL A 211      21.545   1.695   9.321  1.00 24.09           H
ATOM   3594 2HG2 VAL A 211      22.353   1.107   8.070  1.00 24.09           H
ATOM   3595 3HG2 VAL A 211      22.873   0.834   9.559  1.00 24.09           H
ATOM   3596  N   SER A 212      20.078   1.247   6.320  1.00 15.83           N
ATOM   3597  CA  SER A 212      20.188   1.511   4.883  1.00 18.46           C
ATOM   3598  C   SER A 212      21.676   1.621   4.540  1.00 16.60           C
ATOM   3599  O   SER A 212      22.524   2.028   5.354  1.00 15.75           O
ATOM   3600  CB ASER A 212      19.544   2.838   4.512  0.82 21.74           C
ATOM   3601  CB BSER A 212      19.418   2.748   4.459  0.18 20.89           C
ATOM   3602  OG ASER A 212      18.161   2.875   4.762  0.82 25.11           O
ATOM   3603  OG BSER A 212      19.619   3.833   5.341  0.18 21.16           O
ATOM   3604  H   SER A 212      20.042   1.928   6.876  1.00 19.00           H
ATOM   3605 1HB ASER A 212      19.982   3.562   5.025  0.82 26.09           H
ATOM   3606 2HB ASER A 212      19.700   3.012   3.550  0.82 26.09           H
ATOM   3607 1HB BSER A 212      19.704   3.012   3.548  0.18 25.07           H
ATOM   3608 2HB BSER A 212      18.453   2.532   4.423  0.18 25.07           H
ATOM   3609  HA  SER A 212      19.769   0.767   4.363  1.00 22.15           H
ATOM   3610  N   PRO A 213      22.011   1.298   3.271  1.00 17.50           N
ATOM   3611  CA  PRO A 213      23.379   1.474   2.810  1.00 15.89           C
ATOM   3612  C   PRO A 213      23.842   2.903   2.921  1.00 14.61           C
ATOM   3613  O   PRO A 213      23.041   3.847   2.710  1.00 18.16           O
ATOM   3614  CB  PRO A 213      23.345   1.042   1.346  1.00 20.83           C
ATOM   3615  CG  PRO A 213      22.136   0.199   1.229  1.00 25.26           C
ATOM   3616  CD  PRO A 213      21.121   0.667   2.272  1.00 22.71           C
ATOM   3617  HA  PRO A 213      23.992   0.876   3.327  1.00 19.07           H
ATOM   3618 1HB  PRO A 213      23.283   1.830   0.750  1.00 25.00           H
ATOM   3619 2HB  PRO A 213      24.157   0.527   1.113  1.00 25.00           H
ATOM   3620 1HG  PRO A 213      21.751   0.282   0.320  1.00 30.32           H
ATOM   3621 2HG  PRO A 213      22.368  -0.751   1.384  1.00 30.32           H
ATOM   3622 1HD  PRO A 213      20.482   1.320   1.890  1.00 27.25           H
ATOM   3623 2HD  PRO A 213      20.621  -0.094   2.660  1.00 27.25           H
ATOM   3624  N   GLY A 214      25.116   3.122   3.202  1.00 14.72           N
ATOM   3625  CA  GLY A 214      25.685   4.455   3.209  1.00 15.54           C
ATOM   3626  C   GLY A 214      27.163   4.402   3.066  1.00 13.81           C
ATOM   3627  O   GLY A 214      27.793   3.367   3.329  1.00 14.03           O
ATOM   3628  H   GLY A 214      25.634   2.437   3.391  1.00 17.66           H
ATOM   3629 1HA  GLY A 214      25.300   4.982   2.464  1.00 18.65           H
ATOM   3630 2HA  GLY A 214      25.452   4.909   4.057  1.00 18.65           H
ATOM   3631  N   ALA A 215      27.756   5.536   2.695  1.00 13.77           N
ATOM   3632  CA  ALA A 215      29.213   5.608   2.607  1.00 14.07           C
ATOM   3633  C   ALA A 215      29.857   5.311   3.955  1.00 12.84           C
ATOM   3634  O   ALA A 215      29.439   5.823   5.007  1.00 13.55           O
ATOM   3635  CB  ALA A 215      29.631   6.966   2.073  1.00 19.36           C
ATOM   3636  H   ALA A 215      27.269   6.243   2.502  1.00 16.53           H
ATOM   3637  HA  ALA A 215      29.519   4.912   1.958  1.00 16.89           H
ATOM   3638 1HB  ALA A 215      29.204   7.121   1.204  1.00 29.04           H
ATOM   3639 2HB  ALA A 215      30.605   6.990   1.966  1.00 29.04           H
ATOM   3640 3HB  ALA A 215      29.354   7.664   2.702  1.00 29.04           H
ATOM   3641  N   LEU A 216      30.901   4.487   3.939  1.00 12.87           N
ATOM   3642  CA  LEU A 216      31.660   4.113   5.154  1.00 11.83           C
ATOM   3643  C   LEU A 216      30.776   3.460   6.185  1.00 10.91           C
ATOM   3644  O   LEU A 216      31.090   3.452   7.394  1.00 12.86           O
ATOM   3645  CB  LEU A 216      32.439   5.292   5.716  1.00 12.62           C
ATOM   3646  CG  LEU A 216      33.490   5.857   4.729  1.00 13.63           C
ATOM   3647  CD1 LEU A 216      34.141   7.098   5.290  1.00 16.53           C
ATOM   3648  CD2 LEU A 216      34.568   4.836   4.394  1.00 17.68           C
ATOM   3649  H   LEU A 216      31.153   4.146   3.168  1.00 15.44           H
ATOM   3650  HA  LEU A 216      32.333   3.429   4.876  1.00 14.19           H
ATOM   3651 1HB  LEU A 216      31.803   6.013   5.956  1.00 15.15           H
ATOM   3652 2HB  LEU A 216      32.898   5.008   6.546  1.00 15.15           H
ATOM   3653  HG  LEU A 216      33.021   6.106   3.881  1.00 16.35           H
ATOM   3654 1HD1 LEU A 216      33.451   7.760   5.507  1.00 24.79           H
ATOM   3655 2HD1 LEU A 216      34.756   7.474   4.626  1.00 24.79           H
ATOM   3656 3HD1 LEU A 216      34.638   6.867   6.102  1.00 24.79           H
ATOM   3657 1HD2 LEU A 216      34.151   4.032   4.020  1.00 26.52           H
ATOM   3658 2HD2 LEU A 216      35.059   4.601   5.208  1.00 26.52           H
ATOM   3659 3HD2 LEU A 216      35.187   5.218   3.737  1.00 26.52           H
ATOM   3660  N   ASP A 217      29.688   2.800   5.756  1.00 11.44           N
ATOM   3661  CA  ASP A 217      28.814   2.098   6.686  1.00 11.12           C
ATOM   3662  C   ASP A 217      29.488   0.907   7.323  1.00 10.70           C
ATOM   3663  O   ASP A 217      29.397   0.749   8.556  1.00 11.92           O
ATOM   3664  CB  ASP A 217      27.511   1.689   6.019  1.00 12.08           C
ATOM   3665  CG  ASP A 217      27.562   0.913   4.725  1.00 12.21           C
ATOM   3666  OD1 ASP A 217      28.657   0.548   4.228  1.00 13.08           O
ATOM   3667  OD2 ASP A 217      26.446   0.623   4.217  1.00 14.40           O
ATOM   3668  H   ASP A 217      29.499   2.791   4.897  1.00 13.73           H
ATOM   3669  HA  ASP A 217      28.585   2.738   7.419  1.00 13.35           H
ATOM   3670 1HB  ASP A 217      26.999   1.148   6.672  1.00 14.49           H
ATOM   3671 2HB  ASP A 217      26.989   2.513   5.853  1.00 14.49           H
ATOM   3672  N   ALA A 218      30.183   0.087   6.558  1.00 11.68           N
ATOM   3673  CA  ALA A 218      30.831  -1.098   7.116  1.00 12.39           C
ATOM   3674  C   ALA A 218      31.750  -0.698   8.236  1.00 12.31           C
ATOM   3675  O   ALA A 218      31.856  -1.371   9.278  1.00 14.84           O
ATOM   3676  CB  ALA A 218      31.533  -1.828   6.014  1.00 15.79           C
ATOM   3677  H   ALA A 218      30.258   0.256   5.698  1.00 14.01           H
ATOM   3678  HA  ALA A 218      30.123  -1.697   7.490  1.00 14.87           H
ATOM   3679 1HB  ALA A 218      30.887  -2.068   5.317  1.00 23.69           H
ATOM   3680 2HB  ALA A 218      31.945  -2.642   6.371  1.00 23.69           H
ATOM   3681 3HB  ALA A 218      32.227  -1.252   5.631  1.00 23.69           H
ATOM   3682  N   GLU A 219      32.547   0.340   8.009  1.00 11.94           N
ATOM   3683  CA  GLU A 219      33.586   0.810   8.873  1.00 12.89           C
ATOM   3684  C   GLU A 219      33.055   1.450  10.138  1.00 12.24           C
ATOM   3685  O   GLU A 219      33.719   1.436  11.184  1.00 14.84           O
ATOM   3686  CB  GLU A 219      34.475   1.789   8.084  1.00 13.90           C
ATOM   3687  CG  GLU A 219      35.194   1.221   6.884  1.00 16.28           C
ATOM   3688  CD  GLU A 219      34.463   1.180   5.551  1.00 17.29           C
ATOM   3689  OE1 GLU A 219      33.242   1.404   5.475  1.00 15.84           O
ATOM   3690  OE2 GLU A 219      35.176   0.867   4.568  1.00 25.28           O
ATOM   3691  H   GLU A 219      32.425   0.779   7.256  1.00 14.33           H
ATOM   3692  HA  GLU A 219      34.148   0.026   9.136  1.00 15.47           H
ATOM   3693 1HB  GLU A 219      33.910   2.542   7.778  1.00 16.68           H
ATOM   3694 2HB  GLU A 219      35.152   2.160   8.703  1.00 16.68           H
ATOM   3695 1HG  GLU A 219      36.024   1.745   6.755  1.00 19.54           H
ATOM   3696 2HG  GLU A 219      35.465   0.296   7.106  1.00 19.54           H
ATOM   3697  N   ALA A 220      31.928   2.117  10.092  1.00 11.08           N
ATOM   3698  CA  ALA A 220      31.423   2.927  11.192  1.00 11.33           C
ATOM   3699  C   ALA A 220      30.283   2.277  11.935  1.00 10.15           C
ATOM   3700  O   ALA A 220      30.137   2.528  13.155  1.00 12.12           O
ATOM   3701  CB  ALA A 220      31.026   4.335  10.750  1.00 12.20           C
ATOM   3702  H   ALA A 220      31.450   2.073   9.354  1.00 13.30           H
ATOM   3703  HA  ALA A 220      32.173   3.029  11.845  1.00 13.59           H
ATOM   3704 1HB  ALA A 220      31.771   4.747  10.265  1.00 18.30           H
ATOM   3705 2HB  ALA A 220      30.810   4.876  11.538  1.00 18.30           H
ATOM   3706 3HB  ALA A 220      30.242   4.284  10.164  1.00 18.30           H
ATOM   3707  N   TYR A 221      29.392   1.521  11.306  1.00 10.50           N
ATOM   3708  CA  TYR A 221      28.174   1.092  11.946  1.00 11.10           C
ATOM   3709  C   TYR A 221      27.518  -0.131  11.363  1.00 12.45           C
ATOM   3710  O   TYR A 221      26.354  -0.371  11.699  1.00 15.16           O
ATOM   3711  CB  TYR A 221      27.157   2.238  12.028  1.00 11.72           C
ATOM   3712  CG  TYR A 221      26.764   2.833  10.695  1.00 10.79           C
ATOM   3713  CD1 TYR A 221      25.813   2.287   9.866  1.00 12.70           C
ATOM   3714  CD2 TYR A 221      27.355   4.032  10.262  1.00 12.08           C
ATOM   3715  CE1 TYR A 221      25.463   2.862   8.645  1.00 12.32           C
ATOM   3716  CE2 TYR A 221      27.016   4.619   9.050  1.00 12.46           C
ATOM   3717  CZ  TYR A 221      26.081   4.028   8.254  1.00 11.85           C
ATOM   3718  OH  TYR A 221      25.736   4.650   7.056  1.00 15.26           O
ATOM   3719  H   TYR A 221      29.549   1.276  10.475  1.00 12.60           H
ATOM   3720  HA  TYR A 221      28.417   0.860  12.888  1.00 13.32           H
ATOM   3721 1HB  TYR A 221      26.340   1.903  12.476  1.00 14.06           H
ATOM   3722 2HB  TYR A 221      27.535   2.956  12.595  1.00 14.06           H
ATOM   3723  HD1 TYR A 221      25.377   1.487  10.135  1.00 15.24           H
ATOM   3724  HD2 TYR A 221      28.004   4.453  10.814  1.00 14.50           H
ATOM   3725  HE1 TYR A 221      24.808   2.454   8.090  1.00 14.79           H
ATOM   3726  HE2 TYR A 221      27.433   5.427   8.777  1.00 14.95           H
ATOM   3727  N   GLY A 222      28.229  -0.890  10.563  1.00 13.68           N
ATOM   3728  CA  GLY A 222      27.627  -1.912   9.711  1.00 17.30           C
ATOM   3729  C   GLY A 222      27.714  -3.367  10.099  1.00 13.40           C
ATOM   3730  O   GLY A 222      27.245  -4.195   9.310  1.00 15.94           O
ATOM   3731  H   GLY A 222      29.102  -0.780  10.539  1.00 16.41           H
ATOM   3732 1HA  GLY A 222      26.667  -1.689   9.618  1.00 20.76           H
ATOM   3733 2HA  GLY A 222      28.032  -1.822   8.813  1.00 20.76           H
ATOM   3734  N   VAL A 223      28.135  -3.726  11.281  1.00 10.09           N
ATOM   3735  CA  VAL A 223      28.206  -5.133  11.683  1.00 10.17           C
ATOM   3736  C   VAL A 223      26.885  -5.591  12.280  1.00  9.04           C
ATOM   3737  O   VAL A 223      26.225  -4.839  13.044  1.00  9.17           O
ATOM   3738  CB  VAL A 223      29.379  -5.350  12.643  1.00 11.03           C
ATOM   3739  CG1 VAL A 223      29.459  -6.793  13.073  1.00 12.58           C
ATOM   3740  CG2 VAL A 223      30.708  -4.933  12.003  1.00 13.82           C
ATOM   3741  H   VAL A 223      28.383  -3.105  11.854  1.00 12.11           H
ATOM   3742  HA  VAL A 223      28.377  -5.678  10.862  1.00 12.20           H
ATOM   3743  HB  VAL A 223      29.230  -4.787  13.455  1.00 13.24           H
ATOM   3744 1HG1 VAL A 223      30.213  -6.909  13.688  1.00 18.88           H
ATOM   3745 2HG1 VAL A 223      29.589  -7.362  12.286  1.00 18.88           H
ATOM   3746 3HG1 VAL A 223      28.627  -7.045  13.525  1.00 18.88           H
ATOM   3747 1HG2 VAL A 223      30.654  -3.996  11.720  1.00 20.73           H
ATOM   3748 2HG2 VAL A 223      30.888  -5.500  11.224  1.00 20.73           H
ATOM   3749 3HG2 VAL A 223      31.432  -5.036  12.656  1.00 20.73           H
ATOM   3750  N   LYS A 224      26.494  -6.798  11.967  1.00  9.00           N
ATOM   3751  CA  LYS A 224      25.367  -7.526  12.545  1.00  8.82           C
ATOM   3752  C   LYS A 224      25.902  -8.768  13.204  1.00  8.54           C
ATOM   3753  O   LYS A 224      26.793  -9.437  12.658  1.00  9.77           O
ATOM   3754  CB  LYS A 224      24.310  -7.880  11.490  1.00  9.68           C
ATOM   3755  CG  LYS A 224      23.761  -6.645  10.788  1.00 12.77           C
ATOM   3756  CD  LYS A 224      24.515  -6.227   9.520  1.00 12.31           C
ATOM   3757  CE  LYS A 224      24.106  -4.870   9.045  1.00 15.84           C
ATOM   3758  NZ  LYS A 224      24.863  -4.564   7.813  1.00 14.73           N
ATOM   3759  H   LYS A 224      26.958  -7.215  11.346  1.00 10.80           H
ATOM   3760  HA  LYS A 224      24.941  -6.952  13.244  1.00 10.58           H
ATOM   3761 1HB  LYS A 224      24.712  -8.484  10.817  1.00 11.62           H
ATOM   3762 2HB  LYS A 224      23.565  -8.364  11.927  1.00 11.62           H
ATOM   3763 1HG  LYS A 224      22.815  -6.815  10.549  1.00 15.33           H
ATOM   3764 2HG  LYS A 224      23.775  -5.888  11.426  1.00 15.33           H
ATOM   3765 1HD  LYS A 224      25.488  -6.227   9.705  1.00 14.77           H
ATOM   3766 2HD  LYS A 224      24.341  -6.888   8.804  1.00 14.77           H
ATOM   3767 1HE  LYS A 224      23.134  -4.854   8.859  1.00 19.00           H
ATOM   3768 2HE  LYS A 224      24.303  -4.193   9.740  1.00 19.00           H
ATOM   3769  N   SER A 225      25.414  -9.142  14.399  1.00  8.44           N
ATOM   3770  CA  SER A 225      25.943 -10.284  15.090  1.00  8.37           C
ATOM   3771  C   SER A 225      24.917 -10.870  16.059  1.00  8.40           C
ATOM   3772  O   SER A 225      23.876 -10.264  16.327  1.00  9.01           O
ATOM   3773  CB  SER A 225      27.211  -9.866  15.856  1.00  8.67           C
ATOM   3774  OG  SER A 225      27.900 -10.967  16.411  1.00  9.63           O
ATOM   3775  H   SER A 225      24.760  -8.680  14.764  1.00 10.13           H
ATOM   3776  HA  SER A 225      26.188 -10.983  14.418  1.00 10.04           H
ATOM   3777 1HB  SER A 225      27.816  -9.383  15.239  1.00 10.40           H
ATOM   3778 2HB  SER A 225      26.958  -9.242  16.582  1.00 10.40           H
ATOM   3779  N   THR A 226      25.232 -12.058  16.547  1.00  8.88           N
ATOM   3780  CA  THR A 226      24.385 -12.751  17.540  1.00  8.32           C
ATOM   3781  C   THR A 226      24.895 -12.504  18.941  1.00  8.19           C
ATOM   3782  O   THR A 226      26.047 -12.088  19.139  1.00  8.81           O
ATOM   3783  CB  THR A 226      24.378 -14.272  17.270  1.00  9.00           C
ATOM   3784  CG2 THR A 226      24.030 -14.622  15.857  1.00 10.57           C
ATOM   3785  OG1 THR A 226      25.688 -14.778  17.631  1.00  9.73           O
ATOM   3786  H   THR A 226      25.970 -12.449  16.271  1.00 10.65           H
ATOM   3787  HA  THR A 226      23.450 -12.404  17.468  1.00  9.98           H
ATOM   3788  HB  THR A 226      23.701 -14.694  17.873  1.00 10.80           H
ATOM   3789 1HG2 THR A 226      24.047 -15.596  15.748  1.00 15.86           H
ATOM   3790 2HG2 THR A 226      24.681 -14.213  15.249  1.00 15.86           H
ATOM   3791 3HG2 THR A 226      23.133 -14.286  15.649  1.00 15.86           H
ATOM   3792  N   ILE A 227      24.054 -12.845  19.925  1.00  8.23           N
ATOM   3793  CA  ILE A 227      24.520 -12.702  21.297  1.00  8.62           C
ATOM   3794  C   ILE A 227      25.675 -13.606  21.617  1.00  8.83           C
ATOM   3795  O   ILE A 227      26.534 -13.286  22.440  1.00  9.65           O
ATOM   3796  CB  ILE A 227      23.283 -12.836  22.246  1.00  9.17           C
ATOM   3797  CG1 ILE A 227      23.602 -12.253  23.624  1.00  9.29           C
ATOM   3798  CG2 ILE A 227      22.845 -14.294  22.362  1.00 10.26           C
ATOM   3799  CD1 ILE A 227      23.795 -10.735  23.637  1.00  9.98           C
ATOM   3800  H   ILE A 227      23.246 -13.146  19.748  1.00  9.88           H
ATOM   3801  HA  ILE A 227      24.854 -11.764  21.391  1.00 10.34           H
ATOM   3802  HB  ILE A 227      22.528 -12.313  21.852  1.00 11.01           H
ATOM   3803 1HG1 ILE A 227      22.865 -12.484  24.244  1.00 11.15           H
ATOM   3804 2HG1 ILE A 227      24.427 -12.680  23.967  1.00 11.15           H
ATOM   3805 1HG2 ILE A 227      22.630 -14.643  21.472  1.00 15.39           H
ATOM   3806 2HG2 ILE A 227      22.052 -14.353  22.936  1.00 15.39           H
ATOM   3807 3HG2 ILE A 227      23.571 -14.824  22.754  1.00 15.39           H
ATOM   3808 1HD1 ILE A 227      24.012 -10.441  24.546  1.00 14.97           H
ATOM   3809 2HD1 ILE A 227      22.970 -10.298  23.340  1.00 14.97           H
ATOM   3810 3HD1 ILE A 227      24.528 -10.495  23.032  1.00 14.97           H
ATOM   3811  N   GLU A 228      25.742 -14.809  20.978  1.00  9.47           N
ATOM   3812  CA  GLU A 228      26.825 -15.727  21.232  1.00  9.47           C
ATOM   3813  C   GLU A 228      28.129 -15.180  20.688  1.00  9.36           C
ATOM   3814  O   GLU A 228      29.165 -15.247  21.328  1.00 10.18           O
ATOM   3815  CB  GLU A 228      26.537 -17.116  20.627  1.00 10.62           C
ATOM   3816  CG  GLU A 228      25.311 -17.788  21.263  1.00 12.59           C
ATOM   3817  CD  GLU A 228      25.033 -19.157  20.672  1.00 14.86           C
ATOM   3818  OE1 GLU A 228      25.523 -19.470  19.563  1.00 26.80           O
ATOM   3819  OE2 GLU A 228      24.371 -19.942  21.341  1.00 16.17           O
ATOM   3820  H   GLU A 228      25.114 -15.028  20.402  1.00 11.36           H
ATOM   3821  HA  GLU A 228      26.919 -15.831  22.222  1.00 11.37           H
ATOM   3822 1HB  GLU A 228      26.387 -17.021  19.653  1.00 12.75           H
ATOM   3823 2HB  GLU A 228      27.329 -17.696  20.756  1.00 12.75           H
ATOM   3824 1HG  GLU A 228      25.460 -17.879  22.237  1.00 15.11           H
ATOM   3825 2HG  GLU A 228      24.519 -17.210  21.130  1.00 15.11           H
ATOM   3826  N   ASP A 229      28.124 -14.696  19.430  1.00  9.12           N
ATOM   3827  CA  ASP A 229      29.344 -14.146  18.889  1.00  9.26           C
ATOM   3828  C   ASP A 229      29.786 -12.903  19.651  1.00  8.42           C
ATOM   3829  O   ASP A 229      30.967 -12.685  19.854  1.00  9.18           O
ATOM   3830  CB  ASP A 229      29.193 -13.803  17.410  1.00  9.45           C
ATOM   3831  CG  ASP A 229      29.350 -14.999  16.491  1.00 10.96           C
ATOM   3832  OD1 ASP A 229      29.443 -14.779  15.269  1.00 11.07           O
ATOM   3833  OD2 ASP A 229      29.437 -16.162  16.972  1.00 13.67           O
ATOM   3834  H   ASP A 229      27.389 -14.716  18.946  1.00 10.94           H
ATOM   3835  HA  ASP A 229      30.062 -14.836  18.976  1.00 11.11           H
ATOM   3836 1HB  ASP A 229      28.300 -13.403  17.264  1.00 11.33           H
ATOM   3837 2HB  ASP A 229      29.871 -13.123  17.169  1.00 11.33           H
ATOM   3838  N   MET A 230      28.835 -12.093  20.098  1.00  8.52           N
ATOM   3839  CA  MET A 230      29.199 -10.912  20.861  1.00  8.92           C
ATOM   3840  C   MET A 230      29.745 -11.273  22.224  1.00  8.69           C
ATOM   3841  O   MET A 230      30.694 -10.600  22.675  1.00  9.03           O
ATOM   3842  CB  MET A 230      28.058  -9.927  20.944  1.00  9.16           C
ATOM   3843  CG  MET A 230      27.720  -9.303  19.611  1.00  9.45           C
ATOM   3844  SD  MET A 230      29.105  -8.454  18.842  1.00 10.95           S
ATOM   3845  CE  MET A 230      29.336  -7.147  19.998  1.00 12.08           C
ATOM   3846  H   MET A 230      27.989 -12.270  19.933  1.00 10.22           H
ATOM   3847  HA  MET A 230      29.938 -10.459  20.362  1.00 10.70           H
ATOM   3848 1HB  MET A 230      27.256 -10.390  21.295  1.00 11.00           H
ATOM   3849 2HB  MET A 230      28.297  -9.210  21.584  1.00 11.00           H
ATOM   3850 1HG  MET A 230      27.400 -10.012  18.998  1.00 11.34           H
ATOM   3851 2HG  MET A 230      26.980  -8.658  19.737  1.00 11.34           H
ATOM   3852 1HE  MET A 230      30.084  -6.583  19.708  1.00 18.12           H
ATOM   3853 2HE  MET A 230      29.533  -7.522  20.881  1.00 18.12           H
ATOM   3854 3HE  MET A 230      28.520  -6.606  20.047  1.00 18.12           H
ATOM   3855  N   ALA A 231      29.259 -12.341  22.842  1.00  9.73           N
ATOM   3856  CA  ALA A 231      29.904 -12.789  24.090  1.00 10.45           C
ATOM   3857  C   ALA A 231      31.322 -13.239  23.818  1.00 10.23           C
ATOM   3858  O   ALA A 231      32.230 -12.970  24.602  1.00 10.94           O
ATOM   3859  CB  ALA A 231      29.107 -13.945  24.686  1.00 12.06           C
ATOM   3860  H   ALA A 231      28.566 -12.774  22.515  1.00 11.68           H
ATOM   3861  HA  ALA A 231      29.920 -12.031  24.741  1.00 12.54           H
ATOM   3862 1HB  ALA A 231      28.190 -13.649  24.867  1.00 18.10           H
ATOM   3863 2HB  ALA A 231      29.528 -14.235  25.522  1.00 18.10           H
ATOM   3864 3HB  ALA A 231      29.091 -14.692  24.052  1.00 18.10           H
ATOM   3865  N   ARG A 232      31.577 -13.903  22.674  1.00 10.26           N
ATOM   3866  CA  ARG A 232      32.911 -14.312  22.307  1.00 10.96           C
ATOM   3867  C   ARG A 232      33.812 -13.119  22.018  1.00  9.58           C
ATOM   3868  O   ARG A 232      34.995 -13.092  22.358  1.00 10.52           O
ATOM   3869  CB AARG A 232      32.832 -15.255  21.109  0.76 12.36           C
ATOM   3870  CB BARG A 232      32.948 -15.227  21.071  0.24 12.43           C
ATOM   3871  CG AARG A 232      34.088 -15.991  20.797  0.76 13.20           C
ATOM   3872  CG BARG A 232      32.518 -16.670  21.197  0.24 13.64           C
ATOM   3873  CD AARG A 232      33.809 -17.202  19.876  0.76 15.46           C
ATOM   3874  CD BARG A 232      32.632 -17.474  19.911  0.24 15.46           C
ATOM   3875  NE AARG A 232      35.081 -17.849  19.737  0.76 18.70           N
ATOM   3876  NE BARG A 232      33.498 -18.618  20.019  0.24 17.48           N
ATOM   3877  CZ AARG A 232      35.602 -18.840  20.420  0.76 20.16           C
ATOM   3878  CZ BARG A 232      33.576 -19.656  20.808  0.24 18.65           C
ATOM   3879  NH1AARG A 232      34.921 -19.385  21.405  0.76 20.59           N
ATOM   3880  NH2AARG A 232      36.826 -19.298  20.128  0.76 23.80           N
ATOM   3881  NH1BARG A 232      32.733 -19.885  21.803  0.24 18.56           N
ATOM   3882  NH2BARG A 232      34.542 -20.561  20.634  0.24 20.53           N
ATOM   3883  H   ARG A 232      30.909 -14.092  22.133  1.00 12.31           H
ATOM   3884 1HB AARG A 232      32.115 -15.916  21.277  0.76 14.83           H
ATOM   3885 2HB AARG A 232      32.571 -14.728  20.312  0.76 14.83           H
ATOM   3886 1HB BARG A 232      32.381 -14.809  20.376  0.24 14.92           H
ATOM   3887 2HB BARG A 232      33.876 -15.223  20.728  0.24 14.92           H
ATOM   3888  HA  ARG A 232      33.303 -14.819  23.075  1.00 13.16           H
ATOM   3889 1HG AARG A 232      34.726 -15.379  20.351  0.76 15.84           H
ATOM   3890 2HG AARG A 232      34.503 -16.306  21.638  0.76 15.84           H
ATOM   3891 1HG BARG A 232      33.071 -17.106  21.893  0.24 16.37           H
ATOM   3892 2HG BARG A 232      31.577 -16.695  21.503  0.24 16.37           H
ATOM   3893 1HD AARG A 232      33.146 -17.812  20.287  0.76 18.55           H
ATOM   3894 2HD AARG A 232      33.467 -16.904  18.995  0.76 18.55           H
ATOM   3895 1HD BARG A 232      31.729 -17.781  19.645  0.24 18.55           H
ATOM   3896 2HD BARG A 232      32.972 -16.883  19.194  0.24 18.55           H
ATOM   3897  HE AARG A 232      35.592 -17.532  19.094  0.76 22.44           H
ATOM   3898  HE BARG A 232      34.127 -18.618  19.404  0.24 20.98           H
ATOM   3899 1HH1AARG A 232      34.118 -19.085  21.604  0.76 24.70           H
ATOM   3900 2HH1AARG A 232      35.268 -20.050  21.865  0.76 24.70           H
ATOM   3901 1HH2AARG A 232      37.287 -18.935  19.473  0.76 28.56           H
ATOM   3902 2HH2AARG A 232      37.168 -19.964  20.591  0.76 28.56           H
ATOM   3903 1HH1BARG A 232      32.076 -19.321  21.962  0.24 22.27           H
ATOM   3904 2HH1BARG A 232      32.830 -20.600  22.306  0.24 22.27           H
ATOM   3905 1HH2BARG A 232      35.129 -20.459  19.986  0.24 24.64           H
ATOM   3906 2HH2BARG A 232      34.592 -21.259  21.168  0.24 24.64           H
ATOM   3907  N   TRP A 233      33.248 -12.066  21.412  1.00  9.58           N
ATOM   3908  CA  TRP A 233      33.994 -10.814  21.195  1.00  9.64           C
ATOM   3909  C   TRP A 233      34.380 -10.222  22.542  1.00  9.23           C
ATOM   3910  O   TRP A 233      35.532  -9.813  22.708  1.00 10.47           O
ATOM   3911  CB  TRP A 233      33.124  -9.839  20.417  1.00  9.44           C
ATOM   3912  CG  TRP A 233      33.725  -8.527  20.078  1.00  9.21           C
ATOM   3913  CD1 TRP A 233      33.153  -7.305  20.363  1.00  9.01           C
ATOM   3914  CD2 TRP A 233      34.927  -8.264  19.359  1.00  9.30           C
ATOM   3915  CE2 TRP A 233      35.035  -6.858  19.255  1.00  9.13           C
ATOM   3916  CE3 TRP A 233      35.902  -9.062  18.785  1.00 10.18           C
ATOM   3917  NE1 TRP A 233      33.961  -6.292  19.891  1.00  9.49           N
ATOM   3918  CZ2 TRP A 233      36.096  -6.253  18.605  1.00 10.03           C
ATOM   3919  CZ3 TRP A 233      36.952  -8.435  18.146  1.00 10.30           C
ATOM   3920  CH2 TRP A 233      37.036  -7.063  18.060  1.00 10.41           C
ATOM   3921  H   TRP A 233      32.414 -12.124  21.137  1.00 11.50           H
ATOM   3922  HA  TRP A 233      34.822 -11.010  20.670  1.00 11.57           H
ATOM   3923 1HB  TRP A 233      32.850 -10.279  19.573  1.00 11.32           H
ATOM   3924 2HB  TRP A 233      32.302  -9.674  20.943  1.00 11.32           H
ATOM   3925  HD1 TRP A 233      32.327  -7.180  20.815  1.00 10.81           H
ATOM   3926  HE1 TRP A 233      33.812  -5.430  19.982  1.00 11.39           H
ATOM   3927  HE3 TRP A 233      35.850 -10.009  18.830  1.00 12.22           H
ATOM   3928  HZ2 TRP A 233      36.163  -5.307  18.543  1.00 12.03           H
ATOM   3929  HZ3 TRP A 233      37.636  -8.965  17.754  1.00 12.36           H
ATOM   3930  HH2 TRP A 233      37.774  -6.674  17.606  1.00 12.49           H
ATOM   3931  N   VAL A 234      33.497 -10.178  23.505  1.00  9.83           N
ATOM   3932  CA  VAL A 234      33.861  -9.669  24.822  1.00 11.15           C
ATOM   3933  C   VAL A 234      34.937 -10.522  25.487  1.00 11.12           C
ATOM   3934  O   VAL A 234      35.907  -9.959  25.997  1.00 12.47           O
ATOM   3935  CB  VAL A 234      32.623  -9.525  25.746  1.00 11.99           C
ATOM   3936  CG1 VAL A 234      33.032  -9.234  27.161  1.00 14.45           C
ATOM   3937  CG2 VAL A 234      31.722  -8.440  25.155  1.00 13.48           C
ATOM   3938  H   VAL A 234      32.675 -10.457  23.358  1.00 11.79           H
ATOM   3939  HA  VAL A 234      34.244  -8.754  24.692  1.00 13.39           H
ATOM   3940  HB  VAL A 234      32.121 -10.389  25.736  1.00 14.38           H
ATOM   3941 1HG1 VAL A 234      33.612  -9.954  27.487  1.00 21.68           H
ATOM   3942 2HG1 VAL A 234      32.234  -9.176  27.726  1.00 21.68           H
ATOM   3943 3HG1 VAL A 234      33.517  -8.384  27.192  1.00 21.68           H
ATOM   3944 1HG2 VAL A 234      31.482  -8.680  24.236  1.00 20.22           H
ATOM   3945 2HG2 VAL A 234      32.199  -7.584  25.155  1.00 20.22           H
ATOM   3946 3HG2 VAL A 234      30.908  -8.361  25.695  1.00 20.22           H
ATOM   3947  N   GLN A 235      34.816 -11.835  25.428  1.00 11.46           N
ATOM   3948  CA  GLN A 235      35.813 -12.716  26.011  1.00 12.71           C
ATOM   3949  C   GLN A 235      37.163 -12.399  25.380  1.00 11.65           C
ATOM   3950  O   GLN A 235      38.202 -12.416  26.048  1.00 13.88           O
ATOM   3951  CB AGLN A 235      35.487 -14.181  25.747  0.48 13.29           C
ATOM   3952  CB BGLN A 235      35.432 -14.168  25.884  0.52 14.51           C
ATOM   3953  CG AGLN A 235      34.334 -14.774  26.542  0.48 14.25           C
ATOM   3954  CG BGLN A 235      36.358 -15.093  26.643  0.52 16.16           C
ATOM   3955  CD AGLN A 235      33.989 -16.182  26.106  0.48 14.12           C
ATOM   3956  CD BGLN A 235      36.594 -14.752  28.095  0.52 15.88           C
ATOM   3957  NE2AGLN A 235      33.891 -17.117  27.032  0.48 16.12           N
ATOM   3958  OE1AGLN A 235      33.826 -16.482  24.922  0.48 19.17           O
ATOM   3959  NE2BGLN A 235      35.584 -14.642  28.927  0.52 20.84           N
ATOM   3960  OE1BGLN A 235      37.704 -14.450  28.547  0.52 23.70           O
ATOM   3961  H   GLN A 235      34.115 -12.185  25.027  1.00 13.75           H
ATOM   3962 1HB AGLN A 235      35.283 -14.283  24.784  0.48 15.95           H
ATOM   3963 2HB AGLN A 235      36.299 -14.716  25.935  0.48 15.95           H
ATOM   3964 1HB BGLN A 235      34.509 -14.289  26.222  0.52 17.42           H
ATOM   3965 2HB BGLN A 235      35.439 -14.421  24.927  0.52 17.42           H
ATOM   3966  HA  GLN A 235      35.861 -12.558  26.997  1.00 15.26           H
ATOM   3967 1HG AGLN A 235      34.574 -14.782  27.503  0.48 17.11           H
ATOM   3968 2HG AGLN A 235      33.537 -14.197  26.434  0.48 17.11           H
ATOM   3969 1HG BGLN A 235      35.987 -16.010  26.596  0.52 19.39           H
ATOM   3970 2HG BGLN A 235      37.233 -15.104  26.181  0.52 19.39           H
ATOM   3971 1HE2AGLN A 235      33.710 -17.947  26.802  0.48 19.34           H
ATOM   3972 2HE2AGLN A 235      34.006 -16.911  27.880  0.48 19.34           H
ATOM   3973 1HE2BGLN A 235      35.721 -14.368  29.752  0.52 25.01           H
ATOM   3974 2HE2BGLN A 235      34.770 -14.844  28.660  0.52 25.01           H
ATOM   3975  N   SER A 236      37.203 -12.216  24.055  1.00 11.50           N
ATOM   3976  CA  SER A 236      38.447 -11.963  23.345  1.00 12.04           C
ATOM   3977  C   SER A 236      39.120 -10.659  23.787  1.00 11.35           C
ATOM   3978  O   SER A 236      40.352 -10.531  23.847  1.00 14.28           O
ATOM   3979  CB  SER A 236      38.226 -11.959  21.844  1.00 12.69           C
ATOM   3980  OG  SER A 236      37.677 -13.189  21.378  1.00 13.87           O
ATOM   3981  H   SER A 236      36.452 -12.249  23.598  1.00 13.80           H
ATOM   3982  HA  SER A 236      39.074 -12.714  23.557  1.00 14.45           H
ATOM   3983 1HB  SER A 236      37.613 -11.218  21.608  1.00 15.23           H
ATOM   3984 2HB  SER A 236      39.090 -11.795  21.389  1.00 15.23           H
ATOM   3985  N   ASN A 237      38.299  -9.655  24.018  1.00 10.79           N
ATOM   3986  CA  ASN A 237      38.756  -8.364  24.478  1.00 11.53           C
ATOM   3987  C   ASN A 237      39.093  -8.345  25.973  1.00 12.47           C
ATOM   3988  O   ASN A 237      39.953  -7.569  26.380  1.00 13.32           O
ATOM   3989  CB  ASN A 237      37.780  -7.270  24.099  1.00 11.61           C
ATOM   3990  CG  ASN A 237      37.853  -6.881  22.627  1.00 11.33           C
ATOM   3991  ND2 ASN A 237      37.141  -7.560  21.798  1.00 11.43           N
ATOM   3992  OD1 ASN A 237      38.622  -5.973  22.270  1.00 13.63           O
ATOM   3993  H   ASN A 237      37.437  -9.776  23.886  1.00 12.95           H
ATOM   3994  HA  ASN A 237      39.607  -8.170  23.990  1.00 13.83           H
ATOM   3995 1HB  ASN A 237      36.861  -7.575  24.305  1.00 13.93           H
ATOM   3996 2HB  ASN A 237      37.964  -6.470  24.652  1.00 13.93           H
ATOM   3997 1HD2 ASN A 237      37.187  -7.389  20.936  1.00 13.71           H
ATOM   3998 2HD2 ASN A 237      36.608  -8.195  22.093  1.00 13.71           H
ATOM   3999  N   LEU A 238      38.477  -9.183  26.800  1.00 13.64           N
ATOM   4000  CA  LEU A 238      38.787  -9.362  28.208  1.00 14.95           C
ATOM   4001  C   LEU A 238      40.162 -10.027  28.391  1.00 16.54           C
ATOM   4002  O   LEU A 238      40.867  -9.708  29.342  1.00 20.56           O
ATOM   4003  CB  LEU A 238      37.751 -10.262  28.909  1.00 16.29           C
ATOM   4004  CG  LEU A 238      36.513  -9.586  29.450  1.00 16.78           C
ATOM   4005  CD1 LEU A 238      35.440 -10.593  29.808  1.00 19.33           C
ATOM   4006  CD2 LEU A 238      36.870  -8.762  30.643  1.00 17.65           C
ATOM   4007  H   LEU A 238      37.826  -9.671  26.466  1.00 16.36           H
ATOM   4008  HA  LEU A 238      38.797  -8.467  28.655  1.00 17.94           H
ATOM   4009 1HB  LEU A 238      37.464 -10.958  28.266  1.00 19.55           H
ATOM   4010 2HB  LEU A 238      38.202 -10.722  29.660  1.00 19.55           H
ATOM   4011  HG  LEU A 238      36.151  -8.978  28.743  1.00 20.13           H
ATOM   4012 1HD1 LEU A 238      35.226 -11.135  29.021  1.00 29.00           H
ATOM   4013 2HD1 LEU A 238      34.636 -10.120  30.108  1.00 29.00           H
ATOM   4014 3HD1 LEU A 238      35.765 -11.174  30.527  1.00 29.00           H
ATOM   4015 1HD2 LEU A 238      36.066  -8.321  30.989  1.00 26.47           H
ATOM   4016 2HD2 LEU A 238      37.529  -8.083  30.386  1.00 26.47           H
ATOM   4017 3HD2 LEU A 238      37.250  -9.340  31.338  1.00 26.47           H
ATOM   4018  N  ALYS A 239      40.496 -10.982  27.533  0.54 16.35           N
ATOM   4019  N  BLYS A 239      40.481 -10.989  27.533  0.46 16.45           N
ATOM   4020  CA ALYS A 239      41.641 -11.867  27.671  0.54 18.54           C
ATOM   4021  CA BLYS A 239      41.634 -11.860  27.641  0.46 18.57           C
ATOM   4022  C  ALYS A 239      42.397 -12.022  26.361  0.54 17.68           C
ATOM   4023  C  BLYS A 239      42.389 -12.023  26.332  0.46 17.42           C
ATOM   4024  O  ALYS A 239      42.496 -13.110  25.784  0.54 23.27           O
ATOM   4025  O  BLYS A 239      42.470 -13.111  25.754  0.46 19.31           O
ATOM   4026  CB ALYS A 239      41.155 -13.218  28.226  0.54 21.00           C
ATOM   4027  CB BLYS A 239      41.203 -13.243  28.169  0.46 20.76           C
ATOM   4028  CG ALYS A 239      42.167 -13.998  29.034  0.54 22.89           C
ATOM   4029  CG BLYS A 239      40.837 -13.214  29.640  0.46 22.24           C
ATOM   4030  CD ALYS A 239      41.507 -15.077  29.870  0.54 25.95           C
ATOM   4031  CD BLYS A 239      42.060 -12.998  30.516  0.46 27.11           C
ATOM   4032  CE ALYS A 239      42.146 -15.258  31.233  0.54 35.43           C
ATOM   4033  CE BLYS A 239      41.735 -13.008  32.000  0.46 29.30           C
ATOM   4034  NZ ALYS A 239      42.552 -13.976  31.876  0.54 43.17           N
ATOM   4035  NZ BLYS A 239      40.315 -13.398  32.218  0.46 32.60           N
ATOM   4036  H  ALYS A 239      39.985 -11.088  26.825  0.54 19.62           H
ATOM   4037  H  BLYS A 239      39.949 -11.108  26.842  0.46 19.74           H
ATOM   4038  HA ALYS A 239      42.264 -11.464  28.341  0.54 22.24           H
ATOM   4039 1HB ALYS A 239      40.361 -13.053  28.795  0.54 25.20           H
ATOM   4040 2HB ALYS A 239      40.863 -13.780  27.466  0.54 25.20           H
ATOM   4041  HA BLYS A 239      42.261 -11.458  28.308  0.46 22.28           H
ATOM   4042 1HB BLYS A 239      40.424 -13.561  27.648  0.46 24.92           H
ATOM   4043 2HB BLYS A 239      41.943 -13.887  28.033  0.46 24.92           H
ATOM   4044 1HG ALYS A 239      42.823 -14.415  28.421  0.54 27.47           H
ATOM   4045 2HG ALYS A 239      42.657 -13.378  29.630  0.54 27.47           H
ATOM   4046 1HG BLYS A 239      40.186 -12.485  29.800  0.46 26.69           H
ATOM   4047 2HG BLYS A 239      40.404 -14.069  29.886  0.46 26.69           H
ATOM   4048 1HD ALYS A 239      40.551 -14.849  29.992  0.54 31.14           H
ATOM   4049 2HD ALYS A 239      41.552 -15.935  29.378  0.54 31.14           H
ATOM   4050 1HD BLYS A 239      42.722 -13.710  30.326  0.46 32.53           H
ATOM   4051 2HD BLYS A 239      42.475 -12.130  30.282  0.46 32.53           H
ATOM   4052 1HE ALYS A 239      41.507 -15.725  31.826  0.54 42.51           H
ATOM   4053 2HE ALYS A 239      42.945 -15.834  31.137  0.54 42.51           H
ATOM   4054 1HE BLYS A 239      42.330 -13.648  32.465  0.46 35.16           H
ATOM   4055 2HE BLYS A 239      41.894 -12.107  32.380  0.46 35.16           H
ATOM   4056  N   PRO A 240      43.002 -10.940  25.853  1.00 16.93           N
ATOM   4057  CA  PRO A 240      43.690 -11.010  24.556  1.00 18.61           C
ATOM   4058  C   PRO A 240      44.896 -11.946  24.540  1.00 17.43           C
ATOM   4059  O   PRO A 240      45.289 -12.430  23.472  1.00 20.35           O
ATOM   4060  CB  PRO A 240      44.172  -9.577  24.307  1.00 19.88           C
ATOM   4061  CG  PRO A 240      44.073  -8.893  25.631  1.00 21.34           C
ATOM   4062  CD  PRO A 240      43.028  -9.597  26.408  1.00 19.00           C
ATOM   4063  HA  PRO A 240      43.043 -11.279  23.843  1.00 22.33           H
ATOM   4064 1HB  PRO A 240      45.107  -9.573  23.981  1.00 23.86           H
ATOM   4065 2HB  PRO A 240      43.599  -9.127  23.637  1.00 23.86           H
ATOM   4066 1HG  PRO A 240      44.940  -8.935  26.106  1.00 25.61           H
ATOM   4067 2HG  PRO A 240      43.827  -7.942  25.509  1.00 25.61           H
ATOM   4068 1HD  PRO A 240      43.259  -9.618  27.370  1.00 22.80           H
ATOM   4069 2HD  PRO A 240      42.149  -9.154  26.299  1.00 22.80           H
ATOM   4070  N   LEU A 241      45.434 -12.227  25.739  1.00 19.63           N
ATOM   4071  CA  LEU A 241      46.616 -13.095  25.739  1.00 24.12           C
ATOM   4072  C   LEU A 241      46.192 -14.530  25.434  1.00 23.39           C
ATOM   4073  O   LEU A 241      47.060 -15.372  25.144  1.00 28.78           O
ATOM   4074  CB  LEU A 241      47.449 -12.902  26.998  1.00 31.17           C
ATOM   4075  CG  LEU A 241      48.140 -11.530  27.137  1.00 35.44           C
ATOM   4076  CD1 LEU A 241      48.737 -11.351  28.533  1.00 41.33           C
ATOM   4077  CD2 LEU A 241      49.198 -11.281  26.079  1.00 42.37           C
ATOM   4078  H   LEU A 241      45.094 -11.908  26.485  1.00 23.56           H
ATOM   4079  HA  LEU A 241      47.187 -12.799  24.973  1.00 28.95           H
ATOM   4080 1HB  LEU A 241      46.862 -13.037  27.784  1.00 37.41           H
ATOM   4081 2HB  LEU A 241      48.145 -13.606  27.023  1.00 37.41           H
ATOM   4082  HG  LEU A 241      47.435 -10.830  27.023  1.00 42.52           H
ATOM   4083 1HD1 LEU A 241      48.049 -11.530  29.208  1.00 62.00           H
ATOM   4084 2HD1 LEU A 241      49.063 -10.433  28.634  1.00 62.00           H
ATOM   4085 3HD1 LEU A 241      49.482 -11.977  28.653  1.00 62.00           H
ATOM   4086 1HD2 LEU A 241      48.794 -11.354  25.190  1.00 63.55           H
ATOM   4087 2HD2 LEU A 241      49.912 -11.946  26.169  1.00 63.55           H
ATOM   4088 3HD2 LEU A 241      49.571 -10.383  26.196  1.00 63.55           H
ATOM   4089  N   ASP A 242      44.918 -14.899  25.381  1.00 22.48           N
ATOM   4090  CA  ASP A 242      44.554 -16.279  24.998  1.00 24.88           C
ATOM   4091  C   ASP A 242      44.421 -16.386  23.476  1.00 22.14           C
ATOM   4092  O   ASP A 242      44.182 -17.473  22.976  1.00 27.87           O
ATOM   4093  CB  ASP A 242      43.243 -16.673  25.656  1.00 28.92           C
ATOM   4094  CG  ASP A 242      43.287 -16.959  27.140  1.00 33.42           C
ATOM   4095  OD1 ASP A 242      42.188 -17.167  27.739  1.00 45.92           O
ATOM   4096  OD2 ASP A 242      44.375 -16.981  27.773  1.00 44.47           O
ATOM   4097  H   ASP A 242      44.286 -14.319  25.574  1.00 26.98           H
ATOM   4098  HA  ASP A 242      45.273 -16.902  25.307  1.00 29.86           H
ATOM   4099 1HB  ASP A 242      42.590 -15.945  25.502  1.00 34.70           H
ATOM   4100 2HB  ASP A 242      42.899 -17.480  25.197  1.00 34.70           H
ATOM   4101  N   ILE A 243      44.539 -15.268  22.749  1.00 20.34           N
ATOM   4102  CA  ILE A 243      44.450 -15.285  21.296  1.00 19.46           C
ATOM   4103  C   ILE A 243      45.743 -15.769  20.658  1.00 20.31           C
ATOM   4104  O   ILE A 243      46.782 -15.164  20.887  1.00 21.95           O
ATOM   4105  CB AILE A 243      44.018 -13.888  20.804  0.43 17.73           C
ATOM   4106  CB BILE A 243      43.995 -13.892  20.811  0.57 19.20           C
ATOM   4107  CG1AILE A 243      42.584 -13.559  21.271  0.43 16.29           C
ATOM   4108  CG2AILE A 243      44.152 -13.751  19.294  0.43 14.92           C
ATOM   4109  CG1BILE A 243      42.741 -13.387  21.542  0.57 19.77           C
ATOM   4110  CG2BILE A 243      43.766 -13.893  19.299  0.57 20.31           C
ATOM   4111  CD1AILE A 243      42.277 -12.083  21.151  0.43 12.91           C
ATOM   4112  CD1BILE A 243      41.581 -14.348  21.547  0.57 21.66           C
ATOM   4113  H   ILE A 243      44.675 -14.502  23.160  1.00 24.40           H
ATOM   4114  HB AILE A 243      44.632 -13.218  21.223  0.43 21.27           H
ATOM   4115  HB BILE A 243      44.736 -13.249  21.003  0.57 23.04           H
ATOM   4116  HA  ILE A 243      43.728 -15.931  21.044  1.00 23.35           H
ATOM   4117 1HG1AILE A 243      41.938 -14.072  20.724  0.43 19.55           H
ATOM   4118 2HG1AILE A 243      42.476 -13.840  22.214  0.43 19.55           H
ATOM   4119 1HG2AILE A 243      43.860 -12.857  19.020  0.43 22.38           H
ATOM   4120 2HG2AILE A 243      43.594 -14.426  18.854  0.43 22.38           H
ATOM   4121 3HG2AILE A 243      45.088 -13.883  19.036  0.43 22.38           H
ATOM   4122 1HG1BILE A 243      42.984 -13.182  22.480  0.57 23.72           H
ATOM   4123 2HG1BILE A 243      42.448 -12.541  21.118  0.57 23.72           H
ATOM   4124 1HG2BILE A 243      44.576 -14.208  18.846  0.57 30.47           H
ATOM   4125 2HG2BILE A 243      43.556 -12.984  18.999  0.57 30.47           H
ATOM   4126 3HG2BILE A 243      43.019 -14.489  19.082  0.57 30.47           H
ATOM   4127 1HD1AILE A 243      41.361 -11.915  21.455  0.43 19.37           H
ATOM   4128 2HD1AILE A 243      42.367 -11.805  20.216  0.43 19.37           H
ATOM   4129 3HD1AILE A 243      42.904 -11.573  21.705  0.43 19.37           H
ATOM   4130 1HD1BILE A 243      40.830 -13.951  22.035  0.57 32.49           H
ATOM   4131 2HD1BILE A 243      41.851 -15.183  21.984  0.57 32.49           H
ATOM   4132 3HD1BILE A 243      41.309 -14.535  20.624  0.57 32.49           H
ATOM   4133  N   ASN A 244      45.680 -16.825  19.860  1.00 22.31           N
ATOM   4134  CA  ASN A 244      46.849 -17.452  19.257  1.00 25.76           C
ATOM   4135  C   ASN A 244      47.456 -16.637  18.125  1.00 24.06           C
ATOM   4136  O   ASN A 244      48.654 -16.652  17.866  1.00 32.91           O
ATOM   4137  CB  ASN A 244      46.410 -18.820  18.712  1.00 31.83           C
ATOM   4138  CG  ASN A 244      45.909 -19.612  19.920  1.00 39.73           C
ATOM   4139  ND2 ASN A 244      44.626 -19.942  19.903  1.00 55.48           N
ATOM   4140  OD1 ASN A 244      46.654 -19.856  20.867  1.00 44.11           O
ATOM   4141  H   ASN A 244      44.889 -17.166  19.684  1.00 26.77           H
ATOM   4142  HA  ASN A 244      47.543 -17.591  19.963  1.00 30.92           H
ATOM   4143 1HB  ASN A 244      45.688 -18.713  18.044  1.00 38.20           H
ATOM   4144 2HB  ASN A 244      47.172 -19.285  18.284  1.00 38.20           H
ATOM   4145 1HD2 ASN A 244      44.269 -20.357  20.592  1.00 66.57           H
ATOM   4146 2HD2 ASN A 244      44.131 -19.747  19.203  1.00 66.57           H
ATOM   4147  N   GLU A 245      46.663 -15.863  17.413  1.00 22.85           N
ATOM   4148  CA  GLU A 245      47.188 -15.053  16.302  1.00 20.58           C
ATOM   4149  C   GLU A 245      47.849 -13.792  16.833  1.00 16.95           C
ATOM   4150  O   GLU A 245      47.189 -12.935  17.405  1.00 16.64           O
ATOM   4151  CB  GLU A 245      46.008 -14.658  15.402  1.00 23.93           C
ATOM   4152  CG  GLU A 245      45.402 -15.838  14.655  1.00 25.82           C
ATOM   4153  CD  GLU A 245      44.478 -16.700  15.488  1.00 30.22           C
ATOM   4154  OE1 GLU A 245      44.017 -16.244  16.564  1.00 31.40           O
ATOM   4155  OE2 GLU A 245      44.138 -17.800  14.979  1.00 34.26           O
ATOM   4156  H   GLU A 245      45.805 -15.830  17.604  1.00 27.42           H
ATOM   4157  HA  GLU A 245      47.851 -15.588  15.777  1.00 24.69           H
ATOM   4158 1HB  GLU A 245      45.307 -14.235  15.958  1.00 28.72           H
ATOM   4159 2HB  GLU A 245      46.317 -13.986  14.744  1.00 28.72           H
ATOM   4160 1HG  GLU A 245      44.898 -15.494  13.876  1.00 30.99           H
ATOM   4161 2HG  GLU A 245      46.137 -16.405  14.310  1.00 30.99           H
ATOM   4162  N  ALYS A 246      49.169 -13.686  16.656  0.70 17.22           N
ATOM   4163  N  BLYS A 246      49.158 -13.743  16.645  0.30 17.07           N
ATOM   4164  CA ALYS A 246      49.901 -12.683  17.407  0.70 17.52           C
ATOM   4165  CA BLYS A 246      50.054 -12.759  17.220  0.30 17.56           C
ATOM   4166  C  ALYS A 246      49.511 -11.266  17.015  0.70 13.97           C
ATOM   4167  C  BLYS A 246      49.603 -11.330  16.976  0.30 17.46           C
ATOM   4168  O  ALYS A 246      49.478 -10.405  17.907  0.70 15.11           O
ATOM   4169  O  BLYS A 246      49.527 -10.510  17.898  0.30 18.37           O
ATOM   4170  CB ALYS A 246      51.421 -12.876  17.393  0.70 19.10           C
ATOM   4171  CB BLYS A 246      51.485 -13.019  16.717  0.30 19.33           C
ATOM   4172  CG ALYS A 246      52.119 -12.190  16.235  0.70 24.77           C
ATOM   4173  CG BLYS A 246      52.101 -14.268  17.330  0.30 19.85           C
ATOM   4174  CD ALYS A 246      53.470 -12.751  15.833  0.70 29.23           C
ATOM   4175  CD BLYS A 246      53.419 -14.689  16.697  0.30 21.93           C
ATOM   4176  CE ALYS A 246      53.656 -12.718  14.318  0.70 30.95           C
ATOM   4177  CE BLYS A 246      54.041 -15.853  17.463  0.30 22.81           C
ATOM   4178  NZ ALYS A 246      53.699 -11.337  13.780  0.70 34.20           N
ATOM   4179  NZ BLYS A 246      54.588 -16.927  16.601  0.30 25.17           N
ATOM   4180  H  ALYS A 246      49.588 -14.218  16.094  0.70 20.67           H
ATOM   4181  H  BLYS A 246      49.515 -14.359  16.128  0.30 20.49           H
ATOM   4182  HA ALYS A 246      49.619 -12.792  18.360  0.70 21.03           H
ATOM   4183 1HB ALYS A 246      51.793 -12.527  18.241  0.70 22.92           H
ATOM   4184 2HB ALYS A 246      51.618 -13.845  17.354  0.70 22.92           H
ATOM   4185  HA BLYS A 246      50.057 -12.904  18.209  0.30 21.08           H
ATOM   4186 1HB BLYS A 246      51.470 -13.115  15.732  0.30 23.20           H
ATOM   4187 2HB BLYS A 246      52.052 -12.237  16.937  0.30 23.20           H
ATOM   4188 1HG ALYS A 246      51.521 -12.228  15.447  0.70 29.73           H
ATOM   4189 2HG ALYS A 246      52.239 -11.235  16.468  0.70 29.73           H
ATOM   4190 1HG BLYS A 246      52.249 -14.108  18.295  0.30 23.82           H
ATOM   4191 2HG BLYS A 246      51.455 -15.014  17.245  0.30 23.82           H
ATOM   4192 1HD ALYS A 246      54.187 -12.222  16.263  0.70 35.08           H
ATOM   4193 2HD ALYS A 246      53.545 -13.685  16.152  0.70 35.08           H
ATOM   4194 1HD BLYS A 246      53.263 -14.958  15.757  0.30 26.32           H
ATOM   4195 2HD BLYS A 246      54.045 -13.922  16.697  0.30 26.32           H
ATOM   4196 1HE ALYS A 246      54.498 -13.183  14.086  0.70 37.15           H
ATOM   4197 2HE ALYS A 246      52.911 -13.209  13.890  0.70 37.15           H
ATOM   4198 1HE BLYS A 246      54.769 -15.504  18.035  0.30 27.37           H
ATOM   4199 2HE BLYS A 246      53.353 -16.244  18.059  0.30 27.37           H
ATOM   4200  N   THR A 247      49.309 -10.985  15.736  1.00 15.10           N
ATOM   4201  CA  THR A 247      48.967  -9.604  15.381  1.00 14.14           C
ATOM   4202  C   THR A 247      47.597  -9.251  15.909  1.00 12.51           C
ATOM   4203  O   THR A 247      47.363  -8.055  16.184  1.00 13.16           O
ATOM   4204  CB  THR A 247      49.101  -9.371  13.852  1.00 15.08           C
ATOM   4205  CG2 THR A 247      50.558  -9.570  13.456  1.00 17.26           C
ATOM   4206  OG1 THR A 247      48.210 -10.204  13.149  1.00 17.58           O
ATOM   4207  H   THR A 247      49.378 -11.608  15.119  1.00 18.12           H
ATOM   4208  HA  THR A 247      49.627  -9.005  15.835  1.00 16.97           H
ATOM   4209  HB  THR A 247      48.855  -8.421  13.661  1.00 18.09           H
ATOM   4210 1HG2 THR A 247      50.657  -9.426  12.492  1.00 25.90           H
ATOM   4211 2HG2 THR A 247      50.836 -10.482  13.681  1.00 25.90           H
ATOM   4212 3HG2 THR A 247      51.119  -8.928  13.941  1.00 25.90           H
ATOM   4213  N   LEU A 248      46.648 -10.165  15.995  1.00 13.00           N
ATOM   4214  CA  LEU A 248      45.311  -9.901  16.471  1.00 12.76           C
ATOM   4215  C   LEU A 248      45.353  -9.694  17.976  1.00 12.36           C
ATOM   4216  O   LEU A 248      44.714  -8.744  18.485  1.00 12.89           O
ATOM   4217  CB  LEU A 248      44.407 -11.034  16.030  1.00 13.33           C
ATOM   4218  CG  LEU A 248      42.936 -10.876  16.466  1.00 13.30           C
ATOM   4219  CD1 LEU A 248      42.354  -9.578  15.958  1.00 14.27           C
ATOM   4220  CD2 LEU A 248      42.132 -12.082  16.022  1.00 15.62           C
ATOM   4221  H   LEU A 248      46.843 -10.987  15.747  1.00 15.60           H
ATOM   4222  HA  LEU A 248      44.986  -9.057  16.046  1.00 15.31           H
ATOM   4223 1HB  LEU A 248      44.441 -11.101  15.043  1.00 15.99           H
ATOM   4224 2HB  LEU A 248      44.758 -11.883  16.400  1.00 15.99           H
ATOM   4225  HG  LEU A 248      42.917 -10.848  17.465  1.00 15.96           H
ATOM   4226 1HD1 LEU A 248      42.907  -8.829  16.265  1.00 21.41           H
ATOM   4227 2HD1 LEU A 248      41.442  -9.473  16.301  1.00 21.41           H
ATOM   4228 3HD1 LEU A 248      42.335  -9.589  14.978  1.00 21.41           H
ATOM   4229 1HD2 LEU A 248      42.546 -12.898  16.374  1.00 23.43           H
ATOM   4230 2HD2 LEU A 248      42.114 -12.121  15.043  1.00 23.43           H
ATOM   4231 3HD2 LEU A 248      41.216 -12.007  16.363  1.00 23.43           H
ATOM   4232  N   GLN A 249      46.112 -10.491  18.711  1.00 14.04           N
ATOM   4233  CA  GLN A 249      46.337 -10.262  20.127  1.00 13.55           C
ATOM   4234  C   GLN A 249      46.912  -8.878  20.367  1.00 13.09           C
ATOM   4235  O   GLN A 249      46.388  -8.094  21.199  1.00 13.42           O
ATOM   4236  CB  GLN A 249      47.330 -11.316  20.640  1.00 14.23           C
ATOM   4237  CG  GLN A 249      47.778 -11.026  22.070  1.00 18.83           C
ATOM   4238  CD  GLN A 249      48.733 -12.069  22.596  1.00 23.92           C
ATOM   4239  NE2 GLN A 249      48.432 -13.349  22.428  1.00 27.48           N
ATOM   4240  OE1 GLN A 249      49.777 -11.753  23.127  1.00 36.97           O
ATOM   4241  H   GLN A 249      46.495 -11.185  18.327  1.00 16.84           H
ATOM   4242  HA  GLN A 249      45.472 -10.353  20.620  1.00 16.26           H
ATOM   4243 1HB  GLN A 249      46.904 -12.209  20.606  1.00 17.08           H
ATOM   4244 2HB  GLN A 249      48.122 -11.333  20.047  1.00 17.08           H
ATOM   4245 1HG  GLN A 249      48.218 -10.139  22.099  1.00 22.60           H
ATOM   4246 2HG  GLN A 249      46.982 -10.988  22.658  1.00 22.60           H
ATOM   4247 1HE2 GLN A 249      48.991 -13.972  22.702  1.00 32.97           H
ATOM   4248 2HE2 GLN A 249      47.674 -13.576  22.043  1.00 32.97           H
ATOM   4249  N   GLN A 250      47.892  -8.474  19.591  1.00 12.52           N
ATOM   4250  CA  GLN A 250      48.500  -7.160  19.724  1.00 12.52           C
ATOM   4251  C   GLN A 250      47.527  -6.053  19.343  1.00 12.51           C
ATOM   4252  O   GLN A 250      47.423  -5.010  19.954  1.00 12.57           O
ATOM   4253  CB AGLN A 250      49.774  -7.119  18.865  0.67 13.82           C
ATOM   4254  CB BGLN A 250      49.810  -7.055  18.916  0.33 13.59           C
ATOM   4255  CG AGLN A 250      50.513  -5.832  18.948  0.67 14.93           C
ATOM   4256  CG BGLN A 250      50.972  -7.795  19.586  0.33 15.78           C
ATOM   4257  CD AGLN A 250      51.798  -5.731  18.174  0.67 17.05           C
ATOM   4258  CD BGLN A 250      52.131  -8.093  18.660  0.33 18.56           C
ATOM   4259  NE2AGLN A 250      52.186  -6.795  17.516  0.67 16.53           N
ATOM   4260  OE1AGLN A 250      52.406  -4.662  18.069  0.67 22.01           O
ATOM   4261  NE2BGLN A 250      52.270  -7.208  17.670  0.33 24.28           N
ATOM   4262  OE1BGLN A 250      53.008  -8.999  18.751  0.33 21.56           O
ATOM   4263  H   GLN A 250      48.192  -9.019  18.968  1.00 15.02           H
ATOM   4264 1HB AGLN A 250      50.375  -7.851  19.152  0.67 16.58           H
ATOM   4265 2HB AGLN A 250      49.527  -7.285  17.921  0.67 16.58           H
ATOM   4266 1HB BGLN A 250      49.663  -7.432  18.012  0.33 16.31           H
ATOM   4267 2HB BGLN A 250      50.050  -6.101  18.811  0.33 16.31           H
ATOM   4268  HA  GLN A 250      48.763  -7.032  20.680  1.00 15.02           H
ATOM   4269 1HG AGLN A 250      49.910  -5.111  18.636  0.67 17.92           H
ATOM   4270 2HG AGLN A 250      50.715  -5.655  19.901  0.67 17.92           H
ATOM   4271 1HG BGLN A 250      51.302  -7.250  20.343  0.33 18.94           H
ATOM   4272 2HG BGLN A 250      50.634  -8.649  19.956  0.33 18.94           H
ATOM   4273 1HE2AGLN A 250      52.890  -6.755  16.990  0.67 19.84           H
ATOM   4274 2HE2AGLN A 250      51.743  -7.551  17.601  0.67 19.84           H
ATOM   4275 1HE2BGLN A 250      52.950  -7.272  17.116  0.33 29.13           H
ATOM   4276 2HE2BGLN A 250      51.680  -6.562  17.571  0.33 29.13           H
ATOM   4277  N   GLY A 251      46.742  -6.274  18.282  1.00 11.99           N
ATOM   4278  CA  GLY A 251      45.708  -5.345  17.864  1.00 11.58           C
ATOM   4279  C   GLY A 251      44.675  -5.012  18.888  1.00 10.95           C
ATOM   4280  O   GLY A 251      44.254  -3.886  19.073  1.00 12.01           O
ATOM   4281  H   GLY A 251      46.857  -7.013  17.819  1.00 14.39           H
ATOM   4282 1HA  GLY A 251      46.143  -4.504  17.577  1.00 13.90           H
ATOM   4283 2HA  GLY A 251      45.250  -5.726  17.073  1.00 13.90           H
ATOM   4284  N   ILE A 252      44.221  -6.092  19.590  1.00 11.73           N
ATOM   4285  CA  ILE A 252      43.279  -5.869  20.691  1.00 12.74           C
ATOM   4286  C   ILE A 252      43.877  -5.018  21.777  1.00 13.19           C
ATOM   4287  O   ILE A 252      43.246  -4.101  22.314  1.00 13.79           O
ATOM   4288  CB AILE A 252      42.857  -7.266  21.211  0.43 14.04           C
ATOM   4289  CB BILE A 252      42.722  -7.209  21.202  0.57 13.38           C
ATOM   4290  CG1AILE A 252      42.003  -8.007  20.189  0.43 15.32           C
ATOM   4291  CG2AILE A 252      42.166  -7.164  22.551  0.43 14.74           C
ATOM   4292  CG1BILE A 252      41.826  -7.891  20.172  0.57 15.50           C
ATOM   4293  CG2BILE A 252      42.003  -7.019  22.519  0.57 16.04           C
ATOM   4294  CD1AILE A 252      40.678  -8.495  20.730  0.43 18.55           C
ATOM   4295  CD1BILE A 252      41.668  -9.369  20.497  0.57 16.33           C
ATOM   4296  H   ILE A 252      44.489  -6.905  19.385  1.00 14.08           H
ATOM   4297  HB AILE A 252      43.692  -7.799  21.345  0.43 16.85           H
ATOM   4298  HB BILE A 252      43.501  -7.813  21.369  0.57 16.05           H
ATOM   4299  HA  ILE A 252      42.470  -5.405  20.330  1.00 15.29           H
ATOM   4300 1HG1AILE A 252      41.831  -7.406  19.422  0.43 18.39           H
ATOM   4301 2HG1AILE A 252      42.514  -8.785  19.852  0.43 18.39           H
ATOM   4302 1HG2AILE A 252      42.755  -6.709  23.188  0.43 22.11           H
ATOM   4303 2HG2AILE A 252      41.961  -8.064  22.882  0.43 22.11           H
ATOM   4304 3HG2AILE A 252      41.335  -6.655  22.452  0.43 22.11           H
ATOM   4305 1HG1BILE A 252      40.937  -7.456  20.167  0.57 18.60           H
ATOM   4306 2HG1BILE A 252      42.223  -7.791  19.271  0.57 18.60           H
ATOM   4307 1HG2BILE A 252      42.606  -6.590  23.162  0.57 24.07           H
ATOM   4308 2HG2BILE A 252      41.723  -7.892  22.867  0.57 24.07           H
ATOM   4309 3HG2BILE A 252      41.215  -6.453  22.383  0.57 24.07           H
ATOM   4310 1HD1AILE A 252      40.178  -8.942  20.016  0.43 27.82           H
ATOM   4311 2HD1AILE A 252      40.160  -7.732  21.063  0.43 27.82           H
ATOM   4312 3HD1AILE A 252      40.836  -9.126  21.463  0.43 27.82           H
ATOM   4313 1HD1BILE A 252      41.076  -9.786  19.837  0.57 24.49           H
ATOM   4314 2HD1BILE A 252      41.280  -9.467  21.391  0.57 24.49           H
ATOM   4315 3HD1BILE A 252      42.545  -9.805  20.472  0.57 24.49           H
ATOM   4316  N   GLN A 253      45.114  -5.321  22.117  1.00 12.57           N
ATOM   4317  CA  GLN A 253      45.820  -4.524  23.117  1.00 13.65           C
ATOM   4318  C   GLN A 253      45.976  -3.061  22.675  1.00 12.67           C
ATOM   4319  O   GLN A 253      45.731  -2.189  23.500  1.00 15.99           O
ATOM   4320  CB AGLN A 253      47.193  -5.122  23.392  0.77 15.11           C
ATOM   4321  CB BGLN A 253      47.166  -5.145  23.469  0.23 15.95           C
ATOM   4322  CG AGLN A 253      47.198  -6.509  24.009  0.77 18.09           C
ATOM   4323  CG BGLN A 253      47.076  -6.594  23.923  0.23 17.81           C
ATOM   4324  CD AGLN A 253      48.558  -7.190  24.030  0.77 22.18           C
ATOM   4325  CD BGLN A 253      47.009  -6.762  25.426  0.23 19.71           C
ATOM   4326  NE2AGLN A 253      48.820  -7.913  25.101  0.77 29.64           N
ATOM   4327  OE1AGLN A 253      49.399  -7.063  23.136  0.77 24.47           O
ATOM   4328  NE2BGLN A 253      47.428  -7.922  25.915  0.23 21.00           N
ATOM   4329  OE1BGLN A 253      46.563  -5.872  26.145  0.23 24.13           O
ATOM   4330  H   GLN A 253      45.516  -6.007  21.740  1.00 15.09           H
ATOM   4331 1HB AGLN A 253      47.693  -5.159  22.538  0.77 18.13           H
ATOM   4332 2HB AGLN A 253      47.684  -4.510  23.996  0.77 18.13           H
ATOM   4333 1HB BGLN A 253      47.756  -5.095  22.675  0.23 19.14           H
ATOM   4334 2HB BGLN A 253      47.585  -4.610  24.189  0.23 19.14           H
ATOM   4335  HA  GLN A 253      45.292  -4.542  23.966  1.00 16.38           H
ATOM   4336 1HG AGLN A 253      46.865  -6.442  24.939  0.77 21.71           H
ATOM   4337 2HG AGLN A 253      46.567  -7.081  23.505  0.77 21.71           H
ATOM   4338 1HG BGLN A 253      46.271  -7.005  23.520  0.23 21.37           H
ATOM   4339 2HG BGLN A 253      47.866  -7.084  23.583  0.23 21.37           H
ATOM   4340 1HE2AGLN A 253      49.601  -8.310  25.184  0.77 35.57           H
ATOM   4341 2HE2AGLN A 253      48.214  -7.998  25.734  0.77 35.57           H
ATOM   4342 1HE2BGLN A 253      47.392  -8.074  26.781  0.23 25.19           H
ATOM   4343 2HE2BGLN A 253      47.743  -8.540  25.373  0.23 25.19           H
ATOM   4344  N   LEU A 254      46.264  -2.812  21.423  1.00 11.03           N
ATOM   4345  CA  LEU A 254      46.379  -1.436  20.928  1.00 11.18           C
ATOM   4346  C   LEU A 254      45.049  -0.703  20.988  1.00 10.25           C
ATOM   4347  O   LEU A 254      44.997   0.515  21.263  1.00 11.20           O
ATOM   4348  CB  LEU A 254      46.918  -1.439  19.504  1.00 12.03           C
ATOM   4349  CG  LEU A 254      48.398  -1.810  19.397  1.00 13.98           C
ATOM   4350  CD1 LEU A 254      48.766  -2.126  17.973  1.00 15.76           C
ATOM   4351  CD2 LEU A 254      49.248  -0.672  19.950  1.00 22.81           C
ATOM   4352  H   LEU A 254      46.391  -3.483  20.867  1.00 13.24           H
ATOM   4353  HA  LEU A 254      47.031  -0.949  21.508  1.00 13.42           H
ATOM   4354 1HB  LEU A 254      46.390  -2.081  18.966  1.00 14.43           H
ATOM   4355 2HB  LEU A 254      46.786  -0.540  19.113  1.00 14.43           H
ATOM   4356  HG  LEU A 254      48.561  -2.625  19.953  1.00 16.78           H
ATOM   4357 1HD1 LEU A 254      48.228  -2.880  17.656  1.00 23.65           H
ATOM   4358 2HD1 LEU A 254      49.717  -2.360  17.926  1.00 23.65           H
ATOM   4359 3HD1 LEU A 254      48.594  -1.342  17.410  1.00 23.65           H
ATOM   4360 1HD2 LEU A 254      48.988  -0.491  20.877  1.00 34.21           H
ATOM   4361 2HD2 LEU A 254      49.108   0.133  19.408  1.00 34.21           H
ATOM   4362 3HD2 LEU A 254      50.194  -0.926  19.919  1.00 34.21           H
ATOM   4363  N   ALA A 255      43.951  -1.400  20.760  1.00 10.82           N
ATOM   4364  CA  ALA A 255      42.659  -0.737  20.755  1.00  9.96           C
ATOM   4365  C   ALA A 255      42.189  -0.293  22.133  1.00  9.79           C
ATOM   4366  O   ALA A 255      41.331   0.585  22.257  1.00 11.09           O
ATOM   4367  CB  ALA A 255      41.628  -1.639  20.052  1.00 10.27           C
ATOM   4368  H   ALA A 255      44.002  -2.266  20.612  1.00 12.98           H
ATOM   4369  HA  ALA A 255      42.756   0.088  20.198  1.00 11.95           H
ATOM   4370 1HB  ALA A 255      41.967  -1.897  19.169  1.00 15.41           H
ATOM   4371 2HB  ALA A 255      40.784  -1.151  19.948  1.00 15.41           H
ATOM   4372 3HB  ALA A 255      41.475  -2.443  20.591  1.00 15.41           H
ATOM   4373  N  AGLN A 256      42.685  -0.897  23.225  0.64  9.96           N
ATOM   4374  N  BGLN A 256      42.762  -1.007  23.096  0.36 10.26           N
ATOM   4375  CA AGLN A 256      42.380  -0.469  24.593  0.64 10.09           C
ATOM   4376  CA BGLN A 256      42.495  -0.805  24.509  0.36 10.26           C
ATOM   4377  C  AGLN A 256      43.447   0.391  25.206  0.64 10.05           C
ATOM   4378  C  BGLN A 256      43.504   0.135  25.145  0.36 10.63           C
ATOM   4379  O  AGLN A 256      43.398   0.762  26.383  0.64 12.01           O
ATOM   4380  O  BGLN A 256      43.359   0.371  26.355  0.36 11.40           O
ATOM   4381  CB AGLN A 256      42.146  -1.675  25.520  0.64 10.74           C
ATOM   4382  CB BGLN A 256      42.364  -2.170  25.193  0.36 11.77           C
ATOM   4383  CG AGLN A 256      40.794  -2.271  25.391  0.64 11.14           C
ATOM   4384  CG BGLN A 256      41.282  -3.106  24.641  0.36 11.43           C
ATOM   4385  CD AGLN A 256      40.674  -3.582  26.150  0.64 11.89           C
ATOM   4386  CD BGLN A 256      41.233  -4.390  25.434  0.36 11.13           C
ATOM   4387  NE2AGLN A 256      40.382  -4.643  25.408  0.64 11.93           N
ATOM   4388  OE1AGLN A 256      40.818  -3.591  27.364  0.64 13.69           O
ATOM   4389  NE2BGLN A 256      40.436  -5.368  24.985  0.36 13.80           N
ATOM   4390  OE1BGLN A 256      41.804  -4.506  26.517  0.36 16.28           O
ATOM   4391  H  AGLN A 256      43.222  -1.586  23.113  0.64 11.95           H
ATOM   4392  H  BGLN A 256      43.335  -1.634  22.865  0.36 12.32           H
ATOM   4393  HA AGLN A 256      41.535   0.064  24.566  0.64 12.10           H
ATOM   4394 1HB AGLN A 256      42.822  -2.370  25.317  0.64 12.89           H
ATOM   4395 2HB AGLN A 256      42.281  -1.389  26.458  0.64 12.89           H
ATOM   4396  HA BGLN A 256      41.602  -0.360  24.575  0.36 12.31           H
ATOM   4397 1HB BGLN A 256      43.236  -2.634  25.128  0.36 14.13           H
ATOM   4398 2HB BGLN A 256      42.181  -2.019  26.155  0.36 14.13           H
ATOM   4399 1HG AGLN A 256      40.122  -1.631  25.738  0.64 13.37           H
ATOM   4400 2HG AGLN A 256      40.597  -2.429  24.434  0.64 13.37           H
ATOM   4401 1HG BGLN A 256      40.401  -2.656  24.686  0.36 13.71           H
ATOM   4402 2HG BGLN A 256      41.474  -3.311  23.692  0.36 13.71           H
ATOM   4403 1HE2AGLN A 256      40.278  -5.430  25.788  0.64 14.32           H
ATOM   4404 2HE2AGLN A 256      40.293  -4.559  24.537  0.64 14.32           H
ATOM   4405 1HE2BGLN A 256      40.320  -6.096  25.466  0.36 16.56           H
ATOM   4406 2HE2BGLN A 256      40.029  -5.283  24.210  0.36 16.56           H
ATOM   4407  N   SER A 257      44.463   0.727  24.438  1.00 10.36           N
ATOM   4408  CA  SER A 257      45.367   1.729  24.932  1.00 10.30           C
ATOM   4409  C   SER A 257      44.643   3.070  25.080  1.00 10.26           C
ATOM   4410  O   SER A 257      43.661   3.325  24.401  1.00 10.30           O
ATOM   4411  CB  SER A 257      46.581   1.820  24.041  1.00 12.93           C
ATOM   4412  OG  SER A 257      47.310   0.609  24.089  1.00 17.68           O
ATOM   4413  H   SER A 257      44.583   0.352  23.651  1.00 12.43           H
ATOM   4414  HA  SER A 257      45.674   1.444  25.840  1.00 12.36           H
ATOM   4415 1HB  SER A 257      46.298   2.002  23.110  1.00 15.52           H
ATOM   4416 2HB  SER A 257      47.157   2.568  24.339  1.00 15.52           H
ATOM   4417  N   ARG A 258      45.186   3.926  25.966  1.00 10.06           N
ATOM   4418  CA  ARG A 258      44.562   5.215  26.288  1.00  9.32           C
ATOM   4419  C   ARG A 258      45.328   6.297  25.593  1.00  9.27           C
ATOM   4420  O   ARG A 258      46.461   6.569  25.943  1.00 10.28           O
ATOM   4421  CB  ARG A 258      44.566   5.414  27.791  1.00  9.93           C
ATOM   4422  CG  ARG A 258      43.729   4.362  28.547  1.00 11.43           C
ATOM   4423  CD  ARG A 258      43.847   4.581  30.045  1.00 12.19           C
ATOM   4424  NE  ARG A 258      42.907   3.724  30.767  1.00 14.02           N
ATOM   4425  CZ  ARG A 258      42.576   3.896  32.009  1.00 15.21           C
ATOM   4426  NH1 ARG A 258      41.699   3.101  32.597  1.00 19.35           N
ATOM   4427  NH2 ARG A 258      43.112   4.879  32.711  1.00 18.68           N
ATOM   4428  H   ARG A 258      45.939   3.705  26.365  1.00 12.08           H
ATOM   4429  HA  ARG A 258      43.618   5.215  25.958  1.00 11.19           H
ATOM   4430 1HB  ARG A 258      45.500   5.376  28.117  1.00 11.92           H
ATOM   4431 2HB  ARG A 258      44.211   6.315  27.996  1.00 11.92           H
ATOM   4432 1HG  ARG A 258      42.781   4.432  28.274  1.00 13.72           H
ATOM   4433 2HG  ARG A 258      44.050   3.453  28.318  1.00 13.72           H
ATOM   4434 1HD  ARG A 258      44.771   4.378  30.337  1.00 14.62           H
ATOM   4435 2HD  ARG A 258      43.660   5.530  30.256  1.00 14.62           H
ATOM   4436  HE  ARG A 258      42.543   3.051  30.332  1.00 16.83           H
ATOM   4437 1HH1 ARG A 258      41.329   2.443  32.145  1.00 23.22           H
ATOM   4438 2HH1 ARG A 258      41.484   3.230  33.441  1.00 23.22           H
ATOM   4439 1HH2 ARG A 258      43.696   5.420  32.336  1.00 22.41           H
ATOM   4440 2HH2 ARG A 258      42.885   4.992  33.554  1.00 22.41           H
ATOM   4441  N   TYR A 259      44.718   6.891  24.555  1.00  9.30           N
ATOM   4442  CA  TYR A 259      45.357   7.867  23.678  1.00  9.25           C
ATOM   4443  C   TYR A 259      45.088   9.314  24.056  1.00  9.33           C
ATOM   4444  O   TYR A 259      45.909  10.193  23.832  1.00  9.72           O
ATOM   4445  CB  TYR A 259      44.931   7.648  22.209  1.00  9.86           C
ATOM   4446  CG  TYR A 259      45.376   6.284  21.693  1.00  9.95           C
ATOM   4447  CD1 TYR A 259      46.616   6.129  21.072  1.00  9.78           C
ATOM   4448  CD2 TYR A 259      44.557   5.184  21.837  1.00 10.93           C
ATOM   4449  CE1 TYR A 259      47.001   4.892  20.634  1.00 10.18           C
ATOM   4450  CE2 TYR A 259      44.937   3.936  21.406  1.00 10.89           C
ATOM   4451  CZ  TYR A 259      46.161   3.789  20.789  1.00 10.83           C
ATOM   4452  OH  TYR A 259      46.633   2.574  20.323  1.00 11.33           O
ATOM   4453  H   TYR A 259      43.880   6.679  24.394  1.00 11.16           H
ATOM   4454  HA  TYR A 259      46.345   7.720  23.731  1.00 11.11           H
ATOM   4455 1HB  TYR A 259      43.946   7.719  22.139  1.00 11.83           H
ATOM   4456 2HB  TYR A 259      45.329   8.357  21.644  1.00 11.83           H
ATOM   4457  HD1 TYR A 259      47.189   6.878  20.954  1.00 11.74           H
ATOM   4458  HD2 TYR A 259      43.706   5.292  22.245  1.00 13.11           H
ATOM   4459  HE1 TYR A 259      47.849   4.783  20.220  1.00 12.22           H
ATOM   4460  HE2 TYR A 259      44.366   3.188  21.532  1.00 13.07           H
ATOM   4461  N   TRP A 260      43.886   9.570  24.560  1.00  9.40           N
ATOM   4462  CA  TRP A 260      43.425  10.929  24.895  1.00  9.59           C
ATOM   4463  C   TRP A 260      42.589  10.811  26.161  1.00  9.85           C
ATOM   4464  O   TRP A 260      41.914   9.821  26.370  1.00 10.56           O
ATOM   4465  CB  TRP A 260      42.525  11.555  23.817  1.00 10.69           C
ATOM   4466  CG  TRP A 260      43.164  11.601  22.472  1.00 10.30           C
ATOM   4467  CD1 TRP A 260      43.011  10.665  21.493  1.00 11.55           C
ATOM   4468  CD2 TRP A 260      44.053  12.595  21.962  1.00 10.26           C
ATOM   4469  CE2 TRP A 260      44.383  12.195  20.646  1.00 11.00           C
ATOM   4470  CE3 TRP A 260      44.568  13.796  22.443  1.00 10.97           C
ATOM   4471  NE1 TRP A 260      43.749  11.025  20.402  1.00 12.34           N
ATOM   4472  CZ2 TRP A 260      45.239  12.927  19.838  1.00 12.57           C
ATOM   4473  CZ3 TRP A 260      45.410  14.536  21.631  1.00 12.99           C
ATOM   4474  CH2 TRP A 260      45.739  14.108  20.318  1.00 13.46           C
ATOM   4475  H   TRP A 260      43.339   8.896  24.700  1.00 11.29           H
ATOM   4476  HA  TRP A 260      44.213  11.522  25.064  1.00 11.51           H
ATOM   4477 1HB  TRP A 260      41.686  11.033  23.756  1.00 12.82           H
ATOM   4478 2HB  TRP A 260      42.288  12.476  24.092  1.00 12.82           H
ATOM   4479  HD1 TRP A 260      42.474   9.884  21.560  1.00 13.86           H
ATOM   4480  HE1 TRP A 260      43.804  10.566  19.653  1.00 14.80           H
ATOM   4481  HE3 TRP A 260      44.345  14.102  23.314  1.00 13.17           H
ATOM   4482  HZ2 TRP A 260      45.472  12.617  18.970  1.00 15.08           H
ATOM   4483  HZ3 TRP A 260      45.776  15.349  21.960  1.00 15.59           H
ATOM   4484  HH2 TRP A 260      46.307  14.641  19.772  1.00 16.15           H
ATOM   4485  N   GLN A 261      42.555  11.898  26.929  1.00 10.76           N
ATOM   4486  CA  GLN A 261      41.638  11.988  28.084  1.00 11.46           C
ATOM   4487  C   GLN A 261      40.770  13.235  27.940  1.00 11.55           C
ATOM   4488  O   GLN A 261      41.236  14.314  27.580  1.00 12.90           O
ATOM   4489  CB  GLN A 261      42.467  12.101  29.361  1.00 14.46           C
ATOM   4490  CG  GLN A 261      41.618  12.183  30.609  1.00 15.58           C
ATOM   4491  CD  GLN A 261      42.393  12.105  31.891  1.00 20.13           C
ATOM   4492  NE2 GLN A 261      41.712  11.971  33.019  1.00 26.82           N
ATOM   4493  OE1 GLN A 261      43.631  12.223  31.902  1.00 27.43           O
ATOM   4494  H   GLN A 261      43.087  12.574  26.745  1.00 12.91           H
ATOM   4495  HA  GLN A 261      41.060  11.173  28.125  1.00 13.75           H
ATOM   4496 1HB  GLN A 261      43.064  11.313  29.429  1.00 17.35           H
ATOM   4497 2HB  GLN A 261      43.038  12.908  29.305  1.00 17.35           H
ATOM   4498 1HG  GLN A 261      41.115  13.036  30.594  1.00 18.70           H
ATOM   4499 2HG  GLN A 261      40.957  11.446  30.592  1.00 18.70           H
ATOM   4500 1HE2 GLN A 261      42.136  11.965  33.790  1.00 32.19           H
ATOM   4501 2HE2 GLN A 261      40.836  11.887  32.997  1.00 32.19           H
ATOM   4502  N   THR A 262      39.512  13.054  28.268  1.00 12.59           N
ATOM   4503  CA  THR A 262      38.532  14.163  28.432  1.00 17.64           C
ATOM   4504  C   THR A 262      37.736  13.837  29.657  1.00 17.23           C
ATOM   4505  O   THR A 262      37.013  12.846  29.710  1.00 16.74           O
ATOM   4506  CB ATHR A 262      37.534  14.216  27.259  0.43 21.55           C
ATOM   4507  CB BTHR A 262      37.714  14.554  27.213  0.57 23.44           C
ATOM   4508  CG2ATHR A 262      38.243  14.200  25.916  0.43 22.74           C
ATOM   4509  OG1ATHR A 262      36.710  13.042  27.317  0.43 25.64           O
ATOM   4510  CG2BTHR A 262      37.143  13.335  26.516  0.57 21.63           C
ATOM   4511  OG1BTHR A 262      36.606  15.368  27.586  0.57 28.78           O
ATOM   4512  H   THR A 262      39.231  12.230  28.398  1.00 15.11           H
ATOM   4513  HB ATHR A 262      36.965  15.035  27.334  0.43 25.86           H
ATOM   4514  HB BTHR A 262      38.294  15.058  26.574  0.57 28.13           H
ATOM   4515  HA  THR A 262      39.002  15.039  28.538  1.00 21.17           H
ATOM   4516 1HG2ATHR A 262      37.583  14.286  25.197  0.43 34.11           H
ATOM   4517 2HG2ATHR A 262      38.730  13.356  25.813  0.43 34.11           H
ATOM   4518 3HG2ATHR A 262      38.874  14.949  25.871  0.43 34.11           H
ATOM   4519 1HG2BTHR A 262      36.651  13.617  25.717  0.57 32.45           H
ATOM   4520 2HG2BTHR A 262      36.536  12.865  27.125  0.57 32.45           H
ATOM   4521 3HG2BTHR A 262      37.874  12.736  26.255  0.57 32.45           H
ATOM   4522  N   GLY A 263      37.866  14.663  30.673  1.00 20.20           N
ATOM   4523  CA  GLY A 263      37.179  14.365  31.945  1.00 19.81           C
ATOM   4524  C   GLY A 263      37.667  13.028  32.477  1.00 16.86           C
ATOM   4525  O   GLY A 263      38.874  12.813  32.595  1.00 19.15           O
ATOM   4526  H   GLY A 263      38.359  15.388  30.595  1.00 24.24           H
ATOM   4527 1HA  GLY A 263      37.369  15.079  32.605  1.00 23.77           H
ATOM   4528 2HA  GLY A 263      36.200  14.331  31.798  1.00 23.77           H
ATOM   4529  N   ASP A 264      36.753  12.147  32.791  1.00 16.85           N
ATOM   4530  CA  ASP A 264      37.032  10.838  33.313  1.00 18.20           C
ATOM   4531  C   ASP A 264      37.177   9.800  32.227  1.00 15.46           C
ATOM   4532  O   ASP A 264      37.405   8.626  32.558  1.00 16.11           O
ATOM   4533  CB  ASP A 264      35.858  10.416  34.239  1.00 21.76           C
ATOM   4534  CG  ASP A 264      35.713  11.280  35.466  1.00 27.50           C
ATOM   4535  OD1 ASP A 264      36.716  11.816  35.989  1.00 33.57           O
ATOM   4536  OD2 ASP A 264      34.574  11.501  35.942  1.00 36.83           O
ATOM   4537  H   ASP A 264      35.910  12.371  32.675  1.00 20.22           H
ATOM   4538  HA  ASP A 264      37.875  10.872  33.848  1.00 21.84           H
ATOM   4539 1HB  ASP A 264      35.014  10.452  33.722  1.00 26.12           H
ATOM   4540 2HB  ASP A 264      35.997   9.478  34.524  1.00 26.12           H
ATOM   4541  N  AMET A 265      37.079  10.222  30.970  0.54 13.28           N
ATOM   4542  N  BMET A 265      36.980  10.149  30.947  0.46 13.49           N
ATOM   4543  CA AMET A 265      37.028   9.273  29.857  0.54 13.26           C
ATOM   4544  CA BMET A 265      37.077   9.070  29.959  0.46 13.45           C
ATOM   4545  C  AMET A 265      38.356   9.227  29.121  0.54 11.91           C
ATOM   4546  C  BMET A 265      38.372   9.211  29.163  0.46 12.07           C
ATOM   4547  O  AMET A 265      39.008  10.264  28.911  0.54 12.66           O
ATOM   4548  O  BMET A 265      38.939  10.285  28.964  0.46 12.88           O
ATOM   4549  CB AMET A 265      35.877   9.741  29.003  0.54 15.66           C
ATOM   4550  CB BMET A 265      35.905   9.020  29.011  0.46 15.12           C
ATOM   4551  CG AMET A 265      35.596   9.071  27.707  0.54 17.75           C
ATOM   4552  CG BMET A 265      35.874   7.919  27.971  0.46 17.13           C
ATOM   4553  SD AMET A 265      36.667   9.898  26.482  0.54 18.80           S
ATOM   4554  SD BMET A 265      36.529   8.426  26.332  0.46 17.96           S
ATOM   4555  CE AMET A 265      36.265   8.765  25.138  0.54 20.21           C
ATOM   4556  CE BMET A 265      35.124   9.490  25.907  0.46 18.79           C
ATOM   4557  H  AMET A 265      37.045  11.085  30.805  0.54 15.94           H
ATOM   4558  H  BMET A 265      36.804  10.979  30.713  0.46 16.19           H
ATOM   4559  HA AMET A 265      36.820   8.362  30.213  0.54 15.92           H
ATOM   4560 1HB AMET A 265      35.056   9.676  29.553  0.54 18.79           H
ATOM   4561 2HB AMET A 265      36.021  10.702  28.814  0.54 18.79           H
ATOM   4562  HA BMET A 265      37.111   8.201  30.454  0.46 16.14           H
ATOM   4563 1HB BMET A 265      35.080   8.947  29.553  0.46 18.14           H
ATOM   4564 2HB BMET A 265      35.865   9.887  28.534  0.46 18.14           H
ATOM   4565 1HG AMET A 265      35.810   8.106  27.761  0.54 21.30           H
ATOM   4566 2HG AMET A 265      34.643   9.173  27.462  0.54 21.30           H
ATOM   4567 1HG BMET A 265      36.405   7.153  28.303  0.46 20.56           H
ATOM   4568 2HG BMET A 265      34.939   7.612  27.860  0.46 20.56           H
ATOM   4569 1HE AMET A 265      36.737   9.042  24.325  0.54 30.32           H
ATOM   4570 2HE AMET A 265      35.299   8.779  24.976  0.54 30.32           H
ATOM   4571 3HE AMET A 265      36.542   7.857  25.383  0.54 30.32           H
ATOM   4572 1HE BMET A 265      35.273   9.890  25.025  0.46 28.19           H
ATOM   4573 2HE BMET A 265      35.037  10.199  26.577  0.46 28.19           H
ATOM   4574 3HE BMET A 265      34.303   8.955  25.889  0.46 28.19           H
ATOM   4575  N   TYR A 266      38.744   8.020  28.737  1.00 10.79           N
ATOM   4576  CA  TYR A 266      39.909   7.791  27.925  1.00 10.75           C
ATOM   4577  C   TYR A 266      39.479   7.170  26.587  1.00 10.83           C
ATOM   4578  O   TYR A 266      38.683   6.253  26.534  1.00 13.44           O
ATOM   4579  CB  TYR A 266      40.912   6.857  28.595  1.00 12.20           C
ATOM   4580  CG  TYR A 266      41.374   7.350  29.939  1.00 12.63           C
ATOM   4581  CD1 TYR A 266      40.715   7.054  31.089  1.00 16.77           C
ATOM   4582  CD2 TYR A 266      42.504   8.158  30.031  1.00 14.23           C
ATOM   4583  CE1 TYR A 266      41.133   7.518  32.320  1.00 19.42           C
ATOM   4584  CE2 TYR A 266      42.954   8.657  31.228  1.00 15.57           C
ATOM   4585  CZ  TYR A 266      42.246   8.333  32.383  1.00 19.06           C
ATOM   4586  OH  TYR A 266      42.676   8.750  33.605  1.00 24.16           O
ATOM   4587  H   TYR A 266      38.267   7.325  28.991  1.00 12.95           H
ATOM   4588  HA  TYR A 266      40.354   8.668  27.745  1.00 12.90           H
ATOM   4589 1HB  TYR A 266      40.498   5.965  28.705  1.00 14.64           H
ATOM   4590 2HB  TYR A 266      41.699   6.753  28.003  1.00 14.64           H
ATOM   4591  HD1 TYR A 266      39.940   6.507  31.045  1.00 20.12           H
ATOM   4592  HD2 TYR A 266      42.981   8.371  29.237  1.00 17.08           H
ATOM   4593  HE1 TYR A 266      40.662   7.281  33.111  1.00 23.30           H
ATOM   4594  HE2 TYR A 266      43.727   9.209  31.268  1.00 18.68           H
ATOM   4595  N   GLN A 267      40.035   7.676  25.499  1.00  9.62           N
ATOM   4596  CA  GLN A 267      39.676   7.210  24.143  1.00  9.02           C
ATOM   4597  C   GLN A 267      40.696   6.157  23.700  1.00  9.02           C
ATOM   4598  O   GLN A 267      41.899   6.437  23.666  1.00  9.98           O
ATOM   4599  CB  GLN A 267      39.680   8.405  23.195  1.00 10.57           C
ATOM   4600  CG  GLN A 267      39.241   8.024  21.775  1.00  9.83           C
ATOM   4601  CD  GLN A 267      37.819   7.523  21.719  1.00  9.91           C
ATOM   4602  NE2 GLN A 267      37.642   6.299  21.257  1.00 10.68           N
ATOM   4603  OE1 GLN A 267      36.892   8.208  22.145  1.00 10.91           O
ATOM   4604  H   GLN A 267      40.639   8.310  25.586  1.00 11.54           H
ATOM   4605  HA  GLN A 267      38.763   6.802  24.161  1.00 10.82           H
ATOM   4606 1HB  GLN A 267      39.069   9.101  23.548  1.00 12.68           H
ATOM   4607 2HB  GLN A 267      40.591   8.790  23.161  1.00 12.68           H
ATOM   4608 1HG  GLN A 267      39.329   8.816  21.187  1.00 11.80           H
ATOM   4609 2HG  GLN A 267      39.846   7.321  21.429  1.00 11.80           H
ATOM   4610 1HE2 GLN A 267      36.837   5.944  21.246  1.00 12.82           H
ATOM   4611 2HE2 GLN A 267      38.330   5.837  20.959  1.00 12.82           H
ATOM   4612  N   GLY A 268      40.176   4.991  23.314  1.00  8.61           N
ATOM   4613  CA  GLY A 268      40.945   3.954  22.649  1.00  8.78           C
ATOM   4614  C   GLY A 268      40.681   3.978  21.139  1.00  8.88           C
ATOM   4615  O   GLY A 268      40.277   5.009  20.597  1.00  9.91           O
ATOM   4616  H   GLY A 268      39.322   4.842  23.469  1.00 10.34           H
ATOM   4617 1HA  GLY A 268      41.910   4.097  22.819  1.00 10.54           H
ATOM   4618 2HA  GLY A 268      40.696   3.069  23.015  1.00 10.54           H
ATOM   4619  N   LEU A 269      40.905   2.842  20.492  1.00  8.68           N
ATOM   4620  CA  LEU A 269      40.565   2.678  19.050  1.00  8.75           C
ATOM   4621  C   LEU A 269      39.219   1.960  19.069  1.00  8.79           C
ATOM   4622  O   LEU A 269      39.135   0.756  19.322  1.00 10.23           O
ATOM   4623  CB  LEU A 269      41.600   1.898  18.264  1.00  9.48           C
ATOM   4624  CG  LEU A 269      43.033   2.324  18.440  1.00 10.19           C
ATOM   4625  CD1 LEU A 269      43.961   1.426  17.621  1.00 13.10           C
ATOM   4626  CD2 LEU A 269      43.256   3.804  18.064  1.00 11.59           C
ATOM   4627  H   LEU A 269      41.264   2.166  20.926  1.00 10.42           H
ATOM   4628  HA  LEU A 269      40.450   3.581  18.636  1.00 10.50           H
ATOM   4629 1HB  LEU A 269      41.527   0.944  18.518  1.00 11.38           H
ATOM   4630 2HB  LEU A 269      41.373   1.965  17.303  1.00 11.38           H
ATOM   4631  HG  LEU A 269      43.271   2.212  19.405  1.00 12.22           H
ATOM   4632 1HD1 LEU A 269      44.890   1.709  17.754  1.00 19.65           H
ATOM   4633 2HD1 LEU A 269      43.731   1.499  16.671  1.00 19.65           H
ATOM   4634 3HD1 LEU A 269      43.858   0.496  17.912  1.00 19.65           H
ATOM   4635 1HD2 LEU A 269      44.198   4.037  18.199  1.00 17.38           H
ATOM   4636 2HD2 LEU A 269      42.694   4.373  18.630  1.00 17.38           H
ATOM   4637 3HD2 LEU A 269      43.017   3.941  17.123  1.00 17.38           H
ATOM   4638  N   GLY A 270      38.150   2.698  18.891  1.00  8.94           N
ATOM   4639  CA  GLY A 270      36.785   2.175  18.993  1.00  9.53           C
ATOM   4640  C   GLY A 270      36.310   2.103  20.430  1.00  9.60           C
ATOM   4641  O   GLY A 270      35.328   2.733  20.823  1.00  9.82           O
ATOM   4642  H   GLY A 270      38.258   3.551  18.700  1.00 10.73           H
ATOM   4643 1HA  GLY A 270      36.174   2.757  18.476  1.00 11.43           H
ATOM   4644 2HA  GLY A 270      36.753   1.270  18.593  1.00 11.43           H
ATOM   4645  N   TRP A 271      36.993   1.340  21.267  1.00  8.99           N
ATOM   4646  CA  TRP A 271      36.674   1.292  22.683  1.00  8.45           C
ATOM   4647  C   TRP A 271      36.903   2.626  23.335  1.00  8.20           C
ATOM   4648  O   TRP A 271      37.828   3.386  23.007  1.00  9.00           O
ATOM   4649  CB  TRP A 271      37.522   0.229  23.404  1.00  9.41           C
ATOM   4650  CG  TRP A 271      37.222  -1.185  22.956  1.00  9.24           C
ATOM   4651  CD1 TRP A 271      38.069  -2.034  22.270  1.00  9.78           C
ATOM   4652  CD2 TRP A 271      36.029  -1.934  23.166  1.00  8.93           C
ATOM   4653  CE2 TRP A 271      36.219  -3.221  22.572  1.00  9.13           C
ATOM   4654  CE3 TRP A 271      34.823  -1.668  23.793  1.00  9.85           C
ATOM   4655  NE1 TRP A 271      37.477  -3.228  22.047  1.00  9.96           N
ATOM   4656  CZ2 TRP A 271      35.227  -4.174  22.597  1.00 10.07           C
ATOM   4657  CZ3 TRP A 271      33.824  -2.607  23.813  1.00 11.03           C
ATOM   4658  CH2 TRP A 271      34.069  -3.851  23.189  1.00 11.37           C
ATOM   4659  H   TRP A 271      37.656   0.850  20.958  1.00 10.78           H
ATOM   4660  HA  TRP A 271      35.708   1.051  22.784  1.00 10.14           H
ATOM   4661 1HB  TRP A 271      38.480   0.420  23.243  1.00 11.29           H
ATOM   4662 2HB  TRP A 271      37.360   0.297  24.379  1.00 11.29           H
ATOM   4663  HD1 TRP A 271      38.949  -1.809  21.992  1.00 11.73           H
ATOM   4664  HE1 TRP A 271      37.848  -3.907  21.628  1.00 11.95           H
ATOM   4665  HE3 TRP A 271      34.686  -0.827  24.213  1.00 11.82           H
ATOM   4666  HZ2 TRP A 271      35.359  -5.031  22.209  1.00 12.08           H
ATOM   4667  HZ3 TRP A 271      32.992  -2.427  24.234  1.00 13.24           H
ATOM   4668  HH2 TRP A 271      33.372  -4.497  23.189  1.00 13.65           H
ATOM   4669  N   GLU A 272      36.111   2.875  24.376  1.00  9.00           N
ATOM   4670  CA  GLU A 272      36.268   3.959  25.331  1.00  9.13           C
ATOM   4671  C   GLU A 272      36.404   3.356  26.738  1.00  9.47           C
ATOM   4672  O   GLU A 272      35.871   2.277  26.993  1.00 10.68           O
ATOM   4673  CB  GLU A 272      35.087   4.888  25.283  1.00 11.22           C
ATOM   4674  CG  GLU A 272      34.890   5.462  23.912  1.00 12.63           C
ATOM   4675  CD  GLU A 272      33.566   6.121  23.665  1.00 15.20           C
ATOM   4676  OE1 GLU A 272      33.248   6.402  22.450  1.00 14.70           O
ATOM   4677  OE2 GLU A 272      32.824   6.437  24.636  1.00 20.48           O
ATOM   4678  H   GLU A 272      35.429   2.333  24.498  1.00 10.80           H
ATOM   4679  HA  GLU A 272      37.098   4.472  25.112  1.00 10.95           H
ATOM   4680 1HB  GLU A 272      34.272   4.395  25.551  1.00 13.46           H
ATOM   4681 2HB  GLU A 272      35.225   5.625  25.929  1.00 13.46           H
ATOM   4682 1HG  GLU A 272      35.605   6.127  23.747  1.00 15.16           H
ATOM   4683 2HG  GLU A 272      35.004   4.735  23.250  1.00 15.16           H
ATOM   4684  N   MET A 273      37.095   4.057  27.631  1.00 10.60           N
ATOM   4685  CA  MET A 273      37.414   3.470  28.926  1.00 12.33           C
ATOM   4686  C   MET A 273      37.302   4.519  30.023  1.00 12.86           C
ATOM   4687  O   MET A 273      37.616   5.704  29.823  1.00 13.18           O
ATOM   4688  CB  MET A 273      38.873   2.926  28.906  1.00 14.19           C
ATOM   4689  CG  MET A 273      39.248   1.781  28.025  1.00 15.34           C
ATOM   4690  SD  MET A 273      39.451   2.071  26.274  1.00 13.97           S
ATOM   4691  CE  MET A 273      40.861   3.135  26.307  1.00 15.63           C
ATOM   4692  H   MET A 273      37.359   4.874  27.441  1.00 12.73           H
ATOM   4693  HA  MET A 273      36.782   2.719  29.117  1.00 14.80           H
ATOM   4694 1HB  MET A 273      39.464   3.684  28.667  1.00 17.02           H
ATOM   4695 2HB  MET A 273      39.101   2.668  29.834  1.00 17.02           H
ATOM   4696 1HG  MET A 273      40.098   1.406  28.367  1.00 18.41           H
ATOM   4697 2HG  MET A 273      38.557   1.081  28.135  1.00 18.41           H
ATOM   4698 1HE  MET A 273      41.097   3.393  25.392  1.00 23.45           H
ATOM   4699 2HE  MET A 273      41.615   2.665  26.720  1.00 23.45           H
ATOM   4700 3HE  MET A 273      40.651   3.938  26.829  1.00 23.45           H
ATOM   4701  N   LEU A 274      36.947   4.041  31.207  1.00 13.47           N
ATOM   4702  CA  LEU A 274      37.060   4.839  32.434  1.00 15.40           C
ATOM   4703  C   LEU A 274      37.782   3.989  33.453  1.00 17.00           C
ATOM   4704  O   LEU A 274      37.779   2.774  33.387  1.00 16.96           O
ATOM   4705  CB  LEU A 274      35.708   5.250  32.990  1.00 18.15           C
ATOM   4706  CG  LEU A 274      34.847   6.137  32.080  1.00 17.91           C
ATOM   4707  CD1 LEU A 274      33.998   5.269  31.191  1.00 22.60           C
ATOM   4708  CD2 LEU A 274      34.038   7.123  32.896  1.00 23.74           C
ATOM   4709  H   LEU A 274      36.635   3.220  31.259  1.00 16.17           H
ATOM   4710  HA  LEU A 274      37.601   5.659  32.246  1.00 18.48           H
ATOM   4711 1HB  LEU A 274      35.195   4.429  33.198  1.00 21.78           H
ATOM   4712 2HB  LEU A 274      35.855   5.731  33.843  1.00 21.78           H
ATOM   4713  HG  LEU A 274      35.465   6.662  31.493  1.00 21.49           H
ATOM   4714 1HD1 LEU A 274      34.573   4.655  30.688  1.00 33.90           H
ATOM   4715 2HD1 LEU A 274      33.497   5.833  30.566  1.00 33.90           H
ATOM   4716 3HD1 LEU A 274      33.372   4.753  31.740  1.00 33.90           H
ATOM   4717 1HD2 LEU A 274      34.639   7.638  33.475  1.00 35.61           H
ATOM   4718 2HD2 LEU A 274      33.391   6.637  33.447  1.00 35.61           H
ATOM   4719 3HD2 LEU A 274      33.563   7.733  32.294  1.00 35.61           H
ATOM   4720  N  AASP A 275      38.245   4.702  34.492  0.51 15.35           N
ATOM   4721  N  BASP A 275      38.574   4.593  34.357  0.49 18.02           N
ATOM   4722  CA AASP A 275      38.754   3.913  35.622  0.51 15.07           C
ATOM   4723  CA BASP A 275      39.265   3.798  35.387  0.49 17.44           C
ATOM   4724  C  AASP A 275      37.578   3.331  36.396  0.51 14.75           C
ATOM   4725  C  BASP A 275      38.297   3.023  36.259  0.49 16.60           C
ATOM   4726  O  AASP A 275      36.513   3.912  36.578  0.51 17.82           O
ATOM   4727  O  BASP A 275      37.242   3.531  36.619  0.49 18.00           O
ATOM   4728  CB AASP A 275      39.646   4.721  36.561  0.51 17.01           C
ATOM   4729  CB BASP A 275      40.073   4.742  36.303  0.49 19.59           C
ATOM   4730  CG AASP A 275      41.085   4.809  36.074  0.51 19.45           C
ATOM   4731  CG BASP A 275      41.376   5.133  35.612  0.49 21.90           C
ATOM   4732  OD1AASP A 275      41.671   5.916  36.184  0.51 27.12           O
ATOM   4733  OD2AASP A 275      41.673   3.794  35.618  0.51 25.45           O
ATOM   4734  OD1BASP A 275      42.108   4.200  35.216  0.49 23.25           O
ATOM   4735  OD2BASP A 275      41.705   6.337  35.528  0.49 27.14           O
ATOM   4736  H  AASP A 275      38.243   5.582  34.496  0.51 18.42           H
ATOM   4737  H  BASP A 275      38.679   5.466  34.333  0.49 21.63           H
ATOM   4738  HA AASP A 275      39.293   3.154  35.255  0.51 18.09           H
ATOM   4739 1HB AASP A 275      39.278   5.635  36.649  0.51 20.41           H
ATOM   4740 2HB AASP A 275      39.634   4.302  37.458  0.51 20.41           H
ATOM   4741  HA BASP A 275      39.891   3.158  34.942  0.49 20.93           H
ATOM   4742 1HB BASP A 275      39.542   5.554  36.499  0.49 23.50           H
ATOM   4743 2HB BASP A 275      40.272   4.288  37.160  0.49 23.50           H
ATOM   4744  N  ATRP A 276      37.797   2.127  36.884  0.51 15.24           N
ATOM   4745  N  BTRP A 276      38.620   1.795  36.633  0.49 17.59           N
ATOM   4746  CA ATRP A 276      36.850   1.434  37.760  0.51 16.37           C
ATOM   4747  CA BTRP A 276      37.802   1.032  37.578  0.49 18.38           C
ATOM   4748  C  ATRP A 276      37.477   1.406  39.155  0.51 18.16           C
ATOM   4749  C  BTRP A 276      38.435   1.057  38.965  0.49 19.84           C
ATOM   4750  O  ATRP A 276      38.691   1.151  39.279  0.51 19.57           O
ATOM   4751  O  BTRP A 276      39.649   0.840  39.039  0.49 21.11           O
ATOM   4752  CB ATRP A 276      36.619   0.022  37.233  0.51 18.80           C
ATOM   4753  CB BTRP A 276      37.612  -0.419  37.119  0.49 20.04           C
ATOM   4754  CG ATRP A 276      35.711  -0.760  38.117  0.51 20.15           C
ATOM   4755  CG BTRP A 276      36.936  -1.273  38.136  0.49 21.33           C
ATOM   4756  CD1ATRP A 276      36.098  -1.603  39.122  0.51 21.42           C
ATOM   4757  CD2ATRP A 276      34.284  -0.745  38.095  0.51 20.08           C
ATOM   4758  CD1BTRP A 276      37.439  -2.060  39.139  0.49 22.45           C
ATOM   4759  CD2BTRP A 276      35.503  -1.388  38.187  0.49 20.97           C
ATOM   4760  CE2ATRP A 276      33.863  -1.621  39.110  0.51 21.05           C
ATOM   4761  CE3ATRP A 276      33.335  -0.082  37.313  0.51 20.54           C
ATOM   4762  NE1ATRP A 276      34.977  -2.123  39.712  0.51 21.91           N
ATOM   4763  CE2BTRP A 276      35.209  -2.254  39.256  0.49 22.39           C
ATOM   4764  CE3BTRP A 276      34.470  -0.821  37.435  0.49 21.62           C
ATOM   4765  NE1BTRP A 276      36.400  -2.641  39.811  0.49 23.11           N
ATOM   4766  CZ2ATRP A 276      32.519  -1.880  39.394  0.51 21.77           C
ATOM   4767  CZ3ATRP A 276      32.008  -0.341  37.593  0.51 21.02           C
ATOM   4768  CZ2BTRP A 276      33.908  -2.592  39.609  0.49 22.64           C
ATOM   4769  CZ3BTRP A 276      33.177  -1.176  37.794  0.49 22.29           C
ATOM   4770  CH2ATRP A 276      31.607  -1.222  38.607  0.51 21.66           C
ATOM   4771  CH2BTRP A 276      32.902  -2.043  38.859  0.49 22.91           C
ATOM   4772  H  ATRP A 276      38.548   1.719  36.674  0.51 18.29           H
ATOM   4773  H  BTRP A 276      39.349   1.427  36.304  0.49 21.10           H
ATOM   4774  HA ATRP A 276      35.983   1.932  37.787  0.51 19.64           H
ATOM   4775 1HB ATRP A 276      36.227   0.073  36.325  0.51 22.56           H
ATOM   4776 2HB ATRP A 276      37.489  -0.446  37.163  0.51 22.56           H
ATOM   4777  HA BTRP A 276      36.902   1.464  37.635  0.49 22.06           H
ATOM   4778 1HB BTRP A 276      37.075  -0.425  36.287  0.49 24.05           H
ATOM   4779 2HB BTRP A 276      38.498  -0.808  36.910  0.49 24.05           H
ATOM   4780  HD1ATRP A 276      36.995  -1.797  39.369  0.51 25.70           H
ATOM   4781  HD1BTRP A 276      38.360  -2.182  39.335  0.49 26.94           H
ATOM   4782  HE1ATRP A 276      34.976  -2.695  40.380  0.51 26.30           H
ATOM   4783  HE3ATRP A 276      33.590   0.518  36.622  0.51 24.64           H
ATOM   4784  HE1BTRP A 276      36.484  -3.184  40.499  0.49 27.73           H
ATOM   4785  HE3BTRP A 276      34.644  -0.224  36.717  0.49 25.94           H
ATOM   4786  HZ2ATRP A 276      32.254  -2.473  40.087  0.51 26.12           H
ATOM   4787  HZ3ATRP A 276      31.339   0.095  37.078  0.51 25.22           H
ATOM   4788  HZ2BTRP A 276      33.725  -3.175  40.336  0.49 27.16           H
ATOM   4789  HZ3BTRP A 276      32.451  -0.816  37.298  0.49 26.75           H
ATOM   4790  HH2ATRP A 276      30.680  -1.367  38.754  0.51 26.00           H
ATOM   4791  HH2BTRP A 276      32.000  -2.256  39.064  0.49 27.49           H
ATOM   4792  N  APRO A 277      36.775   1.747  40.207  0.51 18.75           N
ATOM   4793  N  BPRO A 277      37.690   1.257  40.044  0.49 20.88           N
ATOM   4794  CA APRO A 277      35.332   1.981  40.221  0.51 18.90           C
ATOM   4795  CA BPRO A 277      36.246   1.382  40.136  0.49 20.96           C
ATOM   4796  C  APRO A 277      34.895   3.339  39.709  0.51 18.38           C
ATOM   4797  C  BPRO A 277      35.770   2.730  39.610  0.49 21.30           C
ATOM   4798  O  APRO A 277      35.564   4.361  39.809  0.51 18.69           O
ATOM   4799  O  BPRO A 277      36.410   3.764  39.733  0.49 21.69           O
ATOM   4800  CB APRO A 277      34.962   1.874  41.707  0.51 20.77           C
ATOM   4801  CB BPRO A 277      35.900   1.271  41.630  0.49 22.05           C
ATOM   4802  CG APRO A 277      36.204   2.367  42.383  0.51 21.15           C
ATOM   4803  CG BPRO A 277      37.166   1.531  42.344  0.49 22.27           C
ATOM   4804  CD APRO A 277      37.346   1.841  41.580  0.51 20.42           C
ATOM   4805  CD BPRO A 277      38.308   1.414  41.384  0.49 21.76           C
ATOM   4806  HA APRO A 277      34.868   1.260  39.705  0.51 22.67           H
ATOM   4807 1HB APRO A 277      34.183   2.445  41.925  0.51 24.92           H
ATOM   4808 2HB APRO A 277      34.761   0.939  41.961  0.51 24.92           H
ATOM   4809  HA BPRO A 277      35.806   0.642  39.628  0.49 25.15           H
ATOM   4810 1HB BPRO A 277      35.214   1.939  41.881  0.49 26.46           H
ATOM   4811 2HB BPRO A 277      35.558   0.367  41.844  0.49 26.46           H
ATOM   4812 1HG APRO A 277      36.220   3.357  42.402  0.51 25.39           H
ATOM   4813 2HG APRO A 277      36.250   2.031  43.313  0.51 25.39           H
ATOM   4814 1HG BPRO A 277      37.150   2.440  42.736  0.49 26.73           H
ATOM   4815 2HG BPRO A 277      37.278   0.877  43.079  0.49 26.73           H
ATOM   4816 1HD APRO A 277      38.117   2.463  41.605  0.51 24.51           H
ATOM   4817 2HD APRO A 277      37.636   0.953  41.908  0.51 24.51           H
ATOM   4818 1HD BPRO A 277      38.872   2.227  41.413  0.49 26.11           H
ATOM   4819 2HD BPRO A 277      38.869   0.629  41.603  0.49 26.11           H
ATOM   4820  N  AVAL A 278      33.667   3.313  39.198  0.51 19.33           N
ATOM   4821  N  BVAL A 278      34.640   2.638  38.940  0.49 21.93           N
ATOM   4822  CA AVAL A 278      33.061   4.512  38.662  0.51 19.35           C
ATOM   4823  CA BVAL A 278      34.070   3.729  38.175  0.49 22.17           C
ATOM   4824  C  AVAL A 278      31.541   4.292  38.730  0.51 18.25           C
ATOM   4825  C  BVAL A 278      32.854   4.242  38.901  0.49 22.66           C
ATOM   4826  O  AVAL A 278      31.117   3.145  38.611  0.51 23.01           O
ATOM   4827  O  BVAL A 278      32.010   3.499  39.404  0.49 25.31           O
ATOM   4828  CB AVAL A 278      33.512   4.813  37.232  0.51 18.27           C
ATOM   4829  CB BVAL A 278      33.745   3.263  36.739  0.49 21.83           C
ATOM   4830  CG1AVAL A 278      33.172   3.601  36.366  0.51 20.42           C
ATOM   4831  CG2AVAL A 278      32.918   6.123  36.754  0.51 19.38           C
ATOM   4832  CG1BVAL A 278      32.755   2.122  36.788  0.49 20.48           C
ATOM   4833  CG2BVAL A 278      33.277   4.423  35.891  0.49 23.01           C
ATOM   4834  H  AVAL A 278      33.218   2.556  39.185  0.51 23.20           H
ATOM   4835  H  BVAL A 278      34.207   1.872  38.957  0.49 26.32           H
ATOM   4836  HA AVAL A 278      33.302   5.287  39.247  0.51 23.22           H
ATOM   4837  HB AVAL A 278      34.506   4.913  37.240  0.51 21.92           H
ATOM   4838  HA BVAL A 278      34.744   4.467  38.125  0.49 26.60           H
ATOM   4839  HB BVAL A 278      34.591   2.914  36.335  0.49 26.19           H
ATOM   4840 1HG1AVAL A 278      33.589   2.800  36.746  0.51 30.62           H
ATOM   4841 2HG1AVAL A 278      33.509   3.745  35.457  0.51 30.62           H
ATOM   4842 3HG1AVAL A 278      32.200   3.481  36.339  0.51 30.62           H
ATOM   4843 1HG2AVAL A 278      33.162   6.839  37.377  0.51 29.07           H
ATOM   4844 2HG2AVAL A 278      31.942   6.044  36.713  0.51 29.07           H
ATOM   4845 3HG2AVAL A 278      33.266   6.333  35.862  0.51 29.07           H
ATOM   4846 1HG1BVAL A 278      33.166   1.352  37.233  0.49 30.73           H
ATOM   4847 2HG1BVAL A 278      32.499   1.873  35.875  0.49 30.73           H
ATOM   4848 3HG1BVAL A 278      31.959   2.401  37.286  0.49 30.73           H
ATOM   4849 1HG2BVAL A 278      33.952   5.133  35.908  0.49 34.52           H
ATOM   4850 2HG2BVAL A 278      32.431   4.767  36.246  0.49 34.52           H
ATOM   4851 3HG2BVAL A 278      33.145   4.120  34.968  0.49 34.52           H
ATOM   4852  N  AASN A 279      30.764   5.335  38.917  0.51 21.43           N
ATOM   4853  N  BASN A 279      32.812   5.565  39.024  0.49 24.21           N
ATOM   4854  CA AASN A 279      29.322   5.308  39.030  0.51 22.07           C
ATOM   4855  CA BASN A 279      31.601   6.171  39.601  0.49 25.83           C
ATOM   4856  C  AASN A 279      28.653   5.646  37.708  0.51 20.74           C
ATOM   4857  C  BASN A 279      30.501   6.067  38.557  0.49 24.26           C
ATOM   4858  O  AASN A 279      29.310   6.246  36.847  0.51 18.63           O
ATOM   4859  O  BASN A 279      30.699   6.619  37.467  0.49 27.15           O
ATOM   4860  CB AASN A 279      28.869   6.251  40.142  0.51 24.21           C
ATOM   4861  CB BASN A 279      31.935   7.632  39.901  0.49 28.55           C
ATOM   4862  CG AASN A 279      29.347   7.670  40.044  0.51 26.97           C
ATOM   4863  CG BASN A 279      33.389   7.614  40.361  0.49 31.41           C
ATOM   4864  ND2AASN A 279      28.681   8.480  39.246  0.51 31.82           N
ATOM   4865  OD1AASN A 279      30.299   8.092  40.701  0.51 34.30           O
ATOM   4866  ND2BASN A 279      34.264   8.208  39.570  0.49 36.01           N
ATOM   4867  OD1BASN A 279      33.628   7.005  41.417  0.49 37.41           O
ATOM   4868  H  AASN A 279      31.156   6.120  38.979  0.51 25.71           H
ATOM   4869  H  BASN A 279      33.489   6.065  38.768  0.49 29.05           H
ATOM   4870  HA AASN A 279      29.051   4.380  39.284  0.51 26.48           H
ATOM   4871 1HB AASN A 279      27.879   6.258  40.158  0.51 29.06           H
ATOM   4872 2HB AASN A 279      29.176   5.880  41.007  0.51 29.06           H
ATOM   4873  HA BASN A 279      31.335   5.693  40.438  0.49 31.00           H
ATOM   4874 1HB BASN A 279      31.829   8.190  39.090  0.49 34.26           H
ATOM   4875 2HB BASN A 279      31.346   7.987  40.613  0.49 34.26           H
ATOM   4876 1HD2AASN A 279      28.916   9.325  39.180  0.51 38.18           H
ATOM   4877 2HD2AASN A 279      28.001   8.175  38.778  0.51 38.18           H
ATOM   4878 1HD2BASN A 279      35.120   8.196  39.773  0.49 43.22           H
ATOM   4879 2HD2BASN A 279      33.992   8.615  38.839  0.49 43.22           H
ATOM   4880  N  APRO A 280      27.411   5.212  37.464  0.51 20.38           N
ATOM   4881  N  BPRO A 280      29.429   5.360  38.832  0.49 23.01           N
ATOM   4882  CA APRO A 280      26.847   5.397  36.118  0.51 21.09           C
ATOM   4883  CA BPRO A 280      28.411   5.146  37.791  0.49 23.51           C
ATOM   4884  C  APRO A 280      26.618   6.838  35.721  0.51 18.09           C
ATOM   4885  C  BPRO A 280      27.925   6.456  37.205  0.49 24.98           C
ATOM   4886  O  APRO A 280      26.657   7.147  34.525  0.51 18.09           O
ATOM   4887  O  BPRO A 280      27.659   6.632  36.012  0.49 26.33           O
ATOM   4888  CB APRO A 280      25.503   4.640  36.152  0.51 24.19           C
ATOM   4889  CB BPRO A 280      27.267   4.456  38.542  0.49 23.61           C
ATOM   4890  CG APRO A 280      25.596   3.755  37.343  0.51 24.36           C
ATOM   4891  CG BPRO A 280      27.509   4.846  39.972  0.49 24.28           C
ATOM   4892  CD APRO A 280      26.505   4.426  38.318  0.51 22.42           C
ATOM   4893  CD BPRO A 280      29.007   4.758  40.116  0.49 24.29           C
ATOM   4894  HA APRO A 280      27.450   4.964  35.448  0.51 25.31           H
ATOM   4895 1HB APRO A 280      24.746   5.271  36.242  0.51 29.03           H
ATOM   4896 2HB APRO A 280      25.378   4.107  35.327  0.51 29.03           H
ATOM   4897  HA BPRO A 280      28.766   4.551  37.070  0.49 28.21           H
ATOM   4898 1HB BPRO A 280      26.386   4.783  38.228  0.49 28.34           H
ATOM   4899 2HB BPRO A 280      27.307   3.474  38.428  0.49 28.34           H
ATOM   4900 1HG APRO A 280      24.701   3.622  37.744  0.51 29.23           H
ATOM   4901 2HG APRO A 280      25.960   2.870  37.087  0.51 29.23           H
ATOM   4902 1HG BPRO A 280      27.189   5.765  40.149  0.49 29.13           H
ATOM   4903 2HG BPRO A 280      27.056   4.221  40.592  0.49 29.13           H
ATOM   4904 1HD APRO A 280      25.997   5.013  38.932  0.51 26.90           H
ATOM   4905 2HD APRO A 280      27.008   3.760  38.851  0.51 26.90           H
ATOM   4906 1HD BPRO A 280      29.332   5.282  40.891  0.49 29.15           H
ATOM   4907 2HD BPRO A 280      29.313   3.820  40.199  0.49 29.15           H
ATOM   4908  N  AASP A 281      26.440   7.763  36.664  0.51 22.24           N
ATOM   4909  N  BASP A 281      27.898   7.465  38.093  0.49 28.96           N
ATOM   4910  CA AASP A 281      26.236   9.136  36.207  0.51 23.01           C
ATOM   4911  CA BASP A 281      27.345   8.705  37.545  0.49 27.60           C
ATOM   4912  C  AASP A 281      27.538   9.660  35.616  0.51 22.05           C
ATOM   4913  C  BASP A 281      28.397   9.462  36.761  0.49 26.49           C
ATOM   4914  O  AASP A 281      27.554  10.402  34.647  0.51 23.44           O
ATOM   4915  O  BASP A 281      28.204  10.652  36.484  0.49 30.48           O
ATOM   4916  CB AASP A 281      25.766  10.006  37.363  0.51 26.36           C
ATOM   4917  CB BASP A 281      26.648   9.440  38.678  0.49 30.51           C
ATOM   4918  CG AASP A 281      24.261  10.136  37.410  0.51 29.51           C
ATOM   4919  CG BASP A 281      25.460   8.696  39.280  0.49 31.69           C
ATOM   4920  OD1AASP A 281      23.566   9.508  36.577  0.51 33.75           O
ATOM   4921  OD2AASP A 281      23.767  10.910  38.253  0.51 34.78           O
ATOM   4922  OD1BASP A 281      25.396   7.446  39.277  0.49 29.21           O
ATOM   4923  OD2BASP A 281      24.559   9.381  39.827  0.49 34.06           O
ATOM   4924  H  AASP A 281      26.445   7.557  37.519  0.51 26.69           H
ATOM   4925  H  BASP A 281      28.185   7.388  38.921  0.49 34.76           H
ATOM   4926  HA AASP A 281      25.534   9.138  35.495  0.51 27.61           H
ATOM   4927 1HB AASP A 281      26.084   9.614  38.215  0.51 31.63           H
ATOM   4928 2HB AASP A 281      26.166  10.907  37.275  0.51 31.63           H
ATOM   4929  HA BASP A 281      26.635   8.440  36.893  0.49 33.13           H
ATOM   4930 1HB BASP A 281      27.308   9.615  39.394  0.49 36.61           H
ATOM   4931 2HB BASP A 281      26.334  10.316  38.340  0.49 36.61           H
ATOM   4932  N  ASER A 282      28.644   9.227  36.173  0.51 22.29           N
ATOM   4933  N  BSER A 282      29.496   8.841  36.364  0.49 25.48           N
ATOM   4934  CA ASER A 282      29.979   9.596  35.714  0.51 22.41           C
ATOM   4935  CA BSER A 282      30.449   9.244  35.346  0.49 25.47           C
ATOM   4936  C  ASER A 282      30.343   8.885  34.423  0.51 20.54           C
ATOM   4937  C  BSER A 282      30.095   8.618  33.997  0.49 22.80           C
ATOM   4938  O  ASER A 282      31.022   9.479  33.580  0.51 20.09           O
ATOM   4939  O  BSER A 282      30.450   9.090  32.906  0.49 27.00           O
ATOM   4940  CB ASER A 282      30.993   9.300  36.817  0.51 22.90           C
ATOM   4941  CB BSER A 282      31.864   8.765  35.687  0.49 27.31           C
ATOM   4942  OG ASER A 282      30.811  10.235  37.878  0.51 24.36           O
ATOM   4943  OG BSER A 282      32.650   9.770  36.277  0.49 29.84           O
ATOM   4944  H  ASER A 282      28.577   8.683  36.862  0.51 26.75           H
ATOM   4945  H  BSER A 282      29.673   8.081  36.771  0.49 30.58           H
ATOM   4946  HA ASER A 282      29.987  10.580  35.540  0.51 26.90           H
ATOM   4947 1HB ASER A 282      30.864   8.378  37.154  0.51 27.47           H
ATOM   4948 2HB ASER A 282      31.913   9.373  36.457  0.51 27.47           H
ATOM   4949  HA BSER A 282      30.446  10.241  35.263  0.49 30.57           H
ATOM   4950 1HB BSER A 282      31.804   7.996  36.307  0.49 32.77           H
ATOM   4951 2HB BSER A 282      32.307   8.453  34.858  0.49 32.77           H
ATOM   4952  N  AILE A 283      29.857   7.647  34.235  0.51 18.92           N
ATOM   4953  N  BILE A 283      29.383   7.489  34.064  0.49 20.26           N
ATOM   4954  CA AILE A 283      30.017   7.001  32.927  0.51 17.11           C
ATOM   4955  CA BILE A 283      29.012   6.719  32.882  0.49 21.91           C
ATOM   4956  C  AILE A 283      29.221   7.754  31.855  0.51 17.61           C
ATOM   4957  C  BILE A 283      27.529   6.684  32.543  0.49 22.81           C
ATOM   4958  O  AILE A 283      29.783   7.999  30.801  0.51 18.88           O
ATOM   4959  O  BILE A 283      27.160   6.408  31.392  0.49 25.28           O
ATOM   4960  CB AILE A 283      29.554   5.533  32.928  0.51 17.62           C
ATOM   4961  CB BILE A 283      29.366   5.220  33.007  0.49 20.92           C
ATOM   4962  CG1AILE A 283      30.231   4.641  33.968  0.51 19.82           C
ATOM   4963  CG2AILE A 283      29.692   4.931  31.537  0.51 19.42           C
ATOM   4964  CG1BILE A 283      30.636   4.832  33.759  0.49 21.44           C
ATOM   4965  CG2BILE A 283      29.353   4.557  31.630  0.49 23.05           C
ATOM   4966  CD1AILE A 283      29.633   3.276  34.200  0.51 15.54           C
ATOM   4967  CD1BILE A 283      30.566   3.345  34.108  0.49 24.98           C
ATOM   4968  H  AILE A 283      29.446   7.228  34.891  0.51 22.71           H
ATOM   4969  H  BILE A 283      29.127   7.198  34.854  0.49 24.31           H
ATOM   4970  HA AILE A 283      30.986   7.026  32.678  0.51 20.53           H
ATOM   4971  HB AILE A 283      28.577   5.538  33.144  0.51 21.14           H
ATOM   4972  HA BILE A 283      29.505   7.094  32.097  0.49 26.29           H
ATOM   4973  HB BILE A 283      28.612   4.804  33.515  0.49 25.10           H
ATOM   4974 1HG1AILE A 283      31.175   4.520  33.698  0.51 23.78           H
ATOM   4975 2HG1AILE A 283      30.232   5.125  34.831  0.51 23.78           H
ATOM   4976 1HG2AILE A 283      29.222   5.496  30.889  0.51 29.13           H
ATOM   4977 2HG2AILE A 283      29.303   4.032  31.530  0.51 29.13           H
ATOM   4978 3HG2AILE A 283      30.641   4.878  31.297  0.51 29.13           H
ATOM   4979 1HG1BILE A 283      31.430   5.009  33.195  0.49 25.73           H
ATOM   4980 2HG1BILE A 283      30.716   5.370  34.586  0.49 25.73           H
ATOM   4981 1HG2BILE A 283      28.529   4.799  31.159  0.49 34.58           H
ATOM   4982 2HG2BILE A 283      29.395   3.583  31.736  0.49 34.58           H
ATOM   4983 3HG2BILE A 283      30.127   4.863  31.113  0.49 34.58           H
ATOM   4984 1HD1AILE A 283      30.202   2.771  34.818  0.51 23.31           H
ATOM   4985 2HD1AILE A 283      29.571   2.797  33.347  0.51 23.31           H
ATOM   4986 3HD1AILE A 283      28.738   3.372  34.586  0.51 23.31           H
ATOM   4987 1HD1BILE A 283      31.338   3.102  34.661  0.49 37.47           H
ATOM   4988 2HD1BILE A 283      30.576   2.815  33.284  0.49 37.47           H
ATOM   4989 3HD1BILE A 283      29.740   3.164  34.603  0.49 37.47           H
ATOM   4990  N  AILE A 284      27.982   8.112  32.133  0.51 17.09           N
ATOM   4991  N  BILE A 284      26.601   6.912  33.486  0.49 25.96           N
ATOM   4992  CA AILE A 284      27.124   8.789  31.151  0.51 19.40           C
ATOM   4993  CA BILE A 284      25.225   6.616  33.073  0.49 26.72           C
ATOM   4994  C  AILE A 284      27.726  10.085  30.667  0.51 20.13           C
ATOM   4995  C  BILE A 284      24.633   7.724  32.219  0.49 27.61           C
ATOM   4996  O  AILE A 284      27.831  10.350  29.466  0.51 22.45           O
ATOM   4997  O  BILE A 284      24.727   7.678  30.977  0.49 31.33           O
ATOM   4998  CB AILE A 284      25.690   8.947  31.718  0.51 22.04           C
ATOM   4999  CB BILE A 284      24.322   6.218  34.252  0.49 26.80           C
ATOM   5000  CG1AILE A 284      25.026   7.572  31.897  0.51 22.74           C
ATOM   5001  CG2AILE A 284      24.861   9.895  30.883  0.51 23.19           C
ATOM   5002  CG1BILE A 284      24.641   4.873  34.885  0.49 26.97           C
ATOM   5003  CG2BILE A 284      22.867   6.257  33.800  0.49 28.51           C
ATOM   5004  CD1AILE A 284      23.873   7.538  32.888  0.51 23.17           C
ATOM   5005  CD1BILE A 284      23.943   4.464  36.152  0.49 26.72           C
ATOM   5006  H  AILE A 284      27.658   7.940  32.933  0.51 20.51           H
ATOM   5007  H  BILE A 284      26.802   7.214  34.288  0.49 31.15           H
ATOM   5008  HA AILE A 284      27.058   8.185  30.357  0.51 23.29           H
ATOM   5009  HB AILE A 284      25.777   9.354  32.627  0.51 26.45           H
ATOM   5010  HA BILE A 284      25.280   5.811  32.482  0.49 32.06           H
ATOM   5011  HB BILE A 284      24.434   6.914  34.961  0.49 32.16           H
ATOM   5012 1HG1AILE A 284      24.692   7.267  31.016  0.51 27.29           H
ATOM   5013 2HG1AILE A 284      25.715   6.927  32.195  0.51 27.29           H
ATOM   5014 1HG2AILE A 284      25.342  10.743  30.777  0.51 34.78           H
ATOM   5015 2HG2AILE A 284      24.004  10.059  31.330  0.51 34.78           H
ATOM   5016 3HG2AILE A 284      24.700   9.498  30.002  0.51 34.78           H
ATOM   5017 1HG1BILE A 284      24.457   4.175  34.207  0.49 32.37           H
ATOM   5018 2HG1BILE A 284      25.615   4.852  35.064  0.49 32.37           H
ATOM   5019 1HG2BILE A 284      22.630   7.173  33.543  0.49 42.76           H
ATOM   5020 2HG2BILE A 284      22.289   5.965  34.536  0.49 42.76           H
ATOM   5021 3HG2BILE A 284      22.747   5.660  33.033  0.49 42.76           H
ATOM   5022 1HD1AILE A 284      23.484   6.639  32.906  0.51 34.75           H
ATOM   5023 2HD1AILE A 284      23.188   8.185  32.615  0.51 34.75           H
ATOM   5024 3HD1AILE A 284      24.203   7.769  33.781  0.51 34.75           H
ATOM   5025 1HD1BILE A 284      23.996   3.491  36.255  0.49 40.07           H
ATOM   5026 2HD1BILE A 284      23.003   4.737  36.109  0.49 40.07           H
ATOM   5027 3HD1BILE A 284      24.375   4.898  36.917  0.49 40.07           H
ATOM   5028  N  AASN A 285      28.172  10.898  31.605  0.51 21.62           N
ATOM   5029  CA AASN A 285      28.802  12.172  31.297  0.51 23.11           C
ATOM   5030  C  AASN A 285      30.206  11.990  30.747  0.51 23.59           C
ATOM   5031  O  AASN A 285      30.677  12.816  29.967  0.51 25.96           O
ATOM   5032  CB AASN A 285      28.810  13.008  32.568  0.51 26.62           C
ATOM   5033  CG AASN A 285      27.477  13.706  32.795  0.51 30.62           C
ATOM   5034  ND2AASN A 285      27.162  13.967  34.066  0.51 39.10           N
ATOM   5035  OD1AASN A 285      26.760  14.013  31.833  0.51 36.47           O
ATOM   5036  H  AASN A 285      28.086  10.661  32.448  0.51 25.95           H
ATOM   5037  HA AASN A 285      28.249  12.642  30.609  0.51 27.73           H
ATOM   5038 1HB AASN A 285      29.008  12.424  33.342  0.51 31.94           H
ATOM   5039 2HB AASN A 285      29.528  13.687  32.508  0.51 31.94           H
ATOM   5040 1HD2AASN A 285      26.408  14.378  34.257  0.51 46.92           H
ATOM   5041 2HD2AASN A 285      27.708  13.727  34.713  0.51 46.92           H
ATOM   5042  N  AGLY A 286      30.888  10.921  31.128  0.51 21.34           N
ATOM   5043  CA AGLY A 286      32.173  10.564  30.548  0.51 22.05           C
ATOM   5044  C  AGLY A 286      32.014   9.735  29.296  0.51 22.99           C
ATOM   5045  O  AGLY A 286      32.834   8.861  29.035  0.51 24.90           O
ATOM   5046  H  AGLY A 286      30.550  10.406  31.756  0.51 25.61           H
ATOM   5047 1HA AGLY A 286      32.674  11.390  30.332  0.51 26.46           H
ATOM   5048 2HA AGLY A 286      32.700  10.053  31.213  0.51 26.46           H
ATOM   5049  N  ASER A 287      30.968   9.904  28.481  0.51 25.21           N
ATOM   5050  CA ASER A 287      30.922   9.038  27.293  0.51 23.35           C
ATOM   5051  C  ASER A 287      30.031   9.621  26.225  0.51 23.47           C
ATOM   5052  O  ASER A 287      29.398  10.648  26.436  0.51 25.03           O
ATOM   5053  CB ASER A 287      30.447   7.652  27.738  0.51 25.15           C
ATOM   5054  OG ASER A 287      29.034   7.570  27.868  0.51 26.68           O
ATOM   5055  H  ASER A 287      30.342  10.499  28.647  0.51 30.26           H
ATOM   5056  HA ASER A 287      31.848   8.953  26.924  0.51 28.02           H
ATOM   5057 1HB ASER A 287      30.750   6.979  27.078  0.51 30.18           H
ATOM   5058 2HB ASER A 287      30.864   7.432  28.609  0.51 30.18           H
ATOM   5059  N  AASP A 288      29.949   8.949  25.078  0.51 24.19           N
ATOM   5060  CA AASP A 288      28.982   9.320  24.056  0.51 23.97           C
ATOM   5061  C  AASP A 288      27.584   8.836  24.419  0.51 24.40           C
ATOM   5062  O  AASP A 288      26.643   8.996  23.633  0.51 28.85           O
ATOM   5063  CB AASP A 288      29.417   8.725  22.705  0.51 22.95           C
[truncated: 697,346 more chars]
