# Supplementary material for: Identification of new, well-populated amino-acid sidechain rotamers involving hydroxyl-hydrogen atoms and sulfhydryl-hydrogen atoms
Source: BMC Struct Biol. 2008 Oct 7;8:41. doi: 10.1186/1472-6807-8-41 (PMC2569941; doi:10.1186/1472-6807-8-41)
Supplement: Additional file 1 — Manually-fitted hydrogen atoms in high resolution structures. In these high-resolution X-ray structures, the hydroxyl hydrogen atoms were removed if there is no corresponding electron density but if there is sufficient electron density due to hydrogen-bonding, the hydrogen atom position were fitted manually. [file 1472-6807-8-41-S1.zip › pdb/2h5c.pdb]

ATOM      1  N   ALA A  15A     22.315  10.281   7.061  1.00  6.47           N
ATOM      2  CA  ALA A  15A     22.484  11.570   6.386  1.00  4.96           C
ATOM      3  C   ALA A  15A     23.880  12.082   6.627  1.00  4.22           C
ATOM      4  O   ALA A  15A     24.541  11.744   7.624  1.00  5.47           O
ATOM      5  CB  ALA A  15A     21.477  12.587   6.932  1.00  5.94           C
ATOM      6 1H   ALA A  15A     21.549   9.885   6.770  1.00  9.70           H
ATOM      7 2H   ALA A  15A     22.266  10.413   7.960  1.00  9.70           H
ATOM      8 3H   ALA A  15A     23.024   9.744   6.871  1.00  9.70           H
ATOM      9  HA  ALA A  15A     22.338  11.453   5.403  1.00  5.95           H
ATOM     10 1HB  ALA A  15A     20.570  12.223   6.854  1.00  8.91           H
ATOM     11 2HB  ALA A  15A     21.540  13.418   6.418  1.00  8.91           H
ATOM     12 3HB  ALA A  15A     21.675  12.769   7.874  1.00  8.91           H
ATOM     13  N   ASN A  15B     24.320  12.975   5.730  1.00  3.97           N
ATOM     14  CA  ASN A  15B     25.576  13.683   5.893  1.00  3.89           C
ATOM     15  C   ASN A  15B     25.308  14.975   6.658  1.00  4.01           C
ATOM     16  O   ASN A  15B     24.471  15.805   6.282  1.00  6.30           O
ATOM     17  CB  ASN A  15B     26.216  13.954   4.535  1.00  4.13           C
ATOM     18  CG  ASN A  15B     26.865  12.727   3.954  1.00  4.18           C
ATOM     19  ND2 ASN A  15B     27.732  12.927   2.975  1.00  4.42           N
ATOM     20  OD1 ASN A  15B     26.598  11.593   4.390  1.00  5.14           O
ATOM     21  H   ASN A  15B     23.830  13.138   5.017  1.00  4.77           H
ATOM     22  HA  ASN A  15B     26.197  13.114   6.432  1.00  4.67           H
ATOM     23 1HB  ASN A  15B     25.522  14.281   3.909  1.00  4.95           H
ATOM     24 2HB  ASN A  15B     26.897  14.665   4.634  1.00  4.95           H
ATOM     25 1HD2 ASN A  15B     28.146  12.243   2.606  1.00  5.30           H
ATOM     26 2HD2 ASN A  15B     27.896  13.744   2.692  1.00  5.30           H
ATOM     27  N   ILE A  16      26.072  15.166   7.740  1.00  3.31           N
ATOM     28  CA  ILE A  16      25.842  16.273   8.668  1.00  3.33           C
ATOM     29  C   ILE A  16      26.803  17.393   8.311  1.00  3.51           C
ATOM     30  O   ILE A  16      28.017  17.281   8.452  1.00  4.49           O
ATOM     31  CB  ILE A  16      26.039  15.798  10.118  1.00  3.63           C
ATOM     32  CG1 ILE A  16      25.231  14.536  10.412  1.00  4.41           C
ATOM     33  CG2 ILE A  16      25.721  16.935  11.084  1.00  4.48           C
ATOM     34  CD1 ILE A  16      23.732  14.643  10.238  1.00  5.31           C
ATOM     35  H   ILE A  16      26.734  14.608   7.898  1.00  3.97           H
ATOM     36  HA  ILE A  16      24.904  16.601   8.557  1.00  3.99           H
ATOM     37  HB  ILE A  16      27.006  15.569  10.231  1.00  4.35           H
ATOM     38 1HG1 ILE A  16      25.561  13.813   9.821  1.00  5.29           H
ATOM     39 2HG1 ILE A  16      25.416  14.261  11.345  1.00  5.29           H
ATOM     40 1HG2 ILE A  16      26.327  17.686  10.916  1.00  6.72           H
ATOM     41 2HG2 ILE A  16      25.836  16.622  12.006  1.00  6.72           H
ATOM     42 3HG2 ILE A  16      24.794  17.226  10.952  1.00  6.72           H
ATOM     43 1HD1 ILE A  16      23.305  13.822  10.561  1.00  7.97           H
ATOM     44 2HD1 ILE A  16      23.521  14.769   9.289  1.00  7.97           H
ATOM     45 3HD1 ILE A  16      23.397  15.408  10.751  1.00  7.97           H
ATOM     46  N   VAL A  17      26.209  18.482   7.782  1.00  3.46           N
ATOM     47  CA  VAL A  17      26.901  19.658   7.270  1.00  3.34           C
ATOM     48  C   VAL A  17      26.243  20.879   7.919  1.00  3.03           C
ATOM     49  O   VAL A  17      25.015  20.976   7.960  1.00  3.51           O
ATOM     50  CB  VAL A  17      26.782  19.730   5.736  1.00  3.87           C
ATOM     51  CG1 VAL A  17      27.384  21.032   5.198  1.00  4.26           C
ATOM     52  CG2 VAL A  17      27.454  18.517   5.090  1.00  5.11           C
ATOM     53  H   VAL A  17      25.330  18.483   7.743  1.00  4.15           H
ATOM     54  HA  VAL A  17      27.866  19.619   7.530  1.00  4.00           H
ATOM     55  HB  VAL A  17      25.811  19.713   5.497  1.00  4.64           H
ATOM     56 1HG1 VAL A  17      26.874  21.794   5.542  1.00  6.39           H
ATOM     57 2HG1 VAL A  17      27.347  21.029   4.219  1.00  6.39           H
ATOM     58 3HG1 VAL A  17      28.317  21.105   5.490  1.00  6.39           H
ATOM     59 1HG2 VAL A  17      26.993  17.699   5.373  1.00  7.67           H
ATOM     60 2HG2 VAL A  17      28.392  18.476   5.368  1.00  7.67           H
ATOM     61 3HG2 VAL A  17      27.405  18.597   4.114  1.00  7.67           H
ATOM     62  N   GLY A  18      27.063  21.807   8.414  1.00  3.13           N
ATOM     63  CA  GLY A  18      26.502  23.024   8.984  1.00  3.09           C
ATOM     64  C   GLY A  18      25.636  23.768   7.989  1.00  2.99           C
ATOM     65  O   GLY A  18      25.978  23.897   6.803  1.00  3.54           O
ATOM     66  H   GLY A  18      27.934  21.684   8.396  1.00  3.75           H
ATOM     67 1HA  GLY A  18      25.959  22.792   9.779  1.00  3.71           H
ATOM     68 2HA  GLY A  18      27.239  23.614   9.280  1.00  3.71           H
ATOM     69  N   GLY A  19      24.510  24.275   8.478  1.00  2.95           N
ATOM     70  CA  GLY A  19      23.614  25.098   7.694  1.00  3.23           C
ATOM     71  C   GLY A  19      22.438  24.376   7.071  1.00  3.32           C
ATOM     72  O   GLY A  19      21.501  25.043   6.626  1.00  4.42           O
ATOM     73  H   GLY A  19      24.299  24.104   9.315  1.00  3.53           H
ATOM     74 1HA  GLY A  19      23.264  25.820   8.275  1.00  3.88           H
ATOM     75 2HA  GLY A  19      24.136  25.526   6.970  1.00  3.88           H
TER      76      GLY A  19 
ATOM     77  N   ILE A  31      22.475  23.052   6.998  1.00  3.32           N
ATOM     78  CA  ILE A  31      21.406  22.320   6.339  1.00  3.48           C
ATOM     79  C   ILE A  31      20.170  22.267   7.233  1.00  3.09           C
ATOM     80  O   ILE A  31      20.222  22.346   8.461  1.00  3.42           O
ATOM     81  CB  ILE A  31      21.847  20.919   5.894  1.00  3.73           C
ATOM     82  CG1 ILE A  31      22.036  19.966   7.074  1.00  3.73           C
ATOM     83  CG2 ILE A  31      23.074  21.019   4.986  1.00  4.62           C
ATOM     84  CD1 ILE A  31      22.489  18.567   6.698  1.00  4.84           C
ATOM     85  H   ILE A  31      23.152  22.614   7.351  1.00  3.98           H
ATOM     86  HA  ILE A  31      21.158  22.831   5.516  1.00  4.18           H
ATOM     87  HB  ILE A  31      21.104  20.546   5.338  1.00  4.48           H
ATOM     88 1HG1 ILE A  31      22.704  20.358   7.691  1.00  4.48           H
ATOM     89 2HG1 ILE A  31      21.180  19.899   7.565  1.00  4.48           H
ATOM     90 1HG2 ILE A  31      23.219  20.160   4.537  1.00  6.93           H
ATOM     91 2HG2 ILE A  31      23.861  21.244   5.524  1.00  6.93           H
ATOM     92 3HG2 ILE A  31      22.927  21.717   4.314  1.00  6.93           H
ATOM     93 1HD1 ILE A  31      22.647  18.045   7.512  1.00  7.26           H
ATOM     94 2HD1 ILE A  31      23.318  18.621   6.178  1.00  7.26           H
ATOM     95 3HD1 ILE A  31      21.794  18.132   6.161  1.00  7.26           H
ATOM     96  N   GLU A  32      19.017  22.056   6.584  1.00  3.56           N
ATOM     97  CA  GLU A  32      17.759  21.931   7.278  1.00  3.49           C
ATOM     98  C   GLU A  32      17.651  20.628   8.058  1.00  3.62           C
ATOM     99  O   GLU A  32      18.052  19.558   7.573  1.00  4.49           O
ATOM    100  CB  GLU A  32      16.632  21.950   6.219  1.00  4.06           C
ATOM    101  CG  GLU A  32      15.225  21.830   6.769  1.00  5.24           C
ATOM    102  CD  GLU A  32      14.211  21.998   5.694  1.00  6.34           C
ATOM    103  OE1 GLU A  32      13.452  21.063   5.403  1.00  9.97           O
ATOM    104  OE2 GLU A  32      14.208  23.099   5.067  1.00  8.51           O
ATOM    105  H   GLU A  32      19.028  21.992   5.707  1.00  4.27           H
ATOM    106  HA  GLU A  32      17.644  22.704   7.902  1.00  4.19           H
ATOM    107 1HB  GLU A  32      16.696  22.795   5.708  1.00  4.87           H
ATOM    108 2HB  GLU A  32      16.785  21.206   5.585  1.00  4.87           H
ATOM    109 1HG  GLU A  32      15.113  20.941   7.191  1.00  6.29           H
ATOM    110 2HG  GLU A  32      15.084  22.520   7.465  1.00  6.29           H
ATOM    111  N   TYR A  33      16.987  20.705   9.197  1.00  3.51           N
ATOM    112  CA  TYR A  33      16.441  19.519   9.846  1.00  3.59           C
ATOM    113  C   TYR A  33      15.086  19.908  10.437  1.00  3.56           C
ATOM    114  O   TYR A  33      14.821  21.092  10.694  1.00  4.11           O
ATOM    115  CB  TYR A  33      17.384  18.944  10.920  1.00  3.66           C
ATOM    116  CG  TYR A  33      17.541  19.789  12.147  1.00  3.50           C
ATOM    117  CD1 TYR A  33      16.867  19.477  13.315  1.00  3.76           C
ATOM    118  CD2 TYR A  33      18.375  20.906  12.153  1.00  3.73           C
ATOM    119  CE1 TYR A  33      17.006  20.251  14.457  1.00  3.86           C
ATOM    120  CE2 TYR A  33      18.503  21.699  13.289  1.00  3.54           C
ATOM    121  CZ  TYR A  33      17.807  21.375  14.436  1.00  3.51           C
ATOM    122  OH  TYR A  33      17.852  22.147  15.574  1.00  4.14           O
ATOM    123  H   TYR A  33      16.872  21.492   9.574  1.00  4.22           H
ATOM    124  HA  TYR A  33      16.292  18.818   9.148  1.00  4.31           H
ATOM    125 1HB  TYR A  33      17.044  18.056  11.193  1.00  4.39           H
ATOM    126 2HB  TYR A  33      18.277  18.810  10.515  1.00  4.39           H
ATOM    127  HD1 TYR A  33      16.298  18.717  13.335  1.00  4.51           H
ATOM    128  HD2 TYR A  33      18.862  21.130  11.368  1.00  4.47           H
ATOM    129  HE1 TYR A  33      16.549  20.008  15.254  1.00  4.64           H
ATOM    130  HE2 TYR A  33      19.070  22.461  13.276  1.00  4.25           H
ATOM    131  N   SER A  34      14.227  18.906  10.642  1.00  3.82           N
ATOM    132  CA  SER A  34      12.946  19.133  11.283  1.00  3.92           C
ATOM    133  C   SER A  34      12.955  18.549  12.700  1.00  3.87           C
ATOM    134  O   SER A  34      13.711  17.632  13.020  1.00  4.19           O
ATOM    135  CB  SER A  34      11.779  18.556  10.496  1.00  4.78           C
ATOM    136  OG  SER A  34      11.832  17.124  10.572  1.00  5.51           O
ATOM    137  H   SER A  34      14.442  18.092  10.383  1.00  4.58           H
ATOM    138  HA  SER A  34      12.810  20.121  11.358  1.00  4.71           H
ATOM    139 1HB  SER A  34      10.923  18.882  10.873  1.00  5.73           H
ATOM    140 2HB  SER A  34      11.833  18.846   9.551  1.00  5.73           H
ATOM    141  HG  SER A  34      11.159  16.856  10.147  1.00  8.26           H
ATOM    142  N   ILE A  35      12.040  19.087  13.518  1.00  3.84           N
ATOM    143  CA  ILE A  35      11.917  18.723  14.921  1.00  3.78           C
ATOM    144  C   ILE A  35      10.494  18.228  15.162  1.00  4.19           C
ATOM    145  O   ILE A  35       9.529  18.968  14.953  1.00  4.86           O
ATOM    146  CB  ILE A  35      12.252  19.899  15.854  1.00  4.09           C
ATOM    147  CG1 ILE A  35      13.651  20.462  15.558  1.00  4.19           C
ATOM    148  CG2 ILE A  35      12.116  19.454  17.295  1.00  5.12           C
ATOM    149  CD1 ILE A  35      13.701  21.690  14.646  1.00  4.71           C
ATOM    150  H   ILE A  35      11.488  19.689  13.191  1.00  4.61           H
ATOM    151  HA  ILE A  35      12.552  17.975  15.113  1.00  4.54           H
ATOM    152  HB  ILE A  35      11.584  20.625  15.689  1.00  4.91           H
ATOM    153 1HG1 ILE A  35      14.080  20.696  16.418  1.00  5.02           H
ATOM    154 2HG1 ILE A  35      14.193  19.745  15.143  1.00  5.02           H
ATOM    155 1HG2 ILE A  35      12.289  20.214  17.889  1.00  7.68           H
ATOM    156 2HG2 ILE A  35      12.762  18.741  17.479  1.00  7.68           H
ATOM    157 3HG2 ILE A  35      11.207  19.120  17.449  1.00  7.68           H
ATOM    158 1HD1 ILE A  35      14.634  21.957  14.510  1.00  7.06           H
ATOM    159 2HD1 ILE A  35      13.208  22.427  15.063  1.00  7.06           H
ATOM    160 3HD1 ILE A  35      13.294  21.472  13.782  1.00  7.06           H
ATOM    161  N   ASN A  36      10.356  16.969  15.563  1.00  4.59           N
ATOM    162  CA  ASN A  36       9.043  16.335  15.784  1.00  5.50           C
ATOM    163  C   ASN A  36       8.110  16.550  14.626  1.00  5.10           C
ATOM    164  O   ASN A  36       6.898  16.749  14.759  1.00  5.83           O
ATOM    165  CB  ASN A  36       8.433  16.751  17.111  1.00  6.75           C
ATOM    166  CG  ASN A  36       9.172  16.170  18.301  1.00  7.71           C
ATOM    167  ND2 ASN A  36       8.983  16.819  19.397  1.00 12.33           N
ATOM    168  OD1 ASN A  36       9.815  15.115  18.239  1.00  8.62           O
ATOM    169  H   ASN A  36      11.081  16.491  15.704  1.00  5.51           H
ATOM    170  HA  ASN A  36       9.207  15.350  15.841  1.00  6.60           H
ATOM    171 1HB  ASN A  36       8.442  17.739  17.175  1.00  8.10           H
ATOM    172 2HB  ASN A  36       7.489  16.454  17.140  1.00  8.10           H
ATOM    173 1HD2 ASN A  36       9.318  16.515  20.152  1.00 14.79           H
ATOM    174 2HD2 ASN A  36       8.518  17.566  19.392  1.00 14.79           H
TER     175      ASN A  36 
ATOM    176  N   ASN A  38       8.667  16.456  13.393  1.00  5.04           N
ATOM    177  CA  ASN A  38       7.865  16.560  12.191  1.00  5.39           C
ATOM    178  C   ASN A  38       7.174  17.902  12.044  1.00  5.20           C
ATOM    179  O   ASN A  38       6.186  18.014  11.313  1.00  6.16           O
ATOM    180  CB  ASN A  38       6.871  15.382  12.053  1.00  6.42           C
ATOM    181  CG  ASN A  38       7.381  14.255  11.225  1.00  7.32           C
ATOM    182  ND2 ASN A  38       6.967  13.081  11.504  1.00 10.99           N
ATOM    183  OD1 ASN A  38       8.125  14.487  10.241  1.00  9.34           O
ATOM    184  H   ASN A  38       9.535  16.329  13.321  1.00  6.04           H
ATOM    185  HA  ASN A  38       8.499  16.485  11.422  1.00  6.47           H
ATOM    186 1HB  ASN A  38       6.654  15.040  12.957  1.00  7.71           H
ATOM    187 2HB  ASN A  38       6.031  15.718  11.651  1.00  7.71           H
ATOM    188 1HD2 ASN A  38       7.202  12.400  10.999  1.00 13.19           H
ATOM    189 2HD2 ASN A  38       6.446  12.952  12.202  1.00 13.19           H
ATOM    190  N   ALA A  39       7.735  18.946  12.651  1.00  5.33           N
ATOM    191  CA  ALA A  39       7.031  20.205  12.796  1.00  5.76           C
ATOM    192  C   ALA A  39       7.976  21.353  12.422  1.00  5.04           C
ATOM    193  O   ALA A  39       8.077  21.731  11.246  1.00  5.84           O
ATOM    194  CB  ALA A  39       6.372  20.298  14.131  1.00  6.97           C
ATOM    195  H   ALA A  39       8.552  18.870  12.972  1.00  6.40           H
ATOM    196  HA  ALA A  39       6.299  20.204  12.115  1.00  6.91           H
ATOM    197 1HB  ALA A  39       5.734  19.561  14.233  1.00 10.45           H
ATOM    198 2HB  ALA A  39       5.897  21.153  14.203  1.00 10.45           H
ATOM    199 3HB  ALA A  39       7.051  20.242  14.836  1.00 10.45           H
ATOM    200  N   SER A  40       8.627  21.970  13.373  1.00  4.74           N
ATOM    201  CA  SER A  40       9.477  23.099  13.076  1.00  4.41           C
ATOM    202  C   SER A  40      10.704  22.677  12.265  1.00  4.02           C
ATOM    203  O   SER A  40      11.150  21.546  12.294  1.00  4.77           O
ATOM    204  CB  SER A  40       9.950  23.767  14.365  1.00  5.24           C
ATOM    205  OG  SER A  40       8.859  24.382  15.038  1.00  6.01           O
ATOM    206  H   SER A  40       8.546  21.694  14.205  1.00  5.68           H
ATOM    207  HA  SER A  40       8.953  23.764  12.543  1.00  5.29           H
ATOM    208 1HB  SER A  40      10.364  23.089  14.956  1.00  6.29           H
ATOM    209 2HB  SER A  40      10.635  24.449  14.152  1.00  6.29           H
ATOM    210  N   LEU A  41      11.256  23.691  11.589  1.00  4.31           N
ATOM    211  CA ALEU A  41      12.523  23.509  10.794  0.74  5.12           C
ATOM    212  CA BLEU A  41      12.459  23.637  10.934  0.26  4.06           C
ATOM    213  C  ALEU A  41      13.569  24.474  11.449  0.74  6.12           C
ATOM    214  C  BLEU A  41      13.553  24.466  11.584  0.26  5.07           C
ATOM    215  O  ALEU A  41      13.286  25.624  11.595  0.74 12.75           O
ATOM    216  O  BLEU A  41      13.359  25.558  12.180  0.26  4.12           O
ATOM    217  CB  LEU A  41      12.333  23.993   9.406  1.00  7.91           C
ATOM    218  CG  LEU A  41      11.307  23.184   8.625  1.00  9.57           C
ATOM    219  CD1 LEU A  41      11.175  23.710   7.224  1.00 15.32           C
ATOM    220  CD2 LEU A  41      11.591  21.704   8.641  1.00  9.18           C
ATOM    221  H   LEU A  41      10.870  24.482  11.608  1.00  5.18           H
ATOM    222  HA ALEU A  41      12.836  22.560  10.813  0.74  6.15           H
ATOM    223 1HB ALEU A  41      12.044  24.939   9.432  1.00  9.50           H
ATOM    224 2HB ALEU A  41      13.201  23.956   8.931  1.00  9.50           H
ATOM    225  HA BLEU A  41      12.762  22.685  10.979  0.26  4.87           H
ATOM    226  HG  LEU A  41      10.424  23.318   9.074  1.00 11.48           H
ATOM    227 1HD1 LEU A  41      10.464  23.223   6.758  1.00 22.99           H
ATOM    228 2HD1 LEU A  41      12.022  23.587   6.748  1.00 22.99           H
ATOM    229 3HD1 LEU A  41      10.952  24.664   7.253  1.00 22.99           H
ATOM    230 1HD2 LEU A  41      10.853  21.225   8.210  1.00 13.77           H
ATOM    231 2HD2 LEU A  41      11.682  21.399   9.568  1.00 13.77           H
ATOM    232 3HD2 LEU A  41      12.423  21.526   8.155  1.00 13.77           H
ATOM    233  N   CYS A  42      14.774  23.949  11.559  1.00  4.13           N
ATOM    234  CA ACYS A  42      15.934  24.718  11.964  0.75  3.99           C
ATOM    235  CA BCYS A  42      15.928  24.739  11.935  0.19  4.35           C
ATOM    236  CA CCYS A  42      15.962  24.643  12.029  0.06  3.27           C
ATOM    237  C   CYS A  42      17.108  24.281  11.096  1.00  3.10           C
ATOM    238  O   CYS A  42      16.962  23.484  10.173  1.00  3.56           O
ATOM    239  CB ACYS A  42      16.188  24.536  13.495  0.75  5.51           C
ATOM    240  CB BCYS A  42      16.327  24.603  13.404  0.19  2.77           C
ATOM    241  CB CCYS A  42      16.377  24.290  13.462  0.06  3.23           C
ATOM    242  SG ACYS A  42      15.288  25.603  14.579  0.75  4.64           S
ATOM    243  SG BCYS A  42      14.517  25.303  14.197  0.19  6.48           S
ATOM    244  SG CCYS A  42      17.141  24.948  14.621  0.06  9.49           S
ATOM    245  H   CYS A  42      14.878  23.094  11.379  1.00  4.96           H
ATOM    246  HA ACYS A  42      15.752  25.685  11.786  0.75  4.79           H
ATOM    247 1HB ACYS A  42      15.972  23.600  13.734  0.75  6.62           H
ATOM    248 2HB ACYS A  42      17.155  24.668  13.665  0.75  6.62           H
ATOM    249  HA BCYS A  42      15.742  25.701  11.736  0.19  5.22           H
ATOM    250 1HB BCYS A  42      16.516  23.666  13.660  0.19  3.33           H
ATOM    251 2HB BCYS A  42      17.094  25.181  13.643  0.19  3.33           H
ATOM    252  HA CCYS A  42      15.802  25.629  11.975  0.06  3.93           H
ATOM    253 1HB CCYS A  42      15.516  24.042  13.882  0.06  3.87           H
ATOM    254 2HB CCYS A  42      16.860  23.434  13.343  0.06  3.87           H
ATOM    255  N   SER A  43      18.276  24.834  11.425  1.00  2.99           N
ATOM    256  CA  SER A  43      19.499  24.573  10.676  1.00  2.83           C
ATOM    257  C   SER A  43      20.548  23.944  11.602  1.00  2.77           C
ATOM    258  O   SER A  43      20.665  24.276  12.782  1.00  3.18           O
ATOM    259  CB  SER A  43      20.020  25.886  10.108  1.00  3.22           C
ATOM    260  OG  SER A  43      19.070  26.494   9.227  1.00  3.50           O
ATOM    261  H   SER A  43      18.309  25.376  12.118  1.00  3.58           H
ATOM    262  HA  SER A  43      19.300  23.943   9.926  1.00  3.39           H
ATOM    263 1HB  SER A  43      20.221  26.508  10.852  1.00  3.87           H
ATOM    264 2HB  SER A  43      20.862  25.718   9.615  1.00  3.87           H
ATOM    265  N   VAL A  44      21.332  23.019  11.021  1.00  2.81           N
ATOM    266  CA  VAL A  44      22.436  22.394  11.735  1.00  2.66           C
ATOM    267  C   VAL A  44      23.500  23.431  12.038  1.00  2.53           C
ATOM    268  O   VAL A  44      23.868  24.242  11.181  1.00  2.79           O
ATOM    269  CB  VAL A  44      23.014  21.248  10.880  1.00  2.92           C
ATOM    270  CG1 VAL A  44      24.303  20.689  11.457  1.00  3.47           C
ATOM    271  CG2 VAL A  44      21.980  20.136  10.721  1.00  3.59           C
ATOM    272  H   VAL A  44      21.175  22.785  10.187  1.00  3.37           H
ATOM    273  HA  VAL A  44      22.094  22.017  12.596  1.00  3.19           H
ATOM    274  HB  VAL A  44      23.216  21.614   9.971  1.00  3.50           H
ATOM    275 1HG1 VAL A  44      24.969  21.405  11.525  1.00  5.21           H
ATOM    276 2HG1 VAL A  44      24.644  19.982  10.870  1.00  5.21           H
ATOM    277 3HG1 VAL A  44      24.129  20.319  12.347  1.00  5.21           H
ATOM    278 1HG2 VAL A  44      21.163  20.504  10.324  1.00  5.39           H
ATOM    279 2HG2 VAL A  44      21.773  19.754  11.599  1.00  5.39           H
ATOM    280 3HG2 VAL A  44      22.340  19.437  10.136  1.00  5.39           H
ATOM    281  N   GLY A  44A     24.086  23.368  13.243  1.00  2.56           N
ATOM    282  CA  GLY A  44A     25.204  24.235  13.604  1.00  2.63           C
ATOM    283  C   GLY A  44A     26.525  23.626  13.163  1.00  2.53           C
ATOM    284  O   GLY A  44A     27.106  23.995  12.143  1.00  2.96           O
ATOM    285  H   GLY A  44A     23.788  22.787  13.833  1.00  3.07           H
ATOM    286 1HA  GLY A  44A     25.088  25.119  13.175  1.00  3.15           H
ATOM    287 2HA  GLY A  44A     25.213  24.369  14.585  1.00  3.15           H
ATOM    288  N   PHE A  45      27.025  22.643  13.933  1.00  2.58           N
ATOM    289  CA  PHE A  45      28.282  21.992  13.613  1.00  2.52           C
ATOM    290  C   PHE A  45      28.263  20.542  14.063  1.00  2.56           C
ATOM    291  O   PHE A  45      27.748  20.222  15.148  1.00  3.00           O
ATOM    292  CB  PHE A  45      29.497  22.645  14.321  1.00  2.98           C
ATOM    293  CG  PHE A  45      29.651  24.091  14.002  1.00  2.78           C
ATOM    294  CD1 PHE A  45      30.296  24.490  12.831  1.00  3.30           C
ATOM    295  CD2 PHE A  45      29.129  25.076  14.841  1.00  3.34           C
ATOM    296  CE1 PHE A  45      30.389  25.832  12.505  1.00  3.83           C
ATOM    297  CE2 PHE A  45      29.228  26.410  14.502  1.00  3.81           C
ATOM    298  CZ  PHE A  45      29.850  26.795  13.342  1.00  4.08           C
ATOM    299  H   PHE A  45      26.579  22.389  14.648  1.00  3.10           H
ATOM    300  HA  PHE A  45      28.424  22.025  12.624  1.00  3.03           H
ATOM    301 1HB  PHE A  45      29.393  22.541  15.300  1.00  3.58           H
ATOM    302 2HB  PHE A  45      30.321  22.167  14.052  1.00  3.58           H
ATOM    303  HD1 PHE A  45      30.673  23.836  12.254  1.00  3.96           H
ATOM    304  HD2 PHE A  45      28.702  24.826  15.652  1.00  4.00           H
ATOM    305  HE1 PHE A  45      30.826  26.094  11.703  1.00  4.59           H
ATOM    306  HE2 PHE A  45      28.862  27.069  15.080  1.00  4.58           H
ATOM    307  HZ  PHE A  45      29.910  27.716  13.114  1.00  4.89           H
ATOM    308  N   SER A  46      28.917  19.691  13.281  1.00  2.64           N
ATOM    309  CA  SER A  46      29.216  18.323  13.674  1.00  2.64           C
ATOM    310  C   SER A  46      30.165  18.315  14.895  1.00  2.63           C
ATOM    311  O   SER A  46      31.183  19.024  14.901  1.00  3.06           O
ATOM    312  CB  SER A  46      29.945  17.623  12.510  1.00  3.21           C
ATOM    313  OG  SER A  46      29.085  17.495  11.406  1.00  4.92           O
ATOM    314  H   SER A  46      29.181  19.967  12.488  1.00  3.17           H
ATOM    315  HA  SER A  46      28.371  17.836  13.893  1.00  3.17           H
ATOM    316 1HB  SER A  46      30.742  18.151  12.252  1.00  3.85           H
ATOM    317 2HB  SER A  46      30.250  16.727  12.800  1.00  3.85           H
ATOM    318  N   VAL A  47      29.832  17.458  15.860  1.00  2.60           N
ATOM    319  CA  VAL A  47      30.613  17.307  17.084  1.00  2.78           C
ATOM    320  C   VAL A  47      30.614  15.825  17.478  1.00  2.92           C
ATOM    321  O   VAL A  47      29.772  15.042  17.045  1.00  3.54           O
ATOM    322  CB  VAL A  47      30.029  18.130  18.261  1.00  3.15           C
ATOM    323  CG1 VAL A  47      30.134  19.633  17.979  1.00  3.83           C
ATOM    324  CG2 VAL A  47      28.600  17.732  18.589  1.00  3.77           C
ATOM    325  H   VAL A  47      29.112  16.963  15.755  1.00  3.12           H
ATOM    326  HA  VAL A  47      31.553  17.601  16.911  1.00  3.34           H
ATOM    327  HB  VAL A  47      30.587  17.937  19.068  1.00  3.78           H
ATOM    328 1HG1 VAL A  47      31.068  19.867  17.795  1.00  5.74           H
ATOM    329 2HG1 VAL A  47      29.819  20.135  18.759  1.00  5.74           H
ATOM    330 3HG1 VAL A  47      29.582  19.858  17.201  1.00  5.74           H
ATOM    331 1HG2 VAL A  47      28.557  16.765  18.738  1.00  5.66           H
ATOM    332 2HG2 VAL A  47      28.014  17.975  17.842  1.00  5.66           H
ATOM    333 3HG2 VAL A  47      28.308  18.201  19.398  1.00  5.66           H
ATOM    334  N   THR A  48      31.556  15.485  18.377  1.00  3.48           N
ATOM    335  CA  THR A  48      31.522  14.202  19.047  1.00  3.89           C
ATOM    336  C   THR A  48      31.480  14.436  20.572  1.00  3.89           C
ATOM    337  O   THR A  48      31.922  15.436  21.100  1.00  4.24           O
ATOM    338  CB  THR A  48      32.751  13.345  18.713  1.00  5.24           C
ATOM    339  CG2 THR A  48      32.836  13.037  17.236  1.00  6.66           C
ATOM    340  OG1 THR A  48      33.935  14.014  19.143  1.00  5.87           O
ATOM    341  H   THR A  48      32.204  16.052  18.560  1.00  4.17           H
ATOM    342  HA  THR A  48      30.696  13.711  18.770  1.00  4.67           H
ATOM    343  HB  THR A  48      32.678  12.481  19.211  1.00  6.29           H
ATOM    344 1HG2 THR A  48      33.647  12.517  17.057  1.00  9.99           H
ATOM    345 2HG2 THR A  48      32.867  13.875  16.729  1.00  9.99           H
ATOM    346 3HG2 THR A  48      32.049  12.520  16.965  1.00  9.99           H
ATOM    347  N  AARG A  48A     30.960  13.373  21.209  0.74  4.70           N
ATOM    348  N  BARG A  48A     30.942  13.498  21.308  0.26  5.23           N
ATOM    349  CA AARG A  48A     30.932  13.297  22.679  0.74  4.96           C
ATOM    350  CA BARG A  48A     30.986  13.411  22.757  0.26  3.50           C
ATOM    351  C  AARG A  48A     31.423  11.881  23.007  0.74  4.87           C
ATOM    352  C  BARG A  48A     31.435  11.987  23.090  0.26  3.94           C
ATOM    353  O  AARG A  48A     30.609  10.958  23.080  0.74  4.70           O
ATOM    354  O  BARG A  48A     30.601  11.076  23.227  0.26  4.31           O
ATOM    355  CB AARG A  48A     29.585  13.623  23.221  0.74  5.34           C
ATOM    356  CB BARG A  48A     29.644  13.707  23.412  0.26  3.58           C
ATOM    357  CG AARG A  48A     29.648  13.947  24.762  0.74  3.81           C
ATOM    358  CG BARG A  48A     29.725  13.780  24.930  0.26  9.81           C
ATOM    359  CD AARG A  48A     28.239  14.189  25.244  0.74  4.00           C
ATOM    360  CD BARG A  48A     28.547  13.995  25.840  0.26  8.86           C
ATOM    361  NE AARG A  48A     28.147  14.550  26.649  0.74  4.00           N
ATOM    362  NE BARG A  48A     27.781  12.797  25.973  0.26  9.18           N
ATOM    363  CZ AARG A  48A     27.988  13.711  27.651  0.74  3.98           C
ATOM    364  CZ BARG A  48A     26.695  12.598  26.669  0.26 12.82           C
ATOM    365  NH1AARG A  48A     27.852  14.227  28.882  0.74  5.00           N
ATOM    366  NH2AARG A  48A     27.955  12.404  27.469  0.74  4.37           N
ATOM    367  NH1BARG A  48A     26.163  11.394  26.628  0.26 15.08           N
ATOM    368  NH2BARG A  48A     26.178  13.601  27.386  0.26 16.26           N
ATOM    369  H  AARG A  48A     30.628  12.708  20.738  0.74  5.64           H
ATOM    370  H  BARG A  48A     30.512  12.858  20.885  0.26  6.28           H
ATOM    371  HA AARG A  48A     31.591  13.955  23.044  0.74  5.95           H
ATOM    372 1HB AARG A  48A     29.217  14.404  22.736  0.74  6.41           H
ATOM    373 2HB AARG A  48A     28.977  12.856  23.071  0.74  6.41           H
ATOM    374  HA BARG A  48A     31.667  14.057  23.102  0.26  4.20           H
ATOM    375 1HB BARG A  48A     29.300  14.569  23.067  0.26  4.29           H
ATOM    376 2HB BARG A  48A     28.999  13.001  23.158  0.26  4.29           H
ATOM    377 1HG AARG A  48A     30.050  13.187  25.253  0.74  4.57           H
ATOM    378 2HG AARG A  48A     30.204  14.751  24.918  0.74  4.57           H
ATOM    379 1HG BARG A  48A     30.150  12.935  25.224  0.26 11.78           H
ATOM    380 2HG BARG A  48A     30.369  14.503  25.137  0.26 11.78           H
ATOM    381 1HD AARG A  48A     27.838  14.914  24.703  0.74  4.79           H
ATOM    382 2HD AARG A  48A     27.705  13.370  25.091  0.74  4.79           H
ATOM    383 1HD BARG A  48A     28.867  14.282  26.732  0.26 10.63           H
ATOM    384 2HD BARG A  48A     27.974  14.714  25.473  0.26 10.63           H
ATOM    385  HE AARG A  48A     28.202  15.405  26.847  0.74  4.80           H
ATOM    386  HE BARG A  48A     28.081  12.100  25.526  0.26 11.01           H
ATOM    387 1HH1AARG A  48A     27.871  15.099  28.998  0.74  6.00           H
ATOM    388 2HH1AARG A  48A     27.744  13.693  29.574  0.74  6.00           H
ATOM    389 1HH2AARG A  48A     28.040  12.071  26.659  0.74  5.24           H
ATOM    390 2HH2AARG A  48A     27.847  11.866  28.157  0.74  5.24           H
ATOM    391 1HH1BARG A  48A     26.540  10.763  26.145  0.26 18.09           H
ATOM    392 2HH1BARG A  48A     25.430  11.221  27.084  0.26 18.09           H
ATOM    393 1HH2BARG A  48A     26.569  14.389  27.387  0.26 19.51           H
ATOM    394 2HH2BARG A  48A     25.445  13.473  27.857  0.26 19.51           H
ATOM    395  N   GLY A  48B     32.720  11.721  23.141  1.00  5.59           N
ATOM    396  CA  GLY A  48B     33.231  10.359  23.185  1.00  5.88           C
ATOM    397  C   GLY A  48B     32.861   9.641  21.909  1.00  5.87           C
ATOM    398  O   GLY A  48B     33.084  10.163  20.814  1.00  7.40           O
ATOM    399  H   GLY A  48B     33.260  12.413  23.201  1.00  6.71           H
ATOM    400 1HA  GLY A  48B     34.216  10.374  23.288  1.00  7.06           H
ATOM    401 2HA  GLY A  48B     32.846   9.882  23.962  1.00  7.06           H
ATOM    402  N   ALA A  48C     32.280   8.456  22.028  1.00  5.27           N
ATOM    403  CA  ALA A  48C     31.867   7.693  20.868  1.00  6.11           C
ATOM    404  C   ALA A  48C     30.591   8.226  20.218  1.00  6.10           C
ATOM    405  O   ALA A  48C     30.228   7.787  19.127  1.00 10.73           O
ATOM    406  CB  ALA A  48C     31.647   6.223  21.255  1.00  7.74           C
ATOM    407  H   ALA A  48C     32.141   8.125  22.832  1.00  6.32           H
ATOM    408  HA  ALA A  48C     32.601   7.732  20.191  1.00  7.33           H
ATOM    409 1HB  ALA A  48C     32.483   5.849  21.603  1.00 11.60           H
ATOM    410 2HB  ALA A  48C     31.365   5.716  20.465  1.00 11.60           H
ATOM    411 3HB  ALA A  48C     30.953   6.167  21.944  1.00 11.60           H
ATOM    412  N   THR A  49      29.866   9.102  20.881  1.00  4.63           N
ATOM    413  CA  THR A  49      28.577   9.559  20.400  1.00  4.44           C
ATOM    414  C   THR A  49      28.756  10.673  19.353  1.00  4.07           C
ATOM    415  O   THR A  49      29.482  11.633  19.562  1.00  5.92           O
ATOM    416  CB  THR A  49      27.721  10.074  21.573  1.00  5.06           C
ATOM    417  CG2 THR A  49      26.328  10.399  21.138  1.00  5.53           C
ATOM    418  OG1 THR A  49      27.711   9.086  22.598  1.00  7.08           O
ATOM    419  H   THR A  49      30.173   9.420  21.642  1.00  5.55           H
ATOM    420  HA  THR A  49      28.104   8.789  19.972  1.00  5.32           H
ATOM    421  HB  THR A  49      28.143  10.904  21.936  1.00  6.07           H
ATOM    422 1HG2 THR A  49      25.799  10.677  21.914  1.00  8.29           H
ATOM    423 2HG2 THR A  49      25.919   9.606  20.732  1.00  8.29           H
ATOM    424 3HG2 THR A  49      26.352  11.126  20.481  1.00  8.29           H
ATOM    425  N   LYS A  50      28.038  10.526  18.259  1.00  3.78           N
ATOM    426  CA  LYS A  50      27.997  11.560  17.218  1.00  3.53           C
ATOM    427  C   LYS A  50      26.910  12.580  17.537  1.00  3.26           C
ATOM    428  O   LYS A  50      25.870  12.232  18.097  1.00  3.81           O
ATOM    429  CB  LYS A  50      27.686  10.890  15.869  1.00  3.90           C
ATOM    430  CG  LYS A  50      28.745   9.872  15.445  1.00  4.53           C
ATOM    431  CD  LYS A  50      28.447   9.262  14.094  1.00  5.25           C
ATOM    432  CE  LYS A  50      29.509   8.235  13.736  1.00  6.18           C
ATOM    433  NZ  LYS A  50      29.318   7.722  12.347  1.00  7.03           N
ATOM    434  H   LYS A  50      27.570   9.789  18.149  1.00  4.53           H
ATOM    435  HA  LYS A  50      28.884  12.020  17.168  1.00  4.23           H
ATOM    436 1HB  LYS A  50      26.809  10.435  15.931  1.00  4.68           H
ATOM    437 2HB  LYS A  50      27.615  11.589  15.171  1.00  4.68           H
ATOM    438 1HG  LYS A  50      29.629  10.317  15.413  1.00  5.44           H
ATOM    439 2HG  LYS A  50      28.793   9.152  16.123  1.00  5.44           H
ATOM    440 1HD  LYS A  50      27.558   8.828  14.113  1.00  6.29           H
ATOM    441 2HD  LYS A  50      28.428   9.974  13.405  1.00  6.29           H
ATOM    442 1HE  LYS A  50      30.406   8.648  13.814  1.00  7.42           H
ATOM    443 2HE  LYS A  50      29.464   7.480  14.375  1.00  7.42           H
ATOM    444 1HZ  LYS A  50      29.990   7.143  12.142  1.00 10.55           H
ATOM    445 2HZ  LYS A  50      29.330   8.419  11.762  1.00 10.55           H
ATOM    446 3HZ  LYS A  50      28.519   7.291  12.290  1.00 10.55           H
ATOM    447  N   GLY A  51      27.131  13.834  17.123  1.00  3.23           N
ATOM    448  CA  GLY A  51      26.135  14.845  17.394  1.00  3.17           C
ATOM    449  C   GLY A  51      26.266  16.040  16.467  1.00  2.70           C
ATOM    450  O   GLY A  51      27.205  16.185  15.700  1.00  2.92           O
ATOM    451  H   GLY A  51      27.870  14.040  16.693  1.00  3.88           H
ATOM    452 1HA  GLY A  51      25.233  14.450  17.289  1.00  3.81           H
ATOM    453 2HA  GLY A  51      26.226  15.149  18.332  1.00  3.81           H
ATOM    454  N   PHE A  52      25.286  16.952  16.613  1.00  2.83           N
ATOM    455  CA  PHE A  52      25.492  18.304  16.106  1.00  2.56           C
ATOM    456  C   PHE A  52      24.974  19.299  17.128  1.00  2.54           C
ATOM    457  O   PHE A  52      23.986  19.052  17.831  1.00  3.24           O
ATOM    458  CB  PHE A  52      24.907  18.559  14.699  1.00  2.88           C
ATOM    459  CG  PHE A  52      23.401  18.498  14.535  1.00  2.96           C
ATOM    460  CD1 PHE A  52      22.595  19.577  14.913  1.00  3.31           C
ATOM    461  CD2 PHE A  52      22.793  17.411  13.940  1.00  3.55           C
ATOM    462  CE1 PHE A  52      21.234  19.563  14.691  1.00  3.79           C
ATOM    463  CE2 PHE A  52      21.411  17.394  13.713  1.00  4.12           C
ATOM    464  CZ  PHE A  52      20.627  18.473  14.081  1.00  3.98           C
ATOM    465  H   PHE A  52      24.530  16.736  17.008  1.00  3.39           H
ATOM    466  HA  PHE A  52      26.480  18.442  16.040  1.00  3.07           H
ATOM    467 1HB  PHE A  52      25.208  19.454  14.404  1.00  3.46           H
ATOM    468 2HB  PHE A  52      25.306  17.897  14.080  1.00  3.46           H
ATOM    469  HD1 PHE A  52      22.992  20.332  15.331  1.00  3.97           H
ATOM    470  HD2 PHE A  52      23.319  16.664  13.680  1.00  4.26           H
ATOM    471  HE1 PHE A  52      20.706  20.307  14.957  1.00  4.55           H
ATOM    472  HE2 PHE A  52      21.009  16.636  13.304  1.00  4.95           H
ATOM    473  HZ  PHE A  52      19.690  18.468  13.919  1.00  4.78           H
ATOM    474  N   VAL A  53      25.640  20.454  17.210  1.00  2.63           N
ATOM    475  CA  VAL A  53      25.132  21.561  18.007  1.00  2.82           C
ATOM    476  C   VAL A  53      24.163  22.402  17.177  1.00  2.63           C
ATOM    477  O   VAL A  53      24.270  22.482  15.944  1.00  2.97           O
ATOM    478  CB  VAL A  53      26.251  22.439  18.608  1.00  3.14           C
ATOM    479  CG1 VAL A  53      27.058  21.632  19.615  1.00  3.93           C
ATOM    480  CG2 VAL A  53      27.138  23.065  17.562  1.00  3.67           C
ATOM    481  H   VAL A  53      26.398  20.548  16.774  1.00  3.15           H
ATOM    482  HA  VAL A  53      24.615  21.171  18.769  1.00  3.39           H
ATOM    483  HB  VAL A  53      25.809  23.183  19.109  1.00  3.77           H
ATOM    484 1HG1 VAL A  53      26.475  21.350  20.350  1.00  5.89           H
ATOM    485 2HG1 VAL A  53      27.786  22.185  19.969  1.00  5.89           H
ATOM    486 3HG1 VAL A  53      27.434  20.841  19.173  1.00  5.89           H
ATOM    487 1HG2 VAL A  53      26.586  23.557  16.918  1.00  5.51           H
ATOM    488 2HG2 VAL A  53      27.638  22.363  17.095  1.00  5.51           H
ATOM    489 3HG2 VAL A  53      27.765  23.682  17.992  1.00  5.51           H
ATOM    490  N   THR A  54      23.232  23.041  17.876  1.00  2.89           N
ATOM    491  CA  THR A  54      22.198  23.859  17.269  1.00  2.87           C
ATOM    492  C   THR A  54      21.660  24.789  18.371  1.00  2.84           C
ATOM    493  O   THR A  54      22.218  24.869  19.465  1.00  3.28           O
ATOM    494  CB  THR A  54      21.142  22.935  16.632  1.00  3.10           C
ATOM    495  CG2 THR A  54      20.318  22.180  17.646  1.00  3.80           C
ATOM    496  OG1 THR A  54      20.252  23.679  15.776  1.00  3.39           O
ATOM    497  H   THR A  54      23.243  22.964  18.752  1.00  3.46           H
ATOM    498  HA  THR A  54      22.611  24.419  16.550  1.00  3.45           H
ATOM    499  HB  THR A  54      21.622  22.265  16.067  1.00  3.72           H
ATOM    500 1HG2 THR A  54      19.812  21.473  17.195  1.00  5.70           H
ATOM    501 2HG2 THR A  54      19.696  22.796  18.086  1.00  5.70           H
ATOM    502 3HG2 THR A  54      20.911  21.780  18.316  1.00  5.70           H
ATOM    503  N   ALA A  55      20.576  25.524  18.051  1.00  3.19           N
ATOM    504  CA  ALA A  55      19.977  26.425  19.031  1.00  3.41           C
ATOM    505  C   ALA A  55      19.011  25.649  19.931  1.00  3.30           C
ATOM    506  O   ALA A  55      18.276  24.750  19.509  1.00  4.50           O
ATOM    507  CB  ALA A  55      19.219  27.554  18.324  1.00  4.45           C
ATOM    508  H   ALA A  55      20.227  25.460  17.246  1.00  3.82           H
ATOM    509  HA  ALA A  55      20.702  26.822  19.595  1.00  4.09           H
ATOM    510 1HB  ALA A  55      19.833  28.043  17.737  1.00  6.67           H
ATOM    511 2HB  ALA A  55      18.848  28.168  18.992  1.00  6.67           H
ATOM    512 3HB  ALA A  55      18.490  27.174  17.790  1.00  6.67           H
ATOM    513  N   GLY A  56      18.986  26.056  21.207  1.00  3.47           N
ATOM    514  CA  GLY A  56      18.067  25.466  22.171  1.00  3.91           C
ATOM    515  C   GLY A  56      16.597  25.694  21.873  1.00  3.69           C
ATOM    516  O   GLY A  56      15.781  24.820  22.174  1.00  4.71           O
ATOM    517  H   GLY A  56      19.534  26.693  21.467  1.00  4.17           H
ATOM    518 1HA  GLY A  56      18.234  24.491  22.209  1.00  4.69           H
ATOM    519 2HA  GLY A  56      18.269  25.838  23.067  1.00  4.69           H
ATOM    520  N   HIS A  57      16.251  26.839  21.280  1.00  3.51           N
ATOM    521  CA  HIS A  57      14.849  27.098  21.036  1.00  3.84           C
ATOM    522  C   HIS A  57      14.303  26.203  19.922  1.00  4.21           C
ATOM    523  O   HIS A  57      13.083  26.171  19.711  1.00  5.73           O
ATOM    524  CB  HIS A  57      14.566  28.570  20.772  1.00  4.01           C
ATOM    525  CG  HIS A  57      14.956  29.070  19.414  1.00  3.81           C
ATOM    526  CD2 HIS A  57      14.233  29.035  18.266  1.00  4.44           C
ATOM    527  ND1 HIS A  57      16.108  29.765  19.122  1.00  4.07           N
ATOM    528  CE1 HIS A  57      16.083  30.103  17.843  1.00  4.48           C
ATOM    529  NE2 HIS A  57      14.958  29.680  17.295  1.00  4.66           N
ATOM    530  H   HIS A  57      16.864  27.424  21.043  1.00  4.22           H
ATOM    531  HA  HIS A  57      14.358  26.854  21.872  1.00  4.60           H
ATOM    532 1HB  HIS A  57      13.597  28.729  20.897  1.00  4.82           H
ATOM    533 2HB  HIS A  57      15.045  29.107  21.452  1.00  4.82           H
ATOM    534  HD1 HIS A  57      16.738  29.930  19.671  1.00  4.89           H
ATOM    535  HD2 HIS A  57      13.364  28.593  18.098  1.00  5.33           H
ATOM    536  HE1 HIS A  57      16.754  30.454  17.458  1.00  5.37           H
ATOM    537  HE2 HIS A  57      14.858  29.980  16.349  1.00  5.59           H
ATOM    538  N   CYS A  58      15.163  25.485  19.205  1.00  3.93           N
ATOM    539  CA ACYS A  58      14.689  24.618  18.137  0.75  4.32           C
ATOM    540  CA BCYS A  58      14.765  24.573  18.154  0.19  3.70           C
ATOM    541  CA CCYS A  58      14.708  24.603  18.143  0.06  4.43           C
ATOM    542  C   CYS A  58      14.029  23.332  18.638  1.00  4.36           C
ATOM    543  O   CYS A  58      13.292  22.720  17.857  1.00  5.24           O
ATOM    544  CB ACYS A  58      15.864  24.236  17.204  0.75  4.79           C
ATOM    545  CB BCYS A  58      16.035  24.156  17.373  0.19  4.08           C
ATOM    546  CB CCYS A  58      15.905  24.231  17.251  0.06  5.26           C
ATOM    547  SG ACYS A  58      16.439  25.639  16.236  0.75  5.44           S
ATOM    548  SG BCYS A  58      16.993  25.538  16.675  0.19  5.01           S
ATOM    549  SG CCYS A  58      15.735  26.182  16.431  0.06  9.72           S
ATOM    550  H   CYS A  58      16.025  25.534  19.379  1.00  4.71           H
ATOM    551  HA ACYS A  58      14.015  25.126  17.600  0.75  5.18           H
ATOM    552 1HB ACYS A  58      16.613  23.887  17.749  0.75  5.75           H
ATOM    553 2HB ACYS A  58      15.572  23.515  16.591  0.75  5.75           H
ATOM    554  HA BCYS A  58      14.163  25.066  17.527  0.19  4.44           H
ATOM    555 1HB BCYS A  58      16.623  23.640  17.981  0.19  4.89           H
ATOM    556 2HB BCYS A  58      15.767  23.553  16.635  0.19  4.89           H
ATOM    557  HA CCYS A  58      14.050  25.108  17.583  0.06  5.31           H
ATOM    558 1HB CCYS A  58      16.746  24.070  17.747  0.06  6.31           H
ATOM    559 2HB CCYS A  58      15.721  23.502  16.607  0.06  6.31           H
ATOM    560  N   GLY A  59      14.269  22.889  19.868  1.00  4.69           N
ATOM    561  CA AGLY A  59      13.671  21.647  20.322  0.70  5.37           C
ATOM    562  CA BGLY A  59      13.704  21.624  20.280  0.30  5.52           C
ATOM    563  C  AGLY A  59      13.876  21.408  21.787  0.70  5.04           C
ATOM    564  C  BGLY A  59      13.456  21.596  21.767  0.30  6.19           C
ATOM    565  O  AGLY A  59      14.796  21.909  22.420  0.70  5.40           O
ATOM    566  O  BGLY A  59      13.555  22.611  22.458  0.30  9.03           O
ATOM    567  H   GLY A  59      14.791  23.348  20.406  1.00  5.63           H
ATOM    568 1HA AGLY A  59      12.700  21.667  20.131  0.70  6.45           H
ATOM    569 2HA AGLY A  59      14.064  20.894  19.814  0.70  6.45           H
ATOM    570 1HA BGLY A  59      12.850  21.474  19.802  0.30  6.62           H
ATOM    571 2HA BGLY A  59      14.323  20.892  20.036  0.30  6.62           H
ATOM    572  N  ATHR A  59A     12.961  20.613  22.343  0.70  5.61           N
ATOM    573  N  BTHR A  59A     13.150  20.378  22.191  0.30  6.77           N
ATOM    574  CA  THR A  59A     13.000  20.135  23.683  1.00  6.73           C
ATOM    575  C   THR A  59A     13.737  18.826  23.802  1.00  5.79           C
ATOM    576  O   THR A  59A     13.905  18.074  22.837  1.00  6.02           O
ATOM    577  CB  THR A  59A     11.528  20.003  24.193  1.00  8.37           C
ATOM    578  CG2 THR A  59A     10.902  21.382  24.276  1.00 12.54           C
ATOM    579  OG1 THR A  59A     10.831  19.138  23.312  1.00  9.80           O
ATOM    580  H  ATHR A  59A     12.280  20.365  21.843  0.70  6.73           H
ATOM    581  H  BTHR A  59A     13.036  19.721  21.617  0.30  8.12           H
ATOM    582  HA  THR A  59A     13.470  20.814  24.247  1.00  8.07           H
ATOM    583  HB  THR A  59A     11.538  19.596  25.106  1.00 10.04           H
ATOM    584  HG1 THR A  59A     11.206  19.143  22.560  1.00 14.71           H
ATOM    585 1HG2 THR A  59A     10.046  21.324  24.749  1.00 18.81           H
ATOM    586 2HG2 THR A  59A     10.753  21.729  23.372  1.00 18.81           H
ATOM    587 3HG2 THR A  59A     11.503  21.985  24.762  1.00 18.81           H
ATOM    588  N   VAL A  59B     14.210  18.493  25.024  1.00  6.67           N
ATOM    589  CA  VAL A  59B     14.915  17.250  25.238  1.00  6.84           C
ATOM    590  C   VAL A  59B     14.077  16.091  24.769  1.00  6.18           C
ATOM    591  O   VAL A  59B     12.866  16.027  25.094  1.00  7.01           O
ATOM    592  CB  VAL A  59B     15.358  17.099  26.713  1.00  8.46           C
ATOM    593  CG1 VAL A  59B     15.991  15.735  26.942  1.00 10.39           C
ATOM    594  CG2 VAL A  59B     16.297  18.241  27.059  1.00 11.96           C
ATOM    595  H   VAL A  59B     14.086  19.042  25.700  1.00  8.01           H
ATOM    596  HA  VAL A  59B     15.741  17.271  24.676  1.00  8.20           H
ATOM    597  HB  VAL A  59B     14.547  17.171  27.294  1.00 10.16           H
ATOM    598 1HG1 VAL A  59B     15.331  15.034  26.760  1.00 15.58           H
ATOM    599 2HG1 VAL A  59B     16.291  15.667  27.873  1.00 15.58           H
ATOM    600 3HG1 VAL A  59B     16.758  15.626  26.343  1.00 15.58           H
ATOM    601 1HG2 VAL A  59B     15.875  19.094  26.824  1.00 17.94           H
ATOM    602 2HG2 VAL A  59B     17.132  18.141  26.556  1.00 17.94           H
ATOM    603 3HG2 VAL A  59B     16.490  18.226  28.019  1.00 17.94           H
ATOM    604  N   ASN A  60      14.673  15.190  24.028  1.00  6.29           N
ATOM    605  CA  ASN A  60      14.108  13.988  23.457  1.00  6.93           C
ATOM    606  C   ASN A  60      13.344  14.219  22.173  1.00  6.17           C
ATOM    607  O   ASN A  60      12.886  13.245  21.534  1.00  8.05           O
ATOM    608  CB  ASN A  60      13.261  13.168  24.436  1.00  9.42           C
ATOM    609  CG  ASN A  60      14.068  12.730  25.653  1.00 13.13           C
ATOM    610  ND2 ASN A  60      15.210  12.337  25.475  1.00 16.68           N
ATOM    611  OD1 ASN A  60      13.418  12.743  26.742  1.00 23.01           O
ATOM    612  H   ASN A  60      15.524  15.335  23.856  1.00  7.55           H
ATOM    613  HA  ASN A  60      14.885  13.408  23.213  1.00  8.32           H
ATOM    614 1HB  ASN A  60      12.489  13.711  24.734  1.00 11.30           H
ATOM    615 2HB  ASN A  60      12.910  12.367  23.972  1.00 11.30           H
ATOM    616 1HD2 ASN A  60      15.676  12.018  26.149  1.00 20.01           H
ATOM    617 2HD2 ASN A  60      15.567  12.374  24.671  1.00 20.01           H
ATOM    618  N   ALA A  61      13.208  15.460  21.694  1.00  5.59           N
ATOM    619  CA  ALA A  61      12.531  15.680  20.428  1.00  5.49           C
ATOM    620  C   ALA A  61      13.321  15.040  19.305  1.00  4.95           C
ATOM    621  O   ALA A  61      14.546  14.972  19.315  1.00  5.55           O
ATOM    622  CB  ALA A  61      12.378  17.182  20.170  1.00  5.89           C
ATOM    623  H   ALA A  61      13.528  16.144  22.146  1.00  6.71           H
ATOM    624  HA  ALA A  61      11.623  15.262  20.467  1.00  6.59           H
ATOM    625 1HB  ALA A  61      11.907  17.596  20.923  1.00  8.84           H
ATOM    626 2HB  ALA A  61      11.864  17.321  19.347  1.00  8.84           H
ATOM    627 3HB  ALA A  61      13.264  17.589  20.074  1.00  8.84           H
ATOM    628  N   THR A  62      12.589  14.574  18.284  1.00  5.49           N
ATOM    629  CA  THR A  62      13.152  13.810  17.198  1.00  5.25           C
ATOM    630  C   THR A  62      13.578  14.712  16.022  1.00  4.57           C
ATOM    631  O   THR A  62      12.765  15.474  15.499  1.00  5.15           O
ATOM    632  CB  THR A  62      12.130  12.794  16.701  1.00  6.59           C
ATOM    633  CG2 THR A  62      12.668  11.948  15.570  1.00  7.91           C
ATOM    634  OG1 THR A  62      11.767  11.966  17.785  1.00 12.06           O
ATOM    635  H   THR A  62      11.726  14.742  18.275  1.00  6.59           H
ATOM    636  HA  THR A  62      13.956  13.319  17.533  1.00  6.30           H
ATOM    637  HB  THR A  62      11.317  13.283  16.382  1.00  7.91           H
ATOM    638 1HG2 THR A  62      12.066  11.190  15.415  1.00 11.87           H
ATOM    639 2HG2 THR A  62      13.559  11.615  15.806  1.00 11.87           H
ATOM    640 3HG2 THR A  62      12.726  12.490  14.756  1.00 11.87           H
TER     641      THR A  62 
ATOM    642  N   ALA A  64      14.827  14.564  15.607  1.00  4.46           N
ATOM    643  CA  ALA A  64      15.367  15.300  14.475  1.00  4.18           C
ATOM    644  C   ALA A  64      15.329  14.422  13.223  1.00  4.29           C
ATOM    645  O   ALA A  64      15.713  13.250  13.269  1.00  4.80           O
ATOM    646  CB  ALA A  64      16.824  15.714  14.749  1.00  4.67           C
ATOM    647  H   ALA A  64      15.350  13.998  16.032  1.00  5.35           H
ATOM    648  HA  ALA A  64      14.814  16.119  14.320  1.00  5.01           H
ATOM    649 1HB  ALA A  64      16.857  16.283  15.546  1.00  7.01           H
ATOM    650 2HB  ALA A  64      17.173  16.210  13.979  1.00  7.01           H
ATOM    651 3HB  ALA A  64      17.369  14.913  14.896  1.00  7.01           H
ATOM    652  N   ARG A  65      14.896  15.021  12.106  1.00  4.42           N
ATOM    653  CA  ARG A  65      14.906  14.364  10.806  1.00  4.69           C
ATOM    654  C   ARG A  65      15.635  15.217   9.784  1.00  4.81           C
ATOM    655  O   ARG A  65      15.541  16.443   9.783  1.00  5.12           O
ATOM    656  CB  ARG A  65      13.484  14.102  10.274  1.00  5.55           C
ATOM    657  CG  ARG A  65      12.723  13.067  11.057  1.00  5.92           C
ATOM    658  CD  ARG A  65      11.264  12.961  10.617  1.00  7.32           C
ATOM    659  NE  ARG A  65      10.545  11.888  11.259  1.00  8.58           N
ATOM    660  CZ  ARG A  65      10.009  11.929  12.449  1.00  8.55           C
ATOM    661  NH1 ARG A  65      10.067  13.019  13.151  1.00  7.73           N
ATOM    662  NH2 ARG A  65       9.397  10.865  12.911  1.00 11.48           N
ATOM    663  H   ARG A  65      14.592  15.846  12.159  1.00  5.30           H
ATOM    664  HA  ARG A  65      15.383  13.490  10.893  1.00  5.63           H
ATOM    665 1HB  ARG A  65      12.976  14.952  10.291  1.00  6.67           H
ATOM    666 2HB  ARG A  65      13.546  13.807   9.331  1.00  6.67           H
ATOM    667 1HG  ARG A  65      13.161  12.187  10.943  1.00  7.11           H
ATOM    668 2HG  ARG A  65      12.755  13.300  12.019  1.00  7.11           H
ATOM    669 1HD  ARG A  65      10.806  13.816  10.815  1.00  8.78           H
ATOM    670 2HD  ARG A  65      11.234  12.824   9.637  1.00  8.78           H
ATOM    671  HE  ARG A  65      10.459  11.137  10.807  1.00 10.30           H
ATOM    672 1HH1 ARG A  65      10.467  13.731  12.825  1.00  9.27           H
ATOM    673 2HH1 ARG A  65       9.706  13.046  13.953  1.00  9.27           H
ATOM    674 1HH2 ARG A  65       9.019  10.884  13.705  1.00 13.78           H
ATOM    675 2HH2 ARG A  65       9.364  10.131  12.426  1.00 13.78           H
ATOM    676  N   ILE A  66      16.352  14.529   8.889  1.00  5.08           N
ATOM    677  CA AILE A  66      16.972  15.148   7.731  0.83  5.82           C
ATOM    678  CA BILE A  66      17.001  15.064   7.707  0.17  5.91           C
ATOM    679  C  AILE A  66      16.543  14.288   6.565  0.83  7.22           C
ATOM    680  C  BILE A  66      17.139  14.204   6.462  0.17  7.40           C
ATOM    681  O  AILE A  66      16.612  13.020   6.641  0.83  7.28           O
ATOM    682  O  BILE A  66      17.373  13.015   6.560  0.17  5.69           O
ATOM    683  CB  ILE A  66      18.525  15.236   7.894  1.00  5.85           C
ATOM    684  CG1 ILE A  66      18.888  16.150   9.053  1.00  5.46           C
ATOM    685  CG2 ILE A  66      19.162  15.693   6.576  1.00  8.02           C
ATOM    686  CD1 ILE A  66      20.362  16.172   9.414  1.00  7.21           C
ATOM    687  H   ILE A  66      16.452  13.662   9.007  1.00  6.10           H
ATOM    688  HA AILE A  66      16.602  16.069   7.614  0.83  6.98           H
ATOM    689  HA BILE A  66      16.590  15.943   7.466  0.17  7.09           H
ATOM    690  HB  ILE A  66      18.867  14.320   8.102  1.00  7.02           H
ATOM    691 1HG1 ILE A  66      18.606  17.072   8.827  1.00  6.55           H
ATOM    692 2HG1 ILE A  66      18.373  15.867   9.850  1.00  6.55           H
ATOM    693 1HG2 ILE A  66      18.935  15.058   5.866  1.00 12.03           H
ATOM    694 2HG2 ILE A  66      20.136  15.732   6.680  1.00 12.03           H
ATOM    695 3HG2 ILE A  66      18.823  16.582   6.340  1.00 12.03           H
ATOM    696 1HD1 ILE A  66      20.479  16.609  10.284  1.00 10.81           H
ATOM    697 2HD1 ILE A  66      20.859  16.668   8.730  1.00 10.81           H
ATOM    698 3HD1 ILE A  66      20.701  15.253   9.462  1.00 10.81           H
ATOM    699  N  AGLY A  67      16.139  14.855   5.460  0.83  8.89           N
ATOM    700  N  BGLY A  67      17.068  14.839   5.309  0.17  7.70           N
ATOM    701  CA AGLY A  67      15.848  14.072   4.255  0.83 13.95           C
ATOM    702  CA BGLY A  67      17.020  14.126   4.042  0.17 10.00           C
ATOM    703  C  AGLY A  67      14.724  13.078   4.483  0.83 15.22           C
ATOM    704  C  BGLY A  67      16.039  12.976   3.965  0.17  9.09           C
ATOM    705  O  AGLY A  67      14.671  12.056   3.817  0.83 22.09           O
ATOM    706  O  BGLY A  67      16.194  12.007   3.194  0.17 13.57           O
ATOM    707  H  AGLY A  67      16.038  15.729   5.439  0.83 10.66           H
ATOM    708  H  BGLY A  67      17.049  15.719   5.306  0.17  9.24           H
ATOM    709 1HA AGLY A  67      15.597  14.686   3.520  0.83 16.74           H
ATOM    710 2HA AGLY A  67      16.664  13.584   3.978  0.83 16.74           H
ATOM    711 1HA BGLY A  67      16.795  14.775   3.329  0.17 12.00           H
ATOM    712 2HA BGLY A  67      17.925  13.775   3.849  0.17 12.00           H
TER     713      GLY A  67 
ATOM    714  N  AGLY A  81      13.827  13.350   5.421  0.83 14.94           N
ATOM    715  N  BGLY A  81      14.969  12.973   4.750  0.17  9.43           N
ATOM    716  CA AGLY A  81      12.716  12.466   5.672  0.83 21.82           C
ATOM    717  CA BGLY A  81      13.902  12.001   4.690  0.17  9.43           C
ATOM    718  C  AGLY A  81      12.981  11.355   6.682  0.83 14.08           C
ATOM    719  C  BGLY A  81      13.813  10.989   5.815  0.17  8.73           C
ATOM    720  O  AGLY A  81      12.065  10.585   7.051  0.83 25.76           O
ATOM    721  O  BGLY A  81      13.124   9.962   5.657  0.17 10.25           O
ATOM    722  H  AGLY A  81      13.911  14.083   5.900  0.83 17.93           H
ATOM    723  H  BGLY A  81      14.905  13.610   5.354  0.17 11.32           H
ATOM    724 1HA AGLY A  81      11.952  13.007   5.994  0.83 26.19           H
ATOM    725 2HA AGLY A  81      12.446  12.051   4.815  0.83 26.19           H
ATOM    726 1HA BGLY A  81      13.044  12.493   4.654  0.17 11.32           H
ATOM    727 2HA BGLY A  81      13.991  11.503   3.839  0.17 11.32           H
ATOM    728  N  AALA A  82      14.210  11.222   7.137  0.83  9.92           N
ATOM    729  N  BALA A  82      14.435  11.172   6.976  0.17 12.69           N
ATOM    730  CA  ALA A  82      14.644  10.103   7.950  1.00  8.51           C
ATOM    731  C   ALA A  82      15.040  10.625   9.321  1.00  6.61           C
ATOM    732  O   ALA A  82      15.653  11.695   9.454  1.00  6.23           O
ATOM    733  CB  ALA A  82      15.824   9.333   7.382  1.00 11.07           C
ATOM    734  H  AALA A  82      14.798  11.844   6.937  0.83 11.90           H
ATOM    735  H  BALA A  82      14.736  11.977   7.167  0.17 15.23           H
ATOM    736  N   VAL A  83      14.699   9.858  10.354  1.00  6.50           N
ATOM    737  CA  VAL A  83      15.166  10.144  11.713  1.00  5.77           C
ATOM    738  C   VAL A  83      16.688  10.054  11.749  1.00  5.08           C
ATOM    739  O   VAL A  83      17.250   9.043  11.331  1.00  5.99           O
ATOM    740  CB  VAL A  83      14.502   9.213  12.702  1.00  6.95           C
ATOM    741  CG1 VAL A  83      15.108   9.404  14.100  1.00  7.45           C
ATOM    742  CG2 VAL A  83      13.004   9.408  12.745  1.00  8.45           C
ATOM    743  H   VAL A  83      14.179   9.161  10.217  1.00  7.81           H
ATOM    744  HA  VAL A  83      14.904  11.081  11.942  1.00  6.92           H
ATOM    745  HB  VAL A  83      14.684   8.273  12.412  1.00  8.33           H
ATOM    746 1HG1 VAL A  83      14.647   8.819  14.738  1.00 11.18           H
ATOM    747 2HG1 VAL A  83      15.001  10.338  14.378  1.00 11.18           H
ATOM    748 3HG1 VAL A  83      16.060   9.176  14.078  1.00 11.18           H
ATOM    749 1HG2 VAL A  83      12.625   9.222  11.860  1.00 12.68           H
ATOM    750 2HG2 VAL A  83      12.802  10.332  12.999  1.00 12.68           H
ATOM    751 3HG2 VAL A  83      12.614   8.795  13.402  1.00 12.68           H
ATOM    752  N   VAL A  84      17.325  11.070  12.305  1.00  4.39           N
ATOM    753  CA  VAL A  84      18.770  11.063  12.479  1.00  4.46           C
ATOM    754  C   VAL A  84      19.212  11.051  13.931  1.00  4.34           C
ATOM    755  O   VAL A  84      20.372  10.725  14.216  1.00  4.48           O
ATOM    756  CB  VAL A  84      19.466  12.210  11.715  1.00  4.61           C
ATOM    757  CG1 VAL A  84      19.186  12.095  10.226  1.00  5.36           C
ATOM    758  CG2 VAL A  84      19.069  13.596  12.243  1.00  4.95           C
ATOM    759  H   VAL A  84      16.864  11.768  12.576  1.00  5.27           H
ATOM    760  HA  VAL A  84      19.101  10.210  12.075  1.00  5.35           H
ATOM    761  HB  VAL A  84      20.452  12.107  11.847  1.00  5.53           H
ATOM    762 1HG1 VAL A  84      19.523  11.237   9.896  1.00  8.04           H
ATOM    763 2HG1 VAL A  84      19.633  12.827   9.752  1.00  8.04           H
ATOM    764 3HG1 VAL A  84      18.219  12.148  10.071  1.00  8.04           H
ATOM    765 1HG2 VAL A  84      19.270  13.651  13.201  1.00  7.43           H
ATOM    766 2HG2 VAL A  84      18.109  13.737  12.103  1.00  7.43           H
ATOM    767 3HG2 VAL A  84      19.574  14.285  11.763  1.00  7.43           H
ATOM    768  N   GLY A  85      18.340  11.430  14.863  1.00  4.72           N
ATOM    769  CA  GLY A  85      18.705  11.457  16.272  1.00  5.49           C
ATOM    770  C   GLY A  85      17.663  12.240  17.049  1.00  4.27           C
ATOM    771  O   GLY A  85      16.555  12.478  16.574  1.00  4.75           O
ATOM    772  H   GLY A  85      17.528  11.669  14.623  1.00  5.66           H
ATOM    773 1HA  GLY A  85      18.759  10.532  16.622  1.00  6.58           H
ATOM    774 2HA  GLY A  85      19.593  11.882  16.381  1.00  6.58           H
TER     775      GLY A  85 
ATOM    776  N   THR A  87      18.049  12.599  18.276  1.00  4.25           N
ATOM    777  CA  THR A  87      17.132  13.266  19.206  1.00  4.52           C
ATOM    778  C   THR A  87      17.885  14.340  19.939  1.00  4.27           C
ATOM    779  O   THR A  87      19.106  14.279  20.107  1.00  5.09           O
ATOM    780  CB  THR A  87      16.483  12.283  20.204  1.00  6.46           C
ATOM    781  CG2 THR A  87      15.720  11.177  19.522  1.00  8.54           C
ATOM    782  OG1 THR A  87      17.461  11.830  21.083  1.00  9.21           O
ATOM    783  H   THR A  87      18.874  12.431  18.533  1.00  5.11           H
ATOM    784  HA  THR A  87      16.405  13.699  18.674  1.00  5.43           H
ATOM    785  HB  THR A  87      15.823  12.806  20.744  1.00  7.76           H
ATOM    786 1HG2 THR A  87      15.128  10.740  20.170  1.00 12.81           H
ATOM    787 2HG2 THR A  87      16.351  10.519  19.161  1.00 12.81           H
ATOM    788 3HG2 THR A  87      15.185  11.551  18.792  1.00 12.81           H
ATOM    789  N   PHE A  88      17.162  15.340  20.432  1.00  4.19           N
ATOM    790  CA  PHE A  88      17.765  16.361  21.261  1.00  4.07           C
ATOM    791  C   PHE A  88      18.236  15.749  22.585  1.00  4.38           C
ATOM    792  O   PHE A  88      17.420  15.226  23.344  1.00  6.15           O
ATOM    793  CB  PHE A  88      16.793  17.509  21.543  1.00  4.39           C
ATOM    794  CG  PHE A  88      16.695  18.521  20.424  1.00  4.06           C
ATOM    795  CD1 PHE A  88      16.101  18.201  19.200  1.00  4.21           C
ATOM    796  CD2 PHE A  88      17.235  19.797  20.572  1.00  4.49           C
ATOM    797  CE1 PHE A  88      16.074  19.120  18.160  1.00  4.53           C
ATOM    798  CE2 PHE A  88      17.199  20.712  19.546  1.00  4.65           C
ATOM    799  CZ  PHE A  88      16.637  20.382  18.326  1.00  4.51           C
ATOM    800  H   PHE A  88      16.302  15.382  20.251  1.00  5.03           H
ATOM    801  HA  PHE A  88      18.561  16.730  20.781  1.00  4.88           H
ATOM    802 1HB  PHE A  88      15.893  17.131  21.709  1.00  5.27           H
ATOM    803 2HB  PHE A  88      17.080  17.974  22.368  1.00  5.27           H
ATOM    804  HD1 PHE A  88      15.710  17.344  19.078  1.00  5.05           H
ATOM    805  HD2 PHE A  88      17.636  20.039  21.398  1.00  5.39           H
ATOM    806  HE1 PHE A  88      15.670  18.887  17.333  1.00  5.43           H
ATOM    807  HE2 PHE A  88      17.564  21.579  19.677  1.00  5.57           H
ATOM    808  HZ  PHE A  88      16.635  21.009  17.612  1.00  5.41           H
ATOM    809  N   ALA A  88A     19.518  15.834  22.853  1.00  4.04           N
ATOM    810  CA  ALA A  88A     20.075  15.279  24.091  1.00  4.47           C
ATOM    811  C   ALA A  88A     19.932  16.236  25.239  1.00  4.35           C
ATOM    812  O   ALA A  88A     19.760  15.801  26.393  1.00  6.01           O
ATOM    813  CB  ALA A  88A     21.540  14.943  23.886  1.00  6.16           C
ATOM    814  H   ALA A  88A     20.053  16.232  22.279  1.00  4.85           H
ATOM    815  HA  ALA A  88A     19.583  14.438  24.313  1.00  5.36           H
ATOM    816 1HB  ALA A  88A     21.620  14.217  23.232  1.00  9.24           H
ATOM    817 2HB  ALA A  88A     21.932  14.659  24.738  1.00  9.24           H
ATOM    818 3HB  ALA A  88A     22.014  15.734  23.556  1.00  9.24           H
ATOM    819  N   ALA A  89      20.056  17.531  24.989  1.00  4.29           N
ATOM    820  CA  ALA A  89      20.111  18.536  26.032  1.00  4.40           C
ATOM    821  C   ALA A  89      19.903  19.883  25.385  1.00  4.36           C
ATOM    822  O   ALA A  89      20.262  20.070  24.209  1.00  4.70           O
ATOM    823  CB  ALA A  89      21.458  18.512  26.752  1.00  5.64           C
ATOM    824  H   ALA A  89      20.107  17.793  24.151  1.00  5.14           H
ATOM    825  HA  ALA A  89      19.380  18.368  26.693  1.00  5.29           H
ATOM    826 1HB  ALA A  89      21.626  17.612  27.102  1.00  8.47           H
ATOM    827 2HB  ALA A  89      21.443  19.153  27.493  1.00  8.47           H
ATOM    828 3HB  ALA A  89      22.169  18.756  26.123  1.00  8.47           H
ATOM    829  N   ARG A  90      19.363  20.813  26.155  1.00  4.58           N
ATOM    830  CA AARG A  90      19.248  22.174  25.678  0.57  5.09           C
ATOM    831  CA BARG A  90      19.144  22.177  25.687  0.43  4.76           C
ATOM    832  C   ARG A  90      19.146  23.114  26.869  1.00  5.55           C
ATOM    833  O   ARG A  90      18.721  22.708  27.957  1.00  7.50           O
ATOM    834  CB AARG A  90      17.990  22.329  24.769  0.57  6.42           C
ATOM    835  CB BARG A  90      17.848  22.328  24.846  0.43  5.94           C
ATOM    836  CG AARG A  90      16.745  22.433  25.701  0.57  8.68           C
ATOM    837  CG BARG A  90      16.541  21.897  25.497  0.43  7.25           C
ATOM    838  CD AARG A  90      15.805  23.349  25.161  0.57 13.15           C
ATOM    839  CD BARG A  90      15.747  23.050  26.035  0.43  7.41           C
ATOM    840  NE AARG A  90      14.520  23.415  25.875  0.57 11.76           N
ATOM    841  NE BARG A  90      15.016  23.594  24.912  0.43  7.36           N
ATOM    842  CZ AARG A  90      13.520  24.023  25.373  0.57  6.08           C
ATOM    843  CZ BARG A  90      13.894  24.274  24.944  0.43  6.34           C
ATOM    844  NH1AARG A  90      13.662  24.582  24.190  0.57 10.79           N
ATOM    845  NH2AARG A  90      12.392  24.050  26.044  0.57  9.42           N
ATOM    846  NH1BARG A  90      13.394  24.675  23.788  0.43  7.38           N
ATOM    847  NH2BARG A  90      13.287  24.494  26.142  0.43  9.89           N
ATOM    848  H   ARG A  90      19.073  20.603  26.959  1.00  5.49           H
ATOM    849  HA AARG A  90      20.064  22.405  25.149  0.57  6.11           H
ATOM    850 1HB AARG A  90      18.069  23.144  24.212  0.57  7.71           H
ATOM    851 2HB AARG A  90      17.903  21.547  24.169  0.57  7.71           H
ATOM    852  HA BARG A  90      19.917  22.425  25.103  0.43  5.71           H
ATOM    853 1HB BARG A  90      17.762  23.279  24.586  0.43  7.13           H
ATOM    854 2HB BARG A  90      17.962  21.805  24.013  0.43  7.13           H
ATOM    855 1HG AARG A  90      16.324  21.542  25.794  0.57 10.42           H
ATOM    856 2HG AARG A  90      17.027  22.737  26.600  0.57 10.42           H
ATOM    857 1HG BARG A  90      15.994  21.412  24.830  0.43  8.70           H
ATOM    858 2HG BARG A  90      16.741  21.271  26.237  0.43  8.70           H
ATOM    859 1HD AARG A  90      16.211  24.252  25.160  0.57 15.78           H
ATOM    860 2HD AARG A  90      15.630  23.101  24.219  0.57 15.78           H
ATOM    861 1HD BARG A  90      15.123  22.742  26.739  0.43  8.90           H
ATOM    862 2HD BARG A  90      16.348  23.734  26.422  0.43  8.90           H
ATOM    863  HE AARG A  90      14.441  23.027  26.661  0.57 14.12           H
ATOM    864  HE BARG A  90      15.364  23.453  24.116  0.43  8.83           H
ATOM    865 1HH1AARG A  90      14.432  24.529  23.768  0.57 12.95           H
ATOM    866 2HH1AARG A  90      12.987  25.009  23.821  0.57 12.95           H
ATOM    867 1HH2AARG A  90      12.336  23.651  26.827  0.57 11.30           H
ATOM    868 2HH2AARG A  90      11.691  24.466  25.712  0.57 11.30           H
ATOM    869 1HH1BARG A  90      13.812  24.485  23.037  0.43  8.86           H
ATOM    870 2HH1BARG A  90      12.643  25.134  23.768  0.43  8.86           H
ATOM    871 1HH2BARG A  90      13.648  24.182  26.882  0.43 11.87           H
ATOM    872 2HH2BARG A  90      12.534  24.948  26.177  0.43 11.87           H
ATOM    873  N   VAL A  91      19.467  24.365  26.607  1.00  5.22           N
ATOM    874  CA  VAL A  91      19.170  25.481  27.537  1.00  5.26           C
ATOM    875  C   VAL A  91      18.535  26.570  26.681  1.00  4.80           C
ATOM    876  O   VAL A  91      19.170  27.110  25.771  1.00  5.76           O
ATOM    877  CB  VAL A  91      20.385  26.018  28.277  1.00  5.90           C
ATOM    878  CG1 VAL A  91      19.896  27.056  29.310  1.00  6.72           C
ATOM    879  CG2 VAL A  91      21.201  24.936  28.926  1.00  7.34           C
ATOM    880  H   VAL A  91      19.874  24.545  25.849  1.00  6.27           H
ATOM    881  HA  VAL A  91      18.498  25.169  28.209  1.00  6.31           H
ATOM    882  HB  VAL A  91      20.967  26.490  27.615  1.00  7.08           H
ATOM    883 1HG1 VAL A  91      19.426  27.781  28.847  1.00 10.07           H
ATOM    884 2HG1 VAL A  91      20.665  27.423  29.794  1.00 10.07           H
ATOM    885 3HG1 VAL A  91      19.287  26.624  29.944  1.00 10.07           H
ATOM    886 1HG2 VAL A  91      21.977  25.336  29.372  1.00 11.01           H
ATOM    887 2HG2 VAL A  91      21.506  24.303  28.244  1.00 11.01           H
ATOM    888 3HG2 VAL A  91      20.652  24.465  29.587  1.00 11.01           H
TER     889      VAL A  91 
ATOM    890  N   PHE A  94      17.288  26.925  27.012  1.00  4.72           N
ATOM    891  CA  PHE A  94      16.603  28.042  26.374  1.00  4.47           C
ATOM    892  C   PHE A  94      15.347  28.329  27.216  1.00  4.72           C
ATOM    893  O   PHE A  94      14.631  27.375  27.514  1.00  5.77           O
ATOM    894  CB  PHE A  94      16.141  27.706  24.942  1.00  4.99           C
ATOM    895  CG  PHE A  94      15.351  28.817  24.346  1.00  4.59           C
ATOM    896  CD1 PHE A  94      13.947  28.759  24.271  1.00  5.43           C
ATOM    897  CD2 PHE A  94      15.976  29.973  23.883  1.00  4.48           C
ATOM    898  CE1 PHE A  94      13.220  29.812  23.770  1.00  5.98           C
ATOM    899  CE2 PHE A  94      15.247  31.032  23.379  1.00  4.94           C
ATOM    900  CZ  PHE A  94      13.855  30.950  23.337  1.00  5.55           C
ATOM    901  H   PHE A  94      16.868  26.469  27.636  1.00  5.66           H
ATOM    902  HA  PHE A  94      17.198  28.846  26.362  1.00  5.36           H
ATOM    903 1HB  PHE A  94      16.933  27.527  24.375  1.00  5.98           H
ATOM    904 2HB  PHE A  94      15.588  26.884  24.960  1.00  5.98           H
ATOM    905  HD1 PHE A  94      13.495  27.980  24.572  1.00  6.52           H
ATOM    906  HD2 PHE A  94      16.924  30.034  23.915  1.00  5.38           H
ATOM    907  HE1 PHE A  94      12.273  29.752  23.723  1.00  7.17           H
ATOM    908  HE2 PHE A  94      15.691  31.811  23.063  1.00  5.93           H
ATOM    909  HZ  PHE A  94      13.346  31.682  23.009  1.00  6.65           H
ATOM    910  N   PRO A  95      15.048  29.577  27.539  1.00  4.49           N
ATOM    911  CA  PRO A  95      15.828  30.799  27.328  1.00  4.37           C
ATOM    912  C   PRO A  95      16.963  30.898  28.351  1.00  4.42           C
ATOM    913  O   PRO A  95      17.470  29.863  28.822  1.00  4.90           O
ATOM    914  CB  PRO A  95      14.742  31.888  27.387  1.00  4.88           C
ATOM    915  CG  PRO A  95      13.803  31.358  28.454  1.00  5.83           C
ATOM    916  CD  PRO A  95      13.752  29.866  28.190  1.00  5.79           C
ATOM    917  HA  PRO A  95      16.220  30.780  26.408  1.00  5.25           H
ATOM    918 1HB  PRO A  95      15.125  32.763  27.648  1.00  5.86           H
ATOM    919 2HB  PRO A  95      14.280  31.983  26.516  1.00  5.86           H
ATOM    920 1HG  PRO A  95      14.154  31.546  29.360  1.00  7.00           H
ATOM    921 2HG  PRO A  95      12.904  31.763  28.367  1.00  7.00           H
ATOM    922 1HD  PRO A  95      13.660  29.359  29.036  1.00  6.95           H
ATOM    923 2HD  PRO A  95      12.997  29.636  27.593  1.00  6.95           H
TER     924      PRO A  95 
ATOM    925  N   GLY A 100      17.443  32.098  28.632  1.00  4.49           N
ATOM    926  CA  GLY A 100      18.617  32.302  29.446  1.00  5.00           C
ATOM    927  C   GLY A 100      19.881  32.206  28.583  1.00  4.44           C
ATOM    928  O   GLY A 100      20.596  33.174  28.334  1.00  5.07           O
ATOM    929  H   GLY A 100      17.028  32.804  28.308  1.00  5.39           H
ATOM    930 1HA  GLY A 100      18.574  33.194  29.874  1.00  6.00           H
ATOM    931 2HA  GLY A 100      18.649  31.618  30.160  1.00  6.00           H
ATOM    932  N   ASN A 101      20.100  30.981  28.090  1.00  4.33           N
ATOM    933  CA  ASN A 101      20.993  30.699  26.980  1.00  3.92           C
ATOM    934  C   ASN A 101      20.139  30.332  25.766  1.00  3.58           C
ATOM    935  O   ASN A 101      18.911  30.387  25.810  1.00  4.01           O
ATOM    936  CB  ASN A 101      21.966  29.571  27.348  1.00  4.72           C
ATOM    937  CG  ASN A 101      22.759  29.820  28.625  1.00  5.43           C
ATOM    938  ND2 ASN A 101      23.351  30.971  28.741  1.00  6.16           N
ATOM    939  OD1 ASN A 101      22.794  28.938  29.486  1.00  8.31           O
ATOM    940  H   ASN A 101      19.676  30.305  28.461  1.00  5.19           H
ATOM    941  HA  ASN A 101      21.518  31.523  26.769  1.00  4.71           H
ATOM    942 1HB  ASN A 101      21.454  28.730  27.452  1.00  5.67           H
ATOM    943 2HB  ASN A 101      22.602  29.443  26.599  1.00  5.67           H
ATOM    944 1HD2 ASN A 101      23.812  31.158  29.467  1.00  7.39           H
ATOM    945 2HD2 ASN A 101      23.292  31.563  28.093  1.00  7.39           H
ATOM    946  N   ASP A 102      20.814  29.942  24.666  1.00  3.59           N
ATOM    947  CA  ASP A 102      20.060  29.399  23.524  1.00  3.28           C
ATOM    948  C   ASP A 102      20.955  28.359  22.808  1.00  3.19           C
ATOM    949  O   ASP A 102      21.587  28.630  21.798  1.00  3.93           O
ATOM    950  CB  ASP A 102      19.605  30.482  22.537  1.00  3.52           C
ATOM    951  CG  ASP A 102      18.617  29.967  21.505  1.00  3.37           C
ATOM    952  OD1 ASP A 102      18.181  30.766  20.636  1.00  4.01           O
ATOM    953  OD2 ASP A 102      18.271  28.759  21.580  1.00  3.75           O
ATOM    954  H   ASP A 102      21.691  30.011  24.632  1.00  4.31           H
ATOM    955  HA  ASP A 102      19.249  28.931  23.875  1.00  3.94           H
ATOM    956 1HB  ASP A 102      19.187  31.223  23.042  1.00  4.23           H
ATOM    957 2HB  ASP A 102      20.399  30.845  22.069  1.00  4.23           H
ATOM    958  N   ARG A 103      20.984  27.158  23.402  1.00  3.39           N
ATOM    959  CA  ARG A 103      21.915  26.131  22.938  1.00  3.37           C
ATOM    960  C   ARG A 103      21.293  24.764  23.073  1.00  3.32           C
ATOM    961  O   ARG A 103      20.465  24.505  23.947  1.00  3.86           O
ATOM    962  CB  ARG A 103      23.220  26.163  23.750  1.00  3.75           C
ATOM    963  CG  ARG A 103      23.033  25.890  25.240  1.00  4.23           C
ATOM    964  CD  ARG A 103      24.284  26.090  26.063  1.00  4.60           C
ATOM    965  NE  ARG A 103      24.695  27.480  26.014  1.00  4.19           N
ATOM    966  CZ  ARG A 103      25.482  28.084  26.910  1.00  4.52           C
ATOM    967  NH1 ARG A 103      26.027  27.403  27.929  1.00  6.04           N
ATOM    968  NH2 ARG A 103      25.710  29.366  26.782  1.00  4.90           N
ATOM    969  H   ARG A 103      20.441  26.988  24.073  1.00  4.06           H
ATOM    970  HA  ARG A 103      22.128  26.297  21.975  1.00  4.04           H
ATOM    971 1HB  ARG A 103      23.842  25.488  23.378  1.00  4.50           H
ATOM    972 2HB  ARG A 103      23.641  27.052  23.640  1.00  4.50           H
ATOM    973 1HG  ARG A 103      22.325  26.488  25.587  1.00  5.07           H
ATOM    974 2HG  ARG A 103      22.721  24.957  25.356  1.00  5.07           H
ATOM    975 1HD  ARG A 103      24.110  25.827  27.002  1.00  5.52           H
ATOM    976 2HD  ARG A 103      25.009  25.515  25.711  1.00  5.52           H
ATOM    977  HE  ARG A 103      24.403  27.964  25.340  1.00  5.02           H
ATOM    978 1HH1 ARG A 103      26.539  27.818  28.513  1.00  7.25           H
ATOM    979 2HH1 ARG A 103      25.874  26.540  28.014  1.00  7.25           H
ATOM    980 1HH2 ARG A 103      25.347  29.813  26.117  1.00  5.88           H
ATOM    981 2HH2 ARG A 103      26.225  29.781  27.362  1.00  5.88           H
ATOM    982  N   ALA A 104      21.766  23.832  22.241  1.00  3.46           N
ATOM    983  CA  ALA A 104      21.339  22.449  22.325  1.00  3.31           C
ATOM    984  C   ALA A 104      22.357  21.589  21.565  1.00  3.01           C
ATOM    985  O   ALA A 104      23.115  22.079  20.718  1.00  3.36           O
ATOM    986  CB  ALA A 104      19.972  22.228  21.685  1.00  4.09           C
ATOM    987  H   ALA A 104      22.353  24.063  21.627  1.00  4.15           H
ATOM    988  HA  ALA A 104      21.310  22.165  23.283  1.00  3.97           H
ATOM    989 1HB  ALA A 104      19.289  22.710  22.198  1.00  6.14           H
ATOM    990 2HB  ALA A 104      19.763  21.270  21.682  1.00  6.14           H
ATOM    991 3HB  ALA A 104      19.984  22.562  20.764  1.00  6.14           H
ATOM    992  N   TRP A 105      22.293  20.286  21.820  1.00  3.16           N
ATOM    993  CA  TRP A 105      22.922  19.352  20.901  1.00  3.15           C
ATOM    994  C   TRP A 105      21.976  18.182  20.666  1.00  3.10           C
ATOM    995  O   TRP A 105      21.202  17.774  21.527  1.00  3.60           O
ATOM    996  CB  TRP A 105      24.337  18.935  21.344  1.00  3.56           C
ATOM    997  CG  TRP A 105      24.411  17.954  22.478  1.00  3.56           C
ATOM    998  CD1 TRP A 105      24.210  18.178  23.817  1.00  3.99           C
ATOM    999  CD2 TRP A 105      24.788  16.564  22.353  1.00  3.68           C
ATOM   1000  CE2 TRP A 105      24.787  16.029  23.688  1.00  4.14           C
ATOM   1001  CE3 TRP A 105      25.129  15.740  21.294  1.00  4.25           C
ATOM   1002  NE1 TRP A 105      24.425  17.038  24.532  1.00  4.32           N
ATOM   1003  CZ2 TRP A 105      25.095  14.701  23.927  1.00  4.92           C
ATOM   1004  CZ3 TRP A 105      25.474  14.422  21.526  1.00  4.95           C
ATOM   1005  CH2 TRP A 105      25.450  13.913  22.825  1.00  5.29           C
ATOM   1006  H   TRP A 105      21.874  19.992  22.536  1.00  3.79           H
ATOM   1007  HA  TRP A 105      23.020  19.827  20.027  1.00  3.78           H
ATOM   1008 1HB  TRP A 105      24.803  18.543  20.564  1.00  4.28           H
ATOM   1009 2HB  TRP A 105      24.833  19.751  21.607  1.00  4.28           H
ATOM   1010  HD1 TRP A 105      23.955  19.012  24.194  1.00  4.79           H
ATOM   1011  HE1 TRP A 105      24.344  16.964  25.405  1.00  5.19           H
ATOM   1012  HE3 TRP A 105      25.126  16.081  20.407  1.00  5.10           H
ATOM   1013  HZ2 TRP A 105      25.066  14.337  24.805  1.00  5.91           H
ATOM   1014  HZ3 TRP A 105      25.727  13.862  20.802  1.00  5.94           H
ATOM   1015  HH2 TRP A 105      25.683  13.003  22.967  1.00  6.34           H
ATOM   1016  N   VAL A 106      22.062  17.704  19.423  1.00  3.35           N
ATOM   1017  CA  VAL A 106      21.318  16.549  18.942  1.00  3.25           C
ATOM   1018  C   VAL A 106      22.266  15.376  18.901  1.00  3.16           C
ATOM   1019  O   VAL A 106      23.325  15.431  18.269  1.00  3.77           O
ATOM   1020  CB  VAL A 106      20.717  16.864  17.545  1.00  3.66           C
ATOM   1021  CG1 VAL A 106      20.090  15.615  16.932  1.00  4.80           C
ATOM   1022  CG2 VAL A 106      19.698  17.982  17.653  1.00  4.93           C
ATOM   1023  H   VAL A 106      22.602  18.112  18.860  1.00  4.03           H
ATOM   1024  HA  VAL A 106      20.575  16.348  19.581  1.00  3.90           H
ATOM   1025  HB  VAL A 106      21.458  17.170  16.947  1.00  4.39           H
ATOM   1026 1HG1 VAL A 106      20.769  14.913  16.855  1.00  7.20           H
ATOM   1027 2HG1 VAL A 106      19.739  15.829  16.042  1.00  7.20           H
ATOM   1028 3HG1 VAL A 106      19.359  15.302  17.505  1.00  7.20           H
ATOM   1029 1HG2 VAL A 106      20.117  18.767  18.065  1.00  7.39           H
ATOM   1030 2HG2 VAL A 106      18.945  17.686  18.205  1.00  7.39           H
ATOM   1031 3HG2 VAL A 106      19.375  18.217  16.758  1.00  7.39           H
ATOM   1032  N   SER A 107      21.888  14.312  19.621  1.00  3.55           N
ATOM   1033  CA ASER A 107      22.716  13.112  19.586  0.15  4.18           C
ATOM   1034  CA BSER A 107      22.614  13.077  19.678  0.85  3.71           C
ATOM   1035  C   SER A 107      22.159  12.192  18.518  1.00  3.72           C
ATOM   1036  O   SER A 107      20.964  11.869  18.411  1.00  4.72           O
ATOM   1037  CB ASER A 107      22.755  12.385  20.929  0.15  5.23           C
ATOM   1038  CB BSER A 107      22.342  12.441  21.037  0.85  4.44           C
ATOM   1039  OG ASER A 107      21.457  11.960  21.258  0.15  7.23           O
ATOM   1040  OG BSER A 107      23.084  11.254  21.165  0.85  6.22           O
ATOM   1041  H   SER A 107      21.154  14.337  20.107  1.00  4.26           H
ATOM   1042  HA ASER A 107      23.648  13.372  19.333  0.15  5.02           H
ATOM   1043 1HB ASER A 107      23.361  11.605  20.872  0.15  6.28           H
ATOM   1044 2HB ASER A 107      23.097  12.994  21.631  0.15  6.28           H
ATOM   1045  HA BSER A 107      23.593  13.263  19.589  0.85  4.45           H
ATOM   1046 1HB BSER A 107      22.595  13.072  21.757  0.85  5.33           H
ATOM   1047 2HB BSER A 107      21.377  12.242  21.125  0.85  5.33           H
ATOM   1048  N   LEU A 108      23.085  11.841  17.643  1.00  3.98           N
ATOM   1049  CA  LEU A 108      22.792  11.199  16.370  1.00  3.98           C
ATOM   1050  C   LEU A 108      23.036   9.715  16.437  1.00  4.68           C
ATOM   1051  O   LEU A 108      23.857   9.228  17.207  1.00  5.77           O
ATOM   1052  CB  LEU A 108      23.734  11.811  15.299  1.00  4.14           C
ATOM   1053  CG  LEU A 108      23.529  13.278  15.028  1.00  4.03           C
ATOM   1054  CD1 LEU A 108      24.708  13.798  14.214  1.00  4.73           C
ATOM   1055  CD2 LEU A 108      22.208  13.572  14.328  1.00  5.15           C
ATOM   1056  H   LEU A 108      23.927  12.005  17.842  1.00  4.78           H
ATOM   1057  HA  LEU A 108      21.840  11.373  16.118  1.00  4.78           H
ATOM   1058 1HB  LEU A 108      24.670  11.673  15.590  1.00  4.97           H
ATOM   1059 2HB  LEU A 108      23.609  11.315  14.452  1.00  4.97           H
ATOM   1060  HG  LEU A 108      23.526  13.756  15.906  1.00  4.83           H
ATOM   1061 1HD1 LEU A 108      24.562  14.742  13.994  1.00  7.09           H
ATOM   1062 2HD1 LEU A 108      24.788  13.279  13.387  1.00  7.09           H
ATOM   1063 3HD1 LEU A 108      25.532  13.709  14.737  1.00  7.09           H
ATOM   1064 1HD2 LEU A 108      22.073  14.541  14.278  1.00  7.72           H
ATOM   1065 2HD2 LEU A 108      21.473  13.165  14.833  1.00  7.72           H
ATOM   1066 3HD2 LEU A 108      22.227  13.198  13.422  1.00  7.72           H
ATOM   1067  N   THR A 109      22.333   8.970  15.568  1.00  4.89           N
ATOM   1068  CA  THR A 109      22.643   7.565  15.458  1.00  5.67           C
ATOM   1069  C   THR A 109      24.010   7.367  14.839  1.00  5.88           C
ATOM   1070  O   THR A 109      24.558   8.229  14.124  1.00  5.70           O
ATOM   1071  CB  THR A 109      21.572   6.794  14.702  1.00  6.41           C
ATOM   1072  CG2 THR A 109      20.176   7.065  15.202  1.00  8.32           C
ATOM   1073  OG1 THR A 109      21.737   7.099  13.302  1.00  7.87           O
ATOM   1074  H   THR A 109      21.699   9.331  15.076  1.00  5.87           H
ATOM   1075  HA  THR A 109      22.679   7.194  16.386  1.00  6.81           H
ATOM   1076  HB  THR A 109      21.755   5.819  14.825  1.00  7.69           H
ATOM   1077 1HG2 THR A 109      19.537   6.515  14.701  1.00 12.47           H
ATOM   1078 2HG2 THR A 109      19.961   8.013  15.074  1.00 12.47           H
ATOM   1079 3HG2 THR A 109      20.121   6.843  16.155  1.00 12.47           H
ATOM   1080  N   SER A 110      24.604   6.191  15.086  1.00  8.02           N
ATOM   1081  CA ASER A 110      25.952   5.942  14.592  0.18  9.59           C
ATOM   1082  CA BSER A 110      25.950   5.930  14.574  0.82  9.94           C
ATOM   1083  C   SER A 110      25.997   5.871  13.086  1.00  9.05           C
ATOM   1084  O   SER A 110      27.047   6.011  12.470  1.00 10.42           O
ATOM   1085  CB ASER A 110      26.522   4.625  15.144  0.18 15.25           C
ATOM   1086  CB BSER A 110      26.404   4.580  15.157  0.82 16.40           C
ATOM   1087  OG ASER A 110      26.629   4.795  16.536  0.18 16.08           O
ATOM   1088  OG BSER A 110      25.549   3.540  14.685  0.82 25.02           O
ATOM   1089  H   SER A 110      24.181   5.571  15.545  1.00  9.63           H
ATOM   1090  HA ASER A 110      26.542   6.692  14.892  0.18 11.51           H
ATOM   1091 1HB ASER A 110      25.917   3.871  14.932  0.18 18.30           H
ATOM   1092 2HB ASER A 110      27.411   4.440  14.748  0.18 18.30           H
ATOM   1093  HA BSER A 110      26.568   6.649  14.894  0.82 11.93           H
ATOM   1094 1HB BSER A 110      27.338   4.394  14.885  0.82 19.68           H
ATOM   1095 2HB BSER A 110      26.372   4.615  16.146  0.82 19.68           H
ATOM   1096  N   ALA A 111      24.851   5.663  12.427  1.00  8.94           N
ATOM   1097  CA  ALA A 111      24.788   5.647  10.962  1.00 10.37           C
ATOM   1098  C   ALA A 111      24.948   7.001  10.324  1.00  7.98           C
ATOM   1099  O   ALA A 111      25.138   7.054   9.118  1.00 11.47           O
ATOM   1100  CB  ALA A 111      23.471   5.043  10.549  1.00 13.38           C
ATOM   1101  H   ALA A 111      24.113   5.532  12.887  1.00 10.73           H
ATOM   1102  HA  ALA A 111      25.521   5.056  10.625  1.00 12.44           H
ATOM   1103 1HB  ALA A 111      23.487   4.077  10.717  1.00 20.07           H
ATOM   1104 2HB  ALA A 111      23.321   5.206   9.594  1.00 20.07           H
ATOM   1105 3HB  ALA A 111      22.747   5.452  11.067  1.00 20.07           H
ATOM   1106  N   GLN A 112      24.886   8.097  11.073  1.00  5.61           N
ATOM   1107  CA  GLN A 112      25.060   9.412  10.478  1.00  4.91           C
ATOM   1108  C   GLN A 112      26.531   9.655  10.153  1.00  4.71           C
ATOM   1109  O   GLN A 112      27.420   9.069  10.769  1.00  6.39           O
ATOM   1110  CB  GLN A 112      24.545  10.503  11.429  1.00  4.62           C
ATOM   1111  CG  GLN A 112      23.110  10.239  11.908  1.00  5.04           C
ATOM   1112  CD  GLN A 112      22.167   9.963  10.790  1.00  5.02           C
ATOM   1113  NE2 GLN A 112      21.341   8.954  10.950  1.00  6.07           N
ATOM   1114  OE1 GLN A 112      22.161  10.690   9.779  1.00  5.86           O
ATOM   1115  H   GLN A 112      24.738   8.026  11.937  1.00  6.73           H
ATOM   1116  HA  GLN A 112      24.533   9.452   9.629  1.00  5.89           H
ATOM   1117 1HB  GLN A 112      25.144  10.555  12.216  1.00  5.54           H
ATOM   1118 2HB  GLN A 112      24.576  11.377  10.966  1.00  5.54           H
ATOM   1119 1HG  GLN A 112      23.113   9.465  12.526  1.00  6.04           H
ATOM   1120 2HG  GLN A 112      22.788  11.028  12.413  1.00  6.04           H
ATOM   1121 1HE2 GLN A 112      20.749   8.766  10.326  1.00  7.29           H
ATOM   1122 2HE2 GLN A 112      21.380   8.465  11.681  1.00  7.29           H
ATOM   1123  N   THR A 113      26.768  10.543   9.188  1.00  4.11           N
ATOM   1124  CA  THR A 113      28.126  10.847   8.749  1.00  4.08           C
ATOM   1125  C   THR A 113      28.477  12.277   9.148  1.00  3.66           C
ATOM   1126  O   THR A 113      27.978  13.239   8.581  1.00  4.40           O
ATOM   1127  CB  THR A 113      28.251  10.674   7.217  1.00  5.13           C
ATOM   1128  CG2 THR A 113      29.629  11.025   6.727  1.00  7.25           C
ATOM   1129  OG1 THR A 113      27.954   9.332   6.875  1.00  8.31           O
ATOM   1130  H   THR A 113      26.090  10.955   8.807  1.00  4.94           H
ATOM   1131  HA  THR A 113      28.761  10.220   9.199  1.00  4.90           H
ATOM   1132  HB  THR A 113      27.588  11.274   6.770  1.00  6.16           H
ATOM   1133 1HG2 THR A 113      29.657  10.948   5.750  1.00 10.88           H
ATOM   1134 2HG2 THR A 113      30.282  10.411   7.122  1.00 10.88           H
ATOM   1135 3HG2 THR A 113      29.845  11.944   6.989  1.00 10.88           H
ATOM   1136  N   LEU A 114      29.349  12.404  10.147  1.00  3.78           N
ATOM   1137  CA  LEU A 114      29.785  13.715  10.602  1.00  3.62           C
ATOM   1138  C   LEU A 114      30.830  14.284   9.642  1.00  3.57           C
ATOM   1139  O   LEU A 114      31.750  13.585   9.247  1.00  5.23           O
ATOM   1140  CB  LEU A 114      30.446  13.616  11.975  1.00  3.73           C
ATOM   1141  CG  LEU A 114      29.534  13.159  13.105  1.00  4.22           C
ATOM   1142  CD1 LEU A 114      30.340  13.166  14.412  1.00  6.55           C
ATOM   1143  CD2 LEU A 114      28.321  14.036  13.241  1.00  6.73           C
ATOM   1144  H   LEU A 114      29.667  11.683  10.538  1.00  4.53           H
ATOM   1145  HA  LEU A 114      29.000  14.333  10.650  1.00  4.35           H
ATOM   1146 1HB  LEU A 114      31.207  12.986  11.912  1.00  4.47           H
ATOM   1147 2HB  LEU A 114      30.815  14.504  12.210  1.00  4.47           H
ATOM   1148  HG  LEU A 114      29.235  12.223  12.917  1.00  5.07           H
ATOM   1149 1HD1 LEU A 114      31.188  12.694  14.276  1.00  9.83           H
ATOM   1150 2HD1 LEU A 114      29.825  12.717  15.115  1.00  9.83           H
ATOM   1151 3HD1 LEU A 114      30.520  14.092  14.679  1.00  9.83           H
ATOM   1152 1HD2 LEU A 114      27.841  13.804  14.063  1.00 10.10           H
ATOM   1153 2HD2 LEU A 114      27.732  13.901  12.470  1.00 10.10           H
ATOM   1154 3HD2 LEU A 114      28.599  14.975  13.279  1.00 10.10           H
TER    1155      LEU A 114 
ATOM   1156  N   LEU A 119      30.698  15.569   9.328  1.00  3.81           N
ATOM   1157  CA  LEU A 119      31.633  16.208   8.421  1.00  3.61           C
ATOM   1158  C   LEU A 119      32.066  17.557   8.954  1.00  3.40           C
ATOM   1159  O   LEU A 119      31.270  18.317   9.527  1.00  3.49           O
ATOM   1160  CB  LEU A 119      30.957  16.423   7.026  1.00  3.87           C
ATOM   1161  CG  LEU A 119      30.565  15.100   6.372  1.00  4.26           C
ATOM   1162  CD1 LEU A 119      29.666  15.400   5.186  1.00  5.56           C
ATOM   1163  CD2 LEU A 119      31.772  14.285   5.959  1.00  4.78           C
ATOM   1164  H   LEU A 119      30.037  16.037   9.673  1.00  4.57           H
ATOM   1165  HA  LEU A 119      32.437  15.623   8.311  1.00  4.33           H
ATOM   1166 1HB  LEU A 119      30.148  16.983   7.139  1.00  4.64           H
ATOM   1167 2HB  LEU A 119      31.582  16.908   6.432  1.00  4.64           H
ATOM   1168  HG  LEU A 119      30.040  14.567   7.035  1.00  5.12           H
ATOM   1169 1HD1 LEU A 119      29.438  14.564   4.729  1.00  8.34           H
ATOM   1170 2HD1 LEU A 119      30.135  15.995   4.563  1.00  8.34           H
ATOM   1171 3HD1 LEU A 119      28.847  15.836   5.499  1.00  8.34           H
ATOM   1172 1HD2 LEU A 119      31.477  13.416   5.615  1.00  7.17           H
ATOM   1173 2HD2 LEU A 119      32.355  14.148   6.734  1.00  7.17           H
ATOM   1174 3HD2 LEU A 119      32.265  14.763   5.259  1.00  7.17           H
ATOM   1175  N   PRO A 120      33.346  17.911   8.711  1.00  3.41           N
ATOM   1176  CA  PRO A 120      33.911  19.175   9.231  1.00  3.53           C
ATOM   1177  C   PRO A 120      33.630  20.323   8.262  1.00  3.07           C
ATOM   1178  O   PRO A 120      34.558  20.969   7.769  1.00  3.64           O
ATOM   1179  CB  PRO A 120      35.407  18.877   9.294  1.00  4.39           C
ATOM   1180  CG  PRO A 120      35.619  17.945   8.090  1.00  4.86           C
ATOM   1181  CD  PRO A 120      34.391  17.054   8.100  1.00  4.36           C
ATOM   1182  HA  PRO A 120      33.550  19.380  10.141  1.00  4.24           H
ATOM   1183 1HB  PRO A 120      35.942  19.705   9.204  1.00  5.27           H
ATOM   1184 2HB  PRO A 120      35.647  18.426  10.142  1.00  5.27           H
ATOM   1185 1HG  PRO A 120      35.675  18.462   7.247  1.00  5.83           H
ATOM   1186 2HG  PRO A 120      36.446  17.411   8.196  1.00  5.83           H
ATOM   1187 1HD  PRO A 120      34.139  16.786   7.181  1.00  5.23           H
ATOM   1188 2HD  PRO A 120      34.547  16.240   8.642  1.00  5.23           H
ATOM   1189  N   ARG A 120A     32.352  20.547   7.955  1.00  3.01           N
ATOM   1190  CA AARG A 120A     31.968  21.410   6.864  0.57  3.14           C
ATOM   1191  CA BARG A 120A     32.098  21.553   6.908  0.43  3.50           C
ATOM   1192  C   ARG A 120A     30.733  22.214   7.187  1.00  3.12           C
ATOM   1193  O   ARG A 120A     29.864  21.734   7.947  1.00  4.27           O
ATOM   1194  CB AARG A 120A     31.632  20.590   5.599  0.57  2.63           C
ATOM   1195  CB BARG A 120A     32.254  20.954   5.517  0.43  8.14           C
ATOM   1196  CG AARG A 120A     32.603  19.807   5.147  0.57 10.08           C
ATOM   1197  CG BARG A 120A     32.928  19.730   5.229  0.43  3.51           C
ATOM   1198  CD AARG A 120A     32.615  19.203   3.717  0.57  5.77           C
ATOM   1199  CD BARG A 120A     32.782  19.171   3.843  0.43  3.38           C
ATOM   1200  NE AARG A 120A     34.058  18.955   3.551  0.57  5.91           N
ATOM   1201  NE BARG A 120A     33.532  17.902   3.659  0.43  3.62           N
ATOM   1202  CZ AARG A 120A     34.664  17.830   3.853  0.57  5.75           C
ATOM   1203  CZ BARG A 120A     34.855  17.819   3.796  0.43  4.09           C
ATOM   1204  NH1AARG A 120A     33.993  16.703   4.102  0.57  5.52           N
ATOM   1205  NH2AARG A 120A     36.021  17.731   3.833  0.57  8.16           N
ATOM   1206  NH1BARG A 120A     35.569  18.926   3.977  0.43  4.35           N
ATOM   1207  NH2BARG A 120A     35.454  16.650   3.736  0.43  5.15           N
ATOM   1208  H   ARG A 120A     31.724  20.156   8.431  1.00  3.61           H
ATOM   1209  HA AARG A 120A     32.721  22.035   6.659  0.57  3.77           H
ATOM   1210 1HB AARG A 120A     30.842  20.026   5.794  0.57  3.16           H
ATOM   1211 2HB AARG A 120A     31.377  21.219   4.878  0.57  3.16           H
ATOM   1212  HA BARG A 120A     32.796  22.263   7.005  0.43  4.20           H
ATOM   1213 1HB BARG A 120A     31.338  20.855   5.156  0.43  9.77           H
ATOM   1214 2HB BARG A 120A     32.697  21.648   4.967  0.43  9.77           H
ATOM   1215 1HG AARG A 120A     33.445  20.319   5.243  0.57 12.10           H
ATOM   1216 2HG AARG A 120A     32.665  19.044   5.775  0.57 12.10           H
ATOM   1217 1HG BARG A 120A     33.893  19.864   5.403  0.43  4.21           H
ATOM   1218 2HG BARG A 120A     32.607  19.046   5.869  0.43  4.21           H
ATOM   1219 1HD AARG A 120A     32.091  18.364   3.668  0.57  6.93           H
ATOM   1220 2HD AARG A 120A     32.273  19.844   3.044  0.57  6.93           H
ATOM   1221 1HD BARG A 120A     31.823  19.009   3.659  0.43  4.05           H
ATOM   1222 2HD BARG A 120A     33.108  19.838   3.189  0.43  4.05           H
ATOM   1223  HE AARG A 120A     34.549  19.609   3.227  0.57  7.09           H
ATOM   1224  HE BARG A 120A     33.084  17.174   3.451  0.43  4.34           H
ATOM   1225 1HH1AARG A 120A     33.113  16.698   4.066  0.57  6.63           H
ATOM   1226 2HH1AARG A 120A     34.429  15.966   4.301  0.57  6.63           H
ATOM   1227 1HH2AARG A 120A     36.510  18.429   3.615  0.57  9.79           H
ATOM   1228 2HH2AARG A 120A     36.410  16.969   4.038  0.57  9.79           H
ATOM   1229 1HH1BARG A 120A     36.444  18.876   4.057  0.43  5.22           H
ATOM   1230 2HH1BARG A 120A     35.166  19.707   4.017  0.43  5.22           H
ATOM   1231 1HH2BARG A 120A     36.329  16.600   3.816  0.43  6.18           H
ATOM   1232 2HH2BARG A 120A     34.981  15.918   3.617  0.43  6.18           H
ATOM   1233  N   VAL A 120B     30.633  23.367   6.549  1.00  3.08           N
ATOM   1234  CA  VAL A 120B     29.477  24.261   6.547  1.00  2.97           C
ATOM   1235  C   VAL A 120B     29.100  24.533   5.086  1.00  2.94           C
ATOM   1236  O   VAL A 120B     29.978  24.769   4.247  1.00  3.77           O
ATOM   1237  CB  VAL A 120B     29.818  25.581   7.268  1.00  3.19           C
ATOM   1238  CG1 VAL A 120B     28.708  26.611   7.141  1.00  3.54           C
ATOM   1239  CG2 VAL A 120B     30.112  25.317   8.747  1.00  3.69           C
ATOM   1240  H   VAL A 120B     31.331  23.622   6.079  1.00  3.69           H
ATOM   1241  HA  VAL A 120B     28.711  23.816   7.011  1.00  3.56           H
ATOM   1242  HB  VAL A 120B     30.644  25.960   6.849  1.00  3.82           H
ATOM   1243 1HG1 VAL A 120B     28.953  27.418   7.640  1.00  5.31           H
ATOM   1244 2HG1 VAL A 120B     27.876  26.241   7.505  1.00  5.31           H
ATOM   1245 3HG1 VAL A 120B     28.578  26.837   6.197  1.00  5.31           H
ATOM   1246 1HG2 VAL A 120B     30.781  24.605   8.826  1.00  5.53           H
ATOM   1247 2HG2 VAL A 120B     29.288  25.042   9.200  1.00  5.53           H
ATOM   1248 3HG2 VAL A 120B     30.456  26.135   9.163  1.00  5.53           H
ATOM   1249  N   ALA A 120C     27.812  24.533   4.793  1.00  3.00           N
ATOM   1250  CA  ALA A 120C     27.336  24.790   3.434  1.00  3.20           C
ATOM   1251  C   ALA A 120C     27.554  26.234   3.036  1.00  3.08           C
ATOM   1252  O   ALA A 120C     27.202  27.170   3.760  1.00  3.66           O
ATOM   1253  CB  ALA A 120C     25.845  24.486   3.357  1.00  4.03           C
ATOM   1254  H   ALA A 120C     27.226  24.375   5.430  1.00  3.60           H
ATOM   1255  HA  ALA A 120C     27.826  24.196   2.796  1.00  3.84           H
ATOM   1256 1HB  ALA A 120C     25.698  23.530   3.515  1.00  6.04           H
ATOM   1257 2HB  ALA A 120C     25.508  24.726   2.469  1.00  6.04           H
ATOM   1258 3HB  ALA A 120C     25.370  25.006   4.038  1.00  6.04           H
ATOM   1259  N   ASN A 120D     28.074  26.429   1.807  1.00  3.44           N
ATOM   1260  CA  ASN A 120D     28.179  27.731   1.162  1.00  3.62           C
ATOM   1261  C   ASN A 120D     27.674  27.531  -0.271  1.00  3.40           C
ATOM   1262  O   ASN A 120D     28.457  27.132  -1.156  1.00  3.92           O
ATOM   1263  CB  ASN A 120D     29.611  28.226   1.160  1.00  4.52           C
ATOM   1264  CG  ASN A 120D     29.798  29.423   0.257  1.00  6.29           C
ATOM   1265  ND2 ASN A 120D     31.099  29.691  -0.023  1.00 13.36           N
ATOM   1266  OD1 ASN A 120D     28.878  30.026  -0.238  1.00  6.52           O
ATOM   1267  H   ASN A 120D     28.368  25.726   1.367  1.00  4.12           H
ATOM   1268  HA  ASN A 120D     27.595  28.390   1.636  1.00  4.34           H
ATOM   1269 1HB  ASN A 120D     29.872  28.471   2.083  1.00  5.42           H
ATOM   1270 2HB  ASN A 120D     30.207  27.496   0.859  1.00  5.42           H
ATOM   1271 1HD2 ASN A 120D     31.304  30.332  -0.591  1.00 16.03           H
ATOM   1272 2HD2 ASN A 120D     31.738  29.225   0.363  1.00 16.03           H
ATOM   1273  N   GLY A 120E     26.394  27.738  -0.494  1.00  3.95           N
ATOM   1274  CA  GLY A 120E     25.819  27.373  -1.775  1.00  4.19           C
ATOM   1275  C   GLY A 120E     25.987  25.883  -1.989  1.00  4.26           C
ATOM   1276  O   GLY A 120E     25.659  25.091  -1.093  1.00  5.63           O
ATOM   1277  H   GLY A 120E     25.890  28.097   0.132  1.00  4.74           H
ATOM   1278 1HA  GLY A 120E     24.857  27.608  -1.791  1.00  5.02           H
ATOM   1279 2HA  GLY A 120E     26.272  27.870  -2.502  1.00  5.02           H
ATOM   1280  N   SER A 120G     26.493  25.494  -3.159  1.00  4.29           N
ATOM   1281  CA ASER A 120G     26.817  24.105  -3.452  0.62  5.46           C
ATOM   1282  CA BSER A 120G     26.761  24.084  -3.357  0.38  5.37           C
ATOM   1283  C   SER A 120G     28.185  23.698  -2.977  1.00  5.87           C
ATOM   1284  O   SER A 120G     28.509  22.515  -3.071  1.00  9.22           O
ATOM   1285  CB ASER A 120G     26.680  23.866  -4.975  0.62  7.76           C
ATOM   1286  CB BSER A 120G     26.482  23.720  -4.820  0.38  9.72           C
ATOM   1287  OG ASER A 120G     25.313  24.069  -5.314  0.62  9.39           O
ATOM   1288  OG BSER A 120G     27.258  24.508  -5.695  0.38 18.90           O
ATOM   1289  H   SER A 120G     26.637  26.102  -3.779  1.00  5.15           H
ATOM   1290  HA ASER A 120G     26.145  23.528  -2.988  0.62  6.56           H
ATOM   1291 1HB ASER A 120G     27.255  24.499  -5.475  0.62  9.31           H
ATOM   1292 2HB ASER A 120G     26.956  22.943  -5.204  0.62  9.31           H
ATOM   1293  HA BSER A 120G     26.132  23.563  -2.780  0.38  6.45           H
ATOM   1294 1HB BSER A 120G     26.690  22.763  -4.966  0.38 11.67           H
ATOM   1295 2HB BSER A 120G     25.522  23.858  -5.016  0.38 11.67           H
ATOM   1296  N   SER A 120H     28.983  24.659  -2.482  1.00  4.98           N
ATOM   1297  CA ASER A 120H     30.339  24.450  -1.947  0.66  5.92           C
ATOM   1298  CA BSER A 120H     30.274  24.301  -1.979  0.34  4.78           C
ATOM   1299  C   SER A 120H     30.278  24.319  -0.438  1.00  4.13           C
ATOM   1300  O   SER A 120H     29.212  24.246   0.190  1.00  4.46           O
ATOM   1301  CB ASER A 120H     31.259  25.555  -2.481  0.66  9.45           C
ATOM   1302  CB BSER A 120H     31.309  25.292  -2.540  0.34  3.82           C
ATOM   1303  OG ASER A 120H     32.583  24.959  -2.232  0.66  7.14           O
ATOM   1304  OG BSER A 120H     31.439  25.236  -3.889  0.34 10.49           O
ATOM   1305  H   SER A 120H     28.670  25.482  -2.477  1.00  5.98           H
ATOM   1306  HA ASER A 120H     30.674  23.580  -2.310  0.66  7.10           H
ATOM   1307 1HB ASER A 120H     31.109  25.719  -3.445  0.66 11.35           H
ATOM   1308 2HB ASER A 120H     31.140  26.401  -1.981  0.66 11.35           H
ATOM   1309  HA BSER A 120H     30.502  23.380  -2.294  0.34  5.74           H
ATOM   1310 1HB BSER A 120H     31.045  26.210  -2.282  0.34  4.59           H
ATOM   1311 2HB BSER A 120H     32.189  25.104  -2.126  0.34  4.59           H
ATOM   1312  N   PHE A 120I     31.470  24.320   0.151  1.00  4.12           N
ATOM   1313  CA  PHE A 120I     31.636  24.102   1.571  1.00  4.14           C
ATOM   1314  C   PHE A 120I     32.726  24.983   2.107  1.00  4.32           C
ATOM   1315  O   PHE A 120I     33.705  25.277   1.407  1.00  6.15           O
ATOM   1316  CB  PHE A 120I     32.049  22.617   1.836  1.00  5.04           C
ATOM   1317  CG  PHE A 120I     31.094  21.638   1.240  1.00  4.42           C
ATOM   1318  CD1 PHE A 120I     29.886  21.341   1.847  1.00  4.37           C
ATOM   1319  CD2 PHE A 120I     31.363  21.039   0.018  1.00  5.00           C
ATOM   1320  CE1 PHE A 120I     28.969  20.486   1.253  1.00  4.59           C
ATOM   1321  CE2 PHE A 120I     30.477  20.184  -0.581  1.00  5.36           C
ATOM   1322  CZ  PHE A 120I     29.263  19.920   0.038  1.00  5.51           C
ATOM   1323  H   PHE A 120I     32.186  24.458  -0.342  1.00  4.95           H
ATOM   1324  HA  PHE A 120I     30.779  24.303   2.045  1.00  4.97           H
ATOM   1325 1HB  PHE A 120I     32.950  22.459   1.459  1.00  6.04           H
ATOM   1326 2HB  PHE A 120I     32.099  22.465   2.813  1.00  6.04           H
ATOM   1327  HD1 PHE A 120I     29.680  21.730   2.689  1.00  5.24           H
ATOM   1328  HD2 PHE A 120I     32.187  21.227  -0.416  1.00  6.00           H
ATOM   1329  HE1 PHE A 120I     28.144  20.295   1.683  1.00  5.51           H
ATOM   1330  HE2 PHE A 120I     30.691  19.776  -1.412  1.00  6.44           H
ATOM   1331  HZ  PHE A 120I     28.634  19.344  -0.381  1.00  6.61           H
ATOM   1332  N   VAL A 120J     32.587  25.360   3.371  1.00  3.70           N
ATOM   1333  CA  VAL A 120J     33.645  25.971   4.177  1.00  3.78           C
ATOM   1334  C   VAL A 120J     34.109  24.900   5.163  1.00  3.19           C
ATOM   1335  O   VAL A 120J     33.294  24.309   5.869  1.00  3.98           O
ATOM   1336  CB  VAL A 120J     33.162  27.221   4.904  1.00  4.58           C
ATOM   1337  CG1 VAL A 120J     34.243  27.800   5.802  1.00  5.38           C
ATOM   1338  CG2 VAL A 120J     32.697  28.270   3.875  1.00  7.30           C
ATOM   1339  H   VAL A 120J     31.804  25.233   3.752  1.00  4.44           H
ATOM   1340  HA  VAL A 120J     34.408  26.217   3.580  1.00  4.54           H
ATOM   1341  HB  VAL A 120J     32.379  26.971   5.475  1.00  5.49           H
ATOM   1342 1HG1 VAL A 120J     33.893  28.586   6.270  1.00  8.08           H
ATOM   1343 2HG1 VAL A 120J     35.015  28.061   5.257  1.00  8.08           H
ATOM   1344 3HG1 VAL A 120J     34.520  27.126   6.457  1.00  8.08           H
ATOM   1345 1HG2 VAL A 120J     32.166  28.959   4.327  1.00 10.95           H
ATOM   1346 2HG2 VAL A 120J     32.150  27.835   3.188  1.00 10.95           H
ATOM   1347 3HG2 VAL A 120J     33.480  28.685   3.455  1.00 10.95           H
ATOM   1348  N   THR A 120K     35.421  24.646   5.189  1.00  3.42           N
ATOM   1349  CA  THR A 120K     35.955  23.674   6.130  1.00  3.29           C
ATOM   1350  C   THR A 120K     36.012  24.282   7.535  1.00  3.26           C
ATOM   1351  O   THR A 120K     36.503  25.397   7.734  1.00  4.15           O
ATOM   1352  CB  THR A 120K     37.358  23.227   5.703  1.00  3.76           C
ATOM   1353  CG2 THR A 120K     37.931  22.204   6.648  1.00  4.42           C
ATOM   1354  OG1 THR A 120K     37.266  22.655   4.392  1.00  4.29           O
ATOM   1355  H   THR A 120K     35.962  25.066   4.637  1.00  4.11           H
ATOM   1356  HA  THR A 120K     35.353  22.876   6.147  1.00  3.95           H
ATOM   1357  HB  THR A 120K     37.962  24.023   5.673  1.00  4.52           H
ATOM   1358  HG1 THR A 120K     36.467  22.452   4.230  1.00  6.44           H
ATOM   1359 1HG2 THR A 120K     38.784  21.876   6.296  1.00  6.62           H
ATOM   1360 2HG2 THR A 120K     37.305  21.455   6.737  1.00  6.62           H
ATOM   1361 3HG2 THR A 120K     38.075  22.615   7.525  1.00  6.62           H
ATOM   1362  N   VAL A 121      35.536  23.498   8.499  1.00  3.15           N
ATOM   1363  CA  VAL A 121      35.648  23.844   9.920  1.00  3.09           C
ATOM   1364  C   VAL A 121      37.060  23.444  10.375  1.00  3.38           C
ATOM   1365  O   VAL A 121      37.415  22.273  10.325  1.00  4.16           O
ATOM   1366  CB  VAL A 121      34.590  23.084  10.725  1.00  3.39           C
ATOM   1367  CG1 VAL A 121      34.734  23.403  12.213  1.00  4.11           C
ATOM   1368  CG2 VAL A 121      33.179  23.408  10.239  1.00  3.82           C
ATOM   1369  H   VAL A 121      35.140  22.744   8.275  1.00  3.77           H
ATOM   1370  HA  VAL A 121      35.521  24.829  10.039  1.00  3.71           H
ATOM   1371  HB  VAL A 121      34.746  22.104  10.599  1.00  4.07           H
ATOM   1372 1HG1 VAL A 121      33.993  22.996  12.707  1.00  6.17           H
ATOM   1373 2HG1 VAL A 121      34.719  24.374  12.342  1.00  6.17           H
ATOM   1374 3HG1 VAL A 121      35.584  23.043  12.543  1.00  6.17           H
ATOM   1375 1HG2 VAL A 121      32.531  22.859  10.728  1.00  5.73           H
ATOM   1376 2HG2 VAL A 121      33.112  23.216   9.280  1.00  5.73           H
ATOM   1377 3HG2 VAL A 121      32.989  24.356  10.396  1.00  5.73           H
ATOM   1378  N   ARG A 122      37.834  24.443  10.792  1.00  3.76           N
ATOM   1379  CA AARG A 122      39.236  24.229  11.149  0.63  4.71           C
ATOM   1380  CA BARG A 122      39.217  24.276  11.149  0.37  3.66           C
ATOM   1381  C   ARG A 122      39.506  24.435  12.626  1.00  4.48           C
ATOM   1382  O   ARG A 122      40.594  24.067  13.085  1.00  6.31           O
ATOM   1383  CB AARG A 122      40.143  25.154  10.294  0.63  4.86           C
ATOM   1384  CB BARG A 122      40.078  25.302  10.393  0.37  5.01           C
ATOM   1385  CG AARG A 122      40.075  24.864   8.808  0.63  4.29           C
ATOM   1386  CG BARG A 122      40.041  25.128   8.904  0.37  9.42           C
ATOM   1387  CD AARG A 122      40.893  25.817   7.918  0.63  5.10           C
ATOM   1388  CD BARG A 122      41.189  25.908   8.277  0.37 12.82           C
ATOM   1389  NE AARG A 122      42.313  25.812   8.305  0.63  5.79           N
ATOM   1390  NE BARG A 122      42.441  25.147   8.469  0.37 15.47           N
ATOM   1391  CZ AARG A 122      42.863  26.676   9.118  0.63  6.11           C
ATOM   1392  CZ BARG A 122      43.464  25.607   9.202  0.37 10.25           C
ATOM   1393  NH1AARG A 122      44.144  26.514   9.456  0.63  7.64           N
ATOM   1394  NH2AARG A 122      42.186  27.662   9.639  0.63  6.65           N
ATOM   1395  NH1BARG A 122      44.503  24.851   9.300  0.37 12.86           N
ATOM   1396  NH2BARG A 122      43.376  26.810   9.739  0.37 14.61           N
ATOM   1397  H   ARG A 122      37.493  25.251  10.855  1.00  4.51           H
ATOM   1398  HA AARG A 122      39.467  23.283  10.925  0.63  5.66           H
ATOM   1399 1HB AARG A 122      39.877  26.095  10.449  0.63  5.83           H
ATOM   1400 2HB AARG A 122      41.080  25.052  10.597  0.63  5.83           H
ATOM   1401  HA BARG A 122      39.504  23.360  10.871  0.37  4.40           H
ATOM   1402 1HB BARG A 122      39.762  26.213  10.617  0.37  6.01           H
ATOM   1403 2HB BARG A 122      41.015  25.223  10.701  0.37  6.01           H
ATOM   1404 1HG AARG A 122      40.394  23.939   8.653  0.63  5.15           H
ATOM   1405 2HG AARG A 122      39.128  24.903   8.523  0.63  5.15           H
ATOM   1406 1HG BARG A 122      40.124  24.168   8.676  0.37 11.30           H
ATOM   1407 2HG BARG A 122      39.178  25.457   8.549  0.37 11.30           H
ATOM   1408 1HD AARG A 122      40.808  25.539   6.971  0.63  6.12           H
ATOM   1409 2HD AARG A 122      40.532  26.736   8.000  0.63  6.12           H
ATOM   1410 1HD BARG A 122      41.019  26.041   7.311  0.37 15.39           H
ATOM   1411 2HD BARG A 122      41.266  26.798   8.705  0.37 15.39           H
ATOM   1412  HE AARG A 122      42.827  25.183   7.967  0.63  6.95           H
ATOM   1413  HE BARG A 122      42.518  24.358   8.086  0.37 18.56           H
ATOM   1414 1HH1AARG A 122      44.523  27.069  10.024  0.63  9.16           H
ATOM   1415 2HH1AARG A 122      44.609  25.852   9.111  0.63  9.16           H
ATOM   1416 1HH2AARG A 122      41.333  27.761   9.445  0.63  7.98           H
ATOM   1417 2HH2AARG A 122      42.583  28.229  10.183  0.63  7.98           H
ATOM   1418 1HH1BARG A 122      45.208  25.129   9.747  0.37 15.43           H
ATOM   1419 2HH1BARG A 122      44.507  24.057   8.922  0.37 15.43           H
ATOM   1420 1HH2BARG A 122      44.053  27.138  10.196  0.37 17.53           H
ATOM   1421 2HH2BARG A 122      42.641  27.284   9.640  0.37 17.53           H
ATOM   1422  N   GLY A 123      38.577  24.988  13.396  1.00  4.32           N
ATOM   1423  CA  GLY A 123      38.790  25.236  14.810  1.00  4.50           C
ATOM   1424  C   GLY A 123      37.662  26.086  15.354  1.00  3.58           C
ATOM   1425  O   GLY A 123      36.674  26.319  14.663  1.00  3.65           O
ATOM   1426  H   GLY A 123      37.806  25.213  13.036  1.00  5.18           H
ATOM   1427 1HA  GLY A 123      38.825  24.376  15.298  1.00  5.40           H
ATOM   1428 2HA  GLY A 123      39.653  25.702  14.941  1.00  5.40           H
ATOM   1429  N   SER A 124      37.844  26.537  16.591  1.00  3.72           N
ATOM   1430  CA  SER A 124      36.840  27.279  17.313  1.00  3.97           C
ATOM   1431  C   SER A 124      37.410  28.543  17.958  1.00  3.70           C
ATOM   1432  O   SER A 124      36.900  29.012  18.986  1.00  4.26           O
ATOM   1433  CB  SER A 124      36.187  26.395  18.385  1.00  6.14           C
ATOM   1434  OG  SER A 124      37.193  25.810  19.227  1.00  7.88           O
ATOM   1435  H   SER A 124      38.612  26.375  16.988  1.00  4.47           H
ATOM   1436  HA  SER A 124      36.131  27.555  16.664  1.00  4.77           H
ATOM   1437 1HB  SER A 124      35.570  26.940  18.934  1.00  7.37           H
ATOM   1438 2HB  SER A 124      35.661  25.678  17.949  1.00  7.37           H
ATOM   1439  N   THR A 125      38.426  29.152  17.347  1.00  3.83           N
ATOM   1440  CA  THR A 125      38.938  30.400  17.865  1.00  4.13           C
ATOM   1441  C   THR A 125      37.866  31.491  17.764  1.00  3.85           C
ATOM   1442  O   THR A 125      37.355  31.742  16.665  1.00  4.42           O
ATOM   1443  CB  THR A 125      40.145  30.862  17.047  1.00  4.37           C
ATOM   1444  CG2 THR A 125      40.690  32.210  17.509  1.00  5.71           C
ATOM   1445  OG1 THR A 125      41.153  29.857  17.058  1.00  5.16           O
ATOM   1446  H   THR A 125      38.786  28.794  16.628  1.00  4.59           H
ATOM   1447  HA  THR A 125      39.207  30.282  18.821  1.00  4.95           H
ATOM   1448  HB  THR A 125      39.840  30.970  16.100  1.00  5.25           H
ATOM   1449 1HG2 THR A 125      41.426  32.483  16.922  1.00  8.57           H
ATOM   1450 2HG2 THR A 125      41.017  32.132  18.429  1.00  8.57           H
ATOM   1451 3HG2 THR A 125      39.976  32.881  17.472  1.00  8.57           H
TER    1452      THR A 125 
ATOM   1453  N   GLU A 129      37.575  32.172  18.866  1.00  4.21           N
ATOM   1454  CA AGLU A 129      36.546  33.217  18.844  0.74  4.69           C
ATOM   1455  CA BGLU A 129      36.606  33.249  18.873  0.26  4.07           C
ATOM   1456  C   GLU A 129      37.139  34.500  18.261  1.00  4.50           C
ATOM   1457  O   GLU A 129      38.166  35.017  18.723  1.00  6.22           O
ATOM   1458  CB AGLU A 129      36.038  33.371  20.286  0.74  4.45           C
ATOM   1459  CB BGLU A 129      36.178  33.789  20.245  0.26  6.42           C
ATOM   1460  CG AGLU A 129      34.943  34.417  20.345  0.74  5.49           C
ATOM   1461  CG BGLU A 129      35.344  32.746  20.903  0.26  6.03           C
ATOM   1462  CD AGLU A 129      34.164  34.460  21.644  0.74  5.82           C
ATOM   1463  CD BGLU A 129      34.727  33.119  22.178  0.26  6.30           C
ATOM   1464  OE1AGLU A 129      33.977  33.396  22.247  0.74  8.38           O
ATOM   1465  OE2AGLU A 129      33.560  35.529  21.920  0.74  6.35           O
ATOM   1466  OE1BGLU A 129      35.072  34.131  22.813  0.26  7.70           O
ATOM   1467  OE2BGLU A 129      33.807  32.416  22.650  0.26  8.02           O
ATOM   1468  H   GLU A 129      38.002  31.995  19.615  1.00  5.05           H
ATOM   1469  HA AGLU A 129      35.790  32.916  18.263  0.74  5.63           H
ATOM   1470 1HB AGLU A 129      35.686  32.503  20.609  0.74  5.34           H
ATOM   1471 2HB AGLU A 129      36.786  33.639  20.876  0.74  5.34           H
ATOM   1472  HA BGLU A 129      35.793  32.960  18.368  0.26  4.88           H
ATOM   1473 1HB BGLU A 129      36.975  33.987  20.798  0.26  7.70           H
ATOM   1474 2HB BGLU A 129      35.657  34.624  20.136  0.26  7.70           H
ATOM   1475 1HG AGLU A 129      35.350  35.307  20.193  0.74  6.58           H
ATOM   1476 2HG AGLU A 129      34.308  34.250  19.604  0.74  6.58           H
ATOM   1477 1HG BGLU A 129      34.624  32.485  20.275  0.26  7.24           H
ATOM   1478 2HG BGLU A 129      35.909  31.947  21.053  0.26  7.24           H
ATOM   1479  N   ALA A 130      36.448  35.052  17.287  1.00  4.24           N
ATOM   1480  CA  ALA A 130      36.828  36.291  16.639  1.00  4.50           C
ATOM   1481  C   ALA A 130      36.389  37.500  17.475  1.00  4.79           C
ATOM   1482  O   ALA A 130      35.399  37.451  18.206  1.00  5.89           O
ATOM   1483  CB  ALA A 130      36.213  36.354  15.252  1.00  5.03           C
ATOM   1484  H   ALA A 130      35.716  34.646  17.014  1.00  5.09           H
ATOM   1485  HA  ALA A 130      37.823  36.312  16.548  1.00  5.40           H
ATOM   1486 1HB  ALA A 130      36.499  35.574  14.732  1.00  7.55           H
ATOM   1487 2HB  ALA A 130      36.507  37.173  14.801  1.00  7.55           H
ATOM   1488 3HB  ALA A 130      35.236  36.356  15.328  1.00  7.55           H
ATOM   1489  N   ALA A 131      37.113  38.594  17.310  1.00  5.26           N
ATOM   1490  CA  ALA A 131      36.842  39.850  18.004  1.00  5.50           C
ATOM   1491  C   ALA A 131      35.817  40.684  17.275  1.00  5.62           C
ATOM   1492  O   ALA A 131      35.562  40.537  16.075  1.00  6.05           O
ATOM   1493  CB  ALA A 131      38.153  40.638  18.144  1.00  6.92           C
ATOM   1494  H   ALA A 131      37.793  38.564  16.753  1.00  6.32           H
ATOM   1495  HA  ALA A 131      36.494  39.642  18.918  1.00  6.61           H
ATOM   1496 1HB  ALA A 131      38.845  40.057  18.523  1.00 10.38           H
ATOM   1497 2HB  ALA A 131      38.010  41.406  18.737  1.00 10.38           H
ATOM   1498 3HB  ALA A 131      38.439  40.956  17.262  1.00 10.38           H
ATOM   1499  N   VAL A 132      35.215  41.644  18.011  1.00  5.92           N
ATOM   1500  CA  VAL A 132      34.416  42.672  17.395  1.00  6.22           C
ATOM   1501  C   VAL A 132      35.204  43.328  16.283  1.00  6.54           C
ATOM   1502  O   VAL A 132      36.383  43.652  16.420  1.00  7.89           O
ATOM   1503  CB  VAL A 132      33.936  43.700  18.436  1.00  7.32           C
ATOM   1504  CG1 VAL A 132      33.252  44.865  17.772  1.00  9.68           C
ATOM   1505  CG2 VAL A 132      33.002  43.048  19.451  1.00  9.02           C
ATOM   1506  H   VAL A 132      35.313  41.641  18.885  1.00  7.10           H
ATOM   1507  HA  VAL A 132      33.610  42.239  16.992  1.00  7.47           H
ATOM   1508  HB  VAL A 132      34.736  44.046  18.925  1.00  8.78           H
ATOM   1509 1HG1 VAL A 132      32.937  45.491  18.457  1.00 14.52           H
ATOM   1510 2HG1 VAL A 132      32.489  44.541  17.249  1.00 14.52           H
ATOM   1511 3HG1 VAL A 132      33.885  45.320  17.179  1.00 14.52           H
ATOM   1512 1HG2 VAL A 132      32.705  43.720  20.101  1.00 13.53           H
ATOM   1513 2HG2 VAL A 132      33.478  42.330  19.919  1.00 13.53           H
ATOM   1514 3HG2 VAL A 132      32.223  42.676  18.988  1.00 13.53           H
ATOM   1515  N   GLY A 133      34.534  43.492  15.138  1.00  6.91           N
ATOM   1516  CA  GLY A 133      35.136  44.026  13.928  1.00  7.89           C
ATOM   1517  C   GLY A 133      35.516  42.988  12.930  1.00  7.95           C
ATOM   1518  O   GLY A 133      35.710  43.317  11.738  1.00 10.76           O
ATOM   1519  H   GLY A 133      33.684  43.265  15.116  1.00  8.30           H
ATOM   1520 1HA  GLY A 133      34.498  44.655  13.506  1.00  9.47           H
ATOM   1521 2HA  GLY A 133      35.945  44.540  14.176  1.00  9.47           H
ATOM   1522  N   ALA A 134      35.628  41.722  13.308  1.00  6.43           N
ATOM   1523  CA  ALA A 134      35.970  40.679  12.365  1.00  6.29           C
ATOM   1524  C   ALA A 134      34.830  40.415  11.399  1.00  5.45           C
ATOM   1525  O   ALA A 134      33.652  40.523  11.727  1.00  6.37           O
ATOM   1526  CB  ALA A 134      36.248  39.384  13.115  1.00  6.51           C
ATOM   1527  H   ALA A 134      35.491  41.512  14.152  1.00  7.72           H
ATOM   1528  HA  ALA A 134      36.785  40.948  11.852  1.00  7.55           H
ATOM   1529 1HB  ALA A 134      37.023  39.508  13.703  1.00  9.77           H
ATOM   1530 2HB  ALA A 134      36.437  38.669  12.473  1.00  9.77           H
ATOM   1531 3HB  ALA A 134      35.465  39.143  13.652  1.00  9.77           H
ATOM   1532  N   ALA A 135      35.202  40.033  10.194  1.00  5.70           N
ATOM   1533  CA  ALA A 135      34.261  39.471   9.222  1.00  5.55           C
ATOM   1534  C   ALA A 135      33.792  38.099   9.724  1.00  5.86           C
ATOM   1535  O   ALA A 135      34.558  37.344  10.320  1.00  7.96           O
ATOM   1536  CB  ALA A 135      34.903  39.378   7.867  1.00  6.80           C
ATOM   1537  H   ALA A 135      36.047  40.118   9.964  1.00  6.84           H
ATOM   1538  HA  ALA A 135      33.467  40.076   9.159  1.00  6.66           H
ATOM   1539 1HB  ALA A 135      35.184  40.271   7.576  1.00 10.19           H
ATOM   1540 2HB  ALA A 135      34.258  39.013   7.224  1.00 10.19           H
ATOM   1541 3HB  ALA A 135      35.685  38.789   7.915  1.00 10.19           H
ATOM   1542  N   VAL A 136      32.551  37.773   9.429  1.00  4.95           N
ATOM   1543  CA  VAL A 136      32.006  36.478   9.785  1.00  4.49           C
ATOM   1544  C   VAL A 136      30.870  36.177   8.814  1.00  4.55           C
ATOM   1545  O   VAL A 136      30.224  37.089   8.264  1.00  5.57           O
ATOM   1546  CB  VAL A 136      31.526  36.472  11.257  1.00  5.09           C
ATOM   1547  CG1 VAL A 136      30.299  37.372  11.434  1.00  5.69           C
ATOM   1548  CG2 VAL A 136      31.278  35.061  11.783  1.00  5.58           C
ATOM   1549  H   VAL A 136      32.042  38.353   9.006  1.00  5.94           H
ATOM   1550  HA  VAL A 136      32.718  35.786   9.675  1.00  5.39           H
ATOM   1551  HB  VAL A 136      32.262  36.865  11.808  1.00  6.11           H
ATOM   1552 1HG1 VAL A 136      30.512  38.279  11.128  1.00  8.53           H
ATOM   1553 2HG1 VAL A 136      30.047  37.398  12.381  1.00  8.53           H
ATOM   1554 3HG1 VAL A 136      29.554  37.016  10.907  1.00  8.53           H
ATOM   1555 1HG2 VAL A 136      32.065  34.504  11.609  1.00  8.37           H
ATOM   1556 2HG2 VAL A 136      30.499  34.676  11.329  1.00  8.37           H
ATOM   1557 3HG2 VAL A 136      31.109  35.097  12.747  1.00  8.37           H
ATOM   1558  N   CYS A 137      30.604  34.892   8.617  1.00  4.11           N
ATOM   1559  CA ACYS A 137      29.520  34.436   7.797  0.94  4.13           C
ATOM   1560  CA BCYS A 137      29.457  34.426   7.852  0.06  3.37           C
ATOM   1561  C   CYS A 137      28.621  33.485   8.597  1.00  3.35           C
ATOM   1562  O   CYS A 137      29.003  32.988   9.661  1.00  4.31           O
ATOM   1563  CB ACYS A 137      30.029  33.727   6.525  0.94  5.85           C
ATOM   1564  CB BCYS A 137      29.836  33.868   6.810  0.06  2.75           C
ATOM   1565  SG ACYS A 137      31.134  34.784   5.539  0.94  6.68           S
ATOM   1566  SG BCYS A 137      31.848  34.185   6.047  0.06  6.06           S
ATOM   1567  H   CYS A 137      31.115  34.293   9.008  1.00  4.93           H
ATOM   1568  HA ACYS A 137      28.977  35.229   7.521  0.94  4.96           H
ATOM   1569 1HB ACYS A 137      30.514  32.904   6.784  0.94  7.02           H
ATOM   1570 2HB ACYS A 137      29.254  33.461   5.970  0.94  7.02           H
ATOM   1571  HA BCYS A 137      28.899  35.218   7.603  0.06  4.04           H
ATOM   1572 1HB BCYS A 137      29.725  32.893   6.944  0.06  3.30           H
ATOM   1573 2HB BCYS A 137      29.207  34.132   6.092  0.06  3.30           H
ATOM   1574  N   ARG A 138      27.436  33.230   8.051  1.00  3.39           N
ATOM   1575  CA  ARG A 138      26.517  32.282   8.668  1.00  2.99           C
ATOM   1576  C   ARG A 138      25.800  31.527   7.559  1.00  3.09           C
ATOM   1577  O   ARG A 138      25.692  31.981   6.432  1.00  4.11           O
ATOM   1578  CB  ARG A 138      25.533  32.964   9.622  1.00  3.24           C
ATOM   1579  CG  ARG A 138      24.787  34.159   8.993  1.00  3.70           C
ATOM   1580  CD  ARG A 138      23.359  34.288   9.512  1.00  3.68           C
ATOM   1581  NE  ARG A 138      22.531  33.148   9.123  1.00  3.57           N
ATOM   1582  CZ  ARG A 138      22.158  32.928   7.856  1.00  3.35           C
ATOM   1583  NH1 ARG A 138      22.171  33.898   6.971  1.00  3.84           N
ATOM   1584  NH2 ARG A 138      21.770  31.719   7.501  1.00  3.81           N
ATOM   1585  H   ARG A 138      27.204  33.639   7.308  1.00  4.07           H
ATOM   1586  HA  ARG A 138      27.055  31.624   9.195  1.00  3.58           H
ATOM   1587 1HB  ARG A 138      24.868  32.296   9.925  1.00  3.89           H
ATOM   1588 2HB  ARG A 138      26.027  33.280  10.419  1.00  3.89           H
ATOM   1589 1HG  ARG A 138      25.281  34.993   9.195  1.00  4.45           H
ATOM   1590 2HG  ARG A 138      24.766  34.048   8.010  1.00  4.45           H
ATOM   1591 1HD  ARG A 138      23.376  34.356  10.499  1.00  4.42           H
ATOM   1592 2HD  ARG A 138      22.957  35.119   9.156  1.00  4.42           H
ATOM   1593  HE  ARG A 138      22.267  32.584   9.745  1.00  4.29           H
ATOM   1594 1HH1 ARG A 138      21.921  33.741   6.142  1.00  4.60           H
ATOM   1595 2HH1 ARG A 138      22.429  34.705   7.208  1.00  4.60           H
ATOM   1596 1HH2 ARG A 138      21.520  31.563   6.672  1.00  4.58           H
ATOM   1597 2HH2 ARG A 138      21.761  31.068   8.093  1.00  4.58           H
ATOM   1598  N   SER A 139      25.297  30.337   7.934  1.00  2.86           N
ATOM   1599  CA  SER A 139      24.712  29.414   6.973  1.00  2.74           C
ATOM   1600  C   SER A 139      23.436  28.833   7.551  1.00  2.65           C
ATOM   1601  O   SER A 139      23.410  28.455   8.730  1.00  3.13           O
ATOM   1602  CB  SER A 139      25.735  28.295   6.710  1.00  3.13           C
ATOM   1603  OG  SER A 139      25.303  27.426   5.682  1.00  3.54           O
ATOM   1604  H   SER A 139      25.322  30.111   8.785  1.00  3.43           H
ATOM   1605  HA  SER A 139      24.510  29.895   6.121  1.00  3.29           H
ATOM   1606 1HB  SER A 139      26.603  28.697   6.455  1.00  3.76           H
ATOM   1607 2HB  SER A 139      25.873  27.775   7.541  1.00  3.76           H
ATOM   1608  N   GLY A 140      22.365  28.767   6.755  1.00  2.89           N
ATOM   1609  CA  GLY A 140      21.110  28.247   7.242  1.00  3.14           C
ATOM   1610  C   GLY A 140      20.138  28.028   6.105  1.00  3.27           C
ATOM   1611  O   GLY A 140      20.341  28.483   4.975  1.00  4.13           O
ATOM   1612  H   GLY A 140      22.426  29.046   5.923  1.00  3.47           H
ATOM   1613 1HA  GLY A 140      21.268  27.389   7.709  1.00  3.77           H
ATOM   1614 2HA  GLY A 140      20.719  28.883   7.892  1.00  3.77           H
ATOM   1615  N   ARG A 141      19.051  27.324   6.425  1.00  3.29           N
ATOM   1616  CA AARG A 141      18.177  26.783   5.372  0.74  3.80           C
ATOM   1617  CA BARG A 141      18.141  26.796   5.424  0.26  3.88           C
ATOM   1618  C   ARG A 141      17.248  27.816   4.751  1.00  4.07           C
ATOM   1619  O   ARG A 141      16.609  27.476   3.751  1.00  5.94           O
ATOM   1620  CB AARG A 141      17.448  25.539   5.866  0.74  4.51           C
ATOM   1621  CB BARG A 141      17.253  25.730   6.089  0.26  4.67           C
ATOM   1622  CG AARG A 141      16.514  25.666   7.097  0.74  4.17           C
ATOM   1623  CG BARG A 141      16.154  26.332   6.912  0.26  5.69           C
ATOM   1624  CD AARG A 141      15.211  26.413   6.838  0.74  5.11           C
ATOM   1625  CD BARG A 141      15.285  25.421   7.739  0.26  6.08           C
ATOM   1626  NE AARG A 141      14.421  25.757   5.827  0.74  5.54           N
ATOM   1627  NE BARG A 141      14.106  26.110   8.278  0.26  6.78           N
ATOM   1628  CZ AARG A 141      13.487  26.337   5.087  0.74  6.99           C
ATOM   1629  CZ BARG A 141      12.987  26.348   7.608  0.26  6.83           C
ATOM   1630  NH1AARG A 141      12.804  25.580   4.240  0.74  8.81           N
ATOM   1631  NH2AARG A 141      13.245  27.653   5.178  0.74  9.26           N
ATOM   1632  NH1BARG A 141      11.992  27.017   8.164  0.26  7.52           N
ATOM   1633  NH2BARG A 141      12.897  25.895   6.364  0.26  8.21           N
ATOM   1634  H   ARG A 141      18.855  27.182   7.271  1.00  3.95           H
ATOM   1635  HA AARG A 141      18.783  26.478   4.638  0.74  4.56           H
ATOM   1636 1HB AARG A 141      16.907  25.189   5.113  0.74  5.41           H
ATOM   1637 2HB AARG A 141      18.131  24.854   6.076  0.74  5.41           H
ATOM   1638  HA BARG A 141      18.687  26.348   4.716  0.26  4.66           H
ATOM   1639 1HB BARG A 141      16.855  25.156   5.387  0.26  5.60           H
ATOM   1640 2HB BARG A 141      17.814  25.156   6.668  0.26  5.60           H
ATOM   1641 1HG AARG A 141      16.296  24.757   7.422  0.74  5.00           H
ATOM   1642 2HG AARG A 141      17.006  26.131   7.819  0.74  5.00           H
ATOM   1643 1HG BARG A 141      16.566  26.991   7.525  0.26  6.83           H
ATOM   1644 2HG BARG A 141      15.563  26.835   6.298  0.26  6.83           H
ATOM   1645 1HD AARG A 141      14.691  26.466   7.678  0.74  6.13           H
ATOM   1646 2HD AARG A 141      15.416  27.337   6.547  0.74  6.13           H
ATOM   1647 1HD BARG A 141      14.987  24.660   7.179  0.26  7.29           H
ATOM   1648 2HD BARG A 141      15.818  25.056   8.488  0.26  7.29           H
ATOM   1649  HE AARG A 141      14.571  24.901   5.689  0.74  6.64           H
ATOM   1650  HE BARG A 141      14.146  26.387   9.113  0.26  8.14           H
ATOM   1651 1HH1AARG A 141      12.977  24.719   4.182  0.74 10.57           H
ATOM   1652 2HH1AARG A 141      12.178  25.938   3.736  0.74 10.57           H
ATOM   1653 1HH2AARG A 141      13.710  28.148   5.736  0.74 11.11           H
ATOM   1654 2HH2AARG A 141      12.620  28.021   4.679  0.74 11.11           H
ATOM   1655 1HH1BARG A 141      12.066  27.310   8.990  0.26  9.03           H
ATOM   1656 2HH1BARG A 141      11.254  27.168   7.708  0.26  9.03           H
ATOM   1657 1HH2BARG A 141      12.166  26.037   5.895  0.26  9.86           H
ATOM   1658 2HH2BARG A 141      13.568  25.451   6.007  0.26  9.86           H
ATOM   1659  N   THR A 142      17.124  29.002   5.330  1.00  3.76           N
ATOM   1660  CA  THR A 142      16.219  30.015   4.776  1.00  4.15           C
ATOM   1661  C   THR A 142      16.925  31.016   3.887  1.00  4.33           C
ATOM   1662  O   THR A 142      16.510  31.236   2.751  1.00  6.36           O
ATOM   1663  CB  THR A 142      15.460  30.729   5.908  1.00  4.68           C
ATOM   1664  CG2 THR A 142      14.564  31.836   5.367  1.00  5.86           C
ATOM   1665  OG1 THR A 142      14.691  29.711   6.519  1.00  6.09           O
ATOM   1666  H   THR A 142      17.590  29.184   6.054  1.00  4.51           H
ATOM   1667  HA  THR A 142      15.543  29.539   4.214  1.00  4.98           H
ATOM   1668  HB  THR A 142      16.110  31.108   6.567  1.00  5.62           H
ATOM   1669 1HG2 THR A 142      14.146  32.312   6.115  1.00  8.79           H
ATOM   1670 2HG2 THR A 142      13.869  31.445   4.799  1.00  8.79           H
ATOM   1671 3HG2 THR A 142      15.102  32.464   4.841  1.00  8.79           H
ATOM   1672  N   THR A 143      17.990  31.640   4.387  1.00  3.87           N
ATOM   1673  CA  THR A 143      18.698  32.653   3.620  1.00  4.22           C
ATOM   1674  C   THR A 143      20.030  32.176   3.077  1.00  4.46           C
ATOM   1675  O   THR A 143      20.729  32.951   2.409  1.00  6.08           O
ATOM   1676  CB  THR A 143      18.912  33.937   4.413  1.00  4.58           C
ATOM   1677  CG2 THR A 143      17.596  34.555   4.895  1.00  5.06           C
ATOM   1678  OG1 THR A 143      19.795  33.693   5.502  1.00  4.70           O
ATOM   1679  H   THR A 143      18.270  31.436   5.196  1.00  4.64           H
ATOM   1680  HA  THR A 143      18.124  32.883   2.834  1.00  5.06           H
ATOM   1681  HB  THR A 143      19.353  34.598   3.806  1.00  5.49           H
ATOM   1682  HG1 THR A 143      19.361  33.378   6.149  1.00  7.05           H
ATOM   1683 1HG2 THR A 143      17.787  35.362   5.419  1.00  7.59           H
ATOM   1684 2HG2 THR A 143      17.117  33.909   5.455  1.00  7.59           H
ATOM   1685 3HG2 THR A 143      17.043  34.791   4.122  1.00  7.59           H
TER    1686      THR A 143 
ATOM   1687  N   GLY A 156      20.397  30.928   3.293  1.00  4.25           N
ATOM   1688  CA  GLY A 156      21.648  30.425   2.780  1.00  4.66           C
ATOM   1689  C   GLY A 156      22.841  31.014   3.518  1.00  4.02           C
ATOM   1690  O   GLY A 156      22.803  31.170   4.748  1.00  4.93           O
ATOM   1691  H   GLY A 156      19.871  30.395   3.755  1.00  5.10           H
ATOM   1692 1HA  GLY A 156      21.664  29.439   2.869  1.00  5.60           H
ATOM   1693 2HA  GLY A 156      21.718  30.645   1.818  1.00  5.60           H
ATOM   1694  N   TYR A 157      23.899  31.254   2.765  1.00  4.17           N
ATOM   1695  CA  TYR A 157      25.195  31.679   3.300  1.00  4.04           C
ATOM   1696  C   TYR A 157      25.299  33.191   3.148  1.00  4.44           C
ATOM   1697  O   TYR A 157      25.213  33.706   2.021  1.00  6.78           O
ATOM   1698  CB  TYR A 157      26.310  30.950   2.545  1.00  4.58           C
ATOM   1699  CG  TYR A 157      27.686  31.130   3.130  1.00  4.33           C
ATOM   1700  CD1 TYR A 157      28.604  32.000   2.624  1.00  6.04           C
ATOM   1701  CD2 TYR A 157      28.081  30.358   4.204  1.00  5.52           C
ATOM   1702  CE1 TYR A 157      29.884  32.125   3.115  1.00  7.38           C
ATOM   1703  CE2 TYR A 157      29.358  30.469   4.748  1.00  7.00           C
ATOM   1704  CZ  TYR A 157      30.263  31.334   4.184  1.00  7.45           C
ATOM   1705  OH  TYR A 157      31.505  31.376   4.761  1.00 12.26           O
ATOM   1706  H   TYR A 157      23.821  31.154   1.894  1.00  5.01           H
ATOM   1707  HA  TYR A 157      25.245  31.441   4.270  1.00  4.85           H
ATOM   1708 1HB  TYR A 157      26.099  29.983   2.526  1.00  5.50           H
ATOM   1709 2HB  TYR A 157      26.320  31.272   1.609  1.00  5.50           H
ATOM   1710  HD1 TYR A 157      28.346  32.551   1.894  1.00  7.25           H
ATOM   1711  HD2 TYR A 157      27.468  29.737   4.580  1.00  6.62           H
ATOM   1712  HE1 TYR A 157      30.494  32.742   2.727  1.00  8.86           H
ATOM   1713  HE2 TYR A 157      29.602  29.949   5.504  1.00  8.39           H
ATOM   1714  N   GLN A 158      25.435  33.897   4.251  1.00  4.11           N
ATOM   1715  CA  GLN A 158      25.433  35.345   4.300  1.00  4.39           C
ATOM   1716  C   GLN A 158      26.620  35.826   5.137  1.00  4.56           C
ATOM   1717  O   GLN A 158      26.905  35.219   6.162  1.00  5.42           O
ATOM   1718  CB  GLN A 158      24.157  35.885   4.931  1.00  5.03           C
ATOM   1719  CG  GLN A 158      22.890  35.513   4.189  1.00  5.57           C
ATOM   1720  CD  GLN A 158      22.762  36.158   2.849  1.00  7.20           C
ATOM   1721  NE2 GLN A 158      21.951  35.592   2.010  1.00 10.67           N
ATOM   1722  OE1 GLN A 158      23.351  37.235   2.595  1.00  9.64           O
ATOM   1723  H   GLN A 158      25.533  33.460   5.009  1.00  4.93           H
ATOM   1724  HA  GLN A 158      25.518  35.705   3.371  1.00  5.26           H
ATOM   1725 1HB  GLN A 158      24.093  35.545   5.858  1.00  6.04           H
ATOM   1726 2HB  GLN A 158      24.218  36.872   4.977  1.00  6.04           H
ATOM   1727 1HG  GLN A 158      22.866  34.530   4.073  1.00  6.69           H
ATOM   1728 2HG  GLN A 158      22.110  35.769   4.742  1.00  6.69           H
ATOM   1729 1HE2 GLN A 158      21.797  35.965   1.228  1.00 12.81           H
ATOM   1730 2HE2 GLN A 158      21.554  34.836   2.222  1.00 12.81           H
ATOM   1731  N   CYS A 159      27.205  36.950   4.774  1.00  5.24           N
ATOM   1732  CA ACYS A 159      28.368  37.443   5.447  0.89  5.05           C
ATOM   1733  CA BCYS A 159      28.400  37.398   5.525  0.11  6.21           C
ATOM   1734  C   CYS A 159      28.167  38.879   5.929  1.00  5.21           C
ATOM   1735  O   CYS A 159      27.327  39.646   5.406  1.00  7.23           O
ATOM   1736  CB ACYS A 159      29.659  37.330   4.616  0.89  6.76           C
ATOM   1737  CB BCYS A 159      29.289  37.531   4.654  0.11  7.88           C
ATOM   1738  SG ACYS A 159      30.002  35.637   4.062  0.89  6.94           S
ATOM   1739  SG BCYS A 159      29.543  35.810   3.589  0.11  7.77           S
ATOM   1740  H   CYS A 159      26.873  37.408   4.100  1.00  6.29           H
ATOM   1741  HA ACYS A 159      28.495  36.877   6.262  0.89  6.06           H
ATOM   1742 1HB ACYS A 159      29.585  37.919   3.824  0.89  8.11           H
ATOM   1743 2HB ACYS A 159      30.421  37.651   5.161  0.89  8.11           H
ATOM   1744  HA BCYS A 159      28.655  36.801   6.285  0.11  7.46           H
ATOM   1745 1HB BCYS A 159      29.040  38.265   4.039  0.11  9.46           H
ATOM   1746 2HB BCYS A 159      30.143  37.776   5.092  0.11  9.46           H
ATOM   1747  N   GLY A 160      28.937  39.236   6.945  1.00  4.81           N
ATOM   1748  CA  GLY A 160      28.934  40.586   7.492  1.00  5.12           C
ATOM   1749  C   GLY A 160      30.097  40.704   8.484  1.00  4.89           C
ATOM   1750  O   GLY A 160      31.148  40.086   8.269  1.00  5.25           O
ATOM   1751  H   GLY A 160      29.470  38.635   7.304  1.00  5.78           H
ATOM   1752 1HA  GLY A 160      29.041  41.248   6.763  1.00  6.14           H
ATOM   1753 2HA  GLY A 160      28.076  40.764   7.952  1.00  6.14           H
ATOM   1754  N   THR A 161      29.894  41.487   9.520  1.00  5.53           N
ATOM   1755  CA ATHR A 161      30.929  41.641  10.548  0.50  5.11           C
ATOM   1756  CA BTHR A 161      30.860  41.827  10.551  0.50  5.82           C
ATOM   1757  C   THR A 161      30.275  41.538  11.916  1.00  5.42           C
ATOM   1758  O   THR A 161      29.066  41.711  12.110  1.00  6.28           O
ATOM   1759  CB ATHR A 161      31.735  42.961  10.507  0.50  6.04           C
ATOM   1760  CB BTHR A 161      31.228  43.310  10.330  0.50  7.28           C
ATOM   1761  CG2ATHR A 161      32.540  43.117   9.223  0.50  7.44           C
ATOM   1762  OG1ATHR A 161      30.781  44.034  10.632  0.50  6.85           O
ATOM   1763  CG2BTHR A 161      32.350  43.740  11.217  0.50 10.29           C
ATOM   1764  OG1BTHR A 161      31.535  43.453   8.897  0.50 10.03           O
ATOM   1765  H   THR A 161      29.132  41.920   9.598  1.00  6.64           H
ATOM   1766  HA ATHR A 161      31.573  40.882  10.455  0.50  6.14           H
ATOM   1767  HB ATHR A 161      32.359  42.986  11.288  0.50  7.25           H
ATOM   1768  HA BTHR A 161      31.680  41.267  10.425  0.50  6.98           H
ATOM   1769  HB BTHR A 161      30.426  43.869  10.540  0.50  8.73           H
ATOM   1770  N   ILE A 162      31.122  41.228  12.878  1.00  5.21           N
ATOM   1771  CA  ILE A 162      30.751  41.197  14.279  1.00  5.06           C
ATOM   1772  C   ILE A 162      30.740  42.614  14.798  1.00  5.34           C
ATOM   1773  O   ILE A 162      31.744  43.322  14.716  1.00  6.47           O
ATOM   1774  CB  ILE A 162      31.730  40.331  15.094  1.00  5.46           C
ATOM   1775  CG1 ILE A 162      31.720  38.915  14.547  1.00  7.42           C
ATOM   1776  CG2 ILE A 162      31.366  40.383  16.589  1.00  6.11           C
ATOM   1777  CD1 ILE A 162      32.681  37.977  15.249  1.00 11.12           C
ATOM   1778  H   ILE A 162      31.951  41.031  12.660  1.00  6.25           H
ATOM   1779  HA  ILE A 162      29.831  40.814  14.363  1.00  6.07           H
ATOM   1780  HB  ILE A 162      32.650  40.705  14.981  1.00  6.55           H
ATOM   1781 1HG1 ILE A 162      30.803  38.550  14.625  1.00  8.90           H
ATOM   1782 2HG1 ILE A 162      31.950  38.945  13.584  1.00  8.90           H
ATOM   1783 1HG2 ILE A 162      31.440  41.306  16.911  1.00  9.16           H
ATOM   1784 2HG2 ILE A 162      31.979  39.810  17.095  1.00  9.16           H
ATOM   1785 3HG2 ILE A 162      30.447  40.067  16.713  1.00  9.16           H
ATOM   1786 1HD1 ILE A 162      32.806  37.171  14.706  1.00 16.67           H
ATOM   1787 2HD1 ILE A 162      32.314  37.728  16.123  1.00 16.67           H
ATOM   1788 3HD1 ILE A 162      33.543  38.425  15.372  1.00 16.67           H
ATOM   1789  N   THR A 163      29.602  43.043  15.359  1.00  5.55           N
ATOM   1790  CA  THR A 163      29.398  44.416  15.807  1.00  6.17           C
ATOM   1791  C   THR A 163      29.363  44.595  17.303  1.00  6.04           C
ATOM   1792  O   THR A 163      29.621  45.708  17.771  1.00  7.80           O
ATOM   1793  CB  THR A 163      28.193  45.032  15.098  1.00  7.61           C
ATOM   1794  CG2 THR A 163      28.359  45.096  13.606  1.00  8.64           C
ATOM   1795  OG1 THR A 163      27.059  44.249  15.442  1.00  8.51           O
ATOM   1796  H   THR A 163      28.944  42.468  15.463  1.00  6.66           H
ATOM   1797  HA  THR A 163      30.195  44.929  15.488  1.00  7.41           H
ATOM   1798  HB  THR A 163      28.057  45.960  15.445  1.00  9.13           H
ATOM   1799 1HG2 THR A 163      27.500  45.321  13.191  1.00 12.95           H
ATOM   1800 2HG2 THR A 163      28.665  44.227  13.273  1.00 12.95           H
ATOM   1801 3HG2 THR A 163      29.021  45.783  13.380  1.00 12.95           H
ATOM   1802  N   ALA A 164      29.028  43.562  18.093  1.00  5.53           N
ATOM   1803  CA  ALA A 164      28.948  43.722  19.540  1.00  5.54           C
ATOM   1804  C   ALA A 164      28.948  42.346  20.179  1.00  5.06           C
ATOM   1805  O   ALA A 164      28.571  41.358  19.516  1.00  5.50           O
ATOM   1806  CB  ALA A 164      27.694  44.475  19.984  1.00  6.77           C
ATOM   1807  H   ALA A 164      28.854  42.778  17.732  1.00  6.64           H
ATOM   1808  HA  ALA A 164      29.753  44.224  19.854  1.00  6.65           H
ATOM   1809 1HB  ALA A 164      27.708  45.381  19.610  1.00 10.15           H
ATOM   1810 2HB  ALA A 164      27.672  44.526  20.962  1.00 10.15           H
ATOM   1811 3HB  ALA A 164      26.898  44.002  19.664  1.00 10.15           H
ATOM   1812  N   LYS A 165      29.303  42.289  21.434  1.00  5.38           N
ATOM   1813  CA  LYS A 165      29.238  41.073  22.250  1.00  5.06           C
ATOM   1814  C   LYS A 165      28.393  41.307  23.477  1.00  5.21           C
ATOM   1815  O   LYS A 165      28.131  42.455  23.895  1.00  6.31           O
ATOM   1816  CB  LYS A 165      30.600  40.528  22.600  1.00  5.52           C
ATOM   1817  CG  LYS A 165      31.348  39.998  21.378  1.00  5.46           C
ATOM   1818  CD  LYS A 165      32.666  39.355  21.730  1.00  7.06           C
ATOM   1819  CE  LYS A 165      33.408  38.858  20.491  1.00  6.63           C
ATOM   1820  NZ  LYS A 165      34.628  38.147  20.837  1.00  8.87           N
ATOM   1821  H   LYS A 165      29.599  43.025  21.813  1.00  6.45           H
ATOM   1822  HA  LYS A 165      28.774  40.376  21.703  1.00  6.08           H
ATOM   1823 1HB  LYS A 165      31.137  41.244  23.022  1.00  6.62           H
ATOM   1824 2HB  LYS A 165      30.498  39.797  23.259  1.00  6.62           H
ATOM   1825 1HG  LYS A 165      30.779  39.333  20.915  1.00  6.55           H
ATOM   1826 2HG  LYS A 165      31.511  40.745  20.750  1.00  6.55           H
ATOM   1827 1HD  LYS A 165      33.232  40.013  22.206  1.00  8.47           H
ATOM   1828 2HD  LYS A 165      32.505  38.593  22.341  1.00  8.47           H
ATOM   1829 1HE  LYS A 165      32.815  38.255  19.976  1.00  7.95           H
ATOM   1830 2HE  LYS A 165      33.633  39.630  19.913  1.00  7.95           H
ATOM   1831 1HZ  LYS A 165      35.058  37.894  20.076  1.00 13.30           H
ATOM   1832 2HZ  LYS A 165      34.421  37.410  21.328  1.00 13.30           H
ATOM   1833 3HZ  LYS A 165      35.170  38.694  21.324  1.00 13.30           H
ATOM   1834  N   ASN A 166      27.996  40.225  24.108  1.00  5.02           N
ATOM   1835  CA  ASN A 166      27.261  40.241  25.372  1.00  5.55           C
ATOM   1836  C   ASN A 166      25.914  40.950  25.250  1.00  5.33           C
ATOM   1837  O   ASN A 166      25.497  41.668  26.186  1.00  7.11           O
ATOM   1838  CB  ASN A 166      28.086  40.788  26.520  1.00  7.43           C
ATOM   1839  CG  ASN A 166      27.561  40.337  27.845  1.00 10.00           C
ATOM   1840  ND2 ASN A 166      27.828  41.039  28.896  1.00 15.30           N
ATOM   1841  OD1 ASN A 166      26.928  39.224  27.973  1.00 14.55           O
ATOM   1842  H   ASN A 166      28.184  39.444  23.749  1.00  6.02           H
ATOM   1843  HA  ASN A 166      27.061  39.287  25.597  1.00  6.66           H
ATOM   1844 1HB  ASN A 166      29.024  40.488  26.420  1.00  8.91           H
ATOM   1845 2HB  ASN A 166      28.077  41.778  26.485  1.00  8.91           H
ATOM   1846 1HD2 ASN A 166      27.577  40.755  29.690  1.00 18.36           H
ATOM   1847 2HD2 ASN A 166      28.261  41.801  28.818  1.00 18.36           H
ATOM   1848  N   VAL A 167      25.202  40.718  24.164  1.00  5.15           N
ATOM   1849  CA  VAL A 167      23.919  41.319  23.894  1.00  5.14           C
ATOM   1850  C   VAL A 167      22.802  40.440  24.450  1.00  5.10           C
ATOM   1851  O   VAL A 167      22.800  39.243  24.293  1.00  5.54           O
ATOM   1852  CB  VAL A 167      23.754  41.522  22.383  1.00  5.98           C
ATOM   1853  CG1 VAL A 167      22.395  42.102  22.022  1.00  7.67           C
ATOM   1854  CG2 VAL A 167      24.889  42.408  21.859  1.00  8.22           C
ATOM   1855  H   VAL A 167      25.531  40.162  23.566  1.00  6.18           H
ATOM   1856  HA  VAL A 167      23.880  42.211  24.345  1.00  6.17           H
ATOM   1857  HB  VAL A 167      23.833  40.628  21.942  1.00  7.18           H
ATOM   1858 1HG1 VAL A 167      21.691  41.470  22.277  1.00 11.51           H
ATOM   1859 2HG1 VAL A 167      22.355  42.263  21.056  1.00 11.51           H
ATOM   1860 3HG1 VAL A 167      22.263  42.948  22.500  1.00 11.51           H
ATOM   1861 1HG2 VAL A 167      24.671  42.716  20.954  1.00 12.33           H
ATOM   1862 2HG2 VAL A 167      25.722  41.892  21.837  1.00 12.33           H
ATOM   1863 3HG2 VAL A 167      24.999  43.182  22.450  1.00 12.33           H
ATOM   1864  N   THR A 168      21.783  41.104  25.031  1.00  6.02           N
ATOM   1865  CA  THR A 168      20.589  40.416  25.492  1.00  6.16           C
ATOM   1866  C   THR A 168      19.496  40.547  24.437  1.00  6.37           C
ATOM   1867  O   THR A 168      19.207  41.630  23.886  1.00  8.25           O
ATOM   1868  CB  THR A 168      20.102  41.033  26.800  1.00  7.43           C
ATOM   1869  CG2 THR A 168      18.767  40.385  27.281  1.00  9.85           C
ATOM   1870  OG1 THR A 168      21.119  40.811  27.757  1.00  9.05           O
ATOM   1871  H   THR A 168      21.841  41.976  25.133  1.00  7.22           H
ATOM   1872  HA  THR A 168      20.798  39.449  25.638  1.00  7.39           H
ATOM   1873  HB  THR A 168      19.969  42.016  26.676  1.00  8.91           H
ATOM   1874 1HG2 THR A 168      18.533  40.737  28.164  1.00 14.78           H
ATOM   1875 2HG2 THR A 168      18.878  39.412  27.336  1.00 14.78           H
ATOM   1876 3HG2 THR A 168      18.053  40.597  26.644  1.00 14.78           H
ATOM   1877  N   ALA A 169      18.849  39.403  24.138  1.00  5.64           N
ATOM   1878  CA  ALA A 169      17.646  39.355  23.347  1.00  5.58           C
ATOM   1879  C   ALA A 169      16.457  39.132  24.276  1.00  5.38           C
ATOM   1880  O   ALA A 169      16.504  38.272  25.145  1.00  7.16           O
ATOM   1881  CB  ALA A 169      17.690  38.187  22.341  1.00  7.23           C
ATOM   1882  H   ALA A 169      19.178  38.646  24.443  1.00  6.77           H
ATOM   1883  HA  ALA A 169      17.532  40.218  22.855  1.00  6.69           H
ATOM   1884 1HB  ALA A 169      18.471  38.288  21.758  1.00 10.84           H
ATOM   1885 2HB  ALA A 169      16.874  38.193  21.798  1.00 10.84           H
ATOM   1886 3HB  ALA A 169      17.753  37.339  22.828  1.00 10.84           H
ATOM   1887  N   ASN A 170      15.378  39.876  24.046  1.00  5.19           N
ATOM   1888  CA  ASN A 170      14.148  39.709  24.804  1.00  5.40           C
ATOM   1889  C   ASN A 170      13.154  38.956  23.933  1.00  5.23           C
ATOM   1890  O   ASN A 170      12.330  39.536  23.243  1.00  8.05           O
ATOM   1891  CB  ASN A 170      13.624  41.057  25.265  1.00  7.62           C
ATOM   1892  CG  ASN A 170      14.666  41.755  26.139  1.00 10.30           C
ATOM   1893  ND2 ASN A 170      15.148  42.849  25.717  1.00 18.74           N
ATOM   1894  OD1 ASN A 170      15.010  41.180  27.194  1.00 12.51           O
ATOM   1895  H   ASN A 170      15.410  40.488  23.414  1.00  6.22           H
ATOM   1896  HA  ASN A 170      14.346  39.154  25.611  1.00  6.48           H
ATOM   1897 1HB  ASN A 170      13.419  41.621  24.477  1.00  9.14           H
ATOM   1898 2HB  ASN A 170      12.788  40.931  25.780  1.00  9.14           H
ATOM   1899 1HD2 ASN A 170      15.775  43.261  26.178  1.00 22.49           H
ATOM   1900 2HD2 ASN A 170      14.857  43.197  24.963  1.00 22.49           H
ATOM   1901  N   TYR A 171      13.248  37.637  23.934  1.00  4.93           N
ATOM   1902  CA  TYR A 171      12.408  36.807  23.114  1.00  4.85           C
ATOM   1903  C   TYR A 171      11.049  36.602  23.778  1.00  5.08           C
ATOM   1904  O   TYR A 171      10.860  36.859  24.977  1.00  5.71           O
ATOM   1905  CB  TYR A 171      13.073  35.442  22.867  1.00  5.24           C
ATOM   1906  CG  TYR A 171      14.359  35.505  22.085  1.00  4.72           C
ATOM   1907  CD1 TYR A 171      15.431  34.723  22.461  1.00  4.81           C
ATOM   1908  CD2 TYR A 171      14.516  36.276  20.918  1.00  5.82           C
ATOM   1909  CE1 TYR A 171      16.600  34.672  21.708  1.00  4.67           C
ATOM   1910  CE2 TYR A 171      15.684  36.235  20.180  1.00  6.31           C
ATOM   1911  CZ  TYR A 171      16.709  35.396  20.568  1.00  4.89           C
ATOM   1912  OH  TYR A 171      17.854  35.409  19.800  1.00  5.79           O
ATOM   1913  H   TYR A 171      13.846  37.255  24.455  1.00  5.92           H
ATOM   1914  HA  TYR A 171      12.270  37.261  22.234  1.00  5.82           H
ATOM   1915 1HB  TYR A 171      13.255  35.016  23.741  1.00  6.28           H
ATOM   1916 2HB  TYR A 171      12.434  34.864  22.379  1.00  6.28           H
ATOM   1917  HD1 TYR A 171      15.369  34.207  23.256  1.00  5.77           H
ATOM   1918  HD2 TYR A 171      13.804  36.836  20.632  1.00  6.98           H
ATOM   1919  HE1 TYR A 171      17.323  34.127  21.994  1.00  5.61           H
ATOM   1920  HE2 TYR A 171      15.781  36.782  19.409  1.00  7.58           H
TER    1921      TYR A 171 
ATOM   1922  N   ALA A 173      10.111  36.019  23.035  1.00  5.52           N
ATOM   1923  CA  ALA A 173       8.813  35.729  23.588  1.00  5.58           C
ATOM   1924  C   ALA A 173       8.891  34.968  24.879  1.00  5.55           C
ATOM   1925  O   ALA A 173       8.145  35.179  25.831  1.00  5.93           O
ATOM   1926  CB  ALA A 173       7.994  34.927  22.543  1.00  6.80           C
ATOM   1927  H   ALA A 173      10.284  35.810  22.198  1.00  6.63           H
ATOM   1928  HA  ALA A 173       8.343  36.595  23.761  1.00  6.70           H
ATOM   1929 1HB  ALA A 173       7.784  35.505  21.780  1.00 10.20           H
ATOM   1930 2HB  ALA A 173       7.162  34.611  22.953  1.00 10.20           H
ATOM   1931 3HB  ALA A 173       8.520  34.159  22.236  1.00 10.20           H
ATOM   1932  N   GLU A 174       9.801  33.965  24.938  1.00  5.15           N
ATOM   1933  CA  GLU A 174       9.877  33.030  26.022  1.00  5.13           C
ATOM   1934  C   GLU A 174      10.664  33.538  27.234  1.00  4.77           C
ATOM   1935  O   GLU A 174      10.602  32.926  28.310  1.00  5.41           O
ATOM   1936  CB  GLU A 174      10.525  31.725  25.523  1.00  5.90           C
ATOM   1937  CG  GLU A 174       9.752  31.107  24.340  1.00  8.36           C
ATOM   1938  CD  GLU A 174      10.099  31.619  22.992  1.00  9.05           C
ATOM   1939  OE1 GLU A 174      10.845  32.529  22.811  1.00  7.95           O
ATOM   1940  OE2 GLU A 174       9.558  31.083  21.928  1.00 15.59           O
ATOM   1941  H   GLU A 174      10.376  33.884  24.277  1.00  6.18           H
ATOM   1942  HA  GLU A 174       8.945  32.822  26.320  1.00  6.16           H
ATOM   1943 1HB  GLU A 174      11.456  31.911  25.242  1.00  7.08           H
ATOM   1944 2HB  GLU A 174      10.557  31.073  26.268  1.00  7.08           H
ATOM   1945 1HG  GLU A 174       9.903  30.128  24.348  1.00 10.04           H
ATOM   1946 2HG  GLU A 174       8.785  31.258  24.489  1.00 10.04           H
ATOM   1947  N   GLY A 175      11.421  34.608  27.059  1.00  4.74           N
ATOM   1948  CA  GLY A 175      12.266  35.150  28.084  1.00  4.80           C
ATOM   1949  C   GLY A 175      13.516  35.749  27.480  1.00  4.65           C
ATOM   1950  O   GLY A 175      13.765  35.671  26.282  1.00  5.46           O
ATOM   1951  H   GLY A 175      11.405  35.008  26.275  1.00  5.69           H
ATOM   1952 1HA  GLY A 175      11.773  35.848  28.585  1.00  5.76           H
ATOM   1953 2HA  GLY A 175      12.516  34.434  28.721  1.00  5.76           H
ATOM   1954  N   ALA A 176      14.330  36.376  28.349  1.00  4.58           N
ATOM   1955  CA  ALA A 176      15.608  36.913  27.919  1.00  4.73           C
ATOM   1956  C   ALA A 176      16.596  35.800  27.621  1.00  4.21           C
ATOM   1957  O   ALA A 176      16.635  34.772  28.303  1.00  4.79           O
ATOM   1958  CB  ALA A 176      16.204  37.784  29.027  1.00  6.16           C
ATOM   1959  H   ALA A 176      14.084  36.461  29.189  1.00  5.50           H
ATOM   1960  HA  ALA A 176      15.475  37.467  27.097  1.00  5.68           H
ATOM   1961 1HB  ALA A 176      15.578  38.505  29.248  1.00  9.24           H
ATOM   1962 2HB  ALA A 176      17.051  38.169  28.720  1.00  9.24           H
ATOM   1963 3HB  ALA A 176      16.363  37.235  29.823  1.00  9.24           H
ATOM   1964  N   VAL A 177      17.466  36.052  26.639  1.00  4.20           N
ATOM   1965  CA  VAL A 177      18.672  35.277  26.399  1.00  3.95           C
ATOM   1966  C   VAL A 177      19.828  36.260  26.449  1.00  4.30           C
ATOM   1967  O   VAL A 177      19.831  37.262  25.725  1.00  5.32           O
ATOM   1968  CB  VAL A 177      18.621  34.531  25.058  1.00  4.04           C
ATOM   1969  CG1 VAL A 177      19.973  33.891  24.759  1.00  4.30           C
ATOM   1970  CG2 VAL A 177      17.530  33.461  25.102  1.00  4.26           C
ATOM   1971  H   VAL A 177      17.298  36.730  26.104  1.00  5.05           H
ATOM   1972  HA  VAL A 177      18.782  34.611  27.136  1.00  4.74           H
ATOM   1973  HB  VAL A 177      18.405  35.184  24.332  1.00  4.85           H
ATOM   1974 1HG1 VAL A 177      19.920  33.393  23.916  1.00  6.45           H
ATOM   1975 2HG1 VAL A 177      20.212  33.278  25.486  1.00  6.45           H
ATOM   1976 3HG1 VAL A 177      20.656  34.590  24.684  1.00  6.45           H
ATOM   1977 1HG2 VAL A 177      16.681  33.871  25.371  1.00  6.40           H
ATOM   1978 2HG2 VAL A 177      17.777  32.768  25.750  1.00  6.40           H
ATOM   1979 3HG2 VAL A 177      17.431  33.057  24.215  1.00  6.40           H
ATOM   1980  N   ARG A 178      20.790  35.978  27.312  1.00  4.96           N
ATOM   1981  CA  ARG A 178      21.920  36.883  27.546  1.00  5.53           C
ATOM   1982  C   ARG A 178      23.150  36.378  26.844  1.00  4.58           C
ATOM   1983  O   ARG A 178      23.253  35.238  26.422  1.00  5.92           O
ATOM   1984  CB  ARG A 178      22.165  37.011  29.045  0.91  9.06           C
ATOM   1985  CG  ARG A 178      20.954  37.703  29.718  0.91 15.25           C
ATOM   1986  CD  ARG A 178      21.123  38.010  31.187  0.91 23.21           C
ATOM   1987  NE  ARG A 178      19.963  38.940  31.510  0.91 29.90           N
ATOM   1988  CZ  ARG A 178      18.784  38.558  31.809  0.91 29.35           C
ATOM   1989  NH1 ARG A 178      18.565  37.232  31.990  0.91 26.95           N
ATOM   1990  NH2 ARG A 178      17.784  39.381  32.025  0.91 34.05           N
ATOM   1991  H   ARG A 178      20.751  35.222  27.761  1.00  5.96           H
ATOM   1992  HA  ARG A 178      21.689  37.784  27.180  1.00  6.63           H
ATOM   1993 1HB  ARG A 178      22.298  36.113  29.439  0.91 10.88           H
ATOM   1994 2HB  ARG A 178      22.985  37.544  29.204  0.91 10.88           H
ATOM   1995 1HG  ARG A 178      20.771  38.550  29.240  0.91 18.29           H
ATOM   1996 2HG  ARG A 178      20.160  37.122  29.609  0.91 18.29           H
ATOM   1997 1HD  ARG A 178      21.075  37.183  31.729  0.91 27.86           H
ATOM   1998 2HD  ARG A 178      21.991  38.455  31.358  0.91 27.86           H
ATOM   1999  HE  ARG A 178      20.117  39.806  31.489  0.91 35.88           H
ATOM   2000 1HH1 ARG A 178      19.228  36.661  31.901  0.91 32.34           H
ATOM   2001 2HH1 ARG A 178      17.760  36.944  32.197  0.91 32.34           H
ATOM   2002 1HH2 ARG A 178      17.909  40.250  31.967  0.91 40.86           H
ATOM   2003 2HH2 ARG A 178      16.989  39.063  32.229  0.91 40.86           H
ATOM   2004  N   GLY A 179      24.157  37.280  26.709  1.00  4.63           N
ATOM   2005  CA  GLY A 179      25.477  36.824  26.304  1.00  4.50           C
ATOM   2006  C   GLY A 179      25.653  36.590  24.807  1.00  4.03           C
ATOM   2007  O   GLY A 179      26.653  35.965  24.420  1.00  4.35           O
ATOM   2008  H   GLY A 179      24.011  38.134  26.865  1.00  5.55           H
ATOM   2009 1HA  GLY A 179      26.144  37.495  26.597  1.00  5.40           H
ATOM   2010 2HA  GLY A 179      25.676  35.979  26.780  1.00  5.40           H
ATOM   2011  N   LEU A 180      24.733  37.049  23.977  1.00  3.88           N
ATOM   2012  CA  LEU A 180      24.795  36.758  22.560  1.00  3.67           C
ATOM   2013  C   LEU A 180      25.768  37.697  21.852  1.00  3.71           C
ATOM   2014  O   LEU A 180      25.957  38.841  22.230  1.00  5.03           O
ATOM   2015  CB  LEU A 180      23.389  36.890  21.942  1.00  3.91           C
ATOM   2016  CG  LEU A 180      22.351  35.922  22.522  1.00  3.91           C
ATOM   2017  CD1 LEU A 180      20.960  36.305  22.048  1.00  6.04           C
ATOM   2018  CD2 LEU A 180      22.678  34.466  22.195  1.00  6.10           C
ATOM   2019  H   LEU A 180      24.073  37.540  24.290  1.00  4.66           H
ATOM   2020  HA  LEU A 180      25.111  35.817  22.439  1.00  4.41           H
ATOM   2021 1HB  LEU A 180      23.068  37.817  22.079  1.00  4.69           H
ATOM   2022 2HB  LEU A 180      23.455  36.737  20.967  1.00  4.69           H
ATOM   2023  HG  LEU A 180      22.368  36.020  23.517  1.00  4.70           H
ATOM   2024 1HD1 LEU A 180      20.302  35.695  22.442  1.00  9.06           H
ATOM   2025 2HD1 LEU A 180      20.919  36.241  21.071  1.00  9.06           H
ATOM   2026 3HD1 LEU A 180      20.762  37.224  22.324  1.00  9.06           H
ATOM   2027 1HD2 LEU A 180      23.573  34.249  22.531  1.00  9.15           H
ATOM   2028 2HD2 LEU A 180      22.653  34.336  21.224  1.00  9.15           H
ATOM   2029 3HD2 LEU A 180      22.018  33.879  22.620  1.00  9.15           H
ATOM   2030  N   THR A 181      26.370  37.183  20.767  1.00  3.44           N
ATOM   2031  CA  THR A 181      27.193  38.012  19.922  1.00  3.51           C
ATOM   2032  C   THR A 181      26.354  38.514  18.741  1.00  3.65           C
ATOM   2033  O   THR A 181      25.555  37.754  18.159  1.00  4.36           O
ATOM   2034  CB  THR A 181      28.435  37.250  19.443  1.00  3.58           C
ATOM   2035  CG2 THR A 181      29.273  38.091  18.506  1.00  4.14           C
ATOM   2036  OG1 THR A 181      29.168  36.940  20.634  1.00  4.10           O
ATOM   2037  H   THR A 181      26.261  36.332  20.570  1.00  4.13           H
ATOM   2038  HA  THR A 181      27.495  38.804  20.454  1.00  4.22           H
ATOM   2039  HB  THR A 181      28.159  36.405  18.984  1.00  4.29           H
ATOM   2040 1HG2 THR A 181      30.136  37.651  18.355  1.00  6.21           H
ATOM   2041 2HG2 THR A 181      29.422  38.974  18.905  1.00  6.21           H
ATOM   2042 3HG2 THR A 181      28.805  38.193  17.651  1.00  6.21           H
ATOM   2043  N   GLN A 182      26.521  39.785  18.399  1.00  4.27           N
ATOM   2044  CA AGLN A 182      25.770  40.397  17.329  0.60  4.29           C
ATOM   2045  CA BGLN A 182      25.770  40.452  17.348  0.40  4.47           C
ATOM   2046  C   GLN A 182      26.647  40.603  16.103  1.00  4.44           C
ATOM   2047  O   GLN A 182      27.786  41.101  16.204  1.00  5.37           O
ATOM   2048  CB AGLN A 182      25.280  41.755  17.830  0.60  4.90           C
ATOM   2049  CB BGLN A 182      25.287  41.815  17.810  0.40  5.54           C
ATOM   2050  CG AGLN A 182      24.467  42.542  16.795  0.60  5.09           C
ATOM   2051  CG BGLN A 182      24.290  42.473  16.888  0.40  7.03           C
ATOM   2052  CD AGLN A 182      24.126  43.909  17.376  0.60  6.92           C
ATOM   2053  CD BGLN A 182      23.643  43.730  17.430  0.40  8.14           C
ATOM   2054  NE2AGLN A 182      22.888  44.039  17.784  0.60  7.86           N
ATOM   2055  OE1AGLN A 182      25.015  44.761  17.411  0.60  9.25           O
ATOM   2056  NE2BGLN A 182      23.306  43.719  18.690  0.40  8.59           N
ATOM   2057  OE1BGLN A 182      23.458  44.697  16.696  0.40 12.08           O
ATOM   2058  H   GLN A 182      27.110  40.270  18.838  1.00  5.12           H
ATOM   2059  HA AGLN A 182      24.987  39.821  17.092  0.60  5.15           H
ATOM   2060 1HB AGLN A 182      24.721  41.615  18.635  0.60  5.87           H
ATOM   2061 2HB AGLN A 182      26.063  42.297  18.099  0.60  5.87           H
ATOM   2062  HA BGLN A 182      24.975  39.892  17.116  0.40  5.37           H
ATOM   2063 1HB BGLN A 182      24.875  41.718  18.704  0.40  6.65           H
ATOM   2064 2HB BGLN A 182      26.071  42.412  17.905  0.40  6.65           H
ATOM   2065 1HG AGLN A 182      24.994  42.650  15.964  0.60  6.11           H
ATOM   2066 2HG AGLN A 182      23.636  42.051  16.576  0.60  6.11           H
ATOM   2067 1HG BGLN A 182      24.747  42.696  16.039  0.40  8.44           H
ATOM   2068 2HG BGLN A 182      23.577  41.818  16.679  0.40  8.44           H
ATOM   2069 1HE2AGLN A 182      22.616  44.801  18.129  0.60  9.43           H
ATOM   2070 2HE2AGLN A 182      22.328  43.363  17.714  0.60  9.43           H
ATOM   2071 1HE2BGLN A 182      22.928  44.427  19.051  0.40 10.31           H
ATOM   2072 2HE2BGLN A 182      23.457  43.004  19.180  0.40 10.31           H
ATOM   2073  N   GLY A 183      26.087  40.261  14.958  1.00  4.83           N
ATOM   2074  CA  GLY A 183      26.654  40.586  13.676  1.00  5.24           C
ATOM   2075  C   GLY A 183      25.627  41.258  12.788  1.00  4.62           C
ATOM   2076  O   GLY A 183      24.454  41.363  13.126  1.00  5.49           O
ATOM   2077  H   GLY A 183      25.331  39.812  14.980  1.00  5.80           H
ATOM   2078 1HA  GLY A 183      27.428  41.191  13.801  1.00  6.29           H
ATOM   2079 2HA  GLY A 183      26.978  39.759  13.239  1.00  6.29           H
ATOM   2080  N   ASN A 184      26.106  41.646  11.587  1.00  4.94           N
ATOM   2081  CA  ASN A 184      25.219  42.318  10.646  1.00  5.31           C
ATOM   2082  C   ASN A 184      25.098  41.592   9.324  1.00  5.08           C
ATOM   2083  O   ASN A 184      24.539  42.123   8.364  1.00  5.86           O
ATOM   2084  CB  ASN A 184      25.607  43.787  10.469  1.00  6.17           C
ATOM   2085  CG  ASN A 184      26.950  43.962   9.824  1.00  6.44           C
ATOM   2086  ND2 ASN A 184      27.467  45.196   9.890  1.00  9.98           N
ATOM   2087  OD1 ASN A 184      27.514  43.015   9.296  1.00  6.36           O
ATOM   2088  H   ASN A 184      26.946  41.494  11.374  1.00  5.92           H
ATOM   2089  HA  ASN A 184      24.308  42.311  11.059  1.00  6.37           H
ATOM   2090 1HB  ASN A 184      24.922  44.237   9.913  1.00  7.41           H
ATOM   2091 2HB  ASN A 184      25.615  44.228  11.355  1.00  7.41           H
ATOM   2092 1HD2 ASN A 184      28.258  45.361   9.540  1.00 11.98           H
ATOM   2093 2HD2 ASN A 184      27.016  45.842  10.283  1.00 11.98           H
ATOM   2094  N   ALA A 185      25.532  40.310   9.269  1.00  5.28           N
ATOM   2095  CA  ALA A 185      25.047  39.415   8.252  1.00  5.24           C
ATOM   2096  C   ALA A 185      23.524  39.254   8.411  1.00  4.91           C
ATOM   2097  O   ALA A 185      23.049  39.178   9.535  1.00  6.20           O
ATOM   2098  CB  ALA A 185      25.714  38.044   8.428  1.00  5.51           C
ATOM   2099  H   ALA A 185      26.116  40.021   9.861  1.00  6.34           H
ATOM   2100  HA  ALA A 185      25.258  39.783   7.346  1.00  6.28           H
ATOM   2101 1HB  ALA A 185      26.686  38.158   8.480  1.00  8.27           H
ATOM   2102 2HB  ALA A 185      25.493  37.473   7.663  1.00  8.27           H
ATOM   2103 3HB  ALA A 185      25.389  37.626   9.252  1.00  8.27           H
TER    2104      ALA A 185 
ATOM   2105  N   CYS A 189      22.810  39.188   7.297  1.00  4.54           N
ATOM   2106  CA ACYS A 189      21.380  38.989   7.403  0.80  4.68           C
ATOM   2107  CA BCYS A 189      21.369  38.980   7.336  0.20  3.91           C
ATOM   2108  C   CYS A 189      21.025  37.527   7.637  1.00  3.84           C
ATOM   2109  O   CYS A 189      21.857  36.627   7.504  1.00  4.38           O
ATOM   2110  CB ACYS A 189      20.637  39.601   6.244  0.80  5.23           C
ATOM   2111  CB BCYS A 189      20.731  39.486   6.043  0.20  5.18           C
ATOM   2112  SG ACYS A 189      20.674  38.651   4.679  0.80  6.77           S
ATOM   2113  SG BCYS A 189      21.281  38.651   4.529  0.20  5.60           S
ATOM   2114  H   CYS A 189      23.197  39.263   6.510  1.00  5.45           H
ATOM   2115  HA ACYS A 189      21.086  39.484   8.220  0.80  5.61           H
ATOM   2116 1HB ACYS A 189      19.691  39.725   6.511  0.80  6.28           H
ATOM   2117 2HB ACYS A 189      21.015  40.500   6.071  0.80  6.28           H
ATOM   2118  HA BCYS A 189      21.006  39.534   8.086  0.20  4.70           H
ATOM   2119 1HB BCYS A 189      19.749  39.385   6.117  0.20  6.21           H
ATOM   2120 2HB BCYS A 189      20.925  40.453   5.956  0.20  6.21           H
ATOM   2121  N  AMET A 190      19.756  37.332   8.030  0.69  4.00           N
ATOM   2122  N  BMET A 190      19.777  37.331   8.033  0.12  4.15           N
ATOM   2123  N  CMET A 190      19.793  37.316   8.008  0.10  4.05           N
ATOM   2124  N  DMET A 190      19.784  37.322   8.044  0.09  3.99           N
ATOM   2125  CA AMET A 190      19.242  36.029   8.399  0.69  3.89           C
ATOM   2126  CA BMET A 190      19.242  36.034   8.408  0.12  3.39           C
ATOM   2127  CA CMET A 190      19.221  36.074   8.483  0.10  2.23           C
ATOM   2128  CA DMET A 190      19.235  36.019   8.386  0.09  3.27           C
ATOM   2129  C  AMET A 190      17.716  36.111   8.331  0.69  3.62           C
ATOM   2130  C  BMET A 190      17.723  36.097   8.343  0.12  4.13           C
ATOM   2131  C  CMET A 190      17.704  36.106   8.350  0.10  4.15           C
ATOM   2132  C  DMET A 190      17.712  36.093   8.334  0.09  3.92           C
ATOM   2133  O  AMET A 190      17.119  37.179   8.227  0.69  4.49           O
ATOM   2134  O  BMET A 190      17.135  37.175   8.223  0.12  4.72           O
ATOM   2135  O  CMET A 190      17.120  37.182   8.202  0.10  4.63           O
ATOM   2136  O  DMET A 190      17.135  37.175   8.218  0.09  4.35           O
ATOM   2137  CB AMET A 190      19.710  35.595   9.795  0.69  4.71           C
ATOM   2138  CB BMET A 190      19.722  35.650   9.814  0.12  3.96           C
ATOM   2139  CB CMET A 190      19.564  35.858   9.970  0.10  3.58           C
ATOM   2140  CB DMET A 190      19.690  35.557   9.768  0.09  4.54           C
ATOM   2141  CG AMET A 190      19.296  36.533  10.927  0.69  7.17           C
ATOM   2142  CG BMET A 190      19.760  36.854  10.773  0.12  5.16           C
ATOM   2143  CG CMET A 190      19.120  37.069  10.763  0.10  4.67           C
ATOM   2144  CG DMET A 190      19.233  36.449  10.898  0.09  5.07           C
ATOM   2145  SD AMET A 190      17.610  36.318  11.549  0.69 15.00           S
ATOM   2146  SD BMET A 190      18.085  37.186  11.417  0.12  3.15           S
ATOM   2147  SD CMET A 190      19.048  36.914  12.543  0.10  3.86           S
ATOM   2148  SD DMET A 190      17.613  36.007  11.613  0.09  6.89           S
ATOM   2149  CE AMET A 190      17.642  34.896  12.493  0.69 19.32           C
ATOM   2150  CE BMET A 190      17.394  35.731  11.323  0.12  4.95           C
ATOM   2151  CE CMET A 190      17.329  37.288  12.692  0.10  6.93           C
ATOM   2152  CE DMET A 190      17.605  37.370  12.781  0.09  5.09           C
ATOM   2153  H  AMET A 190      19.215  38.025   8.066  0.69  4.80           H
ATOM   2154  H  BMET A 190      19.240  38.028   8.071  0.12  4.98           H
ATOM   2155  H  CMET A 190      19.249  38.006   7.965  0.10  4.86           H
ATOM   2156  H  DMET A 190      19.255  38.022   8.114  0.09  4.79           H
ATOM   2157  HA AMET A 190      19.558  35.357   7.730  0.69  4.67           H
ATOM   2158 1HB AMET A 190      19.347  34.694   9.983  0.69  5.65           H
ATOM   2159 2HB AMET A 190      20.697  35.525   9.788  0.69  5.65           H
ATOM   2160  HA BMET A 190      19.566  35.348   7.756  0.12  4.07           H
ATOM   2161 1HB BMET A 190      19.117  34.959  10.185  0.12  4.75           H
ATOM   2162 2HB BMET A 190      20.628  35.257   9.751  0.12  4.75           H
ATOM   2163  HA CMET A 190      19.586  35.314   7.945  0.10  2.68           H
ATOM   2164 1HB CMET A 190      19.105  35.048  10.307  0.10  4.30           H
ATOM   2165 2HB CMET A 190      20.540  35.727  10.075  0.10  4.30           H
ATOM   2166  HA DMET A 190      19.546  35.353   7.707  0.09  3.93           H
ATOM   2167 1HB DMET A 190      19.347  34.642   9.927  0.09  5.44           H
ATOM   2168 2HB DMET A 190      20.679  35.513   9.778  0.09  5.44           H
ATOM   2169 1HG AMET A 190      19.925  36.407  11.681  0.69  8.61           H
ATOM   2170 2HG AMET A 190      19.395  37.466  10.611  0.69  8.61           H
ATOM   2171 1HG BMET A 190      20.375  36.662  11.525  0.12  6.19           H
ATOM   2172 2HG BMET A 190      20.097  37.652  10.293  0.12  6.19           H
ATOM   2173 1HG CMET A 190      19.733  37.816  10.547  0.10  5.60           H
ATOM   2174 2HG CMET A 190      18.220  37.328  10.444  0.10  5.60           H
ATOM   2175 1HG DMET A 190      19.913  36.421  11.617  0.09  6.08           H
ATOM   2176 2HG DMET A 190      19.188  37.381  10.567  0.09  6.08           H
ATOM   2177 1HE AMET A 190      18.086  34.181  11.992  0.69 28.97           H
ATOM   2178 2HE AMET A 190      16.725  34.625  12.707  0.69 28.97           H
ATOM   2179 3HE AMET A 190      18.135  35.067  13.323  0.69 28.97           H
ATOM   2180 1HE BMET A 190      18.050  35.043  11.561  0.12  7.43           H
ATOM   2181 2HE BMET A 190      17.076  35.578  10.409  0.12  7.43           H
ATOM   2182 3HE BMET A 190      16.637  35.689  11.944  0.12  7.43           H
ATOM   2183 1HE CMET A 190      17.061  37.889  11.966  0.10 10.40           H
ATOM   2184 2HE CMET A 190      17.164  37.724  13.554  0.10 10.40           H
ATOM   2185 3HE CMET A 190      16.809  36.460  12.640  0.10 10.40           H
ATOM   2186 1HE DMET A 190      18.497  37.468  13.175  0.09  7.63           H
ATOM   2187 2HE DMET A 190      16.953  37.189  13.490  0.09  7.63           H
ATOM   2188 3HE DMET A 190      17.361  38.197  12.316  0.09  7.63           H
ATOM   2189  N   GLY A 191      17.093  34.938   8.430  1.00  4.34           N
ATOM   2190  CA  GLY A 191      15.640  34.852   8.468  1.00  5.02           C
ATOM   2191  C   GLY A 191      15.176  33.673   9.271  1.00  4.60           C
ATOM   2192  O   GLY A 191      15.942  32.788   9.667  1.00  5.10           O
ATOM   2193  H   GLY A 191      17.569  34.200   8.474  1.00  5.21           H
ATOM   2194 1HA  GLY A 191      15.274  35.682   8.864  1.00  6.03           H
ATOM   2195 2HA  GLY A 191      15.293  34.776   7.544  1.00  6.03           H
ATOM   2196  N  AARG A 192      13.911  33.619   9.470  0.40  4.86           N
ATOM   2197  N  BARG A 192      13.837  33.611   9.475  0.13  4.25           N
ATOM   2198  N  CARG A 192      13.855  33.619   9.452  0.28  4.48           N
ATOM   2199  N  DARG A 192      13.838  33.732   9.791  0.19  4.75           N
ATOM   2200  CA AARG A 192      13.354  32.547  10.261  0.40  4.50           C
ATOM   2201  CA BARG A 192      13.159  32.521  10.148  0.13  3.75           C
ATOM   2202  CA CARG A 192      13.196  32.531  10.179  0.28  5.37           C
ATOM   2203  CA DARG A 192      13.340  32.631  10.613  0.19  4.41           C
ATOM   2204  C  AARG A 192      13.602  31.215   9.580  0.40  4.11           C
ATOM   2205  C  BARG A 192      13.605  31.174   9.576  0.13  3.49           C
ATOM   2206  C  CARG A 192      13.667  31.214   9.581  0.28  4.84           C
ATOM   2207  C  DARG A 192      13.475  31.367   9.794  0.19  3.60           C
ATOM   2208  O  AARG A 192      13.383  31.066   8.374  0.40  4.49           O
ATOM   2209  O  BARG A 192      13.515  30.985   8.359  0.13  3.44           O
ATOM   2210  O  CARG A 192      13.671  31.037   8.355  0.28  5.72           O
ATOM   2211  O  DARG A 192      13.159  31.242   8.610  0.19  3.75           O
ATOM   2212  CB AARG A 192      11.838  32.748  10.442  0.40  4.54           C
ATOM   2213  CB BARG A 192      11.642  32.623  10.017  0.13  5.38           C
ATOM   2214  CB CARG A 192      11.674  32.671  10.139  0.28  7.30           C
ATOM   2215  CB DARG A 192      11.902  32.884  11.106  0.19  5.99           C
ATOM   2216  CG AARG A 192      11.472  34.059  11.108  0.40  4.12           C
ATOM   2217  CG BARG A 192      10.947  33.766  10.717  0.13  5.94           C
ATOM   2218  CG CARG A 192      11.095  34.012  10.561  0.28 10.33           C
ATOM   2219  CG DARG A 192      11.674  34.297  11.608  0.19  5.86           C
ATOM   2220  CD AARG A 192      10.011  34.081  11.486  0.40  4.53           C
ATOM   2221  CD BARG A 192      11.160  33.814  12.220  0.13  6.00           C
ATOM   2222  CD CARG A 192       9.584  34.081  10.433  0.28 12.71           C
ATOM   2223  CD DARG A 192      10.458  34.569  12.469  0.19  4.31           C
ATOM   2224  NE AARG A 192       9.556  35.146  12.363  0.40  4.92           N
ATOM   2225  NE BARG A 192      10.132  34.632  12.825  0.13  5.27           N
ATOM   2226  NE CARG A 192       8.974  35.337  10.568  0.28 14.10           N
ATOM   2227  NE DARG A 192      10.616  34.058  13.833  0.19  5.28           N
ATOM   2228  CZ AARG A 192       9.655  35.099  13.674  0.40  5.35           C
ATOM   2229  CZ BARG A 192      10.188  35.523  13.776  0.13  9.71           C
ATOM   2230  CZ CARG A 192       8.018  36.114  10.145  0.28 12.06           C
ATOM   2231  CZ DARG A 192       9.883  34.431  14.840  0.19  5.13           C
ATOM   2232  NH1AARG A 192       9.121  36.072  14.431  0.40  8.32           N
ATOM   2233  NH2AARG A 192      10.278  34.126  14.293  0.40  7.76           N
ATOM   2234  NH1BARG A 192       9.056  36.114  14.142  0.13 10.00           N
ATOM   2235  NH2BARG A 192      11.369  35.773  14.324  0.13 17.30           N
ATOM   2236  NH1CARG A 192       7.940  37.275  10.737  0.28 12.34           N
ATOM   2237  NH2CARG A 192       7.236  35.721   9.169  0.28 22.81           N
ATOM   2238  NH1DARG A 192       8.919  35.317  14.759  0.19  5.58           N
ATOM   2239  NH2DARG A 192      10.121  33.908  16.037  0.19  5.79           N
ATOM   2240  H  AARG A 192      13.383  34.233   9.125  0.40  5.84           H
ATOM   2241  H  BARG A 192      13.346  34.278   9.178  0.13  5.10           H
ATOM   2242  H  CARG A 192      13.357  34.265   9.121  0.28  5.37           H
ATOM   2243  H  DARG A 192      13.322  34.423   9.615  0.19  5.70           H
ATOM   2244  HA AARG A 192      13.793  32.541  11.159  0.40  5.40           H
ATOM   2245 1HB AARG A 192      11.402  32.708   9.554  0.40  5.45           H
ATOM   2246 2HB AARG A 192      11.480  32.002  10.987  0.40  5.45           H
ATOM   2247  HA BARG A 192      13.397  32.549  11.119  0.13  4.50           H
ATOM   2248 1HB BARG A 192      11.424  32.681   9.053  0.13  6.45           H
ATOM   2249 2HB BARG A 192      11.251  31.778  10.355  0.13  6.45           H
ATOM   2250  HA CARG A 192      13.491  32.567  11.134  0.28  6.45           H
ATOM   2251 1HB CARG A 192      11.373  32.484   9.215  0.28  8.76           H
ATOM   2252 2HB CARG A 192      11.286  31.972  10.722  0.28  8.76           H
ATOM   2253  HA DARG A 192      13.934  32.548  11.414  0.19  5.29           H
ATOM   2254 1HB DARG A 192      11.273  32.703  10.363  0.19  7.18           H
ATOM   2255 2HB DARG A 192      11.697  32.248  11.836  0.19  7.18           H
ATOM   2256 1HG AARG A 192      12.025  34.182  11.920  0.40  4.94           H
ATOM   2257 2HG AARG A 192      11.664  34.808  10.490  0.40  4.94           H
ATOM   2258 1HG BARG A 192      11.266  34.617  10.326  0.13  7.13           H
ATOM   2259 2HG BARG A 192       9.975  33.701  10.539  0.13  7.13           H
ATOM   2260 1HG CARG A 192      11.345  34.187  11.503  0.28 12.40           H
ATOM   2261 2HG CARG A 192      11.497  34.725  10.004  0.28 12.40           H
ATOM   2262 1HG DARG A 192      12.475  34.566  12.124  0.19  7.04           H
ATOM   2263 2HG DARG A 192      11.623  34.892  10.818  0.19  7.04           H
ATOM   2264 1HD AARG A 192       9.481  34.127  10.651  0.40  5.44           H
ATOM   2265 2HD AARG A 192       9.797  33.217  11.921  0.40  5.44           H
ATOM   2266 1HD BARG A 192      11.123  32.898  12.593  0.13  7.20           H
ATOM   2267 2HD BARG A 192      12.052  34.194  12.420  0.13  7.20           H
ATOM   2268 1HD CARG A 192       9.338  33.718   9.545  0.28 15.25           H
ATOM   2269 2HD CARG A 192       9.194  33.479  11.114  0.28 15.25           H
ATOM   2270 1HD DARG A 192      10.297  35.545  12.504  0.19  5.17           H
ATOM   2271 2HD DARG A 192       9.665  34.145  12.054  0.19  5.17           H
ATOM   2272  HE AARG A 192       9.194  35.860  11.998  0.40  5.91           H
ATOM   2273  HE BARG A 192       9.327  34.507  12.492  0.13  6.33           H
ATOM   2274  HE CARG A 192       9.415  35.778  11.189  0.28 16.92           H
ATOM   2275  HE DARG A 192      11.247  33.462  13.980  0.19  6.33           H
ATOM   2276 1HH1AARG A 192       9.196  36.040  15.307  0.40  9.99           H
ATOM   2277 2HH1AARG A 192       8.695  36.742  14.050  0.40  9.99           H
ATOM   2278 1HH2AARG A 192      10.647  33.475  13.829  0.40  9.31           H
ATOM   2279 2HH2AARG A 192      10.328  34.123  15.171  0.40  9.31           H
ATOM   2280 1HH1BARG A 192       8.300  35.901  13.746  0.13 12.00           H
ATOM   2281 2HH1BARG A 192       9.063  36.719  14.781  0.13 12.00           H
ATOM   2282 1HH2BARG A 192      12.084  35.342  14.043  0.13 20.76           H
ATOM   2283 2HH2BARG A 192      11.439  36.369  14.968  0.13 20.76           H
ATOM   2284 1HH1CARG A 192       8.511  37.483  11.374  0.28 14.80           H
ATOM   2285 2HH1CARG A 192       7.317  37.849  10.500  0.28 14.80           H
ATOM   2286 1HH2CARG A 192       7.357  34.932   8.799  0.28 27.37           H
ATOM   2287 2HH2CARG A 192       6.590  36.247   8.884  0.28 27.37           H
ATOM   2288 1HH1DARG A 192       8.736  35.699  13.988  0.19  6.69           H
ATOM   2289 2HH1DARG A 192       8.456  35.530  15.477  0.19  6.69           H
ATOM   2290 1HH2DARG A 192      10.767  33.319  16.138  0.19  6.95           H
ATOM   2291 2HH2DARG A 192       9.634  34.150  16.728  0.19  6.95           H
ATOM   2292  N   GLY A 193      14.046  30.275  10.415  1.00  4.44           N
ATOM   2293  CA  GLY A 193      14.470  28.974   9.973  1.00  4.26           C
ATOM   2294  C   GLY A 193      15.998  28.818   9.898  1.00  3.61           C
ATOM   2295  O   GLY A 193      16.504  27.698   9.892  1.00  3.97           O
ATOM   2296  H   GLY A 193      13.903  30.452  11.447  1.00  5.33           H
ATOM   2297 1HA  GLY A 193      14.110  28.292  10.594  1.00  5.11           H
ATOM   2298 2HA  GLY A 193      14.086  28.799   9.078  1.00  5.11           H
ATOM   2299  N   ASP A 194      16.701  29.947   9.873  1.00  3.45           N
ATOM   2300  CA  ASP A 194      18.161  29.929   9.938  1.00  3.17           C
ATOM   2301  C   ASP A 194      18.655  29.593  11.358  1.00  2.89           C
ATOM   2302  O   ASP A 194      19.847  29.305  11.533  1.00  3.09           O
ATOM   2303  CB  ASP A 194      18.735  31.267   9.503  1.00  3.16           C
ATOM   2304  CG  ASP A 194      18.639  31.556   7.990  1.00  3.34           C
ATOM   2305  OD1 ASP A 194      18.638  32.762   7.669  1.00  4.15           O
ATOM   2306  OD2 ASP A 194      18.620  30.592   7.180  1.00  3.81           O
ATOM   2307  H   ASP A 194      16.280  30.718   9.817  1.00  4.14           H
ATOM   2308  HA  ASP A 194      18.495  29.224   9.312  1.00  3.81           H
ATOM   2309 1HB  ASP A 194      18.261  31.986   9.991  1.00  3.79           H
ATOM   2310 2HB  ASP A 194      19.688  31.303   9.770  1.00  3.79           H
ATOM   2311  N   SER A 195      17.785  29.661  12.347  1.00  3.17           N
ATOM   2312  CA  SER A 195      18.138  29.365  13.729  1.00  3.19           C
ATOM   2313  C   SER A 195      18.840  28.024  13.823  1.00  2.81           C
ATOM   2314  O   SER A 195      18.474  27.045  13.180  1.00  3.35           O
ATOM   2315  CB  SER A 195      16.906  29.321  14.623  1.00  4.59           C
ATOM   2316  OG  SER A 195      16.388  30.617  14.827  1.00  5.63           O
ATOM   2317  H   SER A 195      16.957  29.896  12.165  1.00  3.80           H
ATOM   2318  HA  SER A 195      18.755  30.077  14.065  1.00  3.83           H
ATOM   2319 1HB  SER A 195      16.214  28.752  14.202  1.00  5.51           H
ATOM   2320 2HB  SER A 195      17.145  28.920  15.495  1.00  5.51           H
ATOM   2321  HG  SER A 195      15.688  30.713  14.373  1.00  8.45           H
ATOM   2322  N   GLY A 196      19.851  28.020  14.698  1.00  2.71           N
ATOM   2323  CA  GLY A 196      20.688  26.850  14.908  1.00  2.97           C
ATOM   2324  C   GLY A 196      21.887  26.756  13.986  1.00  2.65           C
ATOM   2325  O   GLY A 196      22.827  26.020  14.275  1.00  3.23           O
ATOM   2326  H   GLY A 196      20.015  28.749  15.163  1.00  3.26           H
ATOM   2327 1HA  GLY A 196      21.010  26.856  15.844  1.00  3.57           H
ATOM   2328 2HA  GLY A 196      20.133  26.039  14.788  1.00  3.57           H
ATOM   2329  N   GLY A 197      21.838  27.507  12.875  1.00  2.58           N
ATOM   2330  CA  GLY A 197      22.841  27.334  11.857  1.00  2.62           C
ATOM   2331  C   GLY A 197      24.174  27.979  12.216  1.00  2.38           C
ATOM   2332  O   GLY A 197      24.317  28.839  13.073  1.00  2.91           O
ATOM   2333  H   GLY A 197      21.198  28.102  12.770  1.00  3.10           H
ATOM   2334 1HA  GLY A 197      22.983  26.366  11.705  1.00  3.14           H
ATOM   2335 2HA  GLY A 197      22.512  27.727  11.010  1.00  3.14           H
ATOM   2336  N   SER A 198      25.187  27.520  11.474  1.00  2.51           N
ATOM   2337  CA  SER A 198      26.562  27.884  11.709  1.00  2.44           C
ATOM   2338  C   SER A 198      26.823  29.382  11.540  1.00  2.42           C
ATOM   2339  O   SER A 198      26.389  29.974  10.562  1.00  3.18           O
ATOM   2340  CB  SER A 198      27.412  27.188  10.613  1.00  2.75           C
ATOM   2341  OG  SER A 198      26.936  25.913  10.283  1.00  2.90           O
ATOM   2342  H   SER A 198      25.006  26.970  10.812  1.00  3.02           H
ATOM   2343  HA  SER A 198      26.851  27.581  12.617  1.00  2.93           H
ATOM   2344 1HB  SER A 198      27.414  27.752   9.799  1.00  3.31           H
ATOM   2345 2HB  SER A 198      28.347  27.111  10.930  1.00  3.31           H
ATOM   2346  N   TRP A 199      27.648  29.919  12.437  1.00  2.50           N
ATOM   2347  CA  TRP A 199      28.380  31.171  12.223  1.00  2.54           C
ATOM   2348  C   TRP A 199      29.861  30.792  12.193  1.00  2.67           C
ATOM   2349  O   TRP A 199      30.334  30.105  13.136  1.00  3.00           O
ATOM   2350  CB  TRP A 199      28.121  32.215  13.314  1.00  2.79           C
ATOM   2351  CG  TRP A 199      26.779  32.874  13.187  1.00  2.83           C
ATOM   2352  CD1 TRP A 199      25.543  32.303  13.288  1.00  2.98           C
ATOM   2353  CD2 TRP A 199      26.566  34.269  12.897  1.00  2.97           C
ATOM   2354  CE2 TRP A 199      25.168  34.471  12.866  1.00  3.12           C
ATOM   2355  CE3 TRP A 199      27.411  35.349  12.651  1.00  3.60           C
ATOM   2356  NE1 TRP A 199      24.575  33.264  13.098  1.00  3.12           N
ATOM   2357  CZ2 TRP A 199      24.610  35.730  12.631  1.00  3.95           C
ATOM   2358  CZ3 TRP A 199      26.856  36.594  12.405  1.00  4.48           C
ATOM   2359  CH2 TRP A 199      25.467  36.783  12.400  1.00  4.47           C
ATOM   2360  H   TRP A 199      27.761  29.498  13.201  1.00  3.00           H
ATOM   2361  HA  TRP A 199      28.122  31.553  11.336  1.00  3.05           H
ATOM   2362 1HB  TRP A 199      28.183  31.777  14.200  1.00  3.35           H
ATOM   2363 2HB  TRP A 199      28.826  32.908  13.270  1.00  3.35           H
ATOM   2364  HD1 TRP A 199      25.376  31.384  13.461  1.00  3.57           H
ATOM   2365  HE1 TRP A 199      23.707  33.122  13.123  1.00  3.75           H
ATOM   2366  HE3 TRP A 199      28.354  35.233  12.651  1.00  4.32           H
ATOM   2367  HZ2 TRP A 199      23.668  35.856  12.630  1.00  4.74           H
ATOM   2368  HZ3 TRP A 199      27.428  37.334  12.236  1.00  5.37           H
ATOM   2369  HH2 TRP A 199      25.112  37.649  12.235  1.00  5.37           H
ATOM   2370  N   ILE A 200      30.572  31.194  11.159  1.00  2.97           N
ATOM   2371  CA  ILE A 200      31.948  30.736  10.925  1.00  3.04           C
ATOM   2372  C   ILE A 200      32.671  31.819  10.151  1.00  3.20           C
ATOM   2373  O   ILE A 200      32.082  32.487   9.299  1.00  3.98           O
ATOM   2374  CB  ILE A 200      31.942  29.388  10.167  1.00  3.39           C
ATOM   2375  CG1 ILE A 200      33.346  28.763  10.126  1.00  3.67           C
ATOM   2376  CG2 ILE A 200      31.308  29.494   8.770  1.00  4.49           C
ATOM   2377  CD1 ILE A 200      33.345  27.290   9.725  1.00  5.04           C
ATOM   2378  H   ILE A 200      30.210  31.757  10.589  1.00  3.56           H
ATOM   2379  HA  ILE A 200      32.402  30.610  11.807  1.00  3.65           H
ATOM   2380  HB  ILE A 200      31.366  28.764  10.696  1.00  4.07           H
ATOM   2381 1HG1 ILE A 200      33.904  29.269   9.483  1.00  4.40           H
ATOM   2382 2HG1 ILE A 200      33.762  28.851  11.020  1.00  4.40           H
ATOM   2383 1HG2 ILE A 200      30.427  29.917   8.842  1.00  6.74           H
ATOM   2384 2HG2 ILE A 200      31.209  28.598   8.387  1.00  6.74           H
ATOM   2385 3HG2 ILE A 200      31.884  30.036   8.190  1.00  6.74           H
ATOM   2386 1HD1 ILE A 200      34.268  26.967   9.664  1.00  7.56           H
ATOM   2387 2HD1 ILE A 200      32.906  27.189   8.855  1.00  7.56           H
ATOM   2388 3HD1 ILE A 200      32.860  26.768  10.398  1.00  7.56           H
ATOM   2389  N   THR A 201      33.967  31.990  10.430  1.00  3.80           N
ATOM   2390  CA  THR A 201      34.757  32.862   9.600  1.00  4.65           C
ATOM   2391  C   THR A 201      35.147  32.134   8.303  1.00  5.82           C
ATOM   2392  O   THR A 201      35.162  30.917   8.217  1.00  5.69           O
ATOM   2393  CB  THR A 201      36.015  33.341  10.338  1.00  5.01           C
ATOM   2394  CG2 THR A 201      35.673  34.070  11.636  1.00  5.59           C
ATOM   2395  OG1 THR A 201      36.842  32.199  10.552  1.00  4.75           O
ATOM   2396  H   THR A 201      34.333  31.575  11.114  1.00  4.56           H
ATOM   2397  HA  THR A 201      34.205  33.661   9.362  1.00  5.57           H
ATOM   2398  HB  THR A 201      36.506  33.976   9.741  1.00  6.01           H
ATOM   2399 1HG2 THR A 201      36.491  34.439  12.028  1.00  8.38           H
ATOM   2400 2HG2 THR A 201      35.264  33.440  12.266  1.00  8.38           H
ATOM   2401 3HG2 THR A 201      35.044  34.797  11.446  1.00  8.38           H
ATOM   2402  N   SER A 201A     35.537  32.927   7.291  1.00  8.72           N
ATOM   2403  CA ASER A 201A     35.996  32.281   6.056  0.76 11.90           C
ATOM   2404  CA BSER A 201A     35.932  32.306   6.032  0.24 10.61           C
ATOM   2405  C  ASER A 201A     37.191  31.411   6.261  0.76 10.87           C
ATOM   2406  C  BSER A 201A     37.173  31.437   6.176  0.24 10.15           C
ATOM   2407  O  ASER A 201A     37.395  30.390   5.561  0.76 14.00           O
ATOM   2408  O  BSER A 201A     37.371  30.551   5.335  0.24 18.40           O
ATOM   2409  CB ASER A 201A     36.242  33.455   5.036  0.76 17.83           C
ATOM   2410  CB BSER A 201A     36.213  33.430   5.012  0.24 13.87           C
ATOM   2411  OG ASER A 201A     37.167  34.425   5.491  0.76 25.02           O
ATOM   2412  OG BSER A 201A     35.012  34.075   4.651  0.24 12.67           O
ATOM   2413  H   SER A 201A     35.516  33.803   7.366  1.00 10.46           H
ATOM   2414  HA ASER A 201A     35.252  31.713   5.706  0.76 14.28           H
ATOM   2415 1HB ASER A 201A     36.573  33.073   4.185  0.76 21.39           H
ATOM   2416 2HB ASER A 201A     35.378  33.900   4.849  0.76 21.39           H
ATOM   2417  HA BSER A 201A     35.177  31.743   5.696  0.24 12.73           H
ATOM   2418 1HB BSER A 201A     36.838  34.089   5.408  0.24 16.65           H
ATOM   2419 2HB BSER A 201A     36.641  33.047   4.205  0.24 16.65           H
ATOM   2420  N  AALA A 202      38.046  31.741   7.243  0.76  8.05           N
ATOM   2421  N  BALA A 202      37.972  31.693   7.204  0.24  9.61           N
ATOM   2422  CA  ALA A 202      39.182  31.002   7.573  1.00  9.05           C
ATOM   2423  C   ALA A 202      38.841  29.695   8.385  1.00  7.29           C
ATOM   2424  O   ALA A 202      39.734  28.973   8.766  1.00 12.62           O
ATOM   2425  CB  ALA A 202      40.157  31.882   8.318  1.00 10.63           C
ATOM   2426  H  AALA A 202      37.878  32.470   7.707  0.76  9.65           H
ATOM   2427  H  BALA A 202      37.736  32.364   7.721  0.24 11.53           H
ATOM   2428  HA AALA A 202      39.620  30.722   6.719  1.00 10.86           H
ATOM   2429 1HB  ALA A 202      40.487  32.584   7.720  1.00 15.94           H
ATOM   2430 2HB  ALA A 202      40.911  31.340   8.633  1.00 15.94           H
ATOM   2431 3HB  ALA A 202      39.706  32.292   9.086  1.00 15.94           H
TER    2432      ALA A 202 
ATOM   2433  N   GLY A 207      37.565  29.445   8.611  1.00  5.34           N
ATOM   2434  CA  GLY A 207      37.149  28.206   9.159  1.00  5.42           C
ATOM   2435  C   GLY A 207      37.022  28.140  10.668  1.00  4.06           C
ATOM   2436  O   GLY A 207      36.909  27.035  11.216  1.00  4.84           O
ATOM   2437  H   GLY A 207      36.963  30.057   8.418  1.00  6.41           H
ATOM   2438 1HA  GLY A 207      36.271  27.975   8.765  1.00  6.50           H
ATOM   2439 2HA  GLY A 207      37.793  27.511   8.873  1.00  6.50           H
ATOM   2440  N   GLN A 208      37.021  29.289  11.341  1.00  3.50           N
ATOM   2441  CA  GLN A 208      36.898  29.265  12.808  1.00  3.20           C
ATOM   2442  C   GLN A 208      35.413  29.376  13.158  1.00  3.07           C
ATOM   2443  O   GLN A 208      34.762  30.401  12.895  1.00  3.35           O
ATOM   2444  CB  GLN A 208      37.711  30.379  13.468  1.00  3.62           C
ATOM   2445  CG  GLN A 208      39.198  30.265  13.132  1.00  3.97           C
ATOM   2446  CD  GLN A 208      39.816  28.978  13.582  1.00  4.17           C
ATOM   2447  NE2 GLN A 208      40.699  28.422  12.767  1.00  5.81           N
ATOM   2448  OE1 GLN A 208      39.545  28.481  14.689  1.00  4.69           O
ATOM   2449  H   GLN A 208      37.092  30.055  10.914  1.00  4.20           H
ATOM   2450  HA  GLN A 208      37.238  28.385  13.140  1.00  3.84           H
ATOM   2451 1HB  GLN A 208      37.372  31.257  13.161  1.00  4.34           H
ATOM   2452 2HB  GLN A 208      37.593  30.332  14.450  1.00  4.34           H
ATOM   2453 1HG  GLN A 208      39.312  30.349  12.152  1.00  4.76           H
ATOM   2454 2HG  GLN A 208      39.681  31.018  13.556  1.00  4.76           H
ATOM   2455 1HE2 GLN A 208      41.112  27.682  13.004  1.00  6.97           H
ATOM   2456 2HE2 GLN A 208      40.874  28.794  11.988  1.00  6.97           H
ATOM   2457  N   ALA A 209      34.896  28.312  13.738  1.00  3.05           N
ATOM   2458  CA  ALA A 209      33.479  28.221  14.131  1.00  2.89           C
ATOM   2459  C   ALA A 209      33.231  29.153  15.316  1.00  2.81           C
ATOM   2460  O   ALA A 209      33.918  29.072  16.333  1.00  3.74           O
ATOM   2461  CB  ALA A 209      33.193  26.776  14.492  1.00  3.36           C
ATOM   2462  H   ALA A 209      35.421  27.625  13.899  1.00  3.66           H
ATOM   2463  HA  ALA A 209      32.901  28.495  13.363  1.00  3.47           H
ATOM   2464 1HB  ALA A 209      33.364  26.204  13.714  1.00  5.03           H
ATOM   2465 2HB  ALA A 209      32.255  26.686  14.762  1.00  5.03           H
ATOM   2466 3HB  ALA A 209      33.773  26.502  15.232  1.00  5.03           H
ATOM   2467  N   GLN A 210      32.228  30.030  15.157  1.00  2.82           N
ATOM   2468  CA  GLN A 210      31.924  31.056  16.124  1.00  2.90           C
ATOM   2469  C   GLN A 210      30.757  30.736  17.039  1.00  2.67           C
ATOM   2470  O   GLN A 210      30.768  31.124  18.219  1.00  3.15           O
ATOM   2471  CB  GLN A 210      31.616  32.396  15.449  1.00  3.10           C
ATOM   2472  CG  GLN A 210      32.780  32.921  14.590  1.00  3.53           C
ATOM   2473  CD  GLN A 210      34.022  33.064  15.442  1.00  3.42           C
ATOM   2474  NE2 GLN A 210      35.057  32.323  15.104  1.00  4.07           N
ATOM   2475  OE1 GLN A 210      34.030  33.809  16.429  1.00  4.23           O
ATOM   2476  H   GLN A 210      31.734  29.976  14.431  1.00  3.38           H
ATOM   2477  HA  GLN A 210      32.734  31.183  16.697  1.00  3.48           H
ATOM   2478 1HB  GLN A 210      30.815  32.291  14.876  1.00  3.73           H
ATOM   2479 2HB  GLN A 210      31.403  33.067  16.146  1.00  3.73           H
ATOM   2480 1HG  GLN A 210      32.956  32.291  13.846  1.00  4.24           H
ATOM   2481 2HG  GLN A 210      32.538  33.798  14.201  1.00  4.24           H
ATOM   2482 1HE2 GLN A 210      35.792  32.346  15.588  1.00  4.88           H
ATOM   2483 2HE2 GLN A 210      35.014  31.804  14.394  1.00  4.88           H
ATOM   2484  N   GLY A 211      29.708  30.092  16.516  1.00  2.78           N
ATOM   2485  CA  GLY A 211      28.492  29.951  17.287  1.00  2.97           C
ATOM   2486  C   GLY A 211      27.345  29.509  16.404  1.00  2.56           C
ATOM   2487  O   GLY A 211      27.544  29.142  15.242  1.00  2.88           O
ATOM   2488  H   GLY A 211      29.758  29.755  15.705  1.00  3.34           H
ATOM   2489 1HA  GLY A 211      28.631  29.284  18.005  1.00  3.57           H
ATOM   2490 2HA  GLY A 211      28.267  30.816  17.712  1.00  3.57           H
ATOM   2491  N   VAL A 212      26.145  29.535  16.996  1.00  2.63           N
ATOM   2492  CA  VAL A 212      24.944  29.053  16.325  1.00  2.67           C
ATOM   2493  C   VAL A 212      23.895  30.172  16.346  1.00  2.60           C
ATOM   2494  O   VAL A 212      23.727  30.908  17.312  1.00  3.11           O
ATOM   2495  CB  VAL A 212      24.387  27.755  16.919  1.00  3.25           C
ATOM   2496  CG1 VAL A 212      25.427  26.645  16.765  1.00  4.43           C
ATOM   2497  CG2 VAL A 212      23.942  27.901  18.373  1.00  4.02           C
ATOM   2498  H   VAL A 212      26.079  29.853  17.814  1.00  3.16           H
ATOM   2499  HA  VAL A 212      25.180  28.874  15.370  1.00  3.20           H
ATOM   2500  HB  VAL A 212      23.585  27.495  16.381  1.00  3.89           H
ATOM   2501 1HG1 VAL A 212      25.751  26.627  15.841  1.00  6.65           H
ATOM   2502 2HG1 VAL A 212      25.019  25.782  16.985  1.00  6.65           H
ATOM   2503 3HG1 VAL A 212      26.179  26.816  17.371  1.00  6.65           H
ATOM   2504 1HG2 VAL A 212      23.609  27.040  18.702  1.00  6.03           H
ATOM   2505 2HG2 VAL A 212      23.229  28.571  18.431  1.00  6.03           H
ATOM   2506 3HG2 VAL A 212      24.703  28.187  18.921  1.00  6.03           H
ATOM   2507  N   MET A 213      23.151  30.280  15.241  1.00  2.63           N
ATOM   2508  CA AMET A 213      22.187  31.350  15.074  0.66  2.54           C
ATOM   2509  CA BMET A 213      22.170  31.339  15.060  0.34  2.71           C
ATOM   2510  C   MET A 213      21.084  31.268  16.143  1.00  2.71           C
ATOM   2511  O   MET A 213      20.428  30.236  16.287  1.00  3.15           O
ATOM   2512  CB AMET A 213      21.554  31.145  13.676  0.66  2.72           C
ATOM   2513  CB BMET A 213      21.561  31.165  13.669  0.34  2.90           C
ATOM   2514  CG AMET A 213      20.524  32.174  13.232  0.66  2.90           C
ATOM   2515  CG BMET A 213      20.537  32.197  13.264  0.34  3.59           C
ATOM   2516  SD AMET A 213      21.242  33.689  12.532  0.66  2.94           S
ATOM   2517  SD BMET A 213      21.227  33.763  12.697  0.34  4.37           S
ATOM   2518  CE AMET A 213      21.309  34.775  13.953  0.66  4.91           C
ATOM   2519  CE BMET A 213      20.599  34.969  13.850  0.34  4.55           C
ATOM   2520  H   MET A 213      23.249  29.687  14.598  1.00  3.15           H
ATOM   2521  HA AMET A 213      22.645  32.238  15.119  0.66  3.05           H
ATOM   2522 1HB AMET A 213      22.284  31.132  13.007  0.66  3.26           H
ATOM   2523 2HB AMET A 213      21.124  30.253  13.660  0.66  3.26           H
ATOM   2524  HA BMET A 213      22.629  32.226  15.111  0.34  3.25           H
ATOM   2525 1HB BMET A 213      22.295  31.178  13.005  0.34  3.48           H
ATOM   2526 2HB BMET A 213      21.137  30.272  13.625  0.34  3.48           H
ATOM   2527 1HG AMET A 213      19.932  31.760  12.555  0.66  3.48           H
ATOM   2528 2HG AMET A 213      19.963  32.419  14.011  0.66  3.48           H
ATOM   2529 1HG BMET A 213      19.977  31.818  12.540  0.34  4.31           H
ATOM   2530 2HG BMET A 213      19.945  32.374  14.037  0.34  4.31           H
ATOM   2531 1HE AMET A 213      21.684  35.640  13.686  0.66  7.36           H
ATOM   2532 2HE AMET A 213      21.875  34.373  14.645  0.66  7.36           H
ATOM   2533 3HE AMET A 213      20.404  34.906  14.307  0.66  7.36           H
ATOM   2534 1HE BMET A 213      20.936  35.858  13.610  0.34  6.82           H
ATOM   2535 2HE BMET A 213      20.897  34.741  14.756  0.34  6.82           H
ATOM   2536 3HE BMET A 213      19.619  34.972  13.819  0.34  6.82           H
ATOM   2537  N   SER A 214      20.850  32.378  16.845  1.00  2.73           N
ATOM   2538  CA  SER A 214      19.799  32.441  17.856  1.00  3.05           C
ATOM   2539  C   SER A 214      18.589  33.249  17.404  1.00  3.32           C
ATOM   2540  O   SER A 214      17.472  32.763  17.557  1.00  4.53           O
ATOM   2541  CB  SER A 214      20.372  32.981  19.185  1.00  3.50           C
ATOM   2542  OG  SER A 214      19.352  33.155  20.150  1.00  3.94           O
ATOM   2543  H   SER A 214      21.342  33.092  16.694  1.00  3.27           H
ATOM   2544  HA  SER A 214      19.488  31.506  18.023  1.00  3.66           H
ATOM   2545 1HB  SER A 214      21.049  32.348  19.533  1.00  4.20           H
ATOM   2546 2HB  SER A 214      20.820  33.849  19.021  1.00  4.20           H
ATOM   2547  HG  SER A 214      18.996  32.292  20.422  1.00  5.91           H
ATOM   2548  N   GLY A 215      18.785  34.459  16.917  1.00  3.57           N
ATOM   2549  CA  GLY A 215      17.638  35.288  16.551  1.00  4.32           C
ATOM   2550  C   GLY A 215      18.095  36.591  15.995  1.00  5.03           C
ATOM   2551  O   GLY A 215      19.269  36.831  15.794  1.00  6.13           O
ATOM   2552  H   GLY A 215      19.603  34.766  16.813  1.00  4.28           H
ATOM   2553 1HA  GLY A 215      17.088  34.814  15.878  1.00  5.19           H
ATOM   2554 2HA  GLY A 215      17.076  35.447  17.351  1.00  5.19           H
ATOM   2555  N   GLY A 216      17.137  37.463  15.724  1.00  8.61           N
ATOM   2556  CA  GLY A 216      17.519  38.767  15.191  1.00 13.49           C
ATOM   2557  C   GLY A 216      16.264  39.549  14.831  1.00  6.92           C
ATOM   2558  O   GLY A 216      15.135  39.091  14.992  1.00  7.24           O
ATOM   2559  H   GLY A 216      16.291  37.261  15.862  1.00 10.33           H
ATOM   2560 1HA  GLY A 216      18.042  39.265  15.867  1.00 16.19           H
ATOM   2561 2HA  GLY A 216      18.083  38.648  14.387  1.00 16.19           H
ATOM   2562  N   ASN A 217      16.509  40.757  14.316  1.00  5.35           N
ATOM   2563  CA  ASN A 217      15.421  41.676  14.060  1.00  5.21           C
ATOM   2564  C   ASN A 217      14.790  41.434  12.661  1.00  5.40           C
ATOM   2565  O   ASN A 217      14.842  42.258  11.767  1.00  6.05           O
ATOM   2566  CB  ASN A 217      15.838  43.127  14.207  1.00  5.61           C
ATOM   2567  CG  ASN A 217      16.866  43.632  13.226  1.00  5.82           C
ATOM   2568  ND2 ASN A 217      16.825  44.944  12.969  1.00  7.84           N
ATOM   2569  OD1 ASN A 217      17.739  42.897  12.752  1.00  5.48           O
ATOM   2570  H   ASN A 217      17.336  40.995  14.131  1.00  6.42           H
ATOM   2571  HA  ASN A 217      14.712  41.497  14.743  1.00  6.25           H
ATOM   2572 1HB  ASN A 217      15.029  43.692  14.125  1.00  6.74           H
ATOM   2573 2HB  ASN A 217      16.196  43.255  15.122  1.00  6.74           H
ATOM   2574 1HD2 ASN A 217      17.433  45.310  12.448  1.00  9.41           H
ATOM   2575 2HD2 ASN A 217      16.191  45.442  13.321  1.00  9.41           H
ATOM   2576  N   VAL A 218      14.146  40.278  12.525  1.00  6.40           N
ATOM   2577  CA  VAL A 218      13.484  39.946  11.300  1.00  7.05           C
ATOM   2578  C   VAL A 218      12.319  40.934  11.071  1.00  6.95           C
ATOM   2579  O   VAL A 218      11.649  41.399  11.998  1.00  8.52           O
ATOM   2580  CB  VAL A 218      13.009  38.485  11.294  1.00  9.42           C
ATOM   2581  CG1 VAL A 218      14.188  37.578  11.325  1.00  9.34           C
ATOM   2582  CG2 VAL A 218      11.972  38.223  12.347  1.00 13.77           C
ATOM   2583  H   VAL A 218      14.127  39.710  13.197  1.00  7.68           H
ATOM   2584  HA  VAL A 218      14.139  40.062  10.553  1.00  8.46           H
ATOM   2585  HB  VAL A 218      12.562  38.336  10.413  1.00 11.30           H
ATOM   2586 1HG1 VAL A 218      14.717  37.702  10.510  1.00 14.01           H
ATOM   2587 2HG1 VAL A 218      13.883  36.648  11.378  1.00 14.01           H
ATOM   2588 3HG1 VAL A 218      14.739  37.786  12.108  1.00 14.01           H
ATOM   2589 1HG2 VAL A 218      11.839  37.257  12.441  1.00 20.65           H
ATOM   2590 2HG2 VAL A 218      11.127  38.645  12.084  1.00 20.65           H
ATOM   2591 3HG2 VAL A 218      12.272  38.597  13.201  1.00 20.65           H
ATOM   2592  N   GLN A 219      12.127  41.245   9.811  1.00  7.05           N
ATOM   2593  CA  GLN A 219      11.130  42.169   9.357  1.00  6.93           C
ATOM   2594  C   GLN A 219       9.867  41.414   8.949  1.00  7.22           C
ATOM   2595  O   GLN A 219       9.772  40.208   9.125  1.00  7.11           O
ATOM   2596  CB  GLN A 219      11.716  43.000   8.231  1.00  8.05           C
ATOM   2597  CG  GLN A 219      13.030  43.689   8.604  1.00  8.30           C
ATOM   2598  CD  GLN A 219      12.867  44.751   9.626  1.00  9.38           C
ATOM   2599  NE2 GLN A 219      13.396  44.556  10.799  1.00  9.50           N
ATOM   2600  OE1 GLN A 219      12.247  45.794   9.368  1.00 12.37           O
ATOM   2601  H   GLN A 219      12.642  40.864   9.208  1.00  8.45           H
ATOM   2602  HA  GLN A 219      10.900  42.782  10.113  1.00  8.31           H
ATOM   2603 1HB  GLN A 219      11.872  42.414   7.448  1.00  9.66           H
ATOM   2604 2HB  GLN A 219      11.057  43.690   7.965  1.00  9.66           H
ATOM   2605 1HG  GLN A 219      13.663  43.009   8.947  1.00  9.97           H
ATOM   2606 2HG  GLN A 219      13.427  44.087   7.789  1.00  9.97           H
ATOM   2607 1HE2 GLN A 219      13.318  45.170  11.425  1.00 11.41           H
ATOM   2608 2HE2 GLN A 219      13.833  43.811  10.966  1.00 11.41           H
ATOM   2609  N   SER A 219A      8.897  42.118   8.300  1.00  8.75           N
ATOM   2610  CA ASER A 219A      7.624  41.443   8.047  0.71  9.06           C
ATOM   2611  CA BSER A 219A      7.624  41.560   7.917  0.29 10.45           C
ATOM   2612  C  ASER A 219A      7.775  40.336   7.024  0.71  8.45           C
ATOM   2613  C  BSER A 219A      7.744  40.288   7.070  0.29  8.87           C
ATOM   2614  O  ASER A 219A      6.994  39.428   6.886  0.71 14.21           O
ATOM   2615  O  BSER A 219A      6.896  39.457   7.214  0.29  6.42           O
ATOM   2616  CB ASER A 219A      6.572  42.503   7.591  0.71 11.58           C
ATOM   2617  CB BSER A 219A      6.794  42.537   7.054  0.29 13.14           C
ATOM   2618  OG ASER A 219A      6.939  43.070   6.314  0.71 13.87           O
ATOM   2619  OG BSER A 219A      5.510  41.940   6.783  0.29 22.55           O
ATOM   2620  H   SER A 219A      9.031  42.949   8.042  1.00 10.50           H
ATOM   2621  HA ASER A 219A      7.308  41.037   8.904  0.71 10.87           H
ATOM   2622 1HB ASER A 219A      5.682  42.075   7.518  0.71 13.90           H
ATOM   2623 2HB ASER A 219A      6.512  43.223   8.268  0.71 13.90           H
ATOM   2624  HA BSER A 219A      7.107  41.345   8.745  0.29 12.53           H
ATOM   2625 1HB BSER A 219A      6.673  43.394   7.536  0.29 15.76           H
ATOM   2626 2HB BSER A 219A      7.266  42.723   6.204  0.29 15.76           H
ATOM   2627  N  AASN A 219B      8.838  40.399   6.182  0.71  6.57           N
ATOM   2628  N  BASN A 219B      8.747  40.271   6.216  0.29  7.13           N
ATOM   2629  CA  ASN A 219B      9.111  39.324   5.224  1.00  6.53           C
ATOM   2630  C   ASN A 219B      9.835  38.124   5.835  1.00  5.66           C
ATOM   2631  O   ASN A 219B     10.199  37.198   5.106  1.00  6.56           O
ATOM   2632  CB  ASN A 219B      9.880  39.868   4.036  1.00  7.23           C
ATOM   2633  CG  ASN A 219B     11.301  40.227   4.385  1.00  5.81           C
ATOM   2634  ND2 ASN A 219B     12.125  40.498   3.367  1.00  7.09           N
ATOM   2635  OD1 ASN A 219B     11.688  40.265   5.545  1.00  5.65           O
ATOM   2636  H  AASN A 219B      9.372  41.098   6.213  0.71  7.88           H
ATOM   2637  H  BASN A 219B      9.283  40.967   6.270  0.29  8.56           H
ATOM   2638  HA  ASN A 219B      8.230  38.998   4.883  1.00  7.84           H
ATOM   2639 1HB  ASN A 219B      9.886  39.189   3.315  1.00  8.67           H
ATOM   2640 2HB  ASN A 219B      9.418  40.672   3.691  1.00  8.67           H
ATOM   2641 1HD2 ASN A 219B     12.964  40.709   3.524  1.00  8.51           H
ATOM   2642 2HD2 ASN A 219B     11.827  40.465   2.539  1.00  8.51           H
ATOM   2643  N   GLY A 219C     10.026  38.121   7.142  1.00  5.23           N
ATOM   2644  CA  GLY A 219C     10.645  36.979   7.820  1.00  5.14           C
ATOM   2645  C   GLY A 219C     12.160  37.003   7.868  1.00  4.58           C
ATOM   2646  O   GLY A 219C     12.752  36.081   8.401  1.00  5.68           O
ATOM   2647  H   GLY A 219C      9.776  38.819   7.616  1.00  6.28           H
ATOM   2648 1HA  GLY A 219C     10.302  36.942   8.748  1.00  6.17           H
ATOM   2649 2HA  GLY A 219C     10.358  36.150   7.362  1.00  6.17           H
ATOM   2650  N   ASN A 219D     12.786  38.049   7.365  1.00  4.44           N
ATOM   2651  CA  ASN A 219D     14.249  38.137   7.384  1.00  4.18           C
ATOM   2652  C   ASN A 219D     14.658  39.579   7.618  1.00  4.25           C
ATOM   2653  O   ASN A 219D     13.814  40.483   7.680  1.00  5.13           O
ATOM   2654  CB  ASN A 219D     14.852  37.489   6.120  1.00  4.51           C
ATOM   2655  CG  ASN A 219D     14.514  38.220   4.857  1.00  4.88           C
ATOM   2656  ND2 ASN A 219D     13.867  37.566   3.927  1.00  5.59           N
ATOM   2657  OD1 ASN A 219D     14.870  39.410   4.709  1.00  6.48           O
ATOM   2658  H   ASN A 219D     12.318  38.705   7.013  1.00  5.33           H
ATOM   2659  HA  ASN A 219D     14.568  37.607   8.170  1.00  5.02           H
ATOM   2660 1HB  ASN A 219D     15.836  37.454   6.217  1.00  5.41           H
ATOM   2661 2HB  ASN A 219D     14.523  36.558   6.050  1.00  5.41           H
ATOM   2662 1HD2 ASN A 219D     13.668  37.963   3.168  1.00  6.71           H
ATOM   2663 2HD2 ASN A 219D     13.630  36.729   4.062  1.00  6.71           H
ATOM   2664  N   ASN A 220      15.967  39.821   7.780  1.00  4.01           N
ATOM   2665  CA  ASN A 220      16.471  41.183   7.823  1.00  4.46           C
ATOM   2666  C   ASN A 220      17.420  41.479   6.653  1.00  4.68           C
ATOM   2667  O   ASN A 220      18.236  42.397   6.725  1.00  5.51           O
ATOM   2668  CB  ASN A 220      17.067  41.569   9.183  1.00  4.50           C
ATOM   2669  CG  ASN A 220      18.233  40.691   9.592  1.00  4.16           C
ATOM   2670  ND2 ASN A 220      18.675  40.850  10.841  1.00  4.73           N
ATOM   2671  OD1 ASN A 220      18.748  39.919   8.787  1.00  4.36           O
ATOM   2672  H   ASN A 220      16.527  39.147   7.860  1.00  4.81           H
ATOM   2673  HA  ASN A 220      15.677  41.776   7.692  1.00  5.35           H
ATOM   2674 1HB  ASN A 220      17.371  42.510   9.145  1.00  5.40           H
ATOM   2675 2HB  ASN A 220      16.360  41.507   9.873  1.00  5.40           H
ATOM   2676 1HD2 ASN A 220      19.368  40.388  11.125  1.00  5.68           H
ATOM   2677 2HD2 ASN A 220      18.272  41.416  11.381  1.00  5.68           H
ATOM   2678  N   CYS A 220A     17.227  40.734   5.559  1.00  4.94           N
ATOM   2679  CA ACYS A 220A     18.069  40.954   4.389  0.80  6.21           C
ATOM   2680  CA BCYS A 220A     17.925  40.868   4.295  0.20  4.97           C
ATOM   2681  C   CYS A 220A     17.603  42.183   3.573  1.00  6.44           C
ATOM   2682  O   CYS A 220A     18.405  42.672   2.781  1.00  8.25           O
ATOM   2683  CB ACYS A 220A     18.092  39.715   3.522  0.80  7.00           C
ATOM   2684  CB BCYS A 220A     17.602  39.729   3.316  0.20  4.25           C
ATOM   2685  SG ACYS A 220A     18.692  38.221   4.360  0.80  7.34           S
ATOM   2686  SG BCYS A 220A     17.862  38.072   4.011  0.20  5.66           S
ATOM   2687  H   CYS A 220A     16.598  40.118   5.546  1.00  5.93           H
ATOM   2688  HA ACYS A 220A     19.001  41.128   4.706  0.80  7.45           H
ATOM   2689 1HB ACYS A 220A     17.175  39.545   3.190  0.80  8.40           H
ATOM   2690 2HB ACYS A 220A     18.667  39.889   2.736  0.80  8.40           H
ATOM   2691  HA BCYS A 220A     18.908  40.848   4.480  0.20  5.96           H
ATOM   2692 1HB BCYS A 220A     16.657  39.811   3.031  0.20  5.10           H
ATOM   2693 2HB BCYS A 220A     18.168  39.830   2.510  0.20  5.10           H
ATOM   2694  N   GLY A 221      16.410  42.660   3.795  1.00  6.49           N
ATOM   2695  CA  GLY A 221      15.876  43.776   3.032  1.00  7.78           C
ATOM   2696  C   GLY A 221      16.073  45.134   3.710  1.00  8.27           C
ATOM   2697  O   GLY A 221      15.530  46.123   3.194  1.00 10.46           O
ATOM   2698  H   GLY A 221      15.915  42.296   4.425  1.00  7.78           H
ATOM   2699 1HA  GLY A 221      16.315  43.796   2.144  1.00  9.33           H
ATOM   2700 2HA  GLY A 221      14.908  43.629   2.885  1.00  9.33           H
ATOM   2701  N   ILE A 222      16.847  45.175   4.769  1.00  7.67           N
ATOM   2702  CA  ILE A 222      17.255  46.437   5.420  1.00  8.03           C
ATOM   2703  C   ILE A 222      18.781  46.491   5.337  1.00  7.76           C
ATOM   2704  O   ILE A 222      19.442  45.437   5.233  1.00  7.69           O
ATOM   2705  CB  ILE A 222      16.726  46.544   6.816  1.00  8.33           C
ATOM   2706  CG1 ILE A 222      17.257  45.496   7.762  1.00  9.08           C
ATOM   2707  CG2 ILE A 222      15.161  46.588   6.789  1.00 10.93           C
ATOM   2708  CD1 ILE A 222      16.813  45.583   9.212  1.00  8.32           C
ATOM   2709  H   ILE A 222      17.137  44.416   5.107  1.00  9.20           H
ATOM   2710  HA  ILE A 222      16.885  47.198   4.886  1.00  9.63           H
ATOM   2711  HB  ILE A 222      17.030  47.428   7.170  1.00 10.00           H
ATOM   2712 1HG1 ILE A 222      16.993  44.607   7.414  1.00 10.89           H
ATOM   2713 2HG1 ILE A 222      18.246  45.537   7.741  1.00 10.89           H
ATOM   2714 1HG2 ILE A 222      14.865  47.271   6.152  1.00 16.39           H
ATOM   2715 2HG2 ILE A 222      14.825  46.806   7.683  1.00 16.39           H
ATOM   2716 3HG2 ILE A 222      14.815  45.713   6.514  1.00 16.39           H
ATOM   2717 1HD1 ILE A 222      17.196  44.834   9.716  1.00 12.48           H
ATOM   2718 2HD1 ILE A 222      15.835  45.541   9.257  1.00 12.48           H
ATOM   2719 3HD1 ILE A 222      17.123  46.428   9.598  1.00 12.48           H
ATOM   2720  N   PRO A 222A     19.370  47.671   5.454  1.00  8.79           N
ATOM   2721  CA  PRO A 222A     20.814  47.779   5.344  1.00 10.06           C
ATOM   2722  C   PRO A 222A     21.497  47.091   6.523  1.00  7.70           C
ATOM   2723  O   PRO A 222A     20.983  47.014   7.611  1.00  7.54           O
ATOM   2724  CB  PRO A 222A     21.023  49.340   5.424  1.00 13.70           C
ATOM   2725  CG  PRO A 222A     19.757  49.918   4.964  1.00 14.79           C
ATOM   2726  CD  PRO A 222A     18.712  48.998   5.474  1.00 11.94           C
ATOM   2727  HA  PRO A 222A     21.140  47.413   4.473  1.00 12.07           H
ATOM   2728 1HB  PRO A 222A     21.219  49.621   6.353  1.00 16.44           H
ATOM   2729 2HB  PRO A 222A     21.771  49.624   4.841  1.00 16.44           H
ATOM   2730 1HG  PRO A 222A     19.632  50.829   5.330  1.00 17.75           H
ATOM   2731 2HG  PRO A 222A     19.731  49.965   3.975  1.00 17.75           H
ATOM   2732 1HD  PRO A 222A     18.440  49.245   6.393  1.00 14.33           H
ATOM   2733 2HD  PRO A 222A     17.914  49.007   4.888  1.00 14.33           H
ATOM   2734  N   ALA A 222B     22.740  46.712   6.273  1.00  8.38           N
ATOM   2735  CA  ALA A 222B     23.567  46.049   7.324  1.00  7.55           C
ATOM   2736  C   ALA A 222B     23.620  46.900   8.558  1.00  7.42           C
ATOM   2737  O   ALA A 222B     23.583  46.361   9.685  1.00  7.40           O
ATOM   2738  CB  ALA A 222B     24.993  45.793   6.815  1.00  8.85           C
ATOM   2739  H   ALA A 222B     23.084  46.853   5.476  1.00 10.06           H
ATOM   2740  HA  ALA A 222B     23.147  45.172   7.557  1.00  9.06           H
ATOM   2741 1HB  ALA A 222B     24.961  45.197   6.038  1.00 13.28           H
ATOM   2742 2HB  ALA A 222B     25.523  45.374   7.525  1.00 13.28           H
ATOM   2743 3HB  ALA A 222B     25.407  46.643   6.558  1.00 13.28           H
ATOM   2744  N   SER A 222C     23.686  48.246   8.478  1.00  8.55           N
ATOM   2745  CA  SER A 222C     23.749  49.094   9.576  1.00  9.52           C
ATOM   2746  C   SER A 222C     22.565  48.992  10.507  1.00  9.23           C
ATOM   2747  O   SER A 222C     22.623  49.447  11.677  1.00 11.98           O
ATOM   2748  CB  SER A 222C     23.942  50.548   9.132  1.00 13.07           C
ATOM   2749  OG  SER A 222C     22.759  50.937   8.368  1.00 15.33           O
ATOM   2750  H   SER A 222C     23.690  48.611   7.677  1.00 10.26           H
ATOM   2751  HA  SER A 222C     24.560  48.836  10.101  1.00 11.42           H
ATOM   2752 1HB  SER A 222C     24.048  51.135   9.922  1.00 15.69           H
ATOM   2753 2HB  SER A 222C     24.753  50.628   8.570  1.00 15.69           H
ATOM   2754  N  AGLN A 223      21.431  48.461  10.000  0.62  7.74           N
ATOM   2755  N  BGLN A 223      21.416  48.533  10.050  0.38  8.27           N
ATOM   2756  CA AGLN A 223      20.202  48.342  10.749  0.62  8.21           C
ATOM   2757  CA BGLN A 223      20.194  48.379  10.820  0.38  8.47           C
ATOM   2758  C  AGLN A 223      19.918  46.941  11.272  0.62  7.26           C
ATOM   2759  C  BGLN A 223      19.962  46.954  11.288  0.38  6.94           C
ATOM   2760  O  AGLN A 223      18.927  46.726  11.926  0.62  9.79           O
ATOM   2761  O  BGLN A 223      18.983  46.673  11.963  0.38  7.92           O
ATOM   2762  CB AGLN A 223      19.006  48.770   9.900  0.62  8.71           C
ATOM   2763  CB BGLN A 223      19.010  48.854   9.964  0.38 12.59           C
ATOM   2764  CG AGLN A 223      19.065  50.270   9.516  0.62 14.00           C
ATOM   2765  CG BGLN A 223      19.099  50.362   9.647  0.38 19.61           C
ATOM   2766  CD AGLN A 223      17.959  50.661   8.540  0.62 18.93           C
ATOM   2767  CD BGLN A 223      19.531  51.234  10.796  0.38 21.27           C
ATOM   2768  NE2AGLN A 223      18.244  51.797   7.925  0.62 21.18           N
ATOM   2769  OE1AGLN A 223      16.908  49.965   8.439  0.62 16.17           O
ATOM   2770  NE2BGLN A 223      20.653  51.941  10.570  0.38 23.13           N
ATOM   2771  OE1BGLN A 223      19.009  51.332  11.914  0.38 36.53           O
ATOM   2772  H  AGLN A 223      21.442  48.172   9.168  0.62  9.29           H
ATOM   2773  H  BGLN A 223      21.387  48.299   9.202  0.38  9.92           H
ATOM   2774  HA AGLN A 223      20.258  48.958  11.535  0.62  9.86           H
ATOM   2775 1HB AGLN A 223      18.982  48.224   9.074  0.62 10.45           H
ATOM   2776 2HB AGLN A 223      18.171  48.596  10.403  0.62 10.45           H
ATOM   2777  HA BGLN A 223      20.255  48.968  11.625  0.38 10.16           H
ATOM   2778 1HB BGLN A 223      18.994  48.342   9.117  0.38 15.10           H
ATOM   2779 2HB BGLN A 223      18.165  48.671  10.447  0.38 15.10           H
ATOM   2780 1HG AGLN A 223      18.983  50.819  10.336  0.62 16.81           H
ATOM   2781 2HG AGLN A 223      19.944  50.466   9.105  0.62 16.81           H
ATOM   2782 1HG BGLN A 223      19.737  50.488   8.900  0.38 23.53           H
ATOM   2783 2HG BGLN A 223      18.211  50.670   9.335  0.38 23.53           H
ATOM   2784 1HE2AGLN A 223      17.663  52.153   7.368  0.62 25.41           H
ATOM   2785 2HE2AGLN A 223      19.013  52.197   8.074  0.62 25.41           H
ATOM   2786 1HE2BGLN A 223      20.989  52.449  11.205  0.38 27.75           H
ATOM   2787 2HE2BGLN A 223      21.052  51.896   9.786  0.38 27.75           H
ATOM   2788  N   ARG A 224      20.838  45.981  10.925  1.00  6.35           N
ATOM   2789  CA  ARG A 224      20.604  44.596  11.301  1.00  5.95           C
ATOM   2790  C   ARG A 224      21.173  44.266  12.656  1.00  6.24           C
ATOM   2791  O   ARG A 224      22.292  44.670  12.989  1.00  8.73           O
ATOM   2792  CB  ARG A 224      21.234  43.677  10.284  1.00  5.67           C
ATOM   2793  CG  ARG A 224      20.664  43.817   8.874  1.00  5.95           C
ATOM   2794  CD  ARG A 224      21.334  42.864   7.926  1.00  6.07           C
ATOM   2795  NE  ARG A 224      21.055  43.239   6.558  1.00  6.71           N
ATOM   2796  CZ  ARG A 224      21.937  43.235   5.575  1.00  6.95           C
ATOM   2797  NH1 ARG A 224      23.148  42.748   5.740  1.00  7.89           N
ATOM   2798  NH2 ARG A 224      21.581  43.673   4.384  1.00 10.44           N
ATOM   2799  H   ARG A 224      21.563  46.203  10.480  1.00  7.61           H
ATOM   2800  HA  ARG A 224      19.618  44.429  11.317  1.00  7.14           H
ATOM   2801 1HB  ARG A 224      22.207  43.857  10.253  1.00  6.80           H
ATOM   2802 2HB  ARG A 224      21.113  42.741  10.584  1.00  6.80           H
ATOM   2803 1HG  ARG A 224      19.691  43.634   8.893  1.00  7.13           H
ATOM   2804 2HG  ARG A 224      20.795  44.745   8.557  1.00  7.13           H
ATOM   2805 1HD  ARG A 224      22.312  42.874   8.080  1.00  7.28           H
ATOM   2806 2HD  ARG A 224      21.005  41.944   8.091  1.00  7.28           H
ATOM   2807  HE  ARG A 224      20.234  43.489   6.366  1.00  8.06           H
ATOM   2808 1HH1 ARG A 224      23.706  42.719   5.060  1.00  9.47           H
ATOM   2809 2HH1 ARG A 224      23.400  42.452   6.529  1.00  9.47           H
ATOM   2810 1HH2 ARG A 224      22.150  43.637   3.714  1.00 12.52           H
ATOM   2811 2HH2 ARG A 224      20.774  44.001   4.259  1.00 12.52           H
ATOM   2812  N   SER A 225      20.435  43.469  13.405  1.00  5.24           N
ATOM   2813  CA ASER A 225      20.907  42.810  14.614  0.97  5.55           C
ATOM   2814  CA BSER A 225      20.975  42.805  14.584  0.03  5.25           C
ATOM   2815  C   SER A 225      20.656  41.330  14.427  1.00  5.06           C
ATOM   2816  O   SER A 225      19.524  40.879  14.483  1.00  7.54           O
ATOM   2817  CB ASER A 225      20.203  43.352  15.846  0.97  6.91           C
ATOM   2818  CB BSER A 225      20.412  43.381  15.874  0.03  6.03           C
ATOM   2819  OG ASER A 225      20.644  42.622  16.986  0.97  9.18           O
ATOM   2820  OG BSER A 225      19.004  43.518  15.837  0.03  4.92           O
ATOM   2821  H   SER A 225      19.602  43.327  13.157  1.00  6.29           H
ATOM   2822  HA ASER A 225      21.890  42.964  14.706  0.97  6.66           H
ATOM   2823 1HB ASER A 225      20.413  44.312  15.959  0.97  8.30           H
ATOM   2824 2HB ASER A 225      19.223  43.258  15.743  0.97  8.30           H
ATOM   2825  HA BSER A 225      21.969  42.920  14.589  0.03  6.30           H
ATOM   2826 1HB BSER A 225      20.660  42.789  16.628  0.03  7.23           H
ATOM   2827 2HB BSER A 225      20.819  44.268  16.038  0.03  7.23           H
ATOM   2828  N   SER A 226      21.716  40.587  14.167  1.00  4.08           N
ATOM   2829  CA  SER A 226      21.649  39.142  13.960  1.00  3.75           C
ATOM   2830  C   SER A 226      22.514  38.508  15.063  1.00  3.65           C
ATOM   2831  O   SER A 226      23.702  38.793  15.140  1.00  4.93           O
ATOM   2832  CB  SER A 226      22.158  38.773  12.579  1.00  3.88           C
ATOM   2833  OG  SER A 226      21.304  39.394  11.615  1.00  4.91           O
ATOM   2834  H   SER A 226      22.501  40.982  14.115  1.00  4.90           H
ATOM   2835  HA  SER A 226      20.703  38.834  14.060  1.00  4.50           H
ATOM   2836 1HB  SER A 226      23.089  39.091  12.463  1.00  4.66           H
ATOM   2837 2HB  SER A 226      22.145  37.790  12.462  1.00  4.66           H
ATOM   2838  N   LEU A 227      21.881  37.717  15.925  1.00  3.31           N
ATOM   2839  CA  LEU A 227      22.480  37.321  17.191  1.00  3.35           C
ATOM   2840  C   LEU A 227      22.772  35.830  17.207  1.00  3.20           C
ATOM   2841  O   LEU A 227      21.892  35.023  16.907  1.00  3.71           O
ATOM   2842  CB  LEU A 227      21.514  37.639  18.336  1.00  3.99           C
ATOM   2843  CG  LEU A 227      21.111  39.124  18.455  1.00  4.79           C
ATOM   2844  CD1 LEU A 227      20.076  39.289  19.562  1.00  7.48           C
ATOM   2845  CD2 LEU A 227      22.284  40.014  18.673  1.00  6.83           C
ATOM   2846  H   LEU A 227      21.075  37.425  15.724  1.00  3.97           H
ATOM   2847  HA  LEU A 227      23.332  37.827  17.327  1.00  4.02           H
ATOM   2848 1HB  LEU A 227      20.693  37.098  18.214  1.00  4.79           H
ATOM   2849 2HB  LEU A 227      21.932  37.357  19.188  1.00  4.79           H
ATOM   2850  HG  LEU A 227      20.680  39.392  17.593  1.00  5.75           H
ATOM   2851 1HD1 LEU A 227      19.252  38.822  19.311  1.00 11.22           H
ATOM   2852 2HD1 LEU A 227      19.885  40.242  19.691  1.00 11.22           H
ATOM   2853 3HD1 LEU A 227      20.426  38.910  20.395  1.00 11.22           H
ATOM   2854 1HD2 LEU A 227      22.881  39.963  17.897  1.00 10.24           H
ATOM   2855 2HD2 LEU A 227      22.766  39.728  19.476  1.00 10.24           H
ATOM   2856 3HD2 LEU A 227      21.977  40.938  18.787  1.00 10.24           H
ATOM   2857  N   PHE A 228      23.991  35.481  17.634  1.00  3.17           N
ATOM   2858  CA  PHE A 228      24.376  34.099  17.759  1.00  3.05           C
ATOM   2859  C   PHE A 228      24.840  33.784  19.179  1.00  2.87           C
ATOM   2860  O   PHE A 228      25.380  34.601  19.906  1.00  3.32           O
ATOM   2861  CB  PHE A 228      25.412  33.665  16.689  1.00  3.53           C
ATOM   2862  CG  PHE A 228      26.797  34.262  16.796  1.00  3.50           C
ATOM   2863  CD1 PHE A 228      27.763  33.677  17.606  1.00  3.87           C
ATOM   2864  CD2 PHE A 228      27.154  35.363  16.017  1.00  3.93           C
ATOM   2865  CE1 PHE A 228      29.068  34.140  17.609  1.00  4.53           C
ATOM   2866  CE2 PHE A 228      28.476  35.804  16.016  1.00  4.43           C
ATOM   2867  CZ  PHE A 228      29.428  35.191  16.799  1.00  4.77           C
ATOM   2868  H   PHE A 228      24.570  36.109  17.844  1.00  3.80           H
ATOM   2869  HA  PHE A 228      23.552  33.555  17.598  1.00  3.66           H
ATOM   2870 1HB  PHE A 228      25.499  32.680  16.728  1.00  4.24           H
ATOM   2871 2HB  PHE A 228      25.047  33.894  15.798  1.00  4.24           H
ATOM   2872  HD1 PHE A 228      27.525  32.947  18.165  1.00  4.64           H
ATOM   2873  HD2 PHE A 228      26.501  35.809  15.492  1.00  4.72           H
ATOM   2874  HE1 PHE A 228      29.715  33.732  18.173  1.00  5.43           H
ATOM   2875  HE2 PHE A 228      28.723  36.538  15.467  1.00  5.32           H
ATOM   2876  HZ  PHE A 228      30.329  35.492  16.779  1.00  5.73           H
ATOM   2877  N   GLU A 229      24.595  32.514  19.546  1.00  2.96           N
ATOM   2878  CA  GLU A 229      25.082  31.920  20.785  1.00  3.02           C
ATOM   2879  C   GLU A 229      26.510  31.444  20.542  1.00  2.99           C
ATOM   2880  O   GLU A 229      26.792  30.682  19.601  1.00  3.37           O
ATOM   2881  CB  GLU A 229      24.183  30.740  21.125  1.00  3.32           C
ATOM   2882  CG  GLU A 229      24.616  29.891  22.328  1.00  3.86           C
ATOM   2883  CD  GLU A 229      24.221  30.470  23.674  1.00  4.06           C
ATOM   2884  OE1 GLU A 229      24.368  31.721  23.868  1.00  5.34           O
ATOM   2885  OE2 GLU A 229      23.760  29.692  24.534  1.00  4.13           O
ATOM   2886  H   GLU A 229      24.113  32.013  19.007  1.00  3.55           H
ATOM   2887  HA  GLU A 229      25.062  32.594  21.523  1.00  3.63           H
ATOM   2888 1HB  GLU A 229      23.271  31.083  21.299  1.00  3.99           H
ATOM   2889 2HB  GLU A 229      24.130  30.150  20.331  1.00  3.99           H
ATOM   2890 1HG  GLU A 229      24.216  28.990  22.240  1.00  4.63           H
ATOM   2891 2HG  GLU A 229      25.600  29.787  22.304  1.00  4.63           H
ATOM   2892  N   ARG A 230      27.435  31.902  21.390  1.00  3.31           N
ATOM   2893  CA  ARG A 230      28.832  31.519  21.268  1.00  3.33           C
ATOM   2894  C   ARG A 230      28.991  30.016  21.359  1.00  3.20           C
ATOM   2895  O   ARG A 230      28.381  29.319  22.178  1.00  3.88           O
ATOM   2896  CB  ARG A 230      29.625  32.161  22.412  1.00  3.62           C
ATOM   2897  CG  ARG A 230      29.750  33.683  22.276  1.00  4.17           C
ATOM   2898  CD  ARG A 230      30.342  34.328  23.508  1.00  5.21           C
ATOM   2899  NE  ARG A 230      31.599  33.721  23.908  1.00  5.12           N
ATOM   2900  CZ  ARG A 230      31.834  33.058  25.019  1.00  5.23           C
ATOM   2901  NH1 ARG A 230      30.955  32.891  25.964  1.00  6.43           N
ATOM   2902  NH2 ARG A 230      33.038  32.485  25.157  1.00  7.05           N
ATOM   2903  H   ARG A 230      27.193  32.448  22.036  1.00  3.97           H
ATOM   2904  HA  ARG A 230      29.191  31.840  20.392  1.00  3.99           H
ATOM   2905 1HB  ARG A 230      29.180  31.950  23.270  1.00  4.34           H
ATOM   2906 2HB  ARG A 230      30.532  31.765  22.436  1.00  4.34           H
ATOM   2907 1HG  ARG A 230      30.320  33.893  21.495  1.00  5.00           H
ATOM   2908 2HG  ARG A 230      28.853  34.068  22.109  1.00  5.00           H
ATOM   2909 1HD  ARG A 230      30.490  35.290  23.330  1.00  6.25           H
ATOM   2910 2HD  ARG A 230      29.696  34.253  24.254  1.00  6.25           H
ATOM   2911  HE  ARG A 230      32.274  33.807  23.349  1.00  6.14           H
ATOM   2912 1HH1 ARG A 230      30.148  33.232  25.880  1.00  7.71           H
ATOM   2913 2HH1 ARG A 230      31.168  32.437  26.687  1.00  7.71           H
ATOM   2914 1HH2 ARG A 230      33.219  32.009  25.874  1.00  8.46           H
ATOM   2915 2HH2 ARG A 230      33.647  32.585  24.530  1.00  8.46           H
ATOM   2916  N   LEU A 231      29.918  29.501  20.533  1.00  3.28           N
ATOM   2917  CA  LEU A 231      30.140  28.065  20.475  1.00  3.17           C
ATOM   2918  C   LEU A 231      30.872  27.528  21.697  1.00  3.07           C
ATOM   2919  O   LEU A 231      30.555  26.422  22.172  1.00  3.35           O
ATOM   2920  CB  LEU A 231      30.949  27.730  19.211  1.00  3.27           C
ATOM   2921  CG  LEU A 231      31.258  26.258  19.007  1.00  3.49           C
ATOM   2922  CD1 LEU A 231      29.993  25.397  18.928  1.00  4.26           C
ATOM   2923  CD2 LEU A 231      32.085  26.093  17.736  1.00  4.58           C
ATOM   2924  H   LEU A 231      30.395  30.038  20.023  1.00  3.94           H
ATOM   2925  HA  LEU A 231      29.252  27.610  20.412  1.00  3.81           H
ATOM   2926 1HB  LEU A 231      30.448  28.057  18.423  1.00  3.92           H
ATOM   2927 2HB  LEU A 231      31.805  28.227  19.247  1.00  3.92           H
ATOM   2928  HG  LEU A 231      31.806  25.941  19.782  1.00  4.19           H
ATOM   2929 1HD1 LEU A 231      30.240  24.473  18.714  1.00  6.38           H
ATOM   2930 2HD1 LEU A 231      29.403  25.748  18.228  1.00  6.38           H
ATOM   2931 3HD1 LEU A 231      29.528  25.420  19.790  1.00  6.38           H
ATOM   2932 1HD2 LEU A 231      32.388  25.164  17.661  1.00  6.86           H
ATOM   2933 2HD2 LEU A 231      32.862  26.689  17.772  1.00  6.86           H
ATOM   2934 3HD2 LEU A 231      31.535  26.321  16.957  1.00  6.86           H
ATOM   2935  N  AGLN A 232      31.883  28.257  22.179  0.81  3.49           N
ATOM   2936  N  BGLN A 232      31.864  28.259  22.189  0.19  3.75           N
ATOM   2937  CA AGLN A 232      32.712  27.697  23.264  0.81  3.85           C
ATOM   2938  CA BGLN A 232      32.700  27.692  23.245  0.19  4.06           C
ATOM   2939  C  AGLN A 232      31.910  27.247  24.479  0.81  3.31           C
ATOM   2940  C  BGLN A 232      31.936  27.112  24.436  0.19  4.18           C
ATOM   2941  O  AGLN A 232      32.155  26.128  24.958  0.81  3.48           O
ATOM   2942  O  BGLN A 232      32.243  25.969  24.812  0.19  4.82           O
ATOM   2943  CB AGLN A 232      33.850  28.670  23.624  0.81  4.76           C
ATOM   2944  CB BGLN A 232      33.705  28.742  23.730  0.19  5.80           C
ATOM   2945  CG AGLN A 232      34.911  28.680  22.544  0.81  5.89           C
ATOM   2946  CG BGLN A 232      34.903  28.868  22.795  0.19  8.74           C
ATOM   2947  CD AGLN A 232      35.933  29.730  22.773  0.81  7.47           C
ATOM   2948  CD BGLN A 232      35.837  29.926  23.396  0.19 10.57           C
ATOM   2949  NE2AGLN A 232      36.852  29.912  21.793  0.81  7.59           N
ATOM   2950  OE1AGLN A 232      35.954  30.456  23.789  0.81 12.08           O
ATOM   2951  NE2BGLN A 232      35.400  31.137  23.068  0.19 18.04           N
ATOM   2952  OE1BGLN A 232      36.803  29.539  24.065  0.19 13.36           O
ATOM   2953  H  AGLN A 232      32.052  29.058  21.855  0.81  4.19           H
ATOM   2954  H  BGLN A 232      32.015  29.071  21.885  0.19  4.49           H
ATOM   2955  HA AGLN A 232      33.147  26.877  22.893  0.81  4.62           H
ATOM   2956 1HB AGLN A 232      33.482  29.583  23.734  0.81  5.71           H
ATOM   2957 2HB AGLN A 232      34.257  28.398  24.485  0.81  5.71           H
ATOM   2958  HA BGLN A 232      33.225  26.945  22.837  0.19  4.88           H
ATOM   2959 1HB BGLN A 232      33.252  29.619  23.798  0.19  6.96           H
ATOM   2960 2HB BGLN A 232      34.024  28.493  24.634  0.19  6.96           H
ATOM   2961 1HG AGLN A 232      35.354  27.796  22.515  0.81  7.06           H
ATOM   2962 2HG AGLN A 232      34.480  28.833  21.666  0.81  7.06           H
ATOM   2963 1HG BGLN A 232      35.372  28.000  22.719  0.19 10.49           H
ATOM   2964 2HG BGLN A 232      34.606  29.146  21.893  0.19 10.49           H
ATOM   2965 1HE2AGLN A 232      37.463  30.541  21.874  0.81  9.10           H
ATOM   2966 2HE2AGLN A 232      36.839  29.402  21.076  0.81  9.10           H
ATOM   2967 1HE2BGLN A 232      35.833  31.851  23.346  0.19 21.64           H
ATOM   2968 2HE2BGLN A 232      34.678  31.224  22.573  0.19 21.64           H
ATOM   2969  N   PRO A 233      30.964  28.005  25.007  1.00  3.66           N
ATOM   2970  CA  PRO A 233      30.250  27.496  26.189  1.00  3.76           C
ATOM   2971  C   PRO A 233      29.380  26.297  25.872  1.00  3.34           C
ATOM   2972  O   PRO A 233      29.074  25.517  26.774  1.00  3.78           O
ATOM   2973  CB  PRO A 233      29.430  28.708  26.662  1.00  4.47           C
ATOM   2974  CG  PRO A 233      29.300  29.589  25.467  1.00  5.13           C
ATOM   2975  CD  PRO A 233      30.649  29.413  24.755  1.00  4.20           C
ATOM   2976  HA  PRO A 233      30.912  27.247  26.895  1.00  4.51           H
ATOM   2977 1HB  PRO A 233      28.539  28.423  26.985  1.00  5.36           H
ATOM   2978 2HB  PRO A 233      29.898  29.181  27.396  1.00  5.36           H
ATOM   2979 1HG  PRO A 233      28.550  29.298  24.888  1.00  6.15           H
ATOM   2980 2HG  PRO A 233      29.156  30.532  25.732  1.00  6.15           H
ATOM   2981 1HD  PRO A 233      30.570  29.594  23.785  1.00  5.04           H
ATOM   2982 2HD  PRO A 233      31.339  30.010  25.141  1.00  5.04           H
ATOM   2983  N   ILE A 234      28.913  26.156  24.624  1.00  3.25           N
ATOM   2984  CA  ILE A 234      28.152  24.963  24.262  1.00  3.24           C
ATOM   2985  C   ILE A 234      29.048  23.729  24.340  1.00  3.07           C
ATOM   2986  O   ILE A 234      28.693  22.677  24.872  1.00  3.60           O
ATOM   2987  CB  ILE A 234      27.528  25.073  22.856  1.00  3.30           C
ATOM   2988  CG1 ILE A 234      26.791  26.402  22.665  1.00  3.61           C
ATOM   2989  CG2 ILE A 234      26.612  23.874  22.623  1.00  3.94           C
ATOM   2990  CD1 ILE A 234      26.174  26.540  21.268  1.00  4.33           C
ATOM   2991  H   ILE A 234      29.065  26.781  24.023  1.00  3.89           H
ATOM   2992  HA  ILE A 234      27.412  24.853  24.924  1.00  3.89           H
ATOM   2993  HB  ILE A 234      28.268  25.031  22.185  1.00  3.96           H
ATOM   2994 1HG1 ILE A 234      26.073  26.475  23.343  1.00  4.33           H
ATOM   2995 2HG1 ILE A 234      27.425  27.148  22.813  1.00  4.33           H
ATOM   2996 1HG2 ILE A 234      27.134  23.047  22.689  1.00  5.90           H
ATOM   2997 2HG2 ILE A 234      26.212  23.938  21.731  1.00  5.90           H
ATOM   2998 3HG2 ILE A 234      25.903  23.868  23.299  1.00  5.90           H
ATOM   2999 1HD1 ILE A 234      25.863  27.460  21.137  1.00  6.50           H
ATOM   3000 2HD1 ILE A 234      25.417  25.924  21.183  1.00  6.50           H
ATOM   3001 3HD1 ILE A 234      26.849  26.325  20.590  1.00  6.50           H
ATOM   3002  N   LEU A 235      30.251  23.853  23.740  1.00  2.98           N
ATOM   3003  CA  LEU A 235      31.179  22.742  23.717  1.00  3.05           C
ATOM   3004  C   LEU A 235      31.534  22.298  25.137  1.00  2.96           C
ATOM   3005  O   LEU A 235      31.528  21.106  25.451  1.00  3.52           O
ATOM   3006  CB  LEU A 235      32.442  23.083  22.927  1.00  3.32           C
ATOM   3007  CG  LEU A 235      32.223  23.409  21.434  1.00  3.59           C
ATOM   3008  CD1 LEU A 235      33.556  23.825  20.807  1.00  4.92           C
ATOM   3009  CD2 LEU A 235      31.628  22.229  20.673  1.00  5.11           C
ATOM   3010  H   LEU A 235      30.472  24.615  23.360  1.00  3.58           H
ATOM   3011  HA  LEU A 235      30.729  21.975  23.259  1.00  3.66           H
ATOM   3012 1HB  LEU A 235      32.879  23.861  23.357  1.00  3.98           H
ATOM   3013 2HB  LEU A 235      33.067  22.318  22.992  1.00  3.98           H
ATOM   3014  HG  LEU A 235      31.589  24.180  21.369  1.00  4.31           H
ATOM   3015 1HD1 LEU A 235      33.892  24.629  21.256  1.00  7.38           H
ATOM   3016 2HD1 LEU A 235      33.425  24.013  19.855  1.00  7.38           H
ATOM   3017 3HD1 LEU A 235      34.206  23.098  20.910  1.00  7.38           H
ATOM   3018 1HD2 LEU A 235      30.706  22.080  20.969  1.00  7.66           H
ATOM   3019 2HD2 LEU A 235      32.161  21.425  20.848  1.00  7.66           H
ATOM   3020 3HD2 LEU A 235      31.636  22.422  19.712  1.00  7.66           H
ATOM   3021  N   SER A 236      31.892  23.252  26.015  1.00  3.06           N
ATOM   3022  CA  SER A 236      32.256  22.834  27.363  1.00  3.33           C
ATOM   3023  C   SER A 236      31.040  22.385  28.168  1.00  3.30           C
ATOM   3024  O   SER A 236      31.162  21.433  28.955  1.00  4.16           O
ATOM   3025  CB  SER A 236      33.051  23.904  28.084  1.00  3.77           C
ATOM   3026  OG  SER A 236      32.310  25.109  28.157  1.00  4.24           O
ATOM   3027  H   SER A 236      31.906  24.101  25.783  1.00  3.67           H
ATOM   3028  HA  SER A 236      32.854  22.038  27.270  1.00  3.99           H
ATOM   3029 1HB  SER A 236      33.271  23.594  28.998  1.00  4.52           H
ATOM   3030 2HB  SER A 236      33.901  24.066  27.602  1.00  4.52           H
ATOM   3031  N   GLN A 237      29.882  23.020  28.008  1.00  3.32           N
ATOM   3032  CA AGLN A 237      28.809  22.549  28.870  0.59  3.35           C
ATOM   3033  CA BGLN A 237      28.580  22.633  28.623  0.41  3.56           C
ATOM   3034  C   GLN A 237      28.459  21.108  28.574  1.00  3.66           C
ATOM   3035  O   GLN A 237      28.110  20.404  29.528  1.00  5.22           O
ATOM   3036  CB AGLN A 237      27.541  23.385  28.636  0.59  3.68           C
ATOM   3037  CB BGLN A 237      27.381  23.403  27.972  0.41  3.99           C
ATOM   3038  CG AGLN A 237      26.385  22.881  29.485  0.59  4.07           C
ATOM   3039  CG BGLN A 237      26.033  23.127  28.621  0.41  4.46           C
ATOM   3040  CD AGLN A 237      25.183  23.754  29.518  0.59  5.57           C
ATOM   3041  CD BGLN A 237      25.686  24.012  29.785  0.41  4.59           C
ATOM   3042  NE2AGLN A 237      24.134  23.239  30.143  0.59  9.90           N
ATOM   3043  OE1AGLN A 237      25.154  24.860  29.012  0.59  6.25           O
ATOM   3044  NE2BGLN A 237      25.382  23.437  30.936  0.41  7.03           N
ATOM   3045  OE1BGLN A 237      25.690  25.230  29.620  0.41  6.04           O
ATOM   3046  H   GLN A 237      29.774  23.673  27.427  1.00  3.99           H
ATOM   3047  HA AGLN A 237      29.091  22.633  29.826  0.59  4.02           H
ATOM   3048 1HB AGLN A 237      27.725  24.332  28.861  0.59  4.42           H
ATOM   3049 2HB AGLN A 237      27.290  23.341  27.680  0.59  4.42           H
ATOM   3050  HA BGLN A 237      28.616  22.898  29.587  0.41  4.27           H
ATOM   3051 1HB BGLN A 237      27.563  24.375  28.023  0.41  4.79           H
ATOM   3052 2HB BGLN A 237      27.328  23.158  27.015  0.41  4.79           H
ATOM   3053 1HG AGLN A 237      26.115  21.991  29.148  0.59  4.89           H
ATOM   3054 2HG AGLN A 237      26.709  22.761  30.413  0.59  4.89           H
ATOM   3055 1HG BGLN A 237      25.328  23.225  27.932  0.41  5.35           H
ATOM   3056 2HG BGLN A 237      26.020  22.186  28.927  0.41  5.35           H
ATOM   3057 1HE2AGLN A 237      23.387  23.700  30.201  0.59 11.89           H
ATOM   3058 2HE2AGLN A 237      24.185  22.436  30.499  0.59 11.89           H
ATOM   3059 1HE2BGLN A 237      25.167  23.931  31.631  0.41  8.43           H
ATOM   3060 2HE2BGLN A 237      25.393  22.560  31.006  0.41  8.43           H
ATOM   3061  N   TYR A 238      28.584  20.632  27.325  1.00  3.22           N
ATOM   3062  CA  TYR A 238      28.174  19.284  26.991  1.00  3.51           C
ATOM   3063  C   TYR A 238      29.348  18.353  26.707  1.00  3.52           C
ATOM   3064  O   TYR A 238      29.147  17.202  26.318  1.00  4.31           O
ATOM   3065  CB  TYR A 238      27.168  19.316  25.834  1.00  4.08           C
ATOM   3066  CG  TYR A 238      25.927  20.082  26.198  1.00  4.07           C
ATOM   3067  CD1 TYR A 238      25.472  21.146  25.404  1.00  4.65           C
ATOM   3068  CD2 TYR A 238      25.181  19.779  27.322  1.00  4.54           C
ATOM   3069  CE1 TYR A 238      24.316  21.844  25.694  1.00  5.43           C
ATOM   3070  CE2 TYR A 238      24.035  20.465  27.651  1.00  5.25           C
ATOM   3071  CZ  TYR A 238      23.583  21.495  26.831  1.00  5.42           C
ATOM   3072  OH  TYR A 238      22.425  22.172  27.087  1.00  7.02           O
ATOM   3073  H   TYR A 238      28.922  21.148  26.697  1.00  3.86           H
ATOM   3074  HA  TYR A 238      27.694  18.917  27.788  1.00  4.22           H
ATOM   3075 1HB  TYR A 238      27.592  19.736  25.044  1.00  4.89           H
ATOM   3076 2HB  TYR A 238      26.920  18.389  25.591  1.00  4.89           H
ATOM   3077  HD1 TYR A 238      25.977  21.395  24.639  1.00  5.58           H
ATOM   3078  HD2 TYR A 238      25.469  19.072  27.887  1.00  5.45           H
ATOM   3079  HE1 TYR A 238      24.024  22.550  25.129  1.00  6.52           H
ATOM   3080  HE2 TYR A 238      23.552  20.236  28.437  1.00  6.30           H
ATOM   3081  N   GLY A 239      30.588  18.806  26.948  1.00  3.30           N
ATOM   3082  CA  GLY A 239      31.737  17.944  26.751  1.00  3.73           C
ATOM   3083  C   GLY A 239      31.995  17.567  25.311  1.00  3.38           C
ATOM   3084  O   GLY A 239      32.479  16.464  25.037  1.00  4.40           O
ATOM   3085  H   GLY A 239      30.705  19.633  27.228  1.00  3.96           H
ATOM   3086 1HA  GLY A 239      32.541  18.400  27.107  1.00  4.47           H
ATOM   3087 2HA  GLY A 239      31.606  17.116  27.277  1.00  4.47           H
ATOM   3088  N   LEU A 240      31.689  18.469  24.391  1.00  3.22           N
ATOM   3089  CA  LEU A 240      31.724  18.170  22.958  1.00  3.17           C
ATOM   3090  C   LEU A 240      33.043  18.635  22.338  1.00  3.41           C
ATOM   3091  O   LEU A 240      33.586  19.660  22.717  1.00  4.27           O
ATOM   3092  CB  LEU A 240      30.581  18.922  22.263  1.00  3.37           C
ATOM   3093  CG  LEU A 240      29.200  18.681  22.865  1.00  3.78           C
ATOM   3094  CD1 LEU A 240      28.184  19.631  22.234  1.00  4.25           C
ATOM   3095  CD2 LEU A 240      28.771  17.242  22.749  1.00  4.90           C
ATOM   3096  H   LEU A 240      31.456  19.277  24.651  1.00  3.86           H
ATOM   3097  HA  LEU A 240      31.614  17.186  22.817  1.00  3.80           H
ATOM   3098 1HB  LEU A 240      30.775  19.892  22.298  1.00  4.05           H
ATOM   3099 2HB  LEU A 240      30.561  18.655  21.310  1.00  4.05           H
ATOM   3100  HG  LEU A 240      29.253  18.901  23.839  1.00  4.53           H
ATOM   3101 1HD1 LEU A 240      28.447  20.557  22.414  1.00  6.37           H
ATOM   3102 2HD1 LEU A 240      27.298  19.462  22.616  1.00  6.37           H
ATOM   3103 3HD1 LEU A 240      28.156  19.482  21.265  1.00  6.37           H
ATOM   3104 1HD2 LEU A 240      27.892  17.128  23.167  1.00  7.35           H
ATOM   3105 2HD2 LEU A 240      29.425  16.669  23.200  1.00  7.35           H
ATOM   3106 3HD2 LEU A 240      28.717  16.993  21.802  1.00  7.35           H
ATOM   3107  N   SER A 241      33.479  17.854  21.334  1.00  3.65           N
ATOM   3108  CA  SER A 241      34.624  18.206  20.507  1.00  3.91           C
ATOM   3109  C   SER A 241      34.148  18.492  19.087  1.00  3.53           C
ATOM   3110  O   SER A 241      33.369  17.714  18.506  1.00  4.25           O
ATOM   3111  CB  SER A 241      35.657  17.100  20.497  1.00  5.03           C
ATOM   3112  OG  SER A 241      36.342  17.049  21.746  1.00  7.42           O
ATOM   3113  H   SER A 241      33.055  17.100  21.171  1.00  4.38           H
ATOM   3114  HA  SER A 241      35.045  19.035  20.877  1.00  4.69           H
ATOM   3115 1HB  SER A 241      35.212  16.232  20.327  1.00  6.04           H
ATOM   3116 2HB  SER A 241      36.307  17.261  19.768  1.00  6.04           H
ATOM   3117  N  ALEU A 242      34.643  19.585  18.564  0.74  4.08           N
ATOM   3118  N  BLEU A 242      34.559  19.608  18.441  0.26  3.80           N
ATOM   3119  CA ALEU A 242      34.275  20.015  17.212  0.74  3.79           C
ATOM   3120  CA BLEU A 242      34.285  19.810  17.041  0.26  4.87           C
ATOM   3121  C  ALEU A 242      34.956  19.134  16.199  0.74  4.21           C
ATOM   3122  C  BLEU A 242      35.032  18.786  16.192  0.26  4.35           C
ATOM   3123  O  ALEU A 242      36.162  18.901  16.299  0.74  5.42           O
ATOM   3124  O  BLEU A 242      36.122  18.327  16.366  0.26  7.12           O
ATOM   3125  CB ALEU A 242      34.730  21.475  17.094  0.74  3.54           C
ATOM   3126  CB BLEU A 242      34.775  21.111  16.375  0.26  4.67           C
ATOM   3127  CG ALEU A 242      34.300  22.176  15.802  0.74  3.14           C
ATOM   3128  CG BLEU A 242      33.996  22.332  16.739  0.26  4.26           C
ATOM   3129  CD1ALEU A 242      32.797  22.352  15.716  0.74  3.69           C
ATOM   3130  CD2ALEU A 242      35.013  23.530  15.738  0.74  3.72           C
ATOM   3131  CD1BLEU A 242      34.751  23.590  16.255  0.26  5.11           C
ATOM   3132  CD2BLEU A 242      32.587  22.268  16.168  0.26  5.13           C
ATOM   3133  H  ALEU A 242      35.207  20.070  19.033  0.74  4.89           H
ATOM   3134  H  BLEU A 242      35.003  20.224  18.885  0.26  4.56           H
ATOM   3135  HA ALEU A 242      33.283  19.960  17.097  0.74  4.55           H
ATOM   3136 1HB ALEU A 242      34.368  21.982  17.864  0.74  4.24           H
ATOM   3137 2HB ALEU A 242      35.717  21.504  17.155  0.74  4.24           H
ATOM   3138  HA BLEU A 242      33.302  19.711  16.882  0.26  5.85           H
ATOM   3139 1HB BLEU A 242      35.722  21.256  16.625  0.26  5.60           H
ATOM   3140 2HB BLEU A 242      34.740  20.996  15.393  0.26  5.60           H
ATOM   3141  HG ALEU A 242      34.600  21.622  15.025  0.74  3.77           H
ATOM   3142  HG BLEU A 242      33.927  22.373  17.735  0.26  5.11           H
ATOM   3143  N   VAL A 243      34.243  18.612  15.157  1.00  4.49           N
ATOM   3144  CA  VAL A 243      34.828  17.851  14.060  1.00  4.89           C
ATOM   3145  C   VAL A 243      35.474  18.864  13.106  1.00  4.41           C
ATOM   3146  O   VAL A 243      34.820  19.769  12.596  1.00  4.60           O
ATOM   3147  CB  VAL A 243      33.762  17.024  13.368  1.00  5.15           C
ATOM   3148  CG1 VAL A 243      34.310  16.293  12.148  1.00  7.55           C
ATOM   3149  CG2 VAL A 243      33.169  16.024  14.355  1.00  5.74           C
ATOM   3150  H   VAL A 243      33.373  18.744  15.147  1.00  5.39           H
ATOM   3151  HA  VAL A 243      35.534  17.242  14.422  1.00  5.87           H
ATOM   3152  HB  VAL A 243      33.033  17.639  13.066  1.00  6.18           H
ATOM   3153 1HG1 VAL A 243      34.623  16.947  11.489  1.00 11.33           H
ATOM   3154 2HG1 VAL A 243      33.603  15.743  11.752  1.00 11.33           H
ATOM   3155 3HG1 VAL A 243      35.057  15.719  12.419  1.00 11.33           H
ATOM   3156 1HG2 VAL A 243      32.714  16.507  15.077  1.00  8.62           H
ATOM   3157 2HG2 VAL A 243      33.886  15.472  14.732  1.00  8.62           H
ATOM   3158 3HG2 VAL A 243      32.525  15.449  13.891  1.00  8.62           H
ATOM   3159  N   THR A 244      36.781  18.690  12.864  1.00  5.34           N
ATOM   3160  CA  THR A 244      37.549  19.660  12.086  1.00  5.05           C
ATOM   3161  C   THR A 244      38.290  18.969  10.957  1.00  5.39           C
ATOM   3162  O   THR A 244      38.469  17.754  10.942  1.00  7.87           O
ATOM   3163  CB  THR A 244      38.550  20.444  12.952  1.00  7.23           C
ATOM   3164  CG2 THR A 244      37.904  21.160  14.104  1.00  7.96           C
ATOM   3165  OG1 THR A 244      39.583  19.592  13.363  1.00 11.22           O
ATOM   3166  H   THR A 244      37.186  17.975  13.180  1.00  6.41           H
ATOM   3167  HA  THR A 244      36.908  20.314  11.683  1.00  6.05           H
ATOM   3168  HB  THR A 244      38.962  21.142  12.367  1.00  8.68           H
ATOM   3169 1HG2 THR A 244      38.560  21.748  14.533  1.00 11.95           H
ATOM   3170 2HG2 THR A 244      37.578  20.504  14.755  1.00 11.95           H
ATOM   3171 3HG2 THR A 244      37.151  21.695  13.775  1.00 11.95           H
ATOM   3172  N   GLY A 245      38.710  19.776  10.005  1.00  4.93           N
ATOM   3173  CA  GLY A 245      39.464  19.333   8.855  1.00  5.37           C
ATOM   3174  C   GLY A 245      40.546  20.330   8.425  1.00  5.26           C
ATOM   3175  O   GLY A 245      41.052  20.128   7.285  1.00  6.92           O
ATOM   3176  OXT GLY A 245      40.874  21.207   9.195  1.00  7.70           O
ATOM   3177  H   GLY A 245      38.520  20.633  10.072  1.00  5.91           H
ATOM   3178 1HA  GLY A 245      39.892  18.465   9.066  1.00  6.44           H
ATOM   3179 2HA  GLY A 245      38.842  19.187   8.099  1.00  6.44           H
TER    3180      GLY A 245 
HETATM 3181  O1  SO4   200      37.410  12.816   4.136  0.32  6.02           O
HETATM 3182  O2  SO4   200      39.007  14.518   4.643  0.32  7.92           O
HETATM 3183  O3  SO4   200      37.804  14.611   2.604  0.32  5.01           O
HETATM 3184  O4  SO4   200      36.685  15.070   4.695  0.32  5.48           O
HETATM 3185  S   SO4   200      37.720  14.239   4.006  0.32  5.62           S
HETATM 3186  O1  SO4   201      33.214  30.820  29.947  0.77  5.99           O
HETATM 3187  O2  SO4   201      31.491  31.503  28.415  0.77  5.93           O
HETATM 3188  O3  SO4   201      33.635  30.995  27.546  0.77  6.49           O
HETATM 3189  O4  SO4   201      32.224  29.235  28.474  0.77  7.92           O
HETATM 3190  S   SO4   201      32.663  30.644  28.566  0.77  4.72           S
HETATM 3191  O1 ASO4   202      14.337  30.797  13.163  0.75  5.75           O
HETATM 3192  O1 BSO4   202      12.490  32.260  13.640  0.13  3.54           O
HETATM 3193  O2 ASO4   202      13.312  29.833  15.085  0.75  6.65           O
HETATM 3194  O2 BSO4   202      13.534  31.223  15.484  0.13  4.96           O
HETATM 3195  O3 ASO4   202      12.129  29.999  13.062  0.75  9.89           O
HETATM 3196  O3 BSO4   202      13.988  30.445  13.288  0.13  5.76           O
HETATM 3197  O4 ASO4   202      12.690  32.034  14.332  0.75 16.19           O
HETATM 3198  O4 BSO4   202      11.897  30.003  14.103  0.13  4.83           O
HETATM 3199  S  ASO4   202      13.088  30.671  13.884  0.75  6.81           S
HETATM 3200  S  BSO4   202      12.992  30.980  14.213  0.13  3.17           S
HETATM 3201  O1 ASO4   203      14.196  22.542  28.651  0.28 10.87           O
HETATM 3202  O1 BSO4   203      13.733  20.560  26.921  0.30  6.87           O
HETATM 3203  O2 ASO4   203      12.783  22.338  30.523  0.28 13.03           O
HETATM 3204  O2 BSO4   203      11.917  19.647  28.168  0.30 26.54           O
HETATM 3205  O3 ASO4   203      12.199  23.859  28.797  0.28 11.81           O
HETATM 3206  O3 BSO4   203      12.145  21.893  28.201  0.30 18.56           O
HETATM 3207  O4 ASO4   203      14.040  24.308  30.221  0.28 11.54           O
HETATM 3208  O4 BSO4   203      13.829  20.570  29.293  0.30 19.13           O
HETATM 3209  S  ASO4   203      13.257  23.291  29.587  0.28  9.69           S
HETATM 3210  S  BSO4   203      12.950  20.693  28.144  0.30  9.88           S
HETATM 3211  O1  SO4   204      13.832  36.782  31.506  0.27 10.05           O
HETATM 3212  O2  SO4   204      15.255  38.109  32.861  0.27 11.89           O
HETATM 3213  O3  SO4   204      13.908  36.379  33.816  0.27  8.40           O
HETATM 3214  O4  SO4   204      15.854  35.868  32.469  0.27  8.64           O
HETATM 3215  S   SO4   204      14.689  36.770  32.629  0.27  7.41           S
HETATM 3216  O1  SO4   205      20.580  41.675  30.167  0.29 18.51           O
HETATM 3217  O2  SO4   205      20.098  43.421  31.689  0.29 21.58           O
HETATM 3218  O3  SO4   205      19.345  43.517  29.388  0.29 20.84           O
HETATM 3219  O4  SO4   205      18.343  41.958  30.962  0.29 23.76           O
HETATM 3220  S   SO4   205      19.588  42.666  30.588  0.29 19.14           S
HETATM 3221  O1 ASO4   206       6.706  46.127   7.882  0.28 23.78           O
HETATM 3222  O1 BSO4   206       7.222  46.027   6.147  0.14 17.83           O
HETATM 3223  O2 ASO4   206       8.858  47.101   7.399  0.28 20.08           O
HETATM 3224  O2 BSO4   206       9.355  47.088   6.474  0.14 18.57           O
HETATM 3225  O3 ASO4   206       8.041  45.160   6.218  0.28 23.20           O
HETATM 3226  O3 BSO4   206       8.997  44.828   7.176  0.14  8.24           O
HETATM 3227  O4 ASO4   206       8.742  44.965   8.477  0.28 12.30           O
HETATM 3228  O4 BSO4   206       7.974  46.678   8.325  0.14 19.37           O
HETATM 3229  S  ASO4   206       8.114  45.856   7.518  0.28 15.38           S
HETATM 3230  S  BSO4   206       8.396  46.132   7.028  0.14 14.96           S
HETATM 3231  O1  SO4   207       6.829  12.072  16.392  0.29 18.50           O
HETATM 3232  O2  SO4   207       8.764  13.005  15.349  0.29 10.93           O
HETATM 3233  O3  SO4   207       8.571  10.668  15.587  0.29 22.11           O
HETATM 3234  O4  SO4   207       8.855  12.024  17.537  0.29 14.54           O
HETATM 3235  S   SO4   207       8.249  11.943  16.208  0.29 10.43           S
HETATM 3236  O1  SO4   208      37.923  41.427  22.104  0.50 32.42           O
HETATM 3237  O2  SO4   208      35.753  42.007  22.959  0.50 34.71           O
HETATM 3238  O3  SO4   208      36.009  41.783  20.740  0.50 19.34           O
HETATM 3239  O4  SO4   208      36.188  39.801  22.179  0.50 23.57           O
HETATM 3240  S   SO4   208      36.507  41.273  21.943  0.50 23.33           S
HETATM 3241  O1 ASO4   209      11.532  27.928   1.988  0.20 22.00           O
HETATM 3242  O1 BSO4   209      10.237  30.428   3.178  0.23 27.61           O
HETATM 3243  O2 ASO4   209      10.364  25.943   1.184  0.20 24.38           O
HETATM 3244  O2 BSO4   209      10.741  29.190   1.156  0.23 24.39           O
HETATM 3245  O3 ASO4   209       9.778  28.093   0.434  0.20 16.11           O
HETATM 3246  O3 BSO4   209       8.618  30.264   1.427  0.23 28.01           O
HETATM 3247  O4 ASO4   209       9.329  27.465   2.735  0.20 20.08           O
HETATM 3248  O4 BSO4   209       9.241  28.323   2.730  0.23 24.61           O
HETATM 3249  S  ASO4   209      10.261  27.333   1.602  0.20 19.14           S
HETATM 3250  S  BSO4   209       9.709  29.575   2.101  0.23 36.42           S
HETATM 3251  C1 AGOL   210      14.456  33.104  18.795  0.69  5.07           C
HETATM 3252  O1 AGOL   210      14.996  33.741  17.669  0.69  6.68           O
HETATM 3253  C2 AGOL   210      12.984  33.381  18.805  0.69  5.66           C
HETATM 3254  O2 AGOL   210      12.383  32.917  17.613  0.69  9.75           O
HETATM 3255  C3 AGOL   210      12.330  32.657  19.954  0.69  5.35           C
HETATM 3256  O3 AGOL   210      10.958  32.973  20.019  0.69  7.29           O
HETATM 3257  O1  SO4   211      14.642  47.464  12.989  0.23 15.24           O
HETATM 3258  O2  SO4   211      14.649  46.298  14.943  0.23 13.93           O
HETATM 3259  O3  SO4   211      12.887  47.888  14.548  0.23 14.26           O
HETATM 3260  O4  SO4   211      12.890  45.864  13.334  0.23 17.11           O
HETATM 3261  S   SO4   211      13.690  46.865  14.014  0.23 10.86           S
HETATM 3262  C1  GOL   212      37.110  25.726   1.902  0.58  9.52           C
HETATM 3263  O1  GOL   212      36.799  26.197   3.199  0.58  5.39           O
HETATM 3264  C2  GOL   212      38.124  24.890   1.660  0.58 11.34           C
HETATM 3265  O2  GOL   212      38.684  24.321   2.785  0.58  5.44           O
HETATM 3266  C3  GOL   212      38.563  24.306   0.354  0.58  7.64           C
HETATM 3267  O3  GOL   212      39.552  25.269   0.035  0.58 24.62           O
HETATM 3268  O  AHOH   300      18.541  15.672   2.677  0.70 13.45           O
HETATM 3269  O  BHOH   300      19.587  15.533   1.822  0.30 16.59           O
HETATM 3270  O   HOH   301      20.360  17.440   3.687  1.00 10.14           O
HETATM 3271  O   HOH   302      18.535  18.982   4.984  1.00  7.51           O
HETATM 3272  O   HOH   303       9.823  16.236   8.968  0.80  8.99           O
HETATM 3273  O   HOH   304       7.899  13.096   7.916  1.00 33.94           O
HETATM 3274  O   HOH   305       7.222  10.669   9.727  1.00 33.81           O
HETATM 3275  O   HOH   306      17.394   6.463  12.281  1.00 13.61           O
HETATM 3276  O   HOH   307      19.987   5.566  11.858  1.00 12.15           O
HETATM 3277  O   HOH   308      22.977   3.557  13.780  1.00 22.15           O
HETATM 3278  O   HOH   309      26.395   8.220  17.756  1.00  7.81           O
HETATM 3279  O  AHOH   310      30.707  10.064  11.179  0.80  6.27           O
HETATM 3280  O  BHOH   310      31.864   9.389  10.487  0.20 11.49           O
HETATM 3281  O   HOH   311      35.051  21.536   3.022  1.00  6.06           O
HETATM 3282  O  AHOH   312      30.164  32.831  -0.780  0.70 15.30           O
HETATM 3283  O  BHOH   312      32.027  31.890  -1.869  0.30 11.09           O
HETATM 3284  O   HOH   313      26.471  31.042  -1.139  1.00  7.42           O
HETATM 3285  O  AHOH   314      15.520  28.670   1.329  0.60 18.24           O
HETATM 3286  O  BHOH   314      14.581  27.868   1.790  0.40 18.29           O
HETATM 3287  O   HOH   315      24.082  28.000   1.139  1.00  7.42           O
HETATM 3288  O   HOH   316      23.360  27.811   3.752  1.00  5.98           O
HETATM 3289  O   HOH   317      21.639  25.639   3.921  1.00  9.31           O
HETATM 3290  O  AHOH   318      25.759  18.916   1.652  0.50  8.86           O
HETATM 3291  O  BHOH   318      25.154  18.662   0.885  0.50 21.24           O
HETATM 3292  O   HOH   319      25.549  21.172  -1.733  1.00 11.07           O
HETATM 3293  O   HOH   320      26.754  22.900   0.104  1.00  6.02           O
HETATM 3294  O   HOH   321      29.305  20.207  -4.045  1.00  5.17           O
HETATM 3295  O  AHOH   322      24.391  39.475   4.886  0.80  8.22           O
HETATM 3296  O  BHOH   322      23.643  39.473   4.518  0.20  6.00           O
HETATM 3297  O   HOH   323      26.447  42.391   5.744  1.00 21.80           O
HETATM 3298  O   HOH   324      28.285  43.901   6.568  0.50 11.90           O
HETATM 3299  O   HOH   325      30.837  47.611  16.188  1.00 26.11           O
HETATM 3300  O   HOH   326      30.494  44.662  22.543  1.00 18.76           O
HETATM 3301  O   HOH   327      26.796  44.801  24.275  1.00 22.54           O
HETATM 3302  O   HOH   328      22.048  44.001  25.429  1.00 13.59           O
HETATM 3303  O   HOH   329      23.729  40.006  27.718  1.00  7.83           O
HETATM 3304  O   HOH   330      23.976  40.219  30.454  1.00 25.98           O
HETATM 3305  O   HOH   331      25.838  37.742  29.892  0.50 10.83           O
HETATM 3306  O   HOH   332      27.078  31.073  28.579  1.00 15.33           O
HETATM 3307  O  AHOH   333      29.383  30.679  29.959  0.75  5.01           O
HETATM 3308  O  BHOH   333      29.842  30.852  29.752  0.25 11.65           O
HETATM 3309  O   HOH   334      16.387  28.004  30.575  1.00 10.11           O
HETATM 3310  O   HOH   335      14.303  29.413  31.771  1.00 16.47           O
HETATM 3311  O   HOH   336      11.671  28.641  30.808  1.00 25.62           O
HETATM 3312  O   HOH   337      10.493  35.757  20.217  1.00  8.55           O
HETATM 3313  O   HOH   338      11.903  38.276  19.610  0.50 23.22           O
HETATM 3314  O   HOH   339      22.137  30.436  10.243  1.00  3.99           O
HETATM 3315  O   HOH   340      32.846  30.809  21.150  1.00  6.41           O
HETATM 3316  O   HOH   341      34.291  30.054  18.917  1.00  8.34           O
HETATM 3317  O   HOH   342      31.557  35.791  20.059  1.00  5.34           O
HETATM 3318  O   HOH   343      32.943  36.013  17.744  1.00  8.03           O
HETATM 3319  O   HOH   344      33.290  36.553  24.477  0.75  9.10           O
HETATM 3320  O   HOH   345      30.795  37.622  25.112  1.00 12.54           O
HETATM 3321  O   HOH   346      28.745  37.494  23.281  1.00  4.73           O
HETATM 3322  O   HOH   347      26.638  33.248  23.784  1.00  5.31           O
HETATM 3323  O   HOH   348      23.788  32.590  26.354  1.00  6.22           O
HETATM 3324  O   HOH   349      14.508  39.875  31.316  1.00 15.00           O
HETATM 3325  O   HOH   350      13.641  41.617  33.196  1.00 10.04           O
HETATM 3326  O   HOH   351      11.827  42.041  29.176  1.00  8.55           O
HETATM 3327  O   HOH   352       9.466  39.298  22.879  1.00  9.05           O
HETATM 3328  O  AHOH   353      11.662  46.547   6.755  0.50 13.19           O
HETATM 3329  O  BHOH   353      11.978  46.646   4.830  0.50 23.66           O
HETATM 3330  O   HOH   354      12.232  44.188   4.784  1.00 17.76           O
HETATM 3331  O   HOH   355       9.784  43.099   5.226  1.00 13.26           O
HETATM 3332  O   HOH   356       5.310  42.187   4.380  1.00 25.39           O
HETATM 3333  O   HOH   357      34.150  12.669  13.190  1.00 25.30           O
HETATM 3334  O   HOH   358       7.384  43.005  -0.312  1.00 13.59           O
HETATM 3335  O   HOH   359      14.518  44.442  -0.670  1.00 30.48           O
HETATM 3336  O   HOH   360      18.954  45.055   1.518  1.00 16.24           O
HETATM 3337  O   HOH   361      18.621  47.573   2.298  1.00 23.15           O
HETATM 3338  O  AHOH   362      23.682  47.019   3.649  0.50 14.45           O
HETATM 3339  O  BHOH   362      24.000  47.583   2.992  0.50 26.73           O
HETATM 3340  O   HOH   363      24.914  44.756  13.864  1.00 14.90           O
HETATM 3341  O   HOH   364      35.231  45.997  10.999  1.00 24.79           O
HETATM 3342  O   HOH   365      38.479  44.342  12.327  1.00 19.22           O
HETATM 3343  O   HOH   366      37.782  44.458  18.607  1.00 16.67           O
HETATM 3344  O   HOH   367      41.657  38.491  18.814  1.00 18.61           O
HETATM 3345  O   HOH   368      42.544  30.759  14.764  1.00  5.12           O
HETATM 3346  O   HOH   369      41.958  27.222  16.116  1.00 10.37           O
HETATM 3347  O   HOH   370      37.686  23.283  18.431  1.00  8.50           O
HETATM 3348  O   HOH   371      36.655  21.122  19.880  1.00  5.60           O
HETATM 3349  O   HOH   372      36.088  24.016  23.339  1.00  6.98           O
HETATM 3350  O   HOH   373      34.823  25.201  25.364  1.00  9.15           O
HETATM 3351  O   HOH   374      36.991  26.118  21.828  0.70 10.32           O
HETATM 3352  O  AHOH   375      39.042  31.700  21.346  0.90  7.67           O
HETATM 3353  O  BHOH   375      40.229  31.430  21.887  0.10  5.37           O
HETATM 3354  O  AHOH   376      32.166  40.734   5.821  0.50 15.62           O
HETATM 3355  O  BHOH   376      32.055  39.726   5.582  0.50 10.78           O
HETATM 3356  O  AHOH   377      24.826  43.292   3.473  0.40 12.19           O
HETATM 3357  O  BHOH   377      24.619  44.243   3.123  0.30 20.05           O
HETATM 3358  O   HOH   378      15.218  40.727   1.355  1.00 17.08           O
HETATM 3359  O   HOH   379      14.150  42.330   5.441  1.00  7.26           O
HETATM 3360  O  AHOH   380      10.400  32.920  -0.287  0.50  8.55           O
HETATM 3361  O  BHOH   380       9.668  32.381   0.029  0.50 18.51           O
HETATM 3362  O   HOH   381      11.014  25.784  17.891  1.00  9.71           O
HETATM 3363  O   HOH   382      10.555  23.043  17.839  1.00  7.84           O
HETATM 3364  O   HOH   383      10.372  20.133  20.721  0.50  7.18           O
HETATM 3365  O  AHOH   384       6.140  23.717  14.596  0.50  3.64           O
HETATM 3366  O  BHOH   384       6.223  23.665  14.892  0.50 12.21           O
HETATM 3367  O   HOH   385       5.159  17.509  16.761  1.00 10.34           O
HETATM 3368  O   HOH   386      11.688  16.912  27.400  1.00 25.28           O
HETATM 3369  O   HOH   387      18.873  19.791  28.895  1.00  7.91           O
HETATM 3370  O   HOH   388      21.246  21.229  29.414  1.00  8.66           O
HETATM 3371  O   HOH   389      22.397  19.151  30.883  0.50 12.68           O
HETATM 3372  O   HOH   390      22.876  16.908  29.570  1.00 21.76           O
HETATM 3373  O   HOH   391      24.398  16.234  27.369  1.00  7.96           O
HETATM 3374  O   HOH   392      17.880  23.448  30.394  1.00 12.96           O
HETATM 3375  O   HOH   393      16.249  25.496  29.431  1.00  8.12           O
HETATM 3376  O   HOH   394       7.666  20.554   8.777  1.00 11.81           O
HETATM 3377  O   HOH   395       4.689  19.681   5.850  1.00 16.62           O
HETATM 3378  O   HOH   396      11.237  21.680   3.924  0.50 18.30           O
HETATM 3379  O   HOH   397      11.423  15.613  12.859  1.00  5.38           O
HETATM 3380  O   HOH   398      16.909   8.518  16.899  1.00 16.71           O
HETATM 3381  O   HOH   399      16.721   6.352  15.083  1.00 17.71           O
HETATM 3382  O   HOH   400      18.965   8.373   9.202  1.00  8.64           O
HETATM 3383  O   HOH   401      19.657   9.330   6.729  1.00 10.07           O
HETATM 3384  O   HOH   402      18.224  11.201   5.245  1.00 11.48           O
HETATM 3385  O   HOH   403      22.433  15.890   4.437  1.00 10.40           O
HETATM 3386  O  AHOH   404      26.061   6.357   4.450  0.75 16.59           O
HETATM 3387  O  BHOH   404      27.123   6.632   4.546  0.25  7.78           O
HETATM 3388  O   HOH   405      27.628   9.115   3.855  1.00 14.54           O
HETATM 3389  O   HOH   406      30.208   7.551   4.535  1.00 14.27           O
HETATM 3390  O   HOH   407      34.516  13.639  21.873  1.00  6.31           O
HETATM 3391  O   HOH   408      34.786  15.789  23.613  1.00  6.66           O
HETATM 3392  O   HOH   409      33.452  14.755  26.942  0.70  4.05           O
HETATM 3393  O   HOH   410      31.281  13.262  27.807  1.00  6.25           O
HETATM 3394  O   HOH   411      20.866  11.402  24.815  1.00 20.61           O
HETATM 3395  O   HOH   412      30.093  21.068  10.983  1.00  4.40           O
HETATM 3396  O   HOH   413      32.196  20.588  12.698  1.00  3.93           O
HETATM 3397  O   HOH   414      37.463  16.540  17.213  0.60 14.55           O
HETATM 3398  O   HOH   415      42.026  14.065   1.038  0.75  9.14           O
HETATM 3399  O  AHOH   416      29.833   7.604   7.356  0.50 19.86           O
HETATM 3400  O  BHOH   416      29.189   7.313   8.146  0.50 18.45           O
HETATM 3401  O   HOH   417      16.116  42.035  29.563  1.00 28.59           O
HETATM 3402  O  AHOH   418      18.543  42.584  18.665  0.50 15.18           O
HETATM 3403  O  BHOH   418      17.721  41.368  17.443  0.50 20.07           O
HETATM 3404  O   HOH   419      18.793  42.827  21.353  1.00 23.77           O
HETATM 3405  O   HOH   420      18.824  44.116  24.992  1.00 34.61           O
HETATM 3406  O   HOH   421      38.690  15.756   9.100  0.50 12.83           O
HETATM 3407  O   HOH   422      26.986  40.498  31.660  1.00 25.84           O
HETATM 3408  O  AHOH   423       8.395  19.693  18.783  0.60 15.24           O
HETATM 3409  O  BHOH   423       7.361  19.467  19.699  0.40 19.86           O
HETATM 3410  O   HOH   424      42.333  26.168  13.653  1.00  8.42           O
HETATM 3411  O   HOH   425      20.988  41.637   1.774  0.50 11.10           O
HETATM 3412  O  AHOH   426      41.011  27.235  20.149  0.50 10.91           O
HETATM 3413  O  BHOH   426      39.862  27.052  20.501  0.50 18.73           O
HETATM 3414  O   HOH   427      15.604  31.821  31.995  1.00 17.53           O
HETATM 3415  O  AHOH   428      36.601  27.385  26.040  0.50 17.47           O
HETATM 3416  O  BHOH   428      38.378  27.065  25.883  0.50 35.53           O
HETATM 3417  O   HOH   429      20.004   9.453  22.852  1.00 28.34           O
HETATM 3418  O   HOH   430      28.109  46.438   5.551  1.00 42.98           O
HETATM 3419  O  AHOH   431      17.270  43.997  -0.847  0.50 21.94           O
HETATM 3420  O  BHOH   431      18.146  44.896  -0.868  0.50 20.26           O
HETATM 3421  O  AHOH   432      42.323  29.610  19.475  0.70  7.43           O
HETATM 3422  O  BHOH   432      42.259  29.271  20.834  0.30  8.36           O
HETATM 3423  O   HOH   433       9.884  30.296  28.931  1.00 15.22           O
HETATM 3424  O   HOH   434      19.542  13.187   3.605  0.75 11.63           O
HETATM 3425  O   HOH   435      13.505   7.317   9.706  1.00 19.15           O
HETATM 3426  O  AHOH   436      27.220  37.659   1.972  0.50 14.50           O
HETATM 3427  O  BHOH   436      26.163  38.326   2.412  0.50 12.16           O
HETATM 3428  O   HOH   437      17.065  25.233   2.187  1.00 17.47           O
HETATM 3429  O   HOH   438       4.191  20.964   3.569  1.00 33.26           O
HETATM 3430  O   HOH   439      30.507  47.031  20.040  1.00 29.03           O
HETATM 3431  O   HOH   440       5.880  37.788   9.218  1.00 28.26           O
HETATM 3432  O   HOH   441      18.079  31.465  32.956  1.00 33.08           O
HETATM 3433  O  AHOH   442       6.738  17.930   5.507  0.50 16.94           O
HETATM 3434  O  BHOH   442       8.213  16.136   5.558  0.50 29.48           O
HETATM 3435  O   HOH   443      18.259  27.910  32.583  0.50 17.52           O
HETATM 3436  O   HOH   444      12.996  10.479  21.931  1.00 20.28           O
HETATM 3437  O  AHOH   445      36.134  14.039  17.597  0.60 12.24           O
HETATM 3438  O  BHOH   445      35.772  15.385  17.236  0.40 17.32           O
HETATM 3439  O  AHOH   446      24.734  49.466   6.040  0.80 13.76           O
HETATM 3440  O  BHOH   446      24.463  49.934   3.786  0.50 23.73           O
HETATM 3441  O   HOH   447      27.271  48.882   7.335  1.00 37.23           O
HETATM 3442  O   HOH   448      21.547  48.105  14.264  1.00 49.78           O
HETATM 3443  O   HOH   449      16.607   7.439  21.324  0.50 26.51           O
HETATM 3444  O   HOH   450      35.803   8.284  22.414  0.50 22.35           O
HETATM 3445  O   HOH   451      34.278  13.070  10.281  1.00 37.85           O
HETATM 3446  O   HOH   452      28.920  10.614  25.277  1.00  5.93           O
HETATM 3447  O  AHOH   453      40.334  25.906  17.904  0.50  6.41           O
HETATM 3448  O  BHOH   453      40.467  25.779  17.833  0.50  9.88           O
HETATM 3449  O   HOH   454      42.889  15.892  -0.799  0.74  6.86           O
HETATM 3450  O   HOH   455       5.796  23.421  11.794  1.00  6.79           O
HETATM 3451  O   HOH   456      11.478  38.489  27.074  0.70  5.02           O
HETATM 3452  O  AHOH   457       5.239  29.746  20.330  0.70  6.76           O
HETATM 3453  O  BHOH   457       5.859  30.273  20.070  0.30 12.34           O
HETATM 3454  O   HOH   458      38.021  19.933   3.892  0.80  5.08           O
HETATM 3455  O  AHOH   459      11.641  27.309  13.284  0.50  5.14           O
HETATM 3456  O  BHOH   459      11.916  27.388  13.106  0.50 18.46           O
HETATM 3457  O  AHOH   460      33.812  27.254  27.642  0.70  6.59           O
HETATM 3458  O  BHOH   460      34.431  27.042  28.455  0.30 10.65           O
HETATM 3459  O   HOH   461      15.054  33.968  30.529  1.00 11.25           O
HETATM 3460  O  AHOH   462      25.420  21.374   2.038  0.50  7.76           O
HETATM 3461  O  BHOH   462      24.807  21.725   1.707  0.50 12.82           O
HETATM 3462  O   HOH   463      16.100  17.650   5.092  1.00 12.40           O
HETATM 3463  O  AHOH   464      18.937  21.530   3.731  0.50  6.04           O
HETATM 3464  O  BHOH   464      18.957  22.534   3.717  0.50 14.02           O
HETATM 3465  O   HOH   465      13.328  39.778  28.742  0.70  7.61           O
HETATM 3466  O   HOH   466      19.465  10.238  20.258  0.50  6.67           O
HETATM 3467  O  AHOH   467      26.269  33.270  27.624  0.60  7.46           O
HETATM 3468  O  BHOH   467      25.548  33.442  28.338  0.40 15.72           O
HETATM 3469  O   HOH   468      12.337  26.709  28.742  1.00 23.43           O
HETATM 3470  O   HOH   469      34.902  35.693   7.582  1.00 18.46           O
HETATM 3471  O   HOH   470      18.173  31.476   0.000  0.50 21.23           O
HETATM 3472  O  AHOH   471      19.467  16.910  28.964  0.50  8.79           O
HETATM 3473  O  BHOH   471      18.485  17.649  30.363  0.50 21.30           O
HETATM 3474  O   HOH   472      37.040  36.838   9.574  1.00 14.97           O
HETATM 3475  O  AHOH   473      10.489  16.616  24.020  0.60 11.75           O
HETATM 3476  O  BHOH   473      10.332  15.258  24.085  0.40 17.54           O
HETATM 3477  O  AHOH   474      11.134  29.256  20.651  0.70 11.73           O
HETATM 3478  O  BHOH   474      11.594  30.292  20.218  0.30 19.92           O
HETATM 3479  O   HOH   475      22.296   7.176   7.644  0.80 15.50           O
HETATM 3480  O  AHOH   476       9.345  27.459  19.563  0.70 16.73           O
HETATM 3481  O  BHOH   476      10.174  29.584  19.104  0.30 26.67           O
HETATM 3482  O  AHOH   477      14.562  36.099  16.366  0.80 17.38           O
HETATM 3483  O  BHOH   477      13.400  36.069  15.754  0.10  8.83           O
HETATM 3484  O  AHOH   478       5.935  22.135  17.552  0.60 16.67           O
HETATM 3485  O  BHOH   478       5.402  22.318  19.081  0.40 15.37           O
HETATM 3486  O   HOH   479      36.427  43.071   9.060  1.00 22.78           O
HETATM 3487  O  AHOH   480       6.202  37.029   6.600  0.40 18.61           O
HETATM 3488  O  BHOH   480       5.422  37.834   5.568  0.60  7.95           O
HETATM 3489  O   HOH   481       8.726  21.451  16.416  1.00  9.26           O
HETATM 3490  O   HOH   482      40.034  18.594   5.293  1.00  9.98           O
HETATM 3491  O  AHOH   483      23.952  30.776  -0.110  0.70 11.84           O
HETATM 3492  O  BHOH   483      23.632  30.702  -0.453  0.30 21.20           O
HETATM 3493  O   HOH   484       9.985  22.802  20.536  0.70  9.54           O
HETATM 3494  O   HOH   485       9.032  42.118  22.832  0.50  9.40           O
HETATM 3495  O  AHOH   486      28.351  34.585  26.412  0.60  8.81           O
HETATM 3496  O  BHOH   486      28.228  33.203  26.145  0.40  5.40           O
HETATM 3497  O  AHOH   487      33.080  33.200   2.808  0.50 14.97           O
HETATM 3498  O  BHOH   487      33.417  32.371   3.544  0.50 12.46           O
HETATM 3499  O  AHOH   488      35.796  29.948  26.326  0.70 14.23           O
HETATM 3500  O  BHOH   488      36.154  30.884  27.023  0.30 17.58           O
HETATM 3501  O  AHOH   489       7.008  30.672  22.158  0.70 14.33           O
HETATM 3502  O  BHOH   489       7.590  31.852  21.232  0.30 15.16           O
HETATM 3503  O   HOH   490      28.292   5.968   9.716  1.00 25.67           O
HETATM 3504  O  AHOH   491      14.653  34.228  13.729  0.60 13.79           O
HETATM 3505  O  BHOH   491      13.800  33.742  15.165  0.40 19.18           O
HETATM 3506  O   HOH   492      25.391  35.084  29.555  0.60 14.96           O
HETATM 3507  O   HOH   493      32.253  46.125  14.248  0.50 10.01           O
HETATM 3508  O  AHOH   494      27.093  35.369   0.628  0.50 18.91           O
HETATM 3509  O  BHOH   494      26.100  35.442   0.305  0.50 14.88           O
HETATM 3510  O  AHOH   495      12.076  37.070  16.901  0.80 20.88           O
HETATM 3511  O  BHOH   495      12.583  36.609  15.342  0.10  8.03           O
HETATM 3512  O   HOH   496      34.496   9.934  18.616  1.00 30.49           O
HETATM 3513  O   HOH   497      10.391  38.889  16.013  1.00 29.81           O
HETATM 3514  O   HOH   498      11.361  24.765  21.974  1.00 24.47           O
HETATM 3515  O  AHOH   499      10.149  26.837  15.484  0.50  4.83           O
HETATM 3516  O  BHOH   499       8.773  27.057  15.811  0.50 14.83           O
HETATM 3517  O  AHOH   500      35.128  23.895  -0.619  0.60  4.77           O
HETATM 3518  O  BHOH   500      34.049  23.902  -1.106  0.40  9.95           O
HETATM 3519  O  AHOH   501      15.375  41.679  21.842  0.60 11.39           O
HETATM 3520  O  BHOH   501      14.921  43.311  21.969  0.40 12.56           O
HETATM 3521  O  AHOH   502      14.127  40.114  19.937  0.40 22.49           O
HETATM 3522  O  BHOH   502      15.717  40.014  19.513  0.60 31.97           O
HETATM 3523  O  AHOH   503      13.075  44.016  23.347  0.60 26.31           O
HETATM 3524  O  BHOH   503      14.399  44.526  23.112  0.40 28.71           O
HETATM 3525  O  AHOH   504      32.327  33.597  18.741  0.50  8.69           O
HETATM 3526  O  BHOH   504      31.983  32.871  19.948  0.50  9.47           O
HETATM 3527  O  AHOH   505      25.007   8.726   6.740  0.60 10.34           O
HETATM 3528  O  BHOH   505      25.958   7.868   6.780  0.40  6.72           O
HETATM 3529  O  AHOH   506      10.137   8.767   9.091  0.30 11.86           O
HETATM 3530  O  BHOH   506      10.879   9.680   9.384  0.50 13.50           O
HETATM 3531  O  AHOH   507      19.920  27.535   2.128  0.50  9.94           O
HETATM 3532  O  BHOH   507      19.932  26.531   1.962  0.50 13.38           O
HETATM 3533  O  AHOH   508      37.676  15.830  13.537  0.50 10.63           O
HETATM 3534  O  BHOH   508      38.306  16.909  14.675  0.50 12.79           O
HETATM 3535  O   HOH   509      31.150  33.867  29.758  1.00 24.99           O
HETATM 3536  O  AHOH   510      11.500  32.855   7.009  0.50  9.70           O
HETATM 3537  O  BHOH   510      11.042  31.170   6.607  0.30 13.23           O
HETATM 3538  O   HOH   511       9.388  15.292  21.940  0.50 13.27           O
HETATM 3539  O   HOH   512      18.387   8.054  19.163  0.50 12.92           O
HETATM 3540  O  AHOH   513      14.455  17.691   7.249  0.50 14.34           O
HETATM 3541  O  BHOH   513      14.164  18.595   7.000  0.50 17.05           O
HETATM 3542  O   HOH   514      12.056  18.892   6.710  0.50 19.79           O
HETATM 3543  O  AHOH   515      11.952  41.242  14.771  0.60 18.69           O
HETATM 3544  O  BHOH   515      12.339  42.786  14.374  0.40 14.45           O
HETATM 3545  O   HOH   516      25.241  46.879  11.941  1.00 25.01           O
HETATM 3546  O   HOH   517      13.265  15.816   7.138  1.00 34.23           O
HETATM 3547  O   HOH   518      36.013  13.599  14.867  0.50 16.65           O
HETATM 3548  O   HOH   519      24.075  45.354  24.403  0.50 19.50           O
HETATM 3549  O  AHOH   520      17.972   6.068   8.158  0.50 16.51           O
HETATM 3550  O  BHOH   520      17.046   5.178   8.152  0.50 28.48           O
HETATM 3551  O   HOH   521      19.136   6.752   5.371  1.00 46.19           O
HETATM 3552  O   HOH   522      31.881  40.064  26.080  0.50 19.08           O
HETATM 3553  O   HOH   523      30.051  45.473   8.315  1.00 29.90           O
HETATM 3554  O   HOH   524      33.107  11.505   8.006  0.50 21.19           O
HETATM 3555  O  AHOH   525      18.460  28.861   1.665  0.50 15.16           O
HETATM 3556  O  BHOH   525      19.692  29.246   0.065  0.50 12.11           O
HETATM 3557  O  AHOH   526       8.916  31.514  -2.243  0.50  7.11           O
HETATM 3558  O  BHOH   526       7.581  30.899  -1.477  0.50 15.11           O
HETATM 3559  O  AHOH   527      41.668  31.352  21.516  0.70 14.15           O
HETATM 3560  O  BHOH   527      40.924  29.320  21.274  0.30 15.78           O
HETATM 3561  O  AHOH   528      11.093  26.779   2.184  0.40 20.38           O
HETATM 3562  O  BHOH   528      10.559  27.999   2.362  0.40  8.69           O
HETATM 3563  O  AHOH   529      20.763  21.756   1.810  0.50 12.85           O
HETATM 3564  O  BHOH   529      21.070  23.408   2.724  0.50 14.67           O
HETATM 3565  O  AHOH   530      22.808  36.045  -0.877  0.50 14.20           O
HETATM 3566  O  BHOH   530      21.903  33.908  -1.252  0.50 21.96           O
HETATM 3567  O   HOH   531      37.175  26.661   3.579  0.42 16.90           O
HETATM 3568  O   HOH   532      37.056  28.940   3.170  0.50 10.04           O
HETATM 3569  O   HOH   533      20.475   5.545   9.001  0.50 14.34           O
HETATM 3570  O  AHOH   534      26.780  20.016  31.981  0.50 13.62           O
HETATM 3571  O  BHOH   534      25.844  20.561  31.252  0.50  8.84           O
HETATM 3572  O  AHOH   535      35.786  34.267  25.763  0.50 28.90           O
HETATM 3573  O  BHOH   535      36.586  33.200  24.447  0.50 15.47           O
HETATM 3574  O   HOH   536      33.520  35.154   2.937  0.50 19.89           O
HETATM 3575  O   HOH   537      13.548  30.608   2.065  1.00 34.06           O
HETATM 3576  O   HOH   538       7.378  23.145  21.456  0.50 15.74           O
HETATM 3577  O  AHOH   539      16.485  22.628   2.705  0.50 19.29           O
HETATM 3578  O  BHOH   539      14.916  23.301   2.419  0.50 22.21           O
HETATM 3579  O   HOH   540      22.364  33.724  30.453  0.50 24.74           O
HETATM 3580  O   HOH   541      14.203  46.725   0.915  0.50 14.41           O
HETATM 3581  O   HOH   542      11.117  14.756   7.054  0.50 20.48           O
HETATM 3582  O  AHOH   543      22.177  34.887  31.705  0.50 25.38           O
HETATM 3583  O  BHOH   543      19.872  34.551  32.257  0.50 19.02           O
HETATM 3584  O   HOH   544      33.756  41.931   5.381  0.30 14.50           O
HETATM 3585  O   HOH   545      20.381   3.315  13.061  0.50 21.08           O
HETATM 3586  O   HOH   546       8.188  26.150  21.890  0.50 20.70           O
HETATM 3587  O  AHOH   547       8.091  43.484   2.668  0.80 28.29           O
HETATM 3588  O  BHOH   547       6.314  43.301   2.247  0.20 10.91           O
HETATM 3589  O  AHOH   548      23.576  22.429  -4.005  0.50 16.56           O
HETATM 3590  O  BHOH   548      22.395  20.344  -4.180  0.50 24.01           O
HETATM 3591  O   HOH   549      17.501  44.132  27.230  0.50 17.34           O
HETATM 3592  O   HOH   550      34.052  35.314  27.122  0.50 20.74           O
HETATM 3593  O   HOH   551      17.605   9.905   2.877  1.00 62.89           O
HETATM 3594  O  AHOH   552      23.420  40.654   2.632  0.50 23.03           O
HETATM 3595  O  BHOH   552      24.370  42.026   2.440  0.30 18.12           O
HETATM 3596  O  AHOH   553      44.371  28.350  18.396  0.74 19.98           O
HETATM 3597  O  BHOH   553      44.242  28.190  16.196  0.26  5.66           O
HETATM 3598  O  AHOH   554      36.873  12.407  22.161  0.50 12.52           O
HETATM 3599  O  BHOH   554      37.492  12.090  23.539  0.30 12.72           O
HETATM 3600  O  AHOH   555      23.731   4.936  17.604  0.50 19.85           O
HETATM 3601  O  BHOH   555      23.205   4.446  16.845  0.50 20.66           O
HETATM 3602  O  AHOH   556      34.611  36.902   5.320  0.50 23.12           O
HETATM 3603  O  BHOH   556      33.797  36.896   4.865  0.50 26.17           O
HETATM 3604  O  AHOH   557      22.448  29.171  32.324  0.60 26.73           O
HETATM 3605  O  BHOH   557      20.710  30.055  31.598  0.30 15.03           O
HETATM 3606  O  AHOH   558      22.121  29.242  -1.990  0.70 24.42           O
HETATM 3607  O  BHOH   558      22.345  29.073  -0.852  0.30 13.41           O
HETATM 3608  O  AHOH   559      39.463  16.320   6.585  0.30 11.24           O
HETATM 3609  O  BHOH   559      38.614  16.182   6.207  0.30 11.77           O
HETATM 3610  O  AHOH   560      33.175   9.077  15.331  0.50 21.70           O
HETATM 3611  O  BHOH   560      32.408   9.250  15.981  0.50 25.53           O
HETATM 3612  O  AHOH   561      14.436   8.156  17.891  0.50 14.02           O
HETATM 3613  O  BHOH   561      13.803   9.237  17.558  0.50 17.64           O
HETATM 3614  O  AHOH   562      16.537  20.754  30.058  0.60 20.20           O
HETATM 3615  O  BHOH   562      15.560  20.619  30.409  0.20  8.15           O
HETATM 3616  O   HOH   563      20.883  44.472  19.502  1.00 47.23           O
HETATM 3617  O  AHOH   564       9.675  24.637  24.735  0.50 21.56           O
HETATM 3618  O  BHOH   564      10.917  26.534  25.091  0.50 21.39           O
HETATM 3619  O  AHOH   565      31.713   8.477   8.755  0.50 22.28           O
HETATM 3620  O  BHOH   565      31.131   8.040   9.276  0.50 30.73           O
HETATM 3621  O   HOH   566       7.393  15.069   5.531  0.50 19.95           O
HETATM 3622  O   HOH   567      13.554  26.895   0.533  0.50 19.03           O
HETATM 3623  O   HOH   568      35.920  14.389   7.006  0.50 22.09           O
HETATM 3624  O   HOH   569      17.440  48.432  13.419  0.50 27.65           O
HETATM 3625  O   HOH   570      21.266  19.167   1.667  0.50 18.76           O
HETATM 3626  O   HOH   571      10.296  28.117  27.486  1.00 29.44           O
HETATM 3627  O  AHOH   572      28.380  33.203  31.235  0.60 25.18           O
HETATM 3628  O  BHOH   572      28.430  32.028  32.020  0.40  6.45           O
HETATM 3629  O  AHOH   573      29.282   5.752  17.935  0.50 22.90           O
HETATM 3630  O  BHOH   573      28.346   6.511  16.760  0.50 19.00           O
HETATM 3631  O   HOH   574      21.777  45.084   1.502  1.00 43.75           O
HETATM 3632  O   HOH   575      24.791  37.200   0.027  0.50 27.80           O
HETATM 3633  O  AHOH   576       7.585  28.143  25.805  0.50 27.18           O
HETATM 3634  O  BHOH   576       7.210  30.215  27.461  0.25 14.29           O
HETATM 3635  O   HOH   577      15.350  49.114  10.009  0.50 25.56           O
HETATM 3636  O  AHOH   578      25.350  23.463  -8.145  0.50 16.46           O
HETATM 3637  O  BHOH   578      24.473  24.377  -7.770  0.50  7.19           O
HETATM 3638  O  AHOH   579      12.161  35.059   5.173  0.50  8.42           O
HETATM 3639  O  BHOH   579      13.445  34.870   4.155  0.50 13.19           O
HETATM 3640  O  AHOH   580      39.790  22.430  16.964  0.50 14.83           O
HETATM 3641  O  BHOH   580      40.291  21.594  18.058  0.25 10.05           O
HETATM 3642  O   HOH   581      12.263   7.384  16.227  0.50 16.55           O
HETATM 3643  O  AHOH   582      22.946  32.757  -0.699  0.50 28.71           O
HETATM 3644  O  BHOH   582      24.142  33.870  -0.530  0.50 19.01           O
HETATM 3645  O  AHOH   583      35.529  29.514   0.951  0.50 17.97           O
HETATM 3646  O  BHOH   583      34.461  30.583   1.724  0.50 26.74           O
HETATM 3647  O   HOH   584      21.495  31.393  -1.228  1.00 47.84           O
HETATM 3648  O   HOH   585       7.576  28.237  23.416  0.50 16.83           O
HETATM 3649  O   HOH   586      23.783  17.441   2.624  0.50 25.38           O
HETATM 3650  O   HOH   587      31.529   6.155  11.825  1.00 36.96           O
HETATM 3651  O  AHOH   588      19.283  13.254  27.068  0.50 19.70           O
HETATM 3652  O  BHOH   588      21.273  13.199  27.186  0.50 15.15           O
HETATM 3653  O   HOH   589       8.347  39.629  14.330  0.50 21.47           O
HETATM 3654  O   HOH   590      22.829  26.513  -3.036  0.50 30.35           O
HETATM 3655  O   HOH   591      38.173  27.255  23.867  0.50 18.04           O
HETATM 3656  O  AHOH   592       9.449   8.141  11.813  0.30 18.67           O
HETATM 3657  O  BHOH   592       9.857   7.982  10.603  0.30 24.18           O
HETATM 3658  O   HOH   593      17.370  20.363   2.903  0.30 12.01           O
HETATM 3659  O   HOH   594      37.021  46.433  16.172  0.50 25.56           O
HETATM 3660  O   HOH   595      35.799   7.707  19.613  0.50 26.65           O
HETATM 3661  O   HOH   596      24.268  20.652  31.527  0.50 17.17           O
HETATM 3662  O   HOH   597      13.952  39.025  18.147  1.00 39.05           O
HETATM 3663  O  AHOH   598      11.462  27.024  22.370  0.50 27.32           O
HETATM 3664  O  BHOH   598      10.223  27.634  22.852  0.50 26.61           O
HETATM 3665  O  AHOH   599      10.462  12.448  19.922  0.50 20.62           O
HETATM 3666  O  BHOH   599      10.088  12.941  21.596  0.50 28.65           O
HETATM 3667  O  AHOH   600      27.162  48.254  10.111  0.50 33.59           O
HETATM 3668  O  BHOH   600      26.955  48.762  12.586  0.50 29.53           O
HETATM 3669  O   HOH   601      17.785   4.371  16.594  0.50 21.15           O
HETATM 3670  O   HOH   602      25.283  43.697  27.998  1.00 41.22           O
HETATM 3671  O  AHOH   603      37.126  36.832   6.206  0.50 31.57           O
HETATM 3672  O  BHOH   603      37.027  37.461   4.948  0.50 34.84           O
HETATM 3673  O   HOH   604      12.968  48.353  10.076  0.50 30.55           O
HETATM 3674  O   HOH   605      16.186  16.655   1.650  0.50 24.14           O
HETATM 3675  O   HOH   606      17.472  15.843  30.537  0.30 19.01           O
HETATM 3676  O   HOH   607      31.653   7.203  16.842  0.30 14.21           O
HETATM 3677  O   HOH   608      12.514   9.720  18.812  0.50 23.04           O
HETATM 3678  O   HOH   609      31.875  10.152  18.131  0.50 20.25           O
HETATM 3679  O  AHOH   610      16.582  11.076  23.469  0.50 26.35           O
HETATM 3680  O  BHOH   610      13.872   8.895  23.123  0.50 33.41           O
HETATM 3681  O  AHOH   611      23.277  22.143  -2.376  0.50 27.27           O
HETATM 3682  O  BHOH   611      22.949  22.347  -0.961  0.50 26.24           O
HETATM 3683  O  AHOH   612      23.665  51.856   5.940  0.50 24.40           O
HETATM 3684  O  BHOH   612      24.839  50.529   5.316  0.50 14.09           O
HETATM 3685  O   HOH   613      26.328   5.022   7.455  0.50 36.65           O
HETATM 3686  O   HOH   614       9.586  23.475   3.927  0.50 29.32           O
HETATM 3687  O   HOH   615      12.428   6.090  11.954  0.50 28.33           O
HETATM 3688  O  AHOH   616      22.734  26.232  32.618  0.50 25.60           O
HETATM 3689  O  BHOH   616      21.012  27.056  33.149  0.50 24.07           O
HETATM 3690  O   HOH   617      19.720  25.053  32.591  1.00 43.89           O
HETATM 3691  O  AHOH   618      35.022  32.105   1.406  0.50 19.55           O
HETATM 3692  O  BHOH   618      34.455  32.508  -0.722  0.50 28.36           O
HETATM 3693  O   HOH   619      31.375  45.609  22.350  0.50 27.45           O
HETATM 3694  O   HOH   620      15.552  49.180   3.388  0.50 39.88           O
HETATM 3695  O   HOH   621      25.974  45.750   3.007  0.50 20.48           O
HETATM 3696  O   HOH   622      16.305  41.969  34.042  0.50 25.69           O
HETATM 3697  O   HOH   623      39.805  29.416  23.863  0.50 19.43           O
HETATM 3698  O   HOH   624      29.015  46.269  23.650  0.50 41.54           O
HETATM 3699  O   HOH   625      14.960  45.703  27.689  0.50 32.63           O
HETATM 3700  O  AHOH   626      12.983  20.319  27.081  0.30 12.02           O
HETATM 3701  O   HOH   627      14.128  23.905  28.991  0.72 16.74           O
HETATM 3702  O   HOH   628      33.330  36.249  22.239  0.26 11.35           O
HETATM 3703  O   HOH   629      13.801  32.631  19.602  0.31 11.42           O
HETATM 3704  O   HOH   630      37.024  11.850  18.894  0.60 26.63           O
HETATM 3705  O  AHOH   631      19.595  33.940   0.000  0.20 24.52           O
HETATM 3706  O  BHOH   631      20.186  34.964   0.000  0.20 29.48           O
HETATM 3707  O   HOH   632      30.167  41.528   4.157  0.50 30.66           O
HETATM 3708  O   HOH   633      33.107  29.329  27.287  0.25  9.59           O
HETATM 3709  O  AHOH   634      32.913  31.941  29.444  0.25  2.74           O
HETATM 3710  O  BHOH   634      33.513  32.419  28.278  0.25 16.28           O
HETATM 3711  O  AHOH   635      37.685  14.775   2.343  0.30  5.23           O
HETATM 3712  O  BHOH   635      38.175  15.165   1.203  0.30 18.84           O
HETATM 3713  O   HOH   636      11.031  33.594   5.017  0.50 19.94           O
HETATM 3714  O  AHOH   637      17.757  12.470  25.219  0.50 27.97           O
HETATM 3715  O  BHOH   637      18.492  12.248  23.447  0.50 27.32           O
HETATM 3716  O   HOH   638      38.370  28.591   4.817  0.50 19.43           O
HETATM 3717  O   HOH   639      35.742  30.749   3.074  0.50 19.02           O
HETATM 3718  O  AHOH   640      17.366  33.098  14.022  0.60 13.27           O
HETATM 3719  O  BHOH   640      16.409  33.393  14.562  0.30 11.84           O
HETATM 3720  O   HOH   641      31.689  46.343  11.726  0.50 19.65           O
HETATM 3721  O   HOH   642      21.952  26.883   0.196  0.30 11.68           O
HETATM 3722  O   HOH   643      19.309  14.296   0.649  0.30 14.96           O
HETATM 3723  O  AHOH   644      17.091  11.857  27.502  0.50 24.65           O
HETATM 3724  O  AHOH   645      20.398  45.506  23.495  0.50 26.72           O
HETATM 3725  O  BHOH   645      20.487  45.291  21.536  0.50 27.31           O
HETATM 3726  O  AHOH   646      35.389  38.539  23.918  0.50 23.02           O
HETATM 3727  O  BHOH   646      34.885  40.219  24.512  0.30 27.44           O
HETATM 3728  O   HOH   647      11.807  41.936  22.024  0.50 20.58           O
HETATM 3729  O   HOH   648      10.123  13.499  26.531  1.00 44.66           O
HETATM 3730  O   HOH   649      37.482  33.303   1.712  0.50 38.17           O
HETATM 3731  O   HOH   650      28.943  43.911  28.340  0.50 31.01           O
HETATM 3732  O   HOH   651      14.288  31.083  34.575  1.00 50.88           O
HETATM 3733  O   HOH   652      30.526  43.684  25.382  0.50 28.92           O
HETATM 3734  O   HOH   653      23.765  38.574  31.380  0.50 59.61           O
HETATM 3735  O   HOH   654      21.612  38.781   0.888  1.00 46.06           O
HETATM 3736  O   HOH   655      24.478  50.932  12.993  0.50 25.12           O
HETATM 3737  O   HOH   656      38.519  47.069  13.004  0.50 34.77           O
HETATM 3738  O  AHOH   657      29.453  36.785  27.359  0.50 29.03           O
HETATM 3739  O  BHOH   657      28.535  35.175  27.764  0.30 17.36           O
HETATM 3740  O  AHOH   658       9.908  39.518  18.926  0.50 31.75           O
HETATM 3741  O  BHOH   658       9.821  38.985  20.007  0.30 12.91           O
HETATM 3742  O   HOH   659      23.704  47.373  26.237  1.00 64.73           O
HETATM 3743  O  AHOH   660      25.691   2.276  12.035  0.50 30.28           O
HETATM 3744  O  BHOH   660      33.809  43.047   7.871  0.40 18.69           O
HETATM 3745  O   HOH   661      13.558  36.644  31.089  0.65 15.15           O
HETATM 3746  O  AHOH   662      16.333  36.738  34.091  0.40 35.23           O
HETATM 3747  O  BHOH   662      14.294  37.916  33.019  0.30 13.11           O
HETATM 3748  O   HOH   663       8.713  37.483  14.948  0.20  8.69           O
HETATM 3749  O   HOH   664      14.098  17.345   3.086  0.50 32.15           O
HETATM 3750  O  AHOH   665      11.401  29.258   3.652  0.75 20.59           O
HETATM 3751  O  BHOH   665      12.751  28.839   4.385  0.25 14.31           O
HETATM 3752  O   HOH   666      36.722  12.402  24.382  0.50 21.18           O
HETATM 3753  O   HOH   667      21.203   3.098  15.421  0.50 36.67           O
HETATM 3754  O   HOH   668      12.069  31.551  13.670  0.20  5.79           O
HETATM 3755  O  AHOH   669      16.901  32.406  12.177  0.30 11.89           O
HETATM 3756  O  BHOH   669      14.706  30.884  13.003  0.30 19.90           O
HETATM 3757  O   HOH   670      11.576  27.425  15.924  0.50 25.43           O
HETATM 3758  O   HOH   671      14.715  33.222  16.977  0.25  6.93           O
HETATM 3759  O   HOH   672      33.266  38.654   4.250  0.50 19.01           O
HETATM 3760  O   HOH   673      15.960  46.156  23.510  0.40 34.31           O
HETATM 3761  O  AHOH   674      19.441  25.026   1.003  0.50 28.34           O
HETATM 3762  O  BHOH   674      20.634  25.225  -0.307  0.30 18.41           O
HETATM 3763  O  AHOH   675       8.520  36.594  10.812  0.25 13.46           O
HETATM 3764  O  BHOH   675       9.105  37.839  10.873  0.25 15.67           O
HETATM 3765  O   HOH   676      10.615  33.893  14.803  0.30 13.41           O
HETATM 3766  O  AHOH   677      22.126  48.082   1.765  0.50 25.93           O
HETATM 3767  O  BHOH   677      21.219  48.596   0.932  0.50 35.51           O
HETATM 3768  O  AHOH   678      14.047  42.666  17.524  0.50 28.73           O
HETATM 3769  O  BHOH   678      15.319  41.080  17.854  0.30 23.47           O
HETATM 3770  O   HOH   679      15.066  45.755  16.609  0.50 41.82           O
HETATM 3771  O   HOH   680       6.883  16.677  22.719  0.50 28.90           O
HETATM 3772  O   HOH   681       5.468  18.298  20.733  0.50 29.87           O
HETATM 3773  O   HOH   682      28.834  19.177   9.842  0.50 35.88           O
HETATM 3774  O   HOH   683      35.074  47.604  15.433  1.00 54.42           O
HETATM 3775  O   HOH   684      25.355  32.907  31.611  0.30 12.74           O
HETATM 3776  O   HOH   685      39.908  34.431  20.848  0.30 23.04           O
HETATM 3777  O   HOH   686      14.720   6.428   4.852  0.50 35.11           O
HETATM 3778  O   HOH   687      14.966  10.222   1.420  0.50 36.89           O
HETATM 3779  O   HOH   688      16.649  44.026  17.625  0.50 28.02           O
HETATM 3780  O   HOH   689      14.868  50.352   6.597  0.50 24.62           O
HETATM 3781  O  AHOH   690      23.079  46.298  21.754  0.30 25.63           O
HETATM 3782  O  BHOH   690      24.641  46.402  19.940  0.30 20.88           O
HETATM 3783  O   HOH   691       8.746  21.104   5.909  0.50 32.61           O
HETATM 3784  O  AHOH   692       7.082  43.883  10.864  0.50 26.97           O
HETATM 3785  O  BHOH   692       6.685  41.986  11.127  0.30 20.23           O
HETATM 3786  O   HOH   693      30.811   5.100  14.383  0.50 47.01           O
HETATM 3787  O   HOH   694      25.659  46.470  22.195  0.30 22.80           O
HETATM 3788  O   HOH   695      21.254  29.892  19.327  0.30 12.27           O
HETATM 3789  O  AHOH   696      38.032  15.078  11.097  0.30 20.18           O
HETATM 3790  O  BHOH   696      36.487  14.723   9.854  0.50 31.96           O
HETATM 3791  O   HOH   697      32.179   4.844   9.498  0.30 21.87           O
HETATM 3792  O   HOH   698      38.056  16.709   5.281  0.20  8.75           O
HETATM 3793  O  AHOH   699      23.937  24.815  33.091  0.30 15.08           O
HETATM 3794  O  BHOH   699      22.089  25.089  32.316  0.30 11.81           O
HETATM 3795  O  AHOH   700       9.043  45.011   7.888  0.15 11.11           O
HETATM 3796  O  BHOH   700       9.097  44.834   9.999  0.30 21.44           O
HETATM 3797  O  AHOH   701       9.452  10.546  16.750  0.30 20.18           O
HETATM 3798  O  BHOH   701       8.774   9.744  15.918  0.30 22.48           O
HETATM 3799  O   HOH   702       8.189  13.234  15.391  0.50 11.39           O
HETATM 3800  O   HOH   703      36.382  42.112  21.701  0.30  5.87           O
HETATM 3801  O   HOH   704       6.406  21.168  20.150  0.50 21.16           O
HETATM 3802  O   HOH   705      35.077   9.831  16.327  0.50 24.97           O
HETATM 3803  O   HOH   706      16.469   5.236   9.915  0.50 34.93           O
HETATM 3804  O   HOH   707      26.162  19.054  30.871  0.30 16.01           O
HETATM 3805  O  AHOH   708      29.130   4.088   9.931  0.50 44.80           O
HETATM 3806  O  BHOH   708      13.849  20.183  26.990  0.50 21.80           O
HETATM 3807  O  AHOH   709      21.150  42.516  31.152  0.40 19.59           O
HETATM 3808  O  BHOH   709      20.795  42.513  29.868  0.30 17.21           O
HETATM 3809  O  AHOH   710      35.894  35.532   1.785  0.50 29.73           O
HETATM 3810  O  BHOH   710      37.323  36.434   2.817  0.50 32.63           O
HETATM 3811  O  AHOH   711      38.688  11.342  23.234  0.30 17.48           O
HETATM 3812  O  BHOH   711      35.644  41.282  20.830  0.25  8.03           O
HETATM 3813  O   HOH   712      10.848  30.432   5.847  0.20 10.61           O
HETATM 3814  O   HOH   713      10.192   7.889  15.197  0.30 26.66           O
HETATM 3815  O   HOH   714      28.747  35.316  30.229  0.50 45.42           O
HETATM 3816  O   HOH   715      25.838  33.582  32.667  0.30 21.95           O
HETATM 3817  O   HOH   716      22.866   3.235  16.976  0.20 27.58           O
HETATM 3818  O   HOH   717      16.267  44.370  22.425  0.50 38.78           O
HETATM 3819  O   HOH   718      39.766  13.885   5.052  0.30 20.71           O
HETATM 3820  O   HOH   719      37.928  15.178   5.570  0.20 10.53           O
HETATM 3821  O   HOH   720      13.134  46.362  14.350  0.20  6.90           O
HETATM 3822  O   HOH   721      14.097  47.466  13.495  0.20  6.69           O
HETATM 3823  O  AHOH   722      13.988  46.138  13.282  0.20 11.17           O
HETATM 3824  O  BHOH   722      14.926  46.619  14.336  0.30 12.21           O
HETATM 3825  O   HOH   723      24.386  36.811  33.899  0.50 37.46           O
HETATM 3826  O   HOH   724      26.560   2.512   9.479  0.30 24.67           O
HETATM 3827  O   HOH   725      23.597   1.664   8.630  0.30 23.79           O
HETATM 3828  O   HOH   726      14.333  19.616   3.113  0.50 31.45           O
HETATM 3829  O   HOH   727      19.796  12.385  29.935  0.50 59.43           O
HETATM 3830  O   HOH   728      14.699  12.591  29.483  0.50 34.12           O
HETATM 3831  O   HOH   729      37.750  32.669  23.733  0.30 20.07           O
HETATM 3832  O   HOH   730      13.850  35.327  32.748  0.30 22.86           O
HETATM 3833  O   HOH   731      18.538  42.995  34.161  0.30 15.51           O
HETATM 3834  O   HOH   732      23.086   1.414  18.281  0.30 28.79           O
HETATM 3835  O   HOH   733      39.289   9.747  25.574  0.30 28.93           O
HETATM 3836  O   HOH   734      39.211  12.135   6.913  0.50 32.97           O
HETATM 3837  O   HOH   735       8.166  39.081  11.212  0.30 16.41           O
HETATM 3838  O   HOH   736      32.792  33.626  -2.520  0.30 17.01           O
HETATM 3839  O   HOH   737      16.298  48.351  -0.031  0.30 28.47           O
HETATM 3840  O   HOH   738      19.907  30.928  -0.384  0.30 20.77           O
HETATM 3841  O   HOH   739      10.611   8.250  19.760  0.30 23.99           O
HETATM 3842  O   HOH   740       9.171  42.491  12.302  0.30 18.22           O
HETATM 3843  O   HOH   741      19.697  41.832  35.460  0.20 22.11           O
HETATM 3844  O   HOH   742       9.421  46.691   3.059  0.30 39.26           O
HETATM 3845  O   HOH   743      21.137  22.739  31.738  0.50 18.77           O
HETATM 3846  O   HOH   744      28.544  40.712   2.153  1.00 41.96           O
HETATM 3847  O   HOH   745      10.433  34.714  17.030  1.00 13.80           O
HETATM 3848  O   HOH   746      32.624  10.344  13.235  1.00 21.23           O
HETATM 3849  O   HOH   747       5.394  15.714  18.934  1.00 26.12           O
HETATM 3850  O   HOH   748      13.669   5.878  14.373  0.50 21.25           O
HETATM 3851  O   HOH   749       9.502  11.182   7.463  1.00 43.80           O
HETATM 3852  O   HOH   750      31.928  38.993   1.834  1.00 37.59           O
CONECT 3181 3185
CONECT 3182 3185
CONECT 3183 3185
CONECT 3184 3185
CONECT 3185 3181 3182 3183 3184
CONECT 3186 3190
CONECT 3187 3190
CONECT 3188 3190
CONECT 3189 3190
CONECT 3190 3186 3187 3188 3189
CONECT 3191 3199
CONECT 3192 3200
CONECT 3193 3199
CONECT 3194 3200
CONECT 3195 3199
CONECT 3196 3200
CONECT 3197 3199
CONECT 3198 3200
CONECT 3199 3191 3193 3195 3197
CONECT 3200 3192 3194 3196 3198
CONECT 3201 3209
CONECT 3202 3210
CONECT 3203 3209
CONECT 3204 3210
CONECT 3205 3209
CONECT 3206 3210
CONECT 3207 3209
CONECT 3208 3210
CONECT 3209 3201 3203 3205 3207
CONECT 3210 3202 3204 3206 3208
CONECT 3211 3215
CONECT 3212 3215
CONECT 3213 3215
CONECT 3214 3215
CONECT 3215 3211 3212 3213 3214
CONECT 3216 3220
CONECT 3217 3220
CONECT 3218 3220
CONECT 3219 3220
CONECT 3220 3216 3217 3218 3219
CONECT 3221 3229
CONECT 3222 3230
CONECT 3223 3229
CONECT 3224 3230
CONECT 3225 3229
CONECT 3226 3230
CONECT 3227 3229
CONECT 3228 3230
CONECT 3229 3221 3223 3225 3227
CONECT 3230 3222 3224 3226 3228
CONECT 3231 3235
CONECT 3232 3235
CONECT 3233 3235
CONECT 3234 3235
CONECT 3235 3231 3232 3233 3234
CONECT 3236 3240
CONECT 3237 3240
CONECT 3238 3240
CONECT 3239 3240
CONECT 3240 3236 3237 3238 3239
CONECT 3241 3249
CONECT 3242 3250
CONECT 3243 3249
CONECT 3244 3250
CONECT 3245 3249
CONECT 3246 3250
CONECT 3247 3249
CONECT 3248 3250
CONECT 3249 3241 3243 3245 3247
CONECT 3250 3242 3244 3246 3248
CONECT 3251 3252 3253
CONECT 3252 3251
CONECT 3253 3251 3254 3255
CONECT 3254 3253
CONECT 3255 3253 3256
CONECT 3256 3255
CONECT 3257 3261
CONECT 3258 3261
CONECT 3259 3261
CONECT 3260 3261
CONECT 3261 3257 3258 3259 3260
CONECT 3262 3263 3264
CONECT 3263 3262
CONECT 3264 3262 3265 3266
CONECT 3265 3264
CONECT 3266 3264 3267
CONECT 3267 3266
END
