# Supplementary material for: Identification of new, well-populated amino-acid sidechain rotamers involving hydroxyl-hydrogen atoms and sulfhydryl-hydrogen atoms
Source: BMC Struct Biol. 2008 Oct 7;8:41. doi: 10.1186/1472-6807-8-41 (PMC2569941; doi:10.1186/1472-6807-8-41)
Supplement: Additional file 2 — List of hydroxyl-hydrogen χ rotamers in high-resolution PDB files. List of the residues used to calculate the hydroxyl-hydrogen χ-angle rotamers in Ser, Thr and Tyr. Data-sets provided for both the manually-placed hydrogen atoms in the high-resolution structures, and the Reduce-placed hydrogen atoms in the Richardson data-set. [file 1472-6807-8-41-S2.zip]

Archive with 16 entries (13 files):
- Archive/
- Archive/.DS_Store
- __MACOSX/
- __MACOSX/Archive/
- __MACOSX/Archive/._.DS_Store
- Archive/manually.placed.ser.h.txt
- __MACOSX/Archive/._manually.placed.ser.h.txt
- Archive/manually.placed.thr.h.txt
- __MACOSX/Archive/._manually.placed.thr.h.txt
- Archive/manually.placed.tyr.h.txt
- __MACOSX/Archive/._manually.placed.tyr.h.txt
- Archive/reduce.placed.interior.cys.h.txt
- Archive/reduce.placed.interior.ser.h.txt
- Archive/reduce.placed.interior.thr.h.txt
- __MACOSX/Archive/._reduce.placed.interior.thr.h.txt
- Archive/reduce.placed.interior.tyr.h.txt
