# Supplementary material for: Identification of new, well-populated amino-acid sidechain rotamers involving hydroxyl-hydrogen atoms and sulfhydryl-hydrogen atoms
Source: BMC Struct Biol. 2008 Oct 7;8:41. doi: 10.1186/1472-6807-8-41 (PMC2569941; doi:10.1186/1472-6807-8-41)
Supplement: Additional file 2 — List of hydroxyl-hydrogen χ rotamers in high-resolution PDB files. List of the residues used to calculate the hydroxyl-hydrogen χ-angle rotamers in Ser, Thr and Tyr. Data-sets provided for both the manually-placed hydrogen atoms in the high-resolution structures, and the Reduce-placed hydrogen atoms in the Richardson data-set. [file 1472-6807-8-41-S2.zip › Archive/manually.placed.ser.h.txt]

# PDB         RES            CHI   NEIGHBORS
1bxo.pdb    A-SER-72        16.15    3
1bxo.pdb    A-SER-136       45.11    0
1bxo.pdb    A-SER-173      -60.12    7
1bxo.pdb    A-SER-204     -158.85    4
1c75.pdb    A-SER-56      -179.01    6
1f94.pdb    A-SER-18      -177.14    3
1jm1.pdb    A-SER-74       -58.43   12
1jm1.pdb    A-SER-219       73.60    4
1jm1.pdb    A-SER-246      -58.92    7
1jm1.pdb    A-SER-248     -104.77    2
1kqp.pdb    A-SER-51        68.28    8
1kqp.pdb    A-SER-253      -84.19    1
1kqp.pdb    B-SER-46      -179.81    4
1l9l.pdb    A-SER-25      -167.65   11
1ls1.pdb    A-SER-67        83.35    6
1ls1.pdb    A-SER-109      -86.37   10
1ls1.pdb    A-SER-167      -94.82   10
1m40.pdb    A-SER-53      -170.89    9
1m40.pdb    A-SER-130     -162.85   11
1muw.pdb    A-SER-62        74.57   10
1o7j.pdb    A-SER-58        59.28   12
1o7j.pdb    A-SER-62       -66.67    9
1o7j.pdb    A-SER-101     165.99    8
1o7j.pdb    B-SER-101      169.01   11
1o7j.pdb    B-SER-207     -146.09    9
1o7j.pdb    C-SER-58        59.42   13
1o7j.pdb    C-SER-147      173.63   12
1o7j.pdb    C-SER-207     -160.77   13
1o7j.pdb    C-SER-256     -145.19   10
1o7j.pdb    D-SER-172      104.96   12
1tt8.pdb    A-SER-142      170.60    3
2awk.pdb    A-SER-28       -70.71    5
2awk.pdb    A-SER-205     -109.81    6
2axw.pdb    B-SER-83      -145.13    1
2h5c.pdb    A-SER-34       178.22    3
2h5c.pdb    A-SER-195      105.48    4
2h5c.pdb    A-SER-214       67.79    8
