# Supplementary material for: Identification of new, well-populated amino-acid sidechain rotamers involving hydroxyl-hydrogen atoms and sulfhydryl-hydrogen atoms
Source: BMC Struct Biol. 2008 Oct 7;8:41. doi: 10.1186/1472-6807-8-41 (PMC2569941; doi:10.1186/1472-6807-8-41)
Supplement: Additional file 2 — List of hydroxyl-hydrogen χ rotamers in high-resolution PDB files. List of the residues used to calculate the hydroxyl-hydrogen χ-angle rotamers in Ser, Thr and Tyr. Data-sets provided for both the manually-placed hydrogen atoms in the high-resolution structures, and the Reduce-placed hydrogen atoms in the Richardson data-set. [file 1472-6807-8-41-S2.zip › Archive/manually.placed.thr.h.txt]

# PDB         RES            CHI   NEIGHBORS
1aho.pdb     -THR-13        89.20    1
1bxo.pdb    A-THR-26       -84.23    0
1bxo.pdb    A-THR-44        96.87    3
1bxo.pdb    A-THR-199      127.12    1
1bxo.pdb    A-THR-282       27.84    7
1cex.pdb     -THR-43       -69.90    3
1cex.pdb     -THR-45       -62.95    2
1cex.pdb     -THR-50       -90.73    6
1cex.pdb     -THR-150      153.36    4
1cex.pdb     -THR-179       67.89    2
1dy5.pdb    A-THR-45        88.26    2
1dy5.pdb    B-THR-100       86.13    6
1euw.pdb    A-THR-53       -84.36   15
1f94.pdb    A-THR-16       -76.13    2
1f94.pdb    A-THR-58       104.31    2
1f94.pdb    A-THR-63      -106.23    1
1gqv.pdb    A-THR-19       -91.23    4
1gqv.pdb    A-THR-87      -108.50    1
1kqp.pdb    A-THR-127    -176.14    8
1kqp.pdb    A-THR-138       83.91    8
1kqp.pdb    A-THR-165     -149.18    7
1kqp.pdb    A-THR-185     -104.20   15
1kqp.pdb    A-THR-208       81.97   14
1kqp.pdb    B-THR-138       64.11    8
1ls1.pdb    A-THR-30       -69.34    4
1ls1.pdb    A-THR-136      -55.52    9
1ls1.pdb    A-THR-222      -58.74    5
1ls1.pdb    A-THR-245     -152.15    9
1m40.pdb    A-THR-71       -76.64   10
1m40.pdb    A-THR-160      135.30    6
1m40.pdb    A-THR-182     -177.90    9
1m40.pdb    A-THR-265       51.15    8
1m40.pdb    A-THR-271     -173.66    6
1muw.pdb    A-THR-89        71.98    7
1muw.pdb    A-THR-94       -16.71    6
1muw.pdb    A-THR-104      -39.89    9
1muw.pdb    A-THR-132      -56.77   10
1muw.pdb    A-THR-169      -95.18    6
1o7j.pdb    A-THR-15        89.70    3
1o7j.pdb    A-THR-26      -107.69    1
1o7j.pdb    A-THR-66       -76.08    5
1o7j.pdb    A-THR-92      106.21    7
1o7j.pdb    A-THR-95      -121.00    4
1o7j.pdb    A-THR-277      97.35   11
1o7j.pdb    B-THR-66       -74.88    5
1o7j.pdb    B-THR-108      124.40    5
1o7j.pdb    B-THR-125       73.68    7
1o7j.pdb    B-THR-279      -76.79   10
1o7j.pdb    C-THR-95      -105.51    4
1rb9.pdb     -THR-28        67.21    7
1tt8.pdb    A-THR-98      -177.63   12
1tt8.pdb    A-THR-154       78.72    3
1ucs.pdb    A-THR-53       -95.84    4
2awk.pdb    A-THR-63        71.64    7
2axw.pdb    A-THR-33        99.72    5
2cal.pdb    A-THR-1063      91.57    0
2cal.pdb    A-THR-1075     -59.83    3
2h5c.pdb    A-THR-59       -24.33    3
2h5c.pdb    A-THR-120      -18.25    1
2h5c.pdb    A-THR-143      -83.44   11
