# Supplementary material for: Identification of new, well-populated amino-acid sidechain rotamers involving hydroxyl-hydrogen atoms and sulfhydryl-hydrogen atoms
Source: BMC Struct Biol. 2008 Oct 7;8:41. doi: 10.1186/1472-6807-8-41 (PMC2569941; doi:10.1186/1472-6807-8-41)
Supplement: Additional file 2 — List of hydroxyl-hydrogen χ rotamers in high-resolution PDB files. List of the residues used to calculate the hydroxyl-hydrogen χ-angle rotamers in Ser, Thr and Tyr. Data-sets provided for both the manually-placed hydrogen atoms in the high-resolution structures, and the Reduce-placed hydrogen atoms in the Richardson data-set. [file 1472-6807-8-41-S2.zip › Archive/manually.placed.tyr.h.txt]

# PDB         RES            CHI   NEIGHBORS
1bxo.pdb    A-TYR-57         0.05   10
1bxo.pdb    A-TYR-165        0.30    5
1bxo.pdb    A-TYR-175     -179.98    5
1bxo.pdb    A-TYR-198      179.88    6
1bxo.pdb    A-TYR-307        0.39   10
1c75.pdb    A-TYR-55       152.69    0
1cex.pdb     -TYR-38       175.24    7
1cex.pdb     -TYR-149     -173.52    9
1dy5.pdb    A-TYR-25         0.83    9
1dy5.pdb    A-TYR-115       -3.77    6
1gqv.pdb    A-TYR-107       -0.09    4
1gqv.pdb    A-TYR-123        1.01    4
1jm1.pdb    A-TYR-79      -177.29    1
1jm1.pdb    A-TYR-114      179.18    5
1jm1.pdb    A-TYR-162       16.31    3
1kqp.pdb    A-TYR-203      179.89    6
1kqp.pdb    A-TYR-228       20.72    6
1kqp.pdb    B-TYR-118      179.98    7
1kqp.pdb    B-TYR-228        6.02    6
1kqp.pdb    B-TYR-234       18.78    9
1ls1.pdb    A-TYR-122      176.35    5
1m40.pdb    A-TYR-97      -173.42   11
1muw.pdb    A-TYR-167     -179.56    8
1o7j.pdb    A-TYR-165     -174.62    8
1o7j.pdb    A-TYR-194       -0.40    7
1o7j.pdb    C-TYR-327      161.06    7
1o7j.pdb    D-TYR-194       -2.06    4
1rb9.pdb     -TYR-11         1.09    2
1rb9.pdb     -TYR-13       178.14    8
1rw1.pdb    A-TYR-28        17.77    6
1rw1.pdb    A-TYR-33       162.21    7
1tt8.pdb    A-TYR-73       177.65   12
2bf9.pdb    A-TYR-7       -179.76    7
2cal.pdb    A-TYR-1136     -12.95   12
2fdn.pdb     -TYR-2         18.84    3
2fdn.pdb     -TYR-30        10.41    2
2ffy.pdb    A-TYR-40         0.55    7
2ffy.pdb    B-TYR-199      138.19   12
2ffy.pdb    B-TYR-259      163.52    9
