# Supplementary material for: Identification of new, well-populated amino-acid sidechain rotamers involving hydroxyl-hydrogen atoms and sulfhydryl-hydrogen atoms
Source: BMC Struct Biol. 2008 Oct 7;8:41. doi: 10.1186/1472-6807-8-41 (PMC2569941; doi:10.1186/1472-6807-8-41)
Supplement: Additional file 2 — List of hydroxyl-hydrogen χ rotamers in high-resolution PDB files. List of the residues used to calculate the hydroxyl-hydrogen χ-angle rotamers in Ser, Thr and Tyr. Data-sets provided for both the manually-placed hydrogen atoms in the high-resolution structures, and the Reduce-placed hydrogen atoms in the Richardson data-set. [file 1472-6807-8-41-S2.zip › Archive/reduce.placed.interior.cys.h.txt]

# PDB         RES            CHI   NEIGHBORS
16pkH.pdb    -CYS-12        64.25   13
16pkH.pdb    -CYS-57       179.88   10
16pkH.pdb    -CYS-113      -27.48    9
1a12AH.pdb  A-CYS-198       55.89    9
1a12AH.pdb  A-CYS-247     -107.91   11
1a12AH.pdb  A-CYS-352     -106.93   11
1a28BH.pdb  B-CYS-820      179.88   13
1a28BH.pdb  B-CYS-891      179.90   11
1a4iBH.pdb  B-CYS-195      179.91   11
1a73AH.pdb  A-CYS-112      179.90   13
1a8dH.pdb    -CYS-438      169.92   12
1a8iH.pdb    -CYS-108      169.89    9
1a8iH.pdb    -CYS-445       77.08   11
1a8iH.pdb    -CYS-783     -171.23   12
1adsH.pdb    -CYS-80        83.76   11
1adsH.pdb    -CYS-186       72.19   14
1ajsAH.pdb  A-CYS-252      -50.53    9
1ajsAH.pdb  A-CYS-390      179.90   10
1akoH.pdb    -CYS-177      -80.58    9
1akoH.pdb    -CYS-241       -7.52   11
1akrH.pdb    -CYS-57       -38.16   14
1akrH.pdb    -CYS-90       179.88   15
1akrH.pdb    -CYS-93      -130.13   13
1akrH.pdb    -CYS-102       87.07   10
1ammH.pdb    -CYS-32       -76.19   11
1ammH.pdb    -CYS-109      -54.55   12
1aohBH.pdb  B-CYS-38       166.44    9
1aopH.pdb    -CYS-84       -50.38    9
1aopH.pdb    -CYS-157     -160.10   11
1aquAH.pdb  A-CYS-123      -88.97    9
1aquAH.pdb  A-CYS-287      179.90    9
1auoAH.pdb  A-CYS-16       152.80   10
1axnH.pdb    -CYS-247       20.35    9
1axnH.pdb    -CYS-320      179.92   11
1aylH.pdb    -CYS-125     -170.10    9
1aylH.pdb    -CYS-233      179.90    9
1b0uH.pdb   A-CYS-51        81.15   10
1b16AH.pdb  A-CYS-137      159.88   12
1b16AH.pdb  A-CYS-217      179.91   15
1b4vH.pdb   A-CYS-56        57.37   12
1b4vH.pdb   A-CYS-282      128.61   11
1b4vH.pdb   A-CYS-445       47.80   16
1b6aH.pdb    -CYS-203      156.96   13
1b6aH.pdb    -CYS-248       51.84   12
1b6aH.pdb    -CYS-263       94.31   13
1b6aH.pdb    -CYS-380     -106.95   12
1b6aH.pdb    -CYS-416      -28.20   13
1b6gH.pdb    -CYS-278      -50.77   10
1b8oH.pdb   A-CYS-31       179.88    9
1b8oH.pdb   A-CYS-231      -72.13   11
1babBH.pdb  A-CYS-105       77.03   10
1bd0AH.pdb  A-CYS-315      -72.15   10
1behBH.pdb  B-CYS-133      -72.76   11
1behBH.pdb  B-CYS-168      179.89   12
1bf6BH.pdb  B-CYS-37       143.11   11
1bf6BH.pdb  B-CYS-80       124.99   15
1bf6BH.pdb  B-CYS-187       82.49   10
1bfdH.pdb    -CYS-220       76.83   10
1bfdH.pdb    -CYS-240       87.79   10
1bfdH.pdb    -CYS-248      179.89    9
1bg2H.pdb    -CYS-65       179.91    9
1bg2H.pdb    -CYS-301     -170.10   10
1bg6H.pdb    -CYS-142      134.62   13
1bg6H.pdb    -CYS-163       69.46   10
1bgfH.pdb    -CYS-108      131.42   10
1bi5H.pdb   A-CYS-60       179.88    9
1bi5H.pdb   A-CYS-341       79.92   10
1bk0H.pdb    -CYS-253       -8.19    9
1bkbH.pdb    -CYS-30        50.21   13
1bkjAH.pdb  A-CYS-115      -45.35   10
1bkjAH.pdb  A-CYS-156     -127.71   10
1bkrH.pdb   A-CYS-12      -143.09    9
1bs0H.pdb   A-CYS-166     -160.09   12
1bs0H.pdb   A-CYS-220       61.89    9
1bs0H.pdb   A-CYS-247      179.89   10
1bs0H.pdb   A-CYS-343      179.88   11
1btkAH.pdb  A-CYS-63        56.91   10
1bu7AH.pdb  A-CYS-156       73.00    9
1bw9AH.pdb  A-CYS-232     -140.12   10
1bw9AH.pdb  A-CYS-238       61.24   12
1bw9AH.pdb  A-CYS-254      149.89   11
1bx4H.pdb   A-CYS-89      -111.65   12
1bx4H.pdb   A-CYS-126      179.88   10
1c24H.pdb   A-CYS-126       79.04    9
1c24H.pdb   A-CYS-245      179.89    9
1c3pH.pdb   A-CYS-172       20.92    9
1c3pH.pdb   A-CYS-311       13.88    9
1cb0H.pdb   A-CYS-55        56.41   10
1cb0H.pdb   A-CYS-86       179.91   13
1cb0H.pdb   A-CYS-95       169.86   13
1cb0H.pdb   A-CYS-131      114.90   11
1cemH.pdb    -CYS-240      -96.52   10
1cemH.pdb    -CYS-261       76.76    9
1cemH.pdb    -CYS-302      129.90   13
1ceqH.pdb   A-CYS-76        36.54    9
1ceqH.pdb   A-CYS-131      109.90   14
1chdH.pdb    -CYS-207      179.91    9
1chdH.pdb    -CYS-309       83.88   12
1cipH.pdb   A-CYS-139      -32.30   10
1cipH.pdb   A-CYS-214     -170.13   12
1cipH.pdb   A-CYS-286     -108.40   11
1cjwH.pdb   A-CYS-63        98.42   10
1cjwH.pdb   A-CYS-77      -142.32   16
1cjwH.pdb   A-CYS-160      149.91   16
1cjwH.pdb   A-CYS-179     -162.54   13
1cl8H.pdb   A-CYS-218      179.89   14
1cnzBH.pdb  B-CYS-121       65.40    9
1cnzBH.pdb  B-CYS-257       78.14    9
1cs1AH.pdb  A-CYS-100      -86.54   10
1cs1AH.pdb  A-CYS-160      149.89   12
1cs1AH.pdb  A-CYS-196      179.89   12
1cydAH.pdb  A-CYS-51       179.88    9
1czfAH.pdb  A-CYS-109     -136.27   13
1d2nH.pdb   A-CYS-590       77.14   11
1d2nH.pdb   A-CYS-607      159.89    9
1d3vAH.pdb  A-CYS-119      179.89    9
1d3vAH.pdb  A-CYS-168      159.89   10
1dbgH.pdb   A-CYS-133       47.80   11
1dbgH.pdb   A-CYS-137      139.91   12
1dbgH.pdb   A-CYS-160       37.20   12
1dbgH.pdb   A-CYS-165       49.08   11
1dbgH.pdb   A-CYS-203      179.93    9
1dbgH.pdb   A-CYS-230      179.90   13
1dbgH.pdb   A-CYS-264       28.47   11
1dbgH.pdb   A-CYS-306     -131.56   10
1dciAH.pdb  A-CYS-91       179.91   11
1dciAH.pdb  A-CYS-101       24.84   10
1dciAH.pdb  A-CYS-170       87.04   14
1dciAH.pdb  A-CYS-181     -150.13    9
1dciAH.pdb  A-CYS-186       77.34   12
1dcsH.pdb    -CYS-25        66.81   10
1dcsH.pdb    -CYS-100       18.61   13
1dcsH.pdb    -CYS-155      110.39   13
1dcsH.pdb    -CYS-226      179.90   11
1dgfAH.pdb  A-CYS-232      169.92   10
1di6H.pdb   A-CYS-67       169.87   12
1di6H.pdb   A-CYS-165      179.90   10
1dinH.pdb    -CYS-60       131.77    9
1dosAH.pdb  A-CYS-36       -90.13   12
1dozH.pdb   A-CYS-273     -139.09   11
1dptAH.pdb  A-CYS-56      -150.11   10
1dqsAH.pdb  A-CYS-34       179.90   12
1dqsAH.pdb  A-CYS-103      149.90   14
1dqsAH.pdb  A-CYS-343     -170.09   11
1edgH.pdb    -CYS-195       76.86   11
1edgH.pdb    -CYS-221      129.89    9
1ek6AH.pdb  A-CYS-262       56.07    9
1ek6AH.pdb  A-CYS-307      -39.45   11
1ek6AH.pdb  A-CYS-330     -150.09   11
1ervH.pdb    -CYS-62       179.88    9
1ervH.pdb    -CYS-69       149.92   10
1es5H.pdb   A-CYS-223       31.91   13
1evhABH.pdb A-CYS-7        119.89   10
1fdrH.pdb    -CYS-212       20.52   13
1fdsH.pdb    -CYS-10        94.47   13
1fdsH.pdb    -CYS-54       179.87   11
1fdsH.pdb    -CYS-156      -67.31   10
1fdsH.pdb    -CYS-166      179.92   13
1fncH.pdb    -CYS-42       179.89   10
1fncH.pdb    -CYS-114      179.90    9
1fncH.pdb    -CYS-132      149.90   13
1fncH.pdb    -CYS-137     -112.48    9
1fncH.pdb    -CYS-272       29.43   12
1ftrAH.pdb  A-CYS-242      119.92    9
1ftrAH.pdb  A-CYS-268       82.98    9
1gaiH.pdb    -CYS-320       69.94   12
1gd1OH.pdb  O-CYS-153      162.88   12
1gpeAH.pdb  A-CYS-525      179.90   11
1gsoH.pdb   A-CYS-386      179.88   11
1gsoH.pdb   A-CYS-415       79.92   12
1guqAH.pdb  A-CYS-110     -155.67   10
1gvpH.pdb    -CYS-33       179.91   12
1h2rLH.pdb  L-CYS-95       116.00   14
1h2rLH.pdb  L-CYS-246      179.90   10
1h2rLH.pdb  L-CYS-510      155.97   10
1h2rSH.pdb  S-CYS-98       179.71    9
1hclH.pdb    -CYS-118      173.79   12
1hclH.pdb    -CYS-191      103.71    9
1hfeSLH.pdb L-CYS-102      179.89   14
1hfeSLH.pdb L-CYS-360      179.92   12
1hfeSLH.pdb L-CYS-384      169.91    9
1hmtH.pdb    -CYS-124       47.56   12
1hpmH.pdb    -CYS-17        67.63   10
1hpmH.pdb    -CYS-267       80.25   11
1kpfH.pdb    -CYS-38      -114.56   10
1lamH.pdb    -CYS-281       86.08   11
1lamH.pdb    -CYS-303      179.91   16
1lamH.pdb    -CYS-413       -3.72   12
1lkkH.pdb   A-CYS-217     -130.11   13
1lucBH.pdb  B-CYS-108      -96.30   11
1lucBH.pdb  B-CYS-144     -160.12    9
1mfiAH.pdb  A-CYS-56      -160.08   10
1mfiAH.pdb  A-CYS-59      -150.13    9
1mlaH.pdb    -CYS-236      179.88    9
1mmlH.pdb    -CYS-90       159.91   10
1molAH.pdb  A-CYS-41       109.88    9
1moqH.pdb    -CYS-300       82.60   12
1moqH.pdb    -CYS-322      150.04   12
1moqH.pdb    -CYS-374     -107.73   14
1mpgBH.pdb  B-CYS-74        72.53    9
1mroBH.pdb  B-CYS-67        95.14   10
1mroBH.pdb  B-CYS-392      139.91   14
1mskH.pdb    -CYS-1042      58.26   12
1mskH.pdb    -CYS-1142      71.37    9
1mugH.pdb   A-CYS-15       -27.35   10
1mugH.pdb   A-CYS-64      -136.33    9
1narH.pdb    -CYS-246      140.71    9
1nbcAH.pdb  A-CYS-55      -150.08   13
1nkdH.pdb    -CYS-40       109.90    9
1nzyBH.pdb  B-CYS-61        48.10   13
1nzyBH.pdb  B-CYS-127       78.23   11
1nzyBH.pdb  B-CYS-135      129.90   11
1oaaH.pdb    -CYS-8        179.89   10
1oaaH.pdb    -CYS-11       179.91   13
1oaaH.pdb    -CYS-235      -97.15   13
1pdaH.pdb    -CYS-134      -38.61   10
1pdaH.pdb    -CYS-205       63.81   11
1phnAH.pdb  A-CYS-98        70.19    9
1pmiH.pdb    -CYS-11       -80.09   12
1pmiH.pdb    -CYS-263      169.88   10
1pmiH.pdb    -CYS-295     -101.78   10
1qb7H.pdb   A-CYS-214       93.79   10
1qd1BH.pdb  B-CYS-2033    -115.84   11
1qd1BH.pdb  B-CYS-2104    -120.12   18
1qf9H.pdb   A-CYS-119      179.88   11
1qfmH.pdb   A-CYS-225     -140.10   11
1qfmH.pdb   A-CYS-343       99.93   13
1qfmH.pdb   A-CYS-352      156.41    9
1qfmH.pdb   A-CYS-410       38.88    9
1qfmH.pdb   A-CYS-526      -60.90   11
1qfmH.pdb   A-CYS-563       79.41   11
1qfmH.pdb   A-CYS-573       53.92    9
1qfmH.pdb   A-CYS-703       86.59    9
1qgqH.pdb   A-CYS-160      130.18    9
1qgwBDH.pdb D-CYS-109      119.09    9
1qh4AH.pdb  A-CYS-146       19.80   11
1qh4AH.pdb  A-CYS-254       77.67   13
1qh5AH.pdb  A-CYS-109      107.96    9
1qh5AH.pdb  A-CYS-116        3.14   12
1qh5AH.pdb  A-CYS-141     -111.09   13
1qh5AH.pdb  A-CYS-153       74.38   11
1qh8AH.pdb  A-CYS-182       28.69   12
1qh8BH.pdb  B-CYS-76       169.93   10
1qh8BH.pdb  B-CYS-111      179.88   11
1qh8BH.pdb  B-CYS-384      -41.54    9
1qipBH.pdb  B-CYS-138       85.98   11
1qj4H.pdb   A-CYS-13       -78.26   11
1qj4H.pdb   A-CYS-161       48.73    9
1qk5AH.pdb  A-CYS-76        13.65   10
1qnfH.pdb    -CYS-36       179.92   10
1qnfH.pdb    -CYS-351     -170.76    9
1qq5AH.pdb  A-CYS-101      116.31   11
1qreH.pdb   A-CYS-148      179.90   14
1qrrH.pdb   A-CYS-29      -128.04   16
1qrrH.pdb   A-CYS-138       99.93   12
1qrrH.pdb   A-CYS-197       71.74   10
1qrrH.pdb   A-CYS-244       79.79    9
1qs1AH.pdb  A-CYS-255       -0.36   10
1qs1AH.pdb  A-CYS-351     -107.58   10
1qsgGH.pdb  G-CYS-210      -48.57    9
1qtsH.pdb   A-CYS-710     -121.30   11
1qtsH.pdb   A-CYS-791       17.07   11
1qtsH.pdb   A-CYS-902       56.25   12
1qtwH.pdb   A-CYS-56       139.18   10
1qtwH.pdb   A-CYS-177     -174.69   11
1qupAH.pdb  A-CYS-159      126.74   10
1rcfH.pdb    -CYS-54       -49.87   13
1rhsH.pdb    -CYS-63       179.94   11
1rhsH.pdb    -CYS-254       79.85   10
1rhsH.pdb    -CYS-263       81.18    9
1svyH.pdb    -CYS-189     -103.10   11
1tfeH.pdb    -CYS-78        98.06   12
1tifH.pdb    -CYS-57       179.92   11
1toaAH.pdb  A-CYS-153      119.07   10
1tph1H.pdb  1-CYS-126      179.90   11
1tyvH.pdb    -CYS-458      179.89   13
1tyvH.pdb    -CYS-496       97.06   13
1tyvH.pdb    -CYS-613      -82.21    9
1uaeH.pdb    -CYS-251      179.91   14
1uaeH.pdb    -CYS-354      179.90   13
1ubpH.pdb   C-CYS-520      111.50   10
1ubpH.pdb   C-CYS-555      -77.96   11
1uchH.pdb    -CYS-50       -93.19   12
1uchH.pdb    -CYS-95       -86.78   11
1uchH.pdb    -CYS-209       66.57   12
1uroH.pdb   A-CYS-65        32.77   11
1uroH.pdb   A-CYS-308       -4.63    9
1uxyH.pdb    -CYS-113      179.87   11
1uxyH.pdb    -CYS-154       66.56   10
1uxyH.pdb    -CYS-211      148.72   11
1uxyH.pdb    -CYS-272       72.34    9
1vfrAH.pdb  A-CYS-80       116.51   12
1vnsH.pdb    -CYS-342      -13.22    9
1vsrH.pdb   A-CYS-59      -170.10   10
1wabH.pdb    -CYS-205       81.45   16
1ygeH.pdb    -CYS-127      -98.45   14
1ygeH.pdb    -CYS-679       91.84    9
1ytbAH.pdb  A-CYS-164      129.16    9
1yveIH.pdb  I-CYS-250     -140.10   11
1yveIH.pdb  I-CYS-333       79.25   11
1yveIH.pdb  I-CYS-355      179.90   12
1yveIH.pdb  I-CYS-517       69.58    9
1yveIH.pdb  I-CYS-570      179.91    9
2arcBH.pdb  B-CYS-66       148.25    9
2baaH.pdb    -CYS-223      141.29   13
2bopAH.pdb  A-CYS-327       70.92   13
2bopAH.pdb  A-CYS-340       85.31   10
2bopAH.pdb  A-CYS-356      -48.55   11
2cbaH.pdb    -CYS-206       52.59   12
2cppH.pdb    -CYS-58       169.90   12
2cppH.pdb    -CYS-136       81.38   11
2cppH.pdb    -CYS-242      159.91    9
2cppH.pdb    -CYS-285      179.90   11
2garH.pdb    -CYS-21       -88.95   11
2myrH.pdb    -CYS-73        25.57   12
2myrH.pdb    -CYS-171      100.51   11
2nacAH.pdb  A-CYS-145     -150.11   14
2nacAH.pdb  A-CYS-248      -90.13    9
2pthH.pdb    -CYS-171      149.90   14
2pvbH.pdb   A-CYS-18       -66.80    9
2rn2H.pdb    -CYS-13      -105.59    9
2rn2H.pdb    -CYS-63        35.71   10
2rn2H.pdb    -CYS-133      149.92   12
2spcAH.pdb  A-CYS-11       140.04    9
2tpsAH.pdb  A-CYS-82       179.87   10
3btoAH.pdb  A-CYS-9        119.88   13
3btoAH.pdb  A-CYS-132       60.69   10
3btoAH.pdb  A-CYS-170      -84.51   12
3btoAH.pdb  A-CYS-240      159.91   11
3btoAH.pdb  A-CYS-281      -46.15   12
3btoAH.pdb  A-CYS-282      -51.94   10
3claH.pdb    -CYS-108      159.89    9
3claH.pdb    -CYS-214       76.75   11
3grsH.pdb    -CYS-333      179.88   13
3grsH.pdb    -CYS-417     -138.96   10
3nulH.pdb    -CYS-115      -99.16   10
3silH.pdb    -CYS-225       97.12   13
3silH.pdb    -CYS-344       43.03   11
3stdAH.pdb  A-CYS-22       101.55   12
4eugH.pdb   A-CYS-200      106.82   12
4xisH.pdb    -CYS-306      179.90   11
5nulH.pdb    -CYS-53       -60.54    9
5nulH.pdb    -CYS-108      -34.87    9
6gsvBH.pdb  B-CYS-114     -140.29   13
6gsvBH.pdb  B-CYS-173     -135.67   10
7fd1H.pdb   A-CYS-11       -61.14   13
7odcH.pdb   A-CYS-11        67.64   16
7odcH.pdb   A-CYS-70        72.13   15
7odcH.pdb   A-CYS-89      -119.24   11
7odcH.pdb   A-CYS-370      179.89   10
8abpH.pdb    -CYS-64        49.94   11
8rucAIH.pdb A-CYS-84       -55.36    9
8rucAIH.pdb A-CYS-99       179.87    9
8rucAIH.pdb A-CYS-221      179.91   11
8rucAIH.pdb A-CYS-284      149.89   10
8rucAIH.pdb A-CYS-427       78.27    9
8rucAIH.pdb A-CYS-459      -84.02   11
8rucAIH.pdb I-CYS-90        76.55   11
8rucAIH.pdb I-CYS-112      164.21   11
