# Supplementary material for: Identification of new, well-populated amino-acid sidechain rotamers involving hydroxyl-hydrogen atoms and sulfhydryl-hydrogen atoms
Source: BMC Struct Biol. 2008 Oct 7;8:41. doi: 10.1186/1472-6807-8-41 (PMC2569941; doi:10.1186/1472-6807-8-41)
Supplement: Additional file 2 — List of hydroxyl-hydrogen χ rotamers in high-resolution PDB files. List of the residues used to calculate the hydroxyl-hydrogen χ-angle rotamers in Ser, Thr and Tyr. Data-sets provided for both the manually-placed hydrogen atoms in the high-resolution structures, and the Reduce-placed hydrogen atoms in the Richardson data-set. [file 1472-6807-8-41-S2.zip › Archive/reduce.placed.interior.ser.h.txt]

# PDB         RES            CHI   NEIGHBORS
119lH.pdb    -SER-90       -43.93    9
119lH.pdb    -SER-136     -111.16    9
153lH.pdb    -SER-17      -159.43   12
153lH.pdb    -SER-34       -99.18   14
153lH.pdb    -SER-71        41.39    9
153lH.pdb    -SER-74      -103.55    9
153lH.pdb    -SER-145       87.96   11
16pkH.pdb    -SER-61        78.23   15
16pkH.pdb    -SER-142      148.34   10
16pkH.pdb    -SER-164      150.80    9
16pkH.pdb    -SER-174      161.04   11
16pkH.pdb    -SER-258       91.05   12
16pkH.pdb    -SER-334       99.62   14
16pkH.pdb    -SER-371      -82.57   11
16pkH.pdb    -SER-378     -105.74   14
16pkH.pdb    -SER-385      -77.23   12
16pkH.pdb    -SER-395       67.20   13
16pkH.pdb    -SER-401      -87.85   13
19hcAH.pdb  A-SER-8       -141.00   14
19hcAH.pdb  A-SER-12       106.39    9
19hcAH.pdb  A-SER-96      -149.92   14
1a12AH.pdb  A-SER-29       -95.49   12
1a12AH.pdb  A-SER-83       127.83   17
1a12AH.pdb  A-SER-90      -166.00   12
1a12AH.pdb  A-SER-108      -78.94   12
1a12AH.pdb  A-SER-125      112.62   10
1a12AH.pdb  A-SER-145     -158.15   11
1a12AH.pdb  A-SER-162      -95.53   12
1a12AH.pdb  A-SER-179     -119.52    9
1a12AH.pdb  A-SER-256      178.29   10
1a12AH.pdb  A-SER-267     -157.61    9
1a12AH.pdb  A-SER-300      -35.18   10
1a12AH.pdb  A-SER-317     -149.93   12
1a12AH.pdb  A-SER-406       94.84   17
1a28BH.pdb  B-SER-713      -83.20   12
1a28BH.pdb  B-SER-733      -25.40    9
1a28BH.pdb  B-SER-754      -79.90    9
1a28BH.pdb  B-SER-757      -50.03   10
1a28BH.pdb  B-SER-767       75.95   11
1a28BH.pdb  B-SER-792      -96.93   10
1a28BH.pdb  B-SER-814     -170.23   11
1a28BH.pdb  B-SER-837     -130.08    9
1a28BH.pdb  B-SER-910       74.21   10
1a2pAH.pdb  A-SER-91       147.33   17
1a2zAH.pdb  A-SER-45        82.77   11
1a2zAH.pdb  A-SER-135     -121.24   10
1a2zAH.pdb  A-SER-205       82.60    9
1a3aDH.pdb  D-SER-60        45.25    9
1a4iBH.pdb  B-SER-13       -86.79   11
1a4iBH.pdb  B-SER-105      129.46    9
1a4iBH.pdb  B-SER-266      -80.51   12
1a6mH.pdb    -SER-92       171.99    9
1a73AH.pdb  A-SER-14        86.84    9
1a73AH.pdb  A-SER-97       178.93   10
1a7sH.pdb    -SER-17        44.20   12
1a7sH.pdb    -SER-130      131.07   11
1a7sH.pdb    -SER-138     -126.09    9
1a8dH.pdb    -SER-21       -79.72    9
1a8dH.pdb    -SER-37       -90.31    9
1a8dH.pdb    -SER-68        75.86   10
1a8dH.pdb    -SER-99       -88.00   10
1a8dH.pdb    -SER-115      179.89    9
1a8dH.pdb    -SER-116      150.26   17
1a8dH.pdb    -SER-126       23.40   14
1a8dH.pdb    -SER-144      -82.57    9
1a8dH.pdb    -SER-222      -62.11    9
1a8dH.pdb    -SER-244      -72.72   10
1a8dH.pdb    -SER-401      -90.18   10
1a8eH.pdb    -SER-125      147.38   11
1a8eH.pdb    -SER-157      -82.54   11
1a8eH.pdb    -SER-287      159.91   11
1a8iH.pdb    -SER-86      -133.61   11
1a8iH.pdb    -SER-146      -85.63   12
1a8iH.pdb    -SER-449       93.33   12
1a8iH.pdb    -SER-460      119.68   13
1a8iH.pdb    -SER-663      113.27   13
1a8iH.pdb    -SER-667       94.26   11
1a8iH.pdb    -SER-674      -77.81   13
1a8iH.pdb    -SER-746       73.63    9
1a8iH.pdb    -SER-751      109.85   13
1a8iH.pdb    -SER-808      -80.37   11
1a8iH.pdb    -SER-812      166.13    9
1a8iH.pdb    -SER-813       80.87   10
1adsH.pdb    -SER-22      -161.02    9
1adsH.pdb    -SER-76       118.39   14
1adsH.pdb    -SER-133      124.53   10
1adsH.pdb    -SER-214      103.88    9
1adsH.pdb    -SER-263       57.93   12
1adsH.pdb    -SER-290      -65.33   10
1agjAH.pdb  A-SER-173     -164.85    9
1agjAH.pdb  A-SER-197       51.90   15
1ah7H.pdb    -SER-2        168.07   12
1ah7H.pdb    -SER-13        20.60   13
1ah7H.pdb    -SER-116       79.00    9
1ah7H.pdb    -SER-143      -84.45   10
1ahoH.pdb    -SER-33       -91.74    9
1ahoH.pdb    -SER-40       -92.44   12
1ajjH.pdb    -SER-14        66.86   12
1ajjH.pdb    -SER-34      -101.67   12
1ajsAH.pdb  A-SER-84       -48.63   10
1ajsAH.pdb  A-SER-105       78.24   11
1ajsAH.pdb  A-SER-136       78.67   12
1ajsAH.pdb  A-SER-184      101.51   12
1ajsAH.pdb  A-SER-230      -80.59   11
1ajsAH.pdb  A-SER-255       89.28   13
1ajsAH.pdb  A-SER-361      109.89   13
1ak0H.pdb    -SER-18       105.24   12
1ak0H.pdb    -SER-56       -63.58   11
1akoH.pdb    -SER-155     -160.13   14
1akoH.pdb    -SER-211       98.09   13
1akoH.pdb    -SER-234      144.36   13
1akoH.pdb    -SER-257     -173.28   13
1akrH.pdb    -SER-10        25.09   13
1akrH.pdb    -SER-40       -52.54    9
1amfH.pdb    -SER-12       -70.23    9
1amfH.pdb    -SER-38      -117.91   11
1amfH.pdb    -SER-39        66.43   12
1amfH.pdb    -SER-40      -129.31   12
1amfH.pdb    -SER-57      -123.54   12
1amfH.pdb    -SER-84       106.88    9
1ammH.pdb    -SER-34       -91.01   15
1ammH.pdb    -SER-74       -99.61   11
1ammH.pdb    -SER-77       -83.43   16
1ammH.pdb    -SER-123      -79.40   17
1ammH.pdb    -SER-166      -83.07   17
1ampH.pdb    -SER-46       119.32   12
1ampH.pdb    -SER-77       107.46    9
1ampH.pdb    -SER-100      145.24   10
1ampH.pdb    -SER-120      -86.61   13
1ampH.pdb    -SER-133       83.04   10
1ampH.pdb    -SER-158     -125.76   11
1ampH.pdb    -SER-174       79.36   11
1ampH.pdb    -SER-186      -71.71   14
1ampH.pdb    -SER-228      103.33   10
1ampH.pdb    -SER-232      155.89   11
1ampH.pdb    -SER-246       75.52   14
1ampH.pdb    -SER-288       90.23    9
1aohBH.pdb  B-SER-68        82.41   11
1aohBH.pdb  B-SER-88       -88.20   15
1aopH.pdb    -SER-139      -45.72    9
1aopH.pdb    -SER-418       81.34    9
1aopH.pdb    -SER-431       75.89   11
1aopH.pdb    -SER-436      160.17   14
1aqbH.pdb    -SER-134       52.77   10
1aquAH.pdb  A-SER-49        94.44   10
1aquAH.pdb  A-SER-101      -77.47    9
1aquAH.pdb  A-SER-237       92.05    9
1aqzAH.pdb  A-SER-45       -76.89   16
1aqzAH.pdb  A-SER-109     -101.39   10
1arbH.pdb    -SER-29        75.13    9
1arbH.pdb    -SER-68       -70.91   11
1arbH.pdb    -SER-88      -131.24   11
1arbH.pdb    -SER-103      -41.03   12
1arbH.pdb    -SER-112      146.09   11
1arbH.pdb    -SER-158      169.27   10
1arbH.pdb    -SER-160       66.29   10
1arbH.pdb    -SER-193     -103.08   15
1arbH.pdb    -SER-196      -85.04   11
1arbH.pdb    -SER-200      121.89   11
1arbH.pdb    -SER-214     -153.34   11
1arbH.pdb    -SER-233     -111.18    9
1arbH.pdb    -SER-263      -93.40   13
1aruH.pdb    -SER-127      -57.02    9
1aruH.pdb    -SER-132       82.16   10
1aruH.pdb    -SER-145       83.40   11
1aruH.pdb    -SER-199       32.23   10
1aruH.pdb    -SER-235     -172.28   11
1aruH.pdb    -SER-245      -77.10   14
1aruH.pdb    -SER-261      -37.01    9
1atgH.pdb    -SER-37        74.39   12
1atgH.pdb    -SER-55      -142.98   15
1atgH.pdb    -SER-74       -79.09   12
1atgH.pdb    -SER-87        81.76   10
1atgH.pdb    -SER-156      -82.02    9
1atgH.pdb    -SER-179      -91.89    9
1atlACH.pdb A-SER-24       -77.78   10
1atlACH.pdb A-SER-122     -139.74   14
1atzAH.pdb  A-SER-938      163.65   10
1atzAH.pdb  A-SER-968     -102.72   15
1atzAH.pdb  A-SER-1041    -111.90   14
1auoAH.pdb  A-SER-66      -136.65    9
1auoAH.pdb  A-SER-87       128.33    9
1auoAH.pdb  A-SER-152     -159.07    9
1auoAH.pdb  A-SER-185      -22.68    9
1avwBH.pdb  B-SER-521     -103.26   13
1avwBH.pdb  B-SER-546      143.08    9
1avwBH.pdb  B-SER-560       65.82   12
1axnH.pdb    -SER-103      -40.76   11
1axnH.pdb    -SER-221      -75.26   14
1axnH.pdb    -SER-228      172.52    9
1axnH.pdb    -SER-279      -81.92   11
1axnH.pdb    -SER-299      166.91   12
1axnH.pdb    -SER-302      -78.52   11
1aylH.pdb    -SER-187      -73.30    9
1aylH.pdb    -SER-234     -169.82   13
1aylH.pdb    -SER-258      -90.72   14
1aylH.pdb    -SER-335      179.88    9
1aylH.pdb    -SER-406     -133.11   12
1aylH.pdb    -SER-415      133.52    9
1b0uH.pdb   A-SER-43       -78.35    9
1b0uH.pdb   A-SER-182      -86.13   12
1b0uH.pdb   A-SER-220      122.51   10
1b0uH.pdb   A-SER-246      122.95    9
1b0yH.pdb   A-SER-26       -71.92   12
1b16AH.pdb  A-SER-152       77.62   11
1b16AH.pdb  A-SER-154      -46.43    9
1b4kAH.pdb  A-SER-64       130.05   15
1b4kAH.pdb  A-SER-95       143.99   10
1b4kAH.pdb  A-SER-163      -47.08   12
1b4kAH.pdb  A-SER-203      -57.26   10
1b4kAH.pdb  A-SER-208       59.88    9
1b4kAH.pdb  A-SER-286      -68.68   10
1b4kAH.pdb  A-SER-309      -49.12    9
1b4vH.pdb   A-SER-65       -76.79   11
1b4vH.pdb   A-SER-116      -49.56   13
1b4vH.pdb   A-SER-140      166.14    9
1b4vH.pdb   A-SER-177       97.94    9
1b4vH.pdb   A-SER-211       57.09   14
1b4vH.pdb   A-SER-294      131.91   12
1b4vH.pdb   A-SER-341     -150.43   13
1b4vH.pdb   A-SER-342       79.03    9
1b4vH.pdb   A-SER-357       79.65   14
1b4vH.pdb   A-SER-476      -86.77   11
1b5eAH.pdb  A-SER-66       -61.06   11
1b5eAH.pdb  A-SER-68      -178.73   11
1b5eAH.pdb  A-SER-87       150.52   12
1b5eAH.pdb  A-SER-122      125.11    9
1b6aH.pdb    -SER-117      -67.11   11
1b6aH.pdb    -SER-185      -47.79    9
1b6aH.pdb    -SER-204     -160.95   10
1b6aH.pdb    -SER-310      -52.90   10
1b6aH.pdb    -SER-332      161.23    9
1b6aH.pdb    -SER-368     -171.84   12
1b6aH.pdb    -SER-381       74.76   10
1b6aH.pdb    -SER-453      -82.51   14
1b6aH.pdb    -SER-473       77.94   13
1b6gH.pdb    -SER-73       -46.10   10
1b6gH.pdb    -SER-88       169.41   12
1b6gH.pdb    -SER-214      -60.20    9
1b8oH.pdb   A-SER-19       -48.71    9
1b8oH.pdb   A-SER-59       -58.78    9
1b8oH.pdb   A-SER-239      -67.98   11
1babBH.pdb  A-SER-53        92.93   11
1babBH.pdb  A-SER-85        16.13   13
1bbhAH.pdb  A-SER-4       -104.12    9
1bbzEFH.pdb E-SER-50       151.16   12
1bd0AH.pdb  A-SER-204       97.34   12
1bd0AH.pdb  A-SER-207       98.47   10
1bd0AH.pdb  A-SER-230     -164.62   11
1bd0AH.pdb  A-SER-246       96.56    9
1bd0AH.pdb  A-SER-249       85.58   14
1bd0AH.pdb  A-SER-264      172.76   10
1bd0AH.pdb  A-SER-361     -161.15   10
1bdmBH.pdb  B-SER-267       79.88    9
1bdmBH.pdb  B-SER-272     -160.94   12
1bdoH.pdb    -SER-85      -134.18   11
1bdoH.pdb    -SER-142     -143.82    9
1becH.pdb    -SER-49       113.42   14
1becH.pdb    -SER-88        80.22   12
1becH.pdb    -SER-94       -60.09   11
1becH.pdb    -SER-189     -160.09   12
1becH.pdb    -SER-194      106.75   16
1behBH.pdb  B-SER-75      -170.09   10
1behBH.pdb  B-SER-99       -66.03   12
1behBH.pdb  B-SER-104      177.80   10
1behBH.pdb  B-SER-109      -82.54   16
1bf4AH.pdb  A-SER-18       -81.92    9
1bf6BH.pdb  B-SER-129       54.36   10
1bf6BH.pdb  B-SER-160      102.31   10
1bf6BH.pdb  B-SER-162       -9.36   12
1bf6BH.pdb  B-SER-241      -53.49   14
1bf6BH.pdb  B-SER-272      -26.60   11
1bfdH.pdb    -SER-71       146.28   11
1bfdH.pdb    -SER-88       101.14   11
1bfdH.pdb    -SER-90      -168.22   13
1bfdH.pdb    -SER-126     -168.05   13
1bfdH.pdb    -SER-157     -132.04   14
1bfdH.pdb    -SER-236      114.06   13
1bfdH.pdb    -SER-332       89.89   12
1bfdH.pdb    -SER-376     -111.02    9
1bfdH.pdb    -SER-394      123.34    9
1bg2H.pdb    -SER-54       -86.17   11
1bg2H.pdb    -SER-89      -105.05   14
1bg2H.pdb    -SER-204     -102.02    9
1bg2H.pdb    -SER-280      -39.83   13
1bg2H.pdb    -SER-289       65.12   10
1bg2H.pdb    -SER-303      156.36   13
1bg2H.pdb    -SER-305      137.63   13
1bg6H.pdb    -SER-144       49.81   10
1bg6H.pdb    -SER-215      -82.23   11
1bgcH.pdb    -SER-97      -151.65   11
1bgfH.pdb    -SER-106      101.95   12
1bi5H.pdb   A-SER-46       108.89   12
1bi5H.pdb   A-SER-63       -62.84   11
1bi5H.pdb   A-SER-90       -68.73   10
1bi5H.pdb   A-SER-133      139.93   14
1bi5H.pdb   A-SER-191     -166.77   11
1bi5H.pdb   A-SER-202     -132.16   11
1bi5H.pdb   A-SER-226     -117.53   13
1bi5H.pdb   A-SER-250      -97.87    9
1bi5H.pdb   A-SER-339      -81.63    9
1bi5H.pdb   A-SER-353       93.09   12
1bi5H.pdb   A-SER-386     -144.38   14
1bk0H.pdb    -SER-153       79.61   10
1bk0H.pdb    -SER-154       72.73   11
1bk0H.pdb    -SER-218     -162.89   11
1bk0H.pdb    -SER-226     -157.36    9
1bk7H.pdb   A-SER-16       -47.63   10
1bkbH.pdb    -SER-87      -111.07    9
1bkjAH.pdb  A-SER-234      -44.05   10
1bkrH.pdb   A-SER-107      166.03    9
1bqcH.pdb   A-SER-43       -53.14    9
1bqcH.pdb   A-SER-54        89.24   14
1bqcH.pdb   A-SER-72       -38.58   10
1bqcH.pdb   A-SER-98       -63.03   13
1bqcH.pdb   A-SER-185      -44.26    9
1bqcH.pdb   A-SER-257       77.45   12
1bqcH.pdb   A-SER-278     -158.21   13
1bqkH.pdb    -SER-22       122.17   13
1brtH.pdb    -SER-64       164.53   14
1bs0H.pdb   A-SER-46      -110.13   11
1bs0H.pdb   A-SER-73       167.76   15
1bs0H.pdb   A-SER-135     -168.46    9
1bs0H.pdb   A-SER-143     -111.75   12
1bs0H.pdb   A-SER-145      179.93   13
1bs0H.pdb   A-SER-219      106.58   12
1bs0H.pdb   A-SER-267     -174.74   13
1bs0H.pdb   A-SER-279      131.99   12
1bs0H.pdb   A-SER-285      -62.00   11
1bs0H.pdb   A-SER-316     -156.53   14
1bs9H.pdb    -SER-22       -55.18    9
1bs9H.pdb    -SER-36       -81.27    9
1bs9H.pdb    -SER-60      -116.76   13
1bs9H.pdb    -SER-74       -85.37    9
1bsmAH.pdb  A-SER-20      -120.10   10
1bsmAH.pdb  A-SER-76        81.95    9
1bsmAH.pdb  A-SER-128      135.97   12
1bsmAH.pdb  A-SER-154       97.48    9
1btkAH.pdb  A-SER-93       -22.92    9
1btkAH.pdb  A-SER-115     -116.36   13
1btyH.pdb    -SER-32        48.77    9
1btyH.pdb    -SER-37       -87.14   13
1btyH.pdb    -SER-54        93.24   15
1btyH.pdb    -SER-164      136.29   11
1btyH.pdb    -SER-190     -101.37    9
1btyH.pdb    -SER-214       61.47    9
1bu7AH.pdb  A-SER-54      -163.73   13
1bu7AH.pdb  A-SER-89        92.80    9
1bu7AH.pdb  A-SER-106     -117.59   10
1bu7AH.pdb  A-SER-108      -84.84    9
1bu7AH.pdb  A-SER-176      -39.38    9
1bu7AH.pdb  A-SER-270      -82.65   11
1bu7AH.pdb  A-SER-332      111.30   10
1bu8H.pdb   A-SER-62       -76.35    9
1bu8H.pdb   A-SER-118       73.74   11
1bu8H.pdb   A-SER-152       81.13   11
1bu8H.pdb   A-SER-206      -80.96   10
1bu8H.pdb   A-SER-266      -84.62   14
1bu8H.pdb   A-SER-272     -156.62   13
1bu8H.pdb   A-SER-273      -51.55   12
1bu8H.pdb   A-SER-286       87.11    9
1bu8H.pdb   A-SER-366       79.03   11
1bueH.pdb   A-SER-53      -170.12   10
1bueH.pdb   A-SER-71       -75.75   13
1bueH.pdb   A-SER-106       99.45   10
1bueH.pdb   A-SER-130     -161.66   11
1bueH.pdb   A-SER-181     -160.80   11
1bueH.pdb   A-SER-189      156.32    9
1bueH.pdb   A-SER-224      -52.64   11
1bueH.pdb   A-SER-262      109.91   10
1bueH.pdb   A-SER-283     -113.69   11
1bw9AH.pdb  A-SER-4        -13.83   10
1bw9AH.pdb  A-SER-70        79.03   10
1bw9AH.pdb  A-SER-79        74.00   12
1bw9AH.pdb  A-SER-140     -118.79    9
1bw9AH.pdb  A-SER-304      114.16   11
1bw9AH.pdb  A-SER-326       56.34    9
1bx4H.pdb   A-SER-178       89.99   10
1bx4H.pdb   A-SER-187      179.91    9
1bx4H.pdb   A-SER-308      -61.56   12
1bxoH.pdb   A-SER-43       -83.10   11
1bxoH.pdb   A-SER-109      107.81   12
1bxoH.pdb   A-SER-127       80.49   10
1bxoH.pdb   A-SER-231      -55.75    9
1bxoH.pdb   A-SER-296      141.29    9
1bxoH.pdb   A-SER-305      -47.10   10
1bxoH.pdb   A-SER-312      -71.72   11
1byiH.pdb    -SER-19       161.93   12
1byiH.pdb    -SER-62        57.65    9
1byiH.pdb    -SER-63       112.22    9
1byiH.pdb    -SER-99       -72.85    9
1byqH.pdb   A-SER-140      -76.10    9
1byqH.pdb   A-SER-164       91.48   12
1c02AH.pdb  A-SER-28      -115.47    9
1c02AH.pdb  A-SER-70       -98.25   10
1c1kH.pdb   A-SER-63       -78.58   11
1c1kH.pdb   A-SER-77       -81.74   13
1c1kH.pdb   A-SER-144      157.52    9
1c1kH.pdb   A-SER-145     -142.94   12
1c1kH.pdb   A-SER-157     -153.78   10
1c1kH.pdb   A-SER-166      -59.03   11
1c1kH.pdb   A-SER-187     -178.83   11
1c1kH.pdb   A-SER-201     -131.45   10
1c1lH.pdb   A-SER-62       104.51   12
1c24H.pdb   A-SER-37       179.89   13
1c24H.pdb   A-SER-57       135.13   10
1c24H.pdb   A-SER-163     -106.31   12
1c24H.pdb   A-SER-188      179.89    9
1c24H.pdb   A-SER-229      -81.85   10
1c24H.pdb   A-SER-231       99.32    9
1c3dH.pdb    -SER-82        66.96   12
1c3dH.pdb    -SER-94        80.39   10
1c3dH.pdb    -SER-157     -147.30   11
1c3pH.pdb   A-SER-49       -99.21    9
1c3pH.pdb   A-SER-104       81.87   11
1c3pH.pdb   A-SER-109       78.35   10
1c3pH.pdb   A-SER-136      -91.33   11
1c3pH.pdb   A-SER-189     -114.84   12
1c3pH.pdb   A-SER-238      -80.12   11
1c3pH.pdb   A-SER-266     -127.92   11
1c3pH.pdb   A-SER-271     -122.31   12
1c3pH.pdb   A-SER-332      -44.17    9
1c3wH.pdb   A-SER-59       -54.84   12
1c3wH.pdb   A-SER-141       95.13   11
1c3wH.pdb   A-SER-183       75.18    9
1c52H.pdb    -SER-71       116.98   10
1c5eAH.pdb  A-SER-77      -154.33    9
1cb0H.pdb   A-SER-97       177.37   14
1cb0H.pdb   A-SER-123       73.02   10
1cb0H.pdb   A-SER-128      -17.60    9
1cb0H.pdb   A-SER-179      112.90   10
1cb0H.pdb   A-SER-183      100.93   10
1cb0H.pdb   A-SER-214      140.25    9
1cb0H.pdb   A-SER-277       87.87   11
1cc8H.pdb   A-SER-39       179.88    9
1cczH.pdb   A-SER-61        90.39    9
1cczH.pdb   A-SER-79        44.44   10
1cczH.pdb   A-SER-97       149.88    9
1cczH.pdb   A-SER-133       57.26    9
1cczH.pdb   A-SER-140      -75.39    9
1cczH.pdb   A-SER-159      -33.53   13
1cemH.pdb    -SER-47      -162.45   10
1cemH.pdb    -SER-87       -61.35    9
1cemH.pdb    -SER-122      -35.03    9
1cemH.pdb    -SER-170      105.57    9
1cemH.pdb    -SER-196     -154.11   13
1cemH.pdb    -SER-214      -56.02   11
1cemH.pdb    -SER-272     -143.26   13
1cemH.pdb    -SER-329      -99.30    9
1cemH.pdb    -SER-344      -61.53   10
1cemH.pdb    -SER-375       87.36    9
1cemH.pdb    -SER-393      -82.98    9
1ceqH.pdb   A-SER-28       107.60    9
1ceqH.pdb   A-SER-74        66.22   12
1ceqH.pdb   A-SER-81       104.09   11
1ceqH.pdb   A-SER-91       139.88   16
1ceqH.pdb   A-SER-153      -88.23   13
1ceqH.pdb   A-SER-170      -71.44    9
1ceqH.pdb   A-SER-177      -51.87   12
1ceqH.pdb   A-SER-260      -77.34   13
1ceqH.pdb   A-SER-272      130.77    9
1cexH.pdb    -SER-42        84.63   10
1cf9BH.pdb  B-SER-67       -30.62   10
1cf9BH.pdb  B-SER-132       90.54    9
1cf9BH.pdb  B-SER-154      -71.91    9
1cf9BH.pdb  B-SER-167      115.59   11
1cf9BH.pdb  B-SER-175      -75.23   10
1cf9BH.pdb  B-SER-244      -46.75    9
1cf9BH.pdb  B-SER-258      -66.82   10
1cf9BH.pdb  B-SER-265       59.97   10
1cf9BH.pdb  B-SER-301     -128.18   11
1cf9BH.pdb  B-SER-498     -127.71   10
1cf9BH.pdb  B-SER-514       87.00   12
1cf9BH.pdb  B-SER-528       87.99   11
1cf9BH.pdb  B-SER-589       95.01   14
1chdH.pdb    -SER-182       78.22   10
1chdH.pdb    -SER-259       58.99   11
1chdH.pdb    -SER-266      -59.14   11
1chdH.pdb    -SER-308      -57.19   14
1cipH.pdb   A-SER-44       -92.47   11
1cipH.pdb   A-SER-228      179.90   12
1cjwH.pdb   A-SER-97       150.77   10
1cjwH.pdb   A-SER-108      -56.34   10
1ckeH.pdb   A-SER-65        74.49   10
1ckeH.pdb   A-SER-73       -83.51   10
1cl8H.pdb   A-SER-39       159.17   10
1cl8H.pdb   A-SER-86        92.09   10
1cl8H.pdb   A-SER-146       86.24    9
1cl8H.pdb   A-SER-248     -108.35   10
1cl8H.pdb   A-SER-262      159.27   16
1cnvH.pdb    -SER-4        179.91    9
1cnvH.pdb    -SER-34        75.63   13
1cnvH.pdb    -SER-111      -88.39   11
1cnvH.pdb    -SER-160       88.93   11
1cnvH.pdb    -SER-276     -115.86    9
1cnzBH.pdb  B-SER-304      -54.85   11
1cnzBH.pdb  B-SER-312      -29.67   11
1cnzBH.pdb  B-SER-347      114.92   13
1cpqH.pdb    -SER-60       -66.91    9
1cruAH.pdb  B-SER-24       -63.35   12
1cruAH.pdb  B-SER-97       170.85   11
1cruAH.pdb  B-SER-141      177.36   13
1cruAH.pdb  B-SER-146      -34.03   12
1cruAH.pdb  B-SER-220      -99.15    9
1cruAH.pdb  B-SER-244     -147.73   12
1cruAH.pdb  B-SER-352     -152.28   12
1cruAH.pdb  B-SER-353      174.78   10
1cruAH.pdb  B-SER-375       69.85   14
1cruAH.pdb  B-SER-403     -112.50    9
1cruAH.pdb  B-SER-445       56.89   16
1cs1AH.pdb  A-SER-78      -173.82   11
1cs1AH.pdb  A-SER-110      -25.73    9
1cs1AH.pdb  A-SER-145      -79.96   10
1cs1AH.pdb  A-SER-178      -49.96   12
1cs1AH.pdb  A-SER-195       90.02   12
1cs1AH.pdb  A-SER-238       77.08   10
1cs1AH.pdb  A-SER-279      -88.98   12
1cs1AH.pdb  A-SER-301     -142.10   10
1cs1AH.pdb  A-SER-332       85.12   14
1cv8H.pdb    -SER-30        88.13   10
1cv8H.pdb    -SER-169       25.35    9
1cv8H.pdb    -SER-170       88.27   12
1cvlH.pdb    -SER-39       -43.66    9
1cvlH.pdb    -SER-106      -91.74    9
1cvlH.pdb    -SER-117       91.79    9
1cvlH.pdb    -SER-151      131.27   13
1cvlH.pdb    -SER-153      131.24   11
1cvlH.pdb    -SER-189      -73.59    9
1cvlH.pdb    -SER-208      -84.28   10
1cvlH.pdb    -SER-243      -54.23    9
1cvlH.pdb    -SER-259       75.80   12
1cvlH.pdb    -SER-270      165.63   12
1cvlH.pdb    -SER-271      -53.59    9
1cxcH.pdb    -SER-25       -44.06   10
1cxqH.pdb   A-SER-128     -148.56   14
1cxyH.pdb   A-SER-57        70.41   13
1cy5H.pdb   A-SER-70        63.33    9
1cydAH.pdb  A-SER-103       94.14    9
1cydAH.pdb  A-SER-105      -83.28    9
1cydAH.pdb  A-SER-115       96.16   11
1cydAH.pdb  A-SER-130      156.28   13
1cydAH.pdb  A-SER-135      178.98   10
1cydAH.pdb  A-SER-227     -102.51   13
1cydAH.pdb  A-SER-244     -102.83   10
1czfAH.pdb  A-SER-137       58.55   14
1czfAH.pdb  A-SER-187       64.33   15
1czfAH.pdb  A-SER-246       62.60   12
1czfAH.pdb  A-SER-251       51.83   15
1czfAH.pdb  A-SER-261     -142.00    9
1czfAH.pdb  A-SER-281       78.56    9
1czfAH.pdb  A-SER-333      130.30   10
1czfAH.pdb  A-SER-350     -123.66   12
1czpAH.pdb  A-SER-85        65.88   12
1d2nH.pdb   A-SER-539       34.94    9
1d2nH.pdb   A-SER-555      156.12   13
1d2nH.pdb   A-SER-568      -49.04   10
1d2nH.pdb   A-SER-585      102.91   10
1d2nH.pdb   A-SER-603     -122.04   17
1d3vAH.pdb  A-SER-72        79.38    9
1d3vAH.pdb  A-SER-102      -98.37    9
1d3vAH.pdb  A-SER-107     -174.72    9
1d3vAH.pdb  A-SER-109       97.34   11
1d3vAH.pdb  A-SER-230       75.71    9
1d3vAH.pdb  A-SER-271     -113.24    9
1d3vAH.pdb  A-SER-302     -133.69   14
1d7pH.pdb   M-SER-2193      81.80   11
1d7pH.pdb   M-SER-2194     -66.08   10
1d7pH.pdb   M-SER-2263      85.22   11
1d7pH.pdb   M-SER-2265      96.05   15
1d7pH.pdb   M-SER-2312     169.90   12
1dbgH.pdb   A-SER-166     -105.57   10
1dbgH.pdb   A-SER-206       87.53   13
1dbgH.pdb   A-SER-249     -109.63   11
1dbgH.pdb   A-SER-251      -77.22   15
1dbgH.pdb   A-SER-312      115.35   10
1dbgH.pdb   A-SER-332      -81.38   14
1dciAH.pdb  A-SER-179      -84.13    9
1dciAH.pdb  A-SER-239      -34.40   11
1dciAH.pdb  A-SER-264       82.39   11
1dciAH.pdb  A-SER-265      -49.51   11
1dciAH.pdb  A-SER-267       49.52   13
1dciAH.pdb  A-SER-285      126.92    9
1dciAH.pdb  A-SER-289       75.91   11
1dciAH.pdb  A-SER-309       70.14    9
1dcsH.pdb    -SER-102     -162.95    9
1dcsH.pdb    -SER-187     -153.09   11
1dcsH.pdb    -SER-261      179.43   12
1df4H.pdb   A-SER-57       -45.61    9
1dgfAH.pdb  A-SER-95        85.24   14
1dgfAH.pdb  A-SER-114      -92.96    9
1dgfAH.pdb  A-SER-122      -91.13   12
1dgfAH.pdb  A-SER-167      -62.97   10
1dgfAH.pdb  A-SER-187      -83.94    9
1dgfAH.pdb  A-SER-217      -64.92    9
1dgfAH.pdb  A-SER-346     -114.57   13
1dhnH.pdb    -SER-63       -47.04   11
1di6H.pdb   A-SER-34       -48.42    9
1dinH.pdb    -SER-10       165.29   16
1dinH.pdb    -SER-113     -136.11    9
1dlfH.pdb   L-SER-25       128.76   11
1dlfH.pdb   L-SER-43      -137.66   11
1dlfH.pdb   L-SER-91       108.31    9
1dnlH.pdb   A-SER-87       -77.02    9
1dnlH.pdb   A-SER-184      146.13    9
1dosAH.pdb  A-SER-41       -78.58    9
1dosAH.pdb  A-SER-139      -83.48   10
1dosAH.pdb  A-SER-165       77.78   11
1dosAH.pdb  A-SER-210       79.68   10
1dosAH.pdb  A-SER-258       77.30   10
1dosAH.pdb  A-SER-340     -129.68    9
1dozH.pdb   A-SER-110       79.67   11
1dozH.pdb   A-SER-118     -169.06    9
1dozH.pdb   A-SER-167      -58.63    9
1dozH.pdb   A-SER-181      124.65    9
1dozH.pdb   A-SER-184      107.67   12
1dozH.pdb   A-SER-203      136.08   10
1dozH.pdb   A-SER-222      -56.09    9
1dp7PH.pdb  P-SER-16       106.22   11
1dp7PH.pdb  P-SER-30        77.75    9
1dp7PH.pdb  P-SER-49       -67.51    9
1dpsDH.pdb  D-SER-44       -49.04    9
1dptAH.pdb  A-SER-63        39.76   10
1dqsAH.pdb  A-SER-36       132.66   16
1dqsAH.pdb  A-SER-126      -44.66   11
1dqsAH.pdb  A-SER-147       72.33   10
1dqsAH.pdb  A-SER-380      -89.87    9
1dvjAH.pdb  A-SER-158      -73.52   13
1dvjAH.pdb  A-SER-179      -60.49   11
1ecoH.pdb    -SER-134      -65.02    9
1edgH.pdb    -SER-56      -153.93   12
1edgH.pdb    -SER-58      -129.70   11
1edgH.pdb    -SER-83       134.96   14
1edgH.pdb    -SER-141       85.78   11
1edgH.pdb    -SER-192       56.13   13
1edgH.pdb    -SER-227      -67.60    9
1edgH.pdb    -SER-298      -83.33    9
1egwAH.pdb  A-SER-36       -58.46    9
1egwAH.pdb  A-SER-59       107.88   10
1ek0H.pdb   A-SER-94       -53.35   11
1ek0H.pdb   A-SER-153       95.58   12
1ek6AH.pdb  A-SER-16       -72.94    9
1ek6AH.pdb  A-SER-48      -163.08   10
1ek6AH.pdb  A-SER-97       -47.75   11
1ek6AH.pdb  A-SER-130     -163.18   12
1ek6AH.pdb  A-SER-131     -165.43   13
1ek6AH.pdb  A-SER-160      -40.42    9
1ek6AH.pdb  A-SER-194      -95.28   15
1ek6AH.pdb  A-SER-213       76.21    9
1ek6AH.pdb  A-SER-276      152.28   12
1ek6AH.pdb  A-SER-288      -78.50   12
1elkAH.pdb  A-SER-97       -84.85   11
1elkAH.pdb  A-SER-123      -74.83    9
1ervH.pdb    -SER-46       -80.20   11
1erxH.pdb   A-SER-72       173.94   10
1erxH.pdb   A-SER-177      147.22    9
1es5H.pdb   A-SER-73       -92.98    9
1es5H.pdb   A-SER-96      -140.79   10
1es5H.pdb   A-SER-141      -56.08   10
1es5H.pdb   A-SER-152       58.02   14
1es5H.pdb   A-SER-242       98.47   13
1euwH.pdb   A-SER-100      179.90   10
1evhABH.pdb A-SER-5        131.81   10
1ezmH.pdb    -SER-71        88.37   10
1ezmH.pdb    -SER-94      -118.17    9
1ezmH.pdb    -SER-134     -119.16   10
1ezmH.pdb    -SER-151      -77.93   11
1ezmH.pdb    -SER-167     -103.52    9
1ezmH.pdb    -SER-263     -150.11    9
1ezmH.pdb    -SER-275       76.56    9
1fasH.pdb    -SER-21        65.76    9
1fdrH.pdb    -SER-21      -150.34   11
1fdrH.pdb    -SER-191      171.31    9
1fdrH.pdb    -SER-207      -30.10   12
1fdsH.pdb    -SER-24       -85.15    9
1fdsH.pdb    -SER-27       -75.58    9
1fdsH.pdb    -SER-58       -93.12   11
1fdsH.pdb    -SER-158      -45.83    9
1fdsH.pdb    -SER-181      -98.08    9
1fkjH.pdb    -SER-38        97.96   13
1fkjH.pdb    -SER-39        75.28   15
1fkjH.pdb    -SER-77       116.63   11
1flpH.pdb    -SER-13       -76.62   12
1fltVH.pdb  V-SER-24       -83.08    9
1fltYH.pdb  V-SER-24       -83.08    9
1fmbH.pdb    -SER-31        68.48   13
1fncH.pdb    -SER-20       152.84    9
1fncH.pdb    -SER-99       108.89   13
1fncH.pdb    -SER-100      158.34    9
1fncH.pdb    -SER-112     -150.65   11
1fncH.pdb    -SER-133      -39.82    9
1fncH.pdb    -SER-208        0.53   11
1ftrAH.pdb  A-SER-213       79.89    9
1ftrAH.pdb  A-SER-222      -62.77   15
1fusH.pdb    -SER-12       126.58    9
1fusH.pdb    -SER-36       -82.41   11
1fvkAH.pdb  A-SER-27        92.32    9
1fvkAH.pdb  A-SER-128      -81.37   11
1fxdH.pdb    -SER-38       119.92   11
1g3pH.pdb    -SER-6        110.62   11
1g3pH.pdb    -SER-16       149.11   14
1g3pH.pdb    -SER-173       95.91   12
1gaiH.pdb    -SER-40        96.42   11
1gaiH.pdb    -SER-84       -53.11   10
1gaiH.pdb    -SER-95        77.75   13
1gaiH.pdb    -SER-164       80.14   11
1gaiH.pdb    -SER-185       83.64   12
1gaiH.pdb    -SER-242      -78.57    9
1gaiH.pdb    -SER-252       78.96   11
1gaiH.pdb    -SER-265      159.70    9
1gaiH.pdb    -SER-271      -74.03   12
1gaiH.pdb    -SER-284      -70.90   11
1gaiH.pdb    -SER-296      117.71    9
1gaiH.pdb    -SER-367      -70.32   10
1gaiH.pdb    -SER-411     -158.50   14
1gaiH.pdb    -SER-418     -129.08   10
1gaiH.pdb    -SER-436      173.66    9
1gcaH.pdb    -SER-41       -39.54    9
1gcaH.pdb    -SER-115      -42.65   10
1gcaH.pdb    -SER-197       87.02    9
1gcaH.pdb    -SER-247      -14.62   10
1gceH.pdb   A-SER-66        81.74   11
1gceH.pdb   A-SER-130      -83.82   12
1gceH.pdb   A-SER-154      -81.09   11
1gceH.pdb   A-SER-166      -71.75   11
1gceH.pdb   A-SER-250       82.39   10
1gceH.pdb   A-SER-260       50.56    9
1gceH.pdb   A-SER-314       97.32   11
1gciH.pdb    -SER-49       161.63   10
1gciH.pdb    -SER-125     -132.22   14
1gciH.pdb    -SER-132       74.42   10
1gciH.pdb    -SER-153      148.10   12
1gciH.pdb    -SER-156     -174.01    9
1gciH.pdb    -SER-190     -103.85    9
1gciH.pdb    -SER-207     -152.69   14
1gciH.pdb    -SER-216       31.39   10
1gd1OH.pdb  O-SER-95        83.27    9
1gd1OH.pdb  O-SER-145       99.98   14
1gd1OH.pdb  O-SER-148      -73.84    9
1gd1OH.pdb  O-SER-177       89.80   11
1gd1OH.pdb  O-SER-238     -141.41   16
1gd1OH.pdb  O-SER-289      177.41   10
1gd1OH.pdb  O-SER-290      134.38   12
1gd1OH.pdb  O-SER-309     -146.05   12
1gd1OH.pdb  O-SER-318       81.75   11
1gdjH.pdb    -SER-14       -91.08   15
1gdjH.pdb    -SER-132      -63.84    9
1gdoBFH.pdb B-SER-81      -167.53    9
1gdoBFH.pdb B-SER-90       114.27   12
1gdoBFH.pdb B-SER-120      -29.39    9
1gdoBFH.pdb B-SER-191      151.34    9
1gofH.pdb    -SER-90       110.16   13
1gofH.pdb    -SER-114     -101.44   11
1gofH.pdb    -SER-139     -135.65   10
1gofH.pdb    -SER-180     -176.54   14
1gofH.pdb    -SER-187      121.41   11
1gofH.pdb    -SER-188       41.48   15
1gofH.pdb    -SER-197      154.92   13
1gofH.pdb    -SER-205       39.77   12
1gofH.pdb    -SER-232       84.89   14
1gofH.pdb    -SER-251       87.23   11
1gofH.pdb    -SER-255      -93.54   12
1gofH.pdb    -SER-274      168.67   13
1gofH.pdb    -SER-275     -163.99   11
1gofH.pdb    -SER-291     -165.29   15
1gofH.pdb    -SER-306      -75.49   10
1gofH.pdb    -SER-331     -158.67   10
1gofH.pdb    -SER-344      -76.09   14
1gofH.pdb    -SER-351       82.42   10
1gofH.pdb    -SER-373      -88.12    9
1gofH.pdb    -SER-408      109.88   12
1gofH.pdb    -SER-444      -71.80    9
1gofH.pdb    -SER-499       97.04   12
1gofH.pdb    -SER-572     -167.82   11
1gofH.pdb    -SER-630       84.28   10
1gpeAH.pdb  A-SER-125      -50.70   12
1gpeAH.pdb  A-SER-187      107.61   14
1gpeAH.pdb  A-SER-217      174.04   12
1gpeAH.pdb  A-SER-298      164.78   15
1gpeAH.pdb  A-SER-305       94.14   12
1gpeAH.pdb  A-SER-444     -133.80    9
1gpeAH.pdb  A-SER-472       88.97   12
1gpeAH.pdb  A-SER-523      -55.81   11
1gpeAH.pdb  A-SER-524     -176.83   16
1gpeAH.pdb  A-SER-526       79.62   10
1gpeAH.pdb  A-SER-554       93.66   14
1gpeAH.pdb  A-SER-561     -131.49   15
1gpeAH.pdb  A-SER-562      -89.09   11
1gsoH.pdb   A-SER-22        78.06   10
1gsoH.pdb   A-SER-234       79.82   11
1guqAH.pdb  A-SER-106      -89.85   15
1guqAH.pdb  A-SER-264       78.61   10
1gvpH.pdb    -SER-67        82.26   11
1h2rLH.pdb  L-SER-54        79.40    9
1h2rLH.pdb  L-SER-92        51.54   11
1h2rLH.pdb  L-SER-156      -47.05    9
1h2rLH.pdb  L-SER-158      135.80   10
1h2rLH.pdb  L-SER-311      -78.64    9
1h2rLH.pdb  L-SER-342     -114.85    9
1h2rLH.pdb  L-SER-371      163.42   12
1h2rLH.pdb  L-SER-516     -159.42    9
1h2rLH.pdb  L-SER-521      -45.88   12
1h2rLH.pdb  L-SER-542      -68.87   12
1h2rSH.pdb  S-SER-21        59.88   12
1h2rSH.pdb  S-SER-23       -49.01   12
1h2rSH.pdb  S-SER-66       179.89   10
1h2rSH.pdb  S-SER-208      -82.51   11
1h2rSH.pdb  S-SER-253      154.39   10
1hclH.pdb    -SER-120      -25.51    9
1hfcH.pdb    -SER-229      131.31   14
1hfeSLH.pdb S-SER-84      -140.64   11
1hfeSLH.pdb L-SER-42      -140.75    9
1hfeSLH.pdb L-SER-86        68.05   11
1hfeSLH.pdb L-SER-124       98.50   10
1hfeSLH.pdb L-SER-158       89.04   11
1hfeSLH.pdb L-SER-198       72.89   14
1hfeSLH.pdb L-SER-230     -171.87   10
1hfeSLH.pdb L-SER-289      175.14   11
1hfeSLH.pdb L-SER-368       85.65    9
1hkaH.pdb    -SER-31        74.11   15
1hkaH.pdb    -SER-37        89.39   14
1hmtH.pdb    -SER-82       166.58   13
1hpmH.pdb    -SER-16        69.18   11
1hpmH.pdb    -SER-221      171.87   14
1hpmH.pdb    -SER-340      121.29   12
1hpmH.pdb    -SER-381       72.89    9
1htrH.pdb   B-SER-19       -64.88    9
1htrH.pdb   B-SER-47      -130.66   11
1htrH.pdb   B-SER-61      -157.43   14
1htrH.pdb   B-SER-152      -94.14   10
1htrH.pdb   B-SER-205      -88.71   14
1htrH.pdb   B-SER-295      -82.79   12
1hxnH.pdb    -SER-236      114.24    9
1hxnH.pdb    -SER-427       76.14    9
1iabH.pdb    -SER-66       -83.79   13
1iabH.pdb    -SER-145       67.97   10
1iabH.pdb    -SER-153       79.16    9
1iabH.pdb    -SER-155      127.55   12
1idoH.pdb    -SER-158       78.62    9
1idoH.pdb    -SER-172       27.21    9
1idoH.pdb    -SER-177      168.38   12
1idoH.pdb    -SER-280       88.20   11
1iibAH.pdb  A-SER-15        89.54   13
1iibAH.pdb  A-SER-21       -31.16    9
1ixhH.pdb    -SER-38        87.67   13
1ixhH.pdb    -SER-139       51.94   16
1ixhH.pdb    -SER-142      -55.16   11
1jetH.pdb   A-SER-50        92.50    9
1jetH.pdb   A-SER-57        68.13    9
1jetH.pdb   A-SER-96        91.77    9
1jetH.pdb   A-SER-107       84.78   12
1jetH.pdb   A-SER-163      -80.44   10
1jetH.pdb   A-SER-228       43.25   11
1jetH.pdb   A-SER-316      107.75   13
1jetH.pdb   A-SER-434      101.75   12
1jetH.pdb   A-SER-435       82.12   11
1jetH.pdb   A-SER-443      179.93   14
1jetH.pdb   A-SER-477      138.55   12
1jhgABH.pdb A-SER-67       179.90   10
1kapH.pdb   P-SER-29        51.47    9
1kapH.pdb   P-SER-60       112.72   11
1kapH.pdb   P-SER-99       -92.45   11
1kapH.pdb   P-SER-128      179.92    9
1kapH.pdb   P-SER-150      -88.82    9
1kapH.pdb   P-SER-212       39.44   11
1kapH.pdb   P-SER-215       87.88   14
1kapH.pdb   P-SER-231     -104.65   12
1kapH.pdb   P-SER-232      150.81    9
1kapH.pdb   P-SER-263       48.30   13
1kapH.pdb   P-SER-384     -107.30   13
1kapH.pdb   P-SER-397       49.46    9
1kapH.pdb   P-SER-405      -58.66   10
1koeH.pdb    -SER-182       76.29   10
1koeH.pdb    -SER-216       79.93   10
1koeH.pdb    -SER-233      116.24   12
1koeH.pdb    -SER-254       62.16   13
1koeH.pdb    -SER-257      -17.82   14
1koeH.pdb    -SER-264     -156.90   13
1koeH.pdb    -SER-281     -119.06   13
1koeH.pdb    -SER-285      -56.94   10
1kp6H.pdb   A-SER-11       -53.30   10
1kp6H.pdb   A-SER-42       -53.59   10
1kpfH.pdb    -SER-64      -112.90   10
1kptAH.pdb  A-SER-49       -87.38   10
1kptAH.pdb  A-SER-51        69.01   11
1kuhH.pdb    -SER-27       -40.87   10
1kuhH.pdb    -SER-53        86.23   14
1kuhH.pdb    -SER-104     -147.43   11
1kveABH.pdb B-SER-174       85.10   10
1kveABH.pdb B-SER-191      -45.88    9
1lamH.pdb    -SER-42       -39.67   12
1lamH.pdb    -SER-195      169.87   10
1lamH.pdb    -SER-215     -122.97    9
1lamH.pdb    -SER-218      -51.08   11
1lamH.pdb    -SER-223      143.66   13
1lamH.pdb    -SER-256      -63.24   11
1lamH.pdb    -SER-308     -123.77    9
1lamH.pdb    -SER-390      -30.94    9
1lamH.pdb    -SER-483      -22.76    9
1lclH.pdb    -SER-48       -65.76   11
1lclH.pdb    -SER-66       115.32   12
1lclH.pdb    -SER-78      -153.28    9
1lclH.pdb    -SER-109       57.18   12
1lkkH.pdb   A-SER-150     -117.42    9
1lkkH.pdb   A-SER-156      105.69   10
1lkkH.pdb   A-SER-164      162.96   11
1lkkH.pdb   A-SER-166      -98.54    9
1lkkH.pdb   A-SER-194       99.91   11
1lmb4H.pdb  4-SER-35       -21.17   10
1lmb4H.pdb  4-SER-77       101.56    9
1lstH.pdb    -SER-18       157.41   10
1lstH.pdb    -SER-50       -57.99   13
1lstH.pdb    -SER-70       -35.49   10
1lstH.pdb    -SER-84        75.20   11
1lstH.pdb    -SER-92       152.30    9
1lstH.pdb    -SER-100      109.89    9
1lstH.pdb    -SER-108      119.92    9
1lstH.pdb    -SER-120      -81.46   14
1lucBH.pdb  B-SER-47       173.19   10
1lucBH.pdb  B-SER-73        88.60   12
1lucBH.pdb  B-SER-97       -66.63   10
1lucBH.pdb  B-SER-279       88.50   14
1lucBH.pdb  B-SER-298      145.39   11
1m6pAH.pdb  A-SER-36       179.88   10
1m6pAH.pdb  A-SER-149       40.56   11
1mbaH.pdb    -SER-13       -20.46   12
1mbaH.pdb    -SER-39       -83.92   10
1mbaH.pdb    -SER-57       169.88   10
1mbaH.pdb    -SER-64        94.40   13
1mbaH.pdb    -SER-65       -85.45    9
1mdcH.pdb    -SER-21       -52.17    9
1mdcH.pdb    -SER-81      -105.45   10
1mfiAH.pdb  A-SER-63      -109.38   11
1mfmH.pdb   A-SER-111      111.04   11
1mfmH.pdb   A-SER-134       49.30   15
1mgtH.pdb   A-SER-3        -59.94   11
1mgtH.pdb   A-SER-61       -99.73   13
1mgtH.pdb   A-SER-79       -52.82   10
1mgtH.pdb   A-SER-85       -79.47   12
1mjhBH.pdb  B-SER-1015     -95.56   11
1mjhBH.pdb  B-SER-1128     102.84   12
1mjhBH.pdb  B-SER-1150      96.49   10
1mlaH.pdb    -SER-13      -126.91   10
1mlaH.pdb    -SER-163       74.83   10
1mmlH.pdb    -SER-56       164.76   12
1mmlH.pdb    -SER-67       108.40   11
1mmlH.pdb    -SER-92       164.65   15
1mmlH.pdb    -SER-142       76.82    9
1mmlH.pdb    -SER-255      179.91   10
1moqH.pdb    -SER-306     -137.26   10
1moqH.pdb    -SER-310      -41.32   12
1moqH.pdb    -SER-316      -75.74    9
1moqH.pdb    -SER-341       75.22   12
1moqH.pdb    -SER-347       53.59    9
1moqH.pdb    -SER-349      -70.26   10
1moqH.pdb    -SER-362      -51.52   10
1moqH.pdb    -SER-379      -99.66   11
1moqH.pdb    -SER-490      -34.36   11
1moqH.pdb    -SER-556      148.31   10
1mpgBH.pdb  B-SER-38      -150.66   10
1mpgBH.pdb  B-SER-265     -160.23   14
1mrjH.pdb    -SER-11       -49.95    9
1mrjH.pdb    -SER-13       131.53    9
1mrjH.pdb    -SER-80      -158.43    9
1mrjH.pdb    -SER-108       94.05    9
1mrjH.pdb    -SER-187      -34.58   10
1mrjH.pdb    -SER-196       82.89   10
1mroBH.pdb  B-SER-28       122.94    9
1mroBH.pdb  B-SER-128       78.63    9
1mroBH.pdb  B-SER-167       82.92   13
1mroBH.pdb  B-SER-267       93.92   13
1mroBH.pdb  B-SER-365      -93.47    9
1mroBH.pdb  B-SER-385       36.20   12
1mroBH.pdb  B-SER-412      -70.03   10
1mroCH.pdb  C-SER-102      130.10   14
1mroCH.pdb  C-SER-134       77.81   11
1mskH.pdb    -SER-1052     -67.73    9
1mskH.pdb    -SER-1176     103.44   11
1munH.pdb    -SER-120        9.94    9
1munH.pdb    -SER-127      -88.61   13
1munH.pdb    -SER-129      -59.81   12
1narH.pdb    -SER-15      -117.57   10
1narH.pdb    -SER-57       -80.26   10
1narH.pdb    -SER-83       100.13   11
1narH.pdb    -SER-108      -80.02   12
1narH.pdb    -SER-226      162.90   11
1nbcAH.pdb  A-SER-119      -73.55   10
1nbcAH.pdb  A-SER-128      -62.33   12
1nifH.pdb    -SER-67        88.62   11
1nkrH.pdb    -SER-60       158.94   14
1nkrH.pdb    -SER-91        74.56   13
1nkrH.pdb    -SER-94        79.95   11
1nkrH.pdb    -SER-127      -60.33   10
1nkrH.pdb    -SER-130      149.89    9
1nkrH.pdb    -SER-189       74.37   14
1nkrH.pdb    -SER-191      -75.88   10
1nkrH.pdb    -SER-192      139.88   11
1nlsH.pdb    -SER-94      -122.04   14
1nlsH.pdb    -SER-96       160.34   13
1nlsH.pdb    -SER-169       71.17   13
1nlsH.pdb    -SER-201      118.29    9
1nlsH.pdb    -SER-219       32.40   11
1nlsH.pdb    -SER-225      -86.58   12
1npkH.pdb    -SER-103       61.18   13
1npkH.pdb    -SER-107      -69.30   10
1npkH.pdb    -SER-124      -32.60   11
1npkH.pdb    -SER-126      -43.03   10
1npkH.pdb    -SER-129     -162.04   15
1nwpAH.pdb  A-SER-9        -56.24   10
1nwpAH.pdb  A-SER-51        75.41   15
1nwpAH.pdb  A-SER-113      124.58   11
1nzyBH.pdb  B-SER-122       73.11    9
1nzyBH.pdb  B-SER-130      143.25   10
1nzyBH.pdb  B-SER-151      -86.32   11
1oaaH.pdb    -SER-36        85.93   12
1oaaH.pdb    -SER-41        29.38    9
1oaaH.pdb    -SER-131      -95.56    9
1oaaH.pdb    -SER-157      147.36   12
1oaaH.pdb    -SER-238      130.05   14
1oaaH.pdb    -SER-253     -156.83   10
1oncH.pdb    -SER-39       -80.42   12
1oncH.pdb    -SER-66      -135.72   10
1opdH.pdb    -SER-31        52.06   11
1opdH.pdb    -SER-41       -72.34   10
1pcfAH.pdb  A-SER-104      -15.35    9
1pdaH.pdb    -SER-13      -161.58    9
1pdaH.pdb    -SER-110       81.54   11
1pdaH.pdb    -SER-123       83.31   10
1pdaH.pdb    -SER-128       69.11   12
1pdaH.pdb    -SER-248     -161.11   14
1pdaH.pdb    -SER-269      -62.60    9
1pgsH.pdb    -SER-154     -123.12   12
1pgsH.pdb    -SER-296     -126.35   10
1pgsH.pdb    -SER-303      125.10   11
1phnAH.pdb  A-SER-20       -55.91    9
1phnAH.pdb  A-SER-37       -85.75    9
1phnAH.pdb  A-SER-76      -135.80    9
1phnAH.pdb  A-SER-174       91.44    9
1plcH.pdb    -SER-58      -117.26   11
1plcH.pdb    -SER-85       169.93   10
1pmiH.pdb    -SER-3        179.89   10
1pmiH.pdb    -SER-24       -47.80    9
1pmiH.pdb    -SER-25       142.29   15
1pmiH.pdb    -SER-56       -83.11   12
1pmiH.pdb    -SER-103      -56.75   12
1pmiH.pdb    -SER-299       70.60   14
1pmiH.pdb    -SER-341     -157.51    9
1pmiH.pdb    -SER-382       89.71   10
1pmiH.pdb    -SER-418       42.91   12
1psrAH.pdb  A-SER-89       -52.21   10
1ptfH.pdb    -SER-27        83.60    9
1ptfH.pdb    -SER-31        51.09    9
1ptfH.pdb    -SER-52       -39.64   10
1pymAH.pdb  A-SER-17       173.46   11
1pymAH.pdb  A-SER-31       -76.23   11
1pymAH.pdb  A-SER-49        71.76   10
1pymAH.pdb  A-SER-51       -73.44   11
1pymAH.pdb  A-SER-63       120.51    9
1pymAH.pdb  A-SER-78       -75.45   10
1pymAH.pdb  A-SER-123      -69.15   11
1pymAH.pdb  A-SER-148      108.85   13
1pymAH.pdb  A-SER-191      125.25   10
1qauH.pdb   A-SER-55       -77.94   12
1qb7H.pdb   A-SER-26       149.91   12
1qb7H.pdb   A-SER-47       -79.74    9
1qb7H.pdb   A-SER-114      160.52   11
1qb7H.pdb   A-SER-135      -80.96    9
1qb7H.pdb   A-SER-140       84.96   10
1qcxH.pdb   A-SER-111      179.02    9
1qcxH.pdb   A-SER-161       66.36   11
1qcxH.pdb   A-SER-192       76.16    9
1qcxH.pdb   A-SER-194       56.78    9
1qcxH.pdb   A-SER-203      108.84   13
1qcxH.pdb   A-SER-234     -179.16   12
1qcxH.pdb   A-SER-294       93.77   11
1qcxH.pdb   A-SER-319       59.38   13
1qczH.pdb   A-SER-95      -168.05    9
1qczH.pdb   A-SER-103     -169.26   11
1qd1BH.pdb  B-SER-2191      82.77   13
1qd1BH.pdb  B-SER-2267     -80.29   12
1qd1BH.pdb  B-SER-2311     -86.95   12
1qddH.pdb   A-SER-69       -65.86   10
1qddH.pdb   A-SER-92       154.21    9
1qddH.pdb   A-SER-93       179.90    9
1qddH.pdb   A-SER-137     -131.63    9
1qe3H.pdb   A-SER-121       84.39    9
1qe3H.pdb   A-SER-218      -79.71   12
1qe3H.pdb   A-SER-319      -75.97   12
1qe3H.pdb   A-SER-350      -79.65   12
1qe3H.pdb   A-SER-353      155.60   13
1qe3H.pdb   A-SER-372       80.08    9
1qe3H.pdb   A-SER-375      -58.95   10
1qe3H.pdb   A-SER-429       41.66    9
1qe3H.pdb   A-SER-434       93.97    9
1qf9H.pdb   A-SER-17       -84.61   14
1qf9H.pdb   A-SER-67        63.21   11
1qf9H.pdb   A-SER-100      159.91   10
1qf9H.pdb   A-SER-135     -164.05   14
1qf9H.pdb   A-SER-191      -48.67   10
1qfmH.pdb   A-SER-36      -167.81    9
1qfmH.pdb   A-SER-120      -60.03    9
1qfmH.pdb   A-SER-133      112.65   12
1qfmH.pdb   A-SER-148       67.60   13
1qfmH.pdb   A-SER-174      -48.95   11
1qfmH.pdb   A-SER-241      130.59   13
1qfmH.pdb   A-SER-308      -70.50   13
1qfmH.pdb   A-SER-381      129.38   13
1qfmH.pdb   A-SER-386     -174.39   10
1qfmH.pdb   A-SER-444      167.47   11
1qfmH.pdb   A-SER-544       77.78    9
1qfmH.pdb   A-SER-604     -147.19   12
1qfmH.pdb   A-SER-615     -152.86   13
1qfmH.pdb   A-SER-663      -76.00   13
1qfmH.pdb   A-SER-694       85.70   11
1qftAH.pdb  A-SER-115       72.56    9
1qgiH.pdb   A-SER-163      -91.77   10
1qgiH.pdb   A-SER-169      153.29   12
1qgiH.pdb   A-SER-193       67.96   10
1qgqH.pdb   A-SER-5        -92.98   14
1qgqH.pdb   A-SER-10      -109.97   13
1qgqH.pdb   A-SER-20       -70.44   10
1qgqH.pdb   A-SER-23       -46.87   10
1qgqH.pdb   A-SER-63      -163.33   15
1qgqH.pdb   A-SER-125       85.38    9
1qgwBDH.pdb B-SER-61        78.61   10
1qgwBDH.pdb D-SER-43       -35.28    9
1qgwBDH.pdb D-SER-68       -62.70    9
1qgwBDH.pdb D-SER-132      -30.62   13
1qh4AH.pdb  A-SER-15       120.08    9
1qh4AH.pdb  A-SER-49       116.60    9
1qh4AH.pdb  A-SER-81        58.58   10
1qh4AH.pdb  A-SER-128     -159.10   10
1qh4AH.pdb  A-SER-129       75.32   10
1qh4AH.pdb  A-SER-136      118.49    9
1qh4AH.pdb  A-SER-199      179.89    9
1qh4AH.pdb  A-SER-205      -41.62   12
1qh4AH.pdb  A-SER-239     -153.35   16
1qh4AH.pdb  A-SER-345     -172.49   10
1qh5AH.pdb  A-SER-213      164.78   10
1qh8AH.pdb  A-SER-34        98.33   12
1qh8AH.pdb  A-SER-47       -66.12   10
1qh8AH.pdb  A-SER-66       -92.47   11
1qh8AH.pdb  A-SER-91       -83.34   10
1qh8AH.pdb  A-SER-115      178.56   13
1qh8AH.pdb  A-SER-151       80.04    9
1qh8AH.pdb  A-SER-189     -131.84   11
1qh8AH.pdb  A-SER-236       79.12   10
1qh8AH.pdb  A-SER-252     -173.40   11
1qh8AH.pdb  A-SER-276      -82.99    9
1qh8AH.pdb  A-SER-306      142.20   13
1qh8AH.pdb  A-SER-403     -100.12   11
1qh8AH.pdb  A-SER-421       32.88    9
1qh8AH.pdb  A-SER-441     -126.31   10
1qh8AH.pdb  A-SER-445     -143.93   14
1qh8BH.pdb  B-SER-77        89.51    9
1qh8BH.pdb  B-SER-113       85.38   10
1qh8BH.pdb  B-SER-251      101.07   10
1qh8BH.pdb  B-SER-332      -81.32   13
1qh8BH.pdb  B-SER-391       66.40   13
1qh8BH.pdb  B-SER-409       82.93   10
1qh8BH.pdb  B-SER-415      -67.10   10
1qh8BH.pdb  B-SER-442      -79.08    9
1qhfAH.pdb  B-SER-11      -112.42    9
1qhfAH.pdb  B-SER-28      -176.19   13
1qhfAH.pdb  B-SER-55      -176.69   15
1qhfAH.pdb  B-SER-81       108.40    9
1qhfAH.pdb  B-SER-115      -82.68    9
1qhfAH.pdb  B-SER-127      139.94    9
1qhfAH.pdb  B-SER-184     -139.10   13
1qhvH.pdb   A-SER-447      -45.91   11
1qhvH.pdb   A-SER-471       97.36   13
1qhvH.pdb   A-SER-540      -36.16   12
1qhvH.pdb   A-SER-549      101.72   11
1qhvH.pdb   A-SER-552       80.54   18
1qipBH.pdb  B-SER-93       -77.45    9
1qj4H.pdb   A-SER-41        65.98   10
1qj4H.pdb   A-SER-58        75.00   11
1qj4H.pdb   A-SER-105      -71.09   16
1qj4H.pdb   A-SER-177       75.65   10
1qj4H.pdb   A-SER-196      -62.53   10
1qjdH.pdb   A-SER-25       -81.15   10
1qjdH.pdb   A-SER-70        86.44   10
1qjdH.pdb   A-SER-78        98.57   10
1qjdH.pdb   A-SER-144       51.95    9
1qjdH.pdb   A-SER-214      -82.89   10
1qjdH.pdb   A-SER-216      -73.44   10
1qjdH.pdb   A-SER-219      141.71   10
1qjdH.pdb   A-SER-335      131.23   12
1qjdH.pdb   A-SER-369       61.53   13
1qjdH.pdb   A-SER-406       87.52    9
1qjdH.pdb   A-SER-416      156.47   11
1qjdH.pdb   A-SER-424      -90.14    9
1qjdH.pdb   A-SER-428      -49.56   11
1qk5AH.pdb  A-SER-81       -65.78   11
1qk5AH.pdb  A-SER-99       -75.21    9
1qk5AH.pdb  A-SER-103     -100.65   10
1qk5AH.pdb  A-SER-131       82.78    9
1qk5AH.pdb  A-SER-169      103.72   11
1qk5AH.pdb  A-SER-194      169.88   10
1qk5AH.pdb  A-SER-221     -119.36    9
1qksAH.pdb  A-SER-145      -25.25   12
1qksAH.pdb  A-SER-205      114.66   14
1qksAH.pdb  A-SER-248      114.67    9
1qksAH.pdb  A-SER-283      -92.83    9
1qksAH.pdb  A-SER-306      128.79    9
1qksAH.pdb  A-SER-407      167.25   10
1qksAH.pdb  A-SER-413      -69.51    9
1qksAH.pdb  A-SER-442       76.46   15
1qksAH.pdb  A-SER-451      133.55   12
1qksAH.pdb  A-SER-520      179.06   13
1qksAH.pdb  A-SER-529      109.43    9
1ql0AH.pdb  A-SER-18        96.45    9
1ql0AH.pdb  A-SER-22      -155.82    9
1ql0AH.pdb  A-SER-95      -169.79   10
1ql0AH.pdb  A-SER-104      -74.70   10
1ql0AH.pdb  A-SER-179      166.07   12
1qlwAH.pdb  A-SER-30       150.76   11
1qlwAH.pdb  A-SER-34      -131.08    9
1qlwAH.pdb  A-SER-98       158.39    9
1qlwAH.pdb  A-SER-105     -105.59   10
1qlwAH.pdb  A-SER-110      159.35   14
1qlwAH.pdb  A-SER-129      -55.79   11
1qlwAH.pdb  A-SER-179      -55.56   10
1qlwAH.pdb  A-SER-204      -70.09    9
1qlwAH.pdb  A-SER-208     -139.39   15
1qlwAH.pdb  A-SER-228      117.29   10
1qlwAH.pdb  A-SER-297      -91.53   10
1qnfH.pdb    -SER-28       111.65   14
1qnfH.pdb    -SER-71       -10.11   10
1qnfH.pdb    -SER-175     -151.11   10
1qnfH.pdb    -SER-244      169.55   10
1qnfH.pdb    -SER-396       70.37   12
1qnjH.pdb   A-SER-32        74.70   13
1qnjH.pdb   A-SER-134       94.82   12
1qnjH.pdb   A-SER-170      -68.13    9
1qnjH.pdb   A-SER-189       79.22   13
1qnjH.pdb   A-SER-214       53.46   11
1qnjH.pdb   A-SER-232      174.52   12
1qq4H.pdb   A-SER-18        69.93   11
1qq4H.pdb   A-SER-103      132.24   11
1qq4H.pdb   A-SER-134       48.75   11
1qq4H.pdb   A-SER-146      -61.43   11
1qq4H.pdb   A-SER-159       50.31    9
1qq5AH.pdb  A-SER-18       -88.79   12
1qq5AH.pdb  A-SER-114       86.73   14
1qq5AH.pdb  A-SER-139       78.50   11
1qq5AH.pdb  A-SER-171      128.29   14
1qqqH.pdb   A-SER-254     -128.21   17
1qreH.pdb   A-SER-9       -120.70    9
1qreH.pdb   A-SER-60      -175.04   16
1qreH.pdb   A-SER-72       171.75   12
1qreH.pdb   A-SER-114      104.41   11
1qreH.pdb   A-SER-119      -77.64   11
1qreH.pdb   A-SER-142       67.71   14
1qreH.pdb   A-SER-154      -84.06   14
1qrrH.pdb   A-SER-47      -105.51   13
1qrrH.pdb   A-SER-102      114.02   14
1qrrH.pdb   A-SER-106      -30.66   11
1qrrH.pdb   A-SER-180      169.93   16
1qrrH.pdb   A-SER-381      149.88    9
1qs1AH.pdb  A-SER-114       72.04   12
1qs1AH.pdb  A-SER-139     -134.57   10
1qs1AH.pdb  A-SER-198      179.92    9
1qs1AH.pdb  A-SER-265       79.97   11
1qs1AH.pdb  A-SER-333      -67.94   11
1qs1AH.pdb  A-SER-388       33.87   10
1qs1AH.pdb  A-SER-390      162.95    9
1qs1AH.pdb  A-SER-412       82.79   13
1qs1AH.pdb  A-SER-418      -90.44   10
1qsaH.pdb   A-SER-149      -89.50   11
1qsaH.pdb   A-SER-282       59.93   12
1qsaH.pdb   A-SER-432      -88.17   10
1qsaH.pdb   A-SER-469      100.61   10
1qsaH.pdb   A-SER-479     -107.06   10
1qsaH.pdb   A-SER-487      173.26   10
1qsaH.pdb   A-SER-548       93.30   11
1qsaH.pdb   A-SER-549       89.50   11
1qsaH.pdb   A-SER-566      114.08   11
1qsaH.pdb   A-SER-578      -92.91   10
1qsgGH.pdb  G-SER-57       113.39   10
1qsgGH.pdb  G-SER-120       90.00    9
1qsgGH.pdb  G-SER-121     -175.89    9
1qsgGH.pdb  G-SER-139       89.96   10
1qsgGH.pdb  G-SER-145     -143.40   10
1qsgGH.pdb  G-SER-234      -58.10   10
1qsgGH.pdb  G-SER-237     -109.32   13
1qtsH.pdb   A-SER-700      -57.34    9
1qtsH.pdb   A-SER-874       74.15   11
1qtsH.pdb   A-SER-927     -149.99   12
1qtsH.pdb   A-SER-935       83.27   11
1qtwH.pdb   A-SER-71       139.55    9
1qtwH.pdb   A-SER-118      179.88    9
1qtwH.pdb   A-SER-129      139.55   12
1qtwH.pdb   A-SER-222      139.91    9
1qtwH.pdb   A-SER-226      -79.14   11
1qu9AH.pdb  A-SER-53       -97.38   12
1qupAH.pdb  A-SER-78       -79.07    9
1qupAH.pdb  A-SER-145       94.19   14
1qupAH.pdb  A-SER-163       63.07   14
1qupAH.pdb  A-SER-189      -82.81   13
1qupAH.pdb  A-SER-218     -149.06   10
1qusH.pdb   A-SER-182       92.60   10
1qusH.pdb   A-SER-255       81.81    9
1ra9H.pdb    -SER-3        179.54   10
1ra9H.pdb    -SER-148      104.38   13
1rcfH.pdb    -SER-130       72.74   11
1rhsH.pdb    -SER-105      -96.72   13
1rhsH.pdb    -SER-124      -69.51   10
1rhsH.pdb    -SER-145      164.73   12
1rhsH.pdb    -SER-173     -112.12   18
1rhsH.pdb    -SER-181      101.30   14
1rhsH.pdb    -SER-201     -166.44   12
1rhsH.pdb    -SER-207       88.55    9
1rhsH.pdb    -SER-274       53.03    9
1rieH.pdb    -SER-168       95.88    9
1rieH.pdb    -SER-189      119.23   11
1rzlH.pdb    -SER-68       -44.65   13
1sbpH.pdb    -SER-9       -131.77   15
1sbpH.pdb    -SER-45       -98.70   10
1sbpH.pdb    -SER-51       -51.31    9
1sbpH.pdb    -SER-90        77.59   10
1sbpH.pdb    -SER-121      169.84    9
1sbpH.pdb    -SER-129       94.93   10
1sbpH.pdb    -SER-130       60.28    9
1sbpH.pdb    -SER-224      -75.81   12
1sbpH.pdb    -SER-248      -96.65   13
1sbpH.pdb    -SER-308      103.11   10
1sluH.pdb   A-SER-82      -129.17    9
1sluH.pdb   B-SER-26       -61.99   10
1sluH.pdb   B-SER-37       -83.42   10
1sluH.pdb   B-SER-45        88.51    9
1sluH.pdb   B-SER-54        90.60   12
1sluH.pdb   B-SER-139       77.07    9
1sluH.pdb   B-SER-195     -125.88    9
1smdH.pdb    -SER-4        179.89   11
1smdH.pdb    -SER-12        72.22    9
1smdH.pdb    -SER-66      -121.18   16
1smdH.pdb    -SER-113     -128.52   15
1smdH.pdb    -SER-117      110.72   12
1smdH.pdb    -SER-123        7.39   14
1smdH.pdb    -SER-177      111.43    9
1smdH.pdb    -SER-199       77.83   12
1smdH.pdb    -SER-275      -78.95   12
1smdH.pdb    -SER-311      -68.46    9
1smdH.pdb    -SER-340      136.74   10
1smdH.pdb    -SER-341       91.43    9
1smdH.pdb    -SER-414     -102.93   10
1smdH.pdb    -SER-478       76.75    9
1smdH.pdb    -SER-494      125.68   11
1smlH.pdb   A-SER-16       108.87    9
1smlH.pdb   A-SER-83      -114.17   10
1smlH.pdb   A-SER-110       89.61   10
1smlH.pdb   A-SER-119      -70.96    9
1smlH.pdb   A-SER-164      -87.47   11
1smlH.pdb   A-SER-209      143.78   11
1smlH.pdb   A-SER-229      -93.98   12
1svyH.pdb    -SER-183      142.24   11
1svyH.pdb    -SER-206      -81.02   10
1svyH.pdb    -SER-207      163.54   13
1t1dH.pdb   A-SER-127      -79.99   12
1t1dH.pdb   A-SER-143       99.82   11
1taxH.pdb   A-SER-48      -116.13    9
1taxH.pdb   A-SER-227      -55.23   10
1taxH.pdb   A-SER-274       72.90   10
1tc1BH.pdb  B-SER-54       -85.78   11
1tcaH.pdb    -SER-10       -78.98    9
1tcaH.pdb    -SER-47        79.87   15
1tcaH.pdb    -SER-56       -89.57   11
1tcaH.pdb    -SER-94       -82.49    9
1tcaH.pdb    -SER-150      177.42   14
1tcaH.pdb    -SER-153     -168.93   11
1tcaH.pdb    -SER-161      178.38   13
1tcaH.pdb    -SER-184     -167.64   13
1tcaH.pdb    -SER-195      -54.94   10
1tcaH.pdb    -SER-197      -51.19    9
1tcaH.pdb    -SER-201      147.42   12
1tcaH.pdb    -SER-202      -12.47   10
1tcaH.pdb    -SER-230      -61.02    9
1tcaH.pdb    -SER-233     -128.97   11
1tcaH.pdb    -SER-239       59.77   10
1tcaH.pdb    -SER-243      127.88   11
1tenH.pdb    -SER-875      154.30   14
1tenH.pdb    -SER-882       77.52    9
1thvH.pdb    -SER-18       103.71   14
1thvH.pdb    -SER-91      -127.23   10
1thvH.pdb    -SER-170      108.16   11
1thvH.pdb    -SER-182      -72.74    9
1thvH.pdb    -SER-197       98.36   12
1tmlH.pdb    -SER-84       -90.26    9
1tmlH.pdb    -SER-120       84.79   12
1tmlH.pdb    -SER-148      154.52   12
1tmlH.pdb    -SER-160      -84.77   10
1tmlH.pdb    -SER-170      -37.35   10
1tmlH.pdb    -SER-180       78.87   14
1tmlH.pdb    -SER-243      152.78   10
1toaAH.pdb  A-SER-107      -16.39    9
1toaAH.pdb  A-SER-114      132.45   14
1toaAH.pdb  A-SER-144     -131.73   14
1toaAH.pdb  A-SER-187      -48.13    9
1toaAH.pdb  A-SER-278     -142.48   11
1tph1H.pdb  1-SER-211       88.05   10
1tph1H.pdb  1-SER-235      -77.79   10
1ttbAH.pdb  A-SER-50       -91.78   11
1ttbAH.pdb  A-SER-52       -38.09   10
1tyvH.pdb    -SER-188       73.97   12
1tyvH.pdb    -SER-197      106.22    9
1tyvH.pdb    -SER-227     -124.96   12
1tyvH.pdb    -SER-260       81.10   12
1tyvH.pdb    -SER-299     -101.56   10
1tyvH.pdb    -SER-327       92.38    9
1tyvH.pdb    -SER-330     -107.75   12
1tyvH.pdb    -SER-384       60.48   10
1tyvH.pdb    -SER-451       89.09    9
1tyvH.pdb    -SER-461        0.70   10
1tyvH.pdb    -SER-470       55.91   12
1tyvH.pdb    -SER-493      179.88    9
1tyvH.pdb    -SER-521       65.65    9
1tyvH.pdb    -SER-586     -164.27   11
1tyvH.pdb    -SER-588      106.00   14
1uaeH.pdb    -SER-53        68.80   11
1uaeH.pdb    -SER-69      -175.07    9
1uaeH.pdb    -SER-93      -164.71   12
1uaeH.pdb    -SER-245     -101.22   13
1uaeH.pdb    -SER-373      -41.98   10
1ubpH.pdb   B-SER-44       114.04   14
1ubpH.pdb   C-SER-231      149.89    9
1ubpH.pdb   C-SER-235      144.93   10
1ubpH.pdb   C-SER-250      -70.22    9
1ubpH.pdb   C-SER-299      -92.89    9
1ubpH.pdb   C-SER-300     -128.27   12
1ubpH.pdb   C-SER-358      -86.46   15
1ubpH.pdb   C-SER-408       81.94   11
1ubpH.pdb   C-SER-426      146.71   16
1ubpH.pdb   C-SER-496     -155.25   15
1ubpH.pdb   C-SER-499      -75.05   14
1uchH.pdb    -SER-117       47.57   13
1uchH.pdb    -SER-126      -89.25   14
1uchH.pdb    -SER-197      -54.50   11
1uchH.pdb    -SER-228     -111.75   15
1ugiDH.pdb  D-SER-60       162.14    9
1uroH.pdb   A-SER-188       77.45   10
1uroH.pdb   A-SER-361      -98.59   13
1ushH.pdb    -SER-81        72.26    9
1ushH.pdb    -SER-92        88.86   12
1ushH.pdb    -SER-139      123.46   16
1ushH.pdb    -SER-244      -86.32   11
1ushH.pdb    -SER-253      100.66    9
1ushH.pdb    -SER-350       57.06   11
1ushH.pdb    -SER-405     -151.48   11
1ushH.pdb    -SER-412      103.99   13
1ushH.pdb    -SER-534       72.63   10
1uteH.pdb   A-SER-49      -164.70   11
1uteH.pdb   A-SER-79       119.90   15
1uteH.pdb   A-SER-105       89.57   11
1uteH.pdb   A-SER-108      151.96    9
1uteH.pdb   A-SER-127      -59.63   14
1uteH.pdb   A-SER-145      105.88   10
1uteH.pdb   A-SER-150     -105.90    9
1uteH.pdb   A-SER-191     -122.63   13
1uteH.pdb   A-SER-239     -158.47   12
1uteH.pdb   A-SER-248      148.51   11
1uteH.pdb   A-SER-269       97.14   13
1uxyH.pdb    -SER-117      -85.95   10
1uxyH.pdb    -SER-161      -77.68   11
1uxyH.pdb    -SER-300     -119.55    9
1vcaAH.pdb  A-SER-41       149.93   10
1vcaAH.pdb  A-SER-54        90.96   11
1vcaAH.pdb  A-SER-90      -110.76   10
1vfrAH.pdb  A-SER-15        51.08   14
1vfrAH.pdb  A-SER-39        85.16    9
1vfrAH.pdb  A-SER-41       -63.49    9
1vfrAH.pdb  A-SER-45       -83.68    9
1vfrAH.pdb  A-SER-65       -75.40   11
1vfrAH.pdb  A-SER-81       -93.38   12
1vfrAH.pdb  A-SER-102       73.44   10
1vfyH.pdb   A-SER-204      -65.95   11
1vhhH.pdb    -SER-60       167.58   14
1vhhH.pdb    -SER-71       -54.86   12
1vhhH.pdb    -SER-185     -142.77   14
1vieH.pdb    -SER-59       179.90   10
1vjsH.pdb    -SER-130      169.90   14
1vjsH.pdb    -SER-168      -68.54   10
1vjsH.pdb    -SER-296      -34.26    9
1vjsH.pdb    -SER-314      -54.86    9
1vjsH.pdb    -SER-337      -72.28   13
1vjsH.pdb    -SER-373      -74.43   12
1vjsH.pdb    -SER-422     -116.48   11
1vjsH.pdb    -SER-478      -52.65   12
1vnsH.pdb    -SER-50       -91.85   13
1vnsH.pdb    -SER-67        71.48   10
1vnsH.pdb    -SER-144      -55.61    9
1vnsH.pdb    -SER-156      -73.86   10
1vnsH.pdb    -SER-249      -59.12   14
1vnsH.pdb    -SER-324      104.43    9
1vnsH.pdb    -SER-349      -78.95   11
1vnsH.pdb    -SER-402       39.73   11
1vnsH.pdb    -SER-441      127.72   11
1vnsH.pdb    -SER-489      -99.03   12
1wabH.pdb    -SER-197     -137.90   10
1wapBH.pdb  B-SER-72        88.44    9
1whiH.pdb    -SER-14       -96.68   11
1whiH.pdb    -SER-75       -87.42    9
1whiH.pdb    -SER-116      -34.74    9
1xikAH.pdb  A-SER-6       -130.75    9
1xikAH.pdb  A-SER-45       -86.45    9
1xikAH.pdb  A-SER-75       111.25   10
1xikAH.pdb  A-SER-90        91.59   11
1xikAH.pdb  A-SER-100       71.71   13
1xikAH.pdb  A-SER-114      -46.24   13
1xikAH.pdb  A-SER-215       80.69    9
1xikAH.pdb  A-SER-254      -69.36   10
1xjoH.pdb    -SER-37        82.11   12
1xjoH.pdb    -SER-59       179.92   11
1xjoH.pdb    -SER-88        83.58   10
1xjoH.pdb    -SER-100      -82.18   13
1xjoH.pdb    -SER-102       84.55    9
1xjoH.pdb    -SER-113      141.20    9
1xjoH.pdb    -SER-138     -121.64   10
1xjoH.pdb    -SER-203      128.81    9
1xjoH.pdb    -SER-276      -89.77   12
1xnbH.pdb    -SER-100      -76.54   11
1xnbH.pdb    -SER-130     -167.43   11
1xnbH.pdb    -SER-155      -69.01   10
1xnbH.pdb    -SER-176     -141.22   11
1xnbH.pdb    -SER-180     -100.13   13
1xwlH.pdb    -SER-530      149.89   11
1xwlH.pdb    -SER-655      -75.11    9
1xwlH.pdb    -SER-728      -88.83   11
1xwlH.pdb    -SER-742      139.86    9
1xwlH.pdb    -SER-785       89.96   10
1xwlH.pdb    -SER-799       97.79   10
1yacBH.pdb  B-SER-140       84.62   12
1ygeH.pdb    -SER-46       133.03   15
1ygeH.pdb    -SER-369       62.89   14
1ygeH.pdb    -SER-381       66.82   13
1ygeH.pdb    -SER-387      -63.65   11
1ygeH.pdb    -SER-401      -77.64    9
1ygeH.pdb    -SER-491      154.28   11
1ygeH.pdb    -SER-545       80.31   10
1ygeH.pdb    -SER-563       82.78   11
1ygeH.pdb    -SER-567      -20.21   11
1ygeH.pdb    -SER-568       68.40   14
1ygeH.pdb    -SER-687      -77.54   10
1ygeH.pdb    -SER-711       64.36   10
1ygeH.pdb    -SER-740       87.89   10
1ygeH.pdb    -SER-755       80.96    9
1ygeH.pdb    -SER-774     -147.89    9
1ygeH.pdb    -SER-824      -74.41   11
1ygeH.pdb    -SER-836      133.29   10
1ytbAH.pdb  A-SER-183       86.66   11
1yveIH.pdb  I-SER-90        52.99   11
1yveIH.pdb  I-SER-147      -86.44   15
1yveIH.pdb  I-SER-153      105.35    9
1yveIH.pdb  I-SER-165       85.96   11
1yveIH.pdb  I-SER-193       81.14    9
1yveIH.pdb  I-SER-214      -35.49   10
1yveIH.pdb  I-SER-220      -79.74   12
1yveIH.pdb  I-SER-225      -55.29   11
1yveIH.pdb  I-SER-235      -61.18   10
1yveIH.pdb  I-SER-245     -161.39    9
1yveIH.pdb  I-SER-257      -30.85   14
1yveIH.pdb  I-SER-295     -129.81   12
1yveIH.pdb  I-SER-300      152.74   12
1yveIH.pdb  I-SER-314      -73.89   12
1yveIH.pdb  I-SER-361       76.18    9
1yveIH.pdb  I-SER-365      114.27    9
1yveIH.pdb  I-SER-375      -42.45    9
1yveIH.pdb  I-SER-377      111.06    9
1yveIH.pdb  I-SER-450      -72.95    9
1yveIH.pdb  I-SER-493       80.95   13
1yveIH.pdb  I-SER-500       82.47   16
256bAH.pdb  A-SER-55       -86.46   11
2actH.pdb    -SER-29       104.57   17
2actH.pdb    -SER-47       179.88   11
2actH.pdb    -SER-49        94.61    9
2actH.pdb    -SER-134      -91.38   15
2actH.pdb    -SER-183       93.17   10
2acyH.pdb    -SER-70       151.95   11
2acyH.pdb    -SER-73       -71.96    9
2ahjCH.pdb  C-SER-129      -97.77    9
2ahjDH.pdb  D-SER-51      -120.09   10
2ahjDH.pdb  D-SER-106     -157.78   11
2ahjDH.pdb  D-SER-109     -115.91   10
2ahjDH.pdb  D-SER-111     -171.24   10
2ayhH.pdb    -SER-66       105.76   14
2ayhH.pdb    -SER-89        93.21    9
2ayhH.pdb    -SER-90      -112.35    9
2ayhH.pdb    -SER-141      -72.28   11
2baaH.pdb    -SER-65        81.26   12
2baaH.pdb    -SER-100      169.90    9
2bbkHH.pdb  H-SER-83      -130.49   11
2bbkHH.pdb  H-SER-130      174.55   10
2bbkHH.pdb  H-SER-221       62.65    9
2bbkHH.pdb  H-SER-297      113.01   11
2bbkHH.pdb  H-SER-322      175.95   12
2bbkHH.pdb  H-SER-326      122.79   12
2bc2AH.pdb  A-SER-57       -52.25   10
2bc2AH.pdb  A-SER-58        49.90   10
2bc2AH.pdb  A-SER-107       77.80   13
2bc2AH.pdb  A-SER-192      138.69    9
2cbaH.pdb    -SER-29      -170.69   15
2cbaH.pdb    -SER-56        89.83   12
2cbaH.pdb    -SER-166      -62.38   10
2cbaH.pdb    -SER-197       83.49   10
2cbpH.pdb    -SER-63       -69.61   14
2cpgAH.pdb  A-SER-10       126.23   10
2cplH.pdb    -SER-40        77.61    9
2cplH.pdb    -SER-77       -32.34   10
2cplH.pdb    -SER-99       155.53   11
2cplH.pdb    -SER-110      100.17   15
2cplH.pdb    -SER-147      -85.64   13
2cppH.pdb    -SER-190      -37.72   14
2cppH.pdb    -SER-221       87.97   11
2cppH.pdb    -SER-260      154.87    9
2cppH.pdb    -SER-267     -151.50    9
2cppH.pdb    -SER-293       76.65   11
2cppH.pdb    -SER-325      134.21   10
2cppH.pdb    -SER-354       57.02    9
2cppH.pdb    -SER-393      -93.50   11
2ctcH.pdb    -SER-41       166.02   14
2ctcH.pdb    -SER-53        61.14    9
2ctcH.pdb    -SER-70        55.21   11
2ctcH.pdb    -SER-131     -128.68   10
2ctcH.pdb    -SER-157      139.90    9
2ctcH.pdb    -SER-172       77.56   10
2ctcH.pdb    -SER-251     -150.63   13
2ctcH.pdb    -SER-258       86.92   12
2ctcH.pdb    -SER-266       85.94   11
2cuaAH.pdb  A-SER-109     -161.29   12
2cypH.pdb    -SER-66      -132.32    9
2cypH.pdb    -SER-103     -150.30   13
2cypH.pdb    -SER-109      -90.24   17
2cypH.pdb    -SER-225     -170.11   13
2cypH.pdb    -SER-263      116.47    9
2dpmH.pdb   A-SER-102      -26.03   10
2dpmH.pdb   A-SER-163       91.98   13
2dpmH.pdb   A-SER-241     -153.20   11
2driH.pdb    -SER-68       -71.00   12
2driH.pdb    -SER-99        83.89   10
2driH.pdb    -SER-103      152.56    9
2driH.pdb    -SER-136      -63.10   13
2endH.pdb    -SER-47      -123.38   11
2engH.pdb    -SER-5        -81.14   11
2engH.pdb    -SER-108      126.31   11
2garH.pdb    -SER-8        -63.07    9
2garH.pdb    -SER-35      -131.13   11
2garH.pdb    -SER-93       179.89   10
2garH.pdb    -SER-135      100.24    9
2hbgH.pdb    -SER-138      -74.01    9
2hftH.pdb    -SER-16        99.32   12
2hftH.pdb    -SER-39       -99.93   11
2hftH.pdb    -SER-77      -173.15   10
2hftH.pdb    -SER-97        82.70   13
2hftH.pdb    -SER-142      146.54    9
2hftH.pdb    -SER-202       80.51   15
2hftH.pdb    -SER-205       81.65   11
2hmzAH.pdb  A-SER-36       -42.98   10
2myrH.pdb    -SER-35      -132.20   12
2myrH.pdb    -SER-97       120.49   10
2myrH.pdb    -SER-101      -72.64    9
2myrH.pdb    -SER-198     -156.30   10
2myrH.pdb    -SER-219     -129.21   14
2myrH.pdb    -SER-271       52.19   12
2myrH.pdb    -SER-321     -105.26   14
2myrH.pdb    -SER-423       75.95   10
2myrH.pdb    -SER-435      -85.96   12
2myrH.pdb    -SER-476      -65.79   10
2myrH.pdb    -SER-491      -90.89   13
2myrH.pdb    -SER-500      108.31    9
2nacAH.pdb  A-SER-52       112.38   11
2nacAH.pdb  A-SER-81      -115.91   10
2nacAH.pdb  A-SER-95      -102.97    9
2nacAH.pdb  A-SER-147     -104.43    9
2nacAH.pdb  A-SER-299      -83.65    9
2nlrH.pdb   A-SER-56      -166.63   10
2nlrH.pdb   A-SER-59       169.94   12
2nlrH.pdb   A-SER-83        75.08   10
2nlrH.pdb   A-SER-87        30.78   11
2porH.pdb    -SER-133       97.56    9
2porH.pdb    -SER-135      107.33   13
2porH.pdb    -SER-172      167.43   15
2pthH.pdb    -SER-49       166.11   10
2pvbH.pdb   A-SER-23       -90.99   10
2qwcH.pdb    -SER-96       -86.77   12
2qwcH.pdb    -SER-112      -73.92   11
2qwcH.pdb    -SER-123       48.24   10
2qwcH.pdb    -SER-160     -110.95   11
2qwcH.pdb    -SER-171       94.73   10
2qwcH.pdb    -SER-179       60.62    9
2qwcH.pdb    -SER-182       98.05   14
2qwcH.pdb    -SER-279      140.61   12
2qwcH.pdb    -SER-314     -112.27   13
2qwcH.pdb    -SER-319       81.02   16
2qwcH.pdb    -SER-353      -43.61   12
2qwcH.pdb    -SER-388      -90.20   14
2qwcH.pdb    -SER-404     -151.11   14
2qwcH.pdb    -SER-409       86.99   11
2qwcH.pdb    -SER-449      159.89   10
2rn2H.pdb    -SER-36        47.72    9
2rn2H.pdb    -SER-68       118.79   10
2rn2H.pdb    -SER-71        69.22   13
2tgiH.pdb    -SER-54      -160.10    9
2tgiH.pdb    -SER-59       -76.41    9
2tgiH.pdb    -SER-63       -34.31   11
2tgiH.pdb    -SER-108     -139.88   12
2tpsAH.pdb  A-SER-34      -113.93    9
2tpsAH.pdb  A-SER-212      109.21   13
3btoAH.pdb  A-SER-75       -74.67   12
3btoAH.pdb  A-SER-128      161.75   12
3btoAH.pdb  A-SER-144      -59.05   14
3btoAH.pdb  A-SER-147     -113.40   10
3btoAH.pdb  A-SER-164      -66.79    9
3btoAH.pdb  A-SER-177      145.24   11
3btoAH.pdb  A-SER-182       90.75   10
3btoAH.pdb  A-SER-193      -91.52   11
3btoAH.pdb  A-SER-206       85.78    9
3btoAH.pdb  A-SER-258      -98.53   12
3btoAH.pdb  A-SER-265     -178.15   13
3btoAH.pdb  A-SER-280       76.44    9
3btoAH.pdb  A-SER-289       78.01   13
3btoAH.pdb  A-SER-310       85.08   14
3btoAH.pdb  A-SER-324     -165.73   12
3btoAH.pdb  A-SER-364     -179.84    9
3btoAH.pdb  A-SER-367      174.32   11
3chbDH.pdb  D-SER-26       -80.72    9
3chbDH.pdb  D-SER-30      -113.42   10
3chbDH.pdb  D-SER-100      160.77   14
3claH.pdb    -SER-51       -55.13   11
3claH.pdb    -SER-104      -67.11   11
3claH.pdb    -SER-111     -104.54   11
3claH.pdb    -SER-190      158.99   11
3cyrH.pdb    -SER-48        91.33    9
3cyrH.pdb    -SER-63       119.72   10
3eipAH.pdb  A-SER-22        73.29   12
3ezmH.pdb   A-SER-16       103.82   11
3ezmH.pdb   A-SER-20       106.12   13
3ezmH.pdb   A-SER-33       -85.61    9
3grsH.pdb    -SER-30       139.91    9
3grsH.pdb    -SER-211       58.18   12
3grsH.pdb    -SER-214     -106.15   11
3grsH.pdb    -SER-249       64.40   12
3grsH.pdb    -SER-360      -96.27   10
3grsH.pdb    -SER-373       79.81   13
3htsBH.pdb  B-SER-243       73.89   11
3nulH.pdb    -SER-36       117.33   11
3proCH.pdb  C-SER-147      -38.17   13
3pteH.pdb    -SER-68       149.48   10
3pteH.pdb    -SER-107      -78.01   10
3pteH.pdb    -SER-110      -24.43    9
3pteH.pdb    -SER-144      114.04   14
3pteH.pdb    -SER-160      166.60   13
3pteH.pdb    -SER-226     -100.13   16
3pteH.pdb    -SER-232       46.90   16
3pteH.pdb    -SER-236       92.74    9
3pteH.pdb    -SER-242       65.28   13
3pteH.pdb    -SER-243     -166.15    9
3pteH.pdb    -SER-256      -83.23   10
3pteH.pdb    -SER-261     -116.71   10
3pteH.pdb    -SER-312      102.01   11
3pteH.pdb    -SER-326      108.58    9
3pypH.pdb    -SER-72      -142.39    9
3sdhAH.pdb  A-SER-21       -74.02   10
3sdhAH.pdb  A-SER-70        81.27   12
3sdhAH.pdb  A-SER-124      -52.72   12
3sebH.pdb    -SER-14      -128.41   12
3sebH.pdb    -SER-180      102.37   11
3sebH.pdb    -SER-225     -139.89   12
3silH.pdb    -SER-73        80.48   12
3silH.pdb    -SER-96       -68.14   12
3silH.pdb    -SER-147       74.79   14
3silH.pdb    -SER-212       81.29   12
3silH.pdb    -SER-230       78.90    9
3silH.pdb    -SER-253       57.73   14
3silH.pdb    -SER-289      150.74    9
3silH.pdb    -SER-299     -128.91   12
3silH.pdb    -SER-310       86.94   13
3silH.pdb    -SER-313       71.06   13
3silH.pdb    -SER-321     -162.08   10
3stdAH.pdb  A-SER-29       -78.69   12
3stdAH.pdb  A-SER-32       -76.69   13
3stdAH.pdb  A-SER-72       -78.30   12
3stdAH.pdb  A-SER-96       112.68   11
3stdAH.pdb  A-SER-129     -143.94    9
451cH.pdb    -SER-80       -52.57    9
4eugH.pdb   A-SER-33       -74.96    9
4eugH.pdb   A-SER-78       -90.45   12
4eugH.pdb   A-SER-113       95.02    9
4eugH.pdb   A-SER-135     -114.45   16
4eugH.pdb   A-SER-192       86.91   12
4lztH.pdb    -SER-36      -110.35   11
4lztH.pdb    -SER-60       114.49   14
4pgaAH.pdb  A-SER-67       -90.09   11
4pgaAH.pdb  A-SER-148       81.99   11
4pgaAH.pdb  A-SER-152     -176.22   10
4pgaAH.pdb  A-SER-184      138.95   10
4pgaAH.pdb  A-SER-211     -161.68   12
4pgaAH.pdb  A-SER-280       87.80   11
4xisH.pdb    -SER-63        77.06   10
4xisH.pdb    -SER-302      179.88    9
4xisH.pdb    -SER-333      -64.06   10
5nulH.pdb    -SER-7         29.60   12
5nulH.pdb    -SER-87       118.67   11
5p21H.pdb    -SER-89       -43.31   11
5p21H.pdb    -SER-127      -76.60    9
5p21H.pdb    -SER-136      -45.38    9
5p21H.pdb    -SER-145       89.81   12
6celH.pdb    -SER-113      -68.22   11
6celH.pdb    -SER-195      137.54   10
6celH.pdb    -SER-208     -151.49   12
6celH.pdb    -SER-211       76.31    9
6celH.pdb    -SER-222     -132.78   11
6celH.pdb    -SER-248      112.01   12
6celH.pdb    -SER-342     -117.34   14
6celH.pdb    -SER-379       69.13   16
6celH.pdb    -SER-428      -62.69   13
6gsvBH.pdb  B-SER-13      -131.80   13
6gsvBH.pdb  B-SER-199      -66.59   11
6gsvBH.pdb  B-SER-215      129.93   11
7a3hH.pdb   A-SER-33       -69.75   12
7a3hH.pdb   A-SER-34        79.57   10
7a3hH.pdb   A-SER-123      -72.38   12
7a3hH.pdb   A-SER-179      143.90   11
7a3hH.pdb   A-SER-227      147.24   11
7a3hH.pdb   A-SER-232       82.26   14
7a3hH.pdb   A-SER-290     -166.80   11
7a3hH.pdb   A-SER-292      100.07    9
7atjH.pdb   A-SER-96      -154.68   11
7atjH.pdb   A-SER-108       81.32   13
7atjH.pdb   A-SER-126      121.28   11
7atjH.pdb   A-SER-253       95.95    9
7odcH.pdb   A-SER-3         29.03   12
7odcH.pdb   A-SER-241      179.87    9
7odcH.pdb   A-SER-352      -85.35    9
7odcH.pdb   A-SER-353       65.18   10
7rsaH.pdb    -SER-15       -47.89    9
7rsaH.pdb    -SER-75        98.99   12
7rsaH.pdb    -SER-90      -120.39   10
8abpH.pdb    -SER-135       78.59    9
8abpH.pdb    -SER-155      154.29   12
8abpH.pdb    -SER-176       73.65    9
8abpH.pdb    -SER-241       81.08   10
8abpH.pdb    -SER-251       90.46   17
8abpH.pdb    -SER-255     -171.19   12
8abpH.pdb    -SER-263      -68.71   11
8abpH.pdb    -SER-264       93.93   11
8rucAIH.pdb A-SER-61      -108.51   10
8rucAIH.pdb A-SER-62       -76.60   13
8rucAIH.pdb A-SER-321       66.89   12
8rucAIH.pdb I-SER-16       -82.76   11
9wgaAH.pdb  A-SER-62      -177.48   11
9wgaAH.pdb  A-SER-93       129.93   11
9wgaAH.pdb  A-SER-105      149.11   12
9wgaAH.pdb  A-SER-148     -118.10   14
