# Supplementary material for: Identification of new, well-populated amino-acid sidechain rotamers involving hydroxyl-hydrogen atoms and sulfhydryl-hydrogen atoms
Source: BMC Struct Biol. 2008 Oct 7;8:41. doi: 10.1186/1472-6807-8-41 (PMC2569941; doi:10.1186/1472-6807-8-41)
Supplement: Additional file 2 — List of hydroxyl-hydrogen χ rotamers in high-resolution PDB files. List of the residues used to calculate the hydroxyl-hydrogen χ-angle rotamers in Ser, Thr and Tyr. Data-sets provided for both the manually-placed hydrogen atoms in the high-resolution structures, and the Reduce-placed hydrogen atoms in the Richardson data-set. [file 1472-6807-8-41-S2.zip › Archive/reduce.placed.interior.thr.h.txt]

# PDB         RES            CHI   NEIGHBORS
119lH.pdb    -THR-26        77.24    9
153lH.pdb    -THR-13       149.18   13
153lH.pdb    -THR-114       56.32   12
153lH.pdb    -THR-117       86.10   10
153lH.pdb    -THR-164      -93.62   13
16pkH.pdb    -THR-169       91.03    9
16pkH.pdb    -THR-176      -73.16    9
16pkH.pdb    -THR-178      176.95    9
16pkH.pdb    -THR-246      161.67    9
16pkH.pdb    -THR-303      121.97   11
16pkH.pdb    -THR-321       63.12   14
16pkH.pdb    -THR-364      -58.16   13
19hcAH.pdb  A-THR-6       -136.32   10
19hcAH.pdb  A-THR-64       127.89   12
19hcAH.pdb  A-THR-134       83.24   12
19hcAH.pdb  A-THR-162       76.41   12
19hcAH.pdb  A-THR-202       75.71   10
1a12AH.pdb  A-THR-39      -167.22   13
1a12AH.pdb  A-THR-79       129.57   13
1a12AH.pdb  A-THR-131      123.13    9
1a12AH.pdb  A-THR-135      121.64   13
1a12AH.pdb  A-THR-195     -171.45   14
1a12AH.pdb  A-THR-252      130.00   13
1a12AH.pdb  A-THR-293      -46.17    9
1a12AH.pdb  A-THR-306      133.96   10
1a12AH.pdb  A-THR-361      144.56   13
1a12AH.pdb  A-THR-411     -144.90   11
1a1yIH.pdb  I-THR-55        96.32   10
1a28BH.pdb  B-THR-716       69.58    9
1a28BH.pdb  B-THR-874      102.60   11
1a2pAH.pdb  A-THR-99        80.24   14
1a2zAH.pdb  A-THR-7        105.31    9
1a2zAH.pdb  A-THR-78       115.36   11
1a2zAH.pdb  A-THR-122       80.00   11
1a2zAH.pdb  A-THR-150       84.90   12
1a3aDH.pdb  D-THR-119      -70.79    9
1a3aDH.pdb  D-THR-134      138.37    9
1a4iBH.pdb  B-THR-76        76.03   10
1a4iBH.pdb  B-THR-77       126.92    9
1a4iBH.pdb  B-THR-128      -72.20   10
1a4iBH.pdb  B-THR-287       74.44   10
1a62H.pdb    -THR-9         61.36    9
1a6mH.pdb    -THR-39       -68.77    9
1a73AH.pdb  A-THR-79       -67.38   13
1a73AH.pdb  A-THR-95       -40.69    9
1a7sH.pdb    -THR-38        95.58    9
1a7sH.pdb    -THR-121       69.60    9
1a7sH.pdb    -THR-149       84.43    9
1a8dH.pdb    -THR-22        79.95   11
1a8dH.pdb    -THR-88       106.07   12
1a8iH.pdb    -THR-70        78.21   10
1a8iH.pdb    -THR-303       67.41   11
1a8iH.pdb    -THR-340       80.71    9
1a8iH.pdb    -THR-368      145.08   10
1a8iH.pdb    -THR-371       79.32    9
1a8iH.pdb    -THR-375      -55.55   10
1a8iH.pdb    -THR-487      131.05   12
1a8iH.pdb    -THR-585       67.26   11
1a8iH.pdb    -THR-602       96.66    9
1a8iH.pdb    -THR-624      -13.28   10
1a8iH.pdb    -THR-668     -125.21   11
1a8iH.pdb    -THR-671      -78.37   11
1a8iH.pdb    -THR-691     -153.52   10
1a8iH.pdb    -THR-816      -89.13   13
1aacH.pdb    -THR-93       -89.98   11
1adsH.pdb    -THR-243      178.90   10
1agjAH.pdb  A-THR-45       -66.00    9
1agjAH.pdb  A-THR-58        74.39   13
1agjAH.pdb  A-THR-66        83.47   13
1agjAH.pdb  A-THR-92       -88.65    9
1ah7H.pdb    -THR-65       -62.12    9
1ah7H.pdb    -THR-78      -179.20   10
1ah7H.pdb    -THR-89        86.91   10
1ah7H.pdb    -THR-151      -34.86   10
1ah7H.pdb    -THR-195      128.94   10
1ah7H.pdb    -THR-217       68.21    9
1ah7H.pdb    -THR-220       87.53   10
1ah7H.pdb    -THR-231       84.32    9
1ah7H.pdb    -THR-241       77.81    9
1ajsAH.pdb  A-THR-139     -137.77   11
1ajsAH.pdb  A-THR-196      -84.45   11
1ajsAH.pdb  A-THR-198       66.81    9
1ajsAH.pdb  A-THR-271      119.18    9
1ajsAH.pdb  A-THR-346      -60.37   11
1ajsAH.pdb  A-THR-354        5.74    9
1ajsAH.pdb  A-THR-363      -67.85    9
1ak0H.pdb    -THR-8         82.91   10
1ak0H.pdb    -THR-94        75.09   10
1ak0H.pdb    -THR-122      158.81    9
1ak0H.pdb    -THR-186      -44.28   12
1akoH.pdb    -THR-138      -76.84    9
1akoH.pdb    -THR-174      -70.59   10
1akrH.pdb    -THR-18        72.37   12
1akrH.pdb    -THR-81       -87.38    9
1amfH.pdb    -THR-76       -62.80   10
1ampH.pdb    -THR-39      -162.42   11
1ampH.pdb    -THR-101      178.81    9
1ampH.pdb    -THR-106       81.56   10
1ampH.pdb    -THR-181      179.94    9
1ampH.pdb    -THR-257      -76.87   10
1ampH.pdb    -THR-268      -59.44    9
1ampH.pdb    -THR-276       73.44   13
1aopH.pdb    -THR-119      177.99   10
1aopH.pdb    -THR-158     -120.10   10
1aopH.pdb    -THR-219      -79.92   10
1aopH.pdb    -THR-291      -73.95    9
1aopH.pdb    -THR-393      167.00   13
1aopH.pdb    -THR-439       98.72    9
1aopH.pdb    -THR-552      -27.92    9
1aqbH.pdb    -THR-80       -85.81   10
1aqbH.pdb    -THR-109       30.79   12
1aquAH.pdb  A-THR-45       109.89   10
1aquAH.pdb  A-THR-51       -30.10    9
1aquAH.pdb  A-THR-107       64.54   12
1aquAH.pdb  A-THR-238       74.03   11
1aqzAH.pdb  A-THR-43      -150.88   10
1aqzAH.pdb  A-THR-124      142.99   12
1arbH.pdb    -THR-37        70.33   11
1arbH.pdb    -THR-44      -176.75   14
1arbH.pdb    -THR-54        84.84   14
1arbH.pdb    -THR-62       -49.26    9
1arbH.pdb    -THR-65       166.82    9
1arbH.pdb    -THR-85       -81.47    9
1arbH.pdb    -THR-108      -70.28   12
1arbH.pdb    -THR-115      -62.11   11
1arbH.pdb    -THR-164       84.48   13
1arbH.pdb    -THR-253      -70.17   14
1aruH.pdb    -THR-122       81.01   10
1aruH.pdb    -THR-159      131.90    9
1aruH.pdb    -THR-216      -86.29    9
1aruH.pdb    -THR-263      -77.52    9
1atgH.pdb    -THR-7        -74.97   11
1atgH.pdb    -THR-9        -65.70    9
1atgH.pdb    -THR-123       79.86   10
1atgH.pdb    -THR-136       85.02   10
1atgH.pdb    -THR-201      179.89   12
1atlACH.pdb A-THR-84       -73.17    9
1atlACH.pdb A-THR-99        48.66   11
1atlACH.pdb A-THR-115      134.82   11
1atzAH.pdb  A-THR-1038     -54.31    9
1auoAH.pdb  A-THR-101      -60.41   10
1auoAH.pdb  A-THR-140       98.09   14
1avwBH.pdb  B-THR-542       77.45   15
1avwBH.pdb  B-THR-556      -55.86   10
1axnH.pdb    -THR-119      -75.94   11
1axnH.pdb    -THR-120      -94.53   11
1axnH.pdb    -THR-122      103.88   11
1axnH.pdb    -THR-149      -60.60   10
1axnH.pdb    -THR-308      -79.07    9
1axnH.pdb    -THR-315       78.30   10
1ay7BH.pdb  B-THR-63      -103.46   11
1aylH.pdb    -THR-50       -73.06    9
1aylH.pdb    -THR-110      -78.19    9
1aylH.pdb    -THR-139      128.73    9
1aylH.pdb    -THR-252      -88.01   10
1aylH.pdb    -THR-289       15.87    9
1aylH.pdb    -THR-332       26.68    9
1aylH.pdb    -THR-361      103.61    9
1aylH.pdb    -THR-379       74.60    9
1aylH.pdb    -THR-388        2.88   10
1aylH.pdb    -THR-455       75.85    9
1b0uH.pdb   A-THR-93       -22.37   10
1b0uH.pdb   A-THR-96        68.90    9
1b0uH.pdb   A-THR-109      122.92   11
1b16AH.pdb  A-THR-21      -144.90   11
1b16AH.pdb  A-THR-115       81.26    9
1b16AH.pdb  A-THR-140      -75.87   10
1b16AH.pdb  A-THR-162       76.63    9
1b16AH.pdb  A-THR-184       66.06   11
1b3aAH.pdb  A-THR-30       167.52    9
1b3aAH.pdb  A-THR-43       161.74   10
1b4kAH.pdb  A-THR-126      119.31   12
1b4kAH.pdb  A-THR-134     -149.18   11
1b4kAH.pdb  A-THR-280       65.36    9
1b4vH.pdb   A-THR-18       -69.19   10
1b4vH.pdb   A-THR-72        66.44    9
1b4vH.pdb   A-THR-239      -91.27   11
1b4vH.pdb   A-THR-252      -45.69    9
1b4vH.pdb   A-THR-264       36.86   11
1b4vH.pdb   A-THR-306      113.11   10
1b4vH.pdb   A-THR-380      -69.30   10
1b4vH.pdb   A-THR-426       77.14   10
1b4vH.pdb   A-THR-458       79.13   13
1b4vH.pdb   A-THR-491       69.92    9
1b5eAH.pdb  A-THR-78      -112.99   10
1b5eAH.pdb  A-THR-231     -163.36   11
1b6aH.pdb    -THR-233      115.47   10
1b6aH.pdb    -THR-254      162.02   11
1b6aH.pdb    -THR-266       70.11   10
1b6aH.pdb    -THR-284     -144.93   14
1b6aH.pdb    -THR-365      -75.13   11
1b6aH.pdb    -THR-399      119.90   10
1b6aH.pdb    -THR-455      -57.72   10
1b6aH.pdb    -THR-461       50.32    9
1b6aH.pdb    -THR-467      -89.79   10
1b6gH.pdb    -THR-7       -119.96   13
1b6gH.pdb    -THR-58       -29.11   10
1b6gH.pdb    -THR-132      -49.44   10
1b6gH.pdb    -THR-153       82.85   12
1b6gH.pdb    -THR-238       79.66    9
1b6gH.pdb    -THR-309     -100.35    9
1b8oH.pdb   A-THR-21        78.22   10
1b8oH.pdb   A-THR-110      101.41   11
1b8oH.pdb   A-THR-221       64.52   13
1b8oH.pdb   A-THR-242       59.36    9
1babBH.pdb  A-THR-109       78.42    9
1bbhAH.pdb  A-THR-71       179.92    9
1bbzEFH.pdb E-THR-16       -85.93   10
1bd0AH.pdb  A-THR-8        155.04   13
1bd0AH.pdb  A-THR-104       90.67   14
1bd0AH.pdb  A-THR-132      -90.77   11
1bd0AH.pdb  A-THR-145       78.83   10
1bd0AH.pdb  A-THR-165       67.40   11
1bd0AH.pdb  A-THR-327       64.77   10
1bdmBH.pdb  B-THR-9        160.42    9
1bdmBH.pdb  B-THR-70       149.90   12
1bdmBH.pdb  B-THR-152      123.91    9
1bdmBH.pdb  B-THR-170      -80.06   11
1becH.pdb    -THR-144     -130.10   10
1behBH.pdb  B-THR-65        38.13   12
1behBH.pdb  B-THR-69      -160.09    9
1behBH.pdb  B-THR-115      -86.48   12
1bf6BH.pdb  B-THR-9       -157.37   11
1bf6BH.pdb  B-THR-55       117.52   11
1bf6BH.pdb  B-THR-73       -64.74   10
1bf6BH.pdb  B-THR-81        75.19   11
1bf6BH.pdb  B-THR-116      -56.63   11
1bf6BH.pdb  B-THR-134      170.19   11
1bf6BH.pdb  B-THR-157      161.46   10
1bf6BH.pdb  B-THR-159      -98.20    9
1bf6BH.pdb  B-THR-210      -80.29    9
1bfdH.pdb    -THR-7         81.75    9
1bfdH.pdb    -THR-8         80.74    9
1bfdH.pdb    -THR-75        97.35   10
1bfdH.pdb    -THR-100      -57.68   10
1bfdH.pdb    -THR-111       89.40   11
1bfdH.pdb    -THR-299      119.34    9
1bfdH.pdb    -THR-357      173.36    9
1bfdH.pdb    -THR-448     -122.42   10
1bfdH.pdb    -THR-457       88.23   14
1bg2H.pdb    -THR-56        77.66    9
1bg2H.pdb    -THR-80       -89.28    9
1bg2H.pdb    -THR-94        87.58    9
1bg2H.pdb    -THR-283       61.26   12
1bg2H.pdb    -THR-296      -81.05   10
1bg6H.pdb    -THR-192       92.44   12
1bg6H.pdb    -THR-206       89.76    9
1bg6H.pdb    -THR-291     -170.08   10
1bi5H.pdb   A-THR-18        60.49    9
1bi5H.pdb   A-THR-44       -69.52   10
1bi5H.pdb   A-THR-125      109.80   13
1bi5H.pdb   A-THR-131       92.23   13
1bi5H.pdb   A-THR-145       76.47   10
1bi5H.pdb   A-THR-169      -46.48   12
1bi5H.pdb   A-THR-264      132.43   10
1bi5H.pdb   A-THR-360      167.44   16
1bi5H.pdb   A-THR-361     -169.39   10
1bj7H.pdb    -THR-114     -142.41    9
1bj7H.pdb    -THR-151       -9.15   11
1bk0H.pdb    -THR-121      109.91   12
1bk0H.pdb    -THR-123      -57.13   11
1bk0H.pdb    -THR-180       71.55   12
1bk0H.pdb    -THR-221      165.11   10
1bk0H.pdb    -THR-235      -41.16    9
1bk0H.pdb    -THR-261      -76.13   12
1bk7H.pdb   A-THR-32       137.86   10
1bkrH.pdb   A-THR-16       -76.90   10
1bqcH.pdb   A-THR-48        72.08   13
1bqcH.pdb   A-THR-88        72.65   13
1bqcH.pdb   A-THR-89        96.48   10
1bqcH.pdb   A-THR-172      -94.96   10
1bqcH.pdb   A-THR-188      -65.23   12
1bqcH.pdb   A-THR-191       55.46   10
1bqcH.pdb   A-THR-294      -64.28   11
1bqkH.pdb    -THR-79       -95.58    9
1brtH.pdb    -THR-86        93.85    9
1brtH.pdb    -THR-99       156.86    9
1brtH.pdb    -THR-101      -91.87   10
1brtH.pdb    -THR-132      116.36   11
1brtH.pdb    -THR-204      -59.28   10
1brtH.pdb    -THR-236      137.40   11
1brtH.pdb    -THR-262      105.57   14
1bs0H.pdb   A-THR-363     -174.32    9
1bs0H.pdb   A-THR-365      -56.62    9
1bteAH.pdb  A-THR-23        74.12   14
1btyH.pdb    -THR-26       -82.01   11
1btyH.pdb    -THR-98      -121.10    9
1btyH.pdb    -THR-177      177.17   12
1btyH.pdb    -THR-241       89.46   10
1bu7AH.pdb  A-THR-49      -140.14   10
1bu7AH.pdb  A-THR-88        98.14   10
1bu7AH.pdb  A-THR-91       146.52    9
1bu7AH.pdb  A-THR-149      148.38   12
1bu7AH.pdb  A-THR-152       76.85   10
1bu7AH.pdb  A-THR-235       92.15   14
1bu7AH.pdb  A-THR-245      -73.97   11
1bu7AH.pdb  A-THR-327      175.23    9
1bu7AH.pdb  A-THR-436     -165.76   10
1bu7AH.pdb  A-THR-438       85.91    9
1bu8H.pdb   A-THR-58       -71.42   10
1bu8H.pdb   A-THR-70        78.77   11
1bu8H.pdb   A-THR-137      -70.11    9
1bu8H.pdb   A-THR-173      -39.56   14
1bu8H.pdb   A-THR-204      107.77   15
1bu8H.pdb   A-THR-329     -176.54   11
1bueH.pdb   A-THR-109     -101.34   10
1bueH.pdb   A-THR-135       75.77   10
1bueH.pdb   A-THR-180      -84.92   10
1bueH.pdb   A-THR-243       79.06   13
1bueH.pdb   A-THR-266       67.19   13
1bw9AH.pdb  A-THR-21       -97.91    9
1bw9AH.pdb  A-THR-41        55.57   10
1bw9AH.pdb  A-THR-64      -175.11   13
1bw9AH.pdb  A-THR-115       72.14   12
1bw9AH.pdb  A-THR-121     -108.94   11
1bw9AH.pdb  A-THR-133       89.51   15
1bw9AH.pdb  A-THR-164       76.35    9
1bw9AH.pdb  A-THR-230       60.13   11
1bw9AH.pdb  A-THR-246       14.43   10
1bw9AH.pdb  A-THR-332     -170.44    9
1bx4H.pdb   A-THR-120       98.61   13
1bxoH.pdb   A-THR-34       104.26    9
1bxoH.pdb   A-THR-131      -59.36   10
1bxoH.pdb   A-THR-143      144.17   11
1bxoH.pdb   A-THR-251       86.06   10
1byiH.pdb    -THR-46       -53.78    9
1byiH.pdb    -THR-75       -82.27    9
1byqH.pdb   A-THR-94      -172.48    9
1byqH.pdb   A-THR-152       89.80   14
1c1kH.pdb   A-THR-160      160.39   13
1c1kH.pdb   A-THR-178      149.89   10
1c1lH.pdb   A-THR-63      -176.67   15
1c24H.pdb   A-THR-7        120.20   11
1c24H.pdb   A-THR-99      -170.51    9
1c24H.pdb   A-THR-200       93.40   10
1c24H.pdb   A-THR-202     -137.45   12
1c24H.pdb   A-THR-225     -152.88   13
1c24H.pdb   A-THR-237       66.77   11
1c24H.pdb   A-THR-241     -171.18    9
1c24H.pdb   A-THR-249       65.98   10
1c3dH.pdb    -THR-38       -80.35    9
1c3dH.pdb    -THR-83      -158.75   11
1c3dH.pdb    -THR-86        84.61    9
1c3dH.pdb    -THR-195      157.17   11
1c3dH.pdb    -THR-279       80.72   10
1c3pH.pdb   A-THR-9       -173.05   10
1c3pH.pdb   A-THR-62       105.27   12
1c3pH.pdb   A-THR-110     -162.79   11
1c3pH.pdb   A-THR-182      179.91   11
1c3pH.pdb   A-THR-307       80.80    9
1c3wH.pdb   A-THR-17        76.19    9
1c3wH.pdb   A-THR-24        69.19   10
1c3wH.pdb   A-THR-55       -31.37   10
1c3wH.pdb   A-THR-89      -149.86   11
1c3wH.pdb   A-THR-90       135.77   10
1c3wH.pdb   A-THR-121      -78.85   12
1c3wH.pdb   A-THR-178       78.92   10
1c3wH.pdb   A-THR-205       75.13   11
1c5eAH.pdb  A-THR-35        80.19    9
1c5eAH.pdb  A-THR-104      -48.43   10
1cb0H.pdb   A-THR-36       -50.31   12
1cb0H.pdb   A-THR-87       104.26   12
1cb0H.pdb   A-THR-92      -170.42   10
1cb0H.pdb   A-THR-93       -64.96   10
1cb0H.pdb   A-THR-148       73.27   10
1cb0H.pdb   A-THR-171      -58.27   10
1cb0H.pdb   A-THR-219       57.67   10
1cb0H.pdb   A-THR-239      164.77    9
1cb0H.pdb   A-THR-254       81.73   12
1cc8H.pdb   A-THR-27       -45.49    9
1cc8H.pdb   A-THR-49        38.98   13
1cczH.pdb   A-THR-109       88.99    9
1cemH.pdb    -THR-88       109.47   11
1cemH.pdb    -THR-92       -67.97   11
1cemH.pdb    -THR-141       84.95   11
1cemH.pdb    -THR-151     -178.54   10
1cemH.pdb    -THR-254      -77.94   12
1cemH.pdb    -THR-262     -124.40   10
1cemH.pdb    -THR-286       83.41    9
1cemH.pdb    -THR-306       74.05   11
1cemH.pdb    -THR-346       77.42   10
1cemH.pdb    -THR-380      -71.75    9
1cemH.pdb    -THR-385      -79.77   11
1ceqH.pdb   A-THR-139     -127.33    9
1ceqH.pdb   A-THR-169      -96.03    9
1ceqH.pdb   A-THR-232       77.33    9
1ceqH.pdb   A-THR-235       38.76   11
1ceqH.pdb   A-THR-289     -103.53   11
1cexH.pdb    -THR-113     -140.09   10
1cexH.pdb    -THR-144       82.54   11
1cexH.pdb    -THR-167       76.71   11
1cf9BH.pdb  B-THR-82       169.96    9
1cf9BH.pdb  B-THR-148       89.69   14
1cf9BH.pdb  B-THR-178      106.89   12
1cf9BH.pdb  B-THR-187       94.69    9
1cf9BH.pdb  B-THR-203      143.70    9
1cf9BH.pdb  B-THR-238       78.81   12
1cf9BH.pdb  B-THR-249      -77.18   12
1cf9BH.pdb  B-THR-268      101.86   12
1cf9BH.pdb  B-THR-357      -58.32    9
1cf9BH.pdb  B-THR-516      161.80   16
1cgoH.pdb    -THR-52        -9.69    9
1cgoH.pdb    -THR-63       -91.47   11
1chdH.pdb    -THR-196      100.47   10
1chdH.pdb    -THR-281      -80.45    9
1chdH.pdb    -THR-301      164.66   12
1cipH.pdb   A-THR-295     -100.50    9
1cipH.pdb   A-THR-321      142.76    9
1cipH.pdb   A-THR-324       80.96    9
1cipH.pdb   A-THR-329      -60.75    9
1cipH.pdb   A-THR-340     -175.19   10
1cl8H.pdb   A-THR-239     -150.41   10
1cmbAH.pdb  A-THR-66       -49.16   12
1cnvH.pdb    -THR-5         58.95   11
1cnvH.pdb    -THR-25       -82.08   10
1cnvH.pdb    -THR-178      -88.00   10
1cnvH.pdb    -THR-212      -30.97    9
1cnvH.pdb    -THR-232      179.91   11
1cnvH.pdb    -THR-273     -159.16    9
1cnzBH.pdb  B-THR-320       92.16    9
1cnzBH.pdb  B-THR-336      100.22   11
1cnzBH.pdb  B-THR-348      -65.84   11
1cpqH.pdb    -THR-68        86.82   10
1cpqH.pdb    -THR-117      -42.47    9
1cruAH.pdb  B-THR-47      -146.22   14
1cruAH.pdb  B-THR-160      160.20   12
1cruAH.pdb  B-THR-224      106.14   11
1cruAH.pdb  B-THR-236      143.08   13
1cruAH.pdb  B-THR-323      176.06   12
1cruAH.pdb  B-THR-370      -88.72    9
1cruAH.pdb  B-THR-389      -35.06   11
1cruAH.pdb  B-THR-423      124.10   11
1cruAH.pdb  B-THR-425     -110.03   10
1cs1AH.pdb  A-THR-73        97.69   14
1cs1AH.pdb  A-THR-84       -76.96    9
1cs1AH.pdb  A-THR-197      127.14    9
1cs1AH.pdb  A-THR-341      108.06   10
1cs1AH.pdb  A-THR-358      145.68   10
1cs1AH.pdb  A-THR-364       83.96   11
1ctfH.pdb    -THR-76       -76.24   13
1cv8H.pdb    -THR-28        83.82   10
1cv8H.pdb    -THR-36      -159.17   10
1cv8H.pdb    -THR-76       -37.54   11
1cv8H.pdb    -THR-88        38.67   10
1cvlH.pdb    -THR-76       -77.13   11
1cvlH.pdb    -THR-92       -80.74    9
1cvlH.pdb    -THR-112      -70.48   11
1cvlH.pdb    -THR-172      -77.72   12
1cvlH.pdb    -THR-192     -160.12   13
1cvlH.pdb    -THR-217       89.98   11
1cvlH.pdb    -THR-250      111.11   13
1cxqH.pdb   A-THR-63       -83.53   11
1cxqH.pdb   A-THR-80       179.89   12
1cxqH.pdb   A-THR-83       -74.84    9
1cxqH.pdb   A-THR-91       -86.83   11
1cxqH.pdb   A-THR-120       81.55   15
1cxqH.pdb   A-THR-131      170.57   12
1cxyH.pdb   A-THR-63       -77.25   10
1cy5H.pdb   A-THR-22        83.97    9
1cydAH.pdb  A-THR-13       155.71    9
1cydAH.pdb  A-THR-23        73.18    9
1cydAH.pdb  A-THR-152      -31.46    9
1cydAH.pdb  A-THR-160       77.54    9
1cydAH.pdb  A-THR-180      151.69   11
1cyoH.pdb    -THR-21        32.70   12
1czfAH.pdb  A-THR-70        98.04    9
1czfAH.pdb  A-THR-179      175.31   13
1czfAH.pdb  A-THR-259      107.13   10
1czpAH.pdb  A-THR-91        92.98    9
1d2nH.pdb   A-THR-536       75.66   11
1d2nH.pdb   A-THR-542       53.39    9
1d2nH.pdb   A-THR-653     -137.31    9
1d2nH.pdb   A-THR-654       69.22   12
1d3vAH.pdb  A-THR-87       -35.53    9
1d3vAH.pdb  A-THR-92       -58.35    9
1d3vAH.pdb  A-THR-127       47.79   13
1d3vAH.pdb  A-THR-134      101.43   10
1d3vAH.pdb  A-THR-241      165.26    9
1d3vAH.pdb  A-THR-261        2.02   11
1d3vAH.pdb  A-THR-281      -49.42    9
1d3vAH.pdb  A-THR-292       78.29   12
1d7pH.pdb   M-THR-2241    -152.25   10
1d7pH.pdb   M-THR-2303    -125.34   12
1dbgH.pdb   A-THR-33       -78.62   11
1dbgH.pdb   A-THR-131      104.50   10
1dbgH.pdb   A-THR-147      112.87    9
1dbgH.pdb   A-THR-151      138.59    9
1dbgH.pdb   A-THR-168       90.93    9
1dbgH.pdb   A-THR-172      144.74   10
1dbgH.pdb   A-THR-248       87.71   10
1dbgH.pdb   A-THR-260       45.23   10
1dbgH.pdb   A-THR-267      106.36    9
1dbgH.pdb   A-THR-314      -89.14    9
1dbgH.pdb   A-THR-481       99.67    9
1dbgH.pdb   A-THR-485      -41.03   11
1dbwBH.pdb  B-THR-53       -76.07   10
1dciAH.pdb  A-THR-114       93.35   11
1dciAH.pdb  A-THR-187      124.81    9
1dciAH.pdb  A-THR-207      173.94   10
1dciAH.pdb  A-THR-303      179.91   11
1dcsH.pdb    -THR-67        70.78   11
1dcsH.pdb    -THR-141      -77.36   11
1dcsH.pdb    -THR-143      106.53   12
1dcsH.pdb    -THR-190      144.50   10
1dcsH.pdb    -THR-195      -94.97   10
1dcsH.pdb    -THR-234      -81.24   12
1dcsH.pdb    -THR-259       83.05   10
1df4H.pdb   A-THR-24       -49.14    9
1dfuPH.pdb  P-THR-62       153.85   11
1dgfAH.pdb  A-THR-125      110.18   10
1dgfAH.pdb  A-THR-138      -68.92    9
1dgfAH.pdb  A-THR-150     -164.80   11
1dgfAH.pdb  A-THR-219      162.52    9
1dgfAH.pdb  A-THR-238      124.00   10
1dgfAH.pdb  A-THR-300      -47.47   14
1dhnH.pdb    -THR-45       161.81   10
1dhnH.pdb    -THR-94       100.81   10
1di6H.pdb   A-THR-57        82.38   10
1di6H.pdb   A-THR-84       159.34   11
1di6H.pdb   A-THR-88        75.93   10
1di6H.pdb   A-THR-176      106.00    9
1difAH.pdb  A-THR-31        86.09    9
1difAH.pdb  A-THR-80      -112.64    9
1dinH.pdb    -THR-183       80.54    9
1dinH.pdb    -THR-224      155.58   11
1dlfH.pdb   L-THR-92      -160.84   13
1dlfH.pdb   L-THR-97       173.39   10
1dlfH.pdb   H-THR-24       -64.18   11
1dlfH.pdb   H-THR-93        75.97   13
1dnlH.pdb   A-THR-57       117.04   11
1dosAH.pdb  A-THR-108       93.38    9
1dosAH.pdb  A-THR-133     -156.65   10
1dosAH.pdb  A-THR-197     -140.13    9
1dosAH.pdb  A-THR-237       63.55    9
1dozH.pdb   A-THR-27        78.21   11
1dozH.pdb   A-THR-119      -78.99    9
1dozH.pdb   A-THR-239       76.70    9
1dozH.pdb   A-THR-277       73.36    9
1dozH.pdb   A-THR-302       81.05    9
1dpsDH.pdb  D-THR-47        84.89   11
1dpsDH.pdb  D-THR-102     -165.35   11
1dpsDH.pdb  D-THR-144       79.81   12
1dptAH.pdb  A-THR-7         51.34    9
1dptAH.pdb  A-THR-85       -79.17    9
1dptAH.pdb  A-THR-115      -42.08   12
1dqsAH.pdb  A-THR-38        66.56    9
1dqsAH.pdb  A-THR-43        67.39   13
1dqsAH.pdb  A-THR-121       85.13   11
1dqsAH.pdb  A-THR-140     -156.74    9
1dvjAH.pdb  A-THR-40        72.27   12
1dvjAH.pdb  A-THR-87        83.96   10
1ecoH.pdb    -THR-52       -82.46   10
1ecoH.pdb    -THR-124       83.92    9
1edgH.pdb    -THR-38        59.23    9
1edgH.pdb    -THR-77        86.47   11
1edgH.pdb    -THR-210      -47.06   10
1ejgH.pdb   A-THR-30       -82.50   13
1ek0H.pdb   A-THR-152       80.53   11
1ek6AH.pdb  A-THR-8       -152.79   15
1ek6AH.pdb  A-THR-18        76.09   10
1ek6AH.pdb  A-THR-56       -75.96   11
1ek6AH.pdb  A-THR-232      169.33   14
1ek6AH.pdb  A-THR-236      -78.55   10
1elkAH.pdb  A-THR-21       -66.63   10
1elkAH.pdb  A-THR-43       -63.68   10
1elkAH.pdb  A-THR-76        92.24   10
1ervH.pdb    -THR-76        84.72   10
1erxH.pdb   A-THR-3        -53.02    9
1erxH.pdb   A-THR-26        82.71   10
1erxH.pdb   A-THR-121       50.24   10
1es5H.pdb   A-THR-18      -161.20   11
1es5H.pdb   A-THR-37        64.53   10
1es5H.pdb   A-THR-41      -168.31    9
1es5H.pdb   A-THR-84      -172.18    9
1es5H.pdb   A-THR-137       56.32   13
1es5H.pdb   A-THR-153      175.29   11
1es5H.pdb   A-THR-158       82.25   11
1es5H.pdb   A-THR-176       63.49   10
1es5H.pdb   A-THR-185     -130.77   12
1es5H.pdb   A-THR-187      -45.91   10
1es5H.pdb   A-THR-199      148.95   10
1es5H.pdb   A-THR-238       83.87   12
1euwH.pdb   A-THR-25       -39.31   10
1euwH.pdb   A-THR-53       -90.62   14
1ezmH.pdb    -THR-39        96.67   11
1fdrH.pdb    -THR-16       166.56    9
1fdrH.pdb    -THR-206      -67.32   10
1fdrH.pdb    -THR-228      -68.61    9
1fdsH.pdb    -THR-35        76.11   10
1fdsH.pdb    -THR-80       -55.44    9
1fdsH.pdb    -THR-207       75.37   11
1fdsH.pdb    -THR-255      100.51   10
1flmBH.pdb  B-THR-54        72.49    9
1flmBH.pdb  B-THR-81        95.06   15
1flpH.pdb    -THR-54       -57.21   10
1flpH.pdb    -THR-58       -81.56    9
1fltVH.pdb  V-THR-31        63.76    9
1fltYH.pdb  V-THR-31        63.76    9
1fmbH.pdb    -THR-18        81.10   12
1fmbH.pdb    -THR-35       144.42    9
1fmbH.pdb    -THR-65        49.33   10
1fmbH.pdb    -THR-88       109.21   10
1fnaH.pdb    -THR-39       130.19   18
1fnaH.pdb    -THR-69        49.40   11
1fnaH.pdb    -THR-94      -168.74   13
1fncH.pdb    -THR-170      -84.41    9
1fncH.pdb    -THR-206      -62.84   13
1fncH.pdb    -THR-267      149.41   10
1ftrAH.pdb  A-THR-26       166.91   11
1ftrAH.pdb  A-THR-41       -71.63    9
1ftrAH.pdb  A-THR-66      -147.41   12
1ftrAH.pdb  A-THR-74      -170.10   10
1ftrAH.pdb  A-THR-102      -24.72    9
1fusH.pdb    -THR-91       124.87   10
1fvkAH.pdb  A-THR-73       144.71   10
1fvkAH.pdb  A-THR-99       114.40   10
1g3pH.pdb    -THR-47       116.21   11
1g3pH.pdb    -THR-152      100.11    9
1g3pH.pdb    -THR-169       94.25    9
1gaiH.pdb    -THR-51        73.88   10
1gaiH.pdb    -THR-229      179.91    9
1gaiH.pdb    -THR-266     -147.56   12
1gaiH.pdb    -THR-321       78.34   10
1gaiH.pdb    -THR-344      163.65    9
1gaiH.pdb    -THR-416      137.91    9
1gcaH.pdb    -THR-8         79.89   10
1gcaH.pdb    -THR-180       98.09   11
1gcaH.pdb    -THR-253      136.68   12
1gceH.pdb   A-THR-113       92.81   11
1gceH.pdb   A-THR-146      -75.48    9
1gceH.pdb   A-THR-147      155.28    9
1gceH.pdb   A-THR-187       62.86   11
1gceH.pdb   A-THR-228      109.40   13
1gceH.pdb   A-THR-322      174.60   12
1gciH.pdb    -THR-33       108.80   11
1gciH.pdb    -THR-66        84.25   12
1gciH.pdb    -THR-208       77.06   11
1gciH.pdb    -THR-220      -69.35   12
1gciH.pdb    -THR-224       77.27   10
1gciH.pdb    -THR-253      -74.48    9
1gciH.pdb    -THR-274      -87.39    9
1gd1OH.pdb  O-THR-96      -101.78   12
1gd1OH.pdb  O-THR-151      -73.88    9
1gd1OH.pdb  O-THR-174      169.38   11
1gd1OH.pdb  O-THR-206       89.81    9
1gd1OH.pdb  O-THR-315      110.31   10
1gdjH.pdb    -THR-26       -63.97   12
1gdjH.pdb    -THR-50       -75.21    9
1gdjH.pdb    -THR-81       -61.24   12
1gdoBFH.pdb B-THR-122      -71.24    9
1gdoBFH.pdb B-THR-124     -165.68   12
1gdoBFH.pdb B-THR-158       41.75   11
1gdoBFH.pdb B-THR-225      -57.88    9
1gofH.pdb    -THR-41        99.07    9
1gofH.pdb    -THR-164       49.20    9
1gofH.pdb    -THR-202       55.92   11
1gofH.pdb    -THR-204      -43.69    9
1gofH.pdb    -THR-222      136.86   10
1gofH.pdb    -THR-250      108.82   12
1gofH.pdb    -THR-285       42.42   12
1gofH.pdb    -THR-352      -86.57    9
1gofH.pdb    -THR-482       64.45    9
1gofH.pdb    -THR-580       69.77   11
1gofH.pdb    -THR-582      -41.79    9
1gpeAH.pdb  A-THR-44       -89.07   12
1gpeAH.pdb  A-THR-79       -90.49   11
1gpeAH.pdb  A-THR-87        89.86   12
1gpeAH.pdb  A-THR-108      -37.67   11
1gpeAH.pdb  A-THR-116      119.29   13
1gpeAH.pdb  A-THR-154     -167.36   10
1gpeAH.pdb  A-THR-196       85.21   12
1gpeAH.pdb  A-THR-250      113.89   11
1gpeAH.pdb  A-THR-262      -83.94    9
1gpeAH.pdb  A-THR-334       41.40   10
1gpeAH.pdb  A-THR-335     -171.14   12
1gpeAH.pdb  A-THR-336      172.57   12
1gpeAH.pdb  A-THR-361       79.15   12
1gpeAH.pdb  A-THR-375      -74.71    9
1gpeAH.pdb  A-THR-384      155.47    9
1gpeAH.pdb  A-THR-421      -73.60    9
1gpeAH.pdb  A-THR-436     -168.65   10
1gpeAH.pdb  A-THR-479       78.98   10
1gpeAH.pdb  A-THR-539      -21.51   11
1gpeAH.pdb  A-THR-545      -54.68    9
1gpeAH.pdb  A-THR-566     -109.27   11
1gsoH.pdb   A-THR-37        85.72   11
1gsoH.pdb   A-THR-255       92.28   10
1gsoH.pdb   A-THR-296       87.28   12
1gsoH.pdb   A-THR-369     -161.82   10
1guqAH.pdb  A-THR-18       179.90    9
1guqAH.pdb  A-THR-62       164.68    9
1guqAH.pdb  A-THR-128       80.36   10
1guqAH.pdb  A-THR-216      121.25   13
1guqAH.pdb  A-THR-233      -87.91   10
1guqAH.pdb  A-THR-327      179.88    9
1h2rLH.pdb  L-THR-77      -143.71    9
1h2rLH.pdb  L-THR-85        74.61   12
1h2rLH.pdb  L-THR-87       -77.44    9
1h2rLH.pdb  L-THR-162      179.91    9
1h2rLH.pdb  L-THR-251      -65.66    9
1h2rLH.pdb  L-THR-293     -171.97    9
1h2rLH.pdb  L-THR-357     -155.99   10
1h2rLH.pdb  L-THR-362      126.64   15
1h2rLH.pdb  L-THR-385       68.73    9
1h2rLH.pdb  L-THR-423      -70.13   13
1h2rLH.pdb  L-THR-434       70.89   11
1h2rLH.pdb  L-THR-503      -83.01    9
1h2rLH.pdb  L-THR-525      106.94   11
1h2rSH.pdb  S-THR-113      173.17   11
1h2rSH.pdb  S-THR-116      -86.73   11
1h2rSH.pdb  S-THR-160       84.92   10
1h2rSH.pdb  S-THR-227       83.83    9
1hclH.pdb    -THR-221     -156.04   12
1hfcH.pdb    -THR-122      125.35    9
1hfcH.pdb    -THR-204     -151.44    9
1hfeSLH.pdb L-THR-74       153.30   11
1hfeSLH.pdb L-THR-145      118.78   14
1hfeSLH.pdb L-THR-165      -79.05    9
1hfeSLH.pdb L-THR-213      -88.19   11
1hfeSLH.pdb L-THR-228      -77.12   12
1hfeSLH.pdb L-THR-259      -75.52   12
1hfeSLH.pdb L-THR-260      161.84    9
1hfeSLH.pdb L-THR-299      171.00   13
1hfeSLH.pdb L-THR-315      -84.19   11
1hkaH.pdb    -THR-62        89.01   12
1hkaH.pdb    -THR-73        -8.73    9
1hkaH.pdb    -THR-93        98.66    9
1hmtH.pdb    -THR-74       102.17   16
1hpmH.pdb    -THR-66       105.22   10
1hpmH.pdb    -THR-145       77.90   10
1hpmH.pdb    -THR-341      -55.08    9
1htrH.pdb   B-THR-22        96.85    9
1htrH.pdb   B-THR-33       124.44    9
1htrH.pdb   B-THR-63        75.77   11
1htrH.pdb   B-THR-66       106.55    9
1htrH.pdb   B-THR-291       77.51   13
1iabH.pdb    -THR-163     -178.04    9
1iabH.pdb    -THR-185       84.49    9
1idoH.pdb    -THR-213       62.40    9
1idoH.pdb    -THR-241       54.37   12
1iibAH.pdb  A-THR-16        88.32    9
1ixhH.pdb    -THR-10       -69.64    9
1ixhH.pdb    -THR-22       145.64   11
1ixhH.pdb    -THR-27       -55.20   10
1ixhH.pdb    -THR-74      -159.33    9
1ixhH.pdb    -THR-146      -73.57   13
1ixhH.pdb    -THR-207       87.57   11
1ixhH.pdb    -THR-242      -50.47    9
1ixhH.pdb    -THR-253       96.95   11
1ixhH.pdb    -THR-255       48.96   11
1ixhH.pdb    -THR-256      139.19   12
1ixhH.pdb    -THR-283      -61.53    9
1jetH.pdb   A-THR-105      177.10    9
1jetH.pdb   A-THR-244       82.73   15
1jetH.pdb   A-THR-272      157.36   10
1jetH.pdb   A-THR-291       67.32   11
1jetH.pdb   A-THR-318       68.56   10
1jetH.pdb   A-THR-322       97.16   13
1jetH.pdb   A-THR-424      -68.71    9
1jetH.pdb   A-THR-429      -45.90    9
1jetH.pdb   A-THR-499     -103.10    9
1kapH.pdb   P-THR-31      -148.08   10
1kapH.pdb   P-THR-71        55.54   10
1kapH.pdb   P-THR-107       58.95   15
1kapH.pdb   P-THR-175      155.42    9
1kapH.pdb   P-THR-208     -160.37   11
1kapH.pdb   P-THR-222       93.17   12
1kapH.pdb   P-THR-252     -164.72   10
1kapH.pdb   P-THR-265      -81.00   10
1kp6H.pdb   A-THR-19       -71.10    9
1kp6H.pdb   A-THR-31        78.68    9
1kptAH.pdb  A-THR-57       169.91   11
1kuhH.pdb    -THR-57        47.93   12
1kveABH.pdb A-THR-29       -82.84   11
1kveABH.pdb B-THR-192     -161.29   14
1lamH.pdb    -THR-331       72.78   14
1lamH.pdb    -THR-361      -69.25   12
1lamH.pdb    -THR-377       70.72   13
1lamH.pdb    -THR-393     -173.33   12
1lamH.pdb    -THR-472       90.93   11
1lamH.pdb    -THR-474     -179.26   11
1lbuH.pdb    -THR-196     -168.38    9
1lstH.pdb    -THR-10        88.96   12
1lstH.pdb    -THR-74       137.92   10
1lstH.pdb    -THR-195     -148.20   12
1lucBH.pdb  B-THR-38        72.57   10
1lucBH.pdb  B-THR-66       -88.16    9
1lucBH.pdb  B-THR-79      -163.38   12
1lucBH.pdb  B-THR-140      -73.19    9
1lucBH.pdb  B-THR-141      -75.99   11
1m6pAH.pdb  A-THR-83        86.15   13
1mfiAH.pdb  A-THR-7         45.25   13
1mfiAH.pdb  A-THR-52       128.59   11
1mfmH.pdb   A-THR-135      -35.69   10
1mgtH.pdb   A-THR-101       90.22   10
1mlaH.pdb    -THR-32        74.09    9
1mlaH.pdb    -THR-48       -34.67   11
1mlaH.pdb    -THR-258       71.91   10
1mmlH.pdb    -THR-36        71.29   11
1mmlH.pdb    -THR-147      156.19   12
1mmlH.pdb    -THR-163      -72.14    9
1mmlH.pdb    -THR-184     -170.47   13
1moqH.pdb    -THR-266      -91.18   11
1moqH.pdb    -THR-302      -71.78   10
1moqH.pdb    -THR-391       70.27   12
1moqH.pdb    -THR-407      -71.41   10
1moqH.pdb    -THR-577       66.02   11
1moqH.pdb    -THR-593     -179.32    9
1mpgBH.pdb  B-THR-58       115.61   10
1mpgBH.pdb  B-THR-219      147.63    9
1mrjH.pdb    -THR-158      -68.16   10
1mroBH.pdb  B-THR-45        70.42   12
1mroBH.pdb  B-THR-59       -73.88   10
1mroBH.pdb  B-THR-101       86.30   13
1mroBH.pdb  B-THR-204      -74.82   10
1mroBH.pdb  B-THR-221       98.74   10
1mroBH.pdb  B-THR-296       83.82   10
1mroBH.pdb  B-THR-330      141.24   10
1mroBH.pdb  B-THR-342      -76.40   10
1mroBH.pdb  B-THR-382       87.78   12
1mroBH.pdb  B-THR-411       68.73   12
1mroCH.pdb  C-THR-9        -89.20   14
1mroCH.pdb  C-THR-140      -78.08    9
1mroCH.pdb  C-THR-214       54.87   13
1mroCH.pdb  C-THR-215      -83.12    9
1msiH.pdb    -THR-15        63.02    9
1msiH.pdb    -THR-53        85.01   10
1mskH.pdb    -THR-1064      35.53   13
1mskH.pdb    -THR-1161     -57.10   12
1mugH.pdb   A-THR-26       -78.17   14
1mugH.pdb   A-THR-47       106.50    9
1mugH.pdb   A-THR-74       112.96   11
1munH.pdb    -THR-172       78.90    9
1narH.pdb    -THR-17       171.91   11
1narH.pdb    -THR-51      -141.76   10
1narH.pdb    -THR-227     -165.66   11
1narH.pdb    -THR-247       73.97    9
1nbcAH.pdb  A-THR-85       115.05   10
1nbcAH.pdb  A-THR-142      145.89   12
1nifH.pdb    -THR-34       179.87    9
1nifH.pdb    -THR-63       -64.51    9
1nifH.pdb    -THR-112      -79.71   11
1nifH.pdb    -THR-216       88.08   11
1nifH.pdb    -THR-287       89.42   11
1nkdH.pdb    -THR-19       -21.85   10
1nkrH.pdb    -THR-48       -44.52    9
1nlsH.pdb    -THR-11       176.00   13
1nlsH.pdb    -THR-74        31.62    9
1nlsH.pdb    -THR-97       176.45   14
1nlsH.pdb    -THR-103       85.20    9
1nlsH.pdb    -THR-148      103.81   10
1nulBH.pdb  B-THR-111      120.62   10
1nwpAH.pdb  A-THR-10      -125.60   11
1nwpAH.pdb  A-THR-84        80.92   13
1nzyBH.pdb  B-THR-36       147.73    9
1nzyBH.pdb  B-THR-54        62.27   15
1nzyBH.pdb  B-THR-146       -6.07   11
1nzyBH.pdb  B-THR-148      -82.66   10
1nzyBH.pdb  B-THR-167     -144.77   11
1oaaH.pdb    -THR-139       87.59    9
1oncH.pdb    -THR-12      -124.91   13
1oncH.pdb    -THR-59       115.17   12
1oncH.pdb    -THR-71       -71.32   10
1opdH.pdb    -THR-59        94.59    9
1pdaH.pdb    -THR-10       -75.47    9
1pdaH.pdb    -THR-43       -52.09   10
1pdaH.pdb    -THR-127       51.04    9
1pdaH.pdb    -THR-224       64.91    9
1pdoH.pdb    -THR-2        179.85   10
1pdoH.pdb    -THR-101       89.01    9
1pdoH.pdb    -THR-121      -70.99   12
1pgsH.pdb    -THR-11       -29.80   11
1pgsH.pdb    -THR-55       -79.67    9
1pgsH.pdb    -THR-72       169.61   11
1pgsH.pdb    -THR-83       105.97   12
1pgsH.pdb    -THR-111       68.51   10
1pgsH.pdb    -THR-117     -138.49   11
1pgsH.pdb    -THR-119       42.49   13
1pgsH.pdb    -THR-179       94.65   13
1pgsH.pdb    -THR-221       61.67    9
1pgsH.pdb    -THR-287      -76.71    9
1phnAH.pdb  A-THR-6       -139.11   10
1phnAH.pdb  A-THR-104       91.40    9
1pmiH.pdb    -THR-221      -75.11   13
1pmiH.pdb    -THR-228      -43.80    9
1pmiH.pdb    -THR-308      134.23    9
1pmiH.pdb    -THR-387       76.30   10
1pmiH.pdb    -THR-396      129.83   12
1pmiH.pdb    -THR-401      -75.97    9
1pmiH.pdb    -THR-407        1.16    9
1poaH.pdb    -THR-12       154.53   10
1ptfH.pdb    -THR-20       -17.02    9
1pymAH.pdb  A-THR-9        -65.39    9
1pymAH.pdb  A-THR-222       81.60    9
1qauH.pdb   A-THR-105      128.22    9
1qauH.pdb   A-THR-112      179.88    9
1qb7H.pdb   A-THR-54       107.82   10
1qb7H.pdb   A-THR-74       108.06   12
1qb7H.pdb   A-THR-130      -42.57   10
1qcxH.pdb   A-THR-143      102.56   13
1qcxH.pdb   A-THR-171       93.73   11
1qcxH.pdb   A-THR-205       89.28   13
1qcxH.pdb   A-THR-244      102.84    9
1qczH.pdb   A-THR-47        57.76   10
1qd1BH.pdb  B-THR-2030      62.24   10
1qd1BH.pdb  B-THR-2047      72.23   13
1qd1BH.pdb  B-THR-2174     -68.60    9
1qd1BH.pdb  B-THR-2244     143.64    9
1qddH.pdb   A-THR-18       -48.82   10
1qddH.pdb   A-THR-71        78.65   12
1qe3H.pdb   A-THR-184      108.11   10
1qe3H.pdb   A-THR-307      124.29   14
1qe3H.pdb   A-THR-438      -15.77   10
1qe3H.pdb   A-THR-442      -58.14   10
1qe3H.pdb   A-THR-459      -80.09    9
1qf9H.pdb   A-THR-156      -22.90   10
1qfmH.pdb   A-THR-39       156.64    9
1qfmH.pdb   A-THR-179       93.38    9
1qfmH.pdb   A-THR-200      -64.34   10
1qfmH.pdb   A-THR-217      -63.72   10
1qfmH.pdb   A-THR-294       66.33   11
1qfmH.pdb   A-THR-298      104.89    9
1qfmH.pdb   A-THR-304       50.62   12
1qfmH.pdb   A-THR-448       96.99    9
1qfmH.pdb   A-THR-543       64.15   14
1qfmH.pdb   A-THR-562      -86.64    9
1qfmH.pdb   A-THR-597      109.90   11
1qfmH.pdb   A-THR-655       79.21   11
1qfmH.pdb   A-THR-686      131.71    9
1qftAH.pdb  A-THR-35        84.71   10
1qftAH.pdb  A-THR-47        88.17   10
1qgiH.pdb   A-THR-19       -57.52   13
1qgiH.pdb   A-THR-143       74.00   10
1qgiH.pdb   A-THR-166      164.22   10
1qgiH.pdb   A-THR-185      -72.90    9
1qgiH.pdb   A-THR-254      -75.00    9
1qgqH.pdb   A-THR-45        80.11    9
1qgqH.pdb   A-THR-94        72.80   13
1qgwBDH.pdb D-THR-75       -30.33   10
1qh4AH.pdb  A-THR-47       164.18   12
1qh4AH.pdb  A-THR-59       126.03   10
1qh4AH.pdb  A-THR-133      108.79   12
1qh4AH.pdb  A-THR-289      -70.27   11
1qh5AH.pdb  A-THR-22       -80.63   11
1qh5AH.pdb  A-THR-49        69.14    9
1qh5AH.pdb  A-THR-53       -96.72   10
1qh5AH.pdb  A-THR-86       102.15   11
1qh5AH.pdb  A-THR-107     -147.30    9
1qh5AH.pdb  A-THR-111      163.86    9
1qh5AH.pdb  A-THR-132      124.60   11
1qh5AH.pdb  A-THR-135       96.62   10
1qh5AH.pdb  A-THR-167       91.00   12
1qh5AH.pdb  A-THR-176      172.32   10
1qh5AH.pdb  A-THR-210     -122.51    9
1qh8AH.pdb  A-THR-57       111.29   11
1qh8AH.pdb  A-THR-148     -125.13   12
1qh8AH.pdb  A-THR-217      -49.00   12
1qh8AH.pdb  A-THR-263       40.88   16
1qh8AH.pdb  A-THR-388       71.99   12
1qh8AH.pdb  A-THR-396       84.44    9
1qh8BH.pdb  B-THR-47       -67.05   10
1qh8BH.pdb  B-THR-83        40.10   13
1qh8BH.pdb  B-THR-149     -162.31   10
1qh8BH.pdb  B-THR-150      115.08   12
1qh8BH.pdb  B-THR-184       48.46    9
1qh8BH.pdb  B-THR-205       86.77    9
1qh8BH.pdb  B-THR-207      -31.11   11
1qh8BH.pdb  B-THR-224       77.02    9
1qh8BH.pdb  B-THR-286      107.66   12
1qh8BH.pdb  B-THR-310       94.21    9
1qh8BH.pdb  B-THR-376       82.96   11
1qh8BH.pdb  B-THR-432     -109.62   11
1qh8BH.pdb  B-THR-451      -11.11   10
1qh8BH.pdb  B-THR-505      -77.60   10
1qh8BH.pdb  B-THR-511      165.78   10
1qhfAH.pdb  B-THR-54        84.45   14
1qhfAH.pdb  B-THR-63        84.74   10
1qhfAH.pdb  B-THR-148     -164.85   11
1qhvH.pdb   A-THR-403       56.03   10
1qipBH.pdb  B-THR-49       -73.22    9
1qipBH.pdb  B-THR-97       -64.63   13
1qipBH.pdb  B-THR-106       88.37    9
1qj4H.pdb   A-THR-11       -95.09    9
1qj4H.pdb   A-THR-131       86.95   10
1qj4H.pdb   A-THR-137      -29.04   10
1qj4H.pdb   A-THR-190      -64.15    9
1qj4H.pdb   A-THR-204      153.58   10
1qj4H.pdb   A-THR-242      -76.32   11
1qjdH.pdb   A-THR-50        82.80    9
1qjdH.pdb   A-THR-146       81.54   11
1qjdH.pdb   A-THR-177     -146.22    9
1qjdH.pdb   A-THR-224       83.24   10
1qjdH.pdb   A-THR-276       64.05   12
1qjdH.pdb   A-THR-288      -68.46    9
1qjdH.pdb   A-THR-313       82.86    9
1qjdH.pdb   A-THR-336     -159.05   12
1qjdH.pdb   A-THR-377       98.94   12
1qjdH.pdb   A-THR-443       38.78   10
1qjdH.pdb   A-THR-506      104.27    9
1qk5AH.pdb  A-THR-25       100.65   13
1qk5AH.pdb  A-THR-156       58.85    9
1qk5AH.pdb  A-THR-174     -111.11   10
1qksAH.pdb  A-THR-21       105.90   11
1qksAH.pdb  A-THR-86       164.07    9
1qksAH.pdb  A-THR-99        69.31    9
1qksAH.pdb  A-THR-111       74.87   11
1qksAH.pdb  A-THR-186      172.44   11
1qksAH.pdb  A-THR-195      -23.56   12
1qksAH.pdb  A-THR-358       39.88    9
1qksAH.pdb  A-THR-382      161.80   11
1qksAH.pdb  A-THR-406      -70.73   12
1qksAH.pdb  A-THR-447       81.51    9
1qksAH.pdb  A-THR-459      -54.53    9
1qksAH.pdb  A-THR-538      -76.37    9
1qksAH.pdb  A-THR-552       47.18   12
1qksAH.pdb  A-THR-564      -71.62   11
1ql0AH.pdb  A-THR-36      -167.41   10
1ql0AH.pdb  A-THR-50        82.35   13
1ql0AH.pdb  A-THR-144     -179.13    9
1ql0AH.pdb  A-THR-146       41.54   11
1ql0AH.pdb  A-THR-160       97.70   10
1ql0AH.pdb  A-THR-194       77.49    9
1ql0AH.pdb  A-THR-214      -78.84   11
1qlwAH.pdb  A-THR-32       135.87   10
1qlwAH.pdb  A-THR-66        82.21   10
1qlwAH.pdb  A-THR-77        80.50   11
1qlwAH.pdb  A-THR-81       104.94   13
1qlwAH.pdb  A-THR-200       31.60   12
1qlwAH.pdb  A-THR-215      -78.71   11
1qlwAH.pdb  A-THR-224     -159.65   12
1qlwAH.pdb  A-THR-321      -78.43    9
1qnfH.pdb    -THR-192      179.92    9
1qnfH.pdb    -THR-325      -24.89   10
1qnfH.pdb    -THR-329      -81.51    9
1qnfH.pdb    -THR-344      -42.83   11
1qnfH.pdb    -THR-360      158.27    9
1qnjH.pdb   A-THR-54        93.00   11
1qnjH.pdb   A-THR-79        80.51    9
1qnjH.pdb   A-THR-128       84.03    9
1qnjH.pdb   A-THR-139      105.11   10
1qnjH.pdb   A-THR-162      130.62   10
1qnjH.pdb   A-THR-226       99.90    9
1qnjH.pdb   A-THR-229      170.04    9
1qq4H.pdb   A-THR-33        89.50   15
1qq5AH.pdb  A-THR-12        91.20    9
1qq5AH.pdb  A-THR-23       136.44   12
1qq5AH.pdb  A-THR-62        92.44    9
1qq5AH.pdb  A-THR-69        74.72    9
1qq5AH.pdb  A-THR-72       -58.69    9
1qqqH.pdb   A-THR-46       -63.49   10
1qqqH.pdb   A-THR-47       -77.77   11
1qqqH.pdb   A-THR-103      146.57   12
1qreH.pdb   A-THR-17       150.59   16
1qreH.pdb   A-THR-31       -47.77   12
1qreH.pdb   A-THR-131      176.16   11
1qrrH.pdb   A-THR-145     -170.09   10
1qrrH.pdb   A-THR-196      -22.33   10
1qrrH.pdb   A-THR-205      112.57   10
1qrrH.pdb   A-THR-217      145.44   11
1qrrH.pdb   A-THR-220      -85.05   11
1qrrH.pdb   A-THR-271      -73.74   11
1qrrH.pdb   A-THR-308       77.49   10
1qs1AH.pdb  A-THR-112      -28.41    9
1qs1AH.pdb  A-THR-144     -130.08   10
1qs1AH.pdb  A-THR-152      -57.86   12
1qs1AH.pdb  A-THR-190     -159.11    9
1qsaH.pdb   A-THR-115      -74.19   10
1qsaH.pdb   A-THR-207      -71.68    9
1qsaH.pdb   A-THR-214     -156.15   10
1qsaH.pdb   A-THR-298      -79.75    9
1qsaH.pdb   A-THR-380      -25.53    9
1qsaH.pdb   A-THR-436      -22.75    9
1qsaH.pdb   A-THR-461      -62.37   10
1qsaH.pdb   A-THR-531      -75.43   10
1qsgGH.pdb  G-THR-143       94.30   10
1qtsH.pdb   A-THR-745      -54.66    9
1qtsH.pdb   A-THR-770       53.25   11
1qtsH.pdb   A-THR-821      115.83   11
1qtsH.pdb   A-THR-829       39.95   11
1qtsH.pdb   A-THR-897      -78.58    9
1qtsH.pdb   A-THR-921      -78.45   11
1qtsH.pdb   A-THR-925       93.18    9
1qtwH.pdb   A-THR-137     -170.87    9
1qtwH.pdb   A-THR-147     -142.65    9
1qtwH.pdb   A-THR-180       80.42   11
1qtwH.pdb   A-THR-206      -79.24   12
1qtwH.pdb   A-THR-262      168.67   10
1qu9AH.pdb  A-THR-29        82.10   11
1qu9AH.pdb  A-THR-74      -147.00   10
1qupAH.pdb  A-THR-114      -85.13   10
1qupAH.pdb  A-THR-182      169.87   10
1qusH.pdb   A-THR-288      -68.12    9
1qusH.pdb   A-THR-336      -38.62   10
1rb9H.pdb    -THR-28        83.88   10
1rcfH.pdb    -THR-10        28.41   11
1rcfH.pdb    -THR-15        94.75   10
1rcfH.pdb    -THR-56        93.89    9
1rgeAH.pdb  A-THR-56        85.11    9
1rgeAH.pdb  A-THR-82        81.36   13
1rhsH.pdb    -THR-40       -65.64   10
1rhsH.pdb    -THR-252      -54.69   10
1rieH.pdb    -THR-140     -131.06    9
1rzlH.pdb    -THR-80       169.92   11
1sbpH.pdb    -THR-13        34.72   13
1sbpH.pdb    -THR-62       -85.85    9
1sbpH.pdb    -THR-96        70.78   11
1sbpH.pdb    -THR-124     -106.14    9
1sbpH.pdb    -THR-177      158.10    9
1sbpH.pdb    -THR-222      120.89   10
1sbpH.pdb    -THR-235     -178.90   10
1sluH.pdb   A-THR-83        70.86   10
1sluH.pdb   B-THR-134       93.99    9
1sluH.pdb   B-THR-177      161.33   10
1sluH.pdb   B-THR-229     -155.58    9
1smdH.pdb    -THR-11       -86.59   10
1smdH.pdb    -THR-114      112.33   10
1smdH.pdb    -THR-254      107.90    9
1smdH.pdb    -THR-336       93.00   13
1smlH.pdb   A-THR-30        81.44   12
1smlH.pdb   A-THR-35      -173.41   12
1smlH.pdb   A-THR-39       156.73   13
1smlH.pdb   A-THR-161      -46.83   12
1smlH.pdb   A-THR-223       99.55   11
1stnH.pdb    -THR-44       -73.14    9
1stnH.pdb    -THR-62       109.91    9
1stnH.pdb    -THR-120      102.23   10
1swuBH.pdb  B-THR-90      -141.00    9
1swuBH.pdb  B-THR-106      -40.74    9
1swuBH.pdb  B-THR-114       82.40   11
1t1dH.pdb   A-THR-79       129.91   12
1t1dH.pdb   A-THR-90       -70.53   11
1taxH.pdb   A-THR-54       -74.33   10
1taxH.pdb   A-THR-113       77.41    9
1taxH.pdb   A-THR-208       72.89   14
1taxH.pdb   A-THR-230      138.17   10
1taxH.pdb   A-THR-236      177.38    9
1tc1BH.pdb  B-THR-58       157.63   11
1tc1BH.pdb  B-THR-87        97.79   14
1tcaH.pdb    -THR-103       86.25   12
1tcaH.pdb    -THR-138      179.17   12
1tcaH.pdb    -THR-159      -56.12    9
1tcaH.pdb    -THR-164      -74.18   12
1tcaH.pdb    -THR-179       60.14   10
1tcaH.pdb    -THR-186       58.92    9
1tcaH.pdb    -THR-245      -40.59    9
1tcaH.pdb    -THR-267     -123.12    9
1tcaH.pdb    -THR-310      109.94   11
1tenH.pdb    -THR-815      -94.37   11
1tenH.pdb    -THR-867       65.58    9
1tenH.pdb    -THR-891      166.06   13
1thvH.pdb    -THR-45        94.22   12
1thvH.pdb    -THR-68       -75.54    9
1thvH.pdb    -THR-85        66.13    9
1thvH.pdb    -THR-86       164.96   11
1tmlH.pdb    -THR-136       82.83   10
1tmlH.pdb    -THR-186      105.77   12
1tmlH.pdb    -THR-219      120.66    9
1tmlH.pdb    -THR-247      179.86   12
1toaAH.pdb  A-THR-39       166.59   14
1toaAH.pdb  A-THR-164       53.72   10
1toaAH.pdb  A-THR-197       94.72   11
1toaAH.pdb  A-THR-296       74.17    9
1toaAH.pdb  A-THR-301       77.30   10
1tph1H.pdb  1-THR-139      179.87    9
1tph1H.pdb  1-THR-147       74.30   10
1tph1H.pdb  1-THR-172     -171.21    9
1tph1H.pdb  1-THR-175     -104.66    9
1ttbAH.pdb  A-THR-49       160.34   15
1ttbAH.pdb  A-THR-59       105.58   10
1ttbAH.pdb  A-THR-60       111.89   18
1ttbAH.pdb  A-THR-109       94.41    9
1ttbAH.pdb  A-THR-118       86.26   10
1tx4AH.pdb  A-THR-69       -71.92   10
1tx4AH.pdb  A-THR-80        60.57    9
1tx4AH.pdb  A-THR-123       64.34    9
1tx4AH.pdb  A-THR-134      -63.39   10
1tx4AH.pdb  A-THR-175      -71.47   10
1tyvH.pdb    -THR-208      149.91   12
1tyvH.pdb    -THR-223      -80.80    9
1tyvH.pdb    -THR-229       80.73   11
1tyvH.pdb    -THR-259      107.23   10
1tyvH.pdb    -THR-326       79.97   11
1tyvH.pdb    -THR-373      178.72   13
1tyvH.pdb    -THR-467       85.02    9
1tyvH.pdb    -THR-480      -37.61   10
1tyvH.pdb    -THR-594      176.14    9
1uaeH.pdb    -THR-166       84.06    9
1uaeH.pdb    -THR-180       81.29    9
1uaeH.pdb    -THR-210      -56.81    9
1uaeH.pdb    -THR-235       86.94    9
1uaeH.pdb    -THR-237       75.48   10
1uaeH.pdb    -THR-296      176.96   12
1uaeH.pdb    -THR-304       59.28   11
1uaeH.pdb    -THR-311       63.09   11
1uaeH.pdb    -THR-368       69.36   12
1uaeH.pdb    -THR-387       88.52   10
1ubpH.pdb   A-THR-40        86.14   11
1ubpH.pdb   B-THR-88       104.42    9
1ubpH.pdb   C-THR-15        62.97   11
1ubpH.pdb   C-THR-25       -72.01   10
1ubpH.pdb   C-THR-72        85.29   11
1ubpH.pdb   C-THR-119      -49.27   12
1ubpH.pdb   C-THR-156       82.39   13
1ubpH.pdb   C-THR-172       50.90   12
1ubpH.pdb   C-THR-174     -169.25   10
1ubpH.pdb   C-THR-344      117.03   11
1ubpH.pdb   C-THR-411      -79.26   10
1ubpH.pdb   C-THR-470       96.96   10
1ubpH.pdb   C-THR-490      -74.84    9
1uchH.pdb    -THR-81      -159.90   10
1uchH.pdb    -THR-97      -142.65    9
1uchH.pdb    -THR-196       68.94   10
1uchH.pdb    -THR-200      106.06    9
1ugiDH.pdb  D-THR-12       -74.05   11
1ugiDH.pdb  D-THR-51      -169.08    9
1ugiDH.pdb  D-THR-59        85.25   11
1uroH.pdb   A-THR-58       -41.88    9
1uroH.pdb   A-THR-69        82.83   10
1uroH.pdb   A-THR-141       97.96   10
1uroH.pdb   A-THR-160       60.79   13
1uroH.pdb   A-THR-163       69.94   10
1uroH.pdb   A-THR-300     -157.51   10
1ushH.pdb    -THR-61       178.48   13
1ushH.pdb    -THR-87       168.64    9
1ushH.pdb    -THR-171     -104.44   10
1ushH.pdb    -THR-216      179.56    9
1ushH.pdb    -THR-273      -96.22    9
1ushH.pdb    -THR-367     -120.22   12
1ushH.pdb    -THR-383      147.81   15
1ushH.pdb    -THR-397      -80.49   12
1ushH.pdb    -THR-495       70.65   11
1ushH.pdb    -THR-518      -86.37   12
1uteH.pdb   A-THR-70       -66.13   10
1uteH.pdb   A-THR-138      115.76   11
1uteH.pdb   A-THR-198      108.75   12
1uteH.pdb   A-THR-279      179.91    9
1uxyH.pdb    -THR-10        94.48   10
1uxyH.pdb    -THR-37       -75.20   10
1uxyH.pdb    -THR-61        60.71   10
1uxyH.pdb    -THR-96       -12.74    9
1vcaAH.pdb  A-THR-5         87.41    9
1vcaAH.pdb  A-THR-37      -164.84    9
1vfrAH.pdb  A-THR-93       -51.57    9
1vfrAH.pdb  A-THR-139     -168.34    9
1vfrAH.pdb  A-THR-162      -97.53   11
1vhhH.pdb    -THR-56       -78.05   10
1vhhH.pdb    -THR-68       115.30    9
1vhhH.pdb    -THR-100      138.79    9
1vhhH.pdb    -THR-150       87.50   12
1vhhH.pdb    -THR-151      112.08   10
1vjsH.pdb    -THR-72      -107.02   15
1vjsH.pdb    -THR-139       91.79   13
1vjsH.pdb    -THR-258       60.87   10
1vjsH.pdb    -THR-329      117.37   11
1vjsH.pdb    -THR-338      -23.25   10
1vjsH.pdb    -THR-369      102.93   10
1vjsH.pdb    -THR-412       -0.10   11
1vjsH.pdb    -THR-453      -71.87   12
1vnsH.pdb    -THR-20       -83.76    9
1vnsH.pdb    -THR-37      -162.65   14
1vnsH.pdb    -THR-39        75.52   11
1vnsH.pdb    -THR-229      -76.09   10
1vnsH.pdb    -THR-230      105.45   13
1vnsH.pdb    -THR-235       96.04    9
1vnsH.pdb    -THR-276      167.26   12
1vnsH.pdb    -THR-299      152.45   12
1vnsH.pdb    -THR-343       72.48   10
1vnsH.pdb    -THR-386     -165.79   12
1vnsH.pdb    -THR-406       75.80   11
1vnsH.pdb    -THR-571      -60.22   11
1wabH.pdb    -THR-77       112.40   12
1wabH.pdb    -THR-114       82.42   10
1wapBH.pdb  B-THR-49      -151.54   11
1whiH.pdb    -THR-65      -167.17   11
1xikAH.pdb  A-THR-116      -42.50    9
1xikAH.pdb  A-THR-245       84.84   11
1xikAH.pdb  A-THR-312       78.43   10
1xjoH.pdb    -THR-52      -133.75   10
1xjoH.pdb    -THR-220       64.76   11
1xnbH.pdb    -THR-33        83.11   11
1xnbH.pdb    -THR-67       -67.04   13
1xnbH.pdb    -THR-72        79.16   10
1xnbH.pdb    -THR-110      123.45    9
1xwlH.pdb    -THR-586      -94.02   10
1xwlH.pdb    -THR-604       84.23   11
1xwlH.pdb    -THR-611     -116.61    9
1xwlH.pdb    -THR-765      140.98   14
1xwlH.pdb    -THR-794       96.88   11
1xwlH.pdb    -THR-871     -127.41   10
1yacBH.pdb  B-THR-57        32.56   13
1yacBH.pdb  B-THR-58      -155.10   11
1yacBH.pdb  B-THR-137      -65.18    9
1yacBH.pdb  B-THR-142      115.57   12
1yacBH.pdb  B-THR-147      126.72   14
1ygeH.pdb    -THR-148     -168.31    9
1ygeH.pdb    -THR-225      -62.45   10
1ygeH.pdb    -THR-227      -78.57   11
1ygeH.pdb    -THR-319       75.91   10
1ygeH.pdb    -THR-342      -70.71   10
1ygeH.pdb    -THR-431      -74.39    9
1ygeH.pdb    -THR-433       72.39   10
1ygeH.pdb    -THR-503      -60.27   10
1ygeH.pdb    -THR-514       77.27   10
1ygeH.pdb    -THR-556      -71.84   10
1ygeH.pdb    -THR-597      -61.31   10
1ygeH.pdb    -THR-709      115.65   10
1ygeH.pdb    -THR-720      -73.53   11
1ygeH.pdb    -THR-737       79.84    9
1ygeH.pdb    -THR-739     -133.62   12
1ygeH.pdb    -THR-744       76.13   12
1ygeH.pdb    -THR-756       74.31    9
1ygeH.pdb    -THR-773      100.26    9
1ygeH.pdb    -THR-818       62.21   10
1ygeH.pdb    -THR-829      169.32   13
1ytbAH.pdb  A-THR-111      -74.42   13
1yveIH.pdb  I-THR-189       80.48    9
1yveIH.pdb  I-THR-352      -78.94   10
1yveIH.pdb  I-THR-357      -71.56   11
1yveIH.pdb  I-THR-464     -167.79   13
1zinH.pdb    -THR-89      -159.94   11
1zinH.pdb    -THR-125      -78.92    9
256bAH.pdb  A-THR-97       131.09    9
2actH.pdb    -THR-33      -127.56   11
2actH.pdb    -THR-62       100.40   10
2actH.pdb    -THR-92       -26.74   10
2actH.pdb    -THR-205      122.74   11
2acyH.pdb    -THR-42      -129.27   11
2acyH.pdb    -THR-46       159.23    9
2ahjCH.pdb  C-THR-65       -83.10   10
2ahjCH.pdb  C-THR-115       79.82   11
2ahjDH.pdb  D-THR-70       105.74   10
2ahjDH.pdb  D-THR-82        80.64   10
2ahjDH.pdb  D-THR-157       93.49   13
2arcBH.pdb  B-THR-117       47.27    9
2ayhH.pdb    -THR-42       141.34   12
2ayhH.pdb    -THR-85      -103.48    9
2ayhH.pdb    -THR-95       -80.72    9
2ayhH.pdb    -THR-101       85.16   13
2ayhH.pdb    -THR-115      109.05   14
2ayhH.pdb    -THR-124      146.19   13
2ayhH.pdb    -THR-175       78.47   13
2baaH.pdb    -THR-47        82.15   10
2baaH.pdb    -THR-64       -84.06   11
2baaH.pdb    -THR-160       92.86   10
2bbkHH.pdb  H-THR-46       -87.85   10
2bbkHH.pdb  H-THR-84       -98.82   11
2bbkHH.pdb  H-THR-105     -148.52    9
2bbkHH.pdb  H-THR-132      121.86   11
2bbkHH.pdb  H-THR-204       80.35   13
2bbkHH.pdb  H-THR-233      -23.42    9
2bbkHH.pdb  H-THR-295      -88.71    9
2bbkHH.pdb  H-THR-342       73.66   10
2bc2AH.pdb  A-THR-64        77.80   15
2bc2AH.pdb  A-THR-97        76.24   10
2bc2AH.pdb  A-THR-131       77.12   11
2bc2AH.pdb  A-THR-150      125.58   13
2bopAH.pdb  A-THR-357       77.47   11
2bopAH.pdb  A-THR-379      171.95    9
2cbaH.pdb    -THR-108       99.25   11
2cbaH.pdb    -THR-193       47.48   11
2cbpH.pdb    -THR-51       -74.37   10
2cplH.pdb    -THR-5        -56.11   11
2cplH.pdb    -THR-32        76.98   10
2cplH.pdb    -THR-41       178.12   10
2cplH.pdb    -THR-107      -81.21   10
2cplH.pdb    -THR-116      159.49    9
2cppH.pdb    -THR-56      -168.27   12
2cppH.pdb    -THR-151      -65.80   10
2cppH.pdb    -THR-185      152.89   12
2cppH.pdb    -THR-349     -171.63   11
2cppH.pdb    -THR-410      -63.31    9
2ctcH.pdb    -THR-6        -12.85   11
2ctcH.pdb    -THR-75       -65.88    9
2ctcH.pdb    -THR-78        82.49    9
2ctcH.pdb    -THR-87       -41.16   10
2ctcH.pdb    -THR-97        93.64   10
2ctcH.pdb    -THR-119      -46.40   11
2ctcH.pdb    -THR-129      178.59   12
2ctcH.pdb    -THR-236      141.25    9
2ctcH.pdb    -THR-245      -84.29   11
2ctcH.pdb    -THR-246       91.67   12
2cuaAH.pdb  A-THR-80        66.51    9
2cuaAH.pdb  A-THR-108       64.63   11
2cuaAH.pdb  A-THR-121      -51.37   10
2cuaAH.pdb  A-THR-134       19.90   12
2cypH.pdb    -THR-53       -76.91   10
2cypH.pdb    -THR-70        90.55   10
2cypH.pdb    -THR-133       96.99   13
2cypH.pdb    -THR-137      -55.49   10
2cypH.pdb    -THR-138       94.54   10
2cypH.pdb    -THR-180      -71.35   10
2dpmH.pdb   A-THR-280      110.61   10
2driH.pdb    -THR-10      -134.11   10
2driH.pdb    -THR-58       108.47   10
2driH.pdb    -THR-66       -68.10    9
2driH.pdb    -THR-87       111.10   10
2driH.pdb    -THR-93        68.57    9
2driH.pdb    -THR-135      -66.96    9
2driH.pdb    -THR-217      -64.06    9
2driH.pdb    -THR-232      123.59   12
2driH.pdb    -THR-247       78.09    9
2endH.pdb    -THR-127      -31.09   10
2engH.pdb    -THR-6        -76.46   11
2engH.pdb    -THR-75        99.72   13
2engH.pdb    -THR-111      111.32    9
2garH.pdb    -THR-23       -15.10   13
2garH.pdb    -THR-134      104.11   10
2garH.pdb    -THR-140     -171.56   10
2hbgH.pdb    -THR-13       -77.83   11
2hftH.pdb    -THR-4        -91.33    9
2hftH.pdb    -THR-6         -7.82   11
2hftH.pdb    -THR-21        69.76   12
2hftH.pdb    -THR-35       144.67   10
2hftH.pdb    -THR-106       84.12   13
2hftH.pdb    -THR-172      -52.80    9
2hmzAH.pdb  A-THR-16       -68.88   13
2hmzAH.pdb  A-THR-51        87.65   10
2igdH.pdb    -THR-56        62.60   10
2mhrH.pdb    -THR-51        84.01    9
2msbAH.pdb  A-THR-114       82.44   12
2myrH.pdb    -THR-55       -80.50   13
2myrH.pdb    -THR-72      -175.74   12
2myrH.pdb    -THR-138      143.81    9
2myrH.pdb    -THR-184     -157.63   10
2myrH.pdb    -THR-193      -79.72   13
2myrH.pdb    -THR-209     -162.00   11
2myrH.pdb    -THR-255      179.89    9
2myrH.pdb    -THR-258      -56.25   10
2myrH.pdb    -THR-275       79.79   12
2myrH.pdb    -THR-302       86.27    9
2myrH.pdb    -THR-315       84.73    9
2myrH.pdb    -THR-332       72.57   15
2myrH.pdb    -THR-358      126.56   11
2nacAH.pdb  A-THR-196     -110.34   11
2nacAH.pdb  A-THR-220       92.49   12
2nacAH.pdb  A-THR-252       67.89   10
2nacAH.pdb  A-THR-261      175.14   13
2nacAH.pdb  A-THR-269     -166.40   11
2nacAH.pdb  A-THR-330       77.65   13
2nacAH.pdb  A-THR-336       89.72   14
2nlrH.pdb   A-THR-33       -81.21    9
2nlrH.pdb   A-THR-73        93.24   13
2nlrH.pdb   A-THR-81       -50.91   11
2nlrH.pdb   A-THR-183       77.58   11
2porH.pdb    -THR-35       179.91   10
2porH.pdb    -THR-142      -59.61    9
2porH.pdb    -THR-256      -62.41   10
2pthH.pdb    -THR-65        72.12   13
2pthH.pdb    -THR-184       76.18    9
2pvbH.pdb   A-THR-78      -157.76   12
2pvbH.pdb   A-THR-82        74.74   11
2qwcH.pdb    -THR-138      -76.92   11
2qwcH.pdb    -THR-148      -79.86   12
2qwcH.pdb    -THR-168      -46.00   10
2qwcH.pdb    -THR-181       63.68   13
2qwcH.pdb    -THR-213      101.47   12
2qwcH.pdb    -THR-217       44.54   12
2qwcH.pdb    -THR-225       41.50    9
2qwcH.pdb    -THR-242     -151.30    9
2qwcH.pdb    -THR-252      -73.03   11
2qwcH.pdb    -THR-360      117.44   14
2qwcH.pdb    -THR-365       99.17   10
2qwcH.pdb    -THR-391      142.66    9
2qwcH.pdb    -THR-439      -97.60   11
2rn2H.pdb    -THR-42       113.70   14
2rn2H.pdb    -THR-43       131.90    9
2rn2H.pdb    -THR-69        67.42    9
2rn2H.pdb    -THR-79       -65.03   12
2sakH.pdb    -THR-71       -29.41   12
2tpsAH.pdb  A-THR-54        79.38   12
2tpsAH.pdb  A-THR-133      117.95    9
3btoAH.pdb  A-THR-2         67.65    9
3btoAH.pdb  A-THR-43        30.07   13
3btoAH.pdb  A-THR-122       79.23   10
3btoAH.pdb  A-THR-145      118.09   10
3btoAH.pdb  A-THR-238      117.44   10
3btoAH.pdb  A-THR-274      112.82   12
3btoAH.pdb  A-THR-347      101.43   13
3chbDH.pdb  D-THR-78       -71.33   10
3claH.pdb    -THR-36      -130.08   12
3claH.pdb    -THR-100      108.55   11
3eipAH.pdb  A-THR-13       105.11   11
3grsH.pdb    -THR-133      154.81   13
3grsH.pdb    -THR-139       98.27    9
3grsH.pdb    -THR-156      131.80    9
3grsH.pdb    -THR-213      -56.52   10
3grsH.pdb    -THR-257      -42.14   10
3grsH.pdb    -THR-321      -72.90   10
3grsH.pdb    -THR-411       90.74   12
3grsH.pdb    -THR-469      -80.09   10
3nulH.pdb    -THR-97       116.58   10
3proCH.pdb  C-THR-29        71.60    9
3pteH.pdb    -THR-64        91.26   12
3pteH.pdb    -THR-101      127.92   11
3pteH.pdb    -THR-162      149.12   13
3pteH.pdb    -THR-175      -81.11   11
3pteH.pdb    -THR-196       74.63   13
3pteH.pdb    -THR-227       84.80    9
3pteH.pdb    -THR-320       73.83    9
3pviAH.pdb  A-THR-46       -74.38   13
3pypH.pdb    -THR-50      -164.32   10
3sdhAH.pdb  A-THR-38       -73.74    9
3sdhAH.pdb  A-THR-47       -67.44    9
3sebH.pdb    -THR-112       26.14    9
3sebH.pdb    -THR-150       97.60   11
3silH.pdb    -THR-32       -87.30   12
3silH.pdb    -THR-44       -26.11   12
3silH.pdb    -THR-113       68.72   10
3silH.pdb    -THR-198       94.69    9
3silH.pdb    -THR-256       77.21   13
3silH.pdb    -THR-284       85.77    9
3silH.pdb    -THR-308      -81.67    9
3stdAH.pdb  A-THR-83        78.91   10
3vubH.pdb    -THR-65       126.87   11
4eugH.pdb   A-THR-99       -71.29   10
4eugH.pdb   A-THR-124      108.56   12
4eugH.pdb   A-THR-127      123.60   13
4eugH.pdb   A-THR-145     -140.95   11
4lztH.pdb    -THR-40       109.03   10
4lztH.pdb    -THR-69        78.91    9
4pgaAH.pdb  A-THR-97       113.61   10
4pgaAH.pdb  A-THR-102     -134.43   11
4pgaAH.pdb  A-THR-130       83.55    9
4pgaAH.pdb  A-THR-208        0.82    9
4pgaAH.pdb  A-THR-324      139.92   10
4xisH.pdb    -THR-12       171.08   10
4xisH.pdb    -THR-17       -59.76    9
4xisH.pdb    -THR-52      -141.81   12
4xisH.pdb    -THR-82       -83.97   13
4xisH.pdb    -THR-90        82.07   11
4xisH.pdb    -THR-95        21.23   10
4xisH.pdb    -THR-170       95.67    9
5cytH.pdb   R-THR-19      -110.20    9
5cytH.pdb   R-THR-40       146.28    9
5cytH.pdb   R-THR-49       -91.38    9
5cytH.pdb   R-THR-63      -155.59   11
5hpgAH.pdb  A-THR-16       -68.08   10
5hpgAH.pdb  A-THR-40        85.02   13
5hpgAH.pdb  A-THR-65       -68.41    9
5p21H.pdb    -THR-50        41.08   10
5p21H.pdb    -THR-124      177.62    9
5p21H.pdb    -THR-144       80.87   12
6celH.pdb    -THR-86       152.07    9
6celH.pdb    -THR-284     -165.88   14
6celH.pdb    -THR-292       85.45   10
6gsvBH.pdb  B-THR-23       -72.12   10
7a3hH.pdb   A-THR-67       143.16   10
7a3hH.pdb   A-THR-175     -104.16    9
7a3hH.pdb   A-THR-231      139.89    9
7a3hH.pdb   A-THR-265      121.29   14
7atjH.pdb   A-THR-58      -133.49   11
7atjH.pdb   A-THR-63        86.86   10
7atjH.pdb   A-THR-190     -102.12   10
7atjH.pdb   A-THR-259      101.05   12
7fd1H.pdb   A-THR-5        -56.39   10
7fd1H.pdb   A-THR-14       -14.18   13
7odcH.pdb   A-THR-85        84.83   10
7odcH.pdb   A-THR-132      178.47   12
7odcH.pdb   A-THR-173      -37.36    9
7odcH.pdb   A-THR-390     -162.35    9
7rsaH.pdb    -THR-17       -94.83    9
7rsaH.pdb    -THR-82       -36.04    9
7rsaH.pdb    -THR-99       -53.78    9
8abpH.pdb    -THR-46        74.17   11
8abpH.pdb    -THR-65      -134.60   11
8abpH.pdb    -THR-147      166.00   10
8abpH.pdb    -THR-174     -117.82   10
8abpH.pdb    -THR-216      -64.22   11
8abpH.pdb    -THR-246     -163.68   10
8rucAIH.pdb A-THR-63       179.91   13
8rucAIH.pdb A-THR-147      -61.61   11
8rucAIH.pdb A-THR-200       72.16   11
8rucAIH.pdb A-THR-232      -72.46   11
8rucAIH.pdb A-THR-371       76.78    9
8rucAIH.pdb A-THR-406      103.37    9
8rucAIH.pdb A-THR-449      -31.48    9
9wgaAH.pdb  A-THR-142       76.93   10
