# Supplementary material for: Identification of new, well-populated amino-acid sidechain rotamers involving hydroxyl-hydrogen atoms and sulfhydryl-hydrogen atoms
Source: BMC Struct Biol. 2008 Oct 7;8:41. doi: 10.1186/1472-6807-8-41 (PMC2569941; doi:10.1186/1472-6807-8-41)
Supplement: Additional file 2 — List of hydroxyl-hydrogen χ rotamers in high-resolution PDB files. List of the residues used to calculate the hydroxyl-hydrogen χ-angle rotamers in Ser, Thr and Tyr. Data-sets provided for both the manually-placed hydrogen atoms in the high-resolution structures, and the Reduce-placed hydrogen atoms in the Richardson data-set. [file 1472-6807-8-41-S2.zip › Archive/reduce.placed.interior.tyr.h.txt]

# PDB         RES            CHI   NEIGHBORS
119lH.pdb    -TYR-161      158.53   11
153lH.pdb    -TYR-179      -79.10   11
153lH.pdb    -TYR-180       30.19   11
153lH.pdb    -TYR-185      -20.11   11
16pkH.pdb    -TYR-137     -167.78   13
16pkH.pdb    -TYR-158       27.91   10
16pkH.pdb    -TYR-162       12.93   10
16pkH.pdb    -TYR-191       35.37   11
16pkH.pdb    -TYR-325     -161.05   11
16pkH.pdb    -TYR-349      175.93   11
1a12AH.pdb  A-TYR-89        -8.04    9
1a12AH.pdb  A-TYR-316        5.96   10
1a12AH.pdb  A-TYR-358     -153.42   12
1a28BH.pdb  B-TYR-848      166.94   11
1a2pAH.pdb  A-TYR-78         1.45    9
1a2pAH.pdb  A-TYR-103        7.95    9
1a2zAH.pdb  A-TYR-112     -172.25   12
1a2zAH.pdb  A-TYR-145      145.92   10
1a3aDH.pdb  D-TYR-42       179.91   10
1a3aDH.pdb  D-TYR-84        30.94   10
1a8dH.pdb    -TYR-220       25.97    9
1a8dH.pdb    -TYR-261      160.94   11
1a8dH.pdb    -TYR-265       17.82   10
1a8dH.pdb    -TYR-285      170.33   11
1a8dH.pdb    -TYR-294       69.94    9
1a8dH.pdb    -TYR-303      179.92   10
1a8dH.pdb    -TYR-307      178.91   10
1a8eH.pdb    -TYR-85        15.92   15
1a8eH.pdb    -TYR-319      128.59   14
1a8iH.pdb    -TYR-74      -179.04   13
1a8iH.pdb    -TYR-83       177.95    9
1a8iH.pdb    -TYR-157      174.37   11
1a8iH.pdb    -TYR-161      178.01   12
1a8iH.pdb    -TYR-203       34.37   10
1a8iH.pdb    -TYR-297        2.95   11
1a8iH.pdb    -TYR-511      -49.67   12
1a8iH.pdb    -TYR-613      -11.05    9
1a8iH.pdb    -TYR-777        0.28   12
1aacH.pdb    -TYR-30         9.90    9
1aacH.pdb    -TYR-88      -171.32   11
1adsH.pdb    -TYR-39         9.93   12
1adsH.pdb    -TYR-177     -156.05    9
1adsH.pdb    -TYR-189       -2.07    9
1adsH.pdb    -TYR-198      179.93   17
1agjAH.pdb  A-TYR-18       165.18   15
1agjAH.pdb  A-TYR-41        40.18   10
1agjAH.pdb  A-TYR-105     -176.26   14
1agjAH.pdb  A-TYR-161       -1.00   13
1agjAH.pdb  A-TYR-186      178.94   14
1ah7H.pdb    -TYR-71       164.02   11
1ah7H.pdb    -TYR-119       21.93   12
1ah7H.pdb    -TYR-145       -1.01   11
1ah7H.pdb    -TYR-187      -19.08   10
1ah7H.pdb    -TYR-234     -168.08    9
1ajsAH.pdb  A-TYR-123      179.92    9
1ajsAH.pdb  A-TYR-160      171.03   10
1ajsAH.pdb  A-TYR-399      160.97   11
1ak0H.pdb    -TYR-16      -170.36   15
1ak0H.pdb    -TYR-36       179.94    9
1ak0H.pdb    -TYR-237        2.26   11
1akoH.pdb    -TYR-52      -175.05   11
1akoH.pdb    -TYR-129       -8.66   12
1akoH.pdb    -TYR-215       -5.08   10
1akoH.pdb    -TYR-248     -164.41   13
1akrH.pdb    -TYR-17       179.92   10
1amfH.pdb    -TYR-128      175.36   13
1amfH.pdb    -TYR-170      175.81   11
1ammH.pdb    -TYR-45       176.94    9
1ampH.pdb    -TYR-73       127.31   11
1ampH.pdb    -TYR-212     -153.15   16
1ampH.pdb    -TYR-282      163.21   13
1aohBH.pdb  B-TYR-42       168.07   12
1aqbH.pdb    -TYR-114     -170.43    9
1aqbH.pdb    -TYR-118      -90.96   11
1aqbH.pdb    -TYR-165      178.71    9
1aquAH.pdb  A-TYR-8        159.95   10
1aquAH.pdb  A-TYR-139     -179.04   10
1aquAH.pdb  A-TYR-169      129.96   10
1aquAH.pdb  A-TYR-193      179.93   11
1aqzAH.pdb  A-TYR-105        1.93    9
1aqzAH.pdb  A-TYR-123      179.92    9
1arbH.pdb    -TYR-28       176.95   13
1arbH.pdb    -TYR-199     -150.07   12
1aruH.pdb    -TYR-38      -152.02   12
1aruH.pdb    -TYR-213       -5.21   11
1atgH.pdb    -TYR-41       -36.56    9
1atgH.pdb    -TYR-78         1.50   11
1atgH.pdb    -TYR-118      -13.71   13
1atgH.pdb    -TYR-228       -7.03   11
1atlACH.pdb A-TYR-22      -178.03   12
1atlACH.pdb A-TYR-44       156.70   16
1atlACH.pdb A-TYR-176     -175.08   13
1atlACH.pdb A-TYR-186     -161.12   10
1atzAH.pdb  A-TYR-972     -154.84   10
1auoAH.pdb  A-TYR-195     -167.08    9
1axnH.pdb    -TYR-61        12.92   13
1axnH.pdb    -TYR-133       49.93   12
1axnH.pdb    -TYR-217       22.95   10
1axnH.pdb    -TYR-312      -38.24   12
1ay7BH.pdb  B-TYR-47       174.94   12
1aylH.pdb    -TYR-71      -110.05   11
1aylH.pdb    -TYR-221      149.44    9
1aylH.pdb    -TYR-336      129.91    9
1aylH.pdb    -TYR-421       45.38   14
1aylH.pdb    -TYR-437     -166.01   10
1b0uH.pdb   A-TYR-136      172.27    9
1b0yH.pdb   A-TYR-19       161.86   11
1b16AH.pdb  A-TYR-62      -171.05   10
1b3aAH.pdb  A-TYR-14       -27.04   12
1b3aAH.pdb  A-TYR-61       163.89    9
1b4kAH.pdb  A-TYR-211      156.04   14
1b4kAH.pdb  A-TYR-232      -18.04   13
1b4kAH.pdb  A-TYR-283      -30.06    9
1b4kAH.pdb  A-TYR-289      179.94   14
1b4kAH.pdb  A-TYR-324     -145.01    9
1b4vH.pdb   A-TYR-20       104.71   13
1b4vH.pdb   A-TYR-144      172.08   10
1b4vH.pdb   A-TYR-171     -170.05   11
1b4vH.pdb   A-TYR-195        5.26   13
1b4vH.pdb   A-TYR-199     -158.12   14
1b4vH.pdb   A-TYR-232      177.91   12
1b4vH.pdb   A-TYR-261     -156.07   12
1b4vH.pdb   A-TYR-376       39.68   13
1b4vH.pdb   A-TYR-390       23.19    9
1b4vH.pdb   A-TYR-428      156.95   14
1b4vH.pdb   A-TYR-467     -146.69   12
1b4vH.pdb   A-TYR-471      172.94   11
1b5eAH.pdb  A-TYR-109      173.61   11
1b6aH.pdb    -TYR-137      159.96   14
1b6aH.pdb    -TYR-336        9.61   10
1b6aH.pdb    -TYR-361      170.71   13
1b6aH.pdb    -TYR-478      129.59   11
1b6gH.pdb    -TYR-18        20.09   12
1b6gH.pdb    -TYR-31       -14.07    9
1b6gH.pdb    -TYR-61       -18.94   11
1b6gH.pdb    -TYR-63      -155.70    9
1b6gH.pdb    -TYR-97       -30.03   14
1b6gH.pdb    -TYR-206      179.09   10
1b8oH.pdb   A-TYR-50      -172.16   11
1b8oH.pdb   A-TYR-166        1.12   10
1b8oH.pdb   A-TYR-192       38.96   10
1b9wH.pdb   A-TYR-19      -102.94    9
1babBH.pdb  A-TYR-141      174.94   10
1bbzEFH.pdb E-TYR-52       -31.39   13
1bd0AH.pdb  A-TYR-118     -147.05   12
1bd0AH.pdb  A-TYR-164      -30.06   13
1bd0AH.pdb  A-TYR-225      156.40   10
1bd0AH.pdb  A-TYR-239       49.95    9
1bdmBH.pdb  B-TYR-218       -0.43   12
1bdmBH.pdb  B-TYR-277     -174.06    9
1bdmBH.pdb  B-TYR-285     -141.66   14
1bdmBH.pdb  B-TYR-296      173.86   10
1becH.pdb    -TYR-33        -6.46   12
1becH.pdb    -TYR-65        12.94   15
1becH.pdb    -TYR-90         5.90   12
1behBH.pdb  B-TYR-64        29.92   10
1behBH.pdb  B-TYR-120       -8.07   10
1behBH.pdb  B-TYR-125      159.78   12
1behBH.pdb  B-TYR-158     -130.31   15
1bf4AH.pdb  A-TYR-8        164.95   10
1bf6BH.pdb  B-TYR-83       174.94    9
1bf6BH.pdb  B-TYR-217       -8.38   10
1bf6BH.pdb  B-TYR-258     -170.05   11
1bfdH.pdb    -TYR-155       11.92   16
1bfdH.pdb    -TYR-395      -14.02   10
1bfgH.pdb    -TYR-106       30.94   10
1bfgH.pdb    -TYR-111      167.21   11
1bfgH.pdb    -TYR-124      -30.07    9
1bg2H.pdb    -TYR-62       159.95   10
1bg6H.pdb    -TYR-22       169.95   10
1bg6H.pdb    -TYR-221     -161.49   14
1bgcH.pdb    -TYR-166      106.35   12
1bgfH.pdb    -TYR-22        81.06   10
1bi5H.pdb   A-TYR-40       -19.08   11
1bi5H.pdb   A-TYR-86       101.80   11
1bj7H.pdb    -TYR-38        -6.96   12
1bj7H.pdb    -TYR-131      -44.91   14
1bk0H.pdb    -TYR-78      -170.01   11
1bk0H.pdb    -TYR-90       -37.65   11
1bk0H.pdb    -TYR-105     -148.62   11
1bk0H.pdb    -TYR-146      169.63   13
1bk0H.pdb    -TYR-249        0.20   10
1bk0H.pdb    -TYR-265       11.59   11
1bk0H.pdb    -TYR-313       -3.43   11
1bk0H.pdb    -TYR-316       16.95   13
1bk7H.pdb   A-TYR-101      -16.06   10
1bkjAH.pdb  A-TYR-83      -164.09   13
1bkjAH.pdb  A-TYR-231      -37.39   13
1bkrH.pdb   A-TYR-19       168.01   13
1bkrH.pdb   A-TYR-102       17.13   11
1bm8H.pdb    -TYR-10      -139.71    9
1bqcH.pdb   A-TYR-106        2.95   13
1bqcH.pdb   A-TYR-183      -31.02   10
1bqcH.pdb   A-TYR-210     -161.48   11
1bqcH.pdb   A-TYR-251     -179.05   11
1bqkH.pdb    -TYR-74       -20.28    9
1bqkH.pdb    -TYR-82        20.97   10
1brtH.pdb    -TYR-73       -22.07    9
1brtH.pdb    -TYR-249     -170.99   10
1bs0H.pdb   A-TYR-99      -167.79   14
1bs9H.pdb    -TYR-33        -7.68    9
1bs9H.pdb    -TYR-43         6.19   11
1bs9H.pdb    -TYR-89        34.33   13
1bs9H.pdb    -TYR-190     -177.04   12
1bsmAH.pdb  A-TYR-10      -153.92    9
1bsmAH.pdb  A-TYR-171     -168.07   11
1bsmAH.pdb  A-TYR-178      170.61   11
1btkAH.pdb  A-TYR-40       -29.06    9
1btyH.pdb    -TYR-20        29.96   10
1btyH.pdb    -TYR-94      -175.02    9
1btyH.pdb    -TYR-172     -167.48   11
1btyH.pdb    -TYR-234       22.84   11
1bu7AH.pdb  A-TYR-115      179.96   11
1bu7AH.pdb  A-TYR-313       27.57    9
1bu7AH.pdb  A-TYR-429        8.37   12
1bu8H.pdb   A-TYR-114      166.93   13
1bu8H.pdb   A-TYR-119     -177.02   10
1bu8H.pdb   A-TYR-141      -17.07   14
1bu8H.pdb   A-TYR-267      -11.78   11
1bu8H.pdb   A-TYR-269      168.91   11
1bu8H.pdb   A-TYR-270      -42.04   12
1bueH.pdb   A-TYR-97      -175.04   12
1bueH.pdb   A-TYR-247     -154.08   10
1bueH.pdb   A-TYR-264     -163.08   11
1bw9AH.pdb  A-TYR-46      -174.88   10
1bw9AH.pdb  A-TYR-113      -15.05   11
1bw9AH.pdb  A-TYR-281     -175.09   10
1bx4H.pdb   A-TYR-31       -13.61   12
1bx4H.pdb   A-TYR-144      -14.07   12
1bxoH.pdb   A-TYR-17      -170.70   14
1bxoH.pdb   A-TYR-57        -1.09   11
1bxoH.pdb   A-TYR-75         4.09   11
1bxoH.pdb   A-TYR-229        0.89   13
1bxoH.pdb   A-TYR-230     -157.91   13
1bxoH.pdb   A-TYR-263      151.06   15
1bxoH.pdb   A-TYR-307       25.32   12
1byiH.pdb    -TYR-4       -138.54   10
1byiH.pdb    -TYR-36       157.08   13
1byiH.pdb    -TYR-68      -115.32   13
1byqH.pdb   A-TYR-142        1.23   12
1byqH.pdb   A-TYR-216      151.94    9
1c02AH.pdb  A-TYR-163        1.36    9
1c1kH.pdb   A-TYR-34      -168.08   13
1c1lH.pdb   A-TYR-93        14.95   11
1c24H.pdb   A-TYR-65       166.04   11
1c24H.pdb   A-TYR-134      -20.06   11
1c3dH.pdb    -TYR-34      -134.05   16
1c3dH.pdb    -TYR-88      -146.65   15
1c3dH.pdb    -TYR-187      -15.04   15
1c3dH.pdb    -TYR-268      179.92   14
1c3pH.pdb   A-TYR-12        28.96   14
1c3pH.pdb   A-TYR-65      -174.99   11
1c3pH.pdb   A-TYR-143      163.94   10
1c3pH.pdb   A-TYR-164     -157.06   14
1c3pH.pdb   A-TYR-196     -158.68   17
1c3pH.pdb   A-TYR-251      163.84   11
1c3pH.pdb   A-TYR-291        3.34   11
1c3wH.pdb   A-TYR-57       -44.05   10
1c3wH.pdb   A-TYR-79       144.28   15
1c3wH.pdb   A-TYR-83       179.90    9
1c52H.pdb    -TYR-8        161.05   10
1c52H.pdb    -TYR-45       168.01    9
1c52H.pdb    -TYR-52       168.34   14
1cb0H.pdb   A-TYR-74       158.15   11
1cb0H.pdb   A-TYR-212      175.93   10
1cc8H.pdb   A-TYR-7        179.93   16
1cczH.pdb   A-TYR-75         3.31   10
1cemH.pdb    -TYR-41      -171.06   13
1cemH.pdb    -TYR-117     -163.55   11
1cemH.pdb    -TYR-119      -30.04   12
1cemH.pdb    -TYR-221        9.95   12
1cemH.pdb    -TYR-224       -4.85   12
1cemH.pdb    -TYR-227       -5.16    9
1cemH.pdb    -TYR-241     -171.03   11
1cemH.pdb    -TYR-371     -167.59   10
1cemH.pdb    -TYR-372      152.41    9
1cemH.pdb    -TYR-383        0.47   11
1ceqH.pdb   A-TYR-175      176.36    9
1ceqH.pdb   A-TYR-279     -149.03   12
1cexH.pdb    -TYR-38       167.20    9
1cexH.pdb    -TYR-77      -170.22   10
1cexH.pdb    -TYR-149      163.54   12
1cexH.pdb    -TYR-162      -19.08   13
1cexH.pdb    -TYR-191     -166.84   13
1cf9BH.pdb  B-TYR-190     -160.49    9
1cf9BH.pdb  B-TYR-334      160.94    9
1cf9BH.pdb  B-TYR-591      -46.78    9
1cf9BH.pdb  B-TYR-684      170.51   11
1cf9BH.pdb  B-TYR-689      -22.76    9
1chdH.pdb    -TYR-226      -83.92   12
1cipH.pdb   A-TYR-74       -26.03   11
1cipH.pdb   A-TYR-146        7.00   11
1cipH.pdb   A-TYR-154     -158.81    9
1cipH.pdb   A-TYR-155       19.29   16
1cipH.pdb   A-TYR-167       -4.71   15
1cipH.pdb   A-TYR-230       29.95   11
1cipH.pdb   A-TYR-287       23.77    9
1cipH.pdb   A-TYR-290     -173.06   11
1cipH.pdb   A-TYR-302     -158.01    9
1cjwH.pdb   A-TYR-143        7.19   13
1cl8H.pdb   A-TYR-165       75.59    9
1cmbAH.pdb  A-TYR-11       -29.03    9
1cnvH.pdb    -TYR-28         0.67   10
1cnvH.pdb    -TYR-90       -17.04   11
1cnvH.pdb    -TYR-97        23.28   11
1cnvH.pdb    -TYR-259     -166.71   12
1cnzBH.pdb  B-TYR-167       23.92   15
1cnzBH.pdb  B-TYR-280        5.00   13
1cruAH.pdb  B-TYR-119     -158.76   10
1cruAH.pdb  B-TYR-195      -13.05   12
1cruAH.pdb  B-TYR-263      173.22   13
1cruAH.pdb  B-TYR-333       15.94   10
1cruAH.pdb  B-TYR-357       29.94   14
1cruAH.pdb  B-TYR-390      146.96    9
1cruAH.pdb  B-TYR-407        5.97    9
1cs1AH.pdb  A-TYR-33      -135.75   10
1cs1AH.pdb  A-TYR-265     -150.04    9
1cv8H.pdb    -TYR-5        156.68   10
1cv8H.pdb    -TYR-174        6.05   12
1cvlH.pdb    -TYR-29        13.92   12
1cvlH.pdb    -TYR-175      136.68    9
1cxcH.pdb    -TYR-57       -30.06    9
1cxcH.pdb    -TYR-90       179.96    9
1cy5H.pdb   A-TYR-68         9.94   11
1czfAH.pdb  A-TYR-272      164.03   13
1czpAH.pdb  A-TYR-75        23.92    9
1d2nH.pdb   A-TYR-619      179.90    9
1d3vAH.pdb  A-TYR-176      -26.09   11
1dbgH.pdb   A-TYR-54        26.85   11
1dbgH.pdb   A-TYR-145     -162.37   11
1dbgH.pdb   A-TYR-222      179.92   10
1dbgH.pdb   A-TYR-256       -2.08   11
1dbgH.pdb   A-TYR-261     -130.05   10
1dbgH.pdb   A-TYR-292      -24.84   14
1dbgH.pdb   A-TYR-324      -30.03    9
1dbgH.pdb   A-TYR-403       11.93   10
1dcsH.pdb    -TYR-33       167.27   10
1dcsH.pdb    -TYR-101       -1.76   11
1dcsH.pdb    -TYR-122      -29.88   14
1dcsH.pdb    -TYR-302        3.23   10
1dfuPH.pdb  P-TYR-57         8.26    9
1dgfAH.pdb  A-TYR-137       24.94   10
1dgfAH.pdb  A-TYR-386       14.95   13
1dgfAH.pdb  A-TYR-405      -14.32    9
1dgfAH.pdb  A-TYR-489       -6.89    9
1dhnH.pdb    -TYR-13        18.93    9
1dhnH.pdb    -TYR-109     -157.08   10
1dinH.pdb    -TYR-64       174.94   10
1dinH.pdb    -TYR-197        9.91   15
1dlfH.pdb   L-TYR-86         3.95   13
1dlfH.pdb   H-TYR-79       179.94    9
1dlfH.pdb   H-TYR-90        12.93    9
1dlfH.pdb   H-TYR-91      -168.04   11
1dlfH.pdb   H-TYR-96       -34.48   14
1dnlH.pdb   A-TYR-82       179.94    9
1dnlH.pdb   A-TYR-204      179.95   11
1dosAH.pdb  A-TYR-302      164.24   10
1dozH.pdb   A-TYR-17       176.98   10
1dozH.pdb   A-TYR-25        29.94   10
1dozH.pdb   A-TYR-47       156.43    9
1dozH.pdb   A-TYR-156     -179.35   14
1dozH.pdb   A-TYR-196     -156.65   14
1dozH.pdb   A-TYR-253     -147.46    9
1dozH.pdb   A-TYR-284      166.90   16
1dozH.pdb   A-TYR-285     -140.92   10
1dp7PH.pdb  P-TYR-23       -20.09    9
1dpsDH.pdb  D-TYR-107      154.14   15
1dpsDH.pdb  D-TYR-125      -15.08   10
1dqsAH.pdb  A-TYR-39      -163.82   12
1dqsAH.pdb  A-TYR-51       176.89   10
1dqsAH.pdb  A-TYR-128      179.97   12
1dqsAH.pdb  A-TYR-134       -0.05    9
1dqsAH.pdb  A-TYR-174        7.05   11
1dqsAH.pdb  A-TYR-323      151.58   16
1dvjAH.pdb  A-TYR-154      -33.05    9
1edgH.pdb    -TYR-144     -172.04   12
1edgH.pdb    -TYR-224      169.13   10
1edgH.pdb    -TYR-322        1.16    9
1edgH.pdb    -TYR-326     -149.06   10
1edgH.pdb    -TYR-374     -135.79   12
1edmBH.pdb  B-TYR-69       -14.06    9
1ek6AH.pdb  A-TYR-13        35.93   11
1ek6AH.pdb  A-TYR-105      129.92    9
1ek6AH.pdb  A-TYR-136       -7.05   11
1ek6AH.pdb  A-TYR-141      144.43   10
1ek6AH.pdb  A-TYR-185      143.94   12
1ervH.pdb    -TYR-49       169.02   10
1erxH.pdb   A-TYR-17      -110.07   10
1erxH.pdb   A-TYR-28      -163.02   11
1erxH.pdb   A-TYR-105     -175.07   10
1erxH.pdb   A-TYR-111     -171.08   10
1es5H.pdb   A-TYR-12       -20.55   10
1es5H.pdb   A-TYR-23      -165.07   12
1es5H.pdb   A-TYR-63        26.97    9
1es5H.pdb   A-TYR-206      -31.04   13
1euwH.pdb   A-TYR-93        16.94   10
1evhABH.pdb A-TYR-70      -169.91   12
1ezmH.pdb    -TYR-15       -27.45   11
1ezmH.pdb    -TYR-17       163.15   11
1ezmH.pdb    -TYR-87      -163.18   10
1ezmH.pdb    -TYR-229       13.96   11
1ezmH.pdb    -TYR-265      -30.05   11
1fdrH.pdb    -TYR-66       143.57   10
1fdrH.pdb    -TYR-121     -166.50   15
1fdrH.pdb    -TYR-151       24.95   10
1fdrH.pdb    -TYR-162      -13.07   11
1fdrH.pdb    -TYR-247      -44.20   10
1fdsH.pdb    -TYR-33      -144.48   15
1fdsH.pdb    -TYR-275     -163.88    9
1fncH.pdb    -TYR-70       -33.03   13
1fncH.pdb    -TYR-270      164.01   11
1ftrAH.pdb  A-TYR-197       52.53   11
1fusH.pdb    -TYR-56        26.91   10
1fusH.pdb    -TYR-68      -171.48    9
1fvkAH.pdb  A-TYR-178      -15.06    9
1g3pH.pdb    -TYR-102      173.48   12
1gaiH.pdb    -TYR-165     -170.84   10
1gaiH.pdb    -TYR-312      -60.05   10
1gaiH.pdb    -TYR-329       -2.43   12
1gaiH.pdb    -TYR-363     -156.65   10
1gaiH.pdb    -TYR-370      168.39   11
1gaiH.pdb    -TYR-419     -171.64   11
1gcaH.pdb    -TYR-102     -173.25   10
1gcaH.pdb    -TYR-107       79.97   13
1gcaH.pdb    -TYR-295     -150.08   11
1gceH.pdb   A-TYR-92       165.92   12
1gceH.pdb   A-TYR-135       -6.08   10
1gceH.pdb   A-TYR-170       69.22   12
1gceH.pdb   A-TYR-199      -39.47   10
1gceH.pdb   A-TYR-262      160.91   12
1gceH.pdb   A-TYR-328        2.73   11
1gd1OH.pdb  O-TYR-137       27.94   10
1gd1OH.pdb  O-TYR-311       49.50   13
1gd1OH.pdb  O-TYR-317        4.98   10
1gdjH.pdb    -TYR-138      -15.03   12
1gdoBFH.pdb B-TYR-28        -1.06   12
1gdoBFH.pdb B-TYR-116      -30.05   12
1gofH.pdb    -TYR-253       14.94    9
1gofH.pdb    -TYR-357      -10.04   10
1gofH.pdb    -TYR-358       14.91   10
1gofH.pdb    -TYR-405     -108.76   11
1gofH.pdb    -TYR-476       19.94   10
1gofH.pdb    -TYR-495       10.99   12
1gofH.pdb    -TYR-532        0.82   11
1gpeAH.pdb  A-TYR-1         -3.07    9
1gpeAH.pdb  A-TYR-25       155.91   11
1gpeAH.pdb  A-TYR-304      -35.41    9
1gpeAH.pdb  A-TYR-400      -55.19   11
1gpeAH.pdb  A-TYR-403     -175.06   10
1gpeAH.pdb  A-TYR-448      163.92   11
1gpeAH.pdb  A-TYR-543      162.93   14
1gsoH.pdb   A-TYR-341       79.91   10
1gsoH.pdb   A-TYR-402       -3.94   12
1guqAH.pdb  A-TYR-201      -42.83   11
1guqAH.pdb  A-TYR-266      -12.49   17
1guqAH.pdb  A-TYR-276      -18.05    9
1guqAH.pdb  A-TYR-300       90.80   10
1h2rLH.pdb  L-TYR-21       -26.40    9
1h2rLH.pdb  L-TYR-86       -22.06   11
1h2rLH.pdb  L-TYR-120      -22.66    9
1h2rLH.pdb  L-TYR-129       -2.72   13
1h2rLH.pdb  L-TYR-198     -170.09    9
1h2rLH.pdb  L-TYR-273      179.94   10
1h2rLH.pdb  L-TYR-284       38.24   12
1h2rLH.pdb  L-TYR-307        9.94    9
1h2rLH.pdb  L-TYR-344      -37.05    9
1h2rLH.pdb  L-TYR-370     -155.05   16
1h2rLH.pdb  L-TYR-448       12.94   10
1h2rSH.pdb  S-TYR-11       175.94   15
1h2rSH.pdb  S-TYR-111     -169.68   10
1hclH.pdb    -TYR-269     -150.50   11
1hfcH.pdb    -TYR-121     -140.35    9
1hfcH.pdb    -TYR-260      141.15   12
1hfeSLH.pdb S-TYR-72       165.25   11
1hfeSLH.pdb S-TYR-120      -31.08   11
1hfeSLH.pdb L-TYR-11      -139.11   13
1hfeSLH.pdb L-TYR-185     -134.53    9
1hfeSLH.pdb L-TYR-190      -19.08    9
1hfeSLH.pdb L-TYR-239     -155.83   11
1hfeSLH.pdb L-TYR-375       22.91   11
1hkaH.pdb    -TYR-40         2.95   11
1hpmH.pdb    -TYR-183     -148.06   10
1htrH.pdb   B-TYR-9        -12.84   11
1htrH.pdb   B-TYR-14      -161.92   10
1htrH.pdb   B-TYR-64       150.10    9
1htrH.pdb   B-TYR-312      179.94    9
1htrH.pdb   B-TYR-313      -63.24   12
1htrH.pdb   B-TYR-316      -22.06    9
1hxnH.pdb    -TYR-254      -24.05   11
1hxnH.pdb    -TYR-313       24.26    9
1hxnH.pdb    -TYR-398      109.92   13
1hxnH.pdb    -TYR-408       50.77   12
1iabH.pdb    -TYR-141       53.43   10
1iabH.pdb    -TYR-143        7.93   13
1iabH.pdb    -TYR-194       17.97   11
1idoH.pdb    -TYR-176     -145.57   15
1idoH.pdb    -TYR-252      167.42   14
1iibAH.pdb  A-TYR-84       176.97    9
1ixhH.pdb    -TYR-23       166.12    9
1ixhH.pdb    -TYR-33       177.78    9
1ixhH.pdb    -TYR-104     -163.28   10
1ixhH.pdb    -TYR-193      -49.59   13
1ixhH.pdb    -TYR-198       36.42   10
1ixhH.pdb    -TYR-293      179.17   10
1jerH.pdb    -TYR-22        15.95   10
1jetH.pdb   A-TYR-95       150.29   11
1jetH.pdb   A-TYR-109       18.95   12
1jetH.pdb   A-TYR-112      165.97   12
1jetH.pdb   A-TYR-115      133.55   11
1jetH.pdb   A-TYR-191       25.96   13
1jetH.pdb   A-TYR-223      162.91   10
1jetH.pdb   A-TYR-236       45.95   13
1jetH.pdb   A-TYR-273      164.95   15
1jetH.pdb   A-TYR-420      163.91   14
1jetH.pdb   A-TYR-441       13.94   11
1jetH.pdb   A-TYR-483     -105.64    9
1jetH.pdb   A-TYR-484      -43.40   11
1jetH.pdb   A-TYR-485      -85.00   12
1kapH.pdb   P-TYR-16      -164.93    9
1kapH.pdb   P-TYR-152      -10.02   12
1kapH.pdb   P-TYR-190     -172.08   13
1kapH.pdb   P-TYR-199       -6.10    9
1kapH.pdb   P-TYR-216       13.92   12
1kapH.pdb   P-TYR-246     -165.02    9
1kapH.pdb   P-TYR-259      -26.03   12
1kapH.pdb   P-TYR-378     -148.04    9
1koeH.pdb    -TYR-265      -30.05   13
1kp6H.pdb   A-TYR-44       179.62   10
1kuhH.pdb    -TYR-44        21.26    9
1kveABH.pdb B-TYR-201      135.96   10
1lamH.pdb    -TYR-234     -157.69   13
1lbuH.pdb    -TYR-74       117.93    9
1lclH.pdb    -TYR-110        8.14   11
1lkkH.pdb   A-TYR-181       -6.04   10
1lstH.pdb    -TYR-88       154.66   11
1lstH.pdb    -TYR-223     -147.01   13
1lstH.pdb    -TYR-230     -165.03   12
1lucBH.pdb  B-TYR-208     -134.38   11
1m6pAH.pdb  A-TYR-96      -163.99   10
1mfiAH.pdb  A-TYR-75      -162.13    9
1mfiAH.pdb  A-TYR-98      -155.50   13
1mgtH.pdb   A-TYR-97        12.93   13
1mgtH.pdb   A-TYR-135     -163.02    9
1mjhBH.pdb  B-TYR-1010      24.92    9
1mmlH.pdb    -TYR-252      160.12   10
1mmlH.pdb    -TYR-268       -9.49   10
1moqH.pdb    -TYR-585       -9.02   11
1mpgBH.pdb  B-TYR-2       -153.06    9
1mpgBH.pdb  B-TYR-10       140.96   15
1mpgBH.pdb  B-TYR-152      -30.03   10
1mpgBH.pdb  B-TYR-256       33.12    9
1mpgBH.pdb  B-TYR-266       15.85   13
1mpgBH.pdb  B-TYR-273     -147.06    9
1mrjH.pdb    -TYR-14       -31.28   11
1mrjH.pdb    -TYR-47       -23.06   12
1mrjH.pdb    -TYR-74      -166.57    9
1mrjH.pdb    -TYR-107       -0.07   10
1mrjH.pdb    -TYR-164     -124.00   14
1mroBH.pdb  B-TYR-127       12.93   10
1mroBH.pdb  B-TYR-291      164.16    9
1mroBH.pdb  B-TYR-334      -52.88   13
1mroCH.pdb  C-TYR-217      -13.06    9
1mskH.pdb    -TYR-1014      35.57   10
1mskH.pdb    -TYR-1083     157.31    9
1mskH.pdb    -TYR-1114      16.93   10
1mskH.pdb    -TYR-1181      -3.04   10
1mskH.pdb    -TYR-1190       9.92   10
1mskH.pdb    -TYR-1203     164.07    9
1mskH.pdb    -TYR-1224    -172.04   12
1munH.pdb    -TYR-14       -17.62   11
1narH.pdb    -TYR-8         22.53   10
1narH.pdb    -TYR-35      -165.82   12
1narH.pdb    -TYR-174      168.73    9
1narH.pdb    -TYR-190       33.30   10
1narH.pdb    -TYR-216      141.92   12
1nbcAH.pdb  A-TYR-41      -151.91    9
1nbcAH.pdb  A-TYR-43      -170.83   10
1nbcAH.pdb  A-TYR-121       -2.02   10
1nbcAH.pdb  A-TYR-127      158.35   11
1nbcAH.pdb  A-TYR-144      162.77   10
1nddBH.pdb  B-TYR-159       23.94    9
1nfnH.pdb    -TYR-36      -163.91   10
1nifH.pdb    -TYR-134      177.93   12
1nifH.pdb    -TYR-172      161.92    9
1nifH.pdb    -TYR-176     -170.83   11
1nifH.pdb    -TYR-177      -17.09    9
1nifH.pdb    -TYR-184      -37.04   11
1nifH.pdb    -TYR-196      173.92   11
1nifH.pdb    -TYR-303      -26.03   10
1nkrH.pdb    -TYR-77        15.94   10
1nkrH.pdb    -TYR-134     -179.05   14
1nkrH.pdb    -TYR-137     -128.77   11
1nkrH.pdb    -TYR-175     -155.92   10
1nlsH.pdb    -TYR-67       144.79   12
1noxH.pdb    -TYR-23        57.93   11
1noxH.pdb    -TYR-137       53.96   10
1npkH.pdb    -TYR-32        -6.82   12
1nulBH.pdb  B-TYR-104       20.94   11
1nwpAH.pdb  A-TYR-108      119.95   12
1nzyBH.pdb  B-TYR-186       45.55   14
1oaaH.pdb    -TYR-182       -6.29    9
1oaaH.pdb    -TYR-197     -164.19   13
1oncH.pdb    -TYR-77       151.83   12
1pdaH.pdb    -TYR-164      -15.76    9
1pdoH.pdb    -TYR-49      -169.07    9
1pgsH.pdb    -TYR-62       -32.06   10
1pgsH.pdb    -TYR-76         8.09   10
1pgsH.pdb    -TYR-116      164.95   11
1pgsH.pdb    -TYR-127       29.96   13
1pgsH.pdb    -TYR-161       13.94   13
1pgsH.pdb    -TYR-183      -24.03    9
1pgsH.pdb    -TYR-277      -34.90    9
1phnAH.pdb  A-TYR-60      -151.04   10
1plcH.pdb    -TYR-80         9.89   10
1pmiH.pdb    -TYR-323      175.93   11
1pmiH.pdb    -TYR-325     -165.55    9
1poaH.pdb    -TYR-24        36.93   11
1poaH.pdb    -TYR-27      -171.90   10
1poaH.pdb    -TYR-67      -177.08   11
1poaH.pdb    -TYR-105     -177.06   10
1psrAH.pdb  A-TYR-19        23.65    9
1pymAH.pdb  A-TYR-179      158.27   13
1qb7H.pdb   A-TYR-66        24.47   14
1qcxH.pdb   A-TYR-229        3.49    9
1qczH.pdb   A-TYR-63        91.43    9
1qd1BH.pdb  B-TYR-2049     172.51   10
1qd1BH.pdb  B-TYR-2124     177.93    9
1qd1BH.pdb  B-TYR-2126      24.79    9
1qd1BH.pdb  B-TYR-2146      53.44   13
1qddH.pdb   A-TYR-21       129.96   11
1qddH.pdb   A-TYR-26       156.01    9
1qddH.pdb   A-TYR-27       -69.47   10
1qe3H.pdb   A-TYR-29        14.95   10
1qe3H.pdb   A-TYR-370       26.17   12
1qe3H.pdb   A-TYR-455      -14.07    9
1qf9H.pdb   A-TYR-182      171.57   10
1qfmH.pdb   A-TYR-28       170.70    9
1qfmH.pdb   A-TYR-63        73.53   12
1qfmH.pdb   A-TYR-187      138.58   11
1qfmH.pdb   A-TYR-212        5.49   15
1qfmH.pdb   A-TYR-292       10.47   15
1qfmH.pdb   A-TYR-385     -152.46    9
1qfmH.pdb   A-TYR-442       19.92   15
1qfmH.pdb   A-TYR-599     -171.11   10
1qfmH.pdb   A-TYR-614      176.38    9
1qfmH.pdb   A-TYR-630     -162.09   10
1qftAH.pdb  A-TYR-36       -13.67   10
1qftAH.pdb  A-TYR-92      -165.05   11
1qgiH.pdb   A-TYR-47       162.95   10
1qgiH.pdb   A-TYR-151       29.95   10
1qgiH.pdb   A-TYR-219      164.96    9
1qgqH.pdb   A-TYR-77        14.94   10
1qgqH.pdb   A-TYR-92      -179.08   12
1qgqH.pdb   A-TYR-95       171.48   12
1qgqH.pdb   A-TYR-102       19.96   10
1qgqH.pdb   A-TYR-124       30.97   10
1qgwBDH.pdb B-TYR-26      -171.94   15
1qh4AH.pdb  A-TYR-100      174.38   13
1qh5AH.pdb  A-TYR-13      -157.05   12
1qh5AH.pdb  A-TYR-15       149.17   12
1qh5AH.pdb  A-TYR-117      176.92    9
1qh5AH.pdb  A-TYR-221      -20.28   14
1qh8AH.pdb  A-TYR-63       161.94   12
1qh8AH.pdb  A-TYR-227     -172.34    9
1qh8AH.pdb  A-TYR-352      167.58   10
1qh8AH.pdb  A-TYR-377       -9.62   14
1qh8AH.pdb  A-TYR-385     -172.07    9
1qh8AH.pdb  A-TYR-448       23.93   12
1qh8BH.pdb  B-TYR-86         8.91   11
1qh8BH.pdb  B-TYR-100      -34.60    9
1qh8BH.pdb  B-TYR-268      172.10   13
1qh8BH.pdb  B-TYR-366       -7.37   16
1qh8BH.pdb  B-TYR-483      -13.89   11
1qhfAH.pdb  B-TYR-161     -133.96    9
1qhfAH.pdb  B-TYR-226        6.94   11
1qhvH.pdb   A-TYR-491       29.97    9
1qhvH.pdb   A-TYR-564     -178.05   13
1qipBH.pdb  B-TYR-169      170.78   10
1qj4H.pdb   A-TYR-57      -163.02   12
1qj4H.pdb   A-TYR-136     -177.08   11
1qj4H.pdb   A-TYR-158      -33.04   10
1qj4H.pdb   A-TYR-166       21.58   12
1qj4H.pdb   A-TYR-194      160.94   11
1qj4H.pdb   A-TYR-201       55.31    9
1qjdH.pdb   A-TYR-81       145.06   11
1qjdH.pdb   A-TYR-301      166.27   12
1qjdH.pdb   A-TYR-435      -22.06    9
1qjdH.pdb   A-TYR-495       30.93    9
1qk5AH.pdb  A-TYR-9        155.35   12
1qk5AH.pdb  A-TYR-205     -160.53   13
1qksAH.pdb  A-TYR-61       173.91   14
1qksAH.pdb  A-TYR-197     -171.76   10
1qksAH.pdb  A-TYR-268     -123.66   12
1qksAH.pdb  A-TYR-327     -179.07   11
1qksAH.pdb  A-TYR-455        5.93   12
1ql0AH.pdb  A-TYR-28       175.96   10
1ql0AH.pdb  A-TYR-44       -26.06   16
1ql0AH.pdb  A-TYR-170      153.46   11
1ql0AH.pdb  A-TYR-185       -7.24    9
1qlwAH.pdb  A-TYR-91      -159.04    9
1qnfH.pdb    -TYR-54      -148.73   10
1qnfH.pdb    -TYR-66       -30.06   11
1qnfH.pdb    -TYR-149      -85.48   12
1qnfH.pdb    -TYR-331      -13.10   11
1qnfH.pdb    -TYR-421       14.93    9
1qnfH.pdb    -TYR-450      -24.01   10
1qnjH.pdb   A-TYR-234        3.03    9
1qq4H.pdb   A-TYR-9        157.31   13
1qq4H.pdb   A-TYR-123       27.91   12
1qq4H.pdb   A-TYR-191     -179.06    9
1qq5AH.pdb  A-TYR-45       105.88    9
1qq5AH.pdb  A-TYR-55       -10.38   11
1qq5AH.pdb  A-TYR-153      -20.05   11
1qqqH.pdb   A-TYR-4          5.93   15
1qqqH.pdb   A-TYR-242      166.27   12
1qqqH.pdb   A-TYR-252        5.32   10
1qreH.pdb   A-TYR-189        1.92   11
1qrrH.pdb   A-TYR-12         3.23    9
1qrrH.pdb   A-TYR-105      -94.11    9
1qrrH.pdb   A-TYR-149       20.96   13
1qrrH.pdb   A-TYR-174     -171.37   10
1qrrH.pdb   A-TYR-182     -100.06   15
1qs1AH.pdb  A-TYR-284     -157.61   12
1qs1AH.pdb  A-TYR-358       45.69   10
1qs1AH.pdb  A-TYR-384     -155.95   17
1qs1AH.pdb  A-TYR-416     -168.84   11
1qs1AH.pdb  A-TYR-453       -3.04   12
1qsaH.pdb   A-TYR-35        -1.05   13
1qsaH.pdb   A-TYR-40       179.94   11
1qsaH.pdb   A-TYR-157      -26.06   14
1qsaH.pdb   A-TYR-352     -161.08   13
1qsaH.pdb   A-TYR-470       -6.15   15
1qsaH.pdb   A-TYR-533      -23.05   11
1qsaH.pdb   A-TYR-552      -15.09   10
1qsaH.pdb   A-TYR-587      179.95    9
1qsaH.pdb   A-TYR-598      -16.04   14
1qsaH.pdb   A-TYR-618        3.92   11
1qtsH.pdb   A-TYR-741       37.25   12
1qtwH.pdb   A-TYR-61        11.98   11
1qu9AH.pdb  A-TYR-91      -176.05    9
1qupAH.pdb  A-TYR-11         1.96    9
1qupAH.pdb  A-TYR-90       158.70   10
1qupAH.pdb  A-TYR-129      -26.63   13
1qupAH.pdb  A-TYR-209      -15.03   11
1qusH.pdb   A-TYR-185      -14.88   10
1qusH.pdb   A-TYR-290      178.94   11
1qusH.pdb   A-TYR-338       15.92   10
1ra9H.pdb    -TYR-100      -31.06   10
1ra9H.pdb    -TYR-111      -14.05   11
1rb9H.pdb    -TYR-13      -157.03   10
1rcfH.pdb    -TYR-125      168.81    9
1rgeAH.pdb  A-TYR-52      -161.52   14
1rhsH.pdb    -TYR-6        159.94   13
1rhsH.pdb    -TYR-107       56.15    9
1rhsH.pdb    -TYR-187      -88.72   10
1rhsH.pdb    -TYR-271      -27.31   12
1rieH.pdb    -TYR-156     -174.07    9
1rieH.pdb    -TYR-165       -6.08   13
1rzlH.pdb    -TYR-16      -165.32   10
1sbpH.pdb    -TYR-93        -7.39   10
1sbpH.pdb    -TYR-137      154.89   14
1sbpH.pdb    -TYR-242       17.18   11
1sbpH.pdb    -TYR-245     -168.69    9
1sbpH.pdb    -TYR-247      133.12   14
1sbpH.pdb    -TYR-271      174.92   13
1sluH.pdb   A-TYR-109       -8.98   11
1sluH.pdb   A-TYR-118      147.12   14
1sluH.pdb   B-TYR-172     -168.92    9
1sluH.pdb   B-TYR-234     -160.21   13
1smdH.pdb    -TYR-231     -176.08    9
1smdH.pdb    -TYR-247     -160.42   11
1smdH.pdb    -TYR-342       10.94    9
1smlH.pdb   A-TYR-130      149.90   11
1smlH.pdb   A-TYR-182      176.93   10
1smlH.pdb   A-TYR-206     -170.06   13
1smlH.pdb   A-TYR-233      179.93    9
1smlH.pdb   A-TYR-249      175.95   10
1stnH.pdb    -TYR-91       164.22    9
1stnH.pdb    -TYR-93       -20.07    9
1t1dH.pdb   A-TYR-125      173.93   10
1t1dH.pdb   A-TYR-159      164.96   14
1taxH.pdb   A-TYR-119        3.06   14
1taxH.pdb   A-TYR-170       -5.44   10
1taxH.pdb   A-TYR-248     -164.90   10
1taxH.pdb   A-TYR-294      -15.08   13
1tc1BH.pdb  B-TYR-127       18.94   11
1tc1BH.pdb  B-TYR-168      -16.04    9
1tcaH.pdb    -TYR-135      179.94   11
1tcaH.pdb    -TYR-183     -168.46   10
1thvH.pdb    -TYR-199      161.95   11
1tmlH.pdb    -TYR-94        30.95   12
1tmlH.pdb    -TYR-154     -163.52   13
1tmlH.pdb    -TYR-191      -41.09   12
1toaAH.pdb  A-TYR-149        8.58    9
1toaAH.pdb  A-TYR-204     -145.12   11
1tph1H.pdb  1-TYR-164       13.94   10
1tph1H.pdb  1-TYR-208     -146.72   13
1ttbAH.pdb  A-TYR-69        -7.09   11
1ttbAH.pdb  A-TYR-78      -153.83    9
1tudH.pdb    -TYR-15       170.93    9
1tx4AH.pdb  A-TYR-100       19.40    9
1tyvH.pdb    -TYR-113      -77.85    9
1tyvH.pdb    -TYR-232      170.90    9
1tyvH.pdb    -TYR-377       24.95    9
1uaeH.pdb    -TYR-399      176.93   14
1ubpH.pdb   B-TYR-6         14.96   11
1ubpH.pdb   C-TYR-567      -13.33   11
1uchH.pdb    -TYR-62      -174.03    9
1uchH.pdb    -TYR-85       176.11   12
1uchH.pdb    -TYR-141      172.95   10
1uroH.pdb   A-TYR-42        13.94   10
1uroH.pdb   A-TYR-236      -29.07   10
1uroH.pdb   A-TYR-277      -21.06   13
1uroH.pdb   A-TYR-333      -22.91   15
1ushH.pdb    -TYR-32       176.80   12
1ushH.pdb    -TYR-109      -17.07   10
1ushH.pdb    -TYR-143      -29.07   11
1ushH.pdb    -TYR-312       19.97   10
1ushH.pdb    -TYR-435       14.94   11
1ushH.pdb    -TYR-491     -150.42    9
1ushH.pdb    -TYR-506      -10.27    9
1uteH.pdb   A-TYR-104     -153.07   13
1uteH.pdb   A-TYR-118       22.97   10
1uteH.pdb   A-TYR-180     -166.07   14
1uteH.pdb   A-TYR-187     -167.16   13
1uteH.pdb   A-TYR-217      170.16   11
1uteH.pdb   A-TYR-227       99.94   13
1uteH.pdb   A-TYR-275       38.09   11
1uteH.pdb   A-TYR-287      131.40   13
1vcaAH.pdb  A-TYR-69       177.96   10
1vfrAH.pdb  A-TYR-13      -175.05   14
1vfrAH.pdb  A-TYR-18       -37.06   14
1vfrAH.pdb  A-TYR-92        30.91   10
1vhhH.pdb    -TYR-142      159.49   10
1vhhH.pdb    -TYR-159      168.67    9
1vieH.pdb    -TYR-46       -15.07   13
1vieH.pdb    -TYR-55       127.40   14
1vieH.pdb    -TYR-69      -175.06   15
1vjsH.pdb    -TYR-31         8.12   11
1vjsH.pdb    -TYR-46      -151.99   11
1vjsH.pdb    -TYR-56        40.88   12
1vjsH.pdb    -TYR-62      -163.19    9
1vjsH.pdb    -TYR-77      -166.07   11
1vjsH.pdb    -TYR-175      164.94   15
1vjsH.pdb    -TYR-203      146.91   12
1vjsH.pdb    -TYR-219      151.24    9
1vjsH.pdb    -TYR-348      159.70    9
1vjsH.pdb    -TYR-358      167.78    9
1vjsH.pdb    -TYR-402      179.91   10
1vjsH.pdb    -TYR-480       -0.23   10
1vnsH.pdb    -TYR-22       153.23   10
1vnsH.pdb    -TYR-65       -10.06   12
1vnsH.pdb    -TYR-226      170.25    9
1vnsH.pdb    -TYR-288        7.23   16
1vnsH.pdb    -TYR-291      137.22    9
1vnsH.pdb    -TYR-304        1.47   10
1vnsH.pdb    -TYR-315      173.96    9
1vnsH.pdb    -TYR-400      151.14   11
1vnsH.pdb    -TYR-517       36.94    9
1wabH.pdb    -TYR-201      -34.64   11
1xikAH.pdb  A-TYR-33      -146.22   12
1xikAH.pdb  A-TYR-79       157.29   14
1xikAH.pdb  A-TYR-157     -157.68   10
1xjoH.pdb    -TYR-34       158.80   10
1xjoH.pdb    -TYR-50        20.45   10
1xjoH.pdb    -TYR-156     -173.70   10
1xnbH.pdb    -TYR-26       151.50   11
1xnbH.pdb    -TYR-53        14.95   12
1xnbH.pdb    -TYR-128      165.62   10
1xwlH.pdb    -TYR-327      -41.43   13
1xwlH.pdb    -TYR-399      -18.02   10
1xwlH.pdb    -TYR-429      179.96   13
1xwlH.pdb    -TYR-519       63.92   10
1xwlH.pdb    -TYR-587      -14.07   12
1xwlH.pdb    -TYR-654       -5.07   12
1xwlH.pdb    -TYR-749     -177.07   10
1yacBH.pdb  B-TYR-81        11.95   10
1ygeH.pdb    -TYR-137      -28.04   10
1ygeH.pdb    -TYR-161      169.45   10
1ygeH.pdb    -TYR-184      141.11    9
1ygeH.pdb    -TYR-186      -25.08   11
1ygeH.pdb    -TYR-214       26.96   11
1ygeH.pdb    -TYR-239       -3.05   10
1ygeH.pdb    -TYR-293       -7.05    9
1ygeH.pdb    -TYR-409      169.56   14
1ygeH.pdb    -TYR-485      -15.04   10
1ygeH.pdb    -TYR-532     -157.05   10
1ygeH.pdb    -TYR-571       36.35   11
1ygeH.pdb    -TYR-608       20.96   10
1ygeH.pdb    -TYR-628      145.48   11
1ygeH.pdb    -TYR-632       20.22    9
1ygeH.pdb    -TYR-633     -157.33   12
1ygeH.pdb    -TYR-698      170.58   11
1ygeH.pdb    -TYR-700     -143.35    9
1ygeH.pdb    -TYR-734      158.41    9
1ygeH.pdb    -TYR-763       20.52   10
1ytbAH.pdb  A-TYR-139      154.97   15
1yveIH.pdb  I-TYR-262     -143.09   16
1yveIH.pdb  I-TYR-338      176.96   14
1yveIH.pdb  I-TYR-403       13.93   10
1zinH.pdb    -TYR-24       179.95   11
1zinH.pdb    -TYR-137       17.59   15
2actH.pdb    -TYR-89       155.92    9
2actH.pdb    -TYR-91       160.97   10
2actH.pdb    -TYR-147      153.28   13
2actH.pdb    -TYR-169       -4.03   13
2acyH.pdb    -TYR-11      -150.07   12
2ahjDH.pdb  D-TYR-57      -154.08   11
2ahjDH.pdb  D-TYR-180      -20.08   11
2ahjDH.pdb  D-TYR-207       14.90    9
2arcBH.pdb  B-TYR-97      -171.20   10
2ayhH.pdb    -TYR-75         1.26   13
2ayhH.pdb    -TYR-147      167.08    9
2ayhH.pdb    -TYR-206      156.33   11
2ayhH.pdb    -TYR-211      -27.46   10
2baaH.pdb    -TYR-31        19.94   12
2baaH.pdb    -TYR-84       -19.09    9
2baaH.pdb    -TYR-111        8.52   13
2baaH.pdb    -TYR-123     -108.98   10
2baaH.pdb    -TYR-125       17.97   13
2baaH.pdb    -TYR-219     -170.12    9
2baaH.pdb    -TYR-222     -178.08   10
2bbkHH.pdb  H-TYR-141      112.06    9
2bbkHH.pdb  H-TYR-220      176.95   10
2bbkHH.pdb  H-TYR-274       18.92   12
2bc2AH.pdb  A-TYR-144        6.54    9
2bc2AH.pdb  A-TYR-200       12.94   12
2cbaH.pdb    -TYR-194      152.67   15
2cbpH.pdb    -TYR-34        17.95   14
2cplH.pdb    -TYR-48         1.26   10
2cplH.pdb    -TYR-79      -166.53   13
2cppH.pdb    -TYR-75       157.03   14
2cppH.pdb    -TYR-154      163.39   11
2cppH.pdb    -TYR-179      -79.95   10
2cppH.pdb    -TYR-201      145.92    9
2cppH.pdb    -TYR-203      -14.67    9
2ctcH.pdb    -TYR-9        172.92   11
2ctcH.pdb    -TYR-259      -28.06    9
2ctcH.pdb    -TYR-265       36.94   14
2cuaAH.pdb  A-TYR-90        -3.75    9
2cypH.pdb    -TYR-23      -140.45   12
2cypH.pdb    -TYR-67        38.94    9
2cypH.pdb    -TYR-71        67.03   11
2cypH.pdb    -TYR-203     -161.04   11
2cypH.pdb    -TYR-244     -135.66   10
2cypH.pdb    -TYR-251     -157.13   13
2dpmH.pdb   A-TYR-39       169.96   16
2dpmH.pdb   A-TYR-71         6.77   10
2dpmH.pdb   A-TYR-97      -177.08   10
2dpmH.pdb   A-TYR-123      -19.64   12
2dpmH.pdb   A-TYR-145        6.34    9
2dpmH.pdb   A-TYR-165       -2.07   10
2dpmH.pdb   A-TYR-192      109.91   10
2driH.pdb    -TYR-261     -110.07   11
2garH.pdb    -TYR-67       173.34   12
2garH.pdb    -TYR-100       13.93   15
2garH.pdb    -TYR-177      165.49   13
2hbgH.pdb    -TYR-134      174.36   10
2hftH.pdb    -TYR-34      -160.39   12
2hftH.pdb    -TYR-71        11.95   10
2hmzAH.pdb  A-TYR-8       -154.08   10
2hmzAH.pdb  A-TYR-109      177.92   19
2igdH.pdb    -TYR-50      -169.09   10
2lisH.pdb   A-TYR-65       179.93   10
2lisH.pdb   A-TYR-102       20.97   13
2lisH.pdb   A-TYR-114     -177.07   10
2lisH.pdb   A-TYR-117      -42.15    9
2mcmH.pdb    -TYR-31       179.94   10
2mhrH.pdb    -TYR-8         20.93   10
2mhrH.pdb    -TYR-114      168.57   14
2msbAH.pdb  A-TYR-170       28.90   10
2myrH.pdb    -TYR-38         7.95   10
2myrH.pdb    -TYR-120       11.95    9
2myrH.pdb    -TYR-121       -0.04   14
2myrH.pdb    -TYR-152      165.94   11
2myrH.pdb    -TYR-215      165.93   12
2myrH.pdb    -TYR-224     -173.02   14
2myrH.pdb    -TYR-295      -75.64   12
2myrH.pdb    -TYR-329     -150.71   10
2myrH.pdb    -TYR-330       -0.09   10
2myrH.pdb    -TYR-359       -4.10   13
2myrH.pdb    -TYR-384      -25.04    9
2myrH.pdb    -TYR-390     -172.52   10
2myrH.pdb    -TYR-432      173.84   10
2myrH.pdb    -TYR-454     -170.06    9
2myrH.pdb    -TYR-463      -37.07   12
2myrH.pdb    -TYR-495      159.85   12
2nacAH.pdb  A-TYR-8        170.95    9
2nacAH.pdb  A-TYR-219       12.92   15
2nacAH.pdb  A-TYR-305      -65.21   10
2nacAH.pdb  A-TYR-344       24.84   10
2nacAH.pdb  A-TYR-365     -164.04   13
2nlrH.pdb   A-TYR-17       155.62    9
2nlrH.pdb   A-TYR-57        -3.31   14
2nlrH.pdb   A-TYR-91       -31.36   13
2nlrH.pdb   A-TYR-99       -15.16    9
2nlrH.pdb   A-TYR-103      170.95   11
2porH.pdb    -TYR-91         5.94   15
2porH.pdb    -TYR-104      176.93   11
2qwcH.pdb    -TYR-121      -10.70   14
2qwcH.pdb    -TYR-256       29.95   12
2qwcH.pdb    -TYR-281      171.69    9
2qwcH.pdb    -TYR-316      157.18   11
2qwcH.pdb    -TYR-354      175.53   12
2qwcH.pdb    -TYR-374      -14.03   11
2qwcH.pdb    -TYR-12       179.96   12
2qwcH.pdb    -TYR-423       34.93    9
2rn2H.pdb    -TYR-73        -5.06    9
2sn3H.pdb    -TYR-40       27.29    9
2tnfAH.pdb  A-TYR-151     -129.62    9
2tpsAH.pdb  A-TYR-56       129.06   11
2tpsAH.pdb  A-TYR-147      -47.10   11
2tpsAH.pdb  A-TYR-154       34.56    9
3claH.pdb    -TYR-56      -171.08    9
3eipAH.pdb  A-TYR-73       177.96   10
3grsH.pdb    -TYR-85       -17.05   10
3grsH.pdb    -TYR-327       41.11   11
3grsH.pdb    -TYR-407     -175.30   12
3nulH.pdb    -TYR-106     -129.05   11
3pteH.pdb    -TYR-113      160.96    9
3pteH.pdb    -TYR-137      179.94   10
3pteH.pdb    -TYR-183       13.62   13
3pteH.pdb    -TYR-280       -2.82   11
3pteH.pdb    -TYR-305     -170.34   11
3pteH.pdb    -TYR-308       21.77   13
3pviAH.pdb  A-TYR-104      173.50   11
3sebH.pdb    -TYR-115      174.92   10
3sebH.pdb    -TYR-162      -29.10   11
3sebH.pdb    -TYR-175        2.91   13
3silH.pdb    -TYR-35         2.97    9
3silH.pdb    -TYR-131     -175.09   10
3silH.pdb    -TYR-360      137.19   10
3stdAH.pdb  A-TYR-30       -26.08   11
3stdAH.pdb  A-TYR-135      178.94   15
451cH.pdb    -TYR-27      -130.68   10
4eugH.pdb   A-TYR-19       -47.22    9
4eugH.pdb   A-TYR-66      -170.04   11
4eugH.pdb   A-TYR-93      -158.99   11
4lztH.pdb    -TYR-53       172.70   12
4pgaAH.pdb  A-TYR-108       13.96   12
4pgaAH.pdb  A-TYR-337       18.37   14
4xisH.pdb    -TYR-134      172.97   13
4xisH.pdb    -TYR-174      175.37    9
4xisH.pdb    -TYR-212      155.04    9
4xisH.pdb    -TYR-280     -164.35   13
5cytH.pdb   R-TYR-67        50.52   10
5hpgAH.pdb  A-TYR-9          9.91   15
5icbH.pdb    -TYR-13        12.94    9
5p21H.pdb    -TYR-4         16.41    9
5p21H.pdb    -TYR-141     -171.07    9
6celH.pdb    -TYR-109      -17.43   14
6celH.pdb    -TYR-117     -179.05   12
6gsvBH.pdb  B-TYR-32        46.34   16
6gsvBH.pdb  B-TYR-61      -177.06   12
6gsvBH.pdb  B-TYR-115      174.92   11
6gsvBH.pdb  B-TYR-137      146.94   10
6gsvBH.pdb  B-TYR-154     -170.60   13
6gsvBH.pdb  B-TYR-166      -13.61   12
7a3hH.pdb   A-TYR-95        -8.37   14
7a3hH.pdb   A-TYR-134      166.74   11
7a3hH.pdb   A-TYR-197      178.92   10
7atjH.pdb   A-TYR-7        131.39   11
7atjH.pdb   A-TYR-185      170.90   13
7atjH.pdb   A-TYR-233       14.90    9
7atjH.pdb   A-TYR-234       -6.09   13
7odcH.pdb   A-TYR-41       159.68   10
7odcH.pdb   A-TYR-66      -175.08   10
7odcH.pdb   A-TYR-110      -28.06    9
7odcH.pdb   A-TYR-278     -139.71   15
7odcH.pdb   A-TYR-279      -34.07   13
7odcH.pdb   A-TYR-316      160.39    9
7rsaH.pdb    -TYR-25        12.96   10
7rsaH.pdb    -TYR-97        -6.05   12
8rucAIH.pdb A-TYR-20       -18.06   11
8rucAIH.pdb A-TYR-24        -7.31   10
8rucAIH.pdb A-TYR-269     -160.12   11
8rucAIH.pdb I-TYR-12       179.94   10
